# Supplementary material for: Intrinsic group behaviour: Dependence of pedestrian dyad dynamics on principal social and personal features
Source: PLoS One. 2017 Nov 2;12(11):e0187253. doi: 10.1371/journal.pone.0187253 (PMC5667819; doi:10.1371/journal.pone.0187253)
Supplement: S1 Data Set — (ZIP) [file pone.0187253.s001.zip]

Archive with 1,171 entries (1,169 files):
- set/
- set/readme.txt
- set/trajectories/
- set/trajectories/traj_2_0508_145.dat
- set/trajectories/traj_2_0508_144.dat
- set/trajectories/traj_2_0508_143.dat
- set/trajectories/traj_2_0508_142.dat
- set/trajectories/traj_2_0508_141.dat
- set/trajectories/traj_2_0508_140.dat
- set/trajectories/traj_2_0508_139.dat
- set/trajectories/traj_2_0508_137.dat
- set/trajectories/traj_2_0508_136.dat
- set/trajectories/traj_2_0508_135.dat
- set/trajectories/traj_2_0508_134.dat
- set/trajectories/traj_2_0508_132.dat
- set/trajectories/traj_2_0508_131.dat
- set/trajectories/traj_2_0508_130.dat
- set/trajectories/traj_2_0508_129.dat
- set/trajectories/traj_2_0508_128.dat
- set/trajectories/traj_2_0508_127.dat
- set/trajectories/traj_2_0508_126.dat
- set/trajectories/traj_2_0508_125.dat
- set/trajectories/traj_2_0508_124.dat
- set/trajectories/traj_2_0508_122.dat
- set/trajectories/traj_2_0508_121.dat
- set/trajectories/traj_2_0508_120.dat
- set/trajectories/traj_2_0508_118.dat
- set/trajectories/traj_2_0508_117.dat
- set/trajectories/traj_2_0508_116.dat
- set/trajectories/traj_2_0508_113.dat
- set/trajectories/traj_2_0508_112.dat
- set/trajectories/traj_2_0508_110.dat
- set/trajectories/traj_2_0508_109.dat
- set/trajectories/traj_2_0508_108.dat
- set/trajectories/traj_2_0508_107.dat
- set/trajectories/traj_2_0508_106.dat
- set/trajectories/traj_2_0508_105.dat
- set/trajectories/traj_2_0508_104.dat
- set/trajectories/traj_2_0508_103.dat
- set/trajectories/traj_2_0508_102.dat
- set/trajectories/traj_2_0508_101.dat
- set/trajectories/traj_2_0508_99.dat
- set/trajectories/traj_2_0508_98.dat
- set/trajectories/traj_2_0508_97.dat
- set/trajectories/traj_2_0508_96.dat
- set/trajectories/traj_2_0508_95.dat
- set/trajectories/traj_2_0508_94.dat
- set/trajectories/traj_2_0508_93.dat
- set/trajectories/traj_2_0508_92.dat
- set/trajectories/traj_2_0508_91.dat
- set/trajectories/traj_2_0508_90.dat
- set/trajectories/traj_2_0508_89.dat
- set/trajectories/traj_2_0508_88.dat
- set/trajectories/traj_2_0508_87.dat
- set/trajectories/traj_2_0508_86.dat
- set/trajectories/traj_2_0508_85.dat
- set/trajectories/traj_2_0508_84.dat
- set/trajectories/traj_2_0508_83.dat
- set/trajectories/traj_2_0508_82.dat
- set/trajectories/traj_2_0508_81.dat
- set/trajectories/traj_2_0508_80.dat
- set/trajectories/traj_2_0508_79.dat
- set/trajectories/traj_2_0508_78.dat
- set/trajectories/traj_2_0508_77.dat
- set/trajectories/traj_2_0508_76.dat
- set/trajectories/traj_2_0508_75.dat
- set/trajectories/traj_2_0508_74.dat
- set/trajectories/traj_2_0508_72.dat
- set/trajectories/traj_2_0508_71.dat
- set/trajectories/traj_2_0508_70.dat
- set/trajectories/traj_2_0508_69.dat
- set/trajectories/traj_2_0508_68.dat
- set/trajectories/traj_2_0508_67.dat
- set/trajectories/traj_2_0508_66.dat
- set/trajectories/traj_2_0508_65.dat
- set/trajectories/traj_2_0508_64.dat
- set/trajectories/traj_2_0508_62.dat
- set/trajectories/traj_2_0508_61.dat
- set/trajectories/traj_2_0508_60.dat
- set/trajectories/traj_2_0508_59.dat
- set/trajectories/traj_2_0508_58.dat
- set/trajectories/traj_2_0508_56.dat
- set/trajectories/traj_2_0508_55.dat
- set/trajectories/traj_2_0508_54.dat
- set/trajectories/traj_2_0508_52.dat
- set/trajectories/traj_2_0508_51.dat
- set/trajectories/traj_2_0508_50.dat
- set/trajectories/traj_2_0508_49.dat
- set/trajectories/traj_2_0508_48.dat
- set/trajectories/traj_2_0508_47.dat
- set/trajectories/traj_2_0508_46.dat
- set/trajectories/traj_2_0508_45.dat
- set/trajectories/traj_2_0508_44.dat
- set/trajectories/traj_2_0508_43.dat
- set/trajectories/traj_2_0508_42.dat
- set/trajectories/traj_2_0508_41.dat
- set/trajectories/traj_2_0508_40.dat
- set/trajectories/traj_2_0508_39.dat
- set/trajectories/traj_2_0508_38.dat
- set/trajectories/traj_2_0508_37.dat
- set/trajectories/traj_2_0508_36.dat
- set/trajectories/traj_2_0508_35.dat
- set/trajectories/traj_2_0508_34.dat
- set/trajectories/traj_2_0508_32.dat
- set/trajectories/traj_2_0508_31.dat
- set/trajectories/traj_2_0508_30.dat
- set/trajectories/traj_2_0508_29.dat
- set/trajectories/traj_2_0508_28.dat
- set/trajectories/traj_2_0508_26.dat
- set/trajectories/traj_2_0508_25.dat
- set/trajectories/traj_2_0508_24.dat
- set/trajectories/traj_2_0508_23.dat
- set/trajectories/traj_2_0508_22.dat
- set/trajectories/traj_2_0508_21.dat
- set/trajectories/traj_2_0508_20.dat
- set/trajectories/traj_2_0508_19.dat
- set/trajectories/traj_2_0508_18.dat
- set/trajectories/traj_2_0508_17.dat
- set/trajectories/traj_2_0508_15.dat
- set/trajectories/traj_2_0508_14.dat
- set/trajectories/traj_2_0508_12.dat
- set/trajectories/traj_2_0508_11.dat
- set/trajectories/traj_2_0508_10.dat
- set/trajectories/traj_2_0508_9.dat
- set/trajectories/traj_2_0508_8.dat
- set/trajectories/traj_2_0508_7.dat
- set/trajectories/traj_2_0508_6.dat
- set/trajectories/traj_2_0508_5.dat
- set/trajectories/traj_2_0508_4.dat
- set/trajectories/traj_2_0508_2.dat
- set/trajectories/traj_2_0508_1.dat
- set/trajectories/traj_2_0505_5.dat
- set/trajectories/traj_2_0505_4.dat
- set/trajectories/traj_2_0505_3.dat
- set/trajectories/traj_2_0505_2.dat
- set/trajectories/traj_2_0505_1.dat
- set/trajectories/traj_2_0508_283.dat
- set/trajectories/traj_2_0508_282.dat
- set/trajectories/traj_2_0508_281.dat
- set/trajectories/traj_2_0508_280.dat
- set/trajectories/traj_2_0508_279.dat
- set/trajectories/traj_2_0508_278.dat
- set/trajectories/traj_2_0508_277.dat
- set/trajectories/traj_2_0508_276.dat
- set/trajectories/traj_2_0508_275.dat
- set/trajectories/traj_2_0508_274.dat
- set/trajectories/traj_2_0508_273.dat
- set/trajectories/traj_2_0508_272.dat
- set/trajectories/traj_2_0508_271.dat
- set/trajectories/traj_2_0508_270.dat
- set/trajectories/traj_2_0508_269.dat
- set/trajectories/traj_2_0508_267.dat
- set/trajectories/traj_2_0508_266.dat
- set/trajectories/traj_2_0508_265.dat
- set/trajectories/traj_2_0508_263.dat
- set/trajectories/traj_2_0508_261.dat
- set/trajectories/traj_2_0508_260.dat
- set/trajectories/traj_2_0508_259.dat
- set/trajectories/traj_2_0508_258.dat
- set/trajectories/traj_2_0508_257.dat
- set/trajectories/traj_2_0508_256.dat
- set/trajectories/traj_2_0508_255.dat
- set/trajectories/traj_2_0508_254.dat
- set/trajectories/traj_2_0508_253.dat
- set/trajectories/traj_2_0508_252.dat
- set/trajectories/traj_2_0508_251.dat
- set/trajectories/traj_2_0508_250.dat
- set/trajectories/traj_2_0508_249.dat
- set/trajectories/traj_2_0508_248.dat
- set/trajectories/traj_2_0508_247.dat
- set/trajectories/traj_2_0508_246.dat
- set/trajectories/traj_2_0508_245.dat
- set/trajectories/traj_2_0508_244.dat
- set/trajectories/traj_2_0508_243.dat
- set/trajectories/traj_2_0508_242.dat
- set/trajectories/traj_2_0508_241.dat
- set/trajectories/traj_2_0508_240.dat
- set/trajectories/traj_2_0508_239.dat
- set/trajectories/traj_2_0508_238.dat
- set/trajectories/traj_2_0508_237.dat
- set/trajectories/traj_2_0508_236.dat
- set/trajectories/traj_2_0508_235.dat
- set/trajectories/traj_2_0508_234.dat
- set/trajectories/traj_2_0508_233.dat
- set/trajectories/traj_2_0508_232.dat
- set/trajectories/traj_2_0508_231.dat
- set/trajectories/traj_2_0508_230.dat
- set/trajectories/traj_2_0508_229.dat
- set/trajectories/traj_2_0508_226.dat
- set/trajectories/traj_2_0508_225.dat
- set/trajectories/traj_2_0508_224.dat
- set/trajectories/traj_2_0508_223.dat
- set/trajectories/traj_2_0508_222.dat
- set/trajectories/traj_2_0508_221.dat
- set/trajectories/traj_2_0508_220.dat
- set/trajectories/traj_2_0508_219.dat
- set/trajectories/traj_2_0508_218.dat
- set/trajectories/traj_2_0508_217.dat
- set/trajectories/traj_2_0508_216.dat
- set/trajectories/traj_2_0508_215.dat
- set/trajectories/traj_2_0508_213.dat
- set/trajectories/traj_2_0508_211.dat
- set/trajectories/traj_2_0508_210.dat
- set/trajectories/traj_2_0508_209.dat
- set/trajectories/traj_2_0508_207.dat
- set/trajectories/traj_2_0508_206.dat
- set/trajectories/traj_2_0508_205.dat
- set/trajectories/traj_2_0508_204.dat
- set/trajectories/traj_2_0508_203.dat
- set/trajectories/traj_2_0508_202.dat
- set/trajectories/traj_2_0508_201.dat
- set/trajectories/traj_2_0508_200.dat
- set/trajectories/traj_2_0508_199.dat
- set/trajectories/traj_2_0508_198.dat
- set/trajectories/traj_2_0508_197.dat
- set/trajectories/traj_2_0508_196.dat
- set/trajectories/traj_2_0508_195.dat
- set/trajectories/traj_2_0508_193.dat
- set/trajectories/traj_2_0508_192.dat
- set/trajectories/traj_2_0508_191.dat
- set/trajectories/traj_2_0508_190.dat
- set/trajectories/traj_2_0508_189.dat
- set/trajectories/traj_2_0508_188.dat
- set/trajectories/traj_2_0508_186.dat
- set/trajectories/traj_2_0508_185.dat
- set/trajectories/traj_2_0508_184.dat
- set/trajectories/traj_2_0508_183.dat
- set/trajectories/traj_2_0508_182.dat
- set/trajectories/traj_2_0508_181.dat
- set/trajectories/traj_2_0508_180.dat
- set/trajectories/traj_2_0508_179.dat
- set/trajectories/traj_2_0508_177.dat
- set/trajectories/traj_2_0508_176.dat
- set/trajectories/traj_2_0508_175.dat
- set/trajectories/traj_2_0508_174.dat
- set/trajectories/traj_2_0508_173.dat
- set/trajectories/traj_2_0508_172.dat
- set/trajectories/traj_2_0508_171.dat
- set/trajectories/traj_2_0508_170.dat
- set/trajectories/traj_2_0508_169.dat
- set/trajectories/traj_2_0508_168.dat
- set/trajectories/traj_2_0508_167.dat
- set/trajectories/traj_2_0508_166.dat
- set/trajectories/traj_2_0508_165.dat
- set/trajectories/traj_2_0508_164.dat
- set/trajectories/traj_2_0508_163.dat
- set/trajectories/traj_2_0508_162.dat
- set/trajectories/traj_2_0508_161.dat
- set/trajectories/traj_2_0508_160.dat
- set/trajectories/traj_2_0508_159.dat
- set/trajectories/traj_2_0508_158.dat
- set/trajectories/traj_2_0508_157.dat
- set/trajectories/traj_2_0508_155.dat
- set/trajectories/traj_2_0508_154.dat
- set/trajectories/traj_2_0508_153.dat
- set/trajectories/traj_2_0508_152.dat
- set/trajectories/traj_2_0508_150.dat
- set/trajectories/traj_2_0508_148.dat
- set/trajectories/traj_2_0508_146.dat
- set/trajectories/traj_2_0217_105.dat
- set/trajectories/traj_2_0217_104.dat
- set/trajectories/traj_2_0217_103.dat
- set/trajectories/traj_2_0217_102.dat
- set/trajectories/traj_2_0217_101.dat
- set/trajectories/traj_2_0217_100.dat
- set/trajectories/traj_2_0217_99.dat
- set/trajectories/traj_2_0217_98.dat
- set/trajectories/traj_2_0217_97.dat
- set/trajectories/traj_2_0217_96.dat
- set/trajectories/traj_2_0217_95.dat
- set/trajectories/traj_2_0217_94.dat
- set/trajectories/traj_2_0217_92.dat
- set/trajectories/traj_2_0217_91.dat
- set/trajectories/traj_2_0217_89.dat
- set/trajectories/traj_2_0217_88.dat
- set/trajectories/traj_2_0217_87.dat
- set/trajectories/traj_2_0217_86.dat
- set/trajectories/traj_2_0217_85.dat
- set/trajectories/traj_2_0217_83.dat
- set/trajectories/traj_2_0217_82.dat
- set/trajectories/traj_2_0217_81.dat
- set/trajectories/traj_2_0217_80.dat
- set/trajectories/traj_2_0217_79.dat
- set/trajectories/traj_2_0217_78.dat
- set/trajectories/traj_2_0217_77.dat
- set/trajectories/traj_2_0217_76.dat
- set/trajectories/traj_2_0217_74.dat
- set/trajectories/traj_2_0217_73.dat
- set/trajectories/traj_2_0217_72.dat
- set/trajectories/traj_2_0217_70.dat
- set/trajectories/traj_2_0217_69.dat
- set/trajectories/traj_2_0217_68.dat
- set/trajectories/traj_2_0217_67.dat
- set/trajectories/traj_2_0217_66.dat
- set/trajectories/traj_2_0217_65.dat
- set/trajectories/traj_2_0217_64.dat
- set/trajectories/traj_2_0217_63.dat
- set/trajectories/traj_2_0217_62.dat
- set/trajectories/traj_2_0217_61.dat
- set/trajectories/traj_2_0217_60.dat
[truncated: 871 more entries]
