# Supplementary material for: Intrinsic group behaviour: Dependence of pedestrian dyad dynamics on principal social and personal features
Source: PLoS One. 2017 Nov 2;12(11):e0187253. doi: 10.1371/journal.pone.0187253 (PMC5667819; doi:10.1371/journal.pone.0187253)
Supplement: S1 Data Set — (ZIP) [file pone.0187253.s001.zip › set/trajectories/traj_2_0508_145.dat]

2 12563800 12564100 0 1 0 0 2 0 1 50 50 50 1772.92 1819.52 1726.33
11198 1
12563800 39650.5 -20810.9 1783.15 0 0 0 
11198.5 1
12563800 39285.6 -20417.5 1793.4 -789.91 851.493 1161.46 
11199 1
12563800 38826.5 -20253.8 1790.27 -927.542 330.774 984.757 
11199.5 1
12563800 38374.8 -20016.5 1803.53 -912.458 479.461 1030.76 
11200 1
12563800 37852.7 -19816.6 1806.93 -1052.69 402.957 1127.18 
11200.5 1
12563800 37466.8 -19615.6 1796 -779.529 406.061 878.948 
11201 2
12564100 36678 -20157.7 1831.58 0 0 0 
12563800 36894.9 -19432.1 1739.8 -1155.29 370.64 1213.28 
11201.5 2
12564100 36159.1 -19938.8 1788.75 -1123.11 473.71 1218.92 
12563800 36196.6 -19239.4 1686.5 -1363.88 376.481 1414.89 
11202 2
12564100 35431.8 -19752.9 1813.6 -1423.34 363.756 1469.08 
12563800 35663.1 -19090.1 1717.93 -1044.02 292.189 1084.13 
11202.5 2
12564100 34897.9 -19540.5 1810.2 -1078.52 429.226 1160.79 
12563800 35201.7 -18932.6 1722.53 -932.256 318.114 985.037 
11203 2
12564100 34406.6 -19374.6 1804.6 -992.593 335.084 1047.63 
12563800 34629.5 -18823.3 1726.27 -1155.82 220.875 1176.74 
11203.5 2
12564100 33937.5 -19280.7 1780.07 -947.609 189.63 966.397 
12563800 34147.7 -18713.9 1703.87 -973.468 220.875 998.211 
11204 2
12564100 33389.3 -19144.8 1772.47 -1107.47 274.613 1141.01 
12563800 33645.1 -18566.2 1673.8 -1015.22 298.451 1058.18 
11204.5 2
12564100 32901.8 -19043.9 1803 -952.189 197.119 972.379 
12563800 33065.6 -18443.8 1646.19 -1131.85 239.038 1156.82 
11205 2
12564100 32337.1 -18906 1799.47 -1105.18 269.814 1137.64 
12563800 32545.5 -18303.2 1653.27 -1017.92 275.171 1054.46 
11205.5 2
12564100 31604.7 -18824.5 1686.8 -1479.6 164.714 1488.74 
12563800 31825.1 -18067.7 1572.6 -1455.22 475.69 1530.99 
11206 2
12564100 30994.7 -18484 1507.8 -1232.19 687.811 1411.16 
12563800 31176.3 -17847.9 1525.13 -1310.84 444.04 1384.01 
11206.5 2
12564100 30426.5 -18158.9 1529.07 -1148.01 656.835 1322.64 
12563800 30706.3 -17595.2 1535.73 -949.495 510.572 1078.07 
11207 2
12564100 29958.6 -17916 1680.2 -945.185 490.64 1064.94 
12563800 30235.7 -17355.5 1597.2 -950.572 484.31 1066.84 
11207.5 2
12564100 29363.1 -17683.8 1744.8 -1202.96 469.091 1291.19 
12563800 29699.1 -17200 1680.47 -1084.04 314.074 1128.62 
11208 2
12564100 28854.8 -17478.2 1801.19 -992.936 401.587 1071.07 
12563800 29135.6 -16978.2 1712.44 -1100.72 433.105 1182.87 
11208.5 2
12564100 28352.8 -17388 1809 -980.371 176.147 996.07 
12563800 28588.2 -16859.8 1697.67 -1069.07 231.348 1093.81 
11209 2
12564100 27859.6 -17182.3 1828.07 -994.355 414.785 1077.4 
12563800 28144.3 -16683.7 1717.4 -895.027 355.108 962.899 
11209.5 2
12564100 27359.6 -17101.4 1781.47 -1010.1 163.367 1023.23 
12563800 27692.4 -16556.8 1714.27 -912.862 256.296 948.159 
11210 2
12564100 26913.4 -16979.7 1770.33 -901.414 245.926 934.359 
12563800 27109.1 -16385.9 1723 -1178.45 345.185 1227.97 
11210.5 2
12564100 26325.3 -16766.2 1718.73 -1188.15 431.246 1263.99 
12563800 26679.3 -16219.1 1700.87 -868.148 337.104 931.3 
11211 2
12564100 25819.4 -16540.7 1698.33 -1021.95 455.488 1118.86 
12563800 26178.8 -15961.2 1696.73 -1011.18 520.943 1137.48 
11211.5 2
12564100 25304.8 -16195.4 1792.75 -1005.05 674.528 1210.42 
12563800 25672.4 -15622.6 1740.56 -988.989 661.401 1189.77 
11212 2
12564100 24759.9 -15926.3 1872.33 -1066.43 526.631 1189.38 
12563800 25180 -15448.5 1754.2 -963.674 340.566 1022.08 
11212.5 2
12564100 24367.5 -15661.9 1754.27 -792.727 534.007 955.814 
12563800 24770 -15192.1 1711.2 -828.283 517.98 976.911 
11213 2
12564100 23931.9 -15465.8 1764.8 -880 396.229 965.089 
12563800 24322 -14915.1 1686.4 -905.051 559.731 1064.15 
11213.5 2
12564100 23463.5 -15234.4 1728.4 -946.128 467.475 1055.32 
12563800 23950.1 -14600.6 1623.13 -751.246 635.286 983.849 
11214 2
12564100 23048.5 -14967.3 1746.47 -838.519 539.663 997.171 
12563800 23473.5 -14314.3 1603.73 -962.828 578.451 1123.23 
11214.5 2
12564100 22544.5 -14701.7 1656.53 -1018.18 536.431 1150.85 
12563800 22895.9 -14079.4 1574.07 -1167 474.478 1259.77 
11215 2
12564100 22008.1 -14371.8 1642.31 -1047.66 644.377 1229.97 
12563800 22362.6 -13744.8 1621.06 -1041.49 653.613 1229.6 
11215.5 2
12564100 21456.3 -13965.6 1741.4 -1079.84 794.936 1340.88 
12563800 21895.5 -13439.9 1662.4 -914.074 596.641 1091.56 
11216 2
12564100 21055.9 -13708 1786.73 -808.754 520.404 961.719 
12563800 21473 -13179.6 1643.27 -853.603 525.791 1002.54 
11216.5 2
12564100 20743.4 -13386.5 1831.27 -631.38 649.562 905.855 
12563800 21062 -12932.8 1673.27 -830.303 498.586 968.499 
11217 2
12564100 20317.5 -13099 1803.53 -860.471 580.741 1038.11 
12563800 20741 -12546.3 1685.53 -648.485 780.875 1015.04 
11217.5 2
12564100 19974.9 -12746.1 1805.47 -692.121 712.862 993.581 
12563800 20379.7 -12243 1670.2 -729.832 612.66 952.894 
11218 2
12564100 19569.2 -12386.5 1744.62 -792.342 702.409 1058.86 
12563800 20001.5 -11870.2 1671.5 -738.737 728.149 1037.27 
11218.5 2
12564100 19197.8 -12096.7 1774.33 -726.786 567.058 921.831 
12563800 19570.1 -11587.1 1705.2 -844.162 553.922 1009.67 
11219 2
12564100 18791.9 -11799.7 1790.8 -819.933 600 1016.02 
12563800 19182.3 -11288.5 1683.8 -783.569 603.232 988.873 
11219.5 2
12564100 18111.5 -11359.6 1780.6 -1374.68 889.158 1637.18 
12563800 18528.7 -10921.1 1710.13 -1320.27 742.222 1514.6 
11220 2
12564100 17659.4 -11038.9 1801.2 -913.266 647.811 1119.69 
12563800 17918.2 -10568.3 1745.73 -1233.4 712.862 1424.59 
11220.5 2
12564100 17093.5 -10676.4 1819.87 -1143.3 732.391 1357.77 
12563800 17494.5 -10279.9 1743.93 -855.892 582.626 1035.38 
11221 2
12564100 16671.5 -10383.8 1808.73 -852.391 591.111 1037.3 
12563800 17156.9 -10038.5 1729.27 -682.02 487.677 838.439 
11221.5 2
12564100 16360.2 -10101.7 1878.88 -608.097 551.001 820.6 
12563800 16764 -9608.5 1745.12 -767.448 839.779 1137.63 
11222 2
12564100 15938.6 -9725.87 1852 -825.024 735.462 1105.25 
12563800 16451.2 -9312.47 1790.07 -612.133 579.322 842.805 
11222.5 2
12564100 15594.1 -9352.2 1893.87 -696.027 754.882 1026.79 
12563800 16107.9 -8844.47 1793.07 -693.468 945.455 1172.51 
11223 2
12564100 15203.1 -8993.13 1893.27 -789.899 725.387 1072.44 
12563800 15735.7 -8615.67 1813.6 -751.919 462.222 882.628 
11223.5 1
12564100 14820.3 -8618.47 1843.47 -773.333 756.902 1082.1 
11224 1
12564100 14200 -7848.4 1802.6 -1253.06 1555.69 1997.58 
11223.5 1
12563800 15529.2 -8370.75 1805 -657.59 779.989 1020.2 
11224.5 2
12564100 13803.4 -7580.38 1805.12 -774.658 523.486 934.951 
12563800 14287.2 -6895.6 1691.6 -907.268 1077.54 1408.62 
11225 2
12564100 13409.9 -7260.87 1819.33 -770.075 625.261 991.951 
12563800 14010.1 -6676.67 1671.53 -839.596 663.434 1070.08 
11225.5 2
12564100 13053.5 -6990.33 1838.2 -720 546.532 903.934 
12563800 13582.7 -6316.13 1672.8 -863.569 728.35 1129.71 
11226 2
12564100 12727.5 -6695.2 1846.27 -658.451 596.229 888.283 
12563800 13204.4 -6111.2 1749 -764.175 414.007 869.117 
11226.5 2
12564100 12325.5 -6373.8 1768.87 -812.121 649.293 1039.77 
12563800 12899.1 -5824.47 1738.87 -616.835 579.259 846.184 
11227 2
12564100 11894.7 -5980.4 1694.27 -870.303 794.747 1178.58 
12563800 12354.3 -5521.53 1753.4 -1100.61 611.987 1259.31 
11227.5 2
12564100 11433.1 -5434.33 1778.87 -932.525 1103.16 1444.5 
12563800 11734.9 -4948 1727.93 -1251.18 1158.65 1705.26 
11228 2
12564100 11033.1 -4883.12 1770.69 -781.388 1076.58 1330.26 
12563800 11512.9 -4492.81 1683.19 -433.586 889.038 989.134 
11228.5 2
12564100 10631.3 -4607.73 1737.07 -786.293 538.927 953.257 
12563800 11125.4 -4105 1657.87 -758.39 758.929 1072.91 
11229 2
12564100 10367.7 -4259.6 1750.4 -532.525 703.3 882.164 
12563800 10761.8 -3669.33 1664.73 -734.545 880.135 1146.38 
11229.5 2
12564100 10031.7 -3713.53 1823.73 -678.653 1103.16 1295.2 
12563800 10475.5 -3266.53 1701.73 -578.451 813.737 998.386 
11230 2
12564100 9798.87 -3349.53 1814.53 -470.438 735.354 872.958 
12563800 10197.1 -2866.07 1738.33 -562.29 809.024 985.235 
11230.5 2
12564100 9455.33 -2938.67 1811.93 -694.007 830.034 1081.94 
12563800 9876.47 -2507.27 1700.67 -647.811 724.848 972.145 
11231 2
12564100 9142.13 -2475.73 1804.47 -632.727 935.219 1129.15 
12563800 9542.33 -1780.07 1666.13 -675.017 1469.09 1616.75 
11231.5 2
12564100 8864.75 -1902.5 1812.75 -541.764 1119.6 1243.79 
12563800 9295.31 -1427.06 1651.12 -482.463 689.461 841.503 
11232 2
12564100 8566.93 -1347.2 1805.2 -582.811 1086.69 1233.11 
12563800 9124.2 -1187.2 1692.2 -334.858 469.398 576.597 
11232.5 2
12564100 8305.47 -888.4 1768.53 -528.215 926.869 1066.82 
12563800 8840.53 -683.4 1642.13 -573.064 1017.78 1168.02 
11233 2
12564100 8085.13 -385 1728 -445.118 1016.97 1110.12 
12563800 8623.93 -111.333 1613.13 -437.576 1155.69 1235.76 
11233.5 2
12564100 7907.87 175.6 1725.07 -358.114 1132.53 1187.8 
12563800 8353.2 457.067 1574.67 -546.936 1148.28 1271.89 
11234 2
12564100 7711.2 762.267 1674.73 -397.306 1185.19 1250.01 
12563800 8295.13 901.4 1535.2 -117.306 897.643 905.276 
11234.5 2
12564100 7628.81 1245.12 1631.69 -160.913 943.083 956.712 
12563800 7930.69 1556.06 1530.06 -711.808 1278.64 1463.42 
11235 2
12564100 7543.8 1646.13 1623.2 -166.365 784.752 802.193 
12563800 7896.73 2059.6 1532.93 -66.4465 985.396 987.634 
11235.5 2
12564100 7437.47 2295.33 1623 -214.815 1311.52 1328.99 
12563800 7621.8 2702.47 1534 -555.421 1298.72 1412.5 
11236 1
12564100 7433.67 2718.2 1623 -7.67677 854.276 854.311 
11236.5 1
12564100 7153.33 3311.07 1623 -566.33 1197.71 1324.85 
11237 1
12564100 6985.53 4220 1637.73 -338.99 1836.23 1867.26 
11237.5 1
12564100 6802.4 4823.4 1680.8 -369.966 1218.99 1273.9 
11238 1
12564100 6616.94 5353.62 1698.69 -362.231 1035.6 1097.12 
11238.5 1
12564100 6443.73 6033.27 1727 -338.951 1330.02 1372.53 
