# Supplementary material for: Intrinsic group behaviour: Dependence of pedestrian dyad dynamics on principal social and personal features
Source: PLoS One. 2017 Nov 2;12(11):e0187253. doi: 10.1371/journal.pone.0187253 (PMC5667819; doi:10.1371/journal.pone.0187253)
Supplement: S1 Data Set — (ZIP) [file pone.0187253.s001.zip › set/trajectories/traj_2_0508_144.dat]

2 12564701 12564500 0 0 0 1 0 1 0 50 40 60 1610.01 1630.07 1589.94
11205.5 1
12564500 -12106.8 13207.3 1310.33 0 0 0 
11206 1
12564500 -12018.8 12736.7 1348.2 254.432 -1360.12 1383.71 
11206.5 1
12564500 -11770.5 12216.3 1282.93 501.549 -1051.45 1164.94 
11207 1
12564500 -11555.3 11822.4 1305.07 434.882 -795.69 906.778 
11207.5 2
12564701 -10692.7 11905 1381.29 0 0 0 
12564500 -11371.1 11368.5 1378.6 372.121 -916.902 989.537 
11208 2
12564701 -10474.9 11517.8 1282.12 573.097 -1018.91 1169.03 
12564500 -11158.2 10793.7 1352.19 415.78 -1122.75 1197.26 
11208.5 2
12564701 -10205.7 11015.9 1291.13 525.92 -980.363 1112.52 
12564500 -10816.4 10408.7 1319.73 667.554 -751.994 1005.55 
11209 2
12564701 -9838.07 10485 1296.4 741.129 -1070.3 1301.85 
12564500 -10579.5 10179.5 1343.6 477.554 -462.097 664.523 
11209.5 2
12564701 -9437.27 10115.4 1393.67 809.697 -746.667 1101.42 
12564500 -10227.6 9742.73 1324.13 710.976 -882.29 1133.1 
11210 2
12564701 -9138.53 9679.67 1434.47 603.502 -880.269 1067.28 
12564500 -9818.47 9256 1405.13 826.532 -983.3 1284.54 
11210.5 2
12564701 -8880.53 9337.87 1423.93 521.212 -690.505 865.135 
12564500 -9441.73 8924.67 1361 761.077 -669.36 1013.55 
11211 2
12564701 -8580.73 9045.27 1410.07 605.657 -591.111 846.305 
12564500 -9014.33 8604.73 1403.33 863.434 -646.33 1078.55 
11211.5 2
12564701 -8225.38 8661.5 1420.56 694.059 -749.544 1021.54 
12564500 -8684.88 8299.56 1416.81 643.473 -596.037 877.108 
11212 2
12564701 -7863.13 8323 1466.47 708.888 -662.427 970.222 
12564500 -8284.4 7937.67 1474.27 783.708 -708.211 1056.3 
11212.5 2
12564701 -7443.07 7993.53 1494.47 848.62 -665.589 1078.5 
12564500 -7884.47 7590.8 1422.6 807.946 -700.741 1069.49 
11213 2
12564701 -7087.6 7775.07 1302.53 718.114 -441.347 842.897 
12564500 -7487.47 7374.4 1392.2 802.02 -437.172 913.431 
11213.5 2
12564701 -6617.13 7450.47 1358.47 950.438 -655.758 1154.71 
12564500 -7146.07 7095.93 1336.67 689.697 -562.559 890.031 
11214 2
12564701 -5758.4 7173.53 1321.93 1734.81 -559.461 1822.79 
12564500 -6640.93 6803.07 1326.87 1020.47 -591.65 1179.58 
11214.5 2
12564701 -5229.53 6871.87 1332.93 1068.42 -609.428 1230.01 
12564500 -6104.67 6594.07 1361.53 1083.37 -422.222 1162.74 
11215 2
12564701 -4860.31 6632.12 1359.5 721.134 -468.245 859.819 
12564500 -5617.88 6442.31 1214 950.765 -296.395 995.894 
11215.5 2
12564701 -4364.27 6435.47 1411.73 970.735 -384.85 1044.24 
12564500 -5097.73 6268.8 1028.93 1017.89 -339.555 1073.03 
11216 2
12564701 -3970.93 6301 1444.13 794.613 -271.65 839.764 
12564500 -4361.8 5861.27 1359.4 1486.73 -823.3 1699.47 
11216.5 2
12564701 -3400.6 6210.2 1479.8 1152.19 -183.434 1166.7 
12564500 -3786 5664.73 1487.27 1163.23 -397.037 1229.12 
11217 2
12564701 -2880.73 6014.67 1530.47 1050.24 -395.017 1122.07 
12564500 -3287.67 5479.87 1557.53 1006.73 -373.468 1073.77 
11217.5 2
12564701 -2406.67 5845.67 1570.93 957.71 -341.414 1016.75 
12564500 -2801.4 5244.53 1612.53 982.357 -475.421 1091.35 
11218 2
12564701 -1999.25 5631.06 1582.56 795.736 -419.149 899.378 
12564500 -2340.56 5110.12 1607.5 900.073 -262.516 937.575 
11218.5 2
12564701 -1588.4 5461.33 1584.4 804.012 -332.151 869.919 
12564500 -1933.47 4904.27 1612.87 796.665 -402.854 892.73 
11219 2
12564701 -1166.87 5213.73 1569 851.582 -500.202 987.621 
12564500 -1527.87 4711.07 1623.73 819.394 -390.303 907.603 
11219.5 2
12564701 -687.6 4944 1589.73 968.215 -544.916 1111.02 
12564500 -1118.47 4512.47 1600.73 827.071 -401.212 919.248 
11220 2
12564701 -170.133 4702.8 1607.53 1045.39 -487.273 1153.37 
12564500 -597.733 4233.73 1589.4 1051.99 -563.098 1193.21 
11220.5 2
12564701 332.067 4550.07 1617.6 1014.55 -308.552 1060.43 
12564500 -136.333 3972.13 1590.53 932.121 -528.485 1071.52 
11221 2
12564701 820.667 4354.93 1558.53 987.071 -394.209 1062.88 
12564500 363.867 3662.73 1593.4 1010.51 -625.051 1188.2 
11221.5 2
12564701 1340.19 4042.94 1535.44 1014.69 -609.367 1183.61 
12564500 890.688 3423.62 1627.5 1028.95 -467.008 1129.97 
11222 2
12564701 1780.4 3770.53 1546.4 861.473 -533.081 1013.07 
12564500 1340 3098.33 1634 879.281 -636.579 1085.53 
11222.5 2
12564701 2160.53 3447.2 1568.87 767.946 -653.199 1008.17 
12564500 1725.87 2864.2 1625 779.529 -472.997 911.806 
11223 2
12564701 2463.47 3081.13 1542.67 611.987 -739.529 959.912 
12564500 2037.73 2648.27 1615.73 630.034 -436.229 766.315 
11223.5 2
12564701 2802.27 2760.07 1546.07 684.444 -648.62 942.959 
12564500 2339.93 2430.13 1587.13 610.505 -440.673 752.934 
11224 2
12564701 3118.6 2486.27 1550.07 639.057 -553.131 845.191 
12564500 2654.33 2104.67 1585.6 635.152 -657.508 914.185 
11224.5 2
12564701 3464.81 2175.81 1498.75 676.196 -606.356 908.245 
12564500 3041.62 1807.25 1584.69 756.429 -580.892 953.74 
11225 2
12564701 3878.73 1785.13 1481.33 810.021 -764.538 1113.85 
12564500 3457.33 1357 1602.13 813.519 -881.115 1199.24 
11225.5 2
12564701 4221.4 1397.47 1505.47 692.256 -783.165 1045.26 
12564500 3908.33 934.333 1624.6 911.111 -853.872 1248.69 
11226 2
12564701 4522.87 914.067 1557.07 609.024 -976.566 1150.91 
12564500 4163.87 571.933 1663.4 516.229 -732.121 895.82 
11226.5 2
12564701 4874.2 630 1553.4 709.764 -573.872 912.74 
12564500 4491.13 228.8 1621.67 661.145 -693.199 957.934 
11227 2
12564701 5164.2 229.533 1531.8 585.859 -809.024 998.874 
12564500 4825.8 -141.467 1616.73 676.094 -748.013 1008.28 
11227.5 2
12564701 5474.87 -188.733 1537.27 627.609 -844.983 1052.56 
12564500 5073.47 -572.067 1626.27 500.337 -869.899 1003.52 
11228 2
12564701 5789 -612.688 1525.25 613.542 -828.035 1030.57 
12564500 5424.12 -982.5 1589.19 684.88 -801.628 1054.36 
11228.5 2
12564701 6102.4 -1014.8 1526.73 613.307 -786.913 997.686 
12564500 5666.07 -1408.13 1604.8 473.467 -832.942 958.104 
11229 2
12564701 6414.4 -1482.33 1529.33 630.303 -944.512 1135.51 
12564500 6029.53 -1828.07 1627.4 734.276 -848.35 1121.99 
11229.5 2
12564701 6750.6 -1846.93 1529.67 679.192 -736.566 1001.91 
12564500 6396.67 -2223.73 1581.67 741.684 -799.327 1090.42 
11230 2
12564701 7117.13 -2233.67 1499.93 740.471 -781.279 1076.43 
12564500 6782.87 -2637.33 1539.6 780.202 -835.556 1143.18 
11230.5 2
12564701 7362.13 -2637.27 1501.07 494.949 -815.354 953.822 
12564500 7054.33 -3018.2 1569.53 548.418 -769.428 944.871 
11231 2
12564701 7682.33 -3032.53 1519.2 646.869 -798.519 1027.65 
12564500 7248.8 -3419.8 1582.27 392.862 -811.313 901.426 
11231.5 2
12564701 7958.69 -3443.31 1530.81 539.754 -802.303 966.967 
12564500 7638.06 -3880.25 1570.12 760.278 -899.316 1177.62 
11232 2
12564701 8531.6 -3775.67 1527.33 1121.16 -650.4 1296.16 
12564500 8079.8 -4198.27 1526.6 864.457 -622.342 1065.17 
11232.5 2
12564701 8958.93 -4119 1559.8 863.3 -693.603 1107.42 
12564500 8574.4 -4500 1516.93 999.192 -609.562 1170.45 
11233 2
12564701 9381.73 -4349 1532.2 854.141 -464.646 972.345 
12564500 9068.87 -4847.47 1543.67 998.923 -701.953 1220.89 
11233.5 2
12564701 9747.47 -4608.13 1503.87 738.855 -523.502 905.517 
12564500 9478.67 -5100.2 1542.33 827.879 -510.572 972.66 
11234 2
12564701 10104 -5010.87 1478.27 720.269 -813.603 1086.62 
12564500 9782.6 -5441.47 1530.6 614.007 -689.428 923.209 
11234.5 2
12564701 10548.2 -5323.88 1461.62 867.554 -611.344 1061.32 
12564500 10136 -5747.38 1501 690.234 -597.477 912.909 
11235 2
12564701 10994.7 -5548.07 1484.6 873.867 -438.731 977.818 
12564500 10503 -6075.4 1500.67 718.2 -641.928 963.266 
11235.5 2
12564701 11413 -5834.07 1486.67 844.983 -577.778 1023.63 
12564500 10908.2 -6357.8 1514.27 818.586 -570.505 997.777 
11236 2
12564701 11807.8 -6320.2 1544.67 797.576 -982.088 1265.16 
12564500 11415.7 -6696.8 1558.53 1025.19 -684.848 1232.89 
11236.5 2
12564701 12299 -6660.27 1616.07 992.323 -687.003 1206.93 
12564500 11905.6 -7062.07 1580.93 989.764 -737.912 1234.56 
11237 2
12564701 12752.7 -7041.53 1616.4 916.498 -770.236 1197.18 
12564500 12333.5 -7335.13 1618.13 864.377 -551.65 1025.41 
11237.5 2
12564701 13122.7 -7269.8 1600.87 747.609 -461.145 878.393 
12564500 12789.5 -7705.6 1666.73 921.212 -748.418 1186.91 
11238 2
12564701 13518.3 -7618.69 1580.94 772.616 -681.421 1030.18 
12564500 13125.8 -7980.69 1620.44 656.925 -537.28 848.658 
11238.5 2
12564701 13865.1 -7980 1546.2 678.58 -707.069 980.009 
12564500 13483.6 -8391 1572.4 700.171 -802.96 1065.36 
11239 2
12564701 14260.4 -8312.53 1527.73 798.653 -671.785 1043.62 
12564500 13885.5 -8742.4 1575 811.852 -709.899 1078.45 
11239.5 2
12564701 14764 -8865.4 1575.07 1017.37 -1116.9 1510.8 
12564500 14265.7 -9198 1607.53 768.081 -920.404 1198.79 
11240 2
12564701 15233.7 -9323.2 1612.4 948.956 -924.848 1325.09 
12564500 14761.3 -9779.73 1681 1001.21 -1175.22 1543.88 
11240.5 2
12564701 15449.7 -9654.33 1630 436.364 -668.956 798.696 
12564500 15117.8 -10169 1698.13 720.269 -786.397 1066.4 
11241 2
12564701 15983.3 -10032.6 1667.8 1075.81 -762.634 1318.7 
12564500 15429 -10461 1685.2 627.419 -588.71 860.369 
11241.5 2
12564701 16297.6 -10362.9 1639.69 613.729 -645.068 890.38 
12564500 15773.9 -10813.6 1645.75 673.706 -688.721 963.44 
11242 2
12564701 16666.1 -10717.9 1605 721.143 -694.7 1001.33 
12564500 16128.7 -11144.1 1620.6 694.186 -646.657 948.715 
11242.5 2
12564701 17096.3 -11019.9 1578.93 869.091 -610.236 1061.94 
12564500 16540.5 -11489.1 1586.47 832.054 -696.97 1085.39 
11243 2
12564701 17526.7 -11275.6 1558.8 869.63 -516.498 1011.45 
12564500 16900.3 -11817.3 1574.8 726.869 -663.03 983.843 
11243.5 2
12564701 17835.3 -11574 1575.13 623.434 -602.828 867.221 
12564500 17500.8 -12122.5 1523.13 1213.06 -616.7 1360.82 
11244 2
12564701 18582.8 -11875.4 1584.6 1510.03 -608.889 1628.17 
12564500 18079.1 -12609.9 1508.87 1168.35 -984.646 1527.93 
11244.5 2
12564701 19140.9 -12207.9 1603.31 1089.99 -649.365 1268.76 
12564500 18497.4 -12861.8 1619.62 817 -491.829 953.617 
11245 2
12564701 19434.9 -12475.3 1598.47 575.326 -523.402 777.785 
12564500 18850.7 -13151.1 1628.6 691.251 -566.177 893.524 
11245.5 2
12564701 19806.1 -12726.5 1588.67 749.899 -507.475 905.472 
12564500 19252.1 -13379.2 1589.13 811.044 -460.875 932.844 
11246 2
12564701 20116.9 -13059.1 1579.73 627.879 -671.919 919.623 
12564500 19617.8 -13599.7 1605.2 738.721 -445.522 862.669 
11246.5 2
12564701 20473.4 -13256.6 1537.07 720.269 -398.923 823.363 
12564500 20027.2 -13848.5 1588.67 827.071 -502.492 967.752 
11247 2
12564701 20909.5 -13498.5 1516.4 879.301 -487.634 1005.46 
12564500 20324.7 -14029.1 1565.2 599.731 -364.113 701.609 
11247.5 2
12564701 21420.8 -13569.3 1529.73 1032.86 -143.165 1042.74 
12564500 20528.8 -14117.6 1543.07 412.391 -178.855 449.505 
11248 2
12564701 21880.9 -13686 1539.75 898.706 -227.865 927.143 
12564500 21347.8 -14467.9 1530.5 1599.63 -684.131 1739.79 
11248.5 2
12564701 22419.5 -13875.7 1493.13 1054 -371.298 1117.49 
12564500 21873.1 -14638.8 1506.33 1027.89 -334.491 1080.95 
11249 2
12564701 22875.5 -13985 1477.33 921.212 -220.741 947.29 
12564500 22361.8 -14798 1470.13 987.34 -321.616 1038.4 
11249.5 2
12564701 23418.1 -14171.3 1443.6 1096.03 -376.296 1158.82 
12564500 22926.3 -14891.3 1469.13 1140.47 -188.418 1155.93 
11250 2
12564701 24034.9 -14360.3 1497.33 1246.06 -381.953 1303.29 
12564500 23523.7 -14930.1 1529.87 1206.87 -78.3838 1209.41 
11250.5 2
12564701 24497.9 -14546.7 1505 935.488 -376.431 1008.38 
12564500 24058.1 -15101.4 1542.27 1079.46 -346.128 1133.6 
11251 2
12564701 24939.2 -14683.9 1537.93 891.448 -277.306 933.583 
12564500 24561.3 -15218.3 1555.13 1016.57 -236.094 1043.62 
11251.5 2
12564701 25346.4 -14850 1538.12 795.264 -324.349 858.864 
12564500 24981.1 -15271.2 1555.81 819.914 -103.483 826.418 
11252 2
12564701 25799.5 -14940.6 1574.13 886.807 -177.299 904.357 
12564500 25488.1 -15392 1571.47 992.18 -236.301 1019.93 
11252.5 2
12564701 26317.3 -15110.5 1534.4 1045.93 -343.3 1100.83 
12564500 25977.3 -15530.7 1588.33 988.283 -280.269 1027.26 
11253 2
12564701 26829.4 -15404.8 1528.67 1034.61 -594.478 1193.24 
12564500 26494.3 -15802.5 1592 1044.44 -549.091 1179.99 
11253.5 2
12564701 27298.7 -15550.3 1533.07 948.013 -293.872 992.517 
12564500 26997.9 -15979.5 1572.6 1017.51 -357.576 1078.51 
11254 2
12564701 27767.4 -15678.9 1505.93 946.936 -259.933 981.964 
12564500 27472.7 -16108.7 1586.07 959.057 -260.875 993.905 
11254.5 2
12564701 28307.2 -15868.6 1555.19 1054.27 -370.492 1117.48 
12564500 27929 -16291.9 1615 891.276 -357.951 960.47 
11255 2
12564701 28808.2 -16011.5 1618.47 980.455 -279.534 1019.52 
12564500 28489.5 -16479.1 1670.93 1096.93 -366.202 1156.45 
11255.5 2
12564701 29307.6 -16129.9 1613.4 1008.89 -239.192 1036.86 
12564500 28911.7 -16565.9 1649.2 852.929 -175.354 870.768 
11256 2
12564701 29737 -16252.2 1587.27 867.475 -247.138 901.992 
12564500 29408.5 -16733.3 1608.13 1003.5 -338.182 1058.95 
11256.5 2
12564701 30244.1 -16432.7 1588.87 1024.38 -364.714 1087.37 
12564500 29885 -16835.1 1590.67 962.694 -205.791 984.444 
11257 2
12564701 30767.3 -16621.5 1536.67 1056.97 -381.279 1123.64 
12564500 30369.1 -16923.3 1601 978.047 -178.047 994.121 
11257.5 2
12564701 31283.3 -16898.9 1470.53 1040.46 -559.409 1181.31 
12564500 30808.3 -17080.7 1558.93 885.349 -317.473 940.549 
11258 2
12564701 31807.6 -17040.7 1399.44 1023.89 -276.864 1060.66 
12564500 31496.1 -17468 1502.75 1343.47 -756.38 1541.76 
11258.5 2
12564701 32344.7 -17095.7 1389.27 1051.08 -107.591 1056.58 
12564500 32119.5 -17618.9 1428.4 1219.98 -295.369 1255.22 
11259 2
12564701 33022.2 -17293 1436.6 1368.75 -398.653 1425.63 
12564500 32665.7 -17794.3 1484.8 1103.43 -354.209 1158.89 
11259.5 2
12564701 33601.3 -17461.9 1478.33 1169.83 -341.279 1218.6 
12564500 33169.9 -17990.7 1533.27 1018.59 -396.902 1093.18 
11260 2
12564701 34051.9 -17446.6 1489.2 910.438 30.9764 910.965 
12564500 33638.7 -18174.7 1534.8 947.071 -371.582 1017.36 
11260.5 2
12564701 34532.7 -17568.5 1518.33 971.313 -246.33 1002.06 
12564500 34027.3 -18375.6 1590.67 785.051 -405.926 883.787 
11261 2
12564701 34916.1 -17726.5 1526.87 774.411 -319.192 837.613 
12564500 34466.5 -18516.1 1604.47 887.138 -283.906 931.459 
11261.5 2
12564701 35328.3 -17961.8 1578.81 805.168 -459.408 927.011 
12564500 34858.3 -18683.3 1629.19 765.324 -326.522 832.068 
11262 2
12564701 35740.9 -18209.1 1568.87 807.347 -484.116 941.37 
12564500 35322.3 -18838.3 1642.53 907.934 -303.368 957.275 
11262.5 2
12564701 36229.1 -18363.4 1526.6 986.397 -311.65 1034.46 
12564500 35812 -18916.5 1635.4 989.36 -157.98 1001.89 
11263 2
12564701 36674.9 -18604.1 1503.07 900.606 -486.195 1023.46 
12564500 36318.5 -19100.1 1593.07 1023.3 -370.909 1088.45 
11263.5 2
12564701 37143.7 -18881.3 1508.33 947.071 -560.135 1100.32 
12564500 36797.5 -19373.5 1577.67 967.542 -552.323 1114.09 
11264 2
12564701 37631.1 -19215.1 1547.47 984.512 -674.209 1193.24 
12564500 37243.3 -19650.6 1548.93 900.606 -559.731 1060.37 
11264.5 2
12564701 38187.5 -19415.2 1575.44 1086.78 -390.983 1154.97 
12564500 37772.5 -19832.8 1627.38 1033.66 -355.762 1093.17 
11265 2
12564701 38673.7 -19636 1622.87 951.533 -431.996 1045.01 
12564500 38307.7 -20122.9 1699.87 1047.29 -567.873 1191.34 
11265.5 2
12564701 39205.1 -19724.1 1646.13 1073.54 -178.047 1088.2 
12564500 38719.3 -20357 1698.07 831.65 -472.862 956.682 
11266 2
12564701 39663.9 -19917.1 1591.33 926.734 -389.764 1005.36 
12564500 39183.5 -20612.7 1706.47 937.778 -516.633 1070.67 
11266.5 2
12564701 40179.5 -20250.5 1519.8 1041.62 -673.535 1240.41 
12564500 39642.7 -20763.5 1694.73 927.677 -304.646 976.419 
11267 2
12564701 40740.5 -20446.3 1543.67 1133.33 -395.69 1200.42 
12564500 40089.7 -20995.9 1629.07 903.03 -469.36 1017.72 
11267.5 2
12564701 41233 -20701.5 1558.2 995.017 -515.421 1120.59 
12564500 40741.7 -21218.1 1592.73 1317.04 -448.889 1391.43 
11268 2
12564701 41792.8 -20942.9 1625.56 1093.38 -471.623 1190.76 
12564500 41322.6 -21454.9 1583.12 1134.56 -462.516 1225.22 
11268.5 2
12564701 42282.1 -21089.1 1662.6 957.445 -285.967 999.238 
12564500 41895.8 -21703.1 1633.93 1121.8 -485.698 1222.43 
11269 2
12564701 42715.5 -21286.3 1641.13 875.556 -398.519 961.985 
12564500 42347.1 -21941.3 1636.4 911.785 -481.347 1031.04 
11269.5 2
12564701 43132.5 -21639.2 1615.67 842.424 -712.862 1103.56 
12564500 42713 -22211.8 1620.2 739.125 -546.397 919.16 
11270 2
12564701 43588.1 -21842.3 1626.13 920.539 -410.37 1007.87 
12564500 43206.6 -22437.7 1587.6 997.172 -456.296 1096.61 
11270.5 2
12564701 44114.6 -22017.9 1528.8 1063.57 -354.613 1121.13 
12564500 43695.5 -22704.5 1613.2 987.609 -538.99 1125.11 
11271 2
12564701 44593 -22338.5 1532.5 934.375 -626.237 1124.82 
12564500 44200.8 -22934.5 1619.69 986.882 -449.284 1084.34 
11271.5 2
12564701 45088.3 -22493.9 1542.13 969.341 -304.175 1015.95 
12564500 44739.6 -23110.4 1604.67 1054.5 -344.227 1109.26 
11272 2
12564701 45498.7 -22531 1590 828.956 -74.8822 832.332 
12564500 45272.2 -23254.9 1622.13 1075.96 -291.987 1114.87 
11272.5 2
12564701 45956.3 -22738.7 1610.4 924.444 -419.663 1015.24 
12564500 45690.3 -23445.1 1641.53 844.579 -384.242 927.877 
11273 2
12564701 46282.6 -22804.9 1673.2 659.259 -133.603 672.661 
12564500 45946.4 -23595 1666.93 517.441 -302.761 599.508 
11273.5 2
12564701 46635 -22948.7 1693.8 711.919 -290.505 768.91 
12564500 46325.9 -23616.1 1724.53 766.599 -42.5589 767.78 
11274 2
12564701 46998.5 -23234.1 1692.27 734.411 -576.7 933.779 
12564500 46712.3 -23782.3 1730.13 780.606 -335.892 849.806 
11274.5 2
12564701 47175.7 -23448.9 1675.12 346.004 -419.417 543.719 
12564500 47055.9 -24035.4 1689 671.232 -494.222 833.551 
11275 1
12564701 47414.9 -23839.8 1673.6 468.061 -765.02 896.848 
