# Supplementary material for: Intrinsic group behaviour: Dependence of pedestrian dyad dynamics on principal social and personal features
Source: PLoS One. 2017 Nov 2;12(11):e0187253. doi: 10.1371/journal.pone.0187253 (PMC5667819; doi:10.1371/journal.pone.0187253)
Supplement: S1 Data Set — (ZIP) [file pone.0187253.s001.zip › set/trajectories/traj_2_0508_143.dat]

2 12562501 12562900 0 1 0 0 2 0 1 30 30 30 1735.44 1763.53 1707.35
11185.5 1
12562501 46826.3 -23627.7 1735 0 0 0 
11186 1
12562501 46528.7 -23458.6 1792.87 -1002.02 569.248 1152.43 
11186.5 1
12562501 45860.1 -23423.9 1802.07 -1350.84 70.0337 1352.66 
11187 1
12562501 45431.1 -23331.3 1716.73 -866.667 187.071 886.627 
11187.5 1
12562501 45018 -23178.1 1704.19 -806.771 299.235 860.477 
11188 1
12562501 44530.9 -22988 1680.53 -953.294 372.065 1023.33 
11188.5 1
12562501 44366.7 -22555.5 1651.93 -331.582 873.67 934.476 
11189 1
12562501 43881.9 -22356.6 1675.73 -979.529 401.886 1058.77 
11189.5 2
12562900 42611.8 -22494 1668.2 0 0 0 
12562501 43273.2 -22101.8 1618.67 -1229.63 514.747 1333.02 
11190 2
12562900 42239.6 -22356.2 1703.4 -1127.88 417.576 1202.7 
12562501 42724.9 -21880.5 1729.07 -1107.61 447.003 1194.41 
11190.5 2
12562900 41761.3 -22157.5 1674.2 -966.33 401.481 1046.41 
12562501 42172.8 -21651.3 1718.53 -1115.42 463.165 1207.76 
11191 2
12562900 41312.1 -21885.2 1669.31 -877.352 531.795 1025.94 
12562501 41716.5 -21349.6 1757.38 -891.211 589.266 1068.41 
11191.5 2
12562900 40698.8 -21498.9 1667.47 -1200.12 756.009 1418.39 
12562501 41183 -21010.7 1754.27 -1044.03 663.201 1236.87 
11192 2
12562900 40237.9 -21256.7 1681.13 -931.178 489.293 1051.9 
12562501 40709.5 -20569.1 1682 -956.633 892.121 1308.06 
11192.5 2
12562900 39674.7 -20968.6 1755.13 -1137.78 581.953 1277.97 
12562501 40093.3 -20202.7 1657.2 -1244.71 740.202 1448.18 
11193 2
12562900 39219.3 -20700.2 1782.33 -919.865 542.222 1067.78 
12562501 39554 -19918.5 1584.67 -1089.56 574.007 1231.52 
11193.5 2
12562900 38764.1 -20516.3 1783.2 -919.731 371.448 991.906 
12562501 39075.3 -19803.2 1681.67 -967.003 232.997 994.677 
11194 2
12562900 38346.6 -20259.3 1783.25 -815.316 501.994 957.464 
12562501 38458.2 -19626.4 1761.12 -1205.36 345.239 1253.83 
11194.5 2
12562900 37798.8 -20056.9 1767.4 -1072.06 396.045 1142.88 
12562501 37864.5 -19407.5 1707.47 -1161.88 428.514 1238.38 
11195 2
12562900 37137 -20012.8 1737.73 -1331.59 88.7995 1334.55 
12562501 37351.7 -19279.4 1657.47 -1031.79 257.679 1063.48 
11195.5 2
12562900 36674.2 -19786.3 1734.73 -933.065 456.72 1038.85 
12562501 36694.3 -19057.4 1643.93 -1325.4 447.581 1398.94 
11196 2
12562900 36013.3 -19645.1 1696.33 -1329.71 283.97 1359.7 
12562501 36115.4 -18937.7 1649.13 -1164.72 240.912 1189.38 
11196.5 2
12562900 35400.3 -19403 1699.93 -1238.38 489.158 1331.49 
12562501 35626.7 -18788.9 1762.53 -987.34 300.471 1032.05 
11197 2
12562900 34885 -19331.5 1695.13 -1041.08 144.512 1051.06 
12562501 35084.5 -18667.1 1738.27 -1095.35 246.195 1122.68 
11197.5 2
12562900 34364.3 -19146.8 1695.8 -1051.99 373.064 1116.18 
12562501 34585.3 -18466 1745.53 -1008.48 406.195 1087.21 
11198 2
12562900 33860.1 -19035.6 1659.25 -984.774 217.139 1008.43 
12562501 34075.5 -18344.9 1742.19 -995.638 236.572 1023.36 
11198.5 2
12562900 33246.9 -19000.9 1640.87 -1199.99 67.8898 1201.91 
12562501 33477.9 -18427.7 1724.53 -1169.54 -162.019 1180.71 
11199 2
12562900 32795.1 -18874.7 1616.87 -912.593 255.084 947.572 
12562501 32929.9 -18264.5 1724.27 -1107.07 329.562 1155.08 
11199.5 2
12562900 32217.2 -18814.3 1580.67 -1167.54 121.886 1173.89 
12562501 32247.3 -18118.7 1684.67 -1378.99 294.68 1410.12 
11200 2
12562900 31470.5 -18530.3 1396 -1505.38 572.581 1610.59 
12562501 31705.9 -17893.1 1575.53 -1091.53 454.704 1182.45 
11200.5 2
12562900 31007.8 -18427.7 1377.07 -934.815 207.273 957.518 
12562501 31056 -17690.2 1470.33 -1312.86 409.966 1375.38 
11201 2
12562900 30395.7 -18167.1 1423.2 -1236.5 526.599 1343.96 
12562501 30225.3 -17361.2 1568.07 -1678.25 664.646 1805.07 
11201.5 2
12562900 29625.4 -18042.9 1461.75 -1504.61 242.44 1524.01 
12562501 29685.2 -17308.8 1670.44 -1054.72 102.319 1059.67 
11202 2
12562900 28885.9 -17832.5 1590.2 -1447.18 411.75 1504.61 
12562501 29172.5 -17372.6 1721.53 -1003.49 -124.829 1011.22 
11202.5 2
12562900 28294.2 -17707.5 1609.13 -1195.29 252.525 1221.67 
12562501 28535.7 -17011.9 1751.27 -1286.33 728.754 1478.42 
11203 2
12562900 27804.2 -17591.3 1627.33 -989.899 234.882 1017.38 
12562501 28023 -16763.2 1743.2 -1035.82 502.357 1151.21 
11203.5 2
12562900 27226.7 -17405.7 1666.27 -1166.73 374.949 1225.5 
12562501 27493.7 -16527.1 1990.93 -1069.36 476.902 1170.88 
11204 2
12562900 26689.8 -17265.9 1692.13 -1084.58 282.29 1120.71 
12562501 27072 -16621.9 1853.93 -851.852 -191.515 873.115 
11204.5 2
12562900 26216.4 -17020 1675 -924.658 480.339 1041.98 
12562501 26651.8 -16373.2 1628.88 -820.679 485.832 953.701 
11205 2
12562900 25696.3 -16885.1 1654.33 -1017.69 264.057 1051.39 
12562501 25978.3 -16236.3 1644.13 -1318.09 267.816 1345.03 
11205.5 2
12562900 25135.1 -16698.3 1596.2 -1133.87 377.374 1195.02 
12562501 25372.7 -15987.4 1663.2 -1223.3 502.896 1322.64 
11206 2
12562900 24675 -16478.3 1589.73 -929.428 444.444 1030.23 
12562501 24883.5 -15807.8 1700.67 -988.418 362.828 1052.91 
11206.5 2
12562900 24168.2 -16234.5 1675.67 -1023.84 492.525 1136.15 
12562501 24415.3 -15580.2 1653.27 -945.859 459.798 1051.7 
11207 2
12562900 23773.9 -15996.5 1595.4 -796.498 480.808 930.369 
12562501 23966.1 -15449.1 1681.6 -907.475 264.781 945.314 
11207.5 2
12562900 23259.1 -15802 1583.6 -1040.13 392.862 1111.85 
12562501 23410.5 -15267.9 1682.93 -1122.29 366.061 1180.48 
11208 2
12562900 22705.6 -15563.2 1558.38 -1081.06 466.431 1177.39 
12562501 22778.8 -15033.4 1640.12 -1233.83 458 1316.09 
11208.5 2
12562900 22095.6 -15400.3 1584.47 -1191.33 318.075 1233.06 
12562501 22237.9 -14819.7 1746.07 -1056.4 417.521 1135.92 
11209 2
12562900 21550.3 -15274 1509.13 -1099.33 254.704 1128.45 
12562501 21691.7 -14592.9 1716.4 -1101.21 457.124 1192.32 
11209.5 2
12562900 21043.1 -15082.3 1528.2 -1024.65 387.205 1095.37 
12562501 21175.5 -14397.1 1651.67 -1042.96 395.69 1115.5 
11210 2
12562900 20617.3 -14823.4 1567.87 -860.337 523.098 1006.88 
12562501 20722.2 -14165.1 1710.4 -915.69 468.687 1028.67 
11210.5 2
12562900 20094.5 -14577.3 1599.67 -1056.16 497.239 1167.36 
12562501 20261 -14009.5 1749.53 -931.717 314.209 983.272 
11211 2
12562900 19581.3 -14362.5 1607.2 -1036.63 433.939 1123.79 
12562501 19841.2 -13672.1 1728.8 -848.081 681.616 1088.04 
11211.5 2
12562900 19138.2 -14080.8 1615.19 -865.519 550.228 1025.61 
12562501 19415.9 -13393.9 1710.06 -830.591 543.351 992.528 
11212 2
12562900 18699.5 -13814.9 1624.8 -858.553 520.189 1003.85 
12562501 19159.1 -13113.7 1765.67 -502.552 548.475 743.898 
11212.5 2
12562900 18351.9 -13449.9 1625 -702.088 737.508 1018.26 
12562501 18825 -12785.4 1715.07 -675.017 663.165 946.275 
11213 2
12562900 17835.7 -13104.9 1587.53 -1042.83 696.835 1254.22 
12562501 18480.9 -12449.3 1674.8 -695.219 678.923 971.733 
11213.5 2
12562900 17438.2 -12743.9 1572.93 -803.098 729.428 1084.91 
12562501 18106.9 -11990.6 1654.27 -755.556 926.734 1195.7 
11214 2
12562900 17025.4 -12319.3 1507 -833.939 857.778 1196.34 
12562501 17730.3 -11605 1630.27 -760.808 778.99 1088.88 
11214.5 2
12562900 16541.1 -11815.6 1603.73 -978.451 1017.51 1411.63 
12562501 17090.7 -11182.1 1769.47 -1291.99 854.411 1548.95 
11215 2
12562900 16111.4 -11234.1 1649.62 -839.242 1135.82 1412.23 
12562501 16820.8 -10773.8 1791.06 -527.189 797.371 955.892 
11215.5 2
12562900 15836.3 -10857.2 1685.2 -538.372 737.5 913.1 
12562501 16392.9 -10432.2 1755.87 -837.337 668.518 1071.47 
11216 2
12562900 15516.7 -10406.6 1699 -645.522 910.303 1115.95 
12562501 16065.3 -10036.9 1691.8 -661.953 798.519 1037.21 
11216.5 2
12562900 15164.4 -10136.2 1723.93 -711.785 546.263 897.24 
12562501 15564.3 -9590 1760.47 -1012.12 902.896 1356.32 
11217 2
12562900 14800.7 -9808.87 1723.27 -734.815 661.279 988.556 
12562501 15221.9 -9299.6 1790.4 -691.582 586.667 906.898 
11217.5 2
12562900 14378.2 -9356.67 1679.4 -853.468 913.535 1250.18 
12562501 14746.9 -8818.8 1808 -959.596 971.313 1365.38 
11218 2
12562900 13867.9 -8805.06 1703.31 -996.729 1077.35 1467.7 
12562501 14245.2 -8235.88 1697.06 -979.972 1138.53 1502.19 
11218.5 2
12562900 13418.3 -8371.67 1655.07 -879.729 848.133 1221.99 
12562501 13842.9 -7790.2 1749.53 -787.19 872.162 1174.88 
11219 2
12562900 13036.3 -8102.4 1634 -771.852 543.973 944.279 
12562501 13495.2 -7530.07 1782.33 -702.492 525.522 877.307 
11219.5 2
12562900 12665.1 -7741.87 1677.93 -749.899 728.35 1045.39 
12562501 13189.7 -7222.33 1818.6 -617.104 621.684 875.961 
11220 2
12562900 12255.7 -7356.87 1670.6 -826.936 777.778 1135.24 
12562501 12811.4 -6946.47 1778.2 -764.31 557.306 945.917 
11220.5 2
12562900 11787.2 -6977.6 1698.73 -946.532 766.195 1217.78 
12562501 12407.4 -6556.47 1782.4 -816.162 787.879 1134.4 
11221 2
12562900 11395.6 -6658.07 1687.33 -791.111 645.522 1021.06 
12562501 11987.7 -6174.6 1724.87 -847.811 771.448 1146.26 
11221.5 2
12562900 10897.5 -6119.69 1598.75 -972.852 1051.52 1432.53 
12562501 11498.4 -5738.5 1650.88 -955.656 851.758 1280.14 
11222 2
12562900 10505.9 -5722.47 1577.27 -766.406 777.34 1091.62 
12562501 11071.1 -5328.73 1733.73 -836.342 801.892 1158.66 
11222.5 2
12562900 10139.9 -5394.47 1591.33 -739.259 662.626 992.763 
12562501 10709.3 -4957.4 1662.73 -730.909 750.168 1047.37 
11223 2
12562900 9837.2 -4976.87 1608 -611.582 843.636 1042 
12562501 10389.9 -4564.33 1648.27 -645.118 794.074 1023.1 
11223.5 2
12562900 9469.8 -4593.47 1613.73 -742.222 774.545 1072.76 
12562501 10039.1 -4234.6 1629.27 -708.687 666.128 972.607 
11224 2
12562900 9157.73 -4215.2 1658.53 -630.438 764.175 990.664 
12562501 9820.93 -3761.67 1634.8 -440.808 955.421 1052.21 
11224.5 2
12562900 8753.56 -3804 1654.19 -789.396 803.125 1126.12 
12562501 9500.75 -3387.75 1700.12 -625.358 730.306 961.467 
11225 2
12562900 8367.53 -3410.27 1658.53 -755.439 770.515 1079.07 
12562501 9168.8 -2958.33 1649.67 -649.609 840.346 1062.15 
11225.5 2
12562900 8025.93 -2886.6 1647.2 -690.101 1057.91 1263.1 
12562501 8834.27 -2470.4 1707.07 -675.825 985.724 1195.15 
11226 2
12562900 7754.33 -2499.93 1654.73 -548.687 781.145 954.591 
12562501 8413.67 -2146.47 1724.33 -849.697 654.411 1072.49 
11226.5 2
12562900 7498.6 -1986.87 1652.93 -516.633 1036.5 1158.12 
12562501 8091.07 -1656.53 1757.33 -651.717 989.764 1185.06 
11227 2
12562900 7100.47 -1503.93 1646 -804.31 975.623 1264.42 
12562501 7687 -1153 1694.33 -816.296 1017.24 1304.27 
11227.5 2
12562900 6801.6 -1016.2 1655 -603.771 985.32 1155.59 
12562501 7431.73 -855.6 1718.4 -515.69 600.808 791.774 
11228 2
12562900 6467.12 -577.562 1641.25 -653.271 856.714 1077.37 
12562501 6994.62 -256.375 1713.19 -853.727 1170.36 1448.65 
11228.5 2
12562900 6170.67 -143.867 1637 -580.153 848.72 1028.06 
12562501 6594.87 304.6 1660.33 -782.306 1097.8 1348.02 
11229 2
12562900 5779.4 286.333 1635.53 -790.438 869.091 1174.78 
12562501 6261.73 693.8 1663.67 -672.997 786.263 1034.96 
11229.5 2
12562900 5300.73 589.6 1636.67 -967.003 612.66 1144.75 
12562501 5807.53 1017.53 1625.67 -917.576 654.007 1126.8 
11230 2
12562900 4948.27 922.867 1644.2 -712.054 673.266 979.953 
12562501 5384.87 1297.2 1517.4 -853.872 564.983 1023.87 
11230.5 2
12562900 4423.13 1268.13 1635.27 -1060.88 697.508 1269.64 
12562501 4974.73 1721.2 1473.47 -828.552 856.566 1191.72 
11231 2
12562900 3991.07 1618.93 1605.6 -872.862 708.687 1124.33 
12562501 4578.07 2046.8 1523.13 -801.347 657.778 1036.74 
11231.5 2
12562900 3499.44 1941.75 1615.94 -960.213 630.501 1148.71 
12562501 4043.56 2376.38 1520.19 -1043.95 643.701 1226.45 
11232 2
12562900 2997.87 2243.4 1638.53 -981.548 590.313 1145.38 
12562501 3626.8 2832.53 1535.27 -815.582 892.678 1209.15 
11232.5 2
12562900 2621.13 2626.2 1629.93 -761.077 773.333 1085.03 
12562501 3324.93 3222.4 1596.27 -609.832 787.609 996.104 
11233 2
12562900 2251.73 2995.93 1657.47 -746.263 746.936 1055.85 
12562501 2940.67 3529.6 1667.07 -776.296 620.606 993.875 
11233.5 2
12562900 1925.73 3311.2 1646.67 -658.586 636.902 916.177 
12562501 2564.4 3870.73 1693.93 -760.135 689.158 1026.03 
11234 2
12562900 1606.13 3652 1673.8 -645.657 688.485 943.866 
12562501 2273.13 4329.6 1736.13 -588.418 927.003 1097.98 
11234.5 2
12562900 1358.44 4062.19 1658.75 -483.781 801.147 935.885 
12562501 1911.62 4657.81 1749.56 -706.071 641.04 953.661 
11235 2
12562900 973 4514.93 1644.93 -754.281 886 1163.59 
12562501 1432.13 4895.8 1775.4 -938.34 465.729 1047.56 
11235.5 2
12562900 454.867 4947.33 1695.73 -1046.73 873.535 1363.35 
12562501 948 5260.07 1838.93 -978.047 735.892 1223.97 
11236 2
12562900 97.7333 5302.67 1691.07 -721.481 717.845 1017.76 
12562501 659.867 5532.67 1843.8 -582.088 550.707 801.314 
11236.5 2
12562900 -174.8 5633.4 1688.87 -550.572 668.148 865.767 
12562501 558.533 6026.87 1808.47 -204.714 998.384 1019.16 
11237 2
12562900 -415.2 6052 1680.2 -485.657 845.657 975.191 
12562501 620.333 6633.47 1780.87 124.848 1225.45 1231.8 
11237.5 2
12562900 -662.2 6442.4 1633.8 -498.99 788.687 933.283 
12562501 406.6 7128.73 1760.53 -431.785 1000.54 1089.73 
11238 2
12562900 -904.438 6922.44 1558.06 -473.12 937.573 1050.18 
12562501 231.375 7336 1716.62 -342.236 404.818 530.097 
11238.5 2
12562900 -1052.8 7468.73 1467.93 -290.338 1069.07 1107.8 
12562501 94 7740.8 1529.8 -268.836 792.172 836.546 
11239 2
12562900 -1124 7964.47 1520.2 -143.838 1001.48 1011.76 
12562501 161.6 8243.47 1408.93 136.566 1015.49 1024.63 
11239.5 2
12562900 -1035.33 8488.13 1635.33 179.125 1057.91 1072.97 
12562501 377.867 8704.87 1424.33 436.902 932.121 1029.43 
11240 2
12562900 -1011.47 8893 1732.87 48.2155 817.912 819.332 
12562501 562.133 9099 1434.4 372.256 796.229 878.951 
11240.5 2
12562900 -882.8 9315.2 1815.87 259.933 852.929 891.658 
12562501 654.2 9536 1595.67 185.993 882.828 902.208 
11241 2
12562900 -621.8 9559.2 1871.87 526.21 491.935 720.345 
12562501 902.867 9990.6 1782.93 501.344 916.532 1044.69 
11241.5 2
12562900 -488.438 9884.94 1963.19 260.474 636.206 687.462 
12562501 1000.44 10403.8 1861.69 190.568 807.056 829.25 
11242 2
12562900 -432.733 10380.7 2015.47 109.01 970.116 976.221 
12562501 1017.73 10856.1 1849.4 33.847 885.168 885.815 
11242.5 1
12562900 -244.067 10794.6 2001.8 381.145 836.229 918.994 
11243 1
12562900 -318.533 11135.8 2002.8 -150.438 689.293 705.518 
