# Supplementary material for: Intrinsic group behaviour: Dependence of pedestrian dyad dynamics on principal social and personal features
Source: PLoS One. 2017 Nov 2;12(11):e0187253. doi: 10.1371/journal.pone.0187253 (PMC5667819; doi:10.1371/journal.pone.0187253)
Supplement: S1 Data Set — (ZIP) [file pone.0187253.s001.zip › set/trajectories/traj_2_0508_142.dat]

2 12552201 12555900 0 1 0 0 2 0 1 30 30 30 1722.4 1740.63 1704.17
11122 1
12552201 -35812.9 -3637.29 1681.14 0 0 0 
11122.5 1
12552201 -35393.9 -3545.8 1732.07 1154.24 252.027 1181.44 
11123 1
12552201 -34874.9 -3450.2 1757.07 1048.35 193.131 1065.99 
11123.5 1
12552201 -34590.8 -3305.13 1702.47 574.007 293.064 644.492 
11124 1
12552201 -34244.4 -3105.2 1650.4 699.798 403.906 807.996 
11124.5 1
12552201 -33749 -2944.13 1566.4 996.781 324.078 1048.14 
11125 1
12552201 -32899.9 -2479.13 1576 1715.29 939.394 1955.68 
11125.5 1
12552201 -32210.9 -2165.56 1674.44 1343.19 611.249 1475.74 
11126 1
12552201 -31665.5 -1934.07 1614.2 1065.25 452.14 1157.23 
11126.5 1
12552201 -31065.5 -1777 1559.47 1212.12 317.306 1252.96 
11127 1
12552201 -30461.8 -1568.47 1511.53 1214.62 419.584 1285.05 
11127.5 1
12552201 -29812.2 -1236.67 1466.2 1299.2 663.6 1458.86 
11128 1
12552201 -29327.3 -928.533 1386.87 979.529 622.492 1160.59 
11128.5 1
12552201 -28894.1 -448.2 1432.47 875.152 970.37 1306.72 
11129 1
12552201 -28385.7 -15.0667 1366.67 1027.07 875.017 1349.27 
11129.5 1
12552201 -27924.3 364.062 1354.31 901.213 740.487 1166.41 
11130 1
12552201 -27466.9 743.867 1376 895.197 743.257 1163.53 
11130.5 1
12552201 -27138.8 1302.87 1656.27 662.761 1129.29 1309.41 
11131 1
12552201 -26660.9 1887.13 1683.8 963.575 1177.96 1521.86 
11131.5 1
12552201 -26105 2237.73 1592.53 1122.96 708.283 1327.67 
11132 1
12552201 -25673.1 2606.33 1554.8 869.081 741.65 1142.52 
11132.5 1
12552201 -25269.4 2988.93 1543.87 815.488 772.929 1123.58 
11133 1
12552201 -24894.7 3299.93 1553.13 757.037 628.283 983.791 
11133.5 1
12552201 -24330.9 3653.38 1522.88 1101.16 690.316 1299.65 
11134 1
12552201 -23676.2 3799 1632.93 1281.16 284.98 1312.48 
11134.5 1
12552201 -23115.9 3963.73 1684.4 1131.99 332.795 1179.89 
11135 1
12552201 -22527.9 4053.67 1492.8 1187.74 181.684 1201.56 
11135.5 1
12552201 -22027.7 4110.93 1381.4 1010.51 115.69 1017.11 
11136 1
12552201 -21513.3 4135.8 1436.73 1039.19 50.2357 1040.41 
11136.5 1
12552201 -20947.1 4154.25 1437.5 1106 36.0352 1106.58 
11137 1
12552201 -20304.1 4097.53 1299.13 1258.18 -110.992 1263.06 
11137.5 1
12552201 -19668.9 4081.27 1334.4 1283.37 -32.862 1283.79 
11138 1
12552201 -19118.5 3930.87 1294.47 1111.78 -303.838 1152.55 
11138.5 1
12552201 -18528.8 3885.27 1411.73 1188.98 -91.9355 1192.53 
11139 1
12552201 -17884.1 3774.27 1434 1302.49 -224.242 1321.65 
11139.5 1
12552201 -17311.1 3791.2 1498.67 1157.58 34.2088 1158.08 
11140 1
12552201 -16763.2 3674.75 1513.81 1070.08 -227.441 1093.98 
11140.5 1
12552201 -16162.3 3545.6 1431.73 1175.97 -252.74 1202.82 
11141 1
12552201 -15581.3 3548.53 1523.07 1173.74 5.92593 1173.75 
11141.5 1
12552201 -15046.9 3486.07 1533 1079.46 -126.195 1086.81 
11142 1
12552201 -14401.8 3377.07 1524.13 1303.3 -220.202 1321.77 
11142.5 1
12552201 -13780.1 3232.93 1536.2 1256.03 -291.178 1289.34 
11143 1
12552201 -13210.3 3129.2 1499.07 1151.11 -209.562 1170.03 
11143.5 1
12552201 -12592 3044.25 1543.69 1207.55 -165.918 1218.9 
11144 1
12552201 -11943.8 2953.47 1556 1268.49 -177.658 1280.87 
11144.5 1
12552201 -11371.5 2919.33 1541.73 1156.09 -68.9562 1158.15 
11145 1
12552201 -10867.4 2916.93 1533.67 1018.45 -4.84849 1018.46 
11145.5 1
12552201 -10174.7 2832.33 1487.27 1399.46 -170.909 1409.86 
11146 1
12552201 -9626.47 2777.73 1484.53 1107.47 -110.303 1112.95 
11146.5 1
12552201 -8947 2910.38 1483.38 1327.08 259.066 1352.13 
11147 1
12552201 -8378.13 2864.93 1449.67 1113.24 -88.9269 1116.79 
11147.5 1
12552201 -7835.2 2739.07 1452.93 1096.84 -254.276 1125.92 
11148 1
12552201 -7277.4 2686.87 1454.4 1126.87 -105.455 1131.79 
11148.5 1
12552201 -6831.07 2658.8 1415.93 901.684 -56.7003 903.464 
11149 1
12552201 -6202.33 2653.93 1283.47 1270.17 -9.83165 1270.21 
11149.5 1
12552201 -5675.27 2604.4 1069.67 1064.78 -100.067 1069.47 
11150 1
12552201 -4769 2544.31 1630 1770.05 -117.358 1773.94 
11150.5 1
12552201 -4214.47 2485.2 1772.53 1085.19 -115.68 1091.34 
11151 1
12552201 -3704.2 2417.2 1847.4 1030.84 -137.374 1039.95 
11151.5 1
12552201 -3243.8 2301.27 1855.8 930.101 -234.209 959.136 
11152 1
12552201 -2531.93 2209.6 1799.27 1429.45 -184.07 1441.25 
11152.5 1
12552201 -2081 2006.2 1729.6 910.976 -410.909 999.362 
11153 1
12552201 -1643.2 1776.53 1671 884.444 -463.973 998.756 
11153.5 1
12552201 -1058.75 1662.56 1717.62 1141.5 -222.599 1163.01 
11154 1
12552201 -263.533 1642.33 1708 1556.2 -39.5874 1556.7 
11154.5 1
12552201 112.8 1555.07 1601.47 760.269 -176.296 780.442 
11155 1
12552201 625.067 1574 1564.2 1034.88 38.2492 1035.59 
11155.5 1
12552201 1175 1506.2 1533.27 1110.98 -136.97 1119.39 
11156 1
12552201 1540 1533.67 1504.27 735.887 55.3763 737.968 
11156.5 1
12552201 1961.87 1520.33 1506.6 850.538 -26.8817 850.962 
11157 1
12552201 2433.88 1398.31 1477 921.891 -238.322 952.198 
11157.5 1
12552201 3069.2 1311.07 1671.2 1243.3 -170.735 1254.97 
11158 1
12552201 3599.87 1204 1715.13 1072.05 -216.296 1093.66 
11158.5 2
12555900 3860 16 1757 0 0 0 
12552201 3873.47 1037.93 1724.27 552.727 -335.488 646.575 
11159 2
12555900 4010.6 -120.467 1721.93 570.455 -516.919 769.821 
12552201 4209.6 509 1701.13 679.057 -1068.55 1266.07 
11159.5 2
12555900 4355.13 -423.933 1715.4 696.027 -613.064 927.524 
12552201 4587.67 120.067 1698.4 763.771 -785.724 1095.77 
11160 2
12555900 4588.73 -764.2 1709.6 471.919 -687.407 833.809 
12552201 4886.4 -169 1720.87 603.502 -583.973 839.785 
11160.5 2
12555900 4814.06 -1082.25 1708 440.096 -621.191 761.291 
12552201 5120.88 -486.125 1696.12 457.959 -619.385 770.301 
11161 2
12555900 4950.2 -1316.07 1749 266.414 -457.567 529.475 
12552201 5248.4 -840 1697.2 249.56 -692.515 736.109 
11161.5 2
12555900 4966.33 -1542.13 1763.33 32.5926 -456.7 457.862 
12552201 5480.4 -1152.8 1695.07 468.687 -631.919 786.759 
11162 2
12555900 4905.07 -1688.73 1754.27 -123.771 -296.162 320.984 
12552201 5665.93 -1455.6 1722.27 374.815 -611.717 717.415 
11162.5 2
12555900 5049.6 -1847.93 1750.47 291.987 -321.616 434.388 
12552201 5931.93 -1651.53 1740.87 537.374 -395.825 667.419 
11163 2
12555900 5368.2 -2021.6 1721 643.636 -350.842 733.047 
12552201 6208.33 -1814.93 1684.87 558.384 -330.101 648.66 
11163.5 2
12555900 5785.25 -2326.19 1664.56 812.963 -593.738 1006.69 
12552201 6528.62 -2040.38 1676.94 624.35 -439.457 763.502 
11164 2
12555900 6293.13 -2627.87 1590.53 993.901 -590.37 1156.02 
12552201 6904.93 -2161.27 1651.07 736.416 -236.579 773.484 
11164.5 2
12555900 6692.2 -2967.53 1533.87 806.195 -686.195 1058.69 
12552201 7303.67 -2427.27 1637.67 805.522 -537.374 968.316 
11165 2
12555900 7017.33 -3421.13 1513 656.835 -916.364 1127.45 
12552201 7631.6 -2779.33 1636.4 662.492 -711.246 971.991 
11165.5 2
12555900 7244.47 -3933.47 1507.13 458.855 -1035.02 1132.17 
12552201 8012.6 -3124.13 1643.67 769.697 -696.566 1038.09 
11166 2
12555900 7663.4 -4288.53 1478.8 846.33 -717.306 1109.42 
12552201 8345.2 -3530.8 1644.93 671.919 -821.549 1061.33 
11166.5 2
12555900 8172.2 -4649 1481.13 1027.88 -728.215 1259.7 
12552201 8728.27 -3942.2 1687.07 773.872 -831.111 1135.62 
11167 2
12555900 8751.81 -4984.38 1473.88 1132.06 -655.029 1307.9 
12552201 9103.5 -4267.88 1635.25 732.878 -636.084 970.419 
11167.5 2
12555900 9329.47 -5440 1559.33 1130.44 -891.634 1439.76 
12552201 9650.87 -4695.2 1617.4 1071.17 -836.252 1358.94 
11168 2
12555900 10011.1 -5531.67 1573.87 1377.1 -185.185 1389.5 
12552201 10100.7 -4987.93 1619.4 908.822 -591.38 1084.29 
11168.5 2
12555900 10671.1 -5583.73 1607.33 1333.33 -105.185 1337.48 
12552201 10488.1 -5083.33 1598.87 782.626 -192.727 806.007 
11169 2
12555900 10970.7 -6038.07 1626.27 605.253 -917.845 1099.44 
12552201 10995.1 -5455.27 1611.8 1024.11 -751.38 1270.18 
11169.5 2
12555900 11390 -6347.33 1640.47 847.003 -624.781 1052.5 
12552201 11737.9 -5978.67 1616.27 1500.61 -1057.37 1835.72 
11170 1
12555900 12023.8 -6695.6 1667.07 1272.69 -699.331 1452.17 
11170.5 1
12555900 12729.7 -6862.44 1714.69 1378.69 -325.854 1416.67 
11170 1
12552201 12079 -6244.5 1612 1201.17 -936.033 1522.82 
11171 2
12555900 13174.4 -7220.6 1707.07 870.279 -700.905 1117.43 
12552201 12829.7 -8236 1718.78 561.876 -1490.64 1593.02 
11171.5 2
12555900 13565.4 -7627.4 1691.93 789.899 -821.818 1139.88 
12552201 13118.8 -8569.93 1730.2 730.135 -843.266 1115.43 
11172 2
12555900 14022 -7987.33 1670.53 920.565 -725.672 1172.19 
12552201 13519.7 -8890.27 1719.53 808.333 -645.833 1034.65 
11172.5 2
12555900 14492.7 -8604.4 1608.47 950.976 -1246.6 1567.92 
12552201 13987.9 -9238.8 1682.33 945.859 -704.108 1179.16 
11173 2
12555900 14970.4 -9302.47 1613.6 964.983 -1410.24 1708.79 
12552201 14438.7 -9888.27 1682.07 910.572 -1312.05 1597.07 
11173.5 2
12555900 15422 -9810.6 1721.6 912.323 -1026.53 1373.35 
12552201 14894.3 -10432.7 1720.33 920.539 -1099.8 1434.21 
11174 2
12555900 15794.6 -10240.4 1765.56 726.243 -837.768 1108.73 
12552201 15338 -10827.1 1755.56 864.847 -768.925 1157.24 
11174.5 2
12555900 16180 -10614.2 1753.13 754.281 -731.556 1050.77 
12552201 15626.8 -11253.3 1762.53 565.166 -833.937 1007.4 
11175 2
12555900 16577.9 -10997.3 1749.87 803.771 -774.007 1115.86 
12552201 16077.9 -11681.3 1729.07 911.38 -864.781 1256.37 
11175.5 2
12555900 17067.7 -11387.5 1708.73 989.63 -788.283 1265.21 
12552201 16699.8 -12126.7 1733.4 1256.3 -899.663 1545.21 
11176 2
12555900 17537.6 -11858.5 1689.07 949.226 -951.515 1344.03 
12552201 17144.2 -12497.7 1669.07 897.778 -749.495 1169.51 
11176.5 2
12555900 18372.7 -12358 1672.27 1687 -1009.02 1965.73 
12552201 17585.5 -12929.5 1608.33 891.448 -872.323 1247.25 
11177 2
12555900 18836.8 -12699.8 1675.6 937.643 -690.505 1164.46 
12552201 18100.3 -13377.4 1566.67 1040 -904.916 1378.58 
11177.5 2
12555900 19174.4 -13158.5 1663.81 659.448 -895.898 1112.43 
12552201 18636.8 -13767.6 1587.25 1047.82 -762.036 1295.62 
11178 2
12555900 19544.6 -13469.1 1673.07 722.974 -606.576 943.729 
12552201 19091.1 -14208.5 1723.67 887.337 -861.141 1236.5 
11178.5 2
12555900 19950.7 -13876.6 1689.2 817.036 -819.987 1157.55 
12552201 19413 -14574.9 1659.4 647.753 -737.357 981.468 
11179 2
12555900 20364.9 -14198.9 1673.8 836.902 -651.044 1060.31 
12552201 19920.3 -14933.2 1600.33 1024.78 -723.771 1254.6 
11179.5 2
12555900 20867.3 -14510.1 1634 1014.81 -628.687 1193.77 
12552201 20367.5 -15219.3 1543 903.569 -578.047 1072.65 
11180 2
12555900 21256.7 -14823.9 1626.4 786.667 -633.939 1010.31 
12552201 20889.5 -15749.6 1473 1054.55 -1071.25 1503.21 
11180.5 2
12555900 21757.6 -15180.6 1533.47 1011.99 -720.673 1242.37 
12552201 21369.4 -16257.1 1418.2 969.428 -1025.19 1410.96 
11181 2
12555900 22270.6 -15535.7 1552.75 1002 -693.53 1218.6 
12552201 21803.9 -16627.2 1370.88 848.706 -723.014 1114.92 
11181.5 2
12555900 22839.1 -15794 1662.67 1112.54 -505.504 1222 
12552201 22351.1 -16643.9 1349.67 1070.83 -32.6484 1071.33 
11182 2
12555900 23306.7 -16083.4 1680.53 944.512 -584.646 1110.82 
12552201 22866.1 -16629.7 1531.8 1040.27 28.6869 1040.66 
11182.5 2
12555900 23830.3 -16246.1 1667.87 1057.91 -328.62 1107.78 
12552201 23454.8 -16867.9 1581.47 1189.36 -481.212 1283.02 
11183 2
12555900 24282.7 -16528.2 1709.2 913.805 -569.966 1076.99 
12552201 23986.3 -17294.3 1604.07 1073.67 -861.279 1376.43 
11183.5 2
12555900 24851.7 -16706.7 1649.4 1149.49 -360.539 1204.71 
12552201 24294.2 -17711.7 1600 622.088 -843.232 1047.87 
11184 2
12555900 25417.7 -16864.1 1589.53 1143.43 -317.98 1186.82 
12552201 24893.7 -17870.5 1549.8 1211.04 -320.808 1252.81 
11184.5 2
12555900 26108.8 -17164.2 1592.06 1349.77 -586.174 1471.56 
12552201 25543.1 -18001.5 1558.5 1268.35 -255.924 1293.91 
11185 2
12555900 26858.7 -17377.4 1755.73 1467.68 -417.246 1525.83 
12552201 26211.3 -18173.3 1697.33 1307.77 -336.269 1350.31 
11185.5 2
12555900 27348.5 -17454.9 1733.67 989.495 -156.498 1001.79 
12552201 26683.3 -18286.3 1752 953.535 -228.148 980.45 
11186 2
12555900 27980.1 -17527.5 1751 1275.82 -146.667 1284.23 
12552201 27357.3 -18273.7 1756 1361.48 25.3199 1361.72 
11186.5 2
12555900 28422.7 -17788.9 1712.87 894.276 -528.215 1038.62 
12552201 27874.2 -18501.8 1717.27 1044.31 -460.741 1141.43 
11187 2
12555900 29134.4 -17800.6 1654.87 1437.71 -23.569 1437.9 
12552201 28449.3 -18561.2 1657.87 1161.89 -120 1168.07 
11187.5 2
12555900 29719.5 -17996.6 1579.69 1142.77 -382.739 1205.16 
12552201 29131.7 -18531.5 1600.44 1332.72 58.0078 1333.98 
11188 2
12555900 30235.1 -18269.4 1481.53 1009.07 -533.929 1141.62 
12552201 29701.4 -18983.2 1494 1114.9 -883.953 1422.8 
11188.5 2
12555900 30753.5 -18661.9 1336.87 1047.27 -792.997 1313.63 
12552201 30288.1 -19286.9 1367.33 1185.32 -613.603 1334.73 
11189 2
12555900 31380.5 -18924.5 1347.33 1266.67 -530.37 1373.22 
12552201 30803.5 -19595 1263.47 1041.08 -622.357 1212.92 
11189.5 2
12555900 32060.7 -19323.7 1507.27 1374.14 -806.465 1593.31 
12552201 31399.9 -19886.7 1246.6 1204.98 -589.226 1341.33 
11190 2
12555900 32775.1 -19654.7 1682.93 1443.23 -668.687 1590.62 
12552201 31997.5 -20028.1 1261.67 1207.14 -285.791 1240.51 
11190.5 2
12555900 33317.5 -19729.3 1695.27 1095.62 -150.842 1105.96 
12552201 32978.5 -20282.8 1303.87 1981.82 -514.478 2047.51 
11191 2
12555900 33735.7 -19802.2 1715.69 816.838 -142.415 829.16 
12552201 33486.1 -20550.2 1314.5 991.398 -522.241 1120.54 
11191.5 2
12555900 34357.1 -19966.4 1712.33 1216.01 -321.233 1257.72 
12552201 33932.3 -20762.9 1580.73 873.328 -416.332 967.489 
11192 2
12555900 34897.3 -20147.4 1752.27 1091.45 -365.657 1151.07 
12552201 34524.8 -21009.2 1605.53 1196.9 -497.508 1296.18 
11192.5 2
12555900 35473.5 -20362.7 1703.27 1164.04 -435.017 1242.67 
12552201 35134.6 -21141.1 1502.27 1231.92 -266.532 1260.42 
11193 2
12555900 36177.2 -20590.9 1715.67 1421.55 -460.875 1494.39 
12552201 35971.5 -21260.6 1489.13 1690.64 -241.347 1707.78 
11193.5 2
12555900 36745.3 -20805.9 1747.2 1147.61 -434.343 1227.05 
12552201 36431.3 -21608.3 1542.4 929.024 -702.357 1164.64 
11194 2
12555900 37213.4 -21047.6 1832.75 914.396 -472.062 1029.06 
12552201 36933.8 -21875.9 1574.81 981.405 -522.795 1111.97 
11194.5 2
12555900 37760.4 -21332.9 1808.53 1070.38 -558.325 1207.24 
12552201 37428.1 -22060 1638.73 967.36 -360.201 1032.24 
11195 2
12555900 38276.2 -21634.2 1840.6 1037.83 -606.304 1201.95 
12552201 37923.7 -22351 1607.93 997.183 -585.513 1156.37 
11195.5 2
12555900 38795.1 -21824.7 1850.4 1046.1 -384.005 1114.36 
12552201 38501.4 -22523.1 1609.73 1164.65 -347.043 1215.26 
11196 2
12555900 39277.5 -22129.5 1812.93 970.624 -613.28 1148.14 
12552201 38982.6 -22840.5 1599.53 968.209 -638.498 1159.79 
11196.5 2
12555900 39818.7 -22557.7 1726.07 1093.33 -865.051 1394.16 
12552201 39500.9 -23261.6 1587.93 1047.14 -850.774 1349.19 
11197 2
12555900 40413.9 -22960.9 1658.87 1202.42 -814.68 1452.42 
12552201 40107.2 -23653.1 1570.8 1224.78 -790.976 1457.99 
11197.5 2
12555900 40959.3 -23133.3 1680.47 1101.82 -348.283 1155.55 
12552201 40636.2 -23817.6 1564.13 1068.69 -332.256 1119.15 
11198 2
12555900 41589.3 -23357.2 1659.81 1230.56 -437.215 1305.92 
12552201 41016.9 -23883 1623.69 743.628 -127.734 754.519 
11198.5 2
12555900 42069.3 -23518 1681.53 939.375 -314.702 990.688 
12552201 41496.1 -23978 1651.8 937.761 -185.91 956.012 
11199 2
12555900 42678.3 -23639.5 1685.33 1230.3 -245.387 1254.54 
12552201 42065.7 -24213.8 1652.87 1150.57 -476.364 1245.29 
11199.5 2
12555900 43468.8 -23750 1643.67 1596.9 -223.3 1612.44 
12552201 42732.7 -24473.3 1670.93 1347.61 -524.31 1446.01 
11200 2
12555900 44012 -23809.8 1641.2 1095.16 -120.565 1101.78 
12552201 43695.9 -24667.2 1677 1941.94 -390.86 1980.88 
11200.5 2
12555900 44700.2 -23643 1610.47 1390.3 336.97 1430.56 
12552201 44282.9 -24759.6 1665.8 1185.72 -186.667 1200.33 
11201 2
12555900 45264.5 -23605.3 1708.07 1140.07 76.229 1142.61 
12552201 44887.1 -24897.3 1697.53 1220.61 -278.249 1251.92 
11201.5 2
12555900 45581.3 -23592.3 1744.38 618.709 25.3011 619.226 
12552201 45418.3 -24952.8 1749.44 1037.59 -108.236 1043.22 
11202 2
12555900 45995.4 -23605.5 1767 810.347 -25.8725 810.76 
12552201 45855.4 -24937.3 1778.2 855.357 30.3001 855.894 
11202.5 2
12555900 46499.9 -23413.7 1815.8 1019.12 387.475 1090.3 
12552201 46235.9 -24787.5 1785.2 768.62 302.492 826.001 
11203 2
12555900 46924.2 -23483.7 1768.4 857.239 -141.279 868.803 
12552201 46536.6 -24204.5 1765.27 607.542 1177.91 1325.36 
11203.5 2
12555900 47192.7 -23523.3 1754.67 542.357 -80.1347 548.245 
12552201 46802.1 -24235.7 1703.93 536.431 -63.165 540.137 
11204 1
12552201 47113.7 -24407.4 1624.4 629.495 -346.801 718.704 
