# Supplementary material for: Intrinsic group behaviour: Dependence of pedestrian dyad dynamics on principal social and personal features
Source: PLoS One. 2017 Nov 2;12(11):e0187253. doi: 10.1371/journal.pone.0187253 (PMC5667819; doi:10.1371/journal.pone.0187253)
Supplement: S1 Data Set — (ZIP) [file pone.0187253.s001.zip › set/trajectories/traj_2_0508_141.dat]

2 12551302 12552202 0 1 0 0 2 0 1 40 40 40 1698.41 1715.86 1680.96
11113 1
12551302 46318.2 -24118 1746.25 0 0 0 
11113.5 1
12551302 46040.9 -24130.3 1740.73 -885.996 -39.1906 886.862 
11114 1
12551302 45604.6 -24119.1 1732.2 -881.481 22.4916 881.768 
11114.5 1
12551302 45395.2 -23675.2 1721.6 -423.03 896.835 991.599 
11115 1
12551302 45035.9 -23514.4 1684.94 -701.807 314.111 768.894 
11115.5 1
12551302 44367.7 -23480.1 1671 -1307.52 67.0091 1309.23 
11116 1
12551302 43822.8 -23263.1 1616.67 -1100.88 438.519 1185 
11116.5 1
12551302 43386 -23015 1598.67 -878.873 499.128 1010.72 
11117 1
12551302 42779.3 -22746.5 1627.93 -1225.59 542.357 1340.23 
11117.5 1
12551302 42304.7 -22676.1 1639.6 -958.923 142.222 969.412 
11118 1
12551302 41780.2 -22496.7 1638.93 -1059.53 362.424 1119.8 
11118.5 1
12551302 41113.7 -22163.6 1684.81 -1301.78 650.602 1455.31 
11119 1
12551302 40524.7 -21826.7 1654 -1150.43 657.992 1325.31 
11119.5 1
12551302 40148.3 -21908.3 1643.47 -760.269 -164.848 777.936 
11120 1
12551302 39623.2 -21705.9 1728.53 -1060.88 408.889 1136.95 
11120.5 1
12551302 39086.1 -21512.5 1770 -1084.98 390.842 1153.23 
11121 1
12551302 38604.2 -21396.9 1822.27 -973.603 233.535 1001.22 
11121.5 1
12551302 38116.4 -21163.9 1805.67 -985.455 470.707 1092.1 
11122 2
12552202 37100 -21544.2 1702.4 0 0 0 
12551302 37661.1 -21017.3 1798.25 -889.209 286.239 934.144 
11122.5 2
12552202 36812.7 -21398.5 1726.27 -870.707 441.414 976.206 
12551302 37218.4 -20827.4 1756.8 -866.389 371.649 942.737 
11123 2
12552202 36370 -21207.2 1722.27 -894.276 386.532 974.236 
12551302 36749.3 -20654.6 1714.2 -947.744 349.091 1009.99 
11123.5 2
12552202 35927.1 -21002.7 1677.6 -894.68 413.199 985.488 
12551302 36295.5 -20439.7 1665.27 -916.633 434.074 1014.22 
11124 2
12552202 35303.4 -20759.2 1665.07 -1260.07 491.852 1352.66 
12551302 35759.9 -20184.5 1646.2 -1082.15 515.69 1198.75 
11124.5 2
12552202 34763.9 -20502.2 1701.6 -1085.58 517.103 1202.45 
12551302 35121.3 -19966.1 1680.73 -1284.78 439.302 1357.8 
11125 2
12552202 34297.8 -20261.9 1739.27 -941.549 485.522 1059.36 
12551302 34630.1 -19743.4 1689.8 -992.323 449.966 1089.58 
11125.5 2
12552202 33781.9 -20028.1 1722.06 -1005.7 455.637 1104.1 
12551302 34093.5 -19471.2 1717.25 -1046.07 530.629 1172.96 
11126 2
12552202 33253.5 -19888.3 1694 -1031.92 273.161 1067.46 
12551302 33625.1 -19356.6 1679.87 -914.779 223.804 941.758 
11126.5 2
12552202 32851.3 -19803.2 1706.33 -812.66 171.852 830.632 
12551302 33022.5 -19210.5 1643.87 -1217.51 295.084 1252.76 
11127 2
12552202 32332.9 -19641.4 1689.07 -1043.06 325.553 1092.68 
12551302 32548.5 -19089.1 1590.67 -953.588 244.266 984.376 
11127.5 2
12552202 31826.8 -19450.5 1542.2 -1012.13 381.867 1081.77 
12551302 32010.3 -18922.5 1561.33 -1076.4 333.2 1126.79 
11128 2
12552202 31179.7 -19143 1368.33 -1307.34 621.145 1447.4 
12551302 31402.4 -18719.4 1411.27 -1228.15 410.37 1294.89 
11128.5 2
12552202 30450.3 -19011.7 1295.33 -1473.4 265.32 1497.1 
12551302 30847.9 -18553.1 1336.13 -1120.13 336.027 1169.45 
11129 2
12552202 29929.1 -18864.9 1311.2 -1053.06 296.566 1094.03 
12551302 30259.9 -18248 1361.47 -1187.88 616.296 1338.24 
11129.5 2
12552202 29429.9 -18599.5 1444.5 -974.984 518.294 1104.18 
12551302 29743 -17929.9 1448.5 -1009.64 621.338 1185.51 
11130 2
12552202 29139.5 -18518.3 1527.27 -568.183 158.969 590.003 
12551302 29265.7 -17779.3 1573.8 -933.986 294.733 979.386 
11130.5 2
12552202 28775.5 -18382.2 1627.93 -735.354 274.882 785.051 
12551302 28765.5 -17547.9 1634.47 -1010.64 467.475 1113.52 
11131 2
12552202 28323.1 -18181.9 1682.27 -912.231 403.763 997.592 
12551302 28298.5 -17385.9 1641.33 -941.398 326.478 996.403 
11131.5 2
12552202 27939.5 -17905.5 1700.73 -774.949 558.519 955.243 
12551302 27884.7 -17232.3 1656 -836.094 310.303 891.819 
11132 2
12552202 27413.8 -17748.9 1704.87 -1057.68 314.956 1103.58 
12551302 27484.9 -17099.1 1628.73 -804.427 268.142 847.94 
11132.5 2
12552202 26853.9 -17659 1678.73 -1131.04 181.684 1145.54 
12551302 27076.7 -17034.8 1634.53 -824.646 129.832 834.804 
11133 2
12552202 26492 -17507.8 1668.8 -731.178 305.455 792.417 
12551302 26611.9 -16820.8 1677.53 -938.855 432.323 1033.61 
11133.5 2
12552202 26013.1 -17303.6 1651 -935.303 398.779 1016.77 
12551302 26052.2 -16599.3 1571.81 -1093.25 432.593 1175.73 
11134 2
12552202 25429.7 -17181.8 1546.13 -1141.8 238.405 1166.42 
12551302 25586.5 -16389.3 1588.6 -911.261 411.049 999.678 
11134.5 2
12552202 24860 -16855.5 1657 -1150.84 659.125 1326.23 
12551302 25100.5 -16250.8 1623.87 -981.818 279.731 1020.89 
11135 2
12552202 24409.7 -16726.1 1688.07 -909.63 261.549 946.485 
12551302 24635.6 -16069.1 1626.4 -939.259 367.138 1008.46 
11135.5 2
12552202 23859.8 -16456.3 1707.2 -1110.98 545.051 1237.48 
12551302 24174.7 -15916.7 1664.73 -931.044 307.879 980.628 
11136 2
12552202 23501.7 -16349.5 1734.6 -723.367 215.623 754.82 
12551302 23794.9 -15761.7 1613.07 -767.407 313.131 828.834 
11136.5 2
12552202 23161.2 -16297.8 1706.88 -665.007 101.139 672.654 
12551302 23361.3 -15578.6 1647.44 -846.785 357.625 919.207 
11137 2
12552202 22770.1 -16130.5 1705.2 -765.395 327.234 832.413 
12551302 22908.1 -15466.9 1599.47 -886.978 218.583 913.514 
11137.5 2
12552202 22374.9 -15955.1 1685.07 -798.519 354.343 873.608 
12551302 22507.1 -15228.3 1577.6 -809.966 482.02 942.544 
11138 2
12552202 22035.2 -15798.1 1558.33 -686.195 317.306 756.007 
12551302 22087.5 -15135.8 1504.93 -847.677 186.801 868.015 
11138.5 2
12552202 21625.3 -15650.9 1484.87 -826.344 296.774 878.02 
12551302 21729.8 -15003.5 1517.93 -721.237 266.667 768.956 
11139 2
12552202 21171.9 -15348 1556.13 -916.094 611.852 1101.63 
12551302 21386.8 -14863.7 1530.87 -692.929 282.559 748.325 
11139.5 2
12552202 20798.5 -15144.5 1582.33 -754.209 411.178 859.01 
12551302 21073.7 -14682.7 1586.6 -632.458 365.522 730.486 
11140 2
12552202 20364.1 -14999.9 1643 -848.576 282.406 894.334 
12551302 20746.9 -14529.3 1639.25 -638.395 299.65 705.222 
11140.5 2
12552202 19917.4 -14818.4 1693.8 -874.095 355.137 943.485 
12551302 20476.6 -14425.3 1627.93 -528.914 203.482 566.705 
11141 2
12552202 19567.5 -14706.6 1647.13 -706.936 225.859 742.139 
12551302 20239.8 -14304.3 1625.2 -478.384 244.579 537.28 
11141.5 2
12552202 19229.3 -14545.3 1628.6 -683.098 325.791 756.811 
12551302 19979.3 -14102.1 1642.93 -526.33 408.485 666.246 
11142 2
12552202 18942.3 -14215.2 1598.8 -579.798 666.936 883.725 
12551302 19743.9 -13965.3 1673.67 -475.421 276.364 549.911 
11142.5 2
12552202 18619.1 -13926 1606.73 -652.929 584.242 876.16 
12551302 19565.7 -13732.3 1674.73 -360.135 470.707 592.674 
11143 2
12552202 18342.7 -13623.5 1609.47 -558.519 611.178 827.938 
12551302 19287.5 -13535 1616.8 -562.02 398.519 688.973 
11143.5 2
12552202 17994.9 -13367.2 1600.56 -679.281 500.545 843.782 
12551302 19036.4 -13209.6 1596.5 -490.413 635.498 802.722 
11144 2
12552202 17675.9 -13182.5 1561.13 -624.282 361.358 721.324 
12551302 18737.1 -12937.1 1610.87 -585.731 533.382 792.198 
11144.5 2
12552202 17333.5 -12880.7 1476.8 -691.717 609.697 922.065 
12551302 18489.3 -12732.7 1607.13 -500.606 412.929 648.935 
11145 2
12552202 16920.3 -12580.3 1471.87 -834.613 606.869 1031.92 
12551302 18217.2 -12492 1565.93 -549.63 486.195 733.811 
11145.5 2
12552202 16758.9 -12254.8 1506 -326.061 657.643 734.037 
12551302 17916.5 -12263.1 1529.73 -607.542 462.357 763.467 
11146 2
12552202 16251.1 -11895.1 1706.27 -1025.99 726.599 1257.22 
12551302 17360.8 -12007.7 1538.6 -1122.56 516.094 1235.51 
11146.5 2
12552202 15949.2 -11551.3 1713.5 -589.486 671.525 893.554 
12551302 16685 -11568.7 1684.12 -1319.92 857.381 1573.94 
11147 2
12552202 15814.7 -11220 1747.73 -263.242 648.361 699.763 
12551302 16432.1 -11198.7 1674.93 -494.977 724.111 877.12 
11147.5 2
12552202 15625.9 -10880 1755 -381.549 686.869 785.728 
12551302 16391.8 -10883.5 1691.53 -81.3468 636.768 641.943 
11148 2
12552202 15205.3 -10704.5 1773.53 -849.697 354.613 920.725 
12551302 16062.5 -10567.9 1705 -665.185 637.576 921.398 
11148.5 2
12552202 14913.2 -10443.2 1780.2 -590.034 527.811 791.659 
12551302 15810.3 -10228.1 1721.4 -509.63 686.465 854.96 
11149 2
12552202 14566.3 -10174 1730.13 -700.741 543.838 887.016 
12551302 15528.4 -9974.87 1702.27 -569.428 511.515 765.438 
11149.5 2
12552202 14383.7 -9859.53 1738.07 -369.024 635.286 734.688 
12551302 15240.7 -9647.6 1704.93 -581.279 661.145 880.34 
11150 2
12552202 14103 -9216.62 1761.38 -548.177 1255.68 1370.12 
12551302 14945.2 -9321.25 1685.56 -576.986 637.402 859.764 
11150.5 2
12552202 13823.9 -8634.87 1731.47 -546.119 1138.47 1262.68 
12551302 14565.9 -8835.87 1656.13 -742.303 949.87 1205.51 
11151 2
12552202 13481 -8418.6 1724.33 -692.795 436.902 819.053 
12551302 14122.3 -8274 1627.07 -896.162 1135.08 1446.21 
11151.5 2
12552202 13081.8 -8303.67 1764.93 -806.465 232.189 839.224 
12551302 13730.2 -7851.8 1650.4 -792.189 852.929 1164.07 
11152 2
12552202 12677 -7945.8 1758.47 -812.851 718.608 1084.95 
12551302 13351.3 -7666.2 1673 -760.91 372.691 847.28 
11152.5 2
12552202 12320.4 -7629.33 1735.53 -720.404 639.327 963.182 
12551302 13055.3 -7363.47 1706.8 -597.98 611.582 855.344 
11153 2
12552202 11881.3 -7236.27 1651.67 -887.138 794.074 1190.62 
12551302 12725.7 -7086.33 1715.87 -665.859 559.865 869.952 
11153.5 2
12552202 11333.5 -7031.38 1610.5 -1069.86 400.179 1142.25 
12551302 12384.9 -6761.19 1693.81 -665.609 635.05 919.959 
11154 2
12552202 10848.1 -6877.67 1526.2 -949.837 300.799 996.328 
12551302 11983.1 -6471.47 1663.8 -786.187 566.968 969.301 
11154.5 2
12552202 10438.7 -6482.47 1559.73 -827.071 798.384 1149.55 
12551302 11540.9 -6161.73 1607.4 -893.333 625.724 1090.68 
11155 2
12552202 10166.7 -6067.27 1619.13 -549.63 838.788 1002.82 
12551302 11137 -5740.8 1609.13 -816.027 850.37 1178.57 
11155.5 2
12552202 9791.67 -5775.33 1598.07 -757.576 589.764 960.074 
12551302 10776.3 -5373.87 1607.13 -728.754 741.279 1039.51 
11156 2
12552202 9483.53 -5541.27 1569.33 -621.237 471.909 780.149 
12551302 10486.6 -4987.6 1612.93 -584.005 778.763 973.414 
11156.5 2
12552202 9180.73 -5212 1520.53 -610.484 663.844 901.876 
12551302 10175.9 -4684 1591.07 -626.478 612.097 875.864 
11157 2
12552202 8847.38 -4804.94 1548.06 -651.09 795.044 1027.63 
12551302 9820.38 -4428.62 1606.31 -694.32 498.779 854.904 
11157.5 2
12552202 8504.87 -4491.73 1477.33 -670.271 612.924 908.261 
12551302 9426.6 -3928.4 1640.8 -770.597 978.914 1245.83 
11158 2
12552202 8216.8 -4121.53 1530.67 -581.953 747.879 947.624 
12551302 9154.33 -3706.8 1662 -550.034 447.677 709.191 
11158.5 2
12552202 7783.73 -3757.07 1524.2 -874.882 736.296 1143.48 
12551302 8830.6 -3302.13 1631 -654.007 817.508 1046.92 
11159 2
12552202 7592.73 -3287.8 1578.4 -385.859 948.013 1023.53 
12551302 8570 -2898.6 1612.93 -526.465 815.219 970.436 
11159.5 2
12552202 7361.47 -2787.53 1660 -467.205 1010.64 1113.41 
12551302 8292.4 -2503.87 1647.67 -560.808 797.441 974.894 
11160 2
12552202 7073.47 -2456.33 1679.27 -581.818 669.091 886.676 
12551302 7957.27 -2134.87 1665.73 -677.037 745.455 1007.02 
11160.5 2
12552202 6994.25 -1937.5 1686.25 -154.72 1013.35 1025.09 
12551302 7591.69 -1718.88 1644 -714.022 812.484 1081.65 
11161 2
12552202 6449.8 -1475.47 1720.53 -1065.46 904.175 1397.4 
12551302 7190.27 -1303.47 1611.67 -785.559 812.932 1130.47 
11161.5 2
12552202 6236.4 -1182.07 1691.53 -431.111 592.727 732.927 
12551302 6888.53 -891.467 1630.4 -609.562 832.323 1031.66 
11162 2
12552202 5961.67 -824.2 1675.73 -555.017 722.963 911.438 
12551302 6523.33 -573.533 1635 -737.778 642.29 978.188 
11162.5 2
12552202 5584.53 -553.4 1703.2 -761.886 547.071 937.953 
12551302 6128.67 -253.067 1624.6 -797.306 647.407 1027.05 
11163 2
12552202 5204.07 -198.733 1676.73 -768.62 716.498 1050.78 
12551302 5792.4 49.6667 1625.53 -679.327 611.582 914.067 
11163.5 2
12552202 4725.94 -24.9375 1709.44 -932.026 338.783 991.688 
12551302 5316.94 381.438 1577.62 -926.827 646.727 1130.16 
11164 2
12552202 4309.87 149.667 1700 -814.229 341.691 883.018 
12551302 4862.27 683.467 1512.8 -889.767 591.055 1068.19 
11164.5 2
12552202 3865 438.6 1706.47 -898.721 583.704 1071.64 
12551302 4401.53 934.067 1511.13 -930.774 506.263 1059.55 
11165 2
12552202 3367.13 631.4 1668.33 -1005.79 389.495 1078.57 
12551302 3990.93 1144.8 1449.33 -829.495 425.724 932.364 
11165.5 2
12552202 2973.73 919.4 1573.73 -794.747 581.818 984.955 
12551302 3543.53 1378.53 1447.47 -903.838 472.189 1019.75 
11166 2
12552202 2526 1169.07 1533.2 -904.512 504.377 1035.63 
12551302 3004.2 1667.6 1536.6 -1089.56 583.973 1236.19 
11166.5 2
12552202 1941.6 1389.67 1513.13 -1180.61 445.657 1261.92 
12551302 2448.87 1983.53 1606 -1121.89 638.249 1290.73 
11167 2
12552202 1450.81 1569.31 1593.62 -958.569 350.871 1020.77 
12551302 1857.94 2131.25 1678.5 -1154.16 288.509 1189.67 
11167.5 2
12552202 972.2 1808.33 1601.27 -936.619 467.751 1046.92 
12551302 1365.8 2276.2 1661.4 -963.087 283.659 1003.99 
11168 2
12552202 476.733 1995.47 1701.93 -1000.94 378.047 1069.96 
12551302 984.133 2262.67 1700.87 -771.044 -27.3401 771.528 
11168.5 2
12552202 55.3333 2004.87 1696.67 -851.313 18.9899 851.525 
12551302 484.667 2283.2 1701.2 -1009.02 41.4815 1009.88 
11169 2
12552202 -436.2 2140.67 1674.27 -992.997 274.343 1030.2 
12551302 -54.6 2527.07 1733 -1089.43 492.66 1195.64 
11169.5 2
12552202 -978.467 2271 1677.87 -1095.49 263.3 1126.69 
12551302 -485.267 2704.73 1758 -870.034 358.923 941.161 
11170 2
12552202 -1427.73 2295.73 1732.67 -902.142 49.6653 903.508 
12551302 -1028.4 2893.53 1734.07 -1090.63 379.116 1154.64 
11170.5 2
12552202 -1947.81 2573.12 1713.31 -1015.78 541.781 1151.23 
12551302 -1478.19 3103.31 1674.75 -878.491 409.725 969.341 
11171 2
12552202 -2384.07 2875.33 1780.2 -853.726 591.406 1038.56 
12551302 -1912.13 3295.8 1664.13 -849.209 376.688 929.005 
11171.5 2
12552202 -3014.53 2994.2 1762.53 -1273.67 240.135 1296.11 
12551302 -2366.2 3465.33 1678.2 -917.306 342.492 979.159 
11172 2
12552202 -3627.6 3182.87 1885.07 -1236.02 380.376 1293.23 
12551302 -2815.87 3714.93 1694.33 -906.586 503.226 1036.89 
11172.5 2
12552202 -4063.13 3464.2 1856.13 -879.865 568.35 1047.47 
12551302 -3292.2 3882.73 1812.8 -962.29 338.99 1020.25 
11173 2
12552202 -4433.6 3781.13 1849.4 -748.418 640.269 984.923 
12551302 -3935.4 4010.27 1874.27 -1299.39 257.643 1324.69 
11173.5 2
12552202 -4799.53 3960.33 1725.27 -739.259 362.02 823.142 
12551302 -4434.73 4321.6 1790.27 -1008.75 628.956 1188.77 
11174 2
12552202 -5254.62 4269.12 1483.69 -887.118 601.933 1072.06 
12551302 -4759.38 4554.69 1565.88 -632.83 454.362 779.049 
11174.5 2
12552202 -5730.2 4593.47 1377.13 -930.675 634.72 1126.51 
12551302 -5243.27 4864.73 1442 -946.95 606.743 1124.66 
11175 2
12552202 -6166.6 4853 1456.07 -881.616 524.31 1025.74 
12551302 -5660.87 5116.53 1384.2 -843.636 508.687 985.132 
11175.5 2
12552202 -6537.93 5126.27 1477.67 -750.168 552.054 931.405 
12551302 -6007.2 5436.6 1395.87 -699.663 646.599 952.691 
11176 2
12552202 -6996.8 5429.4 1496.47 -927.003 612.391 1111.02 
12551302 -6383.2 5664.53 1394.47 -759.596 460.471 888.268 
11176.5 2
12552202 -7482.07 5822.47 1393.13 -980.337 794.074 1261.59 
12551302 -6666.47 5944.93 1390.73 -572.256 566.465 805.207 
11177 2
12552202 -8027.33 6327 1523.67 -1101.55 1019.26 1500.77 
12551302 -7004.2 6359 1388.13 -682.29 836.498 1079.47 
11177.5 2
12552202 -8360.31 6715.38 1256.56 -650.35 758.545 999.172 
12551302 -7591.81 6902.06 1449.06 -1147.68 1060.67 1562.75 
11178 2
12552202 -8587.2 7203.6 1531.2 -443.14 953.564 1051.5 
12551302 -7966.27 7379.27 1512.4 -731.356 932.039 1184.73 
11178.5 2
12552202 -8873.27 7630.93 1530.27 -575.587 859.826 1034.7 
12551302 -8317 7743.93 1529.6 -705.701 733.736 1018.03 
11179 2
12552202 -9169.87 8079.27 1515.87 -599.192 905.724 1085.99 
12551302 -8562.93 8167.27 1430.2 -496.835 855.219 989.062 
11179.5 2
12552202 -9397.67 8586.6 1474.87 -460.202 1024.92 1123.49 
12551302 -8749.67 8584.6 1463.27 -377.239 843.098 923.647 
11180 2
12552202 -9524.73 9160.47 1495.53 -256.7 1159.33 1187.41 
12551302 -8821.2 9007.47 1490.2 -144.512 854.276 866.413 
11180.5 2
12552202 -9579.73 9708.87 1316.53 -111.111 1107.88 1113.44 
12551302 -8883.73 9469.07 1465.47 -126.33 932.525 941.043 
11181 2
12552202 -9469.25 10264 1435.31 215.788 1084.24 1105.51 
12551302 -8843.69 9976.12 1508.88 78.2145 990.348 993.432 
11181.5 2
12552202 -9346.13 10744 1385.13 240.933 939.335 969.741 
12551302 -8773.87 10421.5 1472.87 136.636 871.51 882.156 
11182 2
12552202 -9209.53 11237.2 1258.73 275.96 996.364 1033.87 
12551302 -8640.93 10871.1 1438.67 268.552 908.418 947.282 
11182.5 2
12552202 -8827.93 11623.1 1300.53 770.909 779.529 1096.34 
12551302 -8381.07 11328.3 1367.93 524.983 923.636 1062.41 
11183 2
12552202 -8457.6 12056.1 1407.67 748.148 874.747 1151.05 
12551302 -8119.8 11617.2 1251.07 527.811 583.569 786.853 
11183.5 2
12552202 -8124.47 12327.7 1239.47 672.997 548.687 868.321 
12551302 -7775.13 11834.1 1314.93 696.296 438.249 822.734 
11184 2
12552202 -7859.8 12551.8 1220.33 534.68 452.795 700.647 
12551302 -7476.53 12065.7 1370 603.232 467.744 763.331 
11184.5 2
12552202 -7702.56 12806.2 1251.44 307.104 496.851 584.101 
12551302 -7325.75 12311.4 1302.69 294.499 480.021 563.161 
11185 2
12552202 -7481.67 13052 1227.6 432.281 481.042 646.737 
12551302 -7198.2 12506.9 1171.27 249.609 382.575 456.802 
11185.5 1
12551302 -6961.67 12651.4 1090.2 477.845 291.852 559.923 
11186 1
12551302 -6816.27 12811.9 1057.07 293.737 324.175 437.46 
11186.5 1
12551302 -6933.2 13189.6 961.2 -236.229 763.098 798.825 
