# Supplementary material for: Intrinsic group behaviour: Dependence of pedestrian dyad dynamics on principal social and personal features
Source: PLoS One. 2017 Nov 2;12(11):e0187253. doi: 10.1371/journal.pone.0187253 (PMC5667819; doi:10.1371/journal.pone.0187253)
Supplement: S1 Data Set — (ZIP) [file pone.0187253.s001.zip › set/trajectories/traj_2_0508_140.dat]

2 12551201 12552001 0 1 0 0 2 0 1 45 40 50 1752.55 1777.38 1727.73
11112.5 1
12551201 40840 -22640.8 1340.5 0 0 0 
11113 1
12551201 40617.5 -22350.2 1338.93 -710.756 928.275 1169.13 
11113.5 1
12551201 40338.8 -22425.2 1587.07 -563.098 -151.515 583.126 
11114 1
12551201 39576.7 -22561.7 1768.87 -1539.53 -275.69 1564.02 
11114.5 1
12551201 39041.7 -22058.9 1848.47 -1080.94 1015.76 1483.31 
11115 1
12551201 38569.8 -21731.5 1837.06 -921.712 639.388 1121.77 
11115.5 1
12551201 38084.9 -21375.1 1831.07 -948.761 697.521 1177.57 
11116 1
12551201 37580.4 -21125 1801.47 -1019.26 505.185 1137.59 
11116.5 1
12551201 37135.8 -20922.3 1806.67 -894.567 407.914 983.181 
11117 1
12551201 36570.4 -20534.7 1793.87 -1142.22 782.896 1384.77 
11117.5 1
12551201 36193 -20303.8 1770.87 -762.424 466.532 893.836 
11118 1
12551201 35916.2 -20105.1 1732.6 -559.192 401.481 688.392 
11118.5 1
12551201 35360.4 -19672.2 1788.44 -1085.6 845.345 1375.91 
11119 1
12551201 34855.3 -19369.9 1786.6 -986.54 590.592 1149.81 
11119.5 1
12551201 34338.6 -19159 1743 -1043.77 425.993 1127.35 
11120 1
12551201 33818.9 -18968.2 1747.13 -1049.97 385.455 1118.48 
11120.5 2
12552001 31937.7 -19372 1171 0 0 0 
12551201 33298.9 -18747.9 1742.33 -1050.51 445.118 1140.92 
11121 2
12552001 31657.6 -19284.6 1305.07 -942.985 294.276 987.836 
12551201 32716.7 -18471.3 1722.73 -1176.16 558.653 1302.09 
11121.5 2
12552001 31236.1 -19243.4 1375.6 -851.582 83.2323 855.64 
12551201 32087 -18310.1 1689.8 -1272.05 325.791 1313.11 
11122 2
12552001 30473.3 -19077.9 1313 -1489.75 323.169 1524.4 
12551201 31417.6 -18046.1 1512 -1307.5 515.633 1405.5 
11122.5 2
12552001 29921.4 -18847.4 1346.67 -1080.06 451.15 1170.5 
12551201 30834.7 -17994.8 1523.27 -1140.57 100.318 1144.97 
11123 2
12552001 29403.9 -18456.8 1484.8 -1045.52 789.091 1309.88 
12551201 30087.7 -17879.3 1559.93 -1509.23 233.401 1527.17 
11123.5 2
12552001 28782.7 -18219.1 1560 -1254.81 480.269 1343.58 
12551201 29515.5 -17737.9 1639.13 -1155.82 285.522 1190.57 
11124 2
12552001 28107.5 -17865.5 1626.8 -1364.18 714.209 1539.83 
12551201 28814.1 -17585 1735.47 -1417.1 308.956 1450.39 
11124.5 2
12552001 27610.4 -17714.5 1644.6 -1000.13 303.957 1045.3 
12551201 28348.1 -17335.5 1750.13 -937.626 502.079 1063.59 
11125 2
12552001 27160.1 -17519.7 1645.67 -909.63 393.535 991.109 
12551201 27847.6 -17179 1763.8 -1011.04 316.094 1059.3 
11125.5 2
12552001 26645.6 -17265.2 1660.06 -1003.06 496.061 1119.02 
12551201 27275.5 -16975.2 1732.19 -1115.2 397.173 1183.82 
11126 2
12552001 26046.1 -17001.6 1608.47 -1170.76 514.819 1278.95 
12551201 26675.2 -16767.8 1621.6 -1172.46 405.176 1240.5 
11126.5 2
12552001 25402.5 -16778.9 1617.2 -1300.2 449.966 1375.86 
12551201 26101.9 -16375.9 1641.13 -1158.25 791.785 1403.02 
11127 2
12552001 24792.2 -16492.1 1644.33 -1228.03 577.062 1356.86 
12551201 25470 -16050.5 1722.13 -1271.36 654.728 1430.05 
11127.5 2
12552001 24318.9 -16335.9 1664.27 -946.667 312.267 996.839 
12551201 24938.2 -15731.3 1798.67 -1063.6 638.267 1240.41 
11128 2
12552001 23878.3 -16041.8 1673.33 -889.966 594.209 1070.1 
12551201 24473.7 -15562.9 1751.47 -938.316 340.202 998.086 
11128.5 2
12552001 23354.7 -15836.9 1604.87 -1057.78 413.872 1135.86 
12551201 23880.9 -15278 1744.73 -1197.58 575.623 1328.73 
11129 2
12552001 22856.7 -15538.3 1587.4 -1006.06 603.367 1173.12 
12551201 23450.5 -15090.8 1714.53 -869.63 378.182 948.302 
11129.5 2
12552001 22283.1 -15330.8 1562.25 -1120.33 405.184 1191.35 
12551201 22916.2 -14857.8 1716.38 -1043.51 455.176 1138.47 
11130 2
12552001 21743.7 -15058.8 1539 -1055.69 532.314 1182.3 
12551201 22290.4 -14549.3 1681 -1224.63 603.555 1365.29 
11130.5 2
12552001 21142 -14730.1 1582.33 -1215.49 664.108 1385.08 
12551201 21797.7 -14323.7 1681.73 -995.286 455.892 1094.73 
11131 2
12552001 20668.4 -14444.7 1618.87 -954.839 575.269 1114.74 
12551201 21274.4 -14006.5 1755.87 -1055.11 639.382 1233.72 
11131.5 2
12552001 20165.3 -14184.6 1648 -1016.43 525.522 1144.25 
12551201 20787.3 -13756.3 1753.87 -983.973 505.455 1106.2 
11132 2
12552001 19669.3 -13908.4 1650.87 -997.988 555.734 1142.29 
12551201 20306.9 -13432.9 1735.8 -966.6 650.704 1165.22 
11132.5 2
12552001 19218.1 -13580.3 1623.07 -911.38 662.761 1126.88 
12551201 19771.7 -13195.9 1725 -1081.21 478.788 1182.48 
11133 2
12552001 18842.6 -13208.5 1653.87 -758.653 751.111 1067.58 
12551201 19534.1 -12805 1755 -480 789.764 924.19 
11133.5 2
12552001 18498 -12861 1622.19 -673.047 678.776 955.892 
12551201 19071.6 -12485.1 1680.38 -903.337 624.756 1098.33 
11134 2
12552001 18056.5 -12459.4 1620.6 -863.927 785.91 1167.91 
12551201 18615.2 -12160.7 1674 -893.2 634.948 1095.89 
11134.5 2
12552001 17710.7 -12133.1 1700 -698.721 659.125 960.55 
12551201 18244.6 -11823.5 1647.2 -748.687 681.077 1012.13 
11135 2
12552001 17081.7 -11706.3 1707.4 -1270.57 862.222 1535.51 
12551201 17713.5 -11416.5 1581.67 -1073 822.357 1351.88 
11135.5 2
12552001 16343.9 -11240.1 1711.6 -1490.64 941.818 1763.24 
12551201 17045.4 -10968.7 1724.47 -1349.63 904.512 1624.7 
11136 2
12552001 16047.5 -10801.3 1692.6 -598.788 886.599 1069.86 
12551201 16550.5 -10578.6 1755.67 -999.731 788.148 1273.04 
11136.5 2
12552001 15700.5 -10451.8 1721.81 -677.669 682.65 961.897 
12551201 16266 -10154.2 1738.44 -555.729 828.931 997.978 
11137 2
12552001 15325.4 -10128.1 1767.8 -734.051 633.301 969.485 
12551201 15853.9 -9812.47 1777.33 -806.523 668.73 1047.7 
11137.5 2
12552001 15048.3 -9719.27 1762 -559.865 825.993 997.855 
12551201 15594 -9410.2 1764.8 -524.983 812.66 967.483 
11138 2
12552001 14530.2 -9361.53 1787.6 -1046.6 722.694 1271.87 
12551201 15200.1 -9034.27 1783.8 -795.69 759.461 1099.96 
11138.5 2
12552001 14082.5 -8671.87 1699.07 -902.554 1390.46 1657.7 
12551201 14828.5 -8542.07 1762.27 -749.328 992.339 1243.47 
11139 2
12552001 13656.5 -8089.73 1664.93 -860.741 1176.03 1457.37 
12551201 14311.5 -7942.47 1722.67 -1044.31 1211.31 1599.33 
11139.5 2
12552001 13339.5 -7736.73 1684.4 -640.404 713.131 958.475 
12551201 13901.3 -7530.53 1783.2 -828.687 832.189 1174.42 
11140 2
12552001 12900.6 -7400.81 1711.44 -857.235 656.095 1079.5 
12551201 13461.8 -7172 1783.56 -858.439 700.26 1107.83 
11140.5 2
12552001 12556.7 -6945.8 1739.2 -672.856 890.435 1116.07 
12551201 13086.9 -6801.33 1766.8 -733.619 725.375 1031.68 
11141 2
12552001 12171.9 -6623.27 1717.8 -777.508 651.582 1014.44 
12551201 12752.4 -6358.67 1750.07 -675.825 894.276 1120.92 
11141.5 2
12552001 11754 -6197.4 1662.8 -844.175 860.337 1205.33 
12551201 12278.9 -5952.87 1758.33 -956.498 819.798 1259.75 
11142 2
12552001 11219.4 -5725.53 1615.13 -1080 953.266 1440.53 
12551201 11858 -5548.53 1712.67 -850.37 816.835 1179.13 
11142.5 2
12552001 10811 -5144.67 1615.8 -825.051 1173.47 1434.48 
12551201 11412.3 -5041.2 1717.6 -900.337 1024.92 1364.21 
11143 2
12552001 10333.1 -4786.2 1624.07 -965.522 724.175 1206.92 
12551201 11022.7 -4527.07 1675.47 -787.071 1038.65 1303.18 
11143.5 2
12552001 9930.12 -4426.25 1648.88 -786.995 703.027 1055.28 
12551201 10626.7 -4114.62 1680.38 -773.527 805.55 1116.81 
11144 2
12552001 9564.4 -3940.47 1678.93 -715.705 950.652 1189.95 
12551201 10176.3 -3714.33 1709.73 -881.319 783.35 1179.14 
11144.5 2
12552001 9246.6 -3559.8 1694.87 -642.02 769.024 1001.79 
12551201 9733.87 -3251.93 1746.93 -893.872 934.141 1292.91 
11145 2
12552001 8882.53 -3195.6 1682.87 -735.488 735.758 1040.33 
12551201 9378.67 -2955.47 1776.27 -717.576 598.923 934.678 
11145.5 2
12552001 8524.93 -2837.53 1688.67 -722.424 723.367 1022.33 
12551201 9017.6 -2598.07 1772.33 -729.428 722.02 1026.34 
11146 2
12552001 8145.67 -2484.73 1685.13 -766.195 712.727 1046.44 
12551201 8646.27 -2145.07 1738.13 -750.168 915.152 1183.32 
11146.5 2
12552001 7670.69 -2084.19 1681.69 -927.694 782.316 1213.52 
12551201 8284.06 -1661.44 1732.69 -707.43 944.588 1180.13 
11147 2
12552001 7285.4 -1579.73 1672.07 -753.987 987.19 1242.19 
12551201 7790.73 -1205.6 1708.67 -965.419 892.05 1314.45 
11147.5 2
12552001 6845.2 -1185.6 1681.27 -889.293 796.229 1193.66 
12551201 7412 -796.4 1714.13 -765.118 826.667 1126.4 
11148 2
12552001 6445.8 -775.133 1661.87 -806.869 829.226 1157 
12551201 7079.4 -479.6 1688.4 -671.919 640 927.941 
11148.5 2
12552001 6021.67 -332.267 1663.6 -856.835 894.68 1238.8 
12551201 6671.67 -94.9333 1668.8 -823.704 777.104 1132.42 
11149 2
12552001 5733.07 62.2667 1649.73 -583.03 797.037 987.518 
12551201 6317.73 374.467 1663.13 -715.017 948.283 1187.64 
11149.5 2
12552001 5345.87 500.467 1628.47 -782.222 885.253 1181.33 
12551201 5910.8 838.2 1662.8 -822.088 936.835 1246.39 
11150 2
12552001 5007.19 914.625 1601.94 -661.483 808.903 1044.93 
12551201 5681.62 1338.81 1577.62 -447.607 977.759 1075.34 
11150.5 2
12552001 4713.13 1440.8 1526.6 -575.448 1029.7 1179.58 
12551201 5449.13 1769.53 1553.73 -454.974 842.898 957.851 
11151 2
12552001 4376.27 1841.27 1508 -680.539 809.024 1057.19 
12551201 5155.13 2357.33 1506.67 -593.939 1187.47 1327.73 
11151.5 2
12552001 4143.93 2482.6 1558.53 -469.36 1295.62 1378.02 
12551201 4822.4 2778.2 1492.13 -672.189 850.236 1083.85 
11152 2
12552001 3869.2 2947.47 1648.73 -551.673 933.467 1084.3 
12551201 4394.87 3196.53 1574.8 -858.501 840.027 1201.11 
11152.5 2
12552001 3654.33 3428.6 1647.93 -434.074 971.987 1064.51 
12551201 4120.93 3624.47 1632 -553.401 864.512 1026.47 
11153 2
12552001 3364.2 3918.2 1693.07 -586.128 989.091 1149.72 
12551201 3863.53 4100.2 1687.4 -520 961.077 1092.74 
11153.5 2
12552001 3221.06 4493.19 1665.06 -279.565 1123.02 1157.3 
12551201 3752.44 4582.81 1766.25 -216.984 942.603 967.255 
11154 2
12552001 3031.6 5047.27 1642.93 -370.768 1084.3 1145.94 
12551201 3560.73 5045.07 1775.27 -375.155 904.607 979.314 
11154.5 2
12552001 2891.2 5591.13 1658.73 -283.636 1098.72 1134.74 
12551201 3410.53 5347.67 1778.8 -303.434 611.313 682.478 
11155 2
12552001 2007 6124.73 1751.87 -1786.26 1077.98 2086.33 
12551201 2861 5653 1778.27 -1110.17 616.835 1270.02 
11155.5 2
12552001 1731.33 6815.67 1883.87 -556.902 1395.82 1502.82 
12551201 2116.8 6315.53 1844.6 -1503.43 1338.45 2012.9 
11156 2
12552001 1659.2 7146.87 1895.67 -145.43 667.742 683.395 
12551201 1956.6 6605.93 1890.73 -322.984 585.484 668.663 
11156.5 2
12552001 1456.6 7351.73 1883.87 -408.468 413.038 580.901 
12551201 1917.67 7154.8 1971.67 -78.4946 1106.59 1109.37 
11157 2
12552001 1174.19 7720.69 1848.12 -551.587 720.614 907.487 
12551201 1838.88 7689 1876.19 -153.89 1043.36 1054.65 
11157.5 2
12552001 877.933 8185 1745.47 -579.754 908.635 1077.84 
12551201 1643.2 8201.93 1789.73 -382.926 1003.78 1074.34 
11158 2
12552001 703.8 8626.93 1725.47 -351.785 892.795 959.601 
12551201 1367.33 8785.53 1761.2 -557.306 1178.99 1304.07 
11158.5 2
12552001 786.533 8992.13 1727.13 167.138 737.778 756.473 
12551201 1336.4 9294.8 1762.87 -62.4916 1028.82 1030.72 
11159 2
12552001 908.6 9549.13 1748.27 246.599 1125.25 1151.96 
12551201 1445.4 9753.73 1754.73 220.202 927.138 952.929 
11159.5 2
12552001 609.267 10119.5 1848.67 -604.714 1152.32 1301.36 
12551201 1278.2 10225.4 1821.67 -337.778 952.862 1010.96 
11160 2
12552001 460.533 10671.5 1901.27 -300.471 1115.02 1154.79 
12551201 1057.33 10814.7 1822.8 -446.195 1190.57 1271.44 
