# Supplementary material for: Intrinsic group behaviour: Dependence of pedestrian dyad dynamics on principal social and personal features
Source: PLoS One. 2017 Nov 2;12(11):e0187253. doi: 10.1371/journal.pone.0187253 (PMC5667819; doi:10.1371/journal.pone.0187253)
Supplement: S1 Data Set — (ZIP) [file pone.0187253.s001.zip › set/trajectories/traj_2_0508_139.dat]

2 12550200 12550000 0 1 0 0 2 0 1 30 30 30 1760.42 1799.1 1721.73
11100.5 1
12550000 6958.67 4307.33 1704 0 0 0 
11101 1
12550000 6967.13 3891.2 1704 28.5073 -1401.12 1401.41 
11101.5 1
12550000 7360.94 3183.69 1704 769.149 -1381.86 1581.5 
11102 1
12550000 7581 2680 1704 430.651 -985.69 1075.66 
11102.5 2
12550200 8285.38 1589.77 1430.15 0 0 0 
12550000 7780.07 2078.47 1686.93 402.155 -1215.22 1280.03 
11103 2
12550200 8518.4 1043.73 1496.73 504.362 -1181.9 1285.01 
12550000 7863.2 1384.8 1615.67 167.946 -1401.35 1411.37 
11103.5 2
12550200 8804.27 581.733 1429.67 577.508 -933.333 1097.56 
12550000 7882.67 757.067 1663.4 39.3266 -1268.15 1268.76 
11104 2
12550200 9120.07 164.133 1405.4 637.98 -843.636 1057.71 
12550000 8092.27 144.467 1686.33 423.434 -1237.58 1308.01 
11104.5 2
12550200 9281.87 -216.533 1391.73 326.869 -769.024 835.608 
12550000 8605.87 -544.667 1714.33 1037.58 -1392.19 1736.3 
11105 2
12550200 9584.25 -814.875 1395.38 590.592 -1168.64 1309.39 
12550000 8912.25 -1139.88 1737.12 598.405 -1162.52 1307.49 
11105.5 2
12550200 10046.9 -1321.53 1521.6 905.316 -991.504 1342.64 
12550000 9138.67 -1663.13 1766.2 443.085 -1023.99 1115.74 
11106 2
12550200 10359.5 -1947.2 1704.93 631.515 -1263.97 1412.95 
12550000 9566.73 -2199.93 1710.6 864.781 -1084.44 1387.04 
11106.5 2
12550200 10698.1 -2497.53 1707.33 684.175 -1111.78 1305.43 
12550000 9913.2 -2718.67 1667.2 699.933 -1047.95 1260.2 
11107 2
12550200 10998.7 -2973.8 1691.27 605.914 -960.215 1135.41 
12550000 10232 -3210.47 1685.67 642.742 -991.532 1181.63 
11107.5 2
12550200 11371.1 -3366.87 1632.6 752.458 -794.074 1093.96 
12550000 10551.8 -3705.47 1677.33 646.061 -1000 1190.54 
11108 2
12550200 11740.7 -3872.27 1631.47 746.532 -1021.01 1264.82 
12550000 10946.7 -4246.13 1633.67 797.71 -1092.26 1352.54 
11108.5 2
12550200 12169 -4266.5 1658.5 836.589 -769.987 1137 
12550000 11373.1 -4763.38 1649 832.926 -1010.24 1309.33 
11109 2
12550200 12588.1 -4883.33 1676.47 820.222 -1207.11 1459.41 
12550000 11831.7 -5271.53 1772.13 897.342 -994.439 1339.45 
11109.5 2
12550200 13038.1 -5484.13 1681.27 908.956 -1213.74 1516.36 
12550000 12288.4 -5858.07 1747.27 922.694 -1184.92 1501.8 
11110 2
12550200 13488.7 -5892.8 1686.2 908.602 -823.925 1226.54 
12550000 12782.9 -6288.07 1809.07 997.043 -866.935 1321.24 
11110.5 2
12550200 13856.8 -6343.53 1710.87 743.569 -910.572 1175.6 
12550000 13155.9 -6780.53 1818.6 753.535 -994.882 1248.04 
11111 2
12550200 14200.1 -6619.8 1686 692.204 -556.989 888.473 
12550000 13587.7 -7201.87 1777.27 870.565 -849.462 1216.33 
11111.5 2
12550200 14631.7 -7118.47 1682.47 871.785 -1007.41 1332.25 
12550000 13973.6 -7631.2 1716.33 779.529 -867.34 1166.17 
11112 2
12550200 15282.7 -7802.56 1634.25 1271.53 -1336.12 1844.45 
12550000 14527.4 -8095.44 1689.56 1081.59 -906.714 1411.37 
11112.5 2
12550200 15700.2 -8386.67 1603 817.05 -1143.06 1405.05 
12550000 14956.8 -8750.13 1676.53 840.362 -1281.21 1532.22 
11113 2
12550200 16076.3 -8944.27 1701.8 759.731 -1126.46 1358.72 
12550000 15418 -9345.4 1854.2 931.717 -1202.56 1521.26 
11113.5 2
12550200 16405.1 -9507.8 1756.4 664.242 -1138.45 1318.06 
12550000 15739.7 -9803.4 1867.93 649.832 -925.253 1130.65 
11114 2
12550200 16863.9 -9947.13 1790.87 927.003 -887.542 1283.38 
12550000 16131.5 -10195.6 1867 791.65 -792.323 1120.04 
11114.5 2
12550200 17277.9 -10315.5 1778.13 836.364 -744.108 1119.46 
12550000 16512.9 -10668.4 1854.6 770.37 -955.152 1227.1 
11115 2
12550200 17580.2 -10720.7 1793.31 590.462 -791.447 987.438 
12550000 16943.2 -11184.4 1835.5 840.47 -1007.76 1312.24 
11115.5 2
12550200 18048.9 -11207.5 1757.53 917.058 -952.732 1322.38 
12550000 17435.6 -11661.1 1773.2 963.625 -932.991 1341.29 
11116 2
12550200 18402.2 -11680.5 1720.47 713.805 -955.421 1192.62 
12550000 17985.7 -12052.1 1714.27 1111.38 -789.764 1363.41 
11116.5 2
12550200 18954 -12152.9 1705.13 1110.26 -950.503 1461.55 
12550000 18601.3 -12692.8 1693.67 1238.63 -1289.2 1787.81 
11117 2
12550200 19739.3 -12442.7 1725.53 1586.53 -585.455 1691.11 
12550000 19136.3 -12946 1726.27 1080.67 -511.515 1195.62 
11117.5 2
12550200 20266.1 -12839.8 1727.47 1064.11 -802.29 1332.66 
12550000 19613.7 -13295.9 1770.13 964.579 -706.801 1195.82 
11118 2
12550200 20741.3 -13183.5 1743.67 960.135 -694.411 1184.93 
12550000 20027 -13642.7 1794.47 834.882 -700.606 1089.9 
11118.5 2
12550200 21127.6 -13588.5 1731.94 754.476 -790.951 1093.09 
12550000 20558.8 -13987.9 1784.75 1038.57 -674.357 1238.3 
11119 2
12550200 21605.3 -13814.6 1703.47 932.894 -441.602 1032.14 
12550000 21134.5 -14272.5 1775.27 1124.45 -555.851 1254.33 
11119.5 2
12550200 22123.5 -14091 1659.93 1047 -558.384 1186.6 
12550000 21565.1 -14537.3 1726.8 870.034 -534.815 1021.27 
11120 2
12550200 22682 -14338.7 1592.2 1128.22 -500.471 1234.24 
12550000 22100.9 -14753.7 1626.53 1082.42 -437.306 1167.42 
11120.5 2
12550200 23345.7 -14538.6 1632.07 1340.88 -403.771 1400.35 
12550000 22814.8 -14941.2 1737 1442.15 -378.721 1491.05 
11121 2
12550200 24114.1 -14644.4 1657.4 1552.32 -213.737 1566.97 
12550000 23540.5 -15088.1 1734.13 1465.99 -296.7 1495.72 
11121.5 2
12550200 24547.9 -14842.7 1687.47 876.364 -400.673 963.614 
12550000 24128.8 -15313.2 1747.13 1188.55 -454.815 1272.6 
11122 2
12550200 25162.5 -15008.6 1656.12 1200.33 -323.885 1243.25 
12550000 24707.9 -15440.9 1774.81 1131.01 -249.487 1158.2 
11122.5 2
12550200 25816 -15094.9 1672.67 1278.86 -168.893 1289.97 
12550000 25254 -15680.5 1775.8 1068.74 -468.746 1167.01 
11123 2
12550200 26318.7 -15300.4 1575.33 1015.49 -415.219 1097.1 
12550000 25852 -15749.7 1801.07 1208.08 -139.798 1216.14 
11123.5 2
12550200 26970.6 -15518.1 1607.07 1317.04 -439.731 1388.51 
12550000 26455 -15977.8 1708.47 1218.18 -460.875 1302.45 
11124 2
12550200 27563.5 -15807.8 1655.87 1197.71 -585.32 1333.08 
12550000 27200.1 -16298 1756.47 1505.32 -646.869 1638.42 
11124.5 2
12550200 28163.5 -15986.1 1665.4 1207.38 -358.685 1259.53 
12550000 27758.7 -16465.9 1818.2 1123.94 -337.76 1173.6 
11125 2
12550200 28754.9 -16147.7 1750.27 1194.61 -326.599 1238.45 
12550000 28280.6 -16661 1841.27 1054.28 -394.209 1125.57 
11125.5 2
12550200 29322.2 -16254.8 1775.06 1105.89 -208.609 1125.39 
12550000 28850.3 -16870.9 1821.94 1110.55 -409.235 1183.55 
11126 2
12550200 29921.1 -16384.7 1795.2 1169.82 -253.874 1197.05 
12550000 29456.4 -17131.7 1787.2 1183.76 -509.367 1288.7 
11126.5 2
12550200 30521.5 -16623.2 1711.27 1212.93 -481.751 1305.1 
12550000 29998.9 -17272.9 1735.07 1095.89 -285.118 1132.37 
11127 2
12550200 31089.4 -16832.1 1663.6 1142.59 -420.389 1217.47 
12550000 30587.6 -17448.1 1661.93 1184.57 -352.649 1235.95 
11127.5 2
12550200 31791.1 -17117.6 1534.27 1403.33 -570.933 1515.03 
12550000 31188.8 -17673.8 1558.53 1202.4 -451.333 1284.32 
11128 2
12550200 32541.2 -17380.3 1540.53 1515.42 -530.774 1605.68 
12550000 31789.9 -17964.1 1528.33 1214.28 -586.397 1348.45 
11128.5 2
12550200 33200.9 -17637.3 1652.6 1332.79 -519.057 1430.3 
12550000 32595.7 -18231 1738 1628.01 -539.259 1715 
11129 2
12550200 33807.3 -17704.6 1652.93 1225.05 -136.027 1232.58 
12550000 33191.5 -18432.6 1719.33 1203.5 -407.273 1270.55 
11129.5 2
12550200 34402.8 -17915.6 1660.19 1163.05 -412.158 1233.92 
12550000 33834.9 -18680.8 1765.31 1256.78 -484.668 1347 
11130 2
12550200 34932.5 -18167.9 1720.13 1036.64 -493.754 1148.22 
12550000 34403.7 -18898.2 1772.4 1112.97 -425.538 1191.55 
11130.5 2
12550200 35543 -18407 1670.4 1233.27 -482.963 1324.46 
12550000 35005.1 -19038.2 1768.07 1215.08 -282.828 1247.57 
11131 2
12550200 36060.1 -18613.8 1694.2 1042.61 -416.935 1122.88 
12550000 35534.3 -19328.1 1770.13 1066.8 -584.409 1216.39 
11131.5 2
12550200 36702 -18790.7 1639.07 1296.7 -357.306 1345.03 
12550000 36144.3 -19512.5 1693.73 1232.46 -372.525 1287.53 
11132 2
12550200 37337.7 -19044.7 1703.73 1279.14 -511.066 1377.46 
12550000 36679.7 -19772.5 1719.53 1077.26 -523.139 1197.57 
11132.5 2
12550200 37993.4 -19124.7 1673.73 1324.58 -161.751 1334.42 
12550000 37414.7 -19915.5 1785.8 1484.85 -289.024 1512.72 
11133 2
12550200 38612.9 -19384.3 1679.87 1251.45 -524.444 1356.89 
12550000 38071.9 -20021.8 1861.2 1327.68 -214.68 1344.92 
11133.5 2
12550200 39123.5 -19650 1741.25 997.331 -518.88 1124.24 
12550000 38733.4 -20317.1 1862.38 1291.88 -576.807 1414.8 
11134 2
12550200 39659.5 -19966.3 1643.4 1048.99 -619.048 1218.03 
12550000 39221.6 -20587.5 1838.47 955.431 -529.175 1092.19 
11134.5 2
12550200 40520.8 -20228.7 1486.4 1739.93 -529.966 1818.85 
12550000 39796.7 -20807.9 1768.8 1161.75 -445.253 1244.15 
11135 2
12550200 41092.5 -20466.5 1595.47 1155.02 -480.404 1250.94 
12550000 40440.7 -21219.5 1733.07 1301.14 -831.515 1544.15 
11135.5 2
12550200 41508.6 -20896 1750.33 840.539 -867.744 1208.09 
12550000 41083.7 -21545.9 1801.53 1298.99 -659.259 1456.71 
11136 2
12550200 41895.5 -21118.1 1728.13 781.549 -448.62 901.154 
12550000 41535.6 -21757.1 1781.07 912.862 -426.801 1007.71 
11136.5 2
12550200 42449 -21261.2 1753.56 1081.12 -279.655 1116.7 
12550000 41894 -22099.9 1751.81 700 -669.539 968.65 
11137 2
12550200 43063.7 -21529.8 1710.87 1202.87 -525.538 1312.66 
12550000 42536.5 -22314.5 1729.33 1257.4 -419.822 1325.64 
11137.5 2
12550200 43508.9 -21790.9 1671.33 899.529 -527.407 1042.74 
12550000 43066.6 -22538.1 1715.67 1070.84 -451.717 1162.22 
11138 2
12550200 44033.6 -22155.3 1690.4 1059.93 -736.162 1290.5 
12550000 43574 -22718.5 1670.4 1025.05 -364.444 1087.91 
11138.5 2
12550200 44555.9 -22343.3 1653.27 1052.96 -379.167 1119.15 
12550000 44123.3 -22946.7 1683.4 1107.53 -460.081 1199.29 
11139 2
12550200 45093.7 -22511.9 1689.8 1086.6 -340.606 1138.73 
12550000 44664.2 -23175.6 1734 1092.66 -462.492 1186.51 
11139.5 2
12550200 45534.9 -22645.2 1726 891.313 -269.226 931.086 
12550000 45100 -23405.3 1759.6 880.404 -463.973 995.18 
11140 2
12550200 46004.8 -22869.9 1747.81 917.733 -438.818 1017.25 
12550000 45610.4 -23423.8 1774.06 996.948 -36.1003 997.602 
11140.5 2
12550200 46481.2 -23118.1 1721.13 932.265 -485.698 1051.2 
12550000 46068.2 -23645.7 1813.67 895.817 -434.279 995.533 
11141 2
12550200 46911 -23414.5 1644 868.283 -598.788 1054.73 
12550000 46442 -23810.8 1840.2 755.152 -333.603 825.557 
11141.5 2
12550200 47233 -23815.5 1627.27 650.505 -810.236 1039.06 
12550000 46774.1 -24172.9 1807.4 670.976 -731.582 992.684 
11142 2
12550200 47329.9 -24307.1 1660.4 195.69 -993.131 1012.23 
12550000 46601.8 -24495.6 1760.87 -348.148 -651.852 738.998 
11142.5 2
12550200 47323.7 -24670.7 1656 -12.5253 -734.545 734.652 
12550000 46424.3 -24334.5 1768.13 -358.519 325.387 484.162 
11143 2
12550200 47154 -24844.2 1652.4 -342.761 -350.438 490.196 
12550000 46593.7 -24251.5 1766 342.088 167.811 381.031 
11143.5 1
12550000 46660.6 -24030.2 1775.75 130.656 432.064 451.387 
11144 1
12550000 46335.1 -23410.1 1808.73 -636.978 1213.67 1370.67 
11144.5 1
12550000 46282.7 -22582.4 1802.67 -105.859 1672.05 1675.4 
11145 1
12550000 46283.4 -21886.5 1787.27 1.48148 1405.93 1405.93 
11145.5 1
12550000 46294.5 -21375.7 1770.2 22.4916 1031.78 1032.03 
11146 1
12550000 46413.5 -20853.7 1764.93 240.404 1054.55 1081.6 
11146.5 1
12550000 46550.4 -20366.2 1712.62 267.269 952.238 989.035 
11147 1
12550000 46570.5 -19695.4 1704.47 39.4488 1312.7 1313.29 
11147.5 1
12550000 46541.7 -18768.1 1689.13 -58.3165 1873.27 1874.17 
