# Supplementary material for: Intrinsic group behaviour: Dependence of pedestrian dyad dynamics on principal social and personal features
Source: PLoS One. 2017 Nov 2;12(11):e0187253. doi: 10.1371/journal.pone.0187253 (PMC5667819; doi:10.1371/journal.pone.0187253)
Supplement: S1 Data Set — (ZIP) [file pone.0187253.s001.zip › set/trajectories/traj_2_0508_137.dat]

2 12541702 12542400 0 1 0 0 2 0 1 40 30 50 1718.05 1763.71 1672.38
11057.5 1
12541702 39478.3 -22848.5 1695.17 0 0 0 
11058 1
12541702 39227.5 -22811.7 1707.13 -722.959 105.956 730.682 
11058.5 1
12541702 38746.6 -22302.2 1774.13 -971.448 1029.36 1415.38 
11059 1
12541702 38306.4 -22017.7 1775.87 -889.293 574.815 1058.89 
11059.5 1
12541702 37893.1 -21884.4 1758 -835.017 269.226 877.346 
11060 1
12541702 37393.7 -21725.9 1775.6 -1006.72 319.624 1056.24 
11060.5 1
12541702 37073.5 -21738.3 1774.6 -643.106 -24.8996 643.588 
11061 1
12541702 36616.7 -21513.6 1688.5 -890.408 438.02 992.314 
11061.5 1
12541702 36188.1 -21177.5 1701.8 -837.02 656.307 1063.65 
11062 1
12541702 35933.7 -21032.6 1701.07 -513.939 292.795 591.492 
11062.5 1
12541702 35185.1 -20586.3 1812.4 -1512.32 901.549 1760.66 
11063 1
12541702 34673.3 -20355.9 1837.53 -1033.94 465.589 1133.93 
11063.5 1
12541702 34243.7 -20163.1 1817.4 -868.013 389.495 951.396 
11064 2
12542400 33802.5 -20746.4 1708.55 0 0 0 
12541702 33785.7 -19998.1 1802.73 -917.702 330.528 975.411 
11064.5 2
12542400 33437.6 -20508.8 1646.67 -848.499 552.474 1012.51 
12541702 33381.8 -19865.9 1798.67 -814.382 266.532 856.888 
11065 2
12542400 33120.1 -20338.6 1535.5 -618.981 331.725 702.268 
12541702 32896.8 -19707.2 1733.38 -945.395 309.324 994.712 
11065.5 2
12542400 32718.3 -20148.9 1496.93 -784.757 370.492 867.818 
12541702 32423.6 -19529.3 1746.07 -924.243 347.493 987.409 
11066 2
12542400 31997.9 -19926.1 1408.53 -1455.22 450.101 1523.24 
12541702 31923.9 -19270.9 1689 -1009.56 522.02 1136.54 
11066.5 2
12542400 31423.8 -19636 1310.27 -1155.2 583.769 1294.32 
12541702 31362.5 -18976.7 1461.07 -1129.44 591.952 1275.17 
11067 2
12542400 30973.1 -19396.3 1272.2 -910.438 484.175 1031.18 
12541702 30921.1 -18791.3 1408.47 -891.717 374.545 967.183 
11067.5 2
12542400 30458.6 -19161.4 1267.33 -1037.37 473.656 1140.38 
12541702 30205.1 -18437.3 1475.4 -1443.55 713.71 1610.35 
11068 2
12542400 30016.7 -18877.4 1311.93 -892.66 573.737 1061.14 
12541702 29752.5 -18274.7 1513.6 -914.343 328.485 971.559 
11068.5 2
12542400 29419.7 -18589.9 1483.67 -1206.2 580.875 1338.78 
12541702 29343.1 -18006.3 1615.27 -827.071 542.222 988.965 
11069 2
12542400 28967.1 -18479.1 1530.75 -883.993 216.292 910.069 
12541702 28867.1 -17845.2 1707.12 -929.826 314.738 981.65 
11069.5 2
12542400 28355.7 -18341.9 1603.87 -1187.05 266.392 1216.57 
12541702 28398.4 -17669.9 1711.53 -910.024 340.429 971.615 
11070 2
12542400 27694.1 -18306.3 1682.07 -1333.87 71.7742 1335.8 
12541702 27879.1 -17499.9 1733.07 -1046.91 342.608 1101.54 
11070.5 2
12542400 27269.1 -18154.3 1657.33 -855.265 305.835 908.302 
12541702 27442.5 -17341.7 1721.07 -878.471 318.444 934.408 
11071 2
12542400 26830.9 -17960.9 1595.13 -883.333 390.054 965.619 
12541702 26991.6 -17172.9 1771.53 -909.14 340.188 970.702 
11071.5 2
12542400 26360.1 -17762.1 1594.13 -949.194 400.806 1030.35 
12541702 26443.2 -17051 1740.13 -1105.65 245.833 1132.65 
11072 2
12542400 25854.8 -17586.3 1640.53 -1020.88 355.017 1080.84 
12541702 25974.9 -16798.4 1754.87 -945.993 510.303 1074.85 
11072.5 2
12542400 25361.3 -17329.1 1629.13 -990.897 516.6 1117.48 
12541702 25427.4 -16627.5 1726.73 -1099.46 343.24 1151.8 
11073 2
12542400 24767.6 -17067.9 1630.47 -1194.63 525.419 1305.07 
12541702 24950 -16395.3 1725.73 -960.563 467.069 1068.1 
11073.5 2
12542400 24310.8 -16774.5 1696.06 -892.163 573.112 1060.38 
12541702 24497.6 -16260.9 1760.38 -883.545 262.614 921.747 
11074 2
12542400 23914.9 -16630.3 1699.27 -773.201 281.576 822.876 
12541702 24048.5 -16066.5 1736 -877.262 379.704 955.91 
11074.5 2
12542400 23446 -16455.2 1745.2 -947.34 353.805 1011.25 
12541702 23600.8 -15978.5 1718.2 -904.377 177.778 921.685 
11075 2
12542400 22944.2 -16025.6 1762.47 -1011.69 866.129 1331.8 
12541702 23280.6 -15699.3 1668.73 -645.565 562.769 856.424 
11075.5 2
12542400 22752.7 -16063.6 1750.27 -386.801 -76.7677 394.346 
12541702 22746.3 -15417.5 1667.73 -1079.33 569.293 1220.26 
11076 2
12542400 22349.9 -16034.8 1637.6 -813.737 58.1818 815.815 
12541702 22237.7 -15403.5 1671.93 -1027.47 28.4175 1027.87 
11076.5 2
12542400 21763.5 -15780.7 1524.13 -1184.78 513.266 1291.18 
12541702 21717.1 -15091.5 1623.8 -1051.72 630.303 1226.13 
11077 2
12542400 21382.1 -15546.4 1507.25 -744.93 457.731 874.322 
12541702 21254.9 -14831 1609 -902.726 508.724 1036.2 
11077.5 2
12542400 20929.9 -15149.7 1564.53 -884.793 776.207 1177.01 
12541702 20779.8 -14540.5 1682.93 -929.819 568.428 1089.8 
11078 2
12542400 20553.4 -14904.2 1604.27 -760.673 496.027 908.112 
12541702 20382.4 -14368 1711.27 -802.828 348.552 875.227 
11078.5 2
12542400 20071.1 -14738.5 1656.93 -972.446 334.005 1028.21 
12541702 19941 -14164.2 1711.93 -889.919 410.887 980.196 
11079 2
12542400 19562.7 -14610.4 1651.33 -1022.8 257.814 1054.8 
12541702 19450.1 -13952.9 1719.47 -987.793 425.084 1075.38 
11079.5 2
12542400 19128.4 -14305.5 1553.73 -875.672 614.651 1069.86 
12541702 19170.3 -13671.7 1738.53 -563.978 566.935 799.68 
11080 2
12542400 18724.2 -14108.5 1657 -811.647 395.716 902.974 
12541702 18871.3 -13448.3 1701.33 -600.535 448.728 749.667 
11080.5 2
12542400 18269.7 -13812.5 1590.07 -918.114 597.98 1095.68 
12541702 18516.5 -13216.2 1671.33 -716.768 468.822 856.475 
11081 2
12542400 17780.4 -13549.9 1546 -955.778 512.752 1084.63 
12541702 18104.7 -12978.7 1724 -804.256 463.892 928.452 
11081.5 2
12542400 17384.5 -13258.3 1527.87 -774.772 570.784 962.323 
12541702 17626.2 -12745.7 1644.8 -936.375 456.009 1041.51 
11082 2
12542400 17006.3 -12971.4 1560.67 -764.04 579.529 958.964 
12541702 17173.1 -12395.3 1584.4 -915.421 707.879 1157.19 
11082.5 2
12542400 16663.3 -12702.9 1590.73 -692.929 542.492 880.027 
12541702 16841.7 -12060.1 1548.6 -669.495 677.037 952.157 
11083 2
12542400 16341.1 -12394.7 1491.07 -650.909 622.626 900.748 
12541702 16130.1 -11747.4 1731.67 -1437.58 631.785 1570.28 
11083.5 2
12542400 16048.5 -12195.7 1415.27 -590.976 401.886 714.678 
12541702 15734.4 -11427.7 1764.87 -799.327 645.926 1027.69 
11084 2
12542400 15757.1 -11902 1349.13 -588.822 593.401 835.964 
12541702 15469.2 -11085.1 1754 -535.758 691.987 875.147 
11084.5 2
12542400 15203.9 -11460.8 1478.5 -1080.45 861.816 1382.07 
12541702 15154.2 -10789.9 1800.75 -615.137 576.676 843.178 
11085 2
12542400 14783.7 -11141.9 1525.53 -822.326 623.907 1032.22 
12541702 14896.4 -10439.3 1808.4 -504.599 686.122 851.694 
11085.5 2
12542400 14328.3 -10773.6 1614.33 -920 744.108 1183.26 
12541702 14597.9 -10142.3 1825.13 -602.963 599.865 850.531 
11086 2
12542400 14054.5 -10419.5 1590.93 -552.997 715.421 904.23 
12541702 14195.1 -9643.13 1849.33 -813.737 1008.48 1295.84 
11086.5 2
12542400 13784.9 -9944.53 1819.6 -544.646 959.461 1103.27 
12541702 13697.6 -9084.53 1776.33 -1005.12 1128.48 1511.2 
11087 2
12542400 13459.3 -9496.27 1796.67 -657.778 905.589 1119.27 
12541702 13418.9 -8778.73 1732.47 -562.963 617.778 835.809 
11087.5 2
12542400 13143.4 -9109.62 1672.31 -617.106 755.16 975.236 
12541702 13142.3 -8283.38 1767.44 -540.275 967.497 1108.13 
11088 2
12542400 13010 -8302.27 1658.27 -261.008 1579.96 1601.37 
12541702 12890.4 -7788.67 1790.6 -492.979 968.118 1086.41 
11088.5 1
12542400 12918.3 -7619.47 1769.8 -185.32 1379.39 1391.79 
11089 1
12542400 12474.5 -7150.13 1788.33 -896.431 948.148 1304.83 
11089.5 1
12542400 12121.7 -6871.8 1773.73 -712.727 562.29 907.827 
11090 1
12542400 11762 -6669.27 1731.27 -726.734 409.158 833.998 
11090.5 1
12542400 11372.4 -6121.6 1700.73 -787.071 1106.4 1357.79 
11091 1
12542400 10944.6 -5624.5 1692.25 -835.62 970.898 1280.98 
11091.5 1
12542400 10635.7 -5264.53 1676.13 -603.312 703.06 926.433 
11092 1
12542400 10244.9 -4904.27 1694.33 -787.769 726.344 1071.52 
11092.5 1
12542400 9997.4 -4579.47 1731.47 -500.067 656.162 824.994 
11093 1
12542400 9695 -4142.4 1701.07 -610.909 882.963 1073.7 
11093.5 1
12542400 9341.07 -3750.93 1729.13 -715.017 790.842 1066.15 
11094 1
12542400 8988.07 -3396.67 1725.93 -713.131 715.69 1010.33 
11094.5 1
12542400 8665.19 -3052.69 1709.12 -630.623 671.834 921.438 
11095 1
12542400 8319.73 -2705.07 1728.33 -676.036 680.276 959.062 
11095.5 1
12542400 7899.8 -2372 1738.53 -848.35 672.862 1082.79 
11096 1
12542400 7581.4 -1979.47 1714.27 -643.232 792.997 1021.07 
11096.5 1
12542400 7189.53 -1637.2 1724.6 -791.65 691.448 1051.1 
11097 1
12542400 6819.27 -1247.27 1759.73 -748.013 787.744 1086.31 
11097.5 1
12542400 6455.87 -831.8 1719 -732.661 837.634 1112.84 
11098 1
12542400 6135.88 -404.812 1722.31 -623.765 832.334 1040.13 
11098.5 1
12542400 5809.73 -65 1711.67 -633.285 659.83 914.563 
11099 1
12542400 5450.67 250.533 1714.73 -725.387 637.441 965.67 
11099.5 1
12542400 5207.47 626.667 1680.87 -491.313 759.865 904.867 
11100 1
12542400 4935.87 997.667 1712.33 -548.687 749.495 928.87 
11100.5 1
12542400 4579.07 1452.2 1686.33 -720.808 918.249 1167.37 
11101 1
12542400 4148.73 1683.33 1674.53 -869.36 466.936 986.821 
11101.5 1
12542400 3846.94 2093.06 1625.94 -589.445 800.252 993.906 
11102 1
12542400 3381.4 2463.53 1720.33 -911.032 724.992 1164.3 
11102.5 1
12542400 3180.6 2868.93 1699.07 -405.657 818.99 913.948 
11103 1
12542400 2878.27 3196.67 1678.67 -610.774 662.088 900.78 
11103.5 1
12542400 2620.27 3471.47 1680.47 -521.212 555.152 761.482 
11104 1
12542400 2352 3938.4 1736.87 -541.953 943.3 1087.9 
11104.5 1
12542400 2165.07 4392.47 1767.53 -377.643 917.306 992.001 
11105 1
12542400 1932.12 4846.19 1749.12 -454.964 886.174 996.14 
11105.5 1
12542400 1705.07 5329.27 1791.73 -444.341 945.36 1044.58 
11106 1
12542400 1201.4 5721.4 1784.93 -1017.51 792.189 1289.53 
11106.5 1
12542400 845.333 6065 1789.67 -719.327 694.141 999.631 
11107 1
12542400 829.467 6509.67 1849.87 -31.9892 896.505 897.076 
11107.5 1
12542400 674.4 6900 1814.87 -313.266 788.552 848.499 
11108 1
12542400 644.733 7351.2 1817.13 -59.9327 911.515 913.483 
11108.5 1
12542400 709.75 7913.88 1755.62 126.986 1098.97 1106.29 
11109 1
12542400 613.133 8344.53 1729.27 -189.074 842.776 863.724 
11109.5 1
12542400 698.267 8746.13 1728.27 171.987 811.313 829.342 
11110 1
12542400 901.933 9249.73 1727 410.618 1015.32 1095.21 
11110.5 1
12542400 853.933 9702.4 1796.13 -96.9697 914.478 919.605 
11111 1
12542400 655.667 10258.5 1972.2 -399.731 1121.1 1190.23 
11111.5 1
12542400 553.867 10733.7 1994.47 -205.657 960 981.781 
