# Supplementary material for: Intrinsic group behaviour: Dependence of pedestrian dyad dynamics on principal social and personal features
Source: PLoS One. 2017 Nov 2;12(11):e0187253. doi: 10.1371/journal.pone.0187253 (PMC5667819; doi:10.1371/journal.pone.0187253)
Supplement: S1 Data Set — (ZIP) [file pone.0187253.s001.zip › set/trajectories/traj_2_0508_135.dat]

2 12530300 12530401 0 1 0 0 2 0 1 30 30 30 1702.89 1721.21 1684.56
10983 1
12530300 -35263.1 -4111.62 1605.88 0 0 0 
10983.5 1
12530300 -34938.7 -3764.13 1660.93 856.091 916.865 1254.4 
10984 1
12530300 -34499.8 -3439.13 1691.27 886.599 656.566 1103.24 
10984.5 2
12530401 -33394.1 -3122.86 1518.07 0 0 0 
12530300 -34005.7 -3036 1753.27 998.114 814.411 1288.21 
10985 2
12530401 -32880.4 -2463.75 1673.94 1037.91 1331.53 1688.26 
12530300 -33605.4 -2517 1721.44 781.95 1013.67 1280.23 
10985.5 2
12530401 -32301.9 -2019.87 1689.13 1132.11 868.656 1426.97 
12530300 -33220.7 -2001.53 1776.53 752.723 1008.74 1258.63 
10986 2
12530401 -31867.7 -1726.47 1716.93 877.172 592.727 1058.66 
12530300 -32832.3 -1600.27 1790.67 784.781 810.64 1128.28 
10986.5 2
12530401 -31424.7 -1402.6 1641.47 894.949 654.276 1108.61 
12530300 -32305.1 -1304.93 1746.8 1064.92 596.633 1220.66 
10987 2
12530401 -30851.7 -1104.47 1651.33 1157.44 602.29 1304.77 
12530300 -31824.4 -970.467 1689.2 971.178 675.69 1183.11 
10987.5 2
12530401 -30249.1 -807.533 1622.67 1217.51 599.865 1357.26 
12530300 -31321.1 -686.667 1666.13 1016.7 573.333 1167.21 
10988 2
12530401 -29679.1 -384.533 1624.6 1151.52 854.545 1433.96 
12530300 -30648.7 -371.333 1599.53 1358.52 637.037 1500.46 
10988.5 2
12530401 -29070.2 -51.9375 1604.56 1189.22 649.601 1355.07 
12530300 -29986.5 -5.4375 1562.81 1293.29 714.64 1477.61 
10989 2
12530401 -28501.4 314.667 1602.73 1113.09 717.425 1324.26 
12530300 -29281.4 616.867 1659.6 1379.84 1217.82 1840.39 
10989.5 2
12530401 -28195.9 639.8 1606.67 617.239 656.835 901.341 
12530300 -28690.5 1018.27 1669.2 1193.8 810.909 1443.17 
10990 2
12530401 -27496.7 1187.4 1544.2 1412.39 1106.26 1794.06 
12530300 -28189.2 1499.13 1694.87 1012.66 971.448 1403.28 
10990.5 2
12530401 -26954.1 1445.2 1537.27 1096.16 520.808 1213.59 
12530300 -27717.1 1966.27 1663.8 953.805 943.704 1341.76 
10991 2
12530401 -26420.5 1857.4 1528.4 1077.98 832.727 1362.16 
12530300 -27125.1 2377.8 1578.27 1195.96 831.38 1456.54 
10991.5 2
12530401 -25761.1 2197.38 1569.38 1288.03 664.014 1449.11 
12530300 -26419.6 2817.12 1511.31 1377.82 858.057 1623.16 
10992 2
12530401 -25259.3 2579.4 1605.93 981.857 747.603 1234.08 
12530300 -25730.5 3283 1492.67 1348.65 911.693 1627.89 
10992.5 2
12530401 -24680.9 2977 1630.4 1168.62 803.232 1418.05 
12530300 -25402.3 3704.27 1580.13 662.896 851.044 1078.75 
10993 2
12530401 -23998.7 3354.67 1617.53 1378.05 762.963 1575.16 
12530300 -24876.5 3964.8 1580.93 1062.36 526.33 1185.59 
10993.5 2
12530401 -23106.6 3842 1642.53 1798.66 982.527 2049.52 
12530300 -24275.3 4252.2 1587.93 1211.96 579.435 1343.35 
10994 2
12530401 -22574.3 3957.33 1363.93 1075.29 232.997 1100.24 
12530300 -23480.9 4518.4 1659.27 1604.85 537.778 1692.56 
10994.5 2
12530401 -22003 3963.6 1330.8 1154.21 12.6599 1154.28 
12530300 -22443.1 4754.87 1406.47 2096.57 477.71 2150.3 
10995 2
12530401 -21316.8 4058.31 1394.38 1340.33 184.985 1353.04 
12530300 -21643.4 4717.19 1263.69 1562.03 -73.5921 1563.76 
10995.5 2
12530401 -20636.5 4119 1385.07 1331.28 118.762 1336.57 
12530300 -21024.7 4964.07 1399 1210.65 483.129 1303.49 
10996 2
12530401 -20116.3 4197.2 1329.93 1050.91 157.98 1062.72 
12530300 -20438.7 5099 1407.73 1183.97 272.593 1214.95 
10996.5 2
12530401 -19314 4225.6 1409.33 1620.74 57.3737 1621.76 
12530300 -19759.2 5102.33 1373.67 1372.66 6.73401 1372.68 
10997 2
12530401 -18537.9 4356.07 1431.6 1567.81 263.569 1589.81 
12530300 -18942.5 5213.6 1393.93 1649.97 224.781 1665.21 
10997.5 2
12530401 -17903 4405.6 1426.07 1282.69 100.067 1286.59 
12530300 -18262.3 5191.47 1460.13 1374.01 -44.7138 1374.73 
10998 2
12530401 -17201.6 4504.2 1488.93 1416.97 199.192 1430.9 
12530300 -17592 5215.67 1488 1354.21 48.8889 1355.09 
10998.5 2
12530401 -16503.8 4442.94 1476.56 1362.87 -119.653 1368.11 
12530300 -16886.5 5238.5 1489.75 1377.93 44.5964 1378.65 
10999 2
12530401 -15799.9 4466 1479.67 1377.58 45.1321 1378.32 
12530300 -16230.1 5322.2 1505 1284.47 163.796 1294.88 
10999.5 2
12530401 -15123.3 4486.8 1512.8 1366.73 42.0202 1367.38 
12530300 -15432.9 5370 1495.07 1610.64 96.5657 1613.53 
11000 2
12530401 -14491.3 4371.2 1493.47 1276.77 -233.535 1297.95 
12530300 -14721.7 5362.4 1510.87 1436.77 -15.3535 1436.85 
11000.5 2
12530401 -13790.5 4374.2 1498.2 1415.76 6.06061 1415.77 
12530300 -13935.9 5274.93 1530.67 1587.34 -176.7 1597.14 
11001 2
12530401 -13237.6 4234.4 1504.93 1117.04 -282.424 1152.19 
12530300 -13285.3 5209.2 1512.53 1314.48 -132.795 1321.17 
11001.5 2
12530401 -12466.6 4226.56 1536 1505.93 -15.3076 1506.01 
12530300 -12692.6 5203.19 1504.44 1157.63 -11.7432 1157.68 
11002 2
12530401 -11696.7 4085.93 1442.87 1506.52 -275.204 1531.45 
12530300 -11938.1 5177.73 1517.47 1476.38 -49.8125 1477.22 
11002.5 2
12530401 -11024.7 4045.67 1502.27 1357.58 -81.3468 1360.01 
12530300 -11152.1 5073.87 1508.47 1587.88 -209.832 1601.68 
11003 2
12530401 -10405.2 4041.33 1456.8 1251.58 -8.75421 1251.61 
12530300 -10498.1 5010.67 1512.13 1321.21 -127.677 1327.37 
11003.5 2
12530401 -9781.67 4003.47 1334.73 1257.12 -76.3441 1259.44 
12530300 -9811.27 4885.13 1448 1384.81 -253.091 1407.75 
11004 2
12530401 -9073.87 3936.93 1444.13 1429.9 -134.411 1436.2 
12530300 -9163 4845.07 1487 1309.63 -80.9428 1312.13 
11004.5 2
12530401 -8325.13 3975.47 1462.27 1506.51 77.5319 1508.5 
12530300 -8481.4 4784 1430.93 1371.43 -122.871 1376.92 
11005 2
12530401 -7586.8 3819.73 1433.27 1488.58 -313.978 1521.33 
12530300 -7770.93 4738.2 1451.2 1432.39 -92.3387 1435.37 
11005.5 2
12530401 -6942 3701.06 1439.31 1259.38 -231.779 1280.53 
12530300 -7003.94 4680.06 1435.5 1498.04 -113.55 1502.34 
11006 2
12530401 -6217.2 3571.53 1340.93 1418.4 -253.482 1440.87 
12530300 -6406.07 4562.33 1443.4 1170 -230.39 1192.47 
11006.5 2
12530401 -5607.53 3458.07 1123.87 1231.65 -229.226 1252.8 
12530300 -5735.13 4418.4 1211.2 1355.42 -290.774 1386.26 
11007 2
12530401 -4922.8 3385.53 1245.07 1383.3 -146.532 1391.04 
12530300 -4880 4357.33 1362.07 1727.54 -123.367 1731.94 
11007.5 2
12530401 -4157.27 3309 1684.13 1546.53 -154.613 1554.24 
12530300 -4254.4 4205.4 1691.47 1263.84 -306.936 1300.58 
11008 2
12530401 -3537.73 3145.93 1822.33 1251.58 -329.428 1294.21 
12530300 -3697.87 4044.07 1855.33 1124.31 -325.926 1170.6 
11008.5 2
12530401 -2968.5 3088.06 1775.69 1111.78 -113.029 1117.51 
12530300 -3090.38 3922.81 1843.5 1186.51 -236.825 1209.91 
11009 2
12530401 -1905.6 3006.27 1753.73 2080.04 -160.07 2086.19 
12530300 -2026.73 3861.6 1780.53 2081.49 -119.79 2084.93 
11009.5 2
12530401 -1299.33 2849.93 1757.93 1224.78 -315.825 1264.85 
12530300 -1305.67 3755.2 1729.47 1456.7 -214.949 1472.47 
11010 2
12530401 -761.067 2565 1725.67 1087.41 -575.623 1230.36 
12530300 -741 3662.93 1712.2 1140.74 -186.397 1155.87 
11010.5 2
12530401 -107.267 2547.93 1719.27 1320.81 -34.4781 1321.26 
12530300 -99.5333 3369 1675.6 1295.89 -593.805 1425.46 
11011 2
12530401 502.4 2370.4 1706.13 1231.65 -358.653 1282.81 
12530300 597.8 3300.53 1713.47 1408.75 -138.316 1415.53 
11011.5 2
12530401 1100.47 2273.4 1659.2 1208.22 -195.96 1224 
12530300 1419 3175.27 1754.33 1658.99 -253.064 1678.18 
11012 2
12530401 1694.75 2162.81 1554 1160.71 -215.991 1180.64 
12530300 2188 3118.56 1724.38 1501.95 -110.75 1506.03 
11012.5 2
12530401 2341 2131.33 1501.93 1264.68 -61.6031 1266.18 
12530300 2694.07 2987.07 1716 990.346 -257.33 1023.23 
11013 2
12530401 2914.33 2105.2 1481.47 1158.25 -52.7946 1159.45 
12530300 3156.47 2844.27 1626.53 934.141 -288.485 977.673 
11013.5 2
12530401 3646.8 1937.07 1536.27 1476.75 -338.978 1515.15 
12530300 3784.8 2602 1556.07 1266.8 -488.441 1357.7 
11014 2
12530401 4224.13 1402.6 1545.13 1166.33 -1079.73 1589.38 
12530300 4546.8 2235.4 1549 1539.39 -740.606 1708.28 
11014.5 2
12530401 4771.33 988.267 1573.73 1105.45 -837.037 1386.6 
12530300 5185.6 1785.73 1586.67 1290.51 -908.418 1578.17 
11015 2
12530401 5352.33 580.733 1579.6 1173.74 -823.3 1433.7 
12530300 5744.47 1341.13 1578.53 1129.02 -898.182 1442.71 
11015.5 2
12530401 5842.5 -9.6875 1540.31 957.357 -1153.17 1498.77 
12530300 6197.94 866.188 1615.69 885.685 -927.629 1282.55 
11016 2
12530401 6323.87 -480.133 1620.53 942.009 -920.638 1317.18 
12530300 6742.4 295.333 1662.73 1065.48 -1117.13 1543.77 
11016.5 2
12530401 6842.07 -965.8 1680.53 1044.76 -979.167 1431.88 
12530300 7267.07 -165.8 1642.07 1057.8 -929.704 1408.29 
11017 2
12530401 7373.33 -1525.47 1675.33 1073.27 -1130.64 1558.92 
12530300 7829.67 -828.267 1685.73 1136.57 -1338.32 1755.81 
11017.5 2
12530401 7938.67 -2051.53 1638.13 1142.09 -1062.76 1560.07 
12530300 8371.13 -1469.4 1738.87 1093.87 -1295.22 1695.33 
11018 2
12530401 8478.6 -2522.27 1682.8 1090.77 -950.976 1447.12 
12530300 8897.33 -1830.47 1788.47 1063.03 -729.428 1289.22 
11018.5 2
12530401 8920.93 -2961.07 1673.33 893.603 -886.465 1258.71 
12530300 9369.67 -2337.13 1734.73 954.209 -1023.57 1399.36 
11019 2
12530401 9301.81 -3434.31 1680.94 743.905 -924.308 1186.48 
12530300 9937.69 -2771.25 1697.12 1109.42 -847.884 1396.32 
11019.5 2
12530401 9724 -3912.4 1628.53 826.199 -935.592 1248.17 
12530300 10454.3 -3178.87 1682.67 1011.05 -797.684 1287.84 
11020 2
12530401 10232.5 -4337.07 1603.27 1027.21 -857.912 1338.34 
12530300 10914 -3522.07 1651.93 928.62 -693.333 1158.9 
11020.5 2
12530401 10796 -4770.73 1604.13 1138.45 -876.094 1436.53 
12530300 11439.4 -4017.13 1674.2 1061.41 -1000.13 1458.38 
11021 2
12530401 11315.3 -5167.67 1632 1047.04 -800.269 1317.85 
12530300 11918 -4500.2 1650.73 964.919 -973.925 1370.98 
11021.5 2
12530401 11846.6 -5627.8 1632.93 1073.27 -929.562 1419.85 
12530300 12484.8 -5013.8 1671.53 1145.05 -1037.58 1545.22 
11022 2
12530401 12469.6 -6197.62 1645.38 1216.85 -1112.94 1649.04 
12530300 13008.8 -5575.81 1637.06 1023.34 -1097.68 1500.71 
11022.5 2
12530401 13027 -6667.27 1669.13 1090.75 -919.064 1426.33 
12530300 13567.5 -6053.6 1682.73 1093.51 -935.005 1438.75 
11023 2
12530401 13523.3 -7002.33 1657.2 1002.69 -676.902 1209.79 
12530300 13985.5 -6433.27 1685.67 844.444 -767.003 1140.78 
11023.5 2
12530401 14045.3 -7426.07 1728.2 1054.55 -856.027 1358.25 
12530300 14417.7 -6910.07 1647.2 873.131 -963.232 1300.07 
11024 2
12530401 14477.7 -7897.93 1712.93 873.401 -953.266 1292.88 
12530300 14940 -7349.07 1658.07 1055.08 -886.869 1378.31 
11024.5 2
12530401 14968.7 -8605.67 1597.53 992.054 -1429.76 1740.23 
12530300 15494.1 -7948.6 1614.13 1119.46 -1211.18 1649.29 
11025 2
12530401 15420.9 -9163.07 1615.53 913.535 -1126.06 1450.02 
12530300 15909.7 -8424.47 1617 839.596 -961.347 1276.37 
11025.5 2
12530401 15895.2 -9765.88 1772.31 926.4 -1177.36 1498.13 
12530300 16400.9 -9066.5 1674.19 959.261 -1253.97 1578.81 
11026 2
12530401 16372.3 -10164.7 1762.2 931.803 -778.89 1214.47 
12530300 16948.2 -9625.13 1765.67 1068.99 -1091.08 1527.48 
11026.5 2
12530401 16874.6 -10490.9 1770.93 1010.6 -656.472 1205.1 
12530300 17296.4 -10020.5 1793.4 700.604 -795.439 1059.99 
11027 2
12530401 17424.1 -10929.4 1728.6 1107.8 -884.005 1417.28 
12530300 17892 -10461 1807.67 1200.81 -888.172 1493.58 
11027.5 2
12530401 17962.9 -11396.1 1702.73 1086.29 -940.86 1437.1 
12530300 18418.5 -10813.9 1750 1061.56 -711.559 1277.98 
11028 2
12530401 18761.5 -11904.5 1703.33 1613.33 -1027.21 1912.59 
12530300 19218.3 -11387.6 1729.13 1615.62 -1158.92 1988.3 
11028.5 2
12530401 19347.5 -12265.8 1730.8 1183.84 -729.832 1390.73 
12530300 19776.2 -11671.8 1746.93 1127.14 -574.141 1264.94 
11029 2
12530401 19828.4 -12675 1718.6 971.582 -826.667 1275.68 
12530300 20273.9 -11963.1 1746.67 1005.52 -588.418 1165.04 
11029.5 2
12530401 20379.8 -13014.4 1749.62 1076.98 -662.842 1264.61 
12530300 20684 -12398.5 1745.81 800.911 -850.456 1168.22 
11030 2
12530401 20771.5 -13345.3 1679.67 765.08 -646.403 1001.59 
12530300 21138.7 -12733.1 1735.47 888.021 -653.451 1102.53 
11030.5 2
12530401 21255.1 -13565.1 1796.33 976.97 -444.04 1073.15 
12530300 21480.5 -12987.7 1731.4 690.64 -514.343 861.123 
11031 2
12530401 21850.9 -13915 1719.6 1198.79 -703.957 1390.2 
12530300 22117.2 -13296.5 1682.67 1281.02 -621.462 1423.81 
11031.5 2
12530401 22465 -14197.9 1554 1240.54 -571.448 1365.83 
12530300 22589.7 -13459.9 1651 954.613 -330.101 1010.08 
11032 2
12530401 23097.7 -14463 1436.13 1278.11 -535.623 1385.81 
12530300 23206.9 -13648.8 1593.07 1246.73 -381.549 1303.81 
11032.5 2
12530401 23804.4 -14598.8 1583.2 1427.74 -274.343 1453.86 
12530300 24183.8 -13894.1 1688.47 1973.6 -495.488 2034.85 
11033 2
12530401 24448.2 -14860.4 1650.56 1257.4 -510.889 1357.22 
12530300 24837.4 -14267.1 1736.38 1276.51 -728.507 1469.77 
11033.5 2
12530401 24920.4 -14981 1597.67 922.29 -235.596 951.906 
12530300 25252 -14432.1 1665.6 809.814 -322.274 871.585 
11034 2
12530401 25358.9 -15129.4 1599.93 884.14 -299.194 933.392 
12530300 25497.2 -14613.3 1632.67 494.355 -365.457 614.773 
11034.5 2
12530401 25776.4 -15269.1 1523.73 843.367 -282.155 889.314 
12530300 25761.1 -14800.7 1700.87 533.199 -378.451 653.855 
11035 2
12530401 26305.8 -15444.5 1493 1069.49 -354.343 1126.67 
12530300 26406 -14727.1 1697.67 1302.76 148.552 1311.2 
11035.5 2
12530401 27023.5 -15758.1 1570.07 1449.97 -633.535 1582.33 
12530300 26810.7 -14666.2 1698 817.508 123.098 826.724 
11036 2
12530401 27619.8 -16062.5 1586.87 1204.58 -614.949 1352.47 
12530300 26805 -14713.3 1698 -11.4478 -95.0842 95.7708 
11036.5 2
12530401 28346.7 -16357.8 1687.12 1419.7 -576.847 1532.42 
12530300 27048.8 -14728.7 1698 476.196 -30.1188 477.148 
11037 1
12530401 28951 -16411.4 1842.87 1182.61 -104.868 1187.25 
11037.5 1
12530401 29513.1 -16751.5 1763 1135.62 -687.003 1327.26 
11038 1
12530401 30263.8 -16809.5 1666.33 1516.5 -117.172 1521.02 
11038.5 1
12530401 30864.5 -16938.7 1671.73 1213.6 -261.01 1241.35 
11039 1
12530401 31544.5 -17196.9 1567 1373.74 -521.751 1469.48 
11039.5 1
12530401 32319.4 -17447.3 1480.25 1513.36 -489.022 1590.41 
11040 1
12530401 33221.9 -17424.3 1557.6 1766.13 44.969 1766.7 
11040.5 1
12530401 33854.9 -17482.7 1624.4 1278.92 -117.845 1284.34 
11041 1
12530401 34357 -17574.2 1646.33 1014.28 -184.916 1030.99 
11041.5 1
12530401 34977.3 -17687.9 1608.47 1253.06 -229.764 1273.95 
11042 1
12530401 35512.8 -17859.9 1659.67 1079.7 -346.774 1134.03 
11042.5 1
12530401 36111.1 -18045.8 1633.87 1208.75 -375.488 1265.73 
11043 1
12530401 36812.4 -18291.4 1606.44 1369.61 -479.639 1451.17 
11043.5 1
12530401 37544.2 -18511.3 1568.6 1432.14 -430.447 1495.43 
11044 1
12530401 38035.9 -18542.3 1592.13 993.401 -62.4916 995.364 
11044.5 1
12530401 38497.1 -18562.5 1572.8 931.717 -40.8081 932.61 
11045 1
12530401 39329.7 -18646.5 1588.13 1682.02 -169.697 1690.56 
11045.5 1
12530401 39854.8 -18590.7 1540.33 1060.74 112.593 1066.7 
11046 1
12530401 40418.9 -18522.9 1413.87 1139.66 136.97 1147.86 
11046.5 1
12530401 41085.4 -18490.1 1363.69 1301.77 64.2008 1303.35 
11047 1
12530401 41730 -18447.6 1400.93 1258.91 82.9346 1261.64 
11047.5 1
12530401 42240.1 -18455.4 1404.53 1030.57 -15.7576 1030.69 
11048 1
12530401 42989.9 -18362.7 1441.27 1514.61 187.205 1526.14 
11048.5 1
12530401 43421.4 -18549.5 1444.67 871.785 -377.239 949.904 
11049 1
12530401 43775.4 -18568.5 1446.53 715.152 -38.3838 716.181 
