# Supplementary material for: Intrinsic group behaviour: Dependence of pedestrian dyad dynamics on principal social and personal features
Source: PLoS One. 2017 Nov 2;12(11):e0187253. doi: 10.1371/journal.pone.0187253 (PMC5667819; doi:10.1371/journal.pone.0187253)
Supplement: S1 Data Set — (ZIP) [file pone.0187253.s001.zip › set/trajectories/traj_2_0508_134.dat]

2 12523200 12523400 0 1 0 0 2 0 1 45 30 60 1741.97 1780.69 1703.25
10952 1
12523200 -35900.2 -2782.67 1637.83 0 0 0 
10952.5 1
12523200 -35452.8 -2721.6 1739.53 1289.24 175.985 1301.2 
10953 1
12523200 -34844.7 -2590.33 1811.87 1228.55 265.185 1256.85 
10953.5 1
12523200 -34278 -2121.4 1804.53 1142.47 945.43 1482.93 
10954 2
12523400 -33023.9 -1829.62 1684.23 0 0 0 
12523200 -33539.3 -1545.47 1806.67 1492.39 1163.5 1892.34 
10954.5 2
12523400 -32494.6 -1656.38 1810.69 1105.01 361.671 1162.69 
12523200 -32527.7 -1086.38 1745.75 1975.74 896.663 2169.69 
10955 2
12523400 -31851.5 -1393.47 1808.07 1256.04 513.493 1356.95 
12523200 -31978.5 -934.667 1741 1072.57 296.305 1112.74 
10955.5 2
12523400 -31188.1 -1237.6 1771.93 1337.63 314.247 1374.05 
12523200 -31448.5 -719.867 1761.53 1068.55 433.065 1152.97 
10956 2
12523400 -30496.1 -1059.27 1696.93 1397.98 360.269 1443.66 
12523200 -30780.9 -535.2 1708.87 1348.69 373.064 1399.33 
10956.5 2
12523400 -29790.8 -725.133 1608 1424.78 675.017 1576.59 
12523200 -30147.3 -279.467 1625.2 1280.13 516.633 1380.45 
10957 2
12523400 -29115.2 -542.533 1589.4 1364.85 368.889 1413.82 
12523200 -29458.1 69.1333 1644.8 1392.32 704.242 1560.3 
10957.5 2
12523400 -28709.1 -198.533 1579.8 820.337 694.949 1075.13 
12523200 -28905.1 618.533 1641.13 1117.17 1109.9 1574.79 
10958 2
12523400 -28065.6 114.688 1547.44 1256.85 611.759 1397.83 
12523200 -28259.4 983 1612.12 1260.99 711.849 1448.05 
10958.5 2
12523400 -27457.3 972.533 1519.93 1188.2 1675.48 2054.03 
12523200 -27801.9 1385.07 1744.53 893.693 785.286 1189.69 
10959 2
12523400 -27073.7 1228.33 1578.4 773.253 515.726 929.458 
12523200 -27060.1 1839.87 1702.4 1495.56 916.935 1754.28 
10959.5 2
12523400 -26593.7 1263.87 1750.27 969.697 71.7845 972.35 
12523200 -26516.1 1979.73 1670.13 1098.99 282.559 1134.73 
10960 2
12523400 -25854.7 1527 1706.27 1492.93 531.582 1584.75 
12523200 -25989.8 2267.07 1648 1063.16 580.471 1211.31 
10960.5 2
12523400 -25141.3 1743.93 1803 1441.35 438.249 1506.5 
12523200 -25432.5 2544.87 1648.4 1125.93 561.212 1258.04 
10961 2
12523400 -24580.2 1983.13 1824.4 1133.47 483.232 1232.18 
12523200 -24834.1 2857.07 1635.67 1208.75 630.707 1363.41 
10961.5 2
12523400 -23951.3 2343.19 1763.19 1228.3 703.231 1415.36 
12523200 -24207.4 3144.06 1639.38 1224.14 560.539 1346.37 
10962 2
12523400 -23328.5 2691.87 1733.4 1218.75 682.347 1396.76 
12523200 -23498.1 3472 1650.27 1387.95 641.756 1529.13 
10962.5 2
12523400 -22693.9 3025.8 1653.53 1282.02 674.613 1448.68 
12523200 -22712.4 3790.53 1534.67 1587.34 643.502 1712.82 
10963 2
12523400 -21960.1 2968 1091.4 1482.56 -116.768 1487.15 
12523200 -21970.1 3803.67 1261.67 1499.66 26.532 1499.9 
10963.5 2
12523400 -21466.6 3202 1404.8 996.902 472.727 1103.31 
12523200 -21425.9 3955.47 1443.2 1099.39 306.667 1141.36 
10964 2
12523400 -20658 3186.73 1422.27 1633.54 -30.8418 1633.83 
12523200 -20706.5 3959.27 1447.13 1453.33 7.67677 1453.35 
10964.5 2
12523400 -20089.4 3218.62 1460.69 1110.47 62.2884 1112.22 
12523200 -20093 3890.06 1329.75 1198.18 -135.164 1205.78 
10965 2
12523400 -19432.1 3179 1461.47 1286.31 -77.544 1288.64 
12523200 -19309.9 3839.93 1399.6 1532.42 -98.1001 1535.56 
10965.5 2
12523400 -18763.8 3192.13 1487.13 1350.17 26.532 1350.43 
12523200 -18564.3 3812.07 1353.47 1506.26 -56.2963 1507.31 
10966 2
12523400 -18036.3 3225.13 1531.93 1469.76 66.6667 1471.28 
12523200 -17956.9 3804.6 1361.4 1227.07 -15.0842 1227.16 
10966.5 2
12523400 -17441.9 3260.93 1563 1200.81 72.3232 1202.98 
12523200 -17242 3773 1434.13 1444.31 -63.8384 1445.72 
10967 2
12523400 -16812.4 3207 1585.07 1271.65 -108.956 1276.31 
12523200 -16443.5 3734.2 1425.73 1613.06 -78.3838 1614.97 
10967.5 2
12523400 -16109.7 3176.87 1597.33 1419.66 -60.8754 1420.97 
12523200 -15925.3 3706.67 1499.33 1047 -55.6229 1048.48 
10968 2
12523400 -15392.6 3066.31 1597.62 1400.59 -215.926 1417.14 
12523200 -15322.3 3646.88 1460.94 1177.64 -116.781 1183.42 
10968.5 2
12523400 -14728.8 2989.8 1591.47 1298.95 -149.731 1307.55 
12523200 -14600.3 3509.47 1521.73 1413.01 -268.901 1438.36 
10969 2
12523400 -14003.2 2953.33 1595.47 1465.86 -73.67 1467.71 
12523200 -13930.9 3578.47 1515.73 1352.19 139.394 1359.35 
10969.5 2
12523400 -13376.6 2913.93 1602.67 1265.86 -79.596 1268.36 
12523200 -13202.6 3578.93 1532.27 1471.38 0.942761 1471.38 
10970 2
12523400 -12693.7 2944.27 1578.93 1379.53 61.2795 1380.89 
12523200 -12572.7 3682.4 1495.27 1272.59 209.024 1289.64 
10970.5 2
12523400 -12036.9 2946.07 1627.93 1324.33 3.62903 1324.33 
12523200 -11855.9 3625.87 1525.8 1445.03 -113.978 1449.52 
10971 2
12523400 -11389.3 2981.8 1606.87 1308.28 72.1886 1310.27 
12523200 -11095.3 3575.4 1500.87 1536.57 -101.953 1539.94 
10971.5 2
12523400 -10650.2 2925.38 1609.12 1443.51 -110.205 1447.71 
12523200 -10420.9 3551.56 1507.06 1317.18 -46.5576 1318 
10972 2
12523400 -9971.93 2914.27 1538.67 1324.72 -21.696 1324.89 
12523200 -9796.13 3517.13 1405.67 1220.32 -67.2445 1222.17 
10972.5 2
12523400 -9301 2925.13 1602.67 1355.42 21.9529 1355.6 
12523200 -9143 3443.73 1532.6 1319.46 -148.283 1327.77 
10973 2
12523400 -8709.4 2875.2 1575.13 1195.15 -100.875 1199.4 
12523200 -8408.73 3438.53 1506.07 1483.37 -10.5051 1483.4 
10973.5 2
12523400 -8028.67 2793.8 1574.93 1375.22 -164.444 1385.02 
12523200 -7703.33 3314.13 1495.2 1425.05 -251.313 1447.04 
10974 2
12523400 -7326.13 2691 1563.27 1419.26 -207.677 1434.37 
12523200 -7121.8 3286.33 1433.4 1174.81 -56.1616 1176.16 
10974.5 2
12523400 -6646.88 2542.12 1562.5 1326.68 -290.771 1358.17 
12523200 -6501.94 3223.06 1439.69 1210.67 -123.576 1216.96 
10975 2
12523400 -6045.53 2505.2 1275.47 1176.79 -72.2603 1179.01 
12523200 -5726.2 3106.53 1308.8 1518.08 -228.041 1535.11 
10975.5 2
12523400 -5214.53 2476.67 1516.8 1678.79 -57.6431 1679.78 
12523200 -4794.8 3041.87 1632 1881.62 -130.64 1886.15 
10976 2
12523400 -4432.07 2392 1800.13 1580.74 -171.044 1589.97 
12523200 -4171.6 3013.53 1743.53 1258.99 -57.2391 1260.29 
10976.5 2
12523400 -3804.6 2331.73 1875.47 1262.51 -121.261 1268.32 
12523200 -3596.87 2913.4 1809.13 1156.41 -201.476 1173.83 
10977 2
12523400 -3208.87 2258.2 1905.47 1203.5 -148.552 1212.64 
12523200 -2955.47 2756.6 1784.4 1295.76 -316.768 1333.92 
10977.5 2
12523400 -2622.07 2198 1894.4 1185.45 -121.616 1191.68 
12523200 -2171.47 2591.33 1669.8 1583.84 -333.872 1618.65 
10978 2
12523400 -2043.25 1917.69 1846.25 1130.5 -547.485 1256.09 
12523200 -1664 2333.31 1655.44 991.146 -503.947 1111.9 
10978.5 2
12523400 -1314.27 1724 1780.13 1426.58 -379.036 1476.08 
12523200 -919.533 2255.73 1701.93 1456.88 -151.818 1464.77 
10979 2
12523400 -724.467 1657.8 1748.93 1191.52 -133.737 1199 
12523200 -259.2 2246.8 1773.4 1334.01 -18.0471 1334.13 
10979.5 2
12523400 -7.13333 1669.4 1688.07 1449.16 23.4343 1449.35 
12523200 368.067 2169.67 1707.87 1267.21 -155.825 1276.75 
10980 2
12523400 478.2 1601.8 1634.67 980.471 -136.566 989.937 
12523200 955.267 1886.47 1649.73 1186.26 -572.121 1317.02 
10980.5 2
12523400 1093.2 1503.2 1610.87 1242.42 -199.192 1258.29 
12523200 1462.67 1922.93 1641 1025.05 73.67 1027.69 
10981 2
12523400 1594.93 1507.6 1553.2 1013.6 8.88889 1013.64 
12523200 2016.33 1866.13 1641.27 1118.52 -114.747 1124.39 
10981.5 2
12523400 2310.69 1346.06 1624.62 1397.96 -315.503 1433.12 
12523200 2723.12 1631.5 1596.81 1380.45 -458.268 1454.53 
10982 2
12523400 2930.87 1021.8 1684.2 1213.66 -634.565 1369.54 
12523200 3392.73 1257.53 1591.13 1310.39 -731.833 1500.9 
10982.5 2
12523400 3340 613.133 1647.13 824.866 -823.925 1165.87 
12523200 3964.47 824.067 1646.53 1152.69 -873.925 1446.52 
10983 2
12523400 3910 59.3333 1781.2 1146.88 -1114.29 1599.05 
12523200 4458.13 329.2 1678.73 993.293 -995.708 1406.44 
10983.5 2
12523400 4344.07 -323.667 1775.27 876.902 -773.737 1169.46 
12523200 4918.4 -73.8667 1663 929.832 -814.276 1235.97 
10984 2
12523400 4789.6 -750.4 1775.13 900.067 -862.088 1246.32 
12523200 5336.4 -572.867 1676.4 844.444 -1008.08 1315.03 
10984.5 2
12523400 5303.2 -1174.67 1757.67 1037.58 -857.104 1345.81 
12523200 5831.2 -974 1642.67 999.596 -810.37 1286.81 
10985 2
12523400 5875.69 -1731.94 1771.5 1118.14 -1088.42 1560.41 
12523200 6333.31 -1451.69 1665.94 980.688 -932.983 1353.59 
10985.5 2
12523400 6339.13 -2139.6 1761.13 906.939 -797.774 1207.88 
12523200 6857.13 -1866.4 1648.73 1025.09 -811.57 1307.46 
10986 2
12523400 6877.73 -2633.93 1688.2 1088.08 -998.653 1476.9 
12523200 7443.2 -2481.27 1607.8 1183.97 -1242.15 1716.02 
10986.5 2
12523400 7269.87 -3193.4 1690.53 792.189 -1130.24 1380.22 
12523200 7800.73 -2864.27 1641.6 722.29 -773.737 1058.48 
10987 2
12523400 7681.07 -3678.8 1671.13 830.707 -980.606 1285.17 
12523200 8383.27 -3338.27 1645.2 1176.84 -957.576 1517.2 
10987.5 2
12523400 8231.87 -4200.8 1659 1112.73 -1054.55 1533.05 
12523200 8910.47 -3781.87 1669.2 1065.05 -896.162 1391.92 
10988 2
12523400 8836.33 -4636.67 1701.6 1221.14 -880.539 1505.5 
12523200 9349.07 -4241.67 1637.73 886.061 -928.889 1283.72 
10988.5 2
12523400 9261.81 -5066.94 1698.25 831.014 -840.373 1181.87 
12523200 9827.38 -4755.25 1591.69 934.196 -1003.09 1370.74 
10989 2
12523400 9730.73 -5514.93 1654.27 917.653 -876.704 1269.13 
12523200 10317.7 -5168.27 1584.6 959.475 -808.252 1254.54 
10989.5 2
12523400 10227.9 -5867 1661.87 1004.44 -711.246 1230.76 
12523200 10779.5 -5640.27 1584 933.064 -953.535 1334.11 
10990 2
12523400 10666.9 -6338.33 1661.93 886.734 -952.189 1301.14 
12523200 11293.1 -6010.07 1606.6 1037.58 -747.071 1278.55 
10990.5 2
12523400 11291.5 -6855.93 1712.2 1261.82 -1045.66 1638.77 
12523200 11767.7 -6538.33 1616.47 958.788 -1067.21 1434.64 
10991 2
12523400 11808.3 -7281 1748.93 1044.18 -858.721 1351.93 
12523200 12303.9 -7027.33 1688.27 1083.1 -987.879 1465.95 
10991.5 2
12523400 12280.2 -7766.44 1726.5 921.59 -948.12 1322.22 
12523200 12784.5 -7493.06 1725 938.737 -909.627 1307.15 
10992 2
12523400 12804.1 -8280.4 1828.47 1025.2 -1005.8 1436.2 
12523200 13213.9 -7927.2 1662.87 840.248 -849.584 1194.91 
10992.5 2
12523400 13196.9 -8737.93 1769.13 793.535 -924.31 1218.21 
12523200 13691.7 -8465.53 1645.27 965.253 -1087.54 1454.12 
10993 2
12523400 13596 -9139.6 1716.2 806.33 -811.448 1143.95 
12523200 14111.1 -8981.8 1656.87 847.407 -1042.96 1343.83 
10993.5 2
12523400 14198.8 -9907.8 1805 1215.32 -1548.79 1968.7 
12523200 14544.4 -9452.13 1704.27 873.522 -948.253 1289.27 
10994 2
12523400 14603.7 -10452.5 1818.07 817.912 -1100.34 1371.03 
12523200 15095.5 -10113.3 1920.4 1113.27 -1335.76 1738.85 
10994.5 2
12523400 15047.7 -10836.3 1795.6 896.97 -775.354 1185.63 
12523200 15495.1 -10515.4 1796.13 807.407 -812.256 1145.28 
10995 2
12523400 15509.6 -11349.5 1801.12 902.14 -1002.41 1348.58 
12523200 15958.4 -10906.4 1736.19 904.769 -763.623 1183.95 
10995.5 2
12523400 16076.2 -11848.1 1804.07 1108.88 -975.669 1477 
12523200 16470.9 -11392.5 1745.8 1002.92 -951.256 1382.29 
10996 2
12523400 16712 -12224.6 1742.8 1284.44 -760.673 1492.79 
12523200 17048.9 -11828.7 1702.93 1167.68 -881.212 1462.88 
10996.5 2
12523400 17503.4 -12599.7 1660.67 1598.79 -757.71 1769.25 
12523200 17952.8 -12253.7 1639.27 1826.13 -858.721 2017.96 
10997 2
12523400 18325.9 -13135.7 1680.8 1661.55 -1082.83 1983.25 
12523200 18611.5 -12594.3 1630.4 1330.77 -688.081 1498.14 
10997.5 2
12523400 18885.1 -13518.7 1720.4 1129.83 -773.872 1369.45 
12523200 19167.1 -12974.2 1678.2 1122.42 -767.407 1359.69 
10998 2
12523400 19342.8 -13913.4 1731.67 924.579 -797.306 1220.88 
12523200 19698.1 -13256.7 1699.8 1072.59 -570.774 1215.01 
10998.5 2
12523400 19950.6 -14167.5 1754.75 1187.16 -496.289 1286.72 
12523200 20226.7 -13486.5 1681.25 1032.46 -448.763 1125.77 
10999 2
12523400 20503.1 -14440.8 1732.47 1081.23 -534.834 1206.28 
12523200 20823.9 -13670.6 1683.47 1168.65 -360.274 1222.92 
10999.5 2
12523400 21072 -14618.5 1697.2 1149.23 -358.923 1203.97 
12523200 21408.7 -13774.2 1689.27 1181.55 -209.293 1199.94 
11000 2
12523400 21729.1 -14684 1702 1327.41 -132.391 1333.99 
12523200 21938 -13962.6 1706.47 1069.23 -380.606 1134.95 
11000.5 2
12523400 22481.1 -15011.7 1629.73 1519.19 -661.953 1657.14 
12523200 22650.5 -14275.7 1624.6 1439.33 -632.458 1572.15 
11001 2
12523400 23202.9 -15187.3 1733.07 1458.32 -354.882 1500.88 
12523200 23348.9 -14535.1 1592.73 1410.91 -524.175 1505.13 
11001.5 2
12523400 23868.3 -15322.9 1759.56 1299.57 -264.73 1326.26 
12523200 24176.8 -14720.1 1618.12 1616.96 -361.19 1656.81 
11002 2
12523400 24435.2 -15606.2 1733.8 1109.37 -554.452 1240.21 
12523200 24710.8 -14955.3 1681.6 1045.11 -460.282 1141.98 
11002.5 2
12523400 25076.4 -15822 1765.53 1295.35 -435.96 1366.75 
12523200 25275.4 -15167.6 1636.8 1140.61 -428.956 1218.6 
11003 2
12523400 25646.1 -16068.4 1742.4 1150.84 -497.778 1253.88 
12523200 25932.3 -15516.7 1653.13 1327.14 -705.32 1502.92 
11003.5 2
12523400 26308.5 -16429 1752.67 1335.48 -727.016 1520.55 
12523200 26570.9 -15742.1 1668.6 1287.37 -454.301 1365.17 
11004 2
12523400 27015.1 -16783.3 1768.67 1427.61 -715.825 1597.02 
12523200 27302.6 -16182.9 1673 1478.25 -890.64 1725.82 
11004.5 2
12523400 27512.6 -17046.4 1796 1000.94 -529.309 1132.28 
12523200 27923.7 -16445.2 1718.27 1249.77 -527.7 1356.61 
11005 2
12523400 28037 -17264.5 1778 1057.26 -439.651 1145.03 
12523200 28440.1 -16657.5 1772.53 1041.13 -428.091 1125.71 
11005.5 2
12523400 28701.5 -17567.1 1741.88 1297.85 -591.007 1426.08 
12523200 29070.6 -16952.1 1717.62 1231.31 -575.374 1359.11 
11006 2
12523400 29377.3 -18095.9 1723.47 1322.44 -1034.97 1679.29 
12523200 29710.1 -17094.9 1654 1251.61 -279.468 1282.43 
11006.5 2
12523400 29994.1 -18115.1 1676.13 1246.06 -38.7879 1246.66 
12523200 30344.7 -17210 1612.73 1282.02 -232.458 1302.92 
11007 2
12523400 30528.3 -18557.1 1587.87 1079.33 -892.795 1400.72 
12523200 31075.7 -17411.5 1545.93 1476.63 -407.138 1531.73 
11007.5 2
12523400 31339.3 -19022.2 1468.13 1638.38 -939.663 1888.72 
12523200 31836 -17881.4 1461.27 1536.03 -949.226 1805.66 
11008 2
12523400 31857.2 -19341 1379.27 1046.2 -644.04 1228.54 
12523200 32663.2 -17846.3 1544.93 1671.11 70.9764 1672.62 
11008.5 2
12523400 32849.2 -19635.3 1663.62 1937.48 -574.829 2020.95 
12523200 33448.7 -17956.1 1624.56 1534.16 -214.567 1549.09 
11009 2
12523400 33604.2 -19771.4 1737.13 1477.52 -266.316 1501.33 
12523200 34139.4 -18138.3 1625.73 1351.69 -356.442 1397.9 
11009.5 2
12523400 34137.5 -19887.7 1757.87 1077.31 -235.017 1102.64 
12523200 34733.3 -18322.3 1690.67 1199.73 -371.717 1256 
11010 2
12523400 34727.9 -20116.6 1793.27 1192.86 -462.357 1279.33 
12523200 35347 -18554.9 1691 1239.87 -470.034 1325.97 
11010.5 2
12523400 35523.8 -20325.3 1750.6 1607.81 -421.549 1662.16 
12523200 35998.3 -18803.3 1679.8 1315.82 -501.684 1408.22 
11011 2
12523400 36519.1 -20587.3 1725.93 2010.77 -529.293 2079.27 
12523200 36675.9 -19017.2 1639.2 1368.89 -432.189 1435.49 
11011.5 2
12523400 36971.3 -20822.7 1759.6 913.401 -475.69 1029.85 
12523200 37263.5 -19299.1 1624.73 1187.07 -569.562 1316.64 
11012 2
12523400 37432.5 -21152.4 1807.19 900.846 -643.953 1107.34 
12523200 37994.6 -19603.2 1714.31 1427.79 -593.978 1546.41 
11012.5 2
12523400 38051.4 -21453.5 1840.47 1211.15 -589.098 1346.82 
12523200 38730.7 -19950.7 1762.33 1440.52 -679.876 1592.9 
11013 2
12523400 38784.2 -21505.3 1862.73 1480.4 -104.646 1484.1 
12523200 39327.7 -20279.5 1736.6 1206.2 -664.242 1377 
11013.5 2
12523400 39373.4 -21678.7 1900.27 1187.9 -349.731 1238.32 
12523200 39851.7 -20570.5 1691.93 1056.45 -586.828 1208.49 
11014 2
12523400 39929.9 -21874.5 1867.33 1124.31 -395.421 1191.82 
12523200 40447.9 -20920.4 1659.2 1204.31 -706.801 1396.4 
11014.5 2
12523400 40510.7 -22182.9 1785.13 1173.2 -623.03 1328.37 
12523200 41230.8 -21399.7 1676.53 1581.68 -968.215 1854.5 
11015 2
12523400 41059.7 -22376.3 1754.8 1109.23 -390.707 1176.02 
12523200 41793.7 -21590 1732.07 1137.1 -384.512 1200.36 
11015.5 2
12523400 41816.5 -22687 1731.5 1478.06 -606.901 1597.81 
12523200 42199.6 -22071.4 1731.69 792.765 -940.186 1229.81 
11016 2
12523400 42315.2 -22868.4 1710.07 975.93 -354.99 1038.49 
12523200 42863.3 -22401.2 1686.53 1298.83 -645.45 1450.37 
11016.5 2
12523400 42881.8 -23239.1 1690.2 1142.34 -747.312 1365.07 
12523200 43470.9 -22751.9 1632.47 1225.13 -706.989 1414.49 
11017 2
12523400 43445.7 -23669.4 1672.47 1139.12 -869.36 1432.97 
12523200 43928.3 -23125.9 1669.73 924.04 -755.556 1193.61 
11017.5 2
12523400 43754.2 -23987.4 1679.33 623.3 -642.424 895.104 
12523200 44398.2 -23506 1654.6 949.226 -767.946 1220.97 
11018 2
12523400 44300.5 -24285.9 1735.27 1103.7 -603.098 1257.73 
12523200 44923.5 -23867.7 1654.2 1061.28 -730.64 1288.47 
11018.5 2
12523400 44774.7 -24434.8 1764.73 957.845 -300.741 1003.95 
12523200 45406.5 -24028.7 1682.53 975.758 -325.387 1028.58 
11019 2
12523400 45225.9 -24610.5 1781.62 881.388 -343.164 945.837 
12523200 45850.9 -24244.9 1679.94 867.855 -422.274 965.136 
11019.5 2
12523400 45636.7 -24635.3 1805.6 803.775 -48.5975 805.243 
12523200 46454.9 -24522.7 1686.67 1181.98 -543.501 1300.95 
11020 2
12523400 46116.8 -24819.8 1839.33 969.966 -372.66 1039.09 
12523200 46943.7 -24587.3 1646.87 987.475 -130.505 996.061 
11020.5 2
12523400 46682.1 -24448.3 1846.73 1142.09 750.438 1366.57 
12523200 47524 -24784.7 1604.93 1172.39 -398.923 1238.4 
11021 1
12523400 47018.7 -24589.9 1790.87 678.629 -285.484 736.233 
11021.5 1
12523400 47503.5 -24374.4 1759.4 979.259 435.421 1071.7 
