# Supplementary material for: Intrinsic group behaviour: Dependence of pedestrian dyad dynamics on principal social and personal features
Source: PLoS One. 2017 Nov 2;12(11):e0187253. doi: 10.1371/journal.pone.0187253 (PMC5667819; doi:10.1371/journal.pone.0187253)
Supplement: S1 Data Set — (ZIP) [file pone.0187253.s001.zip › set/trajectories/traj_2_0508_132.dat]

2 12511201 12514003 0 0 0 1 2 0 1 30 30 30 1851.95 1909.74 1794.16
10872.5 1
12511201 -35260.2 -4463 1827.8 0 0 0 
10873 1
12511201 -35378.7 -4609.87 1818.4 -359.192 -445.051 571.917 
10873.5 1
12511201 -35694.9 -4698.13 1816.33 -638.788 -178.316 663.209 
10874 1
12511201 -35865.7 -4548.4 1831.6 -345.051 302.492 458.869 
10874.5 1
12511201 -36081.9 -4443.33 1887.8 -436.768 212.256 485.612 
10875 1
12511201 -36321.1 -4354.2 1838.13 -483.232 180.067 515.692 
10875.5 1
12511201 -36486.2 -4437.8 1876.4 -333.468 -168.889 373.797 
10876 1
12511201 -36644.9 -4505.44 1866 -310.034 -132.104 337.006 
10876.5 1
12511201 -36731.2 -4505.2 1820.93 -168.811 0.464775 168.812 
10877 1
12511201 -36752.9 -4523.2 1788.6 -43.9057 -36.3636 57.009 
10877.5 1
12511201 -36789.1 -4577.53 1769 -72.9966 -109.764 131.821 
10878 1
12511201 -36758 -4566.8 1756.2 62.6344 21.6398 66.2673 
10878.5 1
12511201 -36744.1 -4406.93 1755 28.1481 322.963 324.187 
10879 1
12511201 -36759.8 -4360.38 1752.19 -30.6315 90.9342 95.9548 
10879.5 1
12511201 -36741.4 -4513 1737.6 35.91 -298.679 300.83 
10880 1
12511201 -36676.6 -4710 1732.93 130.909 -397.98 418.957 
10880.5 1
12511201 -36712.1 -4684.8 1726.93 -71.6498 50.9091 87.8944 
10881 1
12511201 -36698.4 -4695 1722.4 27.6094 -20.6061 34.4513 
10881.5 1
12511201 -36756.1 -4609.47 1717.93 -116.633 172.795 208.474 
10882 1
12511201 -36756.4 -4584.4 1732.93 -0.538721 50.6397 50.6426 
10882.5 1
12511201 -36785.1 -4539.38 1728.62 -55.9814 87.9395 104.246 
10883 1
12511201 -36796.3 -4335.33 1729.27 -22.0564 399.299 399.907 
10883.5 1
12511201 -36713.4 -4243.13 1720.4 167.542 186.263 250.528 
10884 1
12511201 -36627.3 -4114.47 1712 173.872 259.933 312.724 
10884.5 1
12511201 -36508.5 -4177.93 1702.73 240.135 -128.215 272.22 
10885 1
12511201 -36398.8 -4264.73 1695 221.549 -175.354 282.547 
10885.5 1
12511201 -36391.5 -4453.13 1695 14.8148 -380.606 380.894 
10886 1
12511201 -36456.5 -4595.44 1784.19 -127.018 -277.938 305.586 
10886.5 1
12511201 -36412.7 -4598.33 1800.93 85.7795 -5.66699 85.9665 
10887 1
12511201 -36361.3 -4477.8 1789.4 103.704 243.502 264.665 
10887.5 1
12511201 -36415.9 -4468.53 1785 -110.081 18.6828 111.655 
10888 1
12511201 -36313.1 -4517.13 1785 207.677 -98.1818 229.716 
10888.5 1
12511201 -36299.1 -4453.47 1769.27 28.2828 128.62 131.692 
10889 1
12511201 -36330.3 -4420.67 1746.6 -62.8956 66.2626 91.3597 
10889.5 1
12511201 -36241.4 -4530 1735.62 173.278 -213.125 274.678 
10890 1
12511201 -36309.9 -4530.07 1735.53 -134.035 -0.130463 134.035 
10890.5 1
12511201 -36444.9 -4651.6 1721.53 -272.862 -245.522 367.062 
10891 1
12511201 -36440.9 -4703.4 1721 8.06452 -104.435 104.746 
10891.5 1
12511201 -36392.1 -4680.6 1716.2 98.3233 45.8753 108.499 
10892 1
12511201 -36279.9 -4559.33 1711 226.532 244.983 333.667 
10892.5 1
12511201 -36323.7 -4432.07 1711 -88.3502 257.104 271.861 
10893 1
12511201 -36491.4 -4245.69 1709.56 -327.677 364.022 489.78 
10893.5 1
12511201 -36551.9 -4349.87 1710.73 -118.387 -203.873 235.754 
10894 1
12511201 -36602.1 -4297.07 1726.6 -101.279 106.667 147.089 
10894.5 1
12511201 -36561 -4210.6 1913 82.963 174.68 193.38 
10895 1
12511201 -36432.5 -4186.4 1947.53 259.663 48.8889 264.226 
10895.5 1
12511201 -36159.9 -4169.53 1887.27 550.572 34.0741 551.626 
10896 1
12511201 -35946.8 -4146.69 1852.12 416.252 44.6208 418.636 
10896.5 1
12511201 -35620.8 -4321.13 1857.6 637.989 -341.381 723.582 
10897 1
12511201 -35216.1 -4335.27 1858.87 817.643 -28.5522 818.141 
10897.5 1
12511201 -34785.5 -4144.87 1805.53 869.899 384.646 951.145 
10898 1
12511201 -34294.9 -3870.87 1741.87 991.111 553.535 1135.21 
10898.5 1
12511201 -33724.3 -3657.27 1752.13 1152.73 431.515 1230.85 
10899 1
12511201 -33293 -3210.4 1787.27 871.246 902.761 1254.61 
10899.5 1
12511201 -32730.7 -2696.5 1873.19 1098.27 1003.71 1487.83 
10900 1
12511201 -32394.2 -2304.67 1892.27 658.488 766.797 1010.73 
10900.5 2
12514003 -31447.4 -2450.43 1744.71 0 0 0 
12511201 -32005.5 -1918.2 1894.93 785.32 780.741 1107.38 
10901 2
12514003 -31146 -2176 1722.13 830.382 756.002 1122.97 
12511201 -31538.5 -1623.4 1847.33 943.434 595.556 1115.69 
10901.5 2
12514003 -30651.7 -1814.07 1682.93 998.653 731.178 1237.71 
12511201 -31161.4 -1252.07 1821.73 761.751 750.168 1069.12 
10902 2
12514003 -30315.5 -1479.8 1631.53 679.057 675.286 957.669 
12511201 -30755.6 -930.467 1799.33 819.798 649.697 1046.03 
10902.5 2
12514003 -29953.9 -1116.2 1610.4 730.64 734.545 1036.05 
12511201 -30412.1 -699.067 1770.6 693.872 467.475 836.655 
10903 2
12514003 -29430.4 -646.5 1593.81 1022.44 917.383 1373.68 
12511201 -29965.8 -398.75 1759.81 871.842 586.556 1050.79 
10903.5 2
12514003 -29056.5 -223.467 1629.13 731.588 827.854 1104.79 
12511201 -29578.9 -107.4 1773.07 756.98 570.157 947.68 
10904 2
12514003 -28808.8 -8.06667 1615.87 500.471 435.152 663.196 
12511201 -29227.9 426.2 1849.47 709.226 1077.98 1290.36 
10904.5 2
12514003 -28411.7 377.333 1604.07 802.29 778.586 1117.97 
12511201 -28846.7 793.533 1873.73 769.966 742.088 1069.37 
10905 2
12514003 -27881.9 818.733 1556.27 1070.3 891.717 1393.09 
12511201 -28492.5 1117.73 1864.73 715.556 654.949 970.041 
10905.5 2
12514003 -27507.1 1180.2 1635.73 757.172 730.236 1051.93 
12511201 -28191 1406.47 1945.27 609.158 583.3 843.393 
10906 2
12514003 -27148.5 1444.75 1869.94 700.326 516.699 870.307 
12511201 -27602.9 1812.75 1893.81 1148.56 793.522 1396.02 
10906.5 2
12514003 -26390.5 1798.33 1795.07 1483.3 691.944 1636.76 
12511201 -26961.9 2298 1854.27 1254.41 949.609 1573.31 
10907 2
12514003 -25903.7 2067.33 1784.87 983.569 543.434 1123.71 
12511201 -26445.2 2489.33 1827.2 1043.91 386.532 1113.17 
10907.5 2
12514003 -25427.1 2486.07 1795.67 962.694 845.926 1281.55 
12511201 -25998.9 2767.8 1860.8 901.549 562.559 1062.67 
10908 2
12514003 -24979.6 2656.13 1777.6 904.108 343.569 967.187 
12511201 -25531.3 3091.87 1859.2 944.646 654.68 1149.33 
10908.5 2
12514003 -24422.2 2939.53 1738.33 1126.06 572.525 1263.25 
12511201 -24996 3450.27 1889.8 1081.48 724.04 1301.47 
10909 2
12514003 -23713.6 3232.93 1720.67 1425.75 590.342 1543.14 
12511201 -24369 3755.67 1902.8 1261.57 614.487 1403.26 
10909.5 2
12514003 -22854.3 3627.38 1605.56 1678.3 770.394 1846.67 
12511201 -23539.9 4349.44 1865.62 1619.38 1159.71 1991.82 
10910 2
12514003 -22095.4 3579 1034.4 1485.15 -94.6673 1488.17 
12511201 -22673.7 4559 1747.33 1695.12 410.103 1744.03 
10910.5 2
12514003 -21596.9 3787.93 1374.6 1004.97 421.237 1089.68 
12511201 -22175.7 4439.6 1300.53 1004.03 -240.726 1032.49 
10911 2
12514003 -20977.1 4086.53 1544.47 1249.73 602.016 1387.17 
12511201 -21590.1 4550 1537.47 1180.51 222.581 1201.31 
10911.5 2
12514003 -20381.3 4170.73 1443.67 1201.21 169.758 1213.15 
12511201 -20717.3 4800.6 1568.2 1759.68 505.242 1830.77 
10912 2
12514003 -19704.3 4192.87 1423.2 1367.68 44.7138 1368.41 
12511201 -20027.9 4994 1550.47 1392.86 390.707 1446.62 
10912.5 2
12514003 -18905.9 4186.67 1426.53 1612.79 -12.5253 1612.84 
12511201 -19365.1 5111.13 1612.13 1338.86 236.633 1359.61 
10913 2
12514003 -18239.3 4160.94 1460.12 1301.99 -50.2523 1302.96 
12511201 -18673.7 5148.56 1637.62 1350.48 73.1038 1352.46 
10913.5 2
12514003 -17583.5 4241.67 1574.93 1283.33 157.983 1293.01 
12511201 -17935.5 5463.33 1693.6 1444.66 615.99 1570.5 
10914 2
12514003 -16986.2 4177.2 1568 1206.73 -130.236 1213.74 
12511201 -17203.3 5704 1712.67 1479.19 486.195 1557.05 
10914.5 2
12514003 -16365.7 4159.2 1550.73 1250.94 -36.2903 1251.47 
12511201 -16507.7 5436.67 1681.73 1402.28 -538.978 1502.3 
10915 2
12514003 -15686.9 4210.27 1536.2 1371.31 103.165 1375.19 
12511201 -15735.1 5537.53 1660.87 1560.94 203.771 1574.19 
10915.5 2
12514003 -15084.7 4108.07 1519.2 1216.7 -206.465 1234.09 
12511201 -15082.7 5637.87 1683.2 1317.98 202.694 1333.47 
10916 2
12514003 -14381.8 4058.87 1488.93 1419.93 -99.3939 1423.41 
12511201 -14414.1 5437.2 1681.8 1350.57 -405.387 1410.1 
10916.5 2
12514003 -13734.7 4047.19 1530.06 1263.89 -22.8109 1264.1 
12511201 -13752.6 5334.19 1714.31 1292.13 -201.196 1307.7 
10917 2
12514003 -13053.3 3990.4 1493.4 1333.37 -111.13 1338 
12511201 -13105.5 5264.13 1702.53 1266.2 -137.092 1273.6 
10917.5 2
12514003 -12315 4078.2 1548.73 1491.58 177.374 1502.09 
12511201 -12447.4 5144.4 1686.73 1329.56 -241.886 1351.39 
10918 2
12514003 -11646.9 4095.87 1611.33 1349.76 35.6902 1350.24 
12511201 -11710 5111.93 1699.73 1489.7 -65.5892 1491.14 
10918.5 2
12514003 -10965.7 4023 1524.47 1376.03 -147.205 1383.88 
12511201 -10991.7 5004.4 1652.47 1451.18 -217.239 1467.35 
10919 2
12514003 -10280.8 3871 1541.07 1383.7 -307.071 1417.37 
12511201 -10288.9 5108.47 1644.33 1419.8 210.236 1435.28 
10919.5 2
12514003 -9675.4 3797.93 1582.07 1223.03 -147.609 1231.91 
12511201 -9713.53 5097.67 1674.93 1162.29 -21.8182 1162.49 
10920 2
12514003 -9035.19 3787.56 1512.88 1245.55 -20.1767 1245.71 
12511201 -9027.5 4966.94 1493.81 1334.7 -254.337 1358.71 
10920.5 2
12514003 -8236.27 3745.47 1530.53 1563.45 -82.3793 1565.61 
12511201 -8185.93 4951.93 1567.4 1646.9 -29.3624 1647.16 
10921 2
12514003 -7463.67 3573.87 1540.67 1560.81 -346.667 1598.84 
12511201 -7538.87 4967.2 1535.33 1307.21 30.8418 1307.57 
10921.5 2
12514003 -6922 3470 1464.87 1094.28 -209.832 1114.21 
12511201 -6661.73 4686.47 1536.07 1771.99 -567.138 1860.53 
10922 2
12514003 -6168.93 3364.27 1355.13 1521.35 -213.603 1536.27 
12511201 -6162.8 4595.2 1450.27 1007.95 -184.377 1024.67 
10922.5 2
12514003 -5467.27 3300.73 1258.93 1417.51 -128.35 1423.31 
12511201 -5349.47 4563.73 1360.4 1643.1 -63.569 1644.33 
10923 2
12514003 -4400.87 3293.87 1581.53 2154.34 -13.8721 2154.39 
12511201 -4554.53 4394.6 1906.27 1605.93 -341.684 1641.87 
10923.5 2
12514003 -3653.81 3189.75 1838.56 1459.09 -203.353 1473.19 
12511201 -4062.56 4082.88 2048 960.881 -608.838 1137.53 
10924 2
12514003 -3053.87 3081.93 1886.53 1174.06 -210.992 1192.87 
12511201 -3467.67 3902.33 2106.6 1164.18 -353.311 1216.61 
10924.5 2
12514003 -2394.07 3019.8 1785.47 1332.93 -125.522 1338.83 
12511201 -2815.53 3736.27 2092.13 1317.44 -335.488 1359.49 
10925 2
12514003 -1779.53 2816.53 1748.33 1241.48 -410.64 1307.63 
12511201 -1810.33 3712.4 1986.27 2030.71 -48.2155 2031.28 
10925.5 2
12514003 -1144.13 2634.93 1766.67 1283.64 -366.869 1335.03 
12511201 -1142.67 3593.8 1926.53 1348.82 -239.596 1369.94 
10926 2
12514003 -469.467 2423.67 1791.73 1362.96 -426.801 1428.23 
12511201 -503.067 3261.53 1920.53 1292.12 -671.246 1456.07 
10926.5 2
12514003 230 2307.69 1784 1366.15 -226.522 1384.8 
12511201 239.5 3123.81 1936.62 1450.33 -268.986 1475.06 
10927 2
12514003 865.333 2167.87 1759.87 1243.31 -273.622 1273.07 
12511201 1090.07 3081.33 1916.67 1664.51 -83.1295 1666.59 
10927.5 2
12514003 1498.8 1999.2 1699.13 1279.73 -340.741 1324.32 
12511201 1776.47 2729.2 1886.13 1386.67 -711.38 1558.49 
10928 2
12514003 2045.2 1610.6 1599.27 1101.61 -783.468 1351.8 
12511201 2253.27 2566.6 1862.93 961.29 -327.823 1015.65 
10928.5 2
12514003 2755.27 1151.47 1543.27 1431.59 -925.672 1704.79 
12511201 2906.27 2233 1840.67 1316.53 -672.581 1478.38 
10929 2
12514003 3440.4 669.133 1655.93 1384.11 -974.411 1692.7 
12511201 3596.87 1730.53 1804.73 1395.15 -1015.08 1725.35 
10929.5 2
12514003 4058.47 56.3333 1823.27 1248.62 -1237.98 1758.31 
12511201 4158 1228.8 1859.2 1133.6 -1013.6 1520.67 
10930 2
12514003 4534 -352.125 1793.38 928.776 -797.77 1224.36 
12511201 4734.75 609.312 1874.75 1126.46 -1209.94 1653.14 
10930.5 2
12514003 5056.93 -802.867 1797 1023.35 -882.078 1351.04 
12511201 5210.53 3.33333 1854.8 931.083 -1185.87 1507.71 
10931 2
12514003 5531.93 -1348.33 1782.47 959.596 -1101.95 1461.21 
12511201 5618.6 -587.467 1865.53 824.377 -1193.54 1450.56 
10931.5 2
12514003 5990.07 -1877.07 1779.8 925.522 -1068.15 1413.34 
12511201 6046.53 -1171.2 1879.6 864.512 -1179.26 1462.2 
10932 2
12514003 6557.73 -2337.4 1757.33 1146.8 -929.966 1476.48 
12511201 6426.93 -1678.6 1887.4 768.485 -1025.05 1281.13 
10932.5 2
12514003 7041.47 -2801.73 1720.73 977.239 -938.047 1354.6 
12511201 6973.33 -2154.27 1887.27 1103.84 -960.943 1463.51 
10933 2
12514003 7538.47 -3385.13 1740.67 1002.02 -1176.21 1545.16 
12511201 7603.53 -2635.27 1826.67 1270.56 -969.758 1598.36 
10933.5 2
12514003 7958.75 -3979.38 1701.56 820.866 -1160.63 1421.58 
12511201 8146.19 -3177.25 1853.5 1059.87 -1058.56 1497.96 
10934 2
12514003 8432.2 -4509.73 1587.13 926.517 -1037.88 1391.27 
12511201 8655.67 -3641.67 1856.13 997.024 -908.839 1349.09 
10934.5 2
12514003 8949.2 -4945.93 1582.67 1044.44 -881.212 1366.53 
12511201 9177.27 -4061.2 1898.67 1053.74 -847.542 1352.29 
10935 2
12514003 9451.13 -5387.2 1582.93 1014.01 -891.448 1350.14 
12511201 9625.13 -4506.53 1839.6 904.781 -899.663 1275.94 
10935.5 2
12514003 9816.93 -5821.4 1648.8 738.99 -877.172 1146.97 
12511201 10072.3 -5025.07 1851.4 903.3 -1047.54 1383.22 
10936 2
12514003 10307.9 -6113.33 1631.4 991.785 -589.764 1153.89 
12511201 10492.7 -5485.33 1828.07 849.293 -929.832 1259.32 
10936.5 2
12514003 10909.6 -6492.73 1625.07 1215.62 -766.465 1437.08 
12511201 11135.7 -5882.6 1829.4 1298.99 -802.559 1526.92 
10937 2
12514003 11654.1 -7062.94 1706.62 1454.03 -1113.68 1831.52 
12511201 11770.7 -6421.19 1818.06 1240.28 -1051.93 1626.3 
10937.5 2
12514003 12339.6 -7492.4 1794.13 1338.94 -838.794 1579.98 
12511201 12573.1 -6874.27 1891.87 1567.15 -884.92 1799.73 
10938 2
12514003 12866.9 -7896.33 1814.4 1065.32 -816.027 1341.94 
12511201 13156.9 -7111.6 1960.8 1179.53 -479.461 1273.25 
10938.5 2
12514003 13328.9 -8197.87 1783.73 933.199 -609.158 1114.42 
12511201 13692.4 -7340.47 1918.67 1081.75 -462.357 1176.42 
10939 2
12514003 13921 -8456.47 1770 1196.23 -522.424 1305.33 
12511201 14212.3 -7696 1878.07 1050.24 -718.249 1272.35 
10939.5 2
12514003 14589.7 -8986.4 1780.73 1350.84 -1070.57 1723.63 
12511201 14889.1 -8282.53 1847.93 1367.27 -1184.92 1809.27 
10940 2
12514003 15186.7 -9687.4 1808.47 1206.2 -1416.16 1860.22 
12511201 15511.9 -9039.93 1921 1258.18 -1530.1 1980.97 
10940.5 2
12514003 15753.3 -10140.8 1846.81 1106.6 -885.571 1417.32 
12511201 16074.9 -9336.62 1934.38 1099.63 -579.476 1242.97 
10941 2
12514003 16196.3 -10496.9 1840.8 866.838 -696.91 1112.25 
12511201 16588.7 -9957.33 1962.93 1005.46 -1214.69 1576.84 
10941.5 2
12514003 16691.8 -10887.6 1832.4 997.049 -786.05 1269.64 
12511201 17083.7 -10280 1914.93 996.11 -649.229 1189.01 
10942 2
12514003 17255.6 -11296.9 1807.27 1138.99 -826.801 1407.44 
12511201 17646.4 -10717.8 1943.33 1136.7 -884.444 1440.25 
10942.5 2
12514003 17866.1 -11712.1 1819.07 1233.27 -838.923 1491.55 
12511201 18143.7 -11114.7 1959.8 1004.58 -801.886 1285.38 
10943 2
12514003 18938.5 -12111.3 1796.67 2166.6 -806.465 2311.83 
12511201 19040.2 -11522.1 1954.33 1811.18 -822.896 1989.35 
10943.5 2
12514003 19537.9 -12310 1820.67 1210.77 -401.347 1275.56 
12511201 19838.4 -11874.2 1940.13 1612.53 -711.38 1762.47 
10944 2
12514003 20021.8 -12679.2 1777.56 945.207 -721.069 1188.85 
12511201 20312.2 -12161.1 1919.75 925.488 -560.4 1081.93 
10944.5 2
12514003 20497 -13069.8 1786.33 929.917 -764.408 1203.77 
12511201 20826.7 -12542.3 1910.73 1006.82 -746.005 1253.08 
10945 2
12514003 21011.5 -13408.7 1782.87 1039.33 -684.579 1244.53 
12511201 21370.7 -12856.3 1900.33 1098.86 -634.343 1268.81 
10945.5 2
12514003 21578.5 -13720.7 1745.73 1145.59 -630.303 1307.54 
12511201 21860.9 -13173.3 1919.73 990.438 -640.269 1179.37 
10946 2
12514003 22292.1 -13956.1 1703.53 1438.71 -474.597 1514.97 
12511201 22503.4 -13410.1 1883.53 1295.3 -477.554 1380.52 
10946.5 2
12514003 22950.9 -14213.1 1694.2 1328.09 -518.28 1425.64 
12511201 23211.3 -13738.3 1800.8 1427.15 -661.559 1573.03 
10947 2
12514003 23795.5 -14526.5 1693.87 1702.96 -631.855 1816.4 
12511201 24010.5 -14000.2 1866.33 1611.42 -528.091 1695.75 
10947.5 2
12514003 24429.1 -14798.9 1717.94 1237.48 -532.039 1347.01 
12511201 24727.8 -14274.8 1853.12 1400.94 -536.353 1500.1 
10948 2
12514003 25017.4 -15084.1 1746.4 1151.22 -557.983 1279.32 
12511201 25322.7 -14549.3 1866.47 1164.23 -537.092 1282.15 
10948.5 2
12514003 25622.1 -15427.9 1774 1221.68 -694.545 1405.31 
12511201 25953 -14944.9 1865.33 1273.27 -799.327 1503.37 
10949 2
12514003 26371.3 -15774.1 1797.67 1513.54 -699.394 1667.32 
12511201 26636.5 -15110.3 1837.33 1380.88 -334.141 1420.73 
10949.5 2
12514003 27114.3 -16086.1 1744.53 1501.01 -630.438 1628.03 
12511201 27307.9 -15403.3 1738.47 1356.23 -591.785 1479.72 
10950 2
12514003 27864.5 -16375.5 1800.8 1515.56 -584.646 1624.41 
12511201 28095.1 -15687 1848.2 1590.3 -573.199 1690.45 
10950.5 2
12514003 28584.7 -16540.6 1836.13 1454.81 -333.468 1492.54 
12511201 28848 -15986.2 1923.33 1521.08 -604.444 1636.77 
10951 2
12514003 29245.9 -16694.9 1786.38 1289.03 -300.731 1323.64 
12511201 29596.1 -16118.2 1901 1458.33 -257.407 1480.88 
10951.5 2
12514003 29867.5 -16838.1 1739 1216.43 -280.219 1248.29 
12511201 30268.5 -16254.1 1903.33 1315.87 -265.786 1342.44 
10952 2
12514003 30563.7 -16896.6 1690.53 1406.46 -118.249 1411.43 
12511201 31055.4 -16445.2 1828.53 1589.63 -386.128 1635.85 
10952.5 2
12514003 31334.8 -17099.1 1661.2 1554.57 -408.333 1607.3 
12511201 31753.7 -16666.5 1747.2 1407.93 -446.102 1476.91 
10953 2
12514003 32160.1 -17408.7 1945.8 1667.21 -625.32 1780.62 
12511201 32636.1 -16929.5 1698.4 1782.49 -531.448 1860.03 
10953.5 2
12514003 33038.2 -17698.9 1774.93 1770.43 -585.215 1864.64 
12511201 33482.8 -17149.3 1753.73 1707.12 -443.145 1763.7 
10954 2
12514003 33749.9 -17880.9 1700.47 1437.85 -367.677 1484.11 
12511201 34189.1 -17262.3 1783 1426.8 -228.283 1444.95 
10954.5 2
12514003 34479.5 -18123.6 1724.12 1424.93 -473.885 1501.67 
12511201 34896.3 -17468.2 1860.62 1381.34 -402.059 1438.66 
10955 2
12514003 35137.9 -18445.7 1749.53 1286 -629.24 1431.69 
12511201 35565.9 -17739.1 1865.6 1307.85 -529.061 1410.81 
10955.5 2
12514003 35768.1 -18658.1 1746.87 1270.56 -428.226 1340.79 
12511201 36257.7 -18045.5 1830.53 1394.76 -617.742 1525.44 
10956 2
12514003 36489.5 -18995.2 1731.4 1457.37 -680.943 1608.61 
12511201 36939.7 -18274.6 1865 1377.78 -462.896 1453.46 
10956.5 2
12514003 37159.5 -19257.3 1693.07 1353.54 -529.428 1453.39 
12511201 37622.6 -18675.6 1869.6 1379.53 -810.101 1599.8 
10957 2
12514003 37888.9 -19558.5 1771.67 1473.4 -608.62 1594.15 
12511201 38387.5 -19066.7 1849.6 1545.32 -790.168 1735.62 
10957.5 2
12514003 38653.5 -19878.2 1831.53 1544.78 -645.791 1674.33 
12511201 39080.2 -19373.3 1834.4 1399.33 -619.394 1530.28 
10958 2
12514003 39339.6 -20143.6 1788.5 1340.02 -518.286 1436.76 
12511201 39810.9 -19580.6 1857.06 1427.22 -404.744 1483.5 
10958.5 2
12514003 40027.2 -20453.1 1756.93 1342.92 -604.631 1472.76 
12511201 40458.3 -19865.9 1838.8 1264.31 -557.365 1381.72 
10959 2
12514003 40972.3 -20929 1752.87 1905.51 -959.409 2133.41 
12511201 41080.7 -20138.1 1773.87 1254.84 -548.656 1369.54 
10959.5 2
12514003 41582.7 -21254 1782.27 1233.13 -656.566 1397.03 
12511201 41764.4 -20392.2 1739.4 1381.28 -513.401 1473.61 
10960 2
12514003 42124.9 -21425.7 1809.6 1095.35 -346.936 1148.98 
12511201 42652.9 -20704.1 1888.6 1795.02 -630.168 1902.42 
10960.5 2
12514003 42817 -21594 1855.27 1398.11 -339.933 1438.85 
12511201 43385.5 -21112.7 1921.73 1479.87 -825.32 1694.45 
10961 2
12514003 43457.6 -22149 1763.8 1294.14 -1121.21 1712.28 
12511201 43994.7 -21384.9 1967 1230.71 -549.899 1347.97 
10961.5 2
12514003 44147 -22425.2 1828 1346.48 -539.551 1450.56 
12511201 44653.6 -21747.6 1892.25 1287.03 -708.512 1469.16 
10962 2
12514003 44849.7 -22600.4 1761.67 1375.21 -342.759 1417.28 
12511201 45342 -22052.1 1893.13 1347.11 -595.907 1473.03 
10962.5 2
12514003 45462.6 -22878.5 1786.13 1238.11 -561.751 1359.59 
12511201 45881.7 -22263.9 1949 1090.37 -427.879 1171.32 
10963 2
12514003 46023.3 -23013.8 1834.87 1132.66 -273.401 1165.19 
12511201 46391.7 -22428.6 1957.6 1030.3 -332.66 1082.68 
10963.5 2
12514003 46563.6 -23270.7 1838.07 1091.58 -518.923 1208.65 
12511201 46940.4 -22753.3 1857.93 1108.42 -655.892 1287.94 
10964 2
12514003 47009.3 -23919.1 1806.87 900.337 -1310.03 1589.59 
12511201 47279.7 -23390.2 1841 685.387 -1286.73 1457.89 
10964.5 1
12514003 47195.9 -24315.9 1799 376.97 -801.481 885.708 
10965.5 1
12514003 47132 -22816.8 952 -56.0726 1316.17 1317.36 
10966 1
12514003 47032.3 -23135 952 -263.149 -839.71 879.977 
10966.5 1
12514003 47089.1 -23580.6 952 114.747 -900.202 907.486 
10967 1
12514003 47203.5 -24022.8 952 231.246 -893.333 922.778 
