# Supplementary material for: Intrinsic group behaviour: Dependence of pedestrian dyad dynamics on principal social and personal features
Source: PLoS One. 2017 Nov 2;12(11):e0187253. doi: 10.1371/journal.pone.0187253 (PMC5667819; doi:10.1371/journal.pone.0187253)
Supplement: S1 Data Set — (ZIP) [file pone.0187253.s001.zip › set/trajectories/traj_2_0508_131.dat]

2 12505000 12504401 0 0 1 0 1 1 0 40 40 40 1663.57 1687.49 1639.64
10844.5 1
12504401 30592.5 -18869.6 1267 0 0 0 
10845 1
12504401 30400.3 -18655.9 1346 -466.424 518.77 697.62 
10845.5 1
12504401 29945 -18518.1 1414.19 -889.323 269.149 929.159 
10846 1
12504401 29560.1 -18419.3 1456.33 -753.294 193.338 777.709 
10846.5 1
12504401 29429.4 -18442.9 1486 -263.973 -47.6768 268.244 
10847 1
12504401 29342.8 -18544.5 1489.07 -174.949 -205.253 269.696 
10847.5 1
12504401 29277.2 -18624.1 1469.93 -132.525 -160.808 208.38 
10848 1
12504401 29256.9 -18562.7 1508 -41.0774 124.04 130.665 
10848.5 1
12504401 29228.5 -18570.5 1522.6 -57.2391 -15.8923 59.4043 
10849 1
12504401 29199 -18533.8 1503.56 -57.6823 71.8424 92.1335 
10849.5 1
12504401 29085.3 -18271.9 1535.73 -222.57 512.361 558.616 
10850 1
12504401 28831.1 -17852.3 1573 -512.366 846.102 989.145 
10850.5 2
12505000 29157.7 -18707.9 1437.73 0 0 0 
12504401 28637.7 -17795.5 1627.47 -390.842 114.747 407.338 
10851 2
12505000 29099.3 -18535.9 1513.67 -136.116 401.031 423.502 
12504401 28571 -17787.8 1661.87 -134.68 15.4882 135.568 
10851.5 2
12505000 29224.7 -18555.5 1503.8 253.333 -39.596 256.409 
12504401 28523.8 -17925.9 1648.67 -95.3535 -278.923 294.771 
10852 2
12505000 29244.2 -18540.1 1461.19 38.1185 30.0863 48.5613 
12504401 28363.2 -18240.7 1654 -313.696 -614.884 690.281 
10852.5 2
12505000 28918.7 -18506.9 1470.47 -637.019 64.832 640.31 
12504401 28386.3 -18321.3 1645 45.1647 -157.82 164.155 
10853 2
12505000 28951 -18550.4 1437.6 65.1852 -87.8114 109.362 
12504401 28440.9 -18057.5 1653.87 110.303 533.064 544.356 
10853.5 2
12505000 28957.6 -18686.6 1452.93 13.3333 -275.152 275.474 
12504401 28481.8 -18021.5 1657.73 82.6936 72.7273 110.125 
10854 2
12505000 28953.3 -18576.5 1464.93 -8.75421 222.492 222.664 
12504401 28490 -18042.1 1652.07 16.5657 -41.6162 44.792 
10854.5 2
12505000 28994.9 -18526.4 1510.2 84.1751 101.145 131.589 
12504401 28589.9 -18000.2 1648.13 201.886 84.5791 218.887 
10855 2
12505000 29014.3 -18487.5 1535 39.0572 78.5185 87.6962 
12504401 28598.1 -17970.4 1652.2 16.5657 60.202 62.4396 
10855.5 2
12505000 29005.9 -18458.1 1514.56 -16.2679 57.4382 59.6975 
12504401 28582.5 -17903.7 1644.62 -30.5339 130.298 133.828 
10856 2
12505000 29008.5 -18657.7 1455.53 4.94945 -390.492 390.524 
12504401 28564.3 -18050.1 1640.6 -35.5512 -286.456 288.654 
10856.5 2
12505000 28996.7 -18800.9 1439.73 -23.7903 -288.844 289.822 
12504401 28619.6 -18290 1632.53 111.425 -483.737 496.404 
10857 2
12505000 29112.1 -18837.5 1444.93 233.266 -73.8047 244.663 
12504401 28770.1 -18360.5 1629.33 303.973 -142.357 335.656 
10857.5 2
12505000 29291.8 -18844.5 1418.73 362.963 -14.1414 363.238 
12504401 28740.8 -18303.9 1651.87 -59.1246 114.343 128.725 
10858 2
12505000 29374.4 -18884.9 1404.87 166.869 -81.7508 185.818 
12504401 28755.4 -18259.2 1635.07 29.4949 90.2357 94.9338 
10858.5 2
12505000 29375.5 -18816.3 1390.4 2.28956 138.721 138.739 
12504401 28728.7 -18242.7 1646.33 -53.8721 33.4007 63.3861 
10859 2
12505000 29133.2 -18788.9 1396.88 -473.21 53.3773 476.211 
12504401 28756.1 -18229.4 1658.38 53.3773 25.9603 59.3555 
10859.5 2
12505000 28978.3 -18745.8 1456.93 -303.164 84.4178 314.698 
12504401 28811.9 -18214.2 1664.93 109.336 29.6967 113.297 
10860 2
12505000 29011.9 -18786.9 1463.13 67.8788 -82.963 107.193 
12504401 28835.5 -18263.9 1669.47 47.6768 -100.337 111.088 
10860.5 2
12505000 28969.8 -18747.1 1459.07 -85.1178 80.2694 116.997 
12504401 28819.7 -18217.1 1656.53 -32.0539 94.4108 99.7038 
10861 2
12505000 28899.2 -18713 1428.8 -142.626 68.9562 158.421 
12504401 28854.8 -18199.3 1646.8 70.9764 36.0943 79.6269 
10861.5 2
12505000 28937.7 -18708.7 1410.8 77.7104 8.75421 78.202 
12504401 28820.9 -18239.4 1648.27 -68.4175 -81.0774 106.087 
10862 2
12505000 28981.9 -18734.4 1450 86.3444 -50.2116 99.8827 
12504401 28819.7 -18267.9 1652.75 -2.43327 -55.7373 55.7904 
10862.5 2
12505000 29057.7 -18733 1459.2 148.32 2.6908 148.345 
12504401 28806.1 -18223.3 1640.33 -26.6553 87.288 91.2672 
10863 2
12505000 29063.5 -18634.2 1474.27 11.7172 199.596 199.94 
12504401 28743.1 -18037.5 1661.73 -127.138 375.354 396.301 
10863.5 2
12505000 29078.2 -18642.4 1505.6 29.7643 -16.5657 34.0637 
12504401 28772.2 -18198.6 1663.73 58.7205 -325.387 330.643 
10864 2
12505000 29195.3 -18634.3 1472.67 236.633 16.2963 237.193 
12504401 28815.2 -18228.7 1652.33 86.8687 -60.7407 105.998 
10864.5 2
12505000 29209.3 -18597.8 1489.4 28.2828 73.8047 79.0383 
12504401 28844 -18210.3 1638.6 58.1818 37.037 68.97 
10865 2
12505000 29129.1 -18634.5 1510.8 -162.155 -74.0741 178.273 
12504401 28894.4 -18200.5 1634.33 101.818 19.9327 103.751 
10865.5 2
12505000 29067.1 -18700.2 1488.62 -120.509 -127.983 175.79 
12504401 28866.6 -18232.1 1648.38 -54.037 -61.5921 81.9364 
10866 2
12505000 29165 -18587.1 1524.53 191.536 221.494 292.824 
12504401 28841.9 -18255.1 1674.33 -48.4507 -45.0261 66.1425 
10866.5 2
12505000 29131 -18698.9 1494.93 -68.6869 -225.993 236.201 
12504401 29060.8 -18148.7 1649.4 442.29 214.949 491.755 
10867 2
12505000 29112.1 -18780.7 1467.53 -38.1145 -165.253 169.591 
12504401 29482.1 -18204.7 1585.27 851.178 -112.997 858.646 
10867.5 2
12505000 29391.3 -18902.5 1379.4 563.906 -245.926 615.199 
12504401 29868.9 -18530.8 1526.93 781.279 -658.855 1022 
10868 2
12505000 29645.6 -18990.7 1362.2 513.805 -178.182 543.824 
12504401 30196 -18901.7 1438.2 660.875 -749.36 999.148 
10868.5 2
12505000 29725.3 -19019.3 1335.07 161.077 -57.9125 171.172 
12504401 30477.2 -19271.7 1326.13 568.081 -747.475 938.847 
10869 2
12505000 29983.4 -19083.8 1373.12 503.005 -125.569 518.442 
12504401 30782.8 -19432.1 1299.31 595.736 -312.532 672.739 
10869.5 2
12505000 30037.9 -19090.7 1367.6 106.429 -13.6393 107.299 
12504401 31224.9 -19553.4 1325.6 863.387 -236.987 895.321 
10870 2
12505000 30106 -19257.8 1321.67 137.643 -337.508 364.496 
12504401 31376.9 -19797.1 1369.8 307.071 -492.391 580.294 
10870.5 2
12505000 30220.1 -19305.1 1331.67 230.572 -95.4882 249.563 
12504401 31337.3 -19823.3 1358.93 -80 -52.9293 95.9245 
10871 2
12505000 30149.5 -19305 1328.67 -142.761 0.13468 142.761 
12504401 31356.2 -19817.6 1426.47 38.2492 11.5825 39.9644 
10871.5 2
12505000 30124.2 -19217.5 1330.27 -51.0438 176.7 183.925 
12504401 31301.5 -19801.4 1385.33 -110.572 32.7273 115.314 
10872 2
12505000 30218.6 -19262.1 1353.47 190.707 -89.9663 210.863 
12504401 31306.7 -19901.5 1365 10.6397 -202.29 202.569 
10872.5 2
12505000 30204.2 -19179.4 1339.75 -28.1494 161.507 163.942 
12504401 31406 -19775.6 1351.56 193.88 246.037 313.247 
10873 2
12505000 30274.8 -19208.4 1334.27 138.185 -56.8004 149.403 
12504401 31515.4 -19759.1 1391 214.09 32.151 216.491 
10873.5 2
12505000 30256.9 -19191.4 1330.8 -36.229 34.3434 49.92 
12504401 31500 -19753.1 1446.4 -31.1111 12.1212 33.389 
10874 2
12505000 30297.1 -19162.9 1326.33 81.3468 57.6431 99.6997 
12504401 31739.8 -19651.7 1445.73 484.444 204.848 525.975 
10874.5 2
12505000 30238.1 -19126.7 1316.07 -119.192 73.1313 139.839 
12504401 32008.3 -19750.9 1455.2 542.492 -200.269 578.278 
10875 2
12505000 30184.1 -19129.7 1304.33 -109.226 -6.06061 109.394 
12504401 32372 -19913.9 1404.4 734.68 -329.293 805.102 
10875.5 2
12505000 30156.3 -19220.9 1307.8 -56.0269 -184.377 192.702 
12504401 32727.9 -20176.1 1437.53 719.057 -529.832 893.177 
10876 2
12505000 30280.6 -19225.3 1329.25 242.757 -8.55306 242.908 
12504401 33020.6 -20256.4 1453.06 571.663 -156.844 592.789 
10876.5 2
12505000 30322.5 -19177.1 1313.87 81.8819 94.4145 124.975 
12504401 33024.2 -20229.7 1481 6.99609 52.3891 52.8542 
10877 2
12505000 30070.7 -19162.5 1279.6 -508.687 29.3603 509.533 
12504401 32933.9 -20272.5 1518.13 -182.492 -86.4646 201.939 
10877.5 2
12505000 29966 -19379.7 1200.6 -211.448 -438.788 487.078 
12504401 32694.5 -20190.7 1585.07 -483.636 165.253 511.09 
10878 2
12505000 29918.2 -19517.1 1144 -96.371 -276.882 293.174 
12504401 32785.9 -20401 1619.27 184.274 -424.059 462.367 
10878.5 2
12505000 29824.6 -19434.1 1119.87 -189.091 167.542 252.638 
12504401 32930.5 -20476.6 1628 292.121 -152.727 329.637 
10879 2
12505000 29929.6 -19353 1112.19 205.127 158.464 259.206 
12504401 33070.7 -20468.8 1628 273.869 15.21 274.291 
10879.5 2
12505000 29955 -19229 1116.6 49.6575 242.661 247.69 
12504401 33112.6 -20362.8 1628 82.0205 207.461 223.086 
10880 2
12505000 30070.6 -19226.4 1121.73 233.535 5.25253 233.594 
12504401 33118.7 -20239.8 1627.13 12.2559 248.485 248.787 
10880.5 2
12505000 30145.5 -19164.6 1129.47 151.38 124.848 196.222 
12504401 33116.7 -20100.3 1627.8 -4.0404 281.886 281.914 
10881 2
12505000 30271.4 -19183.7 1155 254.276 -38.5185 257.177 
12504401 33014.4 -19943.6 1624.87 -206.599 316.498 377.961 
10881.5 2
12505000 30144.7 -19317.3 1136.73 -255.892 -270.034 372.02 
12504401 32959.7 -19947.5 1623.53 -110.572 -7.94613 110.858 
10882 2
12505000 30018.5 -19511.9 1110.67 -254.949 -393.131 468.563 
12504401 32974.7 -19944.5 1620.87 30.303 6.19529 30.9298 
10882.5 2
12505000 30043.7 -19610.2 1091.38 49.1292 -192.025 198.21 
12504401 32930.5 -19842 1616.94 -86.263 200.13 217.93 
10883 2
12505000 30029.8 -19555.1 1130.6 -27.1771 107.991 111.358 
12504401 32799.7 -19808.7 1612.2 -256.034 65.2316 264.213 
10883.5 2
12505000 30028.3 -19504.9 1134.93 -2.96296 101.414 101.457 
12504401 32551.2 -20077 1553.73 -501.953 -542.088 738.793 
10884 2
12505000 30035.8 -19587.7 1118.07 15.0842 -167.407 168.086 
12504401 32630.1 -20190.9 1512.87 159.461 -230.034 279.899 
10884.5 2
12505000 30023.1 -19603.9 1116.27 -25.5892 -32.5926 41.4377 
12504401 32618.4 -20282.1 1473.33 -23.7037 -184.242 185.761 
10885 2
12505000 30052.9 -19418.4 1151.2 60.0673 374.68 379.464 
12504401 32799.8 -20375.1 1457.6 366.465 -188.013 411.88 
10885.5 2
12505000 30062 -19401.7 1169.2 18.4512 33.8047 38.5124 
12504401 32878.1 -20460.7 1461.33 158.249 -172.795 234.309 
10886 2
12505000 29978.2 -19563.5 1166.25 -163.574 -316.081 355.898 
12504401 32841.2 -20539.5 1460.62 -72.1598 -153.971 170.042 
10886.5 2
12505000 29989.9 -19469.5 1142.47 22.7332 183.888 185.288 
12504401 32889.3 -20605.4 1460.6 94.2189 -128.963 159.714 
10887 2
12505000 30037.9 -19349 1154.07 97.1044 243.502 262.149 
12504401 32867.1 -20647.5 1461.93 -44.8485 -85.1178 96.2104 
10887.5 2
12505000 30087.1 -19337.3 1173.33 99.0591 23.6559 101.845 
12504401 32987.7 -20574.1 1462 243.011 148.118 284.593 
10888 2
12505000 30030.7 -19568.3 1162.33 -113.939 -466.667 480.375 
12504401 33036.5 -20545.5 1462 98.5859 57.7778 114.269 
10888.5 2
12505000 30049.9 -19608.7 1136.8 38.7879 -81.6162 90.3642 
12504401 32950.5 -20573.3 1461.8 -173.603 -56.2963 182.503 
10889 2
12505000 30113.5 -19560.4 1207.33 128.62 97.5084 161.403 
12504401 32808.1 -20402.2 1459.93 -287.677 345.724 449.759 
10889.5 2
12505000 30087.9 -19528.4 1175.81 -50.0162 62.4269 79.9921 
12504401 32734.4 -20053.2 1442.69 -143.657 680.336 695.338 
10890 2
12505000 30009.7 -19503.5 1127.07 -152.919 48.6138 160.46 
12504401 32826.7 -19873.4 1452.87 180.488 351.835 395.428 
10890.5 2
12505000 30014.5 -19487.2 1137 9.69697 32.9966 34.392 
12504401 32843.1 -19811.2 1448.93 33.266 125.657 129.985 
10891 2
12505000 29993.8 -19508.5 1115.47 -41.8011 -43.0108 59.9771 
12504401 32892.7 -19913.9 1452.27 100 -207.124 230 
10891.5 2
12505000 30212.5 -19545.5 1139 440.107 -74.3125 446.337 
12504401 32819.7 -20136.9 1403.6 -147.015 -448.558 472.036 
10892 2
12505000 30141.5 -19534.3 1159.8 -143.569 22.4916 145.32 
12504401 32690.7 -20342.9 1416.67 -260.471 -416.296 491.068 
10892.5 2
12505000 30097 -19589.2 1162.13 -89.8316 -110.842 142.673 
12504401 32697.5 -20313.8 1444.07 13.7374 58.8552 60.4372 
10893 2
12505000 30229.6 -19563.7 1186.88 258.911 49.8291 263.663 
12504401 32763.1 -20294.2 1442.81 127.987 38.1836 133.561 
10893.5 2
12505000 30249.1 -19665.7 1218.33 38.1686 -199.698 203.313 
12504401 32862.5 -20294.2 1454.13 194.529 0.097847 194.529 
10894 2
12505000 30277.7 -19665.5 1213.87 57.9125 0.40404 57.9139 
12504401 32908.3 -20319.6 1448.2 92.6599 -51.3131 105.919 
10894.5 2
12505000 30330.4 -19687.4 1230.6 106.397 -44.1751 115.203 
12504401 32961.3 -20430.6 1471.6 106.936 -224.242 248.435 
10895 2
12505000 30205.9 -19640.3 1196.87 -251.582 95.0842 268.951 
12504401 33006.2 -20465.1 1640.2 90.7744 -69.6296 114.404 
10895.5 2
12505000 30161.6 -19609.3 1208.6 -89.4276 62.7609 109.253 
12504401 32939.1 -20498.1 1648.27 -135.488 -66.8013 151.061 
10896 2
12505000 30119.1 -19671.8 1196.56 -83.0811 -122.16 147.735 
12504401 32949.8 -20415.2 1640.5 20.8577 162.004 163.341 
10896.5 2
12505000 30244.9 -19633.1 1192.53 246.323 75.6931 257.69 
12504401 32911.1 -20362.2 1637.4 -75.8235 103.694 128.459 
10897 2
12505000 30172.1 -19660.9 1199.07 -147.205 -56.1616 157.555 
12504401 32824.6 -20306.5 1571.2 -174.68 112.593 207.823 
10897.5 2
12505000 30090.1 -19613.7 1143.53 -165.657 95.3535 191.14 
12504401 32872.9 -20360.5 1543.33 97.5084 -109.226 146.418 
10898 2
12505000 30180 -19600.1 1226.4 181.684 27.6094 183.769 
12504401 32762.1 -20287.1 1499.27 -223.838 148.418 268.573 
10898.5 2
12505000 30357.9 -19647.3 1242.2 359.327 -95.3535 371.763 
12504401 32847.9 -20304.7 1488.53 173.468 -35.5556 177.074 
10899 2
12505000 30389.5 -19663.6 1247 63.8384 -32.9966 71.8618 
12504401 32844.1 -20301.5 1481.53 -7.67677 6.32997 9.94994 
10899.5 2
12505000 30503.9 -19613 1279.75 223.576 98.8281 244.445 
12504401 32855.4 -20344.3 1478.5 22.0785 -83.5531 86.4209 
10900 2
12505000 30566.2 -19656.1 1288.67 121.844 -84.4097 148.226 
12504401 32898.7 -20432.1 1484.53 84.5972 -171.73 191.437 
10900.5 2
12505000 30526.3 -19627.9 1287 -80.6734 56.9697 98.761 
12504401 32959.1 -20540.2 1459.53 122.155 -218.451 250.285 
10901 2
12505000 30581.5 -19599.7 1303.6 111.515 56.9697 125.225 
12504401 32910.2 -20504.4 1462.6 -98.8552 72.3232 122.487 
10901.5 2
12505000 30707.3 -19557.2 1332.2 254.276 85.9259 268.402 
12504401 32898.3 -20479.7 1504.87 -23.9731 49.9663 55.4197 
10902 2
12505000 30747.7 -19515.5 1362.27 81.6162 84.1751 117.246 
12504401 32859.3 -20369.1 1494 -78.9226 223.3 236.836 
10902.5 2
12505000 30749.9 -19478.1 1342 4.30976 75.5556 75.6784 
12504401 32655.5 -19860.1 1503.4 -411.717 1028.28 1107.64 
10903 2
12505000 30897.8 -19438.6 1318.38 288.835 77.2868 298.996 
12504401 32079.6 -19643.6 1563.06 -1124.69 422.868 1201.56 
10903.5 1
12505000 31130.7 -19180.5 1362.73 455.936 504.949 680.332 
10903.5 1
12504401 31572 -19396.6 1459.2 -993.395 483.415 1104.77 
10904 2
12505000 31264.9 -18976.1 1361.87 270.976 412.929 493.902 
12504401 29997.6 -19265.6 1126.2 -2385.45 198.485 2393.7 
10904.5 2
12505000 31149.8 -18919.5 1349.73 -232.458 114.478 259.118 
12504401 29984.1 -19149.4 1242.4 -40.8081 352.121 354.478 
10905 2
12505000 30818 -18721.6 1357.67 -670.303 399.731 780.443 
12504401 29872.9 -18839.4 1355 -224.781 626.263 665.381 
10905.5 2
12505000 30255.5 -18488.3 1346.2 -1136.3 471.38 1230.19 
12504401 29623.3 -18647.5 1444.8 -504.108 387.609 635.898 
10906 2
12505000 29662.1 -18441.4 1484.31 -1159.12 91.5853 1162.74 
12504401 29158.5 -18462.6 1537.56 -907.878 361.149 977.072 
10906.5 2
12505000 29400.1 -18320.1 1519.53 -512.712 237.264 564.949 
12504401 28853.5 -18274.9 1558 -596.804 367.433 700.844 
10907 2
12505000 28974.3 -18151.9 1596.27 -860.202 339.798 924.884 
12504401 28427.9 -18310.3 1655.33 -859.933 -71.5152 862.901 
10907.5 2
12505000 28559.3 -17960.8 1609.8 -838.384 386.128 923.029 
12504401 27946.4 -18248.7 1667 -972.66 124.444 980.588 
10908 2
12505000 28025.3 -17736.5 1655.47 -1078.65 453.064 1169.94 
12504401 27474.3 -18026.2 1673.47 -953.805 449.428 1054.39 
10908.5 2
12505000 27565.1 -17582.5 1655.4 -929.832 311.111 980.498 
12504401 27016.7 -17946.1 1696 -924.31 161.886 938.379 
10909 2
12505000 27133.7 -17291 1679.33 -868.008 586.586 1047.63 
12504401 26656.3 -17780.8 1670.07 -725.151 332.529 797.759 
10909.5 2
12505000 26756.7 -17146.4 1687 -736.287 282.349 788.568 
12504401 26076.9 -17547.2 1635.56 -1131.63 456.152 1220.11 
10910 2
12505000 26352.9 -17018.2 1720.8 -790.256 250.954 829.146 
12504401 25659.6 -17285.7 1617.8 -816.707 511.774 963.807 
10910.5 2
12505000 25788.3 -16765.4 1659.07 -1138.31 509.677 1247.2 
12504401 25179.1 -16942.4 1711.87 -968.817 692.204 1190.69 
10911 2
12505000 25254.7 -16520.1 1643.73 -1075.67 494.489 1183.89 
12504401 24723.9 -16697.1 1706.8 -917.742 494.624 1042.55 
10911.5 2
12505000 24761.7 -16231.9 1645.53 -994.086 581.183 1151.51 
12504401 24261.9 -16477.1 1708.13 -931.452 443.548 1031.67 
10912 2
12505000 24333.5 -16049.4 1620.53 -865.051 368.62 940.315 
12504401 23821.1 -16363.3 1692.07 -890.505 229.764 919.669 
10912.5 2
12505000 23871.2 -15783.3 1629.2 -933.872 537.643 1077.58 
12504401 23286.3 -16116.9 1706.8 -1080.27 497.912 1189.5 
10913 2
12505000 23349.3 -15582.9 1654.69 -1019.31 391.39 1091.87 
12504401 22788.8 -15912.6 1670.19 -971.72 399.032 1050.46 
10913.5 2
12505000 22866.7 -15331.1 1615.27 -944.382 492.645 1065.16 
12504401 22381.9 -15633.7 1664.93 -796.241 545.654 965.266 
10914 2
12505000 22388 -15054.9 1631 -967.138 557.98 1116.56 
12504401 21902.5 -15403.9 1668.53 -968.62 464.377 1074.18 
10914.5 2
12505000 21891.6 -14916.5 1528.07 -1000.81 279.167 1039.01 
12504401 21391.6 -15156.1 1598.2 -1029.97 499.462 1144.69 
10915 2
12505000 21440.9 -14662.5 1571.47 -910.438 512.997 1045.02 
12504401 20860.9 -14963 1609.4 -1072.05 390.168 1140.85 
10915.5 2
12505000 21000.9 -14371.8 1611.8 -888.889 587.34 1065.41 
12504401 20388.7 -14654.9 1656.13 -954.074 622.492 1139.19 
10916 2
12505000 20532.7 -14163.4 1635.33 -945.859 421.01 1035.33 
12504401 20000.9 -14341.5 1674.73 -783.3 632.997 1007.1 
10916.5 2
12505000 20100.4 -13984.4 1629.5 -844.45 349.658 913.978 
12504401 19585.8 -14078.5 1671.31 -810.783 513.737 959.841 
10917 2
12505000 19696.7 -13635.5 1634.47 -790.036 682.665 1044.12 
12504401 19193.6 -13835.5 1661.73 -767.539 475.603 902.948 
10917.5 2
12505000 19321.9 -13244.2 1626.6 -757.172 790.572 1094.68 
12504401 18848.2 -13601.3 1714.6 -697.778 473.131 843.058 
10918 2
12505000 18976.5 -12959.6 1628.4 -697.778 574.949 904.135 
12504401 18470.1 -13228.8 1702.93 -763.771 752.458 1072.17 
10918.5 2
12505000 18568.2 -12661.9 1650.53 -824.781 601.481 1020.81 
12504401 17939.9 -12877.6 1649.93 -1071.11 709.495 1284.78 
10919 2
12505000 18217.2 -12385.3 1632.67 -709.091 558.788 902.803 
12504401 17460 -12515.3 1574.53 -969.562 731.987 1214.85 
10919.5 2
12505000 17799.5 -12075.3 1589.87 -843.906 626.128 1050.82 
12504401 17023.7 -12174.8 1521.47 -881.347 687.811 1117.97 
10920 2
12505000 17352.5 -11699.1 1617.75 -869.585 731.923 1136.61 
12504401 16415.5 -11776.7 1688.31 -1183.33 774.538 1414.28 
10920.5 2
12505000 16732.5 -11259 1670.27 -1213.24 861.301 1487.88 
12504401 15930.2 -11353.3 1701.8 -949.706 828.612 1260.37 
10921 2
12505000 16347.4 -10920.4 1694.33 -778.047 684.04 1035.99 
12504401 15593.5 -11043.7 1720.2 -680.135 625.455 924 
10921.5 2
12505000 16046.3 -10618 1709.6 -608.35 610.909 862.148 
12504401 15269.7 -10720.7 1746 -654.141 652.391 923.858 
10922 2
12505000 15736.9 -10242 1728.8 -624.916 759.596 983.619 
12504401 14938.7 -10369.5 1769.87 -668.822 709.63 975.139 
10922.5 2
12505000 15461.9 -9975.4 1776.07 -555.556 538.586 773.768 
12504401 14774.5 -10112.9 1806.53 -331.582 518.384 615.361 
10923 2
12505000 15117.9 -9607.13 1762.87 -694.949 743.973 1018.06 
12504401 14414.7 -9714.33 1901.33 -727.003 805.118 1084.78 
10923.5 2
12505000 14769.4 -9151.44 1741.88 -680.778 890.031 1120.54 
12504401 14036.5 -9229.81 1783.75 -738.607 946.33 1200.45 
10924 2
12505000 14273.1 -8606.67 1689.53 -971.119 1066.09 1442.09 
12504401 13589.6 -8680.4 1690.27 -874.56 1075.17 1385.95 
10924.5 2
12505000 13769.5 -8106 1645.8 -1017.51 1011.45 1434.7 
12504401 13215.5 -8363.8 1699.93 -755.69 639.596 990.026 
10925 2
12505000 13497 -7716.2 1669.33 -550.438 787.475 960.78 
12504401 12919.9 -8016.07 1701.33 -597.306 702.492 922.101 
10925.5 2
12505000 13135.6 -7432.53 1686.73 -730.101 573.064 928.143 
12504401 12609.8 -7650.73 1734.93 -626.397 738.047 968.033 
10926 2
12505000 12828.3 -7108.27 1687 -620.741 655.084 902.471 
12504401 12331.3 -7293.13 1748.07 -562.694 722.424 915.708 
10926.5 2
12505000 12467.8 -6729.94 1717.38 -704.264 738.924 1020.78 
12504401 11872.7 -6950.25 1727.5 -895.662 669.694 1118.35 
10927 2
12505000 12128.3 -6370.4 1677.07 -664.351 703.596 967.682 
12504401 11422.3 -6628.27 1680.33 -881.45 630.104 1083.51 
10927.5 2
12505000 11722.2 -6015 1627.6 -820.337 717.98 1090.16 
12504401 10967.9 -6109.87 1623.67 -917.98 1047.27 1392.65 
10928 2
12505000 11243.1 -5555.87 1605.93 -965.995 925.672 1337.91 
12504401 10638.9 -5704.8 1640.87 -663.306 816.667 1052.1 
10928.5 2
12505000 10849.5 -5154.93 1603.73 -793.414 808.333 1132.66 
12504401 10271.1 -5329.27 1625.2 -741.398 757.124 1059.67 
10929 2
12505000 10502.3 -4845.93 1600.2 -701.549 624.242 939.068 
12504401 9915 -4991.4 1634.27 -719.461 682.559 991.721 
10929.5 2
12505000 10185.1 -4388.4 1604.73 -640.808 924.31 1124.71 
12504401 9609 -4543.13 1640.2 -618.182 905.589 1096.47 
10930 2
12505000 9879.06 -3936.44 1662.69 -597.664 882.739 1066.04 
12504401 9300 -4136.25 1687.56 -603.516 794.694 997.883 
10930.5 2
12505000 9533.6 -3564.33 1687.87 -676.052 728.188 993.632 
12504401 8989.47 -3736.07 1698.8 -607.697 783.138 991.262 
10931 2
12505000 9252.6 -3142.47 1686.4 -567.677 852.256 1024.01 
12504401 8647.4 -3287 1679.6 -691.044 907.205 1140.42 
10931.5 2
12505000 8878.53 -2696.27 1705.73 -755.69 901.414 1176.27 
12504401 8293.07 -2810 1677.2 -715.825 963.636 1200.42 
10932 2
12505000 8627.2 -2203.33 1700.73 -507.744 995.825 1117.8 
12504401 8085.67 -2229.53 1683.53 -418.99 1172.66 1245.26 
10932.5 2
12505000 8261.2 -1710.73 1668.8 -739.394 995.152 1239.77 
12504401 7694.73 -1868.47 1693.07 -789.764 729.428 1075.08 
10933 2
12505000 7817.27 -1114.53 1671.8 -895.027 1202.02 1498.64 
12504401 7302.47 -1409 1692.93 -790.86 926.344 1218.02 
10933.5 2
12505000 7471.06 -830.5 1666.31 -676.18 554.753 874.626 
12504401 6802.19 -912.125 1670.5 -977.108 970.459 1377.15 
10934 2
12505000 7009.27 -307.467 1636.13 -903.71 1023.55 1365.41 
12504401 6479.07 -586.933 1645.4 -632.33 636.383 897.12 
10934.5 2
12505000 6639.47 116.333 1618.47 -747.071 856.162 1136.28 
12504401 6149 -260.933 1665.87 -666.801 658.586 937.208 
10935 2
12505000 6250.2 395 1626.4 -786.397 562.963 967.134 
12504401 5822.67 44.6667 1658.8 -659.259 617.374 903.202 
10935.5 2
12505000 5864.8 736.867 1629 -778.586 690.64 1040.76 
12504401 5412.07 457.4 1637.07 -829.495 833.805 1176.13 
10936 2
12505000 5531.2 916.733 1663.67 -673.939 363.367 765.657 
12504401 5036.27 742.2 1669.47 -759.192 575.354 952.578 
10936.5 2
12505000 5172.8 1253.47 1649.4 -724.04 680.269 993.479 
12504401 4679.47 1032.73 1680.53 -720.808 586.936 929.547 
10937 2
12505000 4744 1597.06 1658.88 -837.5 671.086 1073.2 
12504401 4186.25 1431.25 1678.62 -963.314 778.353 1238.47 
10937.5 2
12505000 4298.27 1911.47 1637.33 -870.573 614.071 1065.35 
12504401 3767.6 1691.2 1668.2 -817.676 507.715 962.48 
10938 2
12505000 3921.53 2114.13 1636 -761.077 409.428 864.216 
12504401 3399 2204.53 1644.2 -744.646 1037.04 1276.69 
10938.5 2
12505000 3562.93 2485.67 1626 -724.444 750.572 1043.16 
12504401 3002.4 2609.13 1664 -801.212 817.374 1144.57 
10939 2
12505000 3321.07 2919.67 1643.67 -488.62 876.768 1003.73 
12504401 2750.87 2975.8 1673.8 -508.148 740.741 898.282 
10939.5 2
12505000 3189.8 3399.93 1675.33 -265.185 970.236 1005.82 
12504401 2518.6 3393.4 1650.07 -469.226 843.636 965.347 
10940 2
12505000 3009.47 3894.33 1645.2 -364.31 998.788 1063.16 
12504401 2365.47 3937.87 1677.6 -309.36 1099.93 1142.61 
10940.5 2
12505000 2778.25 4441.69 1644.62 -451.595 1069.05 1160.52 
12504401 2102.31 4425.75 1723.81 -513.973 952.897 1082.67 
10941 2
12505000 2558.07 5132.47 1693.13 -430.887 1351.82 1418.83 
12504401 1907.07 5030.8 1716.8 -382.086 1184.05 1244.17 
10941.5 2
12505000 2400.2 5652 1691.8 -317.639 1045.34 1092.53 
12504401 1699.67 5631 1740.27 -417.304 1207.65 1277.71 
10942 2
12505000 2204.8 6058.13 1697.87 -394.747 820.471 910.494 
12504401 1516.13 6176.73 1702.6 -370.774 1102.49 1163.17 
10942.5 2
12505000 1821.4 6560.13 1727.27 -774.545 1014.14 1276.09 
12504401 1240.87 6839.73 1697.13 -556.094 1339.39 1450.25 
10943 2
12505000 1469.07 6901.67 1792.6 -711.785 689.966 991.308 
12504401 811.933 7125 1714.2 -866.532 576.296 1040.67 
10943.5 2
12505000 1262.4 7388.53 1796 -417.508 983.569 1068.51 
12504401 639.6 7652.07 1644.47 -348.148 1064.78 1120.25 
10944 2
12505000 1223.25 8014.31 1785.25 -76.4648 1222.22 1224.61 
12504401 408.812 8276.44 1547.25 -450.757 1219.47 1300.12 
10944.5 2
12505000 1142.93 8502.27 1756.07 -157.175 954.901 967.75 
12504401 443.667 8828.13 1534.87 68.2078 1079.64 1081.79 
10945 2
12505000 929.467 9070.4 1753 -431.246 1147.74 1226.09 
12504401 409.733 9416.13 1629.67 -68.5522 1187.88 1189.86 
10945.5 2
12505000 873.6 9634.2 1753.8 -112.862 1138.99 1144.57 
12504401 401.8 9900 1781.53 -16.0269 977.508 977.64 
10946 2
12505000 988.2 10138.7 1812.27 231.048 1017.2 1043.11 
12504401 462.133 10500.1 1960.27 121.64 1209.81 1215.91 
10946.5 2
12505000 905.667 10680.8 1907.4 -166.398 1092.88 1105.47 
12504401 97.1333 10937.3 1968.6 -735.887 881.586 1148.36 
