# Supplementary material for: Intrinsic group behaviour: Dependence of pedestrian dyad dynamics on principal social and personal features
Source: PLoS One. 2017 Nov 2;12(11):e0187253. doi: 10.1371/journal.pone.0187253 (PMC5667819; doi:10.1371/journal.pone.0187253)
Supplement: S1 Data Set — (ZIP) [file pone.0187253.s001.zip › set/trajectories/traj_2_0508_130.dat]

2 12512802 12511500 0 1 0 0 0 0 1 30 30 30 1583.81 1598.78 1568.85
10875.5 1
12511500 42370 -17838.9 1519.2 0 0 0 
10876 1
12511500 42152.9 -18078.4 1553.38 -506.119 -558.362 753.608 
10876.5 1
12511500 41814.7 -18283.5 1507.67 -661.856 -401.231 773.977 
10877 1
12511500 41417.6 -18381 1494.13 -802.155 -197.037 826 
10877.5 1
12511500 40978.7 -18303.9 1496.6 -886.599 155.825 900.189 
10878 1
12511500 40476.4 -18339.1 1518.4 -1012.77 -71.1022 1015.26 
10878.5 1
12511500 40126.6 -18419.6 1493.8 -706.667 -162.559 725.123 
10879 1
12511500 39713.4 -18523.1 1480.88 -806.958 -202.075 831.875 
10879.5 1
12511500 39257.9 -18597.9 1476.73 -891.528 -146.518 903.488 
10880 1
12511500 38850.8 -18710.4 1479.53 -822.357 -227.205 853.167 
10880.5 1
12511500 38218.9 -18410.6 1487.07 -1276.5 605.657 1412.89 
10881 1
12511500 37693.9 -18489.5 1518.6 -1060.74 -159.461 1072.66 
10881.5 1
12511500 37213.9 -18480.3 1536.2 -969.697 18.7205 969.878 
10882 1
12511500 36651.3 -18262.4 1538.93 -1136.57 440.135 1218.81 
10882.5 1
12511500 36069.9 -18218.2 1548.94 -1135.41 86.2305 1138.68 
10883 1
12511500 35534.1 -18122.6 1534.4 -1048.54 187.182 1065.12 
10883.5 1
12511500 34986.6 -18112.4 1491.53 -1106.13 20.6061 1106.32 
10884 1
12511500 34509 -18011.7 1511.73 -964.848 203.367 986.048 
10884.5 1
12511500 34034.3 -18027.7 1525.73 -958.923 -32.1886 959.463 
10885 1
12511500 33555.7 -17969.1 1538.2 -966.869 118.384 974.089 
10885.5 1
12511500 33083.1 -17945.6 1515.87 -954.747 47.4074 955.924 
10886 1
12511500 32604.4 -17881.1 1509.31 -935.075 125.928 943.516 
10886.5 1
12511500 31887.9 -17734.3 1385.13 -1402.17 287.264 1431.29 
10887 1
12511500 31266.5 -17643.3 1261.53 -1255.22 183.838 1268.61 
10887.5 1
12511500 30646.3 -17599.1 1357.6 -1250.54 89.1129 1253.71 
10888 2
12512802 30346.5 -17005.5 1509.5 0 0 0 
12511500 30204.1 -17611.4 1423.8 -893.199 -24.7811 893.542 
10888.5 2
12512802 30085.7 -16994.9 1584.47 -833.333 33.7593 834.017 
12511500 29617.2 -17517.2 1517.8 -1185.72 190.303 1200.9 
10889 2
12512802 29632.5 -17173.8 1612.27 -915.421 -361.347 984.158 
12511500 29094 -17602.3 1508.2 -1056.97 -171.987 1070.87 
10889.5 2
12512802 29176.9 -16985.4 1585.25 -888.223 367.178 961.124 
12511500 28567.4 -17482.9 1553.06 -1026.56 232.74 1052.61 
10890 2
12512802 28723.4 -16903.7 1537.27 -887.427 159.891 901.716 
12511500 28037.7 -17301 1574.93 -1036.48 356.042 1095.93 
10890.5 2
12512802 28218.3 -16774 1581.27 -1020.34 262.088 1053.46 
12511500 27585.5 -17142.8 1633.2 -913.67 319.596 967.954 
10891 2
12512802 27714.5 -16707.2 1621.6 -1015.86 134.677 1024.75 
12511500 27087.7 -17090.5 1560.33 -1003.49 105.511 1009.03 
10891.5 2
12512802 27204.3 -16527.9 1580.2 -1026.56 360.698 1088.08 
12511500 26663 -16963.2 1527.27 -854.594 256.07 892.134 
10892 2
12512802 26712.8 -16377.5 1513.67 -992.862 303.973 1038.35 
12511500 26134 -16816.5 1516.2 -1068.69 296.296 1109 
10892.5 2
12512802 26192.3 -16111.4 1593.27 -1051.45 537.508 1180.87 
12511500 25554.6 -16566.7 1473.2 -1170.51 504.781 1274.71 
10893 2
12512802 25710.8 -15930.5 1607.19 -940.47 353.32 1004.65 
12511500 25064.7 -16343.7 1467.75 -956.86 435.506 1051.31 
10893.5 2
12512802 25215.4 -15809.5 1501.07 -969.496 236.856 998.01 
12511500 24599.5 -16098.3 1556.33 -910.413 480.145 1029.27 
10894 2
12512802 24745.9 -15649.7 1559.2 -948.552 322.828 1001.98 
12511500 24215.5 -15907.8 1507.13 -775.758 384.916 866.002 
10894.5 2
12512802 24341.3 -15457.3 1557.93 -817.374 388.687 905.084 
12511500 23888.3 -15725.7 1554.73 -660.875 367.811 756.334 
10895 2
12512802 23926.5 -15333.4 1515.2 -837.98 250.236 874.544 
12511500 23441.3 -15591.3 1504.4 -903.03 271.515 942.966 
10895.5 2
12512802 23425.9 -15100.3 1597.27 -1011.31 470.842 1115.55 
12511500 22922.2 -15454.3 1537.4 -1048.75 276.768 1084.66 
10896 2
12512802 22945.8 -14866.4 1630.69 -937.728 456.95 1043.14 
12511500 22499.8 -15228.9 1465.44 -824.976 440.226 935.085 
10896.5 2
12512802 22541.2 -14782.9 1477.93 -791.683 163.291 808.348 
12511500 22050.4 -15104.6 1410.8 -879.477 243.322 912.515 
10897 2
12512802 22108.4 -14616.1 1413.33 -874.343 337.104 937.078 
12511500 21600.7 -14854.3 1414 -908.418 505.589 1039.64 
10897.5 2
12512802 21727.5 -14293.9 1444.67 -769.428 650.774 1007.73 
12511500 21181.5 -14595.7 1494.8 -847.003 522.559 995.23 
10898 2
12512802 21340.6 -14000.9 1477.6 -781.684 591.919 980.509 
12511500 20813.3 -14442.6 1524.8 -743.838 309.226 805.553 
10898.5 2
12512802 20986.4 -13640.9 1533.93 -715.556 727.407 1020.36 
12511500 20410.5 -14187.9 1520.07 -813.603 514.478 962.62 
10899 2
12512802 20631 -13427 1552.73 -717.98 432.054 837.953 
12511500 19980 -13970.6 1544.47 -869.764 439.057 974.3 
10899.5 2
12512802 20275.2 -13154.8 1550.12 -694.824 531.616 874.869 
12511500 19663.9 -13664.5 1551.88 -617.432 597.852 859.447 
10900 2
12512802 19924.2 -12962 1497.73 -686.986 377.324 783.788 
12511500 19367.9 -13368.4 1600.13 -579.142 579.452 819.25 
10900.5 2
12512802 19558.1 -12721.9 1560.4 -739.529 484.983 884.371 
12511500 19068.8 -13039.9 1544 -604.31 663.569 897.504 
10901 2
12512802 19233.7 -12621.1 1539.87 -655.354 203.636 686.262 
12511500 18713.1 -12805.9 1546.2 -718.519 472.862 860.155 
10901.5 2
12512802 18900.5 -12370.8 1515.07 -673.131 505.724 841.94 
12511500 18388.2 -12584.7 1517.93 -656.431 446.734 794.023 
10902 2
12512802 18552.3 -12037.7 1460.93 -703.434 672.997 973.522 
12511500 17988.1 -12287.1 1480 -808.35 601.212 1007.42 
10902.5 2
12512802 18220.1 -11734.1 1429.07 -671.246 613.333 909.257 
12511500 17527.3 -11971.9 1451.8 -930.909 636.902 1127.93 
10903 2
12512802 17837.6 -11421.3 1390.5 -746.956 610.848 964.924 
12511500 16935.5 -11545.9 1558.12 -1155.79 831.893 1424.05 
10903.5 2
12512802 17040.9 -11035.8 1492.07 -1559.21 754.428 1732.14 
12511500 16446.2 -11296.7 1583.53 -957.534 487.81 1074.63 
10904 2
12512802 16675.8 -10754.3 1559.53 -737.508 568.62 931.261 
12511500 16126.5 -11037 1609.27 -645.791 524.579 832.003 
10904.5 2
12512802 16408.3 -10515.7 1592.33 -540.337 482.02 724.091 
12511500 15881 -10748.1 1606.13 -496.027 583.569 765.895 
10905 2
12512802 16124.5 -10317.7 1586.07 -573.468 400.135 699.266 
12511500 15525.9 -10520.1 1631.47 -717.441 460.606 852.572 
10905.5 2
12512802 15861 -10094 1584.47 -532.256 451.852 698.188 
12511500 15288.1 -10311.1 1634.47 -480.404 422.357 639.667 
10906 2
12512802 15522.8 -9830.62 1582.38 -660.522 514.404 837.199 
12511500 14915.1 -10088.1 1669.94 -728.524 435.433 848.734 
10906.5 2
12512802 15237.3 -9665.07 1543.13 -558.798 323.989 645.929 
12511500 14694.5 -9640.8 1919.53 -431.564 875.391 975.991 
10907 2
12512802 14939.2 -9387.13 1504.6 -602.155 561.481 823.318 
12511500 14375.1 -9231.6 1774.07 -645.387 826.667 1048.76 
10907.5 2
12512802 14625.4 -8969.8 1481.6 -633.939 843.098 1054.84 
12511500 13914.1 -8688.6 1612.07 -931.178 1096.97 1438.9 
10908 2
12512802 14340 -8577.67 1497.13 -576.566 792.189 979.791 
12511500 13574.8 -8409.87 1530.53 -685.522 563.098 887.141 
10908.5 2
12512802 14070.7 -8091.8 1577.6 -544.108 981.549 1122.27 
12511500 13335.7 -8228.07 1514.6 -482.963 367.273 606.747 
10909 2
12512802 13723.7 -7617.13 1616.27 -698.189 955.064 1183.05 
12511500 13014.4 -7893.73 1552.73 -646.546 672.703 933.033 
10909.5 2
12512802 13307.4 -7374.06 1639.38 -812.948 474.748 941.419 
12511500 12653.3 -7550.12 1572.31 -705.249 671.11 973.532 
10910 2
12512802 12984.5 -7086.2 1643.73 -632.037 563.332 846.648 
12511500 12418.2 -7301.2 1633.8 -460.103 487.133 670.07 
10910.5 2
12512802 12651.7 -6809.73 1559.13 -670.968 557.392 872.287 
12511500 12185.8 -7026.8 1640.53 -468.548 553.226 724.98 
10911 2
12512802 12333 -6512.8 1495.87 -642.473 598.656 878.158 
12511500 11794 -6688.6 1614.33 -789.919 681.855 1043.5 
10911.5 2
12512802 12017.5 -6147.6 1457.47 -636.156 736.29 973.046 
12511500 11417.7 -6254.73 1538.93 -758.602 874.731 1157.86 
10912 2
12512802 11657.7 -5673.07 1524.07 -726.734 958.653 1202.98 
12511500 11063.3 -5787.6 1475.87 -716.094 943.704 1184.64 
10912.5 2
12512802 11459.9 -5235.4 1515.53 -399.596 884.175 970.28 
12511500 10811 -5384.2 1510.73 -509.63 814.949 961.179 
10913 2
12512802 11165.1 -4852.38 1470.38 -575.92 748.096 944.103 
12511500 10527.4 -4974.94 1495.56 -553.833 799.341 972.459 
10913.5 2
12512802 10940.9 -4428.47 1447.87 -438.609 829.566 938.38 
12511500 10324.9 -4520.07 1502.8 -396.29 890.158 974.386 
10914 2
12512802 10706.9 -4060.67 1453.67 -472.862 743.03 880.734 
12511500 10133.3 -4174.93 1554.87 -387.205 697.239 797.54 
10914.5 2
12512802 10483.2 -3622.8 1516.47 -450.941 882.796 991.3 
12511500 9921.33 -3753.73 1551.2 -427.285 849.194 950.632 
10915 2
12512802 10270.8 -3332.2 1487.87 -429.091 587.071 727.166 
12511500 9699.07 -3432.73 1586.27 -449.024 648.485 788.768 
10915.5 2
12512802 10111.1 -2861.8 1500.67 -322.559 950.303 1003.55 
12511500 9433.6 -3065.87 1583.6 -536.296 741.145 914.827 
10916 2
12512802 9942.47 -2518.47 1458.8 -340.741 693.603 772.78 
12511500 9224.33 -2660.4 1587.4 -422.761 819.125 921.787 
10916.5 2
12512802 9792.88 -2186.12 1476.56 -292.171 649.105 711.829 
12511500 8940.12 -2260.88 1591.31 -555.094 780.322 957.618 
10917 2
12512802 9557.07 -1811.53 1420.2 -461.464 733.056 866.211 
12511500 8666.13 -1907.07 1609.07 -536.187 692.384 875.724 
10917.5 2
12512802 9221.27 -1477.6 1455.87 -678.384 674.613 956.717 
12511500 8570.27 -1388.67 1571.2 -193.67 1047.27 1065.03 
10918 2
12512802 8990.07 -999.067 1451.47 -467.071 966.734 1073.65 
12511500 8373.07 -882.6 1550.73 -398.384 1022.36 1097.23 
10918.5 2
12512802 8900.47 -652.733 1464.27 -181.01 699.663 722.699 
12511500 8122.33 -355.867 1534.27 -506.532 1064.11 1178.52 
10919 2
12512802 8835 -200.533 1419.07 -132.256 913.535 923.059 
12511500 7943.87 101.267 1508.6 -360.539 923.502 991.385 
10919.5 2
12512802 8614.67 270.733 1362.87 -445.118 952.054 1050.97 
12511500 7876.2 291.133 1514.6 -136.7 383.569 407.2 
10920 2
12512802 8559.62 739.812 1274.31 -107.085 912.605 918.867 
12511500 7753.12 745 1513.25 -239.446 883.009 914.898 
10920.5 2
12512802 8506.33 1304.93 1233.4 -104.289 1105.91 1110.82 
12511500 7736.4 1217.47 1488.27 -32.7299 924.592 925.171 
10921 2
12512802 8416.73 1790.93 1193.6 -181.01 981.818 998.364 
12511500 7777.07 1698.2 1398.67 82.1549 971.178 974.647 
10921.5 2
12512802 8329.87 2307.47 1152.87 -175.488 1043.5 1058.15 
12511500 7759.67 2203.67 1305.47 -35.1515 1021.14 1021.75 
10922 2
12512802 8313 2811.13 1140 -34.0741 1017.51 1018.08 
12511500 7672.73 2738.4 1276.87 -175.623 1080.27 1094.45 
10922.5 2
12512802 8195.67 3246.87 1140 -237.037 880.269 911.625 
12511500 7491.2 3170.53 1273.93 -366.734 872.997 946.899 
10923 2
12512802 8175.87 3583.87 1140 -40 680.808 681.982 
12511500 7217.53 3407.6 1275.2 -552.862 478.923 731.453 
10923.5 1
12511500 7075.25 3858.56 1290.12 -277.897 880.786 923.586 
10924 1
12511500 6881.87 4242.87 1524.87 -378.441 752.063 841.912 
10924.5 1
12511500 6806.6 4613.07 1575 -152.054 747.879 763.18 
10925 1
12511500 6734.53 4972 1590.53 -145.589 725.118 739.589 
10925.5 1
12511500 6573.93 5350.53 1618.2 -324.444 764.714 830.693 
10926 1
12511500 6455.53 5837.6 1622.87 -239.192 983.973 1012.63 
10926.5 1
12511500 6237.12 6388.56 1601.38 -426.579 1076.1 1157.57 
