# Supplementary material for: Intrinsic group behaviour: Dependence of pedestrian dyad dynamics on principal social and personal features
Source: PLoS One. 2017 Nov 2;12(11):e0187253. doi: 10.1371/journal.pone.0187253 (PMC5667819; doi:10.1371/journal.pone.0187253)
Supplement: S1 Data Set — (ZIP) [file pone.0187253.s001.zip › set/trajectories/traj_2_0508_129.dat]

2 12505400 12504700 0 0 1 0 1 1 0 30 30 30 1656.58 1672.52 1640.63
10847 1
12504700 1149 8614.29 1384.21 0 0 0 
10847.5 1
12504700 1285.33 8159.73 1447.67 285.216 -950.946 992.798 
10848 1
12504700 1319.13 7721.27 1803.6 68.2828 -885.791 888.419 
10848.5 1
12504700 1367.33 7348.13 1842.13 97.3737 -753.805 760.068 
10849 1
12504700 1516 7033.5 1852.56 290.365 -614.518 679.665 
10849.5 1
12504700 1725.2 6664 1838.73 409.393 -723.092 830.942 
10850 1
12504700 2010.87 6427.8 1862.33 575.941 -476.21 747.318 
10850.5 1
12504700 2169.47 6038.27 1846.27 320.404 -786.936 849.663 
10851 1
12504700 2308.47 5524.2 1828.6 280.808 -1038.52 1075.81 
10851.5 1
12504700 2440.8 5207.2 1824.93 267.34 -640.404 693.965 
10852 1
12504700 3163.19 4653.25 1717.38 1410.91 -1081.93 1777.99 
10852.5 1
12504700 3443.13 4198.27 1626.47 547.839 -890.378 1045.42 
10853 1
12504700 3587.73 3814.4 1605.8 292.121 -775.488 828.684 
10853.5 1
12504700 3842.13 3462.53 1611.4 513.939 -710.842 877.171 
10854 1
12504700 4133.47 3062.67 1603.27 588.552 -807.811 999.476 
10854.5 2
12505400 5168.33 2991.67 1489.33 0 0 0 
12504700 4462.53 2692.33 1600.93 664.781 -748.148 1000.83 
10855 2
12505400 5384.2 2787.4 1493.13 726.824 -687.767 1000.65 
12504700 4861.6 2386.73 1619.73 806.195 -617.374 1015.43 
10855.5 2
12505400 5783.88 2514.94 1510.75 780.615 -532.153 944.747 
12504700 5231.62 2068.31 1607.38 722.705 -621.916 953.458 
10856 2
12505400 6231.4 2132 1540.47 875.783 -749.388 1152.64 
12504700 5720.4 1846.87 1601.33 956.507 -433.358 1050.1 
10856.5 2
12505400 6581.6 1730.6 1517.47 706.048 -809.274 1073.98 
12504700 6069.93 1516.53 1582.6 704.704 -665.995 969.617 
10857 2
12505400 6910 1237.27 1536.73 663.434 -996.633 1197.26 
12504700 6403.67 1157.4 1606.87 674.209 -725.522 990.424 
10857.5 2
12505400 7205.53 779.8 1549.67 597.037 -924.175 1100.25 
12504700 6638.2 713.2 1611 473.805 -897.374 1014.78 
10858 2
12505400 7443.2 373.667 1570.53 480.135 -820.471 950.633 
12504700 6845.87 334.8 1597.4 419.529 -764.444 871.997 
10858.5 2
12505400 7666.6 -151.333 1593.67 451.313 -1060.61 1152.64 
12504700 7070.33 -56.2667 1594.47 453.468 -790.034 910.926 
10859 2
12505400 7952.69 -729.938 1601.06 558.765 -1130.09 1260.68 
12504700 7331.25 -607.812 1606 509.603 -1077.24 1191.69 
10859.5 2
12505400 8164.13 -1267.93 1625.6 413.788 -1052.83 1131.23 
12504700 7627.53 -1156.8 1630.8 579.811 -1074.34 1220.81 
10860 2
12505400 8399.27 -1622.4 1631.73 475.017 -716.094 859.321 
12504700 7836.47 -1653.33 1624 422.088 -1003.1 1088.28 
10860.5 2
12505400 8585.93 -2025.93 1621.2 377.104 -815.219 898.215 
12504700 8042.07 -2110.27 1618.67 415.354 -923.098 1012.24 
10861 2
12505400 8863.87 -2480.73 1619.6 561.481 -918.788 1076.77 
12504700 8326.67 -2552.53 1586.13 574.949 -893.468 1062.47 
10861.5 2
12505400 9092.8 -2884.13 1596.33 462.492 -814.949 937.038 
12504700 8556.27 -2913.33 1584.07 463.838 -728.889 863.959 
10862 2
12505400 9337.25 -3273.88 1532.88 477.441 -761.214 898.553 
12504700 8792.62 -3410.44 1596.69 461.637 -970.907 1075.07 
10862.5 2
12505400 9561.53 -3649.13 1550 438.911 -734.361 855.528 
12504700 9044.93 -3838 1612.93 493.754 -836.717 971.539 
10863 2
12505400 9759.67 -3968.53 1537.33 400.269 -645.253 759.32 
12504700 9253.47 -4258.33 1622.53 421.279 -849.158 947.917 
10863.5 2
12505400 9980.67 -4340.53 1575.8 446.465 -751.515 874.131 
12504700 9457.33 -4576.73 1581.2 411.852 -643.232 763.786 
10864 2
12505400 10204 -4758.93 1576.53 451.178 -845.253 958.13 
12504700 9683.33 -4976.53 1552.13 456.566 -807.677 927.79 
10864.5 2
12505400 10462.9 -5033 1553.4 522.963 -553.67 761.604 
12504700 9946.93 -5354.13 1570.6 532.525 -762.828 930.317 
10865 2
12505400 10770.4 -5364 1525.13 621.279 -668.687 912.76 
12504700 10179.1 -5711.27 1550.73 468.956 -721.481 860.497 
10865.5 2
12505400 11080.1 -5672.94 1540.69 602.456 -601.046 851.005 
12504700 10448.1 -6150.75 1534.94 523.338 -855.026 1002.47 
10866 2
12505400 11426.3 -6026.87 1585.27 677.503 -692.621 968.883 
12504700 10814 -6585.53 1566.53 716.12 -850.848 1112.1 
10866.5 2
12505400 11824.8 -6464.8 1658.73 805.118 -884.714 1196.22 
12504700 11190.8 -6989.4 1613.47 761.212 -815.892 1115.85 
10867 2
12505400 12144.1 -6798.87 1643.87 645.118 -674.882 933.618 
12504700 11639.3 -7273.73 1626.73 906.128 -574.411 1072.85 
10867.5 2
12505400 12543.9 -7087.33 1687.07 807.677 -582.761 995.968 
12504700 12062.1 -7645.4 1564.33 854.141 -750.842 1137.24 
10868 2
12505400 12803.9 -7457.87 1672.6 525.253 -748.552 914.451 
12504700 12346.7 -8067 1657.73 574.949 -851.717 1027.61 
10868.5 2
12505400 13093.6 -7686.53 1680.93 585.185 -461.953 745.548 
12504700 12640.9 -8404 1647.53 594.209 -680.808 903.65 
10869 2
12505400 13330.4 -8013.56 1628.12 461.672 -637.484 787.1 
12504700 12963.3 -8766.5 1658.44 628.549 -706.628 945.726 
10869.5 2
12505400 13650.5 -8441.8 1623 625.057 -836.401 1044.16 
12504700 13274.3 -9051.07 1635.67 607.332 -555.794 823.262 
10870 2
12505400 14019.5 -8800.47 1678.2 745.455 -724.579 1039.58 
12504700 13523.5 -9501.2 1661.47 503.434 -909.36 1039.41 
10870.5 2
12505400 14378.4 -9101 1602.07 725.118 -607.138 945.734 
12504700 13828 -9738 1682.27 615.219 -478.384 779.324 
10871 2
12505400 14733.9 -9571.13 1674.2 718.114 -949.764 1190.69 
12504700 14447.3 -10213.5 1749 1251.04 -960.673 1577.34 
10871.5 2
12505400 15110.6 -10035.4 1769.93 761.077 -937.912 1207.86 
12504700 14809.5 -10522.7 1751.13 731.852 -624.512 962.093 
10872 2
12505400 15451 -10229.7 1711.4 687.677 -392.593 791.851 
12504700 15204.3 -10756.6 1741.07 797.441 -472.593 926.961 
10872.5 2
12505400 15696.5 -10466.4 1713.31 479.492 -462.313 666.067 
12504700 15502.9 -11011.2 1688.88 583.219 -497.241 766.416 
10873 2
12505400 16028.3 -10728.1 1696.53 649.25 -511.994 826.84 
12504700 15853.5 -11242.3 1647.87 686.089 -452.34 821.785 
10873.5 2
12505400 16339.4 -11013.6 1684.07 628.552 -576.835 853.122 
12504700 16287.9 -11575.8 1617.07 877.576 -673.67 1106.33 
10874 2
12505400 16753.3 -11240.5 1710.4 836.094 -458.451 953.536 
12504700 16689.7 -11856.8 1614.8 811.717 -567.677 990.526 
10874.5 2
12505400 17256.3 -11464 1646.87 1016.3 -451.448 1112.05 
12504700 17123.7 -12091.5 1590.67 876.902 -474.209 996.911 
10875 2
12505400 17615.3 -11680.9 1597.67 725.118 -438.249 847.265 
12504700 17680.2 -12356.1 1530.87 1124.18 -534.411 1244.73 
10875.5 2
12505400 18251.3 -12074.5 1585 1284.98 -795.152 1511.11 
12504700 18160.3 -12617.3 1623.2 969.966 -527.677 1104.21 
10876 2
12505400 18816.1 -12267.6 1630.69 1102.99 -377.01 1165.64 
12504700 18547.6 -12878.9 1715.69 756.307 -510.954 912.729 
10876.5 2
12505400 19191.6 -12434.1 1619 734.907 -325.84 803.903 
12504700 18958.9 -13067.3 1689.27 805.031 -368.803 885.489 
10877 2
12505400 19548.5 -12637.8 1621.2 720.943 -411.582 830.156 
12504700 19334.7 -13287.8 1667.8 759.057 -445.387 880.078 
10877.5 2
12505400 20000.5 -12838.5 1659.8 913.266 -405.387 999.196 
12504700 19656.3 -13508.7 1652.73 649.832 -446.195 788.271 
10878 2
12505400 20390.8 -13011.5 1668.53 786.828 -348.925 860.725 
12504700 20118.7 -13661.7 1605 932.258 -308.602 982.008 
10878.5 2
12505400 20781.5 -13233.1 1685.27 789.36 -447.677 907.471 
12504700 20519.1 -13862 1595 808.754 -404.579 904.305 
10879 2
12505400 21089.5 -13416.9 1630.75 601.497 -358.993 700.482 
12504700 20974.3 -13988.2 1584.19 889.152 -246.582 922.71 
10879.5 2
12505400 21484.1 -13589.4 1585.2 772.146 -337.5 842.684 
12504700 21417.1 -14165 1579.07 866.447 -345.89 932.936 
10880 2
12505400 21810.2 -13675.9 1596.2 658.855 -174.815 681.653 
12504700 21787.4 -14290.9 1595.47 748.148 -254.411 790.222 
10880.5 2
12505400 22288.6 -13802.9 1541.53 966.465 -256.566 999.94 
12504700 22230.7 -14485.5 1611.33 895.488 -392.997 977.929 
10881 2
12505400 22738.7 -13976.1 1531.53 909.36 -349.899 974.354 
12504700 22641.5 -14673.3 1596.27 829.899 -379.394 912.509 
10881.5 2
12505400 23208.9 -14188.8 1476.73 949.899 -429.63 1042.54 
12504700 23214.7 -14879.1 1553.4 1157.98 -415.892 1230.4 
10882 2
12505400 23811.9 -14374.1 1485.53 1218.05 -374.276 1274.25 
12504700 23699 -15068 1551.93 978.451 -381.549 1050.21 
10882.5 2
12505400 24272.2 -14584.2 1546.31 899.186 -410.392 988.412 
12504700 24190.9 -15199.8 1583.69 960.815 -257.446 994.708 
10883 2
12505400 24744.4 -14749.5 1642.47 923.973 -323.573 978.992 
12504700 24576.1 -15278.9 1595.87 753.677 -154.705 769.391 
10883.5 2
12505400 25148.3 -14838.4 1546.8 815.892 -179.529 835.41 
12504700 24953 -15466.4 1637.87 761.481 -378.855 850.521 
10884 2
12505400 25531.4 -14944.8 1492.53 774.007 -214.949 803.299 
12504700 25429.5 -15630.6 1666.93 962.559 -331.717 1018.11 
10884.5 2
12505400 26022.1 -15104.6 1442.07 991.246 -322.828 1042.49 
12504700 25792.9 -15775.3 1700.8 734.141 -292.256 790.175 
10885 2
12505400 26481.9 -15340.9 1455.47 928.889 -477.441 1044.41 
12504700 26280.5 -15869.5 1630.2 985.051 -190.303 1003.26 
10885.5 2
12505400 26912.4 -15450.3 1513.47 869.764 -221.01 897.405 
12504700 26787.4 -16157.2 1678.8 1024.11 -581.279 1177.57 
10886 2
12505400 27442.8 -15700.1 1576.5 1035.96 -487.752 1145.04 
12504700 27205.7 -16320.1 1690.19 816.968 -318.091 876.709 
10886.5 2
12505400 27949.9 -15911.1 1624.53 992.409 -413.054 1074.94 
12504700 27663.9 -16420.5 1715.4 896.763 -196.486 918.036 
10887 2
12505400 28321.5 -16073.5 1644.07 750.707 -328.081 819.267 
12504700 28007.3 -16551 1735.27 693.603 -263.704 742.041 
10887.5 2
12505400 28694.9 -15974.5 1668.2 752.823 199.731 778.867 
12504700 28435.5 -16499 1681.53 863.306 104.839 869.649 
10888 2
12505400 29159.2 -16084.5 1687.8 937.912 -222.222 963.879 
12504700 28859.8 -16558.9 1629.87 857.239 -121.077 865.747 
10888.5 2
12505400 29572 -16153.9 1581.27 833.939 -140.202 845.643 
12504700 29314.1 -16607 1650.4 917.71 -97.1044 922.834 
10889 2
12505400 29973.5 -16216 1575.33 811.044 -125.522 820.7 
12504700 29770.9 -16694.3 1616.47 922.828 -176.431 939.542 
10889.5 2
12505400 30443.1 -16273.8 1558.12 915.391 -112.573 922.288 
12504700 30172.9 -16789.4 1594.38 783.764 -185.388 805.391 
10890 2
12505400 30824.9 -16392.9 1628 747.171 -233.235 782.728 
12504700 30734.5 -16891.5 1543.13 1099.01 -199.796 1117.03 
10890.5 2
12505400 31403.3 -16596.5 1462.27 1168.48 -411.313 1238.76 
12504700 31153.6 -16997.1 1496.13 846.599 -213.199 873.032 
10891 2
12505400 31865.7 -16751.5 1327.13 932.392 -312.5 983.368 
12504700 31594.6 -17146.8 1581.8 889.113 -301.882 938.964 
10891.5 2
12505400 32285.1 -17002.5 1474.53 843.863 -504.896 983.374 
12504700 32069.2 -17424.9 1500.2 954.93 -559.49 1106.76 
10892 2
12505400 32787.9 -17206.3 1569.47 1015.76 -411.852 1096.08 
12504700 32641.9 -17698.3 1506.87 1157.04 -552.323 1282.11 
10892.5 2
12505400 33231.6 -17332.7 1505.47 896.296 -255.219 931.925 
12504700 33219.3 -17849.2 1542.27 1166.33 -304.916 1205.53 
10893 2
12505400 33863.1 -17454.4 1595.94 1233.45 -237.712 1256.14 
12504700 33631.9 -17925.9 1554.31 805.876 -149.878 819.694 
10893.5 2
12505400 34421.4 -17468.8 1582.73 1092.51 -28.229 1092.88 
12504700 34124.4 -18021.3 1580.07 963.845 -186.554 981.733 
10894 2
12505400 34713.9 -17639 1547.2 590.976 -343.838 683.724 
12504700 34484.6 -18200.9 1602.13 727.677 -362.828 813.116 
10894.5 2
12505400 35097.3 -17771.2 1533.33 774.545 -267.071 819.297 
12504700 34932.5 -18302.1 1633.6 904.781 -204.444 927.592 
10895 2
12505400 35588 -17927.5 1512.4 991.246 -315.825 1040.34 
12504700 35301.6 -18524 1625.73 745.724 -448.35 870.128 
10895.5 2
12505400 35989.1 -18127.6 1511 810.236 -404.175 905.45 
12504700 35685.5 -18701.1 1669.47 775.623 -357.71 854.136 
10896 2
12505400 36456.9 -18339.6 1533.56 913.81 -413.989 1003.21 
12504700 36180.6 -18963.2 1638.56 966.854 -511.955 1094.03 
10896.5 2
12505400 36919.7 -18547.5 1510.2 905.667 -406.988 992.911 
12504700 36623.4 -19102.7 1601.8 866.61 -272.953 908.579 
10897 2
12505400 37398.5 -18788.1 1535 967.273 -485.926 1082.47 
12504700 37073.8 -19343.7 1582.33 909.899 -486.869 1031.97 
10897.5 2
12505400 37782.9 -19047.5 1586.33 776.566 -524.175 936.917 
12504700 37526.3 -19607.7 1644.47 914.074 -533.333 1058.29 
10898 2
12505400 38205.9 -19263.7 1562.47 854.411 -436.768 959.575 
12504700 38007.6 -19826.7 1712.6 972.391 -442.559 1068.36 
10898.5 2
12505400 38626.5 -19499.3 1539.4 849.832 -475.96 974.039 
12504700 38347 -20101.7 1718.13 685.657 -555.556 882.478 
10899 2
12505400 39038.5 -19740.1 1546.07 832.323 -486.465 964.059 
12504700 38817 -20261.6 1727.2 949.495 -322.963 1002.92 
10899.5 2
12505400 39426.8 -19919.4 1468.19 758.236 -350.203 835.203 
12504700 39237.1 -20538.8 1736.75 820.435 -541.431 982.985 
10900 2
12505400 39761.3 -20126.4 1382.07 654.762 -405.015 769.903 
12504700 39674.1 -20719.7 1716 855.194 -353.922 925.536 
10900.5 2
12505400 40153.1 -20287.7 1345.07 791.515 -325.926 855.993 
12504700 40151.8 -20966.1 1660.47 965.118 -497.912 1085.99 
10901 2
12505400 40603.6 -20514.9 1465.47 910.034 -458.855 1019.17 
12504700 40670.6 -21212 1626.87 1048.08 -496.7 1159.82 
10901.5 2
12505400 41118.1 -20797.2 1589.93 1039.46 -570.37 1185.67 
12504700 41214.2 -21491.2 1616.07 1098.18 -564.04 1234.56 
10902 2
12505400 41545.9 -21176.3 1636.93 864.108 -765.926 1154.7 
12504700 41564.3 -21745.2 1630.93 707.205 -513.131 873.752 
10902.5 2
12505400 41990.4 -21119.6 1610.73 898.047 114.613 905.331 
12504700 41914.5 -21831.8 1669.2 707.609 -174.949 728.916 
10903 2
12505400 42350.5 -20807.6 1690.88 703.32 609.448 930.638 
12504700 42335.4 -21902.1 1664.81 821.956 -137.231 833.334 
10903.5 2
12505400 42593.5 -20727.7 1702.6 475.603 156.352 500.644 
12504700 42794.5 -22003.7 1672.47 898.549 -198.834 920.285 
10904 2
12505400 42809.9 -21073.3 1678.6 437.172 -698.182 823.758 
12504700 43207.9 -22080.2 1642.87 835.152 -154.613 849.343 
10904.5 2
12505400 43514 -21325.1 1682.47 1422.36 -508.822 1510.63 
12504700 43581.6 -22221.5 1695.67 754.882 -285.522 807.075 
10905 2
12505400 43876.1 -21333.9 1524.2 731.448 -17.7778 731.664 
12504700 44073.1 -22279.5 1694.87 992.862 -117.172 999.752 
10905.5 2
12505400 44357.3 -21468.2 1527.4 972.121 -271.246 1009.25 
12504700 44535.3 -22306.1 1620.4 933.737 -53.7374 935.282 
10906 2
12505400 44666.8 -21437.8 1538.25 604.46 59.3506 607.366 
12504700 44936.6 -22293.4 1636.69 783.781 24.7965 784.173 
10906.5 2
12505400 45055.5 -21458.9 1537.6 760.828 -41.3324 761.95 
12504700 45323.8 -22414.7 1649.2 757.803 -237.37 794.11 
10907 2
12505400 45445.5 -21405.3 1593.67 787.879 108.283 795.285 
12504700 45550.1 -22479.1 1659.4 457.239 -129.966 475.351 
10907.5 2
12505400 45868.1 -21322.8 1590.13 853.737 166.734 869.867 
12504700 45856.2 -22347.3 1676.2 618.316 266.263 673.21 
10908 2
12505400 46227.4 -21220.6 1638.07 725.791 206.465 754.586 
12504700 46141.3 -22219.3 1721.33 576.027 258.586 631.406 
10908.5 2
12505400 46632.6 -21267.6 1616.67 818.586 -94.9495 824.074 
12504700 46481.5 -22088 1720.4 687.138 265.185 736.534 
10909 2
12505400 46926.5 -21186.1 1590.33 591.281 163.917 613.581 
12504700 46760.1 -21919.5 1698.47 560.563 338.967 655.08 
10909.5 2
12505400 47140.2 -20836.5 1538.94 417.424 682.878 800.353 
12504700 47060.3 -21728.4 1615.94 586.418 373.234 695.118 
10910 2
12505400 47333.2 -20599.3 1487.13 377.715 464.253 598.498 
12504700 47413.1 -21557.6 1579.2 690.452 334.32 767.133 
10910.5 1
12504700 47717.6 -21380.9 1575 613.844 356.183 709.698 
