# Supplementary material for: Intrinsic group behaviour: Dependence of pedestrian dyad dynamics on principal social and personal features
Source: PLoS One. 2017 Nov 2;12(11):e0187253. doi: 10.1371/journal.pone.0187253 (PMC5667819; doi:10.1371/journal.pone.0187253)
Supplement: S1 Data Set — (ZIP) [file pone.0187253.s001.zip › set/trajectories/traj_2_0508_128.dat]

2 12502800 12502400 0 1 0 0 0 0 1 30 30 30 1697.67 1705.1 1690.25
10824.5 1
12502400 46616.3 -24736.7 1632.33 0 0 0 
10825 1
12502400 46320.1 -24557.3 1783.33 -997.531 604.04 1166.16 
10825.5 1
12502400 45855.3 -24595 1793.8 -938.855 -76.229 941.945 
10826 1
12502400 45315 -24567.7 1704.33 -1091.58 55.0842 1092.97 
10826.5 1
12502400 44832.8 -24537.9 1651.73 -974.141 60.3367 976.008 
10827 1
12502400 44316.8 -24520.8 1640.67 -1042.42 34.4781 1042.99 
10827.5 1
12502400 43903.6 -24320.9 1625.93 -834.747 403.771 927.273 
10828 2
12502800 43806.8 -23034.1 1524.31 0 0 0 
12502400 43077.9 -23957.8 1614.88 -1612.74 709.342 1761.85 
10828.5 2
12502800 43037.5 -22837.9 1615.4 -1661.56 423.78 1714.75 
12502400 42146.3 -23651.3 1674 -1819.42 598.6 1915.36 
10829 2
12502800 42302.5 -22643.5 1650.6 -1484.85 392.727 1535.91 
12502400 41559.3 -23385.2 1710.4 -1185.86 537.508 1301.99 
10829.5 2
12502800 41789.4 -22483.9 1631.13 -1036.5 322.424 1085.49 
12502400 41211.1 -23167.1 1622.67 -703.569 440.673 830.182 
10830 2
12502800 41205.9 -22184.8 1635.87 -1178.86 604.175 1324.66 
12502400 40655.9 -22951.1 1587.4 -1121.48 436.229 1203.34 
10830.5 2
12502800 40580.8 -21891 1621.6 -1262.76 593.535 1395.3 
12502400 40047.3 -22648.3 1653.87 -1229.63 611.852 1373.45 
10831 2
12502800 39977.3 -21464.4 1676.73 -1219.12 861.818 1492.98 
12502400 39432.3 -22213.7 1766.93 -1242.29 877.845 1521.15 
10831.5 2
12502800 39431.1 -20999.3 1790.25 -1066.94 908.374 1401.25 
12502400 38848.4 -21837.2 1806.44 -1140.42 735.441 1356.99 
10832 2
12502800 38931.5 -20701.3 1801.2 -977.683 583.26 1138.44 
12502400 38300.5 -21585.4 1779.33 -1072.22 492.735 1180.02 
10832.5 2
12502800 38376.5 -20397.7 1820.27 -1121.21 613.199 1277.94 
12502400 37850.2 -21260.9 1759.8 -909.764 655.488 1121.31 
10833 2
12502800 37861.2 -20153.9 1819.47 -1040.94 492.525 1151.58 
12502400 37380.8 -20920.3 1745.27 -948.283 688.081 1171.62 
10833.5 2
12502800 37316.9 -19991.4 1792.67 -1099.53 328.35 1147.51 
12502400 36895.5 -20661.2 1730.8 -980.337 523.502 1111.36 
10834 2
12502800 36680.8 -19711.9 1748.6 -1285.12 564.714 1403.72 
12502400 36418.9 -20277.2 1773.07 -962.828 775.758 1236.46 
10834.5 2
12502800 36035.1 -19459.1 1675.81 -1261.08 493.636 1354.26 
12502400 35662.2 -20123.9 1706.44 -1477.9 299.341 1507.91 
10835 2
12502800 35259.7 -19295.2 1666.87 -1517.4 320.793 1550.94 
12502400 34778.7 -20029.6 1652.73 -1729.13 184.614 1738.95 
10835.5 2
12502800 34715 -19125 1685.8 -1098.25 343.145 1150.61 
12502400 34138.6 -19881.7 1736.53 -1290.46 298.118 1324.44 
10836 2
12502800 34175.3 -19043.1 1676.53 -1090.37 165.387 1102.84 
12502400 33599.1 -19875.7 1691.53 -1089.83 12.1212 1089.9 
10836.5 2
12502800 33561 -18961 1646.73 -1238.44 165.591 1249.46 
12502400 33090.4 -19787.5 1661.53 -1025.67 177.823 1040.97 
10837 2
12502800 32897.9 -18808.3 1624 -1334.27 307.176 1369.17 
12502400 32535.7 -19740.5 1647.4 -1116.03 94.7015 1120.04 
10837.5 2
12502800 32300.9 -18681.8 1605.67 -1205.93 255.623 1232.72 
12502400 31796.7 -19457.9 1573 -1492.93 570.909 1598.37 
10838 2
12502800 31661.7 -18406.3 1510.33 -1291.31 556.498 1406.12 
12502400 31025.1 -19198.7 1434.53 -1558.92 523.636 1644.52 
10838.5 2
12502800 30951 -18231 1397.75 -1388.15 342.448 1429.77 
12502400 30312.9 -18963.5 1279 -1390.88 459.31 1464.75 
10839 2
12502800 30149.7 -18098.3 1405.07 -1568.17 259.622 1589.51 
12502400 29741.3 -18784.3 1293.27 -1118.6 350.62 1172.26 
10839.5 2
12502800 29592.1 -17786.9 1565.67 -1126.33 629.091 1290.11 
12502400 29150.9 -18443 1469.33 -1192.73 689.562 1377.71 
10840 2
12502800 29052.1 -17550.3 1654.47 -1090.91 477.98 1191.03 
12502400 28572.7 -18256.1 1585.73 -1168.22 377.508 1227.7 
10840.5 2
12502800 28451.5 -17433.2 1665.13 -1213.47 236.633 1236.33 
12502400 28025.9 -18088.7 1618.93 -1104.65 338.182 1155.25 
10841 2
12502800 27954.1 -17270.1 1695.93 -1002.82 328.898 1055.38 
12502400 27522.2 -17932.7 1616.67 -1015.46 314.651 1063.09 
10841.5 2
12502800 27439.6 -17134.3 1689.07 -1035.14 273.105 1070.57 
12502400 26944.7 -17765.1 1643.47 -1161.9 337.089 1209.81 
10842 2
12502800 26913.2 -17015 1694.56 -1028.15 233.073 1054.24 
12502400 26483.2 -17570 1622.5 -901.335 381.12 978.599 
10842.5 2
12502800 26303.5 -16752.5 1704.13 -1193.06 513.633 1298.93 
12502400 25826.5 -17259 1619.93 -1285.16 608.611 1421.99 
10843 2
12502800 25635.4 -16519.7 1688.93 -1347.04 469.355 1426.47 
12502400 25167.5 -17083.4 1591.8 -1328.63 354.032 1374.99 
10843.5 2
12502800 25062.8 -16295.8 1584.87 -1156.77 452.391 1242.08 
12502400 24684.9 -16892.8 1631.2 -975.084 385.051 1048.36 
10844 2
12502800 24425.6 -16084.8 1607.27 -1284.68 425.403 1353.28 
12502400 24155.9 -16653.8 1624.33 -1066.53 481.855 1170.33 
10844.5 2
12502800 23878.1 -15928.7 1619.07 -1106.13 315.421 1150.22 
12502400 23599.8 -16490.3 1595.4 -1123.37 330.236 1170.9 
10845 2
12502800 23474.5 -15731.6 1626.33 -815.354 398.114 907.357 
12502400 23105.1 -16264.1 1599.67 -999.327 456.97 1098.85 
10845.5 2
12502800 22933.8 -15473.9 1691.88 -1056.09 503.247 1169.86 
12502400 22530 -16058.1 1600.25 -1123.31 402.36 1193.19 
10846 2
12502800 22397.1 -15257.5 1586.27 -1050.26 423.492 1132.43 
12502400 22059.5 -15883.1 1571.27 -920.678 342.58 982.349 
10846.5 2
12502800 21809.8 -15092.9 1534.53 -1186.4 332.525 1232.12 
12502400 21573.1 -15811.5 1456.13 -982.626 144.646 993.215 
10847 2
12502800 21321.8 -14715.9 1571.07 -985.859 761.616 1245.78 
12502400 20957.6 -15489.9 1452.53 -1243.5 649.697 1403 
10847.5 2
12502800 20856.2 -14425.5 1632.27 -940.606 586.667 1108.57 
12502400 20394.3 -15156.5 1534.87 -1137.91 673.535 1322.31 
10848 2
12502800 20335.5 -14209.3 1693.8 -1051.85 436.902 1138.98 
12502400 19939.1 -14748.3 1581.47 -919.596 824.646 1235.19 
10848.5 2
12502800 19832.7 -13969.6 1678.6 -1015.89 484.175 1125.37 
12502400 19436.9 -14445.2 1566.8 -1014.68 612.256 1185.09 
10849 2
12502800 19371.8 -13635.8 1662.31 -900.228 652.051 1111.57 
12502400 18987 -14124.3 1583.88 -878.646 626.733 1079.27 
10849.5 2
12502800 19097.1 -13186.8 1702.13 -537.541 878.571 1029.97 
12502400 18513.1 -13675.8 1595.07 -927.462 877.715 1276.94 
10850 2
12502800 18696.9 -12820.3 1658.53 -806.72 738.978 1094.02 
12502400 18084.7 -13294.1 1610.8 -863.71 769.489 1156.77 
10850.5 2
12502800 18308.9 -12492.5 1589.27 -783.973 662.088 1026.15 
12502400 17646.4 -12979.5 1565.47 -885.387 635.556 1089.88 
10851 2
12502800 17928.8 -12072.7 1552.93 -767.811 848.215 1144.12 
12502400 17175 -12583.3 1530.73 -952.323 800.539 1244.1 
10851.5 2
12502800 17507.7 -11653.7 1507.13 -850.774 846.465 1200.13 
12502400 16741.2 -12161.1 1531.2 -876.364 852.929 1222.91 
10852 2
12502800 16950.8 -11235.4 1571.75 -1087.73 816.976 1360.37 
12502400 16136.4 -11613.9 1657.44 -1181.3 1068.73 1593 
10852.5 2
12502800 16307.6 -10798.7 1668.8 -1258.61 854.615 1521.34 
12502400 15813 -11142.7 1699.73 -632.828 922.13 1118.39 
10853 2
12502800 16067.7 -10381.9 1696.8 -484.579 841.886 971.385 
12502400 15539.1 -10654.7 1717.6 -553.266 985.724 1130.38 
10853.5 2
12502800 15836.2 -9948.67 1748.27 -467.744 875.286 992.427 
12502400 15301.7 -10179.9 1732.47 -479.596 959.327 1072.53 
10854 2
12502800 15699.8 -9524.8 1725.47 -275.556 856.296 899.541 
12502400 15015.4 -9822 1744 -578.451 722.963 925.895 
10854.5 2
12502800 15373.1 -9062.67 1718.13 -659.933 933.603 1143.3 
12502400 14699.5 -9329.27 1734.73 -638.114 995.421 1182.39 
10855 2
12502800 14968.3 -8496.4 1756.67 -817.778 1143.97 1406.21 
12502400 14188.3 -8505.8 1687.27 -1032.86 1663.57 1958.13 
10855.5 2
12502800 14460.9 -7899.5 1718.06 -991.007 1165.82 1530.11 
12502400 13809.4 -7899.38 1630.69 -739.901 1184.42 1396.54 
10856 2
12502800 14029.3 -7353.27 1695.73 -844.757 1068.95 1362.45 
12502400 13531.1 -7541.33 1667.67 -544.757 700.669 887.523 
10856.5 2
12502800 13723.7 -6969.73 1735.27 -615.995 773.253 988.62 
12502400 13189.1 -7152.47 1667.67 -689.382 784.005 1043.99 
10857 2
12502800 13444.6 -6555 1719.2 -563.906 837.845 1009.94 
12502400 12839.6 -6811.6 1688.4 -706.128 688.62 986.313 
10857.5 2
12502800 13069.2 -6202.2 1723.27 -758.384 712.727 1040.73 
12502400 12502.5 -6446.93 1684.87 -681.077 736.7 1003.29 
10858 2
12502800 12688.3 -5814.6 1669.53 -769.562 783.03 1097.89 
12502400 12017.5 -5990.13 1668.33 -979.798 922.828 1345.96 
10858.5 2
12502800 12207.1 -5393.6 1635.67 -971.987 850.505 1291.56 
12502400 11591.4 -5381.53 1625.53 -860.741 1229.49 1500.84 
10859 2
12502800 11749.7 -4751.56 1631 -893.449 1253.98 1539.71 
12502400 11132.1 -4882.56 1621.06 -897.144 974.552 1324.62 
10859.5 2
12502800 11378.7 -4368.53 1597.53 -726.068 749.568 1043.56 
12502400 10773.9 -4526.27 1582.53 -700.84 697.252 988.604 
10860 2
12502800 11097.3 -3800.93 1572.4 -568.35 1146.67 1279.79 
12502400 10457.2 -4048.8 1600.6 -639.865 964.579 1157.51 
10860.5 2
12502800 10861.1 -3350.07 1598.73 -477.306 910.842 1028.33 
12502400 10095.3 -3495.13 1649.67 -731.178 1118.52 1336.3 
10861 2
12502800 10654.1 -2880 1639.53 -418.182 949.63 1037.63 
12502400 9841.27 -3053.2 1666.6 -513.131 892.795 1029.75 
10861.5 2
12502800 10333.9 -2400.53 1658.2 -646.734 968.62 1164.68 
12502400 9676.8 -2595.4 1665.4 -332.256 924.848 982.72 
10862 2
12502800 10007.8 -1990.38 1633.38 -637.077 801.09 1023.53 
12502400 9360.25 -2105.38 1676.81 -618.262 957.08 1139.41 
10862.5 2
12502800 9621.27 -1479.53 1612.07 -756.327 999.69 1253.56 
12502400 9005.2 -1596.4 1666.87 -694.814 996.037 1214.44 
10863 2
12502800 9357.67 -899.667 1559.27 -532.525 1171.45 1286.81 
12502400 8701 -1087.33 1644.6 -614.545 1028.42 1198.04 
10863.5 2
12502800 8991.4 -538.133 1572.8 -739.933 730.37 1039.68 
12502400 8400.53 -610.667 1635.87 -607.003 962.963 1138.31 
10864 2
12502800 8714.6 -16.5333 1566.07 -559.192 1053.74 1192.92 
12502400 8121.6 -59.2 1614.47 -563.502 1114.07 1248.48 
10864.5 2
12502800 8668.8 525.4 1511.6 -92.5253 1094.81 1098.72 
12502400 7854.47 483.067 1622.6 -539.663 1095.49 1221.2 
10865 2
12502800 8536.67 1140.07 1491.27 -266.936 1241.75 1270.12 
12502400 7708 960.2 1626.93 -295.892 963.906 1008.3 
10865.5 2
12502800 8399.25 1709.56 1424.75 -267.348 1107.97 1139.77 
12502400 7569.75 1555.94 1574.06 -268.969 1159.02 1189.82 
10866 2
12502800 8230.27 2327.67 1331.67 -330.691 1209.6 1253.99 
12502400 7506.6 2254.87 1493.6 -123.581 1367.77 1373.34 
10866.5 2
12502800 8182.87 2972.8 1300.33 -95.7576 1303.3 1306.81 
12502400 7449.67 2821.13 1493.2 -115.017 1143.97 1149.74 
10867 1
12502400 7251.73 3323.27 1497.33 -399.865 1014.41 1090.38 
10867.5 1
12502400 7111.2 3820.2 1500 -283.906 1003.91 1043.28 
10868 1
12502400 6927.67 4309.87 1533.87 -370.774 989.226 1056.43 
10868.5 1
12502400 6691.13 4874.53 1639.53 -477.845 1140.74 1236.78 
10869 1
12502400 6436.69 5502 1714.38 -495.996 1223.13 1319.87 
10869.5 1
12502400 6304 6141.87 1721.67 -259.155 1249.74 1276.33 
