# Supplementary material for: Intrinsic group behaviour: Dependence of pedestrian dyad dynamics on principal social and personal features
Source: PLoS One. 2017 Nov 2;12(11):e0187253. doi: 10.1371/journal.pone.0187253 (PMC5667819; doi:10.1371/journal.pone.0187253)
Supplement: S1 Data Set — (ZIP) [file pone.0187253.s001.zip › set/trajectories/traj_2_0508_127.dat]

2 12503402 12503401 0 1 0 0 2 0 1 45 40 50 1815.08 1841.63 1788.54
10834.5 2
12503402 -7761.33 7520 1381.22 0 0 0 
12503401 -7535.53 8362.87 1410.73 0 0 0 
10835 2
12503402 -7459.93 7187.27 1606.53 761.111 -840.236 1133.7 
12503401 -7363.13 7912.67 1437.33 348.283 -909.495 973.9 
10835.5 2
12503402 -6830.13 6814.13 1482.73 1269.76 -752.285 1475.88 
12503401 -6624.6 7535.73 1315.6 1488.98 -759.946 1671.7 
10836 2
12503402 -6266.67 6488.4 1531.13 1138.32 -658.047 1314.83 
12503401 -5549.4 7120.27 1310.2 2172.12 -839.327 2328.64 
10836.5 2
12503402 -5711 6219.47 1327.8 1120.3 -542.204 1244.61 
12503401 -4885.2 7047.4 1478 1339.11 -146.909 1347.15 
10837 2
12503402 -5334.87 5960.47 1171.2 756.808 -521.127 918.875 
12503401 -4648.2 6747.27 1515.8 476.861 -603.89 769.467 
10837.5 2
12503402 -4419.13 5587 1596.07 1849.97 -754.478 1997.9 
12503401 -4262.4 6472.93 1434.33 779.394 -554.209 956.348 
10838 2
12503402 -3847.87 5291.73 1781.47 1154.07 -596.498 1299.11 
12503401 -3588.93 6242.2 1546.4 1360.54 -466.128 1438.17 
10838.5 2
12503402 -3217 5031.12 1843.12 1232.16 -509.001 1333.16 
12503401 -2968.44 5968.25 1624.19 1211.91 -535.059 1324.77 
10839 2
12503402 -2603.67 4831.6 1810.53 1200.26 -390.46 1262.17 
12503401 -2506.13 5684.8 1656.2 904.705 -554.697 1061.22 
10839.5 2
12503402 -2053.67 4624.67 1813.27 1111.11 -418.047 1187.15 
12503401 -2132.87 5503.07 1702.13 754.074 -367.138 838.7 
10840 2
12503402 -1559.73 4475.13 1826.27 997.845 -302.088 1042.57 
12503401 -1511.67 5336.87 1700.33 1254.95 -335.758 1299.09 
10840.5 2
12503402 -1029.53 4280.6 1856 1071.11 -392.997 1140.93 
12503401 -881.867 4995.2 1752.27 1272.32 -690.236 1447.49 
10841 2
12503402 -513.4 4072.87 1862.73 1040.59 -418.817 1121.71 
12503401 -408.2 4746.53 1696.67 954.973 -501.344 1078.57 
10841.5 2
12503402 122.933 3736.8 1818.33 1280.35 -676.19 1447.94 
12503401 196.533 4505 1695.27 1216.77 -485.983 1310.23 
10842 2
12503402 775.5 3601.75 1855.94 1274.54 -263.77 1301.55 
12503401 821.188 4241.31 1674.44 1220.03 -515.015 1324.28 
10842.5 2
12503402 1309.6 3347.93 1882.8 1045.21 -496.706 1157.23 
12503401 1476.87 3962 1707.33 1283.13 -546.6 1394.7 
10843 2
12503402 1854.13 3119.67 1852.53 1097.85 -460.215 1190.41 
12503401 2098.53 3746.27 1696.73 1253.36 -434.946 1326.68 
10843.5 2
12503402 2244.2 2795.47 1796.33 788.013 -654.949 1024.66 
12503401 2446.33 3464.67 1712.2 702.626 -568.889 904.057 
10844 2
12503402 2613.33 2475.33 1689.93 744.22 -645.43 985.111 
12503401 2927.8 3274.13 1631.13 970.699 -384.14 1043.94 
10844.5 2
12503402 3058.8 2121.27 1711.4 899.933 -715.286 1149.57 
12503401 3377.87 2993.13 1522.47 909.226 -567.677 1071.89 
10845 2
12503402 3606.4 1790.93 1749.8 1106.26 -667.34 1291.96 
12503401 3857.13 2737.07 1545.4 968.215 -517.306 1097.75 
10845.5 2
12503402 4124.62 1364.19 1771.81 1012.16 -833.488 1311.17 
12503401 4474.69 2339.62 1523.12 1206.16 -776.253 1434.36 
10846 2
12503402 4596.33 905.133 1818.93 923.108 -898.345 1288.08 
12503401 5142.87 1802.27 1596.8 1307.59 -1051.58 1677.98 
10846.5 2
12503402 5025.4 481.067 1818.53 866.801 -856.7 1218.72 
12503401 5459.27 1301.07 1640.67 639.192 -1012.53 1197.4 
10847 2
12503402 5455.2 76.3333 1796.33 868.283 -817.643 1192.67 
12503401 5847 787.467 1635.13 783.3 -1037.58 1300.05 
10847.5 2
12503402 5885.07 -414.333 1809.8 868.418 -991.246 1317.85 
12503401 6127.53 270.6 1634.8 566.734 -1044.18 1188.06 
10848 2
12503402 6267.33 -905.933 1794.47 772.256 -993.131 1258.05 
12503401 6541 -222.533 1668.27 835.286 -996.229 1300.07 
10848.5 2
12503402 6662.67 -1335.6 1872.53 798.653 -868.013 1179.53 
12503401 6909.07 -642.133 1676.93 743.569 -847.677 1127.59 
10849 2
12503402 7172.12 -2039.12 1864.06 995.036 -1374.07 1696.52 
12503401 7346.56 -1258.25 1694.69 854.484 -1203.35 1475.87 
10849.5 2
12503402 7635.4 -2457.4 1886.6 906.605 -818.542 1221.45 
12503401 7798.33 -1790.47 1700.2 884.092 -1041.52 1366.16 
10850 2
12503402 8080.67 -2804 1829.87 897.715 -698.79 1137.63 
12503401 7964.13 -2128.8 1718.73 334.274 -682.124 759.626 
10850.5 2
12503402 8496.47 -3214.33 1782.4 840 -828.956 1180.16 
12503401 8474.87 -2639.2 1691.33 1031.78 -1031.11 1458.69 
10851 2
12503402 8832.53 -3635.47 1827.47 678.923 -850.774 1088.46 
12503401 8988.67 -3077.4 1701.73 1037.98 -885.253 1364.21 
10851.5 2
12503402 9248 -3978.6 1807.07 839.327 -693.199 1088.57 
12503401 9465.33 -3416.13 1705.13 962.963 -684.31 1181.35 
10852 2
12503402 9649.12 -4368.44 1820.06 783.447 -761.401 1092.48 
12503401 9893.38 -3796.69 1697.31 836.019 -743.27 1118.65 
10852.5 2
12503402 10119.3 -4886.27 1747.8 920.042 -1013.36 1368.72 
12503401 10270.9 -4178.8 1665.87 738.862 -747.774 1051.23 
10853 2
12503402 10468.2 -5290.73 1757 704.916 -817.104 1079.15 
12503401 10658.6 -4706.67 1664.27 783.165 -1066.4 1323.08 
10853.5 2
12503402 10866.1 -5757.2 1800.07 803.906 -942.357 1238.67 
12503401 11151.5 -5120.47 1690.2 995.69 -835.96 1300.09 
10854 2
12503402 11225.3 -6124.53 1757.47 725.657 -742.088 1037.92 
12503401 11550.1 -5570.67 1669.47 805.387 -909.495 1214.84 
10854.5 2
12503402 11630.2 -6646.33 1772.93 817.912 -1054.14 1334.24 
12503401 11950.1 -6101.2 1638.67 807.946 -1071.78 1342.2 
10855 2
12503402 12090.8 -7222.13 1838.47 930.505 -1163.23 1489.61 
12503401 12387.4 -6647.07 1715.4 883.502 -1102.76 1413.03 
10855.5 2
12503402 12534.5 -7711.69 1848.56 866.602 -956.16 1290.44 
12503401 12724.5 -7225.81 1748.94 658.398 -1130.36 1308.13 
10856 2
12503402 12850.8 -8127.93 1857 618.982 -814.571 1023.07 
12503401 12975.9 -7615 1764 491.911 -761.619 906.665 
10856.5 2
12503402 13117.3 -8561.2 1827.53 537.231 -873.522 1025.5 
12503401 13203.3 -8000.67 1716.67 458.602 -777.554 902.721 
10857 2
12503402 13577.7 -9042.53 1832.87 930.236 -972.391 1345.69 
12503401 13627.9 -8437 1729.27 857.643 -881.481 1229.86 
10857.5 2
12503402 13955.9 -9468.67 1759.87 763.906 -860.875 1150.94 
12503401 14150.8 -8823.6 1700.4 1056.43 -781.01 1313.78 
10858 2
12503402 14415.5 -10127.7 1835.4 928.62 -1331.45 1623.3 
12503401 14673.7 -9341.93 1726.6 1056.43 -1047.14 1487.46 
10858.5 2
12503402 14888.8 -10516.9 1925 956.094 -786.128 1237.79 
12503401 15139.5 -9925.8 1800.07 940.875 -1179.53 1508.82 
10859 2
12503402 15312.2 -10851.6 1854.75 827.051 -653.825 1054.28 
12503401 15588.6 -10300.5 1801.5 877.14 -731.836 1142.35 
10859.5 2
12503402 15737.2 -11199.7 1817.87 831.605 -681.23 1075.01 
12503401 16039.5 -10598.5 1738.2 882.526 -583.105 1057.76 
10860 2
12503402 16286.7 -11525 1808.2 1110.03 -657.104 1289.95 
12503401 16462.8 -10924.1 1724.13 855.084 -657.778 1078.81 
10860.5 2
12503402 16790.3 -11961.9 1885.13 1017.37 -882.559 1346.83 
12503401 16911.5 -11364.3 1701.33 906.397 -889.428 1269.9 
10861 2
12503402 17550.9 -12259.4 1793.87 1536.57 -601.077 1649.95 
12503401 17611.4 -11742.5 1689.87 1414.01 -764.04 1607.23 
10861.5 2
12503402 18160.6 -12609.4 1778.4 1231.78 -707.071 1420.3 
12503401 18186.7 -12069.1 1648.27 1162.29 -659.663 1336.44 
10862 2
12503402 18788.1 -13035.2 1862.81 1225.51 -831.738 1481.1 
12503401 18731.8 -12447.4 1673.19 1064.49 -739.006 1295.86 
10862.5 2
12503402 19250.3 -13335.3 1828.6 904.509 -587.247 1078.42 
12503401 19234.7 -12751.7 1672.33 984.181 -595.36 1150.25 
10863 2
12503402 19622.2 -13759.5 1829.4 751.38 -856.97 1139.72 
12503401 19714.5 -13078.5 1694.73 969.428 -660.202 1172.88 
10863.5 2
12503402 20039.4 -14034.7 1852 842.828 -555.96 1009.68 
12503401 20090.5 -13436.5 1747.93 759.461 -723.232 1048.74 
10864 2
12503402 20501.7 -14407.3 1786.87 934.007 -752.727 1199.57 
12503401 20515.1 -13813.5 1705.6 857.778 -761.616 1147.1 
10864.5 2
12503402 20941.9 -14700.7 1717.87 889.293 -592.727 1068.72 
12503401 20883.4 -14139 1682.8 744.108 -657.643 993.071 
10865 2
12503402 21459.1 -14963.1 1778.13 1044.85 -529.966 1171.57 
12503401 21308.3 -14406.8 1623.53 858.316 -541.01 1014.59 
10865.5 2
12503402 22128.5 -15237.9 1687.56 1302.27 -534.768 1407.79 
12503401 21915.4 -14705.4 1597.94 1181.27 -581.007 1316.42 
10866 2
12503402 22824.6 -15432.7 1839.6 1362.23 -381.075 1414.53 
12503401 22575.2 -14932 1593.87 1291.12 -443.371 1365.13 
10866.5 2
12503402 23350.5 -15585.2 1907.2 1062.36 -308.148 1106.15 
12503401 23305.4 -15009.3 1692.47 1475.15 -156.094 1483.39 
10867 2
12503402 23856.4 -15845.2 1853.47 1022.09 -525.253 1149.15 
12503401 23981.9 -15280.4 1718.2 1366.6 -547.744 1472.28 
10867.5 2
12503402 24388.5 -16039.1 1819.4 1075.02 -391.65 1144.14 
12503401 24425.1 -15504.7 1742.07 895.488 -453.199 1003.64 
10868 2
12503402 24971.1 -16316.7 1876.73 1176.84 -560.808 1303.63 
12503401 24875.5 -15710.3 1731.13 909.764 -415.219 1000.04 
10868.5 2
12503402 25536.2 -16576.4 1839.6 1141.68 -524.714 1256.49 
12503401 25407.8 -15968.6 1686.6 1075.42 -521.886 1195.36 
10869 2
12503402 26164.4 -16867.5 1759.38 1224.51 -567.446 1349.6 
12503401 26131.9 -16274.1 1623.31 1411.57 -595.443 1532.02 
10869.5 2
12503402 26925.9 -17063.1 1828.27 1487.42 -381.966 1535.68 
12503401 26993.2 -16464 1640.73 1682.15 -370.972 1722.57 
10870 2
12503402 27583.1 -17248.9 1927.73 1327.54 -375.354 1379.59 
12503401 27573.7 -16628.9 1714.13 1172.66 -333.199 1219.08 
10870.5 2
12503402 28104.1 -17304.1 1888.8 1052.66 -111.515 1058.55 
12503401 28118.7 -16691.8 1785.53 1101.14 -127.003 1108.44 
10871 2
12503402 28631.1 -17319 1865.8 1064.51 -30.1684 1064.94 
12503401 28671.9 -16701 1814.07 1117.44 -18.5859 1117.6 
10871.5 2
12503402 29189.3 -17447.8 1846.2 1127.68 -260.202 1157.31 
12503401 29210.5 -16749.1 1779.4 1088.08 -97.2391 1092.42 
10872 2
12503402 29868.7 -17264.5 1835 1372.53 370.37 1421.62 
12503401 29669.5 -16802.4 1787 927.273 -107.609 933.496 
10872.5 1
12503402 30550.9 -16734.3 1794.44 1332.56 1035.46 1687.57 
10872.5 1
12503401 29945.8 -16750.2 1820 837.374 158.182 852.183 
10873 2
12503402 31023.7 -17050.7 1712.53 925.106 -619.088 1113.14 
12503401 31117.4 -17932.6 1515.64 1543.56 -1557.89 2193.08 
10873.5 2
12503402 31559.4 -17320.1 1707.87 1082.29 -544.242 1211.42 
12503401 31728.6 -18145.1 1491.33 1424.79 -495.176 1508.39 
10874 2
12503402 32463.8 -17708.5 1688.67 1827.07 -784.781 1988.48 
12503401 32531.9 -18405.7 1674.4 1622.76 -526.465 1706.02 
10874.5 2
12503402 33209.3 -17804.1 1673 1506.13 -193.131 1518.46 
12503401 33223.1 -18644.5 1836.8 1396.36 -482.424 1477.35 
10875 2
12503402 33845.7 -17932.5 1655.67 1285.66 -259.394 1311.56 
12503401 33899.1 -18799.7 1830.13 1365.79 -313.535 1401.32 
10875.5 2
12503402 34326.2 -18140.3 1681.27 970.64 -419.663 1057.48 
12503401 34451.1 -19010.4 1817.73 1115.02 -425.724 1193.53 
10876 2
12503402 34902.4 -18287.1 1722.19 1125.46 -286.833 1161.44 
12503401 34935.4 -19126.9 1775.94 945.915 -227.612 972.914 
10876.5 2
12503402 35451.4 -18454.7 1714.67 1074.29 -328.001 1123.25 
12503401 35421.5 -19354.7 1792 951.386 -445.784 1050.65 
10877 2
12503402 36064.3 -18664.7 1682.53 1238.11 -424.242 1308.78 
12503401 35946 -19641.3 1735.2 1059.53 -578.855 1207.34 
10877.5 2
12503402 36578.3 -18954.1 1664.4 1038.52 -584.646 1191.78 
12503401 36494.3 -19831.5 1826.8 1107.74 -384.242 1172.49 
10878 2
12503402 37221.5 -19198.3 1698.53 1296.64 -492.339 1386.97 
12503401 36999.4 -20099.4 1897.47 1018.28 -540.188 1152.69 
10878.5 2
12503402 37776.2 -19484.1 1689.53 1120.67 -577.239 1260.6 
12503401 37687.3 -20391.5 1935.87 1389.63 -590.168 1509.76 
10879 2
12503402 38476.8 -19796.8 1782.12 1368.26 -610.71 1498.37 
12503401 38344.9 -20728.8 2001.44 1284.51 -658.748 1443.58 
10879.5 2
12503402 39048.1 -20060.6 1701 1118.04 -516.341 1231.51 
12503401 38880.7 -20969.5 1971.93 1048.52 -471.078 1149.49 
10880 2
12503402 39513.4 -20258.1 1664.87 940.067 -398.923 1021.21 
12503401 39382.2 -21166.8 1959.2 1013.06 -398.519 1088.63 
10880.5 2
12503402 39949.5 -20588.4 1660.67 880.943 -667.34 1105.17 
12503401 39900.7 -21415.1 1839.2 1047.41 -501.549 1161.3 
10881 2
12503402 41042.1 -20909.1 1755.93 2207.41 -647.811 2300.5 
12503401 40509 -21841.6 1806.53 1228.96 -861.684 1500.94 
10881.5 2
12503402 41512.2 -21045.5 1743.8 949.63 -275.556 988.801 
12503401 41071.3 -21922.1 1784.33 1135.89 -162.694 1147.48 
10882 2
12503402 42194.5 -21122.1 1760.73 1378.45 -154.747 1387.11 
12503401 41759.1 -22317.3 1794.93 1389.63 -798.249 1602.58 
10882.5 2
12503402 42768 -21394.5 1801.62 1120.05 -532.096 1240.02 
12503401 42472.7 -22692.6 1797.44 1393.66 -733 1574.67 
10883 2
12503402 43327 -21482.4 1726.27 1093.93 -172.016 1107.38 
12503401 43068.9 -22880.8 1805.67 1166.69 -368.371 1223.46 
10883.5 2
12503402 43777.8 -21872.1 1806.2 910.707 -787.205 1203.78 
12503401 43718.3 -22978 1877.8 1311.92 -196.364 1326.53 
10884 2
12503402 44355.9 -22130.9 1615.87 1167.81 -522.963 1279.56 
12503401 44391.9 -23099.3 1837.4 1360.81 -244.983 1382.68 
10884.5 2
12503402 45039 -22333.9 1673.33 1380.07 -410.101 1439.71 
12503401 44947.5 -23324.1 1846.4 1122.56 -454.276 1210.99 
10885 2
12503402 45766.9 -22298.6 1736 1470.44 71.3805 1472.17 
12503401 45462.5 -23404.3 1831.87 1040.4 -162.02 1052.94 
10885.5 2
12503402 46232.3 -22421.2 1797.87 940.202 -247.677 972.278 
12503401 45980.1 -23345.9 1843.73 1045.66 118.114 1052.31 
10886 2
12503402 46798.8 -22717.3 1770.31 1106.41 -578.345 1248.45 
12503401 46589.6 -23344.8 1838.5 1190.29 2.18099 1190.29 
10886.5 2
12503402 47112.4 -23202 1756.53 613.796 -948.508 1129.78 
12503401 46972.5 -23760.9 1817.53 749.454 -814.318 1106.7 
