# Supplementary material for: Intrinsic group behaviour: Dependence of pedestrian dyad dynamics on principal social and personal features
Source: PLoS One. 2017 Nov 2;12(11):e0187253. doi: 10.1371/journal.pone.0187253 (PMC5667819; doi:10.1371/journal.pone.0187253)
Supplement: S1 Data Set — (ZIP) [file pone.0187253.s001.zip › set/trajectories/traj_2_0508_125.dat]

2 12495000 12495502 0 0 0 1 0 1 0 60 60 60 1640.22 1678.8 1601.65
10790 1
12495000 46747.8 -24219.7 1706.67 0 0 0 
10790.5 1
12495000 46395.9 -24142.8 1744.53 -1017.05 222.158 1041.03 
10791 1
12495000 46040.3 -24160.5 1712.53 -718.519 -35.6902 719.404 
10791.5 1
12495000 45705.1 -24191.9 1670.87 -677.172 -63.4343 680.136 
10792 1
12495000 45499.9 -23889.5 1581.07 -414.545 610.909 738.28 
10792.5 1
12495000 45102.7 -23784 1596.6 -800.672 212.634 828.426 
10793 1
12495000 44792.1 -23623 1571 -627.609 325.253 706.882 
10793.5 1
12495000 44472.6 -23497.2 1573.62 -624.032 245.728 670.669 
10794 1
12495000 44074.2 -23279.9 1515.07 -778.052 424.455 886.299 
10794.5 1
12495000 43635 -23149.1 1538.73 -887.273 264.242 925.785 
10795 1
12495000 43088.5 -22948.1 1507.6 -1103.97 405.926 1176.24 
10795.5 2
12495502 42484.9 -23492.6 1538.53 0 0 0 
12495000 42724 -22806.9 1524.87 -736.431 285.387 789.795 
10796 2
12495502 41891.8 -23334.3 1617.6 -1198.11 319.731 1240.04 
12495000 42330.1 -22679.8 1560.6 -795.69 256.7 836.073 
10796.5 2
12495502 41538 -23169.4 1623.75 -691.016 322.062 762.382 
12495000 42021.2 -22583.3 1543.38 -603.41 188.452 632.153 
10797 2
12495502 41061.1 -22982.1 1605.73 -933.203 366.544 1002.61 
12495000 41615.9 -22453.3 1581.67 -793.191 254.362 832.978 
10797.5 2
12495502 40673.8 -22845.7 1674.6 -782.492 275.556 829.593 
12495000 41227.9 -22369.5 1590.53 -783.838 169.428 801.94 
10798 2
12495502 40358 -22673.3 1649 -637.98 348.418 726.92 
12495000 40830.9 -22294.7 1602.8 -801.886 150.976 815.974 
10798.5 2
12495502 39887.2 -22510.1 1662.33 -945.382 327.711 1000.57 
12495000 40380.1 -22086.7 1562.47 -905.221 417.671 996.932 
10799 2
12495502 39493.5 -22276.3 1727.47 -792.086 470.288 921.179 
12495000 39898.2 -21761.2 1645.07 -969.685 654.997 1170.17 
10799.5 2
12495502 39162.1 -22009.5 1785.73 -669.495 539.125 859.581 
12495000 39483.6 -21542 1702.73 -837.576 442.828 947.433 
10800 2
12495502 38783.5 -21881.2 1763.6 -764.848 259.125 807.551 
12495000 39125.7 -21387.3 1685.4 -723.098 312.593 787.772 
10800.5 2
12495502 38323.2 -21734.6 1764.75 -899.113 286.279 943.589 
12495000 38774.9 -21254.7 1670.38 -685.018 258.944 732.326 
10801 2
12495502 37917.8 -21630.4 1753.73 -791.772 203.564 817.522 
12495000 38313.2 -21104.5 1654.4 -901.831 293.27 948.318 
10801.5 2
12495502 37574.1 -21575.3 1707.2 -692.876 111.022 701.715 
12495000 37936.1 -20967.1 1662.8 -760.349 277.016 809.24 
10802 2
12495502 37189.9 -21518.7 1681.67 -776.162 114.343 784.539 
12495000 37625.9 -20872.1 1651.6 -626.667 192.054 655.436 
10802.5 2
12495502 36751.6 -21326.2 1689.27 -883.737 388.172 965.229 
12495000 37194.9 -20820.3 1631.93 -868.817 104.435 875.071 
10803 2
12495502 36385.2 -21250.9 1685.73 -740.202 152.189 755.685 
12495000 36699.6 -20548.1 1582.73 -1000.67 549.899 1141.81 
10803.5 2
12495502 36054.1 -21064.5 1684.13 -668.956 376.566 767.661 
12495000 36351.3 -20432.7 1583.07 -703.704 233.131 741.316 
10804 2
12495502 35680.6 -20980.6 1652.12 -729.5 163.753 747.654 
12495000 35918.9 -20266.1 1538.81 -844.515 325.399 905.036 
10804.5 2
12495502 35021.9 -20825.1 1616.93 -1289.03 304.289 1324.46 
12495000 35448.6 -20098.5 1522.33 -920.303 327.976 976.999 
10805 2
12495502 34559.7 -20671.5 1626.67 -933.737 310.303 983.948 
12495000 35076.5 -19899.3 1562.07 -751.65 402.29 852.534 
10805.5 2
12495502 34160.9 -20542.1 1658.13 -805.657 261.549 847.048 
12495000 34677.5 -19635.1 1612.13 -806.061 533.737 966.752 
10806 2
12495502 33783.8 -20381.7 1663.33 -761.751 323.906 827.756 
12495000 34373.5 -19449.4 1578.53 -614.141 375.219 719.694 
10806.5 2
12495502 33436.3 -20215.7 1637.13 -701.953 335.354 777.946 
12495000 34031.6 -19248.9 1608.87 -690.774 404.983 800.738 
10807 2
12495502 33064.8 -19972.7 1657.53 -750.572 491.044 896.93 
12495000 33641.1 -19134.8 1596.67 -788.956 230.572 821.958 
10807.5 2
12495502 32772.8 -19809.9 1639.25 -570.41 317.952 653.04 
12495000 33219.4 -19028.7 1553 -823.617 207.251 849.292 
10808 2
12495502 32311.9 -19600.6 1615.4 -896.53 407.15 984.651 
12495000 32830.7 -19001.7 1556.4 -756.242 52.5697 758.067 
10808.5 2
12495502 31787.5 -19422.9 1472.33 -1059.39 359.057 1118.59 
12495000 32492.1 -18933 1545.67 -683.906 138.721 697.833 
10809 2
12495502 31260.7 -19113.8 1282.4 -1064.38 624.377 1234 
12495000 31945 -18677.9 1466.8 -1105.32 515.286 1219.53 
10809.5 2
12495502 30901.3 -18943.3 1334.47 -726.061 344.512 803.649 
12495000 31546.2 -18509.2 1292.8 -805.657 340.875 874.802 
10810 2
12495502 30587.6 -18796.8 1256.93 -632.392 295.296 697.94 
12495000 31110 -18132.5 1241.6 -879.435 759.409 1161.94 
10810.5 2
12495502 30202.9 -18541.4 1311.47 -777.104 515.96 932.794 
12495000 30842.3 -18071.6 1269.6 -540.875 123.098 554.706 
10811 2
12495502 29874.4 -18336.3 1349.69 -641.715 400.562 756.471 
12495000 30376.1 -17958.4 1359.81 -910.555 221.143 937.024 
10811.5 2
12495502 29525.4 -18173.3 1400.53 -682.926 319.072 753.787 
12495000 29993.7 -17857.1 1375.53 -748.328 198.125 774.112 
10812 2
12495502 29134.2 -18040.7 1491.4 -790.303 267.744 834.425 
12495000 29603.9 -17689.8 1486.47 -787.34 338.047 856.843 
10812.5 2
12495502 28755.1 -17956.7 1561.73 -765.791 169.832 784.397 
12495000 29218.8 -17623.7 1518.6 -778.047 133.468 789.412 
10813 2
12495502 28381.9 -17902 1582.13 -753.939 110.438 761.985 
12495000 28799.4 -17453.8 1553.2 -847.273 343.3 914.18 
10813.5 2
12495502 28028.8 -17789 1627.6 -713.401 228.283 749.035 
12495000 28386.5 -17349.9 1590.4 -834.074 209.966 860.096 
10814 2
12495502 27749.4 -17729.4 1589.2 -561.044 119.679 573.667 
12495000 28018.9 -17293.4 1599.93 -738.153 113.387 746.81 
10814.5 2
12495502 27486.4 -17660.6 1586.19 -513.721 134.326 530.992 
12495000 27700.4 -17165.9 1558.75 -622.184 249.072 670.187 
10815 2
12495502 27302.3 -17591.1 1616.53 -360.16 136.122 385.025 
12495000 27374.6 -17044.3 1557.2 -637.524 237.851 680.449 
10815.5 2
12495502 27232.5 -17500.8 1633.07 -141.145 182.357 230.599 
12495000 27084.5 -16886.3 1565.6 -586.128 319.327 667.469 
10816 2
12495502 27009.8 -17378.2 1655.27 -449.832 247.677 513.51 
12495000 26817.1 -16745 1557.53 -540.202 285.387 610.953 
10816.5 2
12495502 26809 -17202.7 1711.6 -405.657 354.478 538.713 
12495000 26530.9 -16607.9 1538.53 -578.047 276.902 640.947 
10817 2
12495502 26511.5 -17009.2 1588.67 -601.077 390.976 717.047 
12495000 26273.7 -16418.7 1479.13 -519.731 382.357 645.226 
10817.5 2
12495502 26151.3 -16797.1 1582.33 -727.542 428.418 844.31 
12495000 25883.1 -16144.1 1525.27 -789.091 554.613 964.5 
10818 2
12495502 25703.2 -16641.5 1559.38 -875.163 303.971 926.449 
12495000 25556.9 -15889.2 1620.44 -637.093 497.941 808.599 
10818.5 2
12495502 25256.1 -16504.3 1558.87 -875.114 268.558 915.395 
12495000 25397.3 -15769.9 1615.4 -312.345 233.374 389.901 
10819 2
12495502 25056.7 -16277.1 1734.73 -401.882 457.93 609.269 
12495000 25276.4 -15707.7 1558.53 -243.683 125.403 274.057 
10819.5 2
12495502 24973.4 -16170.8 1706 -168.35 214.815 272.923 
12495000 25349.1 -15585.3 1625.8 146.936 247.407 287.751 
10820 2
12495502 24981.1 -16108.9 1582.4 15.4882 124.983 125.939 
12495000 25314.2 -15438.5 1658 -70.5724 296.566 304.847 
10820.5 2
12495502 25017.6 -15992.4 1639.47 73.8047 235.421 246.719 
12495000 25146.3 -15373.8 1598.8 -339.125 130.64 363.417 
10821 2
12495502 24852.6 -15836.4 1625 -333.333 315.152 458.728 
12495000 25022.3 -15308.2 1571.93 -250.64 132.525 283.519 
10821.5 2
12495502 24663.6 -15666.6 1617.31 -369.092 331.714 496.249 
12495000 24977.2 -15099.9 1548.25 -87.9232 406.885 416.276 
10822 2
12495502 24521.5 -15478.2 1587.07 -278.196 368.615 461.812 
12495000 24695.1 -14891.5 1543.4 -552.218 407.714 686.422 
10822.5 2
12495502 24331.5 -15323.6 1568.33 -383.704 312.323 494.747 
12495000 24429.9 -14804.9 1541.73 -535.623 174.949 563.471 
10823 2
12495502 24165.7 -15131.7 1583.47 -334.949 387.609 512.281 
12495000 24202.9 -14638.2 1531.93 -458.721 336.835 569.107 
10823.5 2
12495502 23955.2 -14965.1 1576.47 -425.32 336.566 542.378 
12495000 23903.5 -14474.5 1510.8 -604.714 330.64 689.203 
10824 2
12495502 23724.1 -14776.8 1575.07 -466.936 380.471 602.319 
12495000 23664.3 -14286 1518.13 -483.367 380.875 615.394 
10824.5 2
12495502 23418.5 -14651.4 1551.56 -596.81 244.971 645.13 
12495000 23379.1 -14159.5 1492.56 -556.917 247.07 609.262 
10825 2
12495502 23218.5 -14564.5 1533.07 -391.455 170.075 426.805 
12495000 23079.8 -14080.3 1436.13 -585.763 154.925 605.905 
10825.5 2
12495502 22905.5 -14505.4 1452.07 -632.189 119.327 643.352 
12495000 22979.2 -13949.8 1395.73 -203.232 263.704 332.931 
10826 2
12495502 22701.8 -14440.5 1476.47 -411.582 131.044 431.941 
12495000 22832.3 -13923.3 1393.93 -296.835 53.6027 301.636 
10826.5 2
12495502 22589.6 -14387.3 1492.33 -226.667 107.609 250.913 
12495000 22752.6 -13937.4 1415.6 -160.943 -28.5522 163.456 
10827 2
12495502 22548.7 -14342.4 1489.07 -82.6936 90.6397 122.694 
12495000 22624.1 -13854.9 1456.67 -259.529 166.599 308.4 
10827.5 2
12495502 22252.6 -14203.9 1551.2 -598.114 279.731 660.296 
12495000 22492.2 -13755.6 1454.73 -266.532 200.673 333.63 
10828 2
12495502 22079.2 -14145.6 1562.44 -338.574 114.006 357.253 
12495000 22186.1 -13675.4 1521.5 -597.925 156.689 618.115 
10828.5 2
12495502 21972.5 -14077.5 1553.73 -208.431 133 247.25 
12495000 21886.1 -13597.3 1541.93 -585.799 152.555 605.338 
10829 2
12495502 21703.1 -13969 1630.47 -544.242 219.125 586.699 
12495000 21544.7 -13527 1511.13 -689.697 141.953 704.154 
10829.5 2
12495502 21586.5 -13839.9 1631.07 -235.556 260.741 351.386 
12495000 21161.9 -13607 1522.8 -773.333 -161.616 790.041 
10830 2
12495502 21355.4 -13766 1586.27 -466.936 149.36 490.243 
12495000 20917.9 -13520 1537.4 -493.064 175.758 523.453 
10830.5 2
12495502 21096.8 -13751 1611.67 -522.424 30.303 523.302 
12495000 20631.7 -13467.5 1552.6 -578.047 106.128 587.709 
10831 2
12495502 20840.9 -13584.6 1609 -517.037 336.162 616.711 
12495000 20405.3 -13324.1 1547.73 -457.374 289.697 541.401 
10831.5 2
12495502 20521.6 -13493.8 1604.69 -623.519 177.319 648.242 
12495000 20120.8 -13159.2 1584.38 -555.705 321.908 642.209 
10832 2
12495502 20218.7 -13382.3 1603.33 -592.873 218.289 631.783 
12495000 19928 -12912.5 1544.47 -377.324 482.811 612.764 
10832.5 2
12495502 19829.3 -13290.4 1617.2 -786.532 185.589 808.131 
12495000 19848 -12688.5 1546.4 -161.616 452.525 480.519 
10833 2
12495502 19539 -13072.8 1606.27 -586.532 439.596 732.983 
12495000 19711.6 -12476.4 1557.47 -275.556 428.552 509.498 
10833.5 2
12495502 19234 -12923.1 1583.67 -616.162 302.357 686.349 
12495000 19587.2 -12261.5 1542.07 -251.313 434.209 501.693 
10834 2
12495502 18900.6 -12674.9 1594.47 -673.535 501.549 839.763 
12495000 19434.8 -12033.2 1552.27 -307.879 461.145 554.476 
10834.5 2
12495502 18581.8 -12431.4 1583.5 -622.754 475.448 783.5 
12495000 19185.4 -11772.9 1562.38 -487.158 508.325 704.072 
10835 2
12495502 18273.6 -12145.7 1578.6 -603.033 559.108 822.345 
12495000 19054.7 -11532.4 1569.53 -255.659 470.719 535.666 
10835.5 2
12495502 18146.4 -11810.3 1597.6 -256.452 676.21 723.206 
12495000 18677 -11307.3 1556.53 -761.559 453.763 886.495 
10836 2
12495502 17691 -11465 1605.33 -920 697.643 1154.6 
12495000 18319.3 -11004.5 1547.93 -722.694 611.717 946.828 
10836.5 2
12495502 17173.8 -11230.1 1621.47 -1042.74 473.522 1145.22 
12495000 17776.3 -10777.7 1567.93 -1094.62 457.258 1186.29 
10837 2
12495502 16830.3 -11018.9 1626.53 -691.08 425.084 811.349 
12495000 17501.1 -10645.1 1591.8 -553.722 266.801 614.647 
10837.5 2
12495502 16569.3 -10689.8 1627.13 -527.273 664.781 848.499 
12495000 17164.1 -10497.8 1604.67 -680.808 297.643 743.028 
10838 2
12495502 16287.3 -10464.3 1648.67 -569.697 455.488 729.4 
12495000 16868 -10209.1 1617.53 -598.249 583.165 835.454 
10838.5 2
12495502 16019.1 -10308.9 1680.25 -523.966 303.63 605.584 
12495000 16824.2 -9915.25 1607.75 -85.4492 573.991 580.316 
10839 2
12495502 15796.5 -10027.3 1714.13 -435.608 551.093 702.465 
12495000 16617.7 -9641.73 1629.27 -404.142 535.258 670.695 
10839.5 2
12495502 15514.1 -9823.6 1714.33 -570.505 411.448 703.396 
12495000 16264.1 -9349.87 1608.33 -714.343 589.63 926.256 
10840 2
12495502 15265.3 -9540.13 1686.67 -502.626 572.66 761.953 
12495000 16154.6 -9007.67 1607.33 -221.279 691.313 725.864 
10840.5 2
12495502 15010.3 -9398.8 1704.53 -515.017 285.522 588.868 
12495000 15957.4 -8694.13 1584.73 -398.384 633.401 748.269 
10841 2
12495502 14780 -9144.07 1703.93 -464.382 513.575 692.394 
12495000 15763.6 -8380.67 1599.4 -390.726 631.989 743.019 
10841.5 2
12495502 14633.3 -8762.4 1746.73 -295.104 767.941 822.691 
12495000 15524.6 -7971.07 1554.53 -480.885 824.145 954.183 
10842 2
12495502 14310.6 -8083 1642.5 -630.412 1326.95 1469.09 
12495000 15139.1 -7732.5 1507.75 -752.881 465.951 885.404 
10842.5 2
12495502 13959.5 -7651.2 1594.4 -687.076 845.01 1089.09 
12495000 14765.5 -7259.6 1496.73 -731.23 925.44 1179.46 
10843 2
12495502 13638.8 -7452.73 1609.73 -646.505 400.134 760.314 
12495000 14406.9 -6801.4 1502.8 -722.849 923.79 1172.99 
10843.5 2
12495502 13358 -7186 1631 -567.273 538.855 782.409 
12495000 14102.7 -6566.73 1522.6 -614.545 474.074 776.152 
10844 2
12495502 13066.4 -6931.13 1635.53 -587.903 513.844 780.811 
12495000 13834.7 -6294.4 1529.2 -540.457 549.059 770.428 
10844.5 2
12495502 12888.9 -6608.87 1631.47 -358.519 651.044 743.232 
12495000 13565.2 -6086.67 1576.8 -544.377 419.663 687.36 
10845 2
12495502 12606.9 -6380.33 1631.47 -569.697 461.684 733.285 
12495000 13329.8 -5758.53 1583.27 -475.556 662.896 815.833 
10845.5 2
12495502 12302.6 -6024.44 1628.5 -594.352 695.109 914.566 
12495000 12991.1 -5488.5 1529.94 -661.597 527.409 846.091 
10846 2
12495502 11920.7 -5543.87 1589.4 -747.342 940.452 1201.24 
12495000 12713.7 -5196.53 1489.93 -542.849 571.363 788.125 
10846.5 2
12495502 11651.3 -5159.67 1582.87 -544.377 776.162 948.037 
12495000 12294.1 -4770.47 1485.67 -847.542 860.741 1207.97 
10847 2
12495502 11407.8 -4863 1563.33 -491.852 599.327 775.313 
12495000 12003.5 -4301.67 1493.87 -587.071 947.071 1114.27 
10847.5 2
12495502 11087 -4574.33 1552.33 -648.081 583.165 871.831 
12495000 11734.1 -4015.87 1487.2 -544.377 577.374 793.541 
10848 2
12495502 10776.9 -4256.4 1570.33 -626.397 642.29 897.167 
12495000 11476.6 -3663.33 1526 -520.135 712.189 881.903 
10848.5 2
12495502 10503.1 -3896.13 1575.6 -553.266 727.811 914.228 
12495000 11267.3 -3278.73 1496.4 -422.896 776.97 884.603 
10849 2
12495502 10276.7 -3515.62 1588.75 -442.147 743.18 864.761 
12495000 11071.9 -3070.81 1547.62 -381.624 406.095 557.271 
10849.5 2
12495502 9969.27 -3190.93 1653.73 -601.606 635.404 875.025 
12495000 10795.6 -2849.73 1577.07 -540.656 432.64 692.449 
10850 2
12495502 9730.67 -2831.87 1646.07 -481.048 723.925 869.18 
12495000 10437.7 -2502.07 1572.6 -721.505 700.941 1005.93 
10850.5 2
12495502 9520.33 -2566.07 1625.8 -424.916 536.97 684.755 
12495000 10172.7 -2076.4 1564.73 -535.488 859.933 1013.03 
10851 2
12495502 9299.33 -2268.53 1639.67 -446.465 601.077 748.749 
12495000 9931.53 -1905.33 1538.8 -487.138 345.589 597.273 
10851.5 2
12495502 9006.8 -1914.4 1613.67 -590.976 715.421 927.944 
12495000 9541.27 -1595.87 1481.2 -788.418 625.185 1006.21 
10852 2
12495502 8691.94 -1578 1609.25 -614.966 657.031 899.929 
12495000 9197.44 -1298.06 1509.88 -671.541 581.649 888.416 
10852.5 2
12495502 8364.13 -1385.8 1604.33 -641.495 376.125 743.631 
12495000 8837.67 -1018 1498.87 -704.053 548.068 892.226 
10853 2
12495502 7997.53 -1116.8 1589.8 -740.606 543.434 918.596 
12495000 8312.93 -565.867 1504 -1060.07 913.401 1399.3 
10853.5 2
12495502 7630.4 -866 1597.13 -741.684 506.667 898.224 
12495000 7961.87 -286.867 1534.67 -709.226 563.636 905.918 
10854 2
12495502 7184.93 -681.6 1579.2 -899.933 372.525 973.989 
12495000 7675.87 -172.2 1562.13 -577.778 231.65 622.486 
10854.5 2
12495502 6796.4 -469.333 1599.6 -784.916 428.822 894.416 
12495000 7334.87 40.5333 1529.6 -688.889 429.764 811.952 
10855 2
12495502 6407.8 -364.933 1586.13 -785.051 210.909 812.888 
12495000 6955.73 222.4 1512.93 -765.926 367.407 849.489 
10855.5 2
12495502 6039 -182.125 1570.69 -720.312 357.048 803.948 
12495000 6523.19 436 1501.75 -844.816 417.188 942.21 
10856 2
12495502 5687.07 50.4667 1558.13 -688.715 455.17 825.535 
12495000 6202.27 621.733 1489.93 -628.025 363.47 725.621 
10856.5 2
12495502 5307.13 272.8 1546.13 -765.995 448.253 887.512 
12495000 5867.2 783.2 1475.67 -675.538 325.538 749.884 
10857 2
12495502 5006.6 542.733 1523.87 -607.138 545.32 816.082 
12495000 5611.2 992.933 1478.13 -517.172 423.704 668.574 
10857.5 2
12495502 4726.93 810.067 1551 -564.983 540.067 781.587 
12495000 5349.47 1291 1452.13 -528.754 602.155 801.356 
10858 2
12495502 4326 1134.47 1580.67 -809.966 655.354 1041.89 
12495000 5089.47 1601.6 1402.53 -525.253 627.475 818.3 
10858.5 2
12495502 3971.07 1349.67 1602.33 -717.037 434.747 838.539 
12495000 4841.6 1876.33 1317.27 -500.741 555.017 747.519 
10859 2
12495502 3686.25 1720.56 1530.62 -556.283 724.406 913.353 
12495000 4584.88 2191.69 1294 -501.416 615.926 794.218 
10859.5 2
12495502 3376.8 2045.47 1527.87 -605.577 635.82 878.061 
12495000 4370.07 2544.33 1338.53 -420.369 690.109 808.06 
10860 2
12495502 3053.73 2345.87 1573.87 -652.66 606.869 891.21 
12495000 4139 2797.13 1428.33 -466.801 510.707 691.9 
10860.5 2
12495502 2797.67 2528.73 1549.6 -517.306 369.428 635.675 
12495000 3898.47 3128.27 1492.67 -485.926 668.956 826.817 
10861 2
12495502 2585.93 2861.33 1617.47 -427.744 671.919 796.518 
12495000 3689.33 3393.73 1513.53 -422.492 536.296 682.725 
10861.5 2
12495502 2374.67 3063.07 1622.93 -426.801 407.542 590.127 
12495000 3470.8 3705.4 1515 -441.481 629.63 768.986 
10862 2
12495502 2120.44 3341.12 1608.12 -496.541 543.083 735.861 
12495000 3315.62 4028.56 1525.38 -303.076 631.177 700.171 
10862.5 2
12495502 1892.6 3606.53 1628.67 -445.866 519.39 684.516 
12495000 3076.93 4267.2 1554.6 -467.107 467.001 660.514 
10863 2
12495502 1639.33 3805.4 1618.27 -511.65 401.751 650.53 
12495000 2872.8 4546.07 1557.47 -412.391 563.367 698.175 
10863.5 2
12495502 1415.13 4043.07 1605.8 -452.929 480.135 660.056 
12495000 2635.67 4900 1582.93 -479.057 715.017 860.665 
10864 2
12495502 1281.07 4344.07 1619.2 -270.842 608.081 665.671 
12495000 2470.73 5224.07 1588.33 -333.199 654.68 734.593 
10864.5 2
12495502 1094.2 4510.87 1612.6 -377.508 336.97 506.025 
12495000 2186.6 5430.4 1577.27 -574.007 416.835 709.391 
10865 2
12495502 792.6 4862.6 1672.13 -609.293 710.572 936.029 
12495000 1860.07 5593.87 1612.87 -659.663 330.236 737.707 
10865.5 2
12495502 562.938 5213.31 1665.94 -446.814 682.32 815.6 
12495000 1518.5 5846.38 1578.38 -664.527 491.261 826.398 
10866 2
12495502 371.533 5564.87 1653.53 -374.568 687.973 783.331 
12495000 1333.07 6152.67 1533.73 -362.883 599.397 700.686 
10866.5 2
12495502 237.8 5969.8 1659.53 -270.168 818.047 861.506 
12495000 1090.67 6416.73 1541.73 -489.697 533.468 724.149 
10867 2
12495502 138.133 6550.2 1630.27 -201.347 1172.53 1189.69 
12495000 1019.8 6759.8 1519.07 -143.165 693.064 707.696 
10867.5 2
12495502 6.46667 6939.53 1632.87 -265.993 786.532 830.292 
12495000 917.133 7111 1552.47 -207.407 709.495 739.189 
10868 2
12495502 -137.533 7143.47 1622.93 -290.909 411.987 504.342 
12495000 886.333 7301.67 1562.27 -62.2222 385.185 390.178 
10868.5 2
12495502 -416.933 7260.73 1478.27 -564.444 236.902 612.144 
12495000 772.467 7414.13 1563.73 -230.034 227.205 323.323 
10869 2
12495502 -603 7611.81 1398 -362.703 684.365 774.538 
12495000 611.312 7708.06 1561.88 -314.141 572.961 653.429 
10869.5 2
12495502 -650.867 7986.13 1403.47 -93.4896 731.095 737.049 
12495000 444.933 7970.33 1496.8 -324.959 512.248 606.627 
10870 2
12495502 -697 8337.53 1549.87 -93.1987 709.899 715.991 
12495000 316.933 8197.4 1414.8 -258.586 458.721 526.584 
10870.5 2
12495502 -727.933 8626.07 1604.8 -62.4916 582.896 586.236 
12495000 253.933 8517.07 1374.87 -127.273 645.791 658.213 
10871 2
12495502 -650.733 8952.73 1717.87 155.96 659.933 678.111 
12495000 94.5333 8714.4 1418.6 -322.02 398.653 512.466 
10871.5 2
12495502 -728.4 9169.27 1755.8 -156.902 437.441 464.729 
12495000 -39.1333 8979 1519 -270.034 534.545 598.88 
10872 2
12495502 -708.133 9437.27 1740.93 40.9428 541.414 542.96 
12495000 -68.2667 9299.4 1500.07 -58.8552 647.273 649.943 
10872.5 2
12495502 -699.375 9710.31 1824.94 17.1061 533.293 533.567 
12495000 -3.8125 9560 1571.75 125.887 508.984 524.321 
10873 2
12495502 -630.467 9917.67 1804.87 134.85 405.781 427.601 
12495000 109.467 9811.2 1808.53 221.681 491.585 539.257 
10873.5 2
12495502 -598 10180.6 1928.2 65.5892 531.178 535.213 
12495000 231 10065.7 1825.47 245.522 514.209 569.817 
10874 2
12495502 -567.333 10389.8 1922.6 61.9529 422.626 427.143 
12495000 156 10381.3 1823.13 -151.515 637.441 655.201 
10874.5 2
12495502 -548.267 10620.5 1928.8 38.5185 465.993 467.583 
12495000 128.733 10838.9 1805 -55.0842 924.579 926.219 
10875 2
12495502 -457.6 10899.1 1966.27 183.165 562.828 591.883 
12495000 55.6667 11222.5 1803.67 -147.609 774.949 788.882 
10875.5 1
12495502 -557.267 11111.9 1962.73 -201.347 430.034 474.836 
