# Supplementary material for: Intrinsic group behaviour: Dependence of pedestrian dyad dynamics on principal social and personal features
Source: PLoS One. 2017 Nov 2;12(11):e0187253. doi: 10.1371/journal.pone.0187253 (PMC5667819; doi:10.1371/journal.pone.0187253)
Supplement: S1 Data Set — (ZIP) [file pone.0187253.s001.zip › set/trajectories/traj_2_0508_124.dat]

2 12495400 12494301 0 1 0 0 2 0 1 40 40 40 1667.35 1700.16 1634.55
10783 1
12494301 43491.5 -23086.5 1479.5 0 0 0 
10783.5 1
12494301 43193.5 -22940.9 1543.13 -1064.17 519.881 1184.37 
10784 1
12494301 42501 -22710.9 1555.2 -1399.06 464.781 1474.24 
10784.5 1
12494301 41945.5 -22481.3 1619 -1122.29 463.704 1214.31 
10785 1
12494301 41345.7 -22294.7 1643.87 -1206.71 375.453 1263.77 
10785.5 1
12494301 40750.1 -22088.8 1629.6 -1203.23 416.027 1273.12 
10786 1
12494301 40268.5 -21827.8 1584.2 -972.929 527.273 1106.62 
10786.5 1
12494301 39584 -21392.7 1661 -1336.98 849.829 1584.21 
10787 1
12494301 38984.5 -21181.7 1755.53 -1173.12 412.957 1243.69 
10787.5 1
12494301 38496.3 -21025.3 1823.73 -986.263 315.96 1035.64 
10788 1
12494301 37969.9 -20821.9 1842.13 -1063.57 410.909 1140.19 
10788.5 1
12494301 37466.1 -20667.5 1797.93 -1017.64 311.919 1064.37 
10789 1
12494301 36987.2 -20518.7 1745.6 -967.542 300.471 1013.12 
10789.5 1
12494301 36424.3 -20354 1715.6 -1137.24 332.795 1184.93 
10790 1
12494301 35878.1 -20074.7 1613.88 -1066.81 545.532 1198.2 
10790.5 1
12494301 35066.9 -20013.8 1573.4 -1587.34 119.154 1591.8 
10791 1
12494301 34480.6 -19887 1597.6 -1184.51 256.162 1211.89 
10791.5 1
12494301 33990.8 -19758.2 1578.13 -989.495 260.202 1023.14 
10792 1
12494301 33450.5 -19551.2 1614.8 -1091.45 418.182 1168.82 
10792.5 1
12494301 32861.4 -19363.1 1615.87 -1187.77 379.301 1246.86 
10793 1
12494301 32406.5 -19262.7 1617.67 -918.923 202.828 941.041 
10793.5 1
12494301 31948.1 -19049.2 1643.5 -895.329 416.951 987.655 
10794 2
12495400 30801.9 -17951.5 1346.8 0 0 0 
12494301 31206.3 -18786.2 1600.6 -1448.94 513.647 1537.29 
10794.5 2
12495400 30316.9 -17756.9 1466.2 -1177.1 472.411 1268.36 
12494301 30428.5 -18580.2 1430.93 -1571.31 416.162 1625.49 
10795 2
12495400 29670.1 -17499 1628.6 -1306.67 520.943 1406.68 
12494301 29760.9 -18312.8 1377.33 -1348.69 540.202 1452.85 
10795.5 2
12495400 29108.4 -17405 1610.13 -1134.81 189.899 1150.59 
12494301 29227.7 -18099.8 1439.93 -1077.17 430.303 1159.94 
10796 2
12495400 28496.3 -17279.3 1689 -1236.5 254.007 1262.32 
12494301 28683.3 -18001.7 1580.07 -1099.66 198.249 1117.39 
10796.5 2
12495400 27978 -17179.1 1661.88 -1012.37 195.589 1031.09 
12494301 28034.9 -17863.3 1638.19 -1266.4 270.223 1294.91 
10797 2
12495400 27471.4 -16971.7 1665.47 -991.389 405.985 1071.3 
12494301 27497.9 -17677.1 1642.27 -1050.89 364.473 1112.3 
10797.5 2
12495400 26946.8 -16824.9 1631.73 -1059.8 296.431 1100.47 
12494301 26846.7 -17548.7 1603.67 -1315.56 259.259 1340.86 
10798 2
12495400 26344.7 -16643.9 1571.67 -1216.43 365.657 1270.2 
12494301 26202.5 -17320.5 1583.4 -1301.55 461.145 1380.83 
10798.5 2
12495400 25671.1 -16356.3 1563.53 -1352.48 577.51 1470.62 
12494301 25691.2 -17077.9 1494.07 -1026.64 487.015 1136.3 
10799 2
12495400 25163.7 -16168.2 1626.27 -1020.93 378.538 1088.84 
12494301 24979.5 -16848.1 1538.67 -1432.06 462.374 1504.85 
10799.5 2
12495400 24700.3 -15896.4 1563.53 -936.162 549.091 1085.31 
12494301 24471.7 -16625.9 1540 -1025.86 448.889 1119.77 
10800 2
12495400 24202.7 -15755.6 1561.67 -1005.39 284.444 1044.85 
12494301 23878.1 -16377.9 1598.4 -1199.19 501.01 1299.64 
10800.5 2
12495400 23573.9 -15497.1 1603.06 -1228.11 504.834 1327.82 
12494301 23466.1 -16158.4 1625.31 -804.696 428.825 911.826 
10801 2
12495400 23006.5 -15343.9 1594.93 -1108.22 299.202 1147.9 
12494301 22866.5 -15932.3 1628.47 -1170.96 441.488 1251.42 
10801.5 2
12495400 22558.8 -15175.1 1469.27 -902.554 340.323 964.584 
12494301 22253.9 -15697 1619.47 -1235.22 474.462 1323.2 
10802 2
12495400 21931.8 -14929.5 1413.27 -1266.67 496.296 1360.42 
12494301 21749.9 -15634.8 1490.73 -1018.18 125.657 1025.91 
10802.5 2
12495400 21389.9 -14610.4 1491.67 -1092.47 643.28 1267.8 
12494301 21187.8 -15254.6 1479.73 -1133.2 766.532 1368.11 
10803 2
12495400 20832.9 -14304.8 1581.73 -1125.25 617.374 1283.49 
12494301 20629.3 -14919.8 1503.27 -1128.22 676.364 1315.42 
10803.5 2
12495400 20382.4 -14025.9 1694.8 -910.168 563.502 1070.49 
12494301 20179.1 -14567.5 1580.07 -909.63 711.785 1155.02 
10804 2
12495400 19888.8 -13706.1 1714.38 -964.038 624.495 1148.64 
12494301 19738.2 -14243.6 1635.12 -861.092 632.625 1068.5 
10804.5 2
12495400 19412 -13396.7 1685.07 -933.097 605.594 1112.39 
12494301 19302 -13923 1601.67 -853.596 627.324 1059.32 
10805 2
12495400 19041.5 -13014.9 1731.33 -748.552 771.178 1074.73 
12494301 18907.7 -13585.5 1594.4 -796.498 681.751 1048.42 
10805.5 2
12495400 18727.3 -12725.6 1748.33 -634.747 584.512 862.878 
12494301 18524.1 -13284.5 1586.8 -774.949 608.215 985.126 
10806 2
12495400 18210.4 -12358 1759.2 -1044.18 742.626 1281.33 
12494301 17998.9 -12894.4 1568.8 -1061.14 788.013 1321.74 
10806.5 2
12495400 17688.8 -11948.2 1622.4 -1053.74 827.879 1340.05 
12494301 17420.1 -12487.9 1478.4 -1169.16 821.279 1428.79 
10807 2
12495400 16875.3 -11490.8 1672.67 -1643.37 924.04 1885.34 
12494301 17014.7 -12126.3 1446.33 -818.99 730.505 1097.44 
10807.5 2
12495400 16538.1 -11057.1 1700.38 -658.732 847.144 1073.12 
12494301 16310.5 -11658.1 1615.31 -1375.46 914.339 1651.63 
10808 2
12495400 16120.2 -10687.3 1721.13 -812.962 719.447 1085.59 
12494301 15806.7 -11246.1 1704.67 -980.22 801.67 1266.3 
10808.5 2
12495400 15769.6 -10320.2 1744.93 -708.283 741.549 1025.46 
12494301 15469.5 -10848.3 1702 -681.077 803.502 1053.32 
10809 2
12495400 15469.5 -9973.13 1709.87 -606.195 701.145 926.864 
12494301 15088.5 -10518.4 1661.33 -769.697 666.532 1018.18 
10809.5 2
12495400 15099.5 -9522.6 1716.07 -747.475 910.168 1177.76 
12494301 14633.3 -10083.3 1597.8 -919.596 879.057 1272.16 
10810 2
12495400 14586.9 -9108.27 1753.07 -1033.6 835.349 1328.96 
12494301 14194.3 -9607.13 1644.93 -885.081 959.946 1305.7 
10810.5 2
12495400 14106.5 -8229.13 1698.87 -970.505 1776.03 2023.9 
12494301 13783.1 -8933.67 1635.8 -830.842 1360.54 1594.17 
10811 2
12495400 13692.1 -7814.94 1677.62 -809.383 808.976 1144.35 
12494301 13365.5 -8400.25 1649.44 -815.56 1041.83 1323.08 
10811.5 2
12495400 13331.3 -7521.6 1725.33 -705.928 574.046 909.87 
12494301 12942.7 -7960.27 1623.93 -827.332 861.024 1194.09 
10812 2
12495400 13001.6 -7207.07 1750.47 -666.128 635.421 920.59 
12494301 12600.1 -7565.27 1680.87 -692.256 797.98 1056.4 
10812.5 2
12495400 12640.4 -6806.73 1726.07 -729.697 808.754 1089.28 
12494301 12162.4 -7197 1653.33 -884.175 743.973 1155.54 
10813 2
12495400 12294 -6436.27 1700.87 -699.798 748.418 1024.62 
12494301 11774.5 -6743.67 1630.07 -783.569 915.825 1205.29 
10813.5 2
12495400 11814.2 -6006 1605 -969.293 869.226 1301.95 
12494301 11305.1 -6334.87 1577.73 -948.418 825.859 1257.59 
10814 2
12495400 11383.5 -5362.67 1647.73 -864.926 1291.83 1554.65 
12494301 10981.5 -5857.27 1590.73 -649.665 959.036 1158.37 
10814.5 2
12495400 11037.2 -4973.75 1675.81 -676.326 759.603 1017.06 
12494301 10575.7 -5385.06 1550.38 -792.668 922.274 1216.1 
10815 2
12495400 10749.7 -4438.6 1652.47 -562.533 1047.26 1188.78 
12494301 10251.1 -4980.6 1559.53 -635.266 791.512 1014.92 
10815.5 2
12495400 10412 -4054.93 1647.73 -682.29 775.084 1032.61 
12494301 9913.33 -4556.33 1629.27 -682.29 857.104 1095.51 
10816 2
12495400 10095.1 -3608.67 1613.13 -640.269 901.549 1105.77 
12494301 9598.53 -4115.4 1544.8 -635.96 890.774 1094.5 
10816.5 2
12495400 9746.27 -3173.67 1599.8 -704.646 878.788 1126.41 
12494301 9249.07 -3594.53 1631.67 -705.993 1052.26 1267.15 
10817 2
12495400 9435.8 -2774.07 1594.93 -627.205 807.273 1022.29 
12494301 8881.2 -3083.93 1659.53 -743.165 1031.52 1271.34 
10817.5 2
12495400 9061.07 -2313.93 1679.87 -757.037 929.562 1198.83 
12494301 8483.8 -2665.93 1663.67 -802.828 844.444 1165.17 
10818 2
12495400 8532.12 -1944.88 1762.62 -1033.09 720.817 1259.7 
12494301 8011.06 -2051.25 1630 -923.315 1200.55 1514.54 
10818.5 2
12495400 8072.87 -1460.27 1737.73 -898.744 948.353 1306.57 
12494301 7560.6 -1520 1635.53 -881.531 1039.63 1363.06 
10819 2
12495400 7694.67 -972.933 1651.07 -762.5 982.527 1243.69 
12494301 7176 -1035.67 1628.13 -775.403 976.478 1246.9 
10819.5 2
12495400 7211.07 -252.333 1647.27 -976.97 1455.76 1753.2 
12494301 6727.6 -479.733 1614.67 -905.859 1123.1 1442.89 
10820 2
12495400 6856.07 350.4 1619.2 -717.172 1217.64 1413.15 
12494301 6405.6 93.3333 1554.07 -650.505 1157.71 1327.95 
10820.5 2
12495400 6542.4 958.333 1590.47 -633.67 1228.15 1381.99 
12494301 5995.13 670.067 1557.67 -829.226 1165.12 1430.08 
10821 2
12495400 6415.4 1390.67 1566.8 -256.566 873.401 910.305 
12494301 5832.73 1229.8 1484.8 -328.081 1130.77 1177.41 
10821.5 2
12495400 6161.25 1949 1485.44 -496.387 1090.49 1198.16 
12494301 5508 1826.38 1401.12 -634.245 1165.19 1326.62 
10822 2
12495400 5940 2554.93 1518.07 -432.975 1185.78 1262.35 
12494301 5224.73 2390.53 1363.13 -554.338 1104.03 1235.38 
10822.5 2
12495400 5674.27 3179.73 1505.8 -536.835 1262.22 1371.64 
12494301 5059.6 2878.33 1393.2 -333.603 985.455 1040.39 
10823 2
12495400 5507.87 3631.13 1505.33 -336.162 911.919 971.906 
12494301 4852.07 3417.4 1437.4 -419.259 1089.02 1166.94 
10823.5 2
12495400 5334.93 4129.2 1568 -349.36 1006.2 1065.12 
12494301 4605.53 3864.33 1507.73 -498.047 902.896 1031.15 
10824 2
12495400 5169.07 4864.93 1655.87 -335.084 1486.33 1523.63 
12494301 4550.8 4310.6 1539.93 -110.572 901.549 908.304 
10824.5 2
12495400 5068.19 5109.12 1645.5 -197.03 476.937 516.032 
12494301 4439.12 4818.56 1626 -218.115 992.114 1015.81 
10825 1
12494301 4344.53 5295.67 1651.07 -185.111 933.668 951.841 
