# Supplementary material for: Intrinsic group behaviour: Dependence of pedestrian dyad dynamics on principal social and personal features
Source: PLoS One. 2017 Nov 2;12(11):e0187253. doi: 10.1371/journal.pone.0187253 (PMC5667819; doi:10.1371/journal.pone.0187253)
Supplement: S1 Data Set — (ZIP) [file pone.0187253.s001.zip › set/trajectories/traj_2_0508_121.dat]

2 12482101 12482100 0 1 0 0 2 0 1 30 30 30 1764.02 1790.66 1737.38
10701.5 2
12482101 37163.9 -20472.2 1717.12 0 0 0 
12482100 36698.5 -21214.8 1732.55 0 0 0 
10702 2
12482101 36767.5 -20152.7 1836.8 -1045.76 843.228 1343.37 
12482100 36341.9 -21001.6 1700.2 -831.207 497.012 968.466 
10702.5 2
12482101 36149.1 -19747.3 1781.33 -1249.29 818.855 1493.74 
12482100 36058.7 -20734.9 1682.27 -572.121 538.855 785.931 
10703 2
12482101 35378.5 -19531.3 1768.2 -1556.9 436.364 1616.9 
12482100 35398.4 -20518.9 1717.2 -1333.87 436.229 1403.39 
10703.5 2
12482101 34910.3 -19372.5 1758.4 -945.859 320.943 998.826 
12482100 34503.5 -20268.4 1765.4 -1807.81 506.128 1877.32 
10704 2
12482101 34389.6 -19101.7 1752.73 -1051.85 546.936 1185.55 
12482100 33952.3 -20019.7 1742.6 -1113.54 502.357 1221.61 
10704.5 2
12482101 33913.9 -18995.9 1695.12 -929.028 206.632 951.73 
12482100 33512.8 -19871.9 1701.38 -858.561 288.664 905.789 
10705 2
12482101 33106.4 -18878.7 1779.47 -1580.31 229.362 1596.87 
12482100 32891.9 -19698.2 1717.8 -1215.04 339.995 1261.71 
10705.5 2
12482101 32567.9 -18730.5 1762.27 -1087.95 299.529 1128.43 
12482100 32301.9 -19506.4 1691.67 -1191.78 387.475 1253.19 
10706 2
12482101 31948.3 -18478.9 1674.4 -1251.58 508.283 1350.86 
12482100 31699.1 -19304.9 1600.47 -1217.91 407.003 1284.12 
10706.5 2
12482101 31397.9 -18150.9 1551.07 -1111.92 662.492 1294.32 
12482100 31026.3 -18961.5 1441.47 -1359.06 693.872 1525.94 
10707 2
12482101 30696.9 -17901 1526.67 -1413.31 503.898 1500.45 
12482100 30383.7 -18755.9 1375 -1295.56 414.516 1360.26 
10707.5 2
12482101 30007.6 -17685.1 1594.27 -1392.59 436.229 1459.32 
12482100 29851.1 -18413.3 1448.6 -1075.96 692.121 1279.34 
10708 2
12482101 29427.7 -17336.6 1769.06 -1132.64 680.55 1321.37 
12482100 29272.5 -18100.8 1587.19 -1130.14 610.262 1284.38 
10708.5 2
12482101 28861.2 -17053.9 1797.33 -1108.59 553.343 1239.01 
12482100 28734.7 -17705.3 1695.8 -1052.51 773.932 1306.43 
10709 2
12482101 28345.7 -16767.5 1817 -1039.38 577.419 1189 
12482100 28192.6 -17562.3 1744 -1092.88 288.306 1130.27 
10709.5 2
12482101 27836.7 -16545.5 1798.13 -1028.28 448.35 1121.78 
12482100 27696.8 -17307.3 1740.2 -1001.62 515.152 1126.33 
10710 2
12482101 27326.8 -16323.6 1752.53 -1030.03 448.35 1123.38 
12482100 27250.6 -17014.6 1741.93 -901.414 591.38 1078.09 
10710.5 2
12482101 26719.5 -15983.3 1705.87 -1226.8 687.542 1406.33 
12482100 26766.7 -16747.8 1708 -977.508 538.99 1116.26 
10711 2
12482101 26120.5 -15555.7 1695.13 -1210.1 863.838 1486.8 
12482100 26192.9 -16333.1 1651.07 -1159.33 837.845 1430.39 
10711.5 2
12482101 25495.6 -15275.4 1746.5 -1220.65 547.445 1337.79 
12482100 25557.2 -15955.2 1715.56 -1241.56 738.045 1444.36 
10712 2
12482101 24916.1 -15050.1 1699.13 -1133.91 440.786 1216.57 
12482100 24949.9 -15646.7 1768.87 -1188.49 603.759 1333.06 
10712.5 2
12482101 24438.7 -14906.3 1737.8 -958.635 288.889 1001.22 
12482100 24467.7 -15513.7 1716.73 -968.139 267.068 1004.3 
10713 2
12482101 23863.2 -14743.8 1712.67 -1160.35 327.554 1205.7 
12482100 23802.8 -15375.9 1694.47 -1340.59 277.823 1369.08 
10713.5 2
12482101 23302.9 -14556.7 1698.53 -1131.85 377.912 1193.28 
12482100 23164.9 -15244.1 1693.4 -1288.75 266.263 1315.97 
10714 2
12482101 22603.8 -14478.5 1647.2 -1412.39 157.98 1421.2 
12482100 22511.2 -15066.6 1686.67 -1320.54 358.519 1368.34 
10714.5 2
12482101 21951.3 -14203.3 1642.6 -1318.11 555.96 1430.57 
12482100 21819.9 -14901.7 1614.27 -1396.63 333.064 1435.8 
10715 2
12482101 21391.6 -13962.6 1706.12 -1091.05 469.339 1187.72 
12482100 21166.1 -14606.6 1664 -1274.47 575.382 1398.34 
10715.5 2
12482101 20899.6 -13676.2 1760.93 -960.986 559.302 1111.9 
12482100 20648.7 -14418.2 1676.67 -1010.41 367.896 1075.3 
10716 2
12482101 20473.7 -13394.7 1774.13 -858.602 567.608 1029.26 
12482100 20102.5 -14126.5 1709.53 -1101.21 588.172 1248.44 
10716.5 2
12482101 20016.9 -13049.7 1728.6 -921.102 695.565 1154.23 
12482100 19593.5 -13860.3 1708 -1026.21 536.559 1158.02 
10717 2
12482101 19640.1 -12718.6 1790.4 -761.077 668.822 1013.19 
12482100 19189.1 -13467.6 1678.53 -816.97 793.401 1138.83 
10717.5 2
12482101 19133.1 -12380.9 1767.6 -1022.31 680.78 1228.24 
12482100 18775 -13000 1694.67 -834.946 942.742 1259.32 
10718 2
12482101 18740.7 -11980.3 1753.6 -792.727 809.293 1132.86 
12482100 18229.2 -12660.8 1642.2 -1102.63 685.253 1298.21 
10718.5 2
12482101 18215.5 -11730.5 1711.33 -1060.88 504.646 1174.79 
12482100 17787 -12305.3 1590.27 -893.333 718.114 1146.18 
10719 2
12482101 17318.7 -11245.2 1768.81 -1751.65 947.941 1991.7 
12482100 17141.2 -11933.3 1595.44 -1261.35 726.603 1455.67 
10719.5 2
12482101 16756.1 -10873.7 1778 -1101.02 727.047 1319.41 
12482100 16193.1 -11447.7 1748.53 -1855.29 950.383 2084.55 
10720 2
12482101 16369.1 -10477.2 1812.67 -781.684 800.943 1119.17 
12482100 15803.9 -11029.1 1777.87 -786.397 845.657 1154.8 
10720.5 2
12482101 16071.2 -10115.3 1835.67 -601.886 731.044 946.938 
12482100 15521.3 -10626.3 1812 -570.774 813.603 993.847 
10721 2
12482101 15718.5 -9692.67 1833.33 -712.593 853.872 1112.15 
12482100 15103.6 -10155.5 1760.73 -843.906 951.111 1271.53 
10721.5 2
12482101 15263.5 -9339.8 1800.87 -917.339 711.425 1160.88 
12482100 14714.9 -9716.6 1724.67 -783.602 884.946 1182.02 
10722 2
12482101 14732.9 -8709.87 1762.33 -1069.62 1270.03 1660.44 
12482100 14175.6 -9103.4 1732.27 -1087.37 1236.29 1646.44 
10722.5 2
12482101 14180.4 -8038.38 1739.81 -1079.22 1311.51 1698.46 
12482100 13634 -8426.81 1728.25 -1057.81 1321.46 1692.7 
10723 2
12482101 13723.9 -7597.6 1739.33 -893.232 862.573 1241.73 
12482100 13259.5 -8015.13 1694.53 -732.811 805.634 1089.06 
10723.5 2
12482101 13391.7 -7238.13 1800.13 -671.111 726.195 988.812 
12482100 12914.7 -7634.73 1727.27 -696.7 768.485 1037.29 
10724 2
12482101 13023.4 -6839.53 1788.2 -744.108 805.253 1096.42 
12482100 12513.9 -7230.13 1760.93 -809.562 817.374 1150.43 
10724.5 2
12482101 12593.4 -6456.13 1791.47 -866.935 772.984 1161.5 
12482100 12080.4 -6898 1742.33 -874.059 669.624 1101.08 
10725 2
12482101 12090.8 -5985.6 1744.67 -1013.31 948.656 1388.07 
12482100 11591 -6415.07 1711 -986.694 973.656 1386.21 
10725.5 2
12482101 11605.1 -5393.73 1705.13 -981.145 1195.69 1546.71 
12482100 11008.3 -5875.93 1643.07 -1177.1 1089.16 1603.7 
10726 2
12482101 11056.3 -4945.75 1683.44 -1071.92 874.967 1383.68 
12482100 10591.6 -5405.5 1637.94 -814.006 918.815 1227.53 
10726.5 2
12482101 10689 -4450.4 1707.8 -717.407 967.48 1204.45 
12482100 10162.7 -5006.27 1632.2 -837.557 779.753 1144.34 
10727 2
12482101 10270.3 -3964.67 1736.87 -845.791 981.279 1295.48 
12482100 9768.2 -4543.47 1677.2 -797.037 934.949 1228.58 
10727.5 2
12482101 9878.87 -3528.27 1744.33 -790.842 881.616 1184.35 
12482100 9307.67 -4062.93 1696.87 -930.37 970.774 1344.62 
10728 2
12482101 9455.53 -3133.13 1785.4 -855.219 798.249 1169.87 
12482100 8900.67 -3610.33 1680.67 -822.222 914.343 1229.66 
10728.5 2
12482101 9143.33 -2660.33 1739.33 -630.707 955.152 1144.6 
12482100 8528.2 -3188.93 1710.8 -752.458 851.313 1136.19 
10729 2
12482101 8804.81 -2222.06 1775.31 -661.174 855.998 1081.61 
12482100 8124.81 -2706.69 1721.62 -787.866 941.886 1227.96 
10729.5 2
12482101 8345.13 -1813.2 1765.27 -899.568 800.122 1203.92 
12482100 7711.27 -2223.53 1717.33 -809.287 945.507 1244.56 
10730 2
12482101 7766.33 -1256.87 1742.93 -1169.29 1123.91 1621.85 
12482100 7179.13 -1658.93 1686.4 -1075.02 1140.61 1567.37 
10730.5 2
12482101 7352.33 -858 1719.47 -836.364 805.791 1161.38 
12482100 6816.73 -1236.2 1697.87 -732.121 854.007 1124.87 
10731 2
12482101 6846.27 -339.667 1702.67 -1022.36 1047.14 1463.46 
12482100 6303.67 -810.533 1692.4 -1036.5 859.933 1346.78 
10731.5 2
12482101 6398.93 63.7333 1699.87 -903.704 814.949 1216.89 
12482100 5904.2 -269.267 1661.67 -807.003 1093.47 1359.02 
10732 2
12482101 5975.2 436.6 1651.87 -856.027 753.266 1140.26 
12482100 5448.33 53.8 1655 -920.943 652.66 1128.76 
10732.5 2
12482101 5481.5 896.5 1617.81 -964.258 898.242 1317.81 
12482100 5098.75 474.375 1600.69 -682.78 821.436 1068.15 
10733 2
12482101 5132.47 1393.53 1562.33 -683.04 972.668 1188.54 
12482100 4663.53 1001.13 1619.53 -851.696 1030.84 1337.17 
10733.5 2
12482101 4722.87 1942.53 1513.2 -827.475 1109.09 1383.76 
12482100 4161.87 1431.8 1613.13 -1013.47 870.034 1335.69 
10734 2
12482101 4361.2 2492.13 1495.2 -730.64 1110.3 1329.14 
12482100 3734.47 1988.13 1608.67 -863.434 1123.91 1417.28 
10734.5 2
12482101 4007.2 2963.47 1589.4 -715.152 952.189 1190.84 
12482100 3394.53 2605.8 1659.93 -686.734 1247.81 1424.3 
10735 2
12482101 3584.07 3665.27 1716.2 -854.815 1417.78 1655.54 
12482100 3130.93 3069.53 1659.67 -532.525 936.835 1077.61 
10735.5 2
12482101 3386 4105.13 1703.8 -400.135 888.62 974.552 
12482100 2835.6 3602.4 1725.2 -596.633 1076.5 1230.78 
10736 2
12482101 3174.5 4463.19 1715 -413.086 699.325 812.216 
12482100 2604.62 4197.75 1725.5 -451.123 1162.79 1247.24 
10736.5 2
12482101 2964.47 5043.87 1696.27 -411.024 1136.36 1208.41 
12482100 2396.53 4737.67 1738.47 -407.224 1056.59 1132.35 
10737 2
12482101 2790.67 5733.6 1688.6 -351.111 1393.4 1436.96 
12482100 2165.2 5376.07 1700.73 -467.34 1289.7 1371.76 
10737.5 2
12482101 2348.33 6203.4 1675 -893.603 949.091 1303.57 
12482100 1610.07 5788.93 1731.2 -1121.48 834.074 1397.64 
10738 2
12482101 1957.33 6547.8 1844.33 -789.899 695.758 1052.62 
12482100 1293.67 6260.33 1791.8 -639.192 952.323 1146.95 
10738.5 2
12482101 1775.53 6963.73 1930.13 -367.273 840.269 917.029 
12482100 1143.93 6781.27 1796.67 -302.492 1052.39 1095 
10739 2
12482101 1632.62 7473.56 1833.75 -279.118 995.76 1034.14 
12482100 987.688 7256.25 1750.75 -305.168 927.702 976.605 
10739.5 2
12482101 1298.2 7963.07 1839 -654.452 957.934 1160.15 
12482100 814.667 7716.73 1751.8 -338.593 901.142 962.653 
10740 2
12482101 1254.6 8491.73 1811.33 -87.9032 1065.86 1069.48 
12482100 631.6 8221.4 1671.47 -369.086 1017.47 1082.35 
10740.5 2
12482101 1441.13 9017.2 1806 376.075 1059.41 1124.18 
12482100 579.467 8717.6 1657.33 -105.108 1000.4 1005.91 
10741 2
12482101 1489.8 9625.13 1806 98.3165 1228.15 1232.08 
12482100 657.467 9113.93 1655.87 157.576 800.673 816.032 
10741.5 2
12482101 1585.53 10096.7 1793.73 193.401 952.727 972.159 
12482100 439.733 9658.73 1817.07 -439.865 1100.61 1185.25 
10742 1
12482100 116 10126.7 1995.47 -654.007 945.32 1149.5 
10742.5 1
12482100 -232.062 10678.1 2024.06 -679.81 1076.94 1273.56 
10743 1
12482100 -642.867 11069.8 2028.53 -803.922 766.61 1110.85 
