# Supplementary material for: Intrinsic group behaviour: Dependence of pedestrian dyad dynamics on principal social and personal features
Source: PLoS One. 2017 Nov 2;12(11):e0187253. doi: 10.1371/journal.pone.0187253 (PMC5667819; doi:10.1371/journal.pone.0187253)
Supplement: S1 Data Set — (ZIP) [file pone.0187253.s001.zip › set/trajectories/traj_2_0508_118.dat]

2 12464300 12464500 0 0 1 0 2 0 1 20 20 20 1776.94 1826.03 1727.85
10603 1
12464300 34663.4 -19676.4 1828.67 0 0 0 
10603.5 1
12464300 34263.1 -19597.8 1786.75 -969.448 190.543 987.996 
10604 1
12464300 33940.9 -19141.1 1798.87 -630.52 893.575 1093.63 
10604.5 1
12464300 33477.1 -19057.8 1794.6 -936.97 168.35 951.974 
10605 1
12464300 32934.5 -18884.7 1769.27 -1096.03 349.63 1150.44 
10605.5 2
12464500 31747.3 -19126.9 1281 0 0 0 
12464300 32378.5 -18665.2 1778.27 -1123.37 443.502 1207.74 
10606 2
12464500 31290.3 -18966.6 1328.8 -989.266 347.02 1048.37 
12464300 31557.3 -18433.3 1624.6 -1658.86 468.552 1723.76 
10606.5 2
12464500 30665.9 -18701.2 1360.53 -1261.41 536.162 1370.63 
12464300 31047.7 -18280.2 1600.53 -1029.63 309.226 1075.06 
10607 2
12464500 30047.1 -18503.1 1460.94 -1208.48 386.865 1268.89 
12464300 30444.4 -18048.5 1591.44 -1178.18 452.539 1262.1 
10607.5 2
12464500 29598.3 -18259.1 1577.47 -878.392 477.609 999.842 
12464300 29848.2 -17751.6 1700.73 -1166.81 581.018 1303.46 
10608 2
12464500 29099.5 -18057.1 1627.6 -1007.68 408.081 1087.17 
12464300 29344.9 -17553 1776.53 -1016.84 401.212 1093.13 
10608.5 2
12464500 28536.4 -17893.3 1728.07 -1137.51 330.774 1184.63 
12464300 28704.5 -17388.1 1798.67 -1293.74 333.064 1335.92 
10609 2
12464500 28019.7 -17718.4 1717.67 -1041.67 352.688 1099.75 
12464300 28259.2 -17179.3 1835.2 -897.715 421.102 991.574 
10609.5 2
12464500 27525.5 -17552.5 1734.67 -998.519 335.084 1053.24 
12464300 27786.6 -17018.9 1838.87 -954.747 323.906 1008.2 
10610 2
12464500 27028.1 -17439.8 1714 -1004.71 227.744 1030.2 
12464300 27243.1 -16882.7 1862.47 -1098.05 275.152 1132 
10610.5 2
12464500 26512.6 -17307.6 1689.56 -1006.85 258.276 1039.45 
12464300 26697.2 -16794.1 1853.69 -1066.17 173.185 1080.14 
10611 2
12464500 25974 -17086.2 1621.33 -1054.06 433.195 1139.61 
12464300 26114.7 -16516.3 1789.73 -1139.96 543.501 1262.9 
10611.5 2
12464500 25340.9 -16907.7 1642.33 -1278.92 360.539 1328.77 
12464300 25481.9 -16217.2 1800.07 -1278.38 604.31 1414.02 
10612 2
12464500 24783.1 -16667.3 1695.93 -1127 485.657 1227.19 
12464300 24885.6 -16037.7 1817.4 -1204.58 362.559 1257.96 
10612.5 2
12464500 24334.5 -16447.9 1661.8 -906.128 443.367 1008.78 
12464300 24396.9 -15863.2 1794.13 -987.205 352.593 1048.28 
10613 2
12464500 23733.7 -16263.3 1763.33 -1213.87 372.929 1269.87 
12464300 23943.3 -15726.5 1795.07 -916.498 276.094 957.182 
10613.5 2
12464500 23323.2 -16125.5 1715.5 -801.717 269.076 845.667 
12464300 23465.5 -15570.2 1785.56 -933.138 305.241 981.794 
10614 2
12464500 22694.5 -15949.3 1653.87 -1230.37 344.749 1277.76 
12464300 22996.4 -15400.4 1765.33 -918.004 332.387 976.326 
10614.5 2
12464500 22298.1 -15758.3 1598.13 -800.808 385.993 888.979 
12464300 22551.9 -15155.9 1764.87 -898.047 494.007 1024.95 
10615 2
12464500 21750.9 -15591.6 1541.2 -1105.45 336.7 1155.59 
12464300 21985.9 -14955.6 1690.93 -1143.43 404.579 1212.9 
10615.5 2
12464500 21272.2 -15288.9 1570.2 -967.003 611.582 1144.17 
12464300 21417.5 -14700.3 1703.2 -1148.15 515.825 1258.7 
10616 2
12464500 20739.5 -15013.9 1657.07 -1076.23 555.421 1211.1 
12464300 20904.1 -14474.2 1762.53 -1037.31 456.7 1133.39 
10616.5 2
12464500 20272.3 -14705.3 1707.4 -943.704 623.434 1131.04 
12464300 20491.1 -14215.1 1788.93 -834.343 523.367 984.907 
10617 2
12464500 19812.8 -14444 1696.19 -897.502 510.417 1032.49 
12464300 20061.6 -13988.9 1779.31 -838.753 441.789 947.99 
10617.5 2
12464500 19323.7 -14180.7 1634.8 -957.102 515.199 1086.96 
12464300 19597.5 -13647.3 1820.27 -908.203 668.632 1127.79 
10618 2
12464500 18987 -13822.2 1650.27 -680.269 724.31 993.676 
12464300 19248.5 -13330.1 1823.4 -705.185 640.673 952.758 
10618.5 2
12464500 18552.2 -13527 1634.13 -878.384 596.364 1061.7 
12464300 18896.7 -13021.9 1801.6 -710.707 622.761 944.953 
10619 2
12464500 18170.9 -13135.8 1552.13 -770.37 790.303 1103.65 
12464300 18424.4 -12642.5 1773.2 -954.074 766.33 1223.73 
10619.5 2
12464500 17768 -12816.3 1598.6 -813.872 645.522 1038.79 
12464300 18100.1 -12352.7 1696.33 -655.084 585.589 878.664 
10620 2
12464500 17285.1 -12375.2 1684.13 -975.623 891.044 1321.29 
12464300 17606.7 -11966.2 1631.93 -996.902 780.741 1266.24 
10620.5 2
12464500 16862.8 -12011.4 1649.12 -823.229 709.089 1086.51 
12464300 16983.7 -11512.5 1754.56 -1214.38 884.405 1502.3 
10621 2
12464500 16435.3 -11638.4 1616.33 -834.798 728.589 1108.03 
12464300 16433.4 -11143.1 1832.13 -1074.78 721.419 1294.45 
10621.5 2
12464500 15849.7 -11203.7 1699.47 -1180.78 876.344 1470.45 
12464300 16146.5 -10802.1 1881 -578.495 687.5 898.506 
10622 2
12464500 15456.1 -10846.7 1747.73 -793.414 719.758 1071.24 
12464300 15808.7 -10430 1887.33 -681.048 750.269 1013.28 
10622.5 2
12464500 15165.2 -10472 1781.8 -587.744 757.037 958.409 
12464300 15500.5 -10056.8 1869.07 -622.492 753.939 977.712 
10623 2
12464500 14776.5 -10109.3 1742.73 -785.32 732.795 1074.11 
12464300 15162.4 -9724.27 1911.67 -683.098 671.785 958.08 
10623.5 2
12464500 14450.8 -9695.2 1783.2 -657.912 836.498 1064.23 
12464300 14824.8 -9298.07 1883.47 -682.02 861.01 1098.4 
10624 2
12464500 13864.6 -9036.75 1713.19 -1145 1286.04 1721.89 
12464300 14293.7 -8629.75 1831.31 -1037.33 1305.31 1667.3 
10624.5 2
12464500 13406.8 -8597.73 1664.8 -895.817 859.132 1241.21 
12464300 13821.3 -8066.4 1802.27 -924.372 1102.45 1438.7 
10625 2
12464500 13085.9 -8361.4 1611.6 -648.215 477.441 805.067 
12464300 13432.6 -7909 1814.13 -785.32 317.98 847.253 
10625.5 2
12464500 12803.2 -7987.6 1717.87 -571.178 755.152 946.836 
12464300 13034.1 -7498.6 1817.4 -804.983 829.091 1155.59 
10626 2
12464500 12423.2 -7478.47 1741.2 -767.677 1028.55 1283.45 
12464300 12753.7 -7099.07 1849.87 -566.599 807.138 986.158 
10626.5 2
12464500 12077.6 -7138.53 1725.53 -698.182 686.734 979.317 
12464300 12377.5 -6680.8 1793.67 -760 844.983 1136.48 
10627 2
12464500 11637.5 -6777.4 1676.4 -889.158 729.562 1150.16 
12464300 11911.5 -6297.2 1715.4 -941.414 774.949 1219.35 
10627.5 2
12464500 11157.8 -6298.38 1646.12 -936.947 935.596 1324.09 
12464300 11501.9 -5890.5 1740.88 -799.984 794.336 1127.36 
10628 2
12464500 10667.1 -5888.2 1672.13 -958.366 801.123 1249.11 
12464300 11139.2 -5428.27 1769.47 -708.35 902.799 1147.52 
10628.5 2
12464500 10327 -5529.27 1662.6 -687.003 725.118 998.884 
12464300 10714.8 -4990.93 1746.87 -857.374 883.502 1231.12 
10629 2
12464500 10005.3 -5107.87 1656.6 -649.966 851.313 1071.07 
12464300 10367.9 -4624.27 1710.13 -700.875 740.741 1019.77 
10629.5 2
12464500 9717.33 -4667.8 1665.33 -581.684 889.024 1062.41 
12464300 9982.87 -4199.87 1716.73 -777.778 857.374 1157.6 
10630 2
12464500 9365.33 -4247.87 1682.33 -711.111 848.35 1106.97 
12464300 9756.07 -3811.6 1771.27 -458.182 784.377 908.393 
10630.5 2
12464500 9047.75 -3829.81 1716.31 -620.28 816.512 1025.4 
12464300 9404.62 -3409.12 1760.88 -686.41 786.084 1043.59 
10631 2
12464500 8665.27 -3403.2 1665.8 -748.5 834.858 1121.27 
12464300 8996.87 -2944.53 1725.13 -797.962 909.181 1209.69 
10631.5 2
12464500 8232.47 -3025.8 1683.4 -870.825 759.356 1155.4 
12464300 8561.8 -2527.93 1786.73 -875.386 838.229 1211.99 
10632 2
12464500 7840.87 -2627.53 1707.4 -791.111 804.579 1128.36 
12464300 8160.47 -2111 1800.2 -810.774 842.29 1169.11 
10632.5 2
12464500 7486.13 -2290.53 1678.07 -716.633 680.808 988.465 
12464300 7745.67 -1735.6 1775.53 -837.98 758.384 1130.2 
10633 2
12464500 6972.13 -1800.93 1702.4 -1038.38 989.091 1434.06 
12464300 7313.73 -1384.4 1764.47 -872.593 709.495 1124.63 
10633.5 2
12464500 6445.53 -1459.2 1706.93 -1063.84 690.37 1268.21 
12464300 6857.53 -958.467 1784 -921.616 860.471 1260.87 
10634 2
12464500 5998.88 -1144.06 1708.56 -872.38 615.503 1067.66 
12464300 6388.25 -603.125 1781.12 -916.569 694.027 1149.68 
10634.5 2
12464500 5484.13 -817.867 1711.73 -1007.32 638.348 1192.55 
12464300 5964.73 -151.467 1767.53 -828.8 883.871 1211.67 
10635 2
12464500 5113.07 -516.667 1704.13 -749.63 608.485 965.504 
12464300 5490.13 128.267 1746.93 -958.788 565.118 1112.94 
10635.5 2
12464500 4703.2 -178.267 1673.93 -828.013 683.636 1073.76 
12464300 4983.47 457.2 1714.73 -1023.57 664.512 1220.36 
10636 2
12464500 4275.4 77 1617.87 -864.242 515.69 1006.41 
12464300 4504 796.467 1681 -968.62 685.387 1186.58 
10636.5 2
12464500 3753.47 417.533 1558.27 -1054.41 687.946 1258.99 
12464300 3918.13 1073.93 1609.27 -1183.57 560.539 1309.6 
10637 2
12464500 3269 773.4 1546 -978.721 718.923 1214.39 
12464300 3533.53 1366.53 1575.47 -776.97 591.111 976.265 
10637.5 2
12464500 2706.56 1159.69 1582.19 -1098.51 754.468 1332.65 
12464300 3023 1701.25 1704.5 -997.135 653.743 1192.33 
10638 2
12464500 2172.2 1472.87 1600.2 -1045.72 612.875 1212.08 
12464300 2390.67 2007.67 1758.13 -1237.44 599.641 1375.08 
10638.5 2
12464500 1620.07 1737.4 1620.93 -1115.42 534.411 1236.83 
12464300 1873.2 2224.07 1802 -1045.39 437.172 1133.12 
10639 2
12464500 1142.2 1960.53 1672 -965.387 450.774 1065.44 
12464300 1387.8 2450.6 1825.73 -980.606 457.643 1082.14 
10639.5 2
12464500 580.867 2142.2 1727.2 -1134.01 367.003 1191.92 
12464300 873.6 2684.13 1823.4 -1038.79 471.785 1140.9 
10640 2
12464500 131.533 2326.6 1765.87 -907.744 372.525 981.211 
12464300 473.867 2898.53 1815.4 -807.542 433.131 916.366 
10640.5 2
12464500 -306.467 2547.47 1717.13 -884.848 446.195 990.983 
12464300 -62.2 3155.13 1852.47 -1082.96 518.384 1200.64 
10641 2
12464500 -719.312 2804.5 1764.25 -806.34 502.018 949.845 
12464300 -862.062 3250.62 1816 -1562.23 186.507 1573.33 
10641.5 2
12464500 -1065.67 2994.27 1789.13 -677.797 371.363 772.864 
12464300 -1537 3057.2 1801.27 -1320.82 -378.523 1373.99 
10642 2
12464500 -1682.87 3375.27 1764.67 -1246.87 769.697 1465.3 
12464300 -1609.53 4041.67 1809.27 -146.532 1988.82 1994.21 
10642.5 2
12464500 -2320.07 3600.2 1751.53 -1287.27 454.411 1365.12 
12464300 -1953.6 4299.87 1851.33 -695.084 521.616 869.037 
10643 2
12464500 -2847.33 3882.07 1758.33 -1065.19 569.428 1207.84 
12464300 -2428.8 4466.6 1819.2 -960 336.835 1017.38 
10643.5 2
12464500 -3074.13 4181.07 1796.13 -458.182 604.04 758.153 
12464300 -2886.33 4704 1872.2 -924.31 479.596 1041.33 
10644 2
12464500 -3629.81 4425.25 1835.12 -1085.31 476.921 1185.48 
12464300 -3352.44 4989.06 1855.88 -910.36 556.763 1067.12 
10644.5 2
12464500 -4002.13 4566 1723.6 -728.612 275.44 778.937 
12464300 -3928.6 5159 1749.07 -1127.52 332.559 1175.54 
10645 2
12464500 -4153.27 4668.93 1641.53 -305.32 207.946 369.407 
12464300 -4509 5544 1602.93 -1172.53 777.778 1407.04 
10645.5 2
12464500 -4563.13 4925 1605.53 -828.013 517.306 976.326 
12464300 -4816.6 5856 1471.53 -621.414 630.303 885.12 
10646 2
12464500 -5042.93 5257.33 1534.33 -969.293 671.38 1179.1 
12464300 -4925.07 5801.8 1640.07 -219.125 -109.495 244.959 
10646.5 1
12464300 -5220.33 5866.8 1651.73 -596.498 131.313 610.781 
10647 1
12464300 -5600.07 5470.6 1617.07 -767.138 -800.404 1108.67 
