# Supplementary material for: Intrinsic group behaviour: Dependence of pedestrian dyad dynamics on principal social and personal features
Source: PLoS One. 2017 Nov 2;12(11):e0187253. doi: 10.1371/journal.pone.0187253 (PMC5667819; doi:10.1371/journal.pone.0187253)
Supplement: S1 Data Set — (ZIP) [file pone.0187253.s001.zip › set/trajectories/traj_2_0508_117.dat]

2 12462800 12463700 0 1 0 0 2 0 1 40 40 40 1715.51 1726.36 1704.66
10588.5 1
12462800 704.7 8836 1642 0 0 0 
10589 1
12462800 812.133 8397.67 1639.93 260.761 -1063.92 1095.41 
10589.5 1
12462800 1000.47 7767 1676.73 380.471 -1274.07 1329.67 
10590 1
12462800 1208.75 7328.56 1780.5 406.803 -856.323 948.039 
10590.5 1
12462800 1427.93 6891.13 1796.47 428.93 -856.026 957.476 
10591 1
12462800 1688.47 6507.4 1844.67 525.269 -773.656 935.121 
10591.5 1
12462800 1882.73 6086.87 1945 392.458 -849.562 935.831 
10592 1
12462800 2320.73 5584.93 1894.47 884.848 -1014.01 1345.8 
10592.5 1
12462800 2863.73 5334.93 1792 1096.97 -505.051 1207.65 
10593 1
12462800 3087 4709.87 1680.13 451.044 -1262.76 1340.9 
10593.5 1
12462800 3457.94 4179.69 1552.06 724.487 -1035.51 1263.79 
10594 1
12462800 3991.33 3861.27 1560.47 1043.83 -623.133 1215.68 
10594.5 1
12462800 4763.27 3607.2 1532.4 1556.32 -512.231 1638.45 
10595 1
12462800 5093.67 3182 1498 667.475 -858.99 1087.84 
10595.5 1
12462800 5555.73 2698.47 1449.93 933.468 -976.835 1351.14 
10596 1
12462800 5977.6 2517.53 1553 852.256 -365.522 927.333 
10596.5 1
12462800 6361.27 2076.47 1616.87 773.522 -889.247 1178.6 
10597 2
12463700 6020.27 1247.33 1523.13 0 0 0 
12462800 6661.38 1478.75 1613.56 585.006 -1165.14 1303.76 
10597.5 2
12463700 6329.73 738.8 1554.47 625.185 -1027.34 1202.62 
12462800 6940.4 907.533 1650.73 546.037 -1117.84 1244.08 
10598 2
12463700 6681.07 183.4 1584.33 709.764 -1122.02 1327.67 
12462800 7263.67 344.667 1687.47 653.064 -1137.1 1311.3 
10598.5 2
12463700 6995.47 -373.667 1589.33 635.152 -1125.39 1292.25 
12462800 7479.33 -93.7333 1683 435.69 -885.657 987.023 
10599 2
12463700 7332.6 -843.667 1623.27 681.077 -949.495 1168.51 
12462800 7888.47 -631.267 1689.13 826.532 -1085.93 1364.69 
10599.5 2
12463700 7707.93 -1324.27 1635.07 758.249 -970.909 1231.91 
12462800 8304.6 -1096.07 1668.4 840.673 -938.99 1260.33 
10600 2
12463700 8100.62 -1693.69 1635.88 766.976 -721.525 1053.02 
12462800 8817.56 -1443 1691.06 1001.88 -677.604 1209.51 
10600.5 2
12463700 8502.27 -2330.67 1708.53 785.992 -1246.53 1473.65 
12462800 9219.87 -1841.47 1713.33 787.288 -779.778 1108.1 
10601 2
12463700 8941.93 -2749.8 1731.4 888.215 -846.734 1227.15 
12462800 9704.13 -2290.27 1697.13 978.316 -906.667 1333.85 
10601.5 2
12463700 9374.87 -3126.4 1684.07 874.613 -760.808 1159.21 
12462800 10085.3 -2608.6 1685.47 770.101 -643.098 1003.31 
10602 2
12463700 9740.67 -3436.13 1650.53 738.99 -625.724 968.316 
12462800 10534.5 -3036.67 1715.27 907.34 -864.781 1253.44 
10602.5 2
12463700 10175.9 -3812.53 1669.2 875.654 -757.344 1157.73 
12462800 10939 -3379.73 1665.33 813.95 -690.275 1067.24 
10603 2
12463700 10674 -4253.07 1643 1006.33 -889.966 1343.41 
12462800 11327.9 -3730.2 1658 785.724 -708.013 1057.66 
10603.5 2
12463700 11131 -4655.88 1669.19 892.578 -786.735 1189.81 
12462800 11770.6 -4187.5 1658.19 864.632 -893.164 1243.11 
10604 2
12463700 11525.6 -4946.8 1632.13 772.211 -569.325 959.396 
12462800 12124.3 -4600.13 1630.53 692.189 -807.502 1063.57 
10604.5 2
12463700 11963.3 -5382.8 1589.6 884.31 -880.808 1248.13 
12462800 12591.3 -5070.6 1612.33 943.434 -950.438 1339.18 
10605 2
12463700 12414.4 -6041.33 1551.73 911.246 -1330.37 1612.53 
12462800 12989.3 -5629.67 1626.13 804.04 -1129.43 1386.39 
10605.5 2
12463700 12930.3 -6410.73 1615.27 1042.15 -746.263 1281.79 
12462800 13449.7 -6057 1622.8 930.101 -863.3 1269.01 
10606 2
12463700 13309.5 -6842 1677 766.195 -871.246 1160.23 
12462800 13748.1 -6455.53 1615 602.694 -805.118 1005.71 
10606.5 2
12463700 13669 -7170.47 1669.13 726.195 -663.569 983.709 
12462800 14176 -6892.67 1621.4 864.512 -883.098 1235.82 
10607 2
12463700 14025.3 -7616.38 1646.94 695.923 -870.915 1114.81 
12462800 14554.6 -7282.56 1658.75 739.502 -761.515 1061.49 
10607.5 2
12463700 14460.3 -8056.33 1645.93 851.313 -860.975 1210.79 
12462800 15087.3 -7903.4 1633.07 1042.48 -1214.95 1600.89 
10608 2
12463700 14964.7 -8697.33 1626.4 1018.99 -1294.95 1647.8 
12462800 15584.7 -8379.2 1668.67 1004.85 -961.212 1390.56 
10608.5 2
12463700 15370.5 -9349.8 1677.67 819.798 -1318.11 1552.25 
12462800 15971.1 -8931.73 1711.93 780.606 -1116.23 1362.1 
10609 2
12463700 15795.5 -9649.07 1731.53 856.72 -603.36 1047.86 
12462800 16358.3 -9306.8 1781.73 780.645 -756.183 1086.84 
10609.5 2
12463700 16149.3 -10153.5 1776.13 714.747 -1019.12 1244.78 
12462800 16721.3 -9703.6 1716.33 733.199 -801.616 1086.36 
10610 2
12463700 16504.9 -10514.9 1741 718.519 -729.966 1024.27 
12462800 17122.4 -10108 1778.67 810.37 -816.97 1150.71 
10610.5 2
12463700 16945.9 -10977.3 1737.12 861.336 -903.215 1248.08 
12462800 17564.1 -10507.4 1789.75 862.744 -780.029 1163.09 
10611 2
12463700 17485.1 -11344.4 1753.87 1055.18 -718.371 1276.5 
12462800 18020.3 -10808.9 1771.47 892.645 -590.134 1070.08 
10611.5 2
12463700 17891.8 -11789.3 1724.73 821.549 -898.721 1217.64 
12462800 18351.5 -11139.5 1776.6 669.226 -667.744 945.381 
10612 2
12463700 18720.5 -12112.9 1672.67 1674.21 -653.872 1797.37 
12462800 19289.2 -11436.6 1750.8 1894.28 -600.269 1987.11 
10612.5 2
12463700 19297.1 -12461 1687.67 1164.71 -703.165 1360.51 
12462800 19784.2 -11760.6 1701.33 1000 -654.545 1195.17 
10613 2
12463700 19706.7 -12742.2 1690.53 827.475 -568.081 1003.71 
12462800 20157.8 -12096.3 1675.47 754.747 -678.249 1014.72 
10613.5 2
12463700 20220.2 -12991.9 1660.38 1002.97 -487.769 1115.29 
12462800 20677.6 -12451.2 1763.62 1015.28 -693.075 1229.29 
10614 2
12463700 20611.8 -13238.3 1682.6 766.365 -482.053 905.368 
12462800 21032.5 -12812.5 1753.47 694.406 -707.004 990.987 
10614.5 2
12463700 21027.5 -13500.3 1657.87 839.865 -529.428 992.808 
12462800 21430.7 -12985.5 1755.6 804.444 -349.495 877.085 
10615 2
12463700 21529.7 -13734.4 1655.53 1014.41 -472.862 1119.21 
12462800 21984.7 -13191.3 1704.6 1119.19 -415.758 1193.92 
10615.5 2
12463700 22124.7 -13979.6 1612.07 1202.02 -495.354 1300.09 
12462800 22503.7 -13431.5 1611.8 1048.62 -485.253 1155.45 
10616 2
12463700 22645.9 -14315.2 1599.2 1052.93 -677.98 1252.32 
12462800 23086.9 -13781.7 1563 1178.05 -707.609 1374.23 
10616.5 2
12463700 23341.9 -14485.4 1567.67 1406.06 -343.838 1447.49 
12462800 23799.7 -14052 1572.33 1440 -545.993 1540.04 
10617 2
12463700 23935.6 -14897 1646.19 1159.56 -803.906 1410.97 
12462800 24357.4 -14312 1677.56 1089.4 -507.812 1201.94 
10617.5 2
12463700 24517.9 -15071.5 1699.13 1139.67 -341.553 1189.75 
12462800 24877.6 -14590.4 1707.87 1017.93 -544.814 1154.56 
10618 2
12463700 25001.9 -15208 1677.4 977.778 -275.69 1015.9 
12462800 25417.7 -14877.5 1684.73 1091.04 -580.067 1235.66 
10618.5 2
12463700 25550.3 -15425.5 1709.8 1107.88 -439.327 1191.81 
12462800 25927 -15040.3 1618.4 1028.96 -328.889 1080.24 
10619 2
12463700 26149.3 -15586.9 1559.67 1210.1 -326.195 1253.29 
12462800 26550.9 -15232.3 1585 1260.34 -387.744 1318.63 
10619.5 2
12463700 26815.6 -15897.9 1541.13 1345.99 -628.148 1485.35 
12462800 27163.5 -15442.1 1620.67 1237.71 -423.973 1308.31 
10620 2
12463700 27526 -16119.9 1612.07 1435.15 -448.485 1503.6 
12462800 27806.7 -15627.4 1641.47 1299.39 -374.276 1352.22 
10620.5 2
12463700 28138.6 -16339.1 1724.81 1194.08 -427.404 1268.27 
12462800 28417.6 -15823.3 1662.19 1190.82 -381.896 1250.56 
10621 2
12463700 28818.5 -16401.1 1765.93 1327.94 -121.11 1333.45 
12462800 29009.8 -15853.3 1783.27 1156.59 -58.6344 1158.08 
10621.5 2
12463700 29331.1 -16626.9 1735.07 1033.47 -455.108 1129.24 
12462800 29547.1 -16142.8 1761.53 1083.33 -583.602 1230.53 
10622 2
12463700 29837.3 -16722.1 1730.8 1020.7 -192.07 1038.61 
12462800 30114.2 -16226.7 1781.73 1143.28 -169.086 1155.72 
10622.5 2
12463700 30333.5 -16807.5 1635.4 1002.29 -172.525 1017.03 
12462800 30642.5 -16393.2 1740.33 1067.21 -336.431 1118.98 
10623 2
12463700 30886.1 -17027.9 1637.4 1116.5 -445.118 1201.96 
12462800 31256.1 -16613.8 1639.27 1239.73 -445.657 1317.4 
10623.5 2
12463700 31509.9 -17269.9 1536.87 1260.07 -489.024 1351.63 
12462800 31881.1 -16825.5 1522.67 1262.63 -427.744 1333.11 
10624 2
12463700 32193.2 -17507.4 1499.81 1334.61 -463.753 1412.89 
12462800 32659.1 -17165.1 1553.12 1519.51 -663.143 1657.92 
10624.5 2
12463700 33051.9 -17922.1 1654.2 1680.52 -811.66 1866.26 
12462800 33360.4 -17415.3 1636.13 1372.36 -489.767 1457.13 
10625 2
12463700 33585.1 -18041.7 1633.93 1077.04 -241.616 1103.81 
12462800 33909.7 -17588.9 1647.33 1109.63 -350.707 1163.73 
10625.5 2
12463700 34218.7 -18190.9 1634.6 1280 -301.414 1315.01 
12462800 34493.8 -17681.3 1653.73 1180.07 -186.532 1194.72 
10626 2
12463700 34796.9 -18413.6 1628.73 1168.08 -449.832 1251.7 
12462800 34980.1 -17875.7 1680.4 982.357 -392.727 1057.95 
10626.5 2
12463700 35305 -18611.5 1627.47 1026.53 -399.731 1101.61 
12462800 35535.7 -18146.9 1661.33 1122.56 -547.879 1249.12 
10627 2
12463700 35761 -18846.9 1653.87 921.212 -475.556 1036.72 
12462800 36107.1 -18400.5 1655.67 1154.34 -512.323 1262.93 
10627.5 2
12463700 36349.3 -19018.6 1586.5 1149.05 -335.465 1197.02 
12462800 36733.8 -18617.6 1676.12 1223.98 -424.015 1295.35 
10628 2
12463700 36977.9 -19299.6 1667.73 1227.78 -548.779 1344.84 
12462800 37323.9 -18834.9 1663.2 1152.58 -424.552 1228.29 
10628.5 2
12463700 37536.5 -19535.4 1643.93 1128.35 -476.364 1224.78 
12462800 37853.8 -19059.7 1660 1070.44 -454.141 1162.79 
10629 2
12463700 38098.9 -19847.3 1771.6 1136.16 -630.168 1299.22 
12462800 38468.9 -19418.4 1675.13 1242.69 -724.579 1438.51 
10629.5 2
12463700 38571.5 -20155.5 1772 954.882 -622.626 1139.94 
12462800 39026.6 -19755.6 1725.73 1126.6 -681.212 1316.54 
10630 2
12463700 39114.1 -20476.2 1746.73 1096.16 -647.811 1273.28 
12462800 39493.5 -19954.2 1680.8 943.165 -401.212 1024.95 
10630.5 2
12463700 39577.5 -20683.8 1705.25 905.013 -405.493 991.702 
12462800 40114.8 -20278.4 1577.19 1213.44 -633.154 1368.7 
10631 2
12463700 40090.8 -20897.3 1648.33 1004.5 -417.719 1087.89 
12462800 40848.1 -20639.9 1614.73 1435.06 -707.551 1600.01 
10631.5 2
12463700 40858.2 -21422.1 1635.8 1544.06 -1055.94 1870.6 
12462800 41208.9 -20873.7 1666.6 725.956 -470.423 865.049 
10632 2
12463700 41388.9 -21680.9 1661.87 1072.05 -522.828 1192.75 
12462800 41709.9 -21135.8 1706.53 1012.12 -529.428 1142.23 
10632.5 2
12463700 41748.4 -21785.7 1692.13 726.33 -211.717 756.558 
12462800 42395.3 -21214.3 1728.2 1384.78 -158.653 1393.84 
10633 2
12463700 42376 -21956.3 1643.87 1267.88 -344.646 1313.89 
12462800 42980.7 -21400.4 1869.87 1182.49 -375.892 1240.8 
10633.5 2
12463700 43017.9 -22278.7 1634.67 1296.7 -651.313 1451.08 
12462800 43425.3 -21652.3 1785.93 898.316 -508.956 1032.48 
10634 2
12463700 43585.2 -22455.9 1573.44 1108.17 -346.11 1160.96 
12462800 43944.8 -21870.6 1641.5 1014.49 -426.229 1100.39 
10634.5 2
12463700 44200.5 -22700.3 1688 1204.08 -478.262 1295.58 
12462800 44498.2 -22139.7 1643 1083.07 -526.753 1204.37 
10635 2
12463700 44775.9 -22994 1567.6 1162.29 -593.401 1305.01 
12462800 45091.3 -22418.3 1668.8 1198.25 -562.828 1323.85 
10635.5 2
12463700 45396.7 -23051.5 1646.93 1254.14 -116.229 1259.52 
12462800 45571.6 -22553.6 1677.13 970.236 -273.266 1007.98 
10636 2
12463700 45881.3 -23168.7 1664.2 978.99 -236.768 1007.21 
12462800 46084.3 -22686.5 1742.33 1035.82 -268.418 1070.04 
10636.5 2
12463700 46405.3 -23273.4 1728.2 1058.72 -211.448 1079.63 
12462800 46595.4 -22835.9 1740.33 1032.46 -301.953 1075.71 
10637 2
12463700 46713.9 -23366.2 1729.13 623.434 -187.475 651.012 
12462800 47196.8 -23172.9 1688.4 1214.95 -680.808 1392.7 
10637.5 2
12463700 47080.9 -23655.8 1695.31 716.805 -565.527 913.034 
12462800 47414.3 -24045.4 1674 424.829 -1704.11 1756.27 
10638 2
12463700 47295.5 -24506.9 1718.8 419.822 -1665.72 1717.81 
12462800 47193.4 -25032.4 1674 -432.314 -1931.43 1979.22 
10638.5 1
12463700 46763.5 -24548.1 1824.53 -1074.61 -83.2323 1077.83 
10639 1
12463700 46225.8 -24130.9 1845.8 -1086.33 842.828 1374.94 
10639.5 1
12463700 45733.2 -23959 1854.2 -995.152 347.34 1054.03 
10640 1
12463700 45286.3 -23556.1 1878.73 -902.896 813.872 1215.57 
10640.5 1
12463700 44861.7 -23318 1917.8 -857.643 481.077 983.355 
10641 1
12463700 44116.2 -23205.6 1958.31 -1456.14 219.482 1472.59 
10641.5 1
12463700 43349.8 -23071.3 1867.6 -1499.78 262.932 1522.65 
10642 1
12463700 42557.3 -22861.2 1822.87 -1601.08 424.377 1656.36 
10642.5 1
12463700 42028.9 -22628.5 1797.2 -1067.34 470.034 1166.25 
10643 1
12463700 41511.1 -22495.6 1796.13 -1046.06 268.552 1079.98 
10643.5 1
12463700 40922.8 -22204.7 1810.73 -1188.55 587.744 1325.93 
10644 1
12463700 40228.1 -21687.8 1806.5 -1356.79 1009.48 1691.13 
10644.5 1
12463700 39645.5 -21458.2 1915.53 -1140.1 449.34 1225.45 
10645 1
12463700 39122.5 -21205.7 1930.53 -1056.57 510.034 1173.23 
10645.5 1
12463700 38536.3 -21023.1 1939.73 -1184.24 368.889 1240.37 
10646 1
12463700 37966.7 -20848.5 2019.87 -1150.84 352.862 1203.72 
10646.5 1
12463700 37487.9 -20693.7 1938.13 -967.138 312.593 1016.4 
10647 1
12463700 37013.5 -20535.9 1931.53 -958.519 318.923 1010.18 
10647.5 1
12463700 36441.3 -20335.9 1887.81 -1115.31 389.725 1181.44 
10648 1
12463700 35541.9 -20173.3 1837.07 -1760.17 318.208 1788.7 
10648.5 1
12463700 34965.7 -19989.8 1849.73 -1163.91 370.774 1221.54 
10649 1
12463700 34449 -19801.4 1819.53 -1043.91 380.606 1111.13 
10649.5 1
12463700 33855.8 -19666.6 1841.2 -1198.38 272.323 1228.94 
10650 1
12463700 33284.7 -19450.3 1856.67 -1153.67 437.037 1233.68 
10650.5 1
12463700 32724.5 -19311.6 1839.53 -1131.72 280.135 1165.87 
10651 1
12463700 32092.2 -19106.4 1837.69 -1235.05 400.708 1298.43 
10651.5 1
12463700 31493.8 -18909.4 1756.93 -1171.01 385.592 1232.86 
10652 1
12463700 30842.2 -18632.3 1579.4 -1316.36 559.731 1430.42 
10652.5 1
12463700 30174.7 -18316.7 1588.53 -1348.42 637.576 1491.55 
10653 1
12463700 29635.8 -18001.9 1690.93 -1088.75 636.094 1260.95 
10653.5 1
12463700 29094.1 -17634.4 1778.87 -1094.41 742.357 1322.43 
10654 1
12463700 28543.2 -17408.6 1874.5 -1075.81 441.089 1162.73 
10654.5 1
12463700 28055.1 -17208.7 1864.07 -955.219 391.186 1032.22 
10655 1
12463700 27534.2 -16964.9 1996.6 -1052.39 492.391 1161.88 
10655.5 1
12463700 26902.5 -16864.1 1817.87 -1276.23 203.771 1292.39 
10656 1
12463700 26326.1 -16638.7 1756.53 -1164.31 455.219 1250.14 
10656.5 1
12463700 25684.9 -16403.1 1796.73 -1295.49 476.094 1380.2 
10657 1
12463700 24994.1 -16200.8 1782.2 -1395.42 408.62 1454.02 
10657.5 1
12463700 24325.7 -16069.4 1831.12 -1305.56 256.689 1330.55 
10658 1
12463700 23868.3 -15968.5 1778.33 -895.148 197.342 916.643 
10658.5 1
12463700 23349.4 -15946.2 1766.53 -1048.22 45.1178 1049.19 
10659 1
12463700 22785.2 -15823.1 1766.93 -1139.8 248.62 1166.6 
10659.5 1
12463700 22253.9 -15701.1 1719.8 -1073.27 246.465 1101.2 
10660 1
12463700 21637.9 -15515.7 1663.47 -1244.44 374.545 1299.59 
10660.5 1
12463700 21030.9 -15214.4 1695 -1185.54 588.468 1323.55 
10661 1
12463700 20503 -14878.7 1772.4 -1033.15 656.955 1224.33 
10661.5 1
12463700 20062.5 -14513.7 1776.53 -888.172 735.887 1153.42 
10662 1
12463700 19517.2 -14312.2 1765 -1101.55 407.138 1174.38 
10662.5 1
12463700 19175.6 -13976.5 1759.67 -690.101 678.114 967.512 
10663 1
12463700 18709.9 -13605.1 1757.2 -940.741 750.438 1203.39 
10663.5 1
12463700 18232.8 -13193.3 1726.13 -963.906 831.785 1273.18 
10664 1
12463700 17772.4 -12822 1682 -899.146 725.26 1155.19 
10664.5 1
12463700 17268.5 -12387.6 1630.6 -986.244 850.098 1302.05 
10665 1
12463700 16656.2 -11978.8 1721.67 -1236.9 825.859 1487.27 
10665.5 1
12463700 16173.9 -11710.5 1820.27 -974.411 542.088 1115.05 
10666 1
12463700 15781.3 -11243.3 1834.87 -793.131 943.838 1232.84 
10666.5 1
12463700 15233.2 -10781.5 1857.87 -1107.21 932.929 1447.85 
10667 1
12463700 14865.7 -10370.3 1876.4 -742.492 830.707 1114.17 
10667.5 1
12463700 14528.9 -9995.56 1923.31 -657.796 731.844 984.018 
10668 1
12463700 13955.9 -9435.8 1885.4 -1121.22 1095.43 1567.51 
10668.5 1
12463700 13654.1 -9068.47 1893 -609.697 742.088 960.429 
10669 1
12463700 13072.5 -8481.67 1825.4 -1174.95 1185.45 1669.07 
10669.5 1
12463700 12732 -8116.6 1798.93 -687.946 737.508 1008.56 
10670 1
12463700 12217.2 -7757.33 1790.07 -1040 725.791 1268.22 
10670.5 1
12463700 11852.4 -7255 1812.75 -712.549 981.12 1212.57 
10671 1
12463700 11404.5 -6820.87 1845.93 -876.402 849.576 1220.6 
10671.5 1
12463700 10849.6 -6226.07 1756.53 -1121.08 1201.62 1643.38 
10672 1
12463700 10377 -5802.67 1728.73 -954.747 855.354 1281.86 
10672.5 1
12463700 10007.7 -5401 1710.07 -745.993 811.448 1102.25 
10673 1
12463700 9606.47 -4950.4 1736.07 -810.64 910.303 1218.93 
10673.5 1
12463700 9294.33 -4552.93 1748.53 -630.572 802.963 1020.97 
10674 1
12463700 8863.69 -4071.88 1778.12 -841.105 939.567 1261.05 
10674.5 1
12463700 8403.87 -3568.4 1825.4 -898.088 983.35 1331.74 
10675 1
12463700 8094.53 -3058.53 1801.8 -624.916 1030.03 1204.78 
10675.5 1
12463700 7714.93 -2539.2 1809.93 -766.869 1049.16 1299.55 
10676 1
12463700 7369.73 -2027.53 1797.87 -697.374 1033.67 1246.92 
10676.5 1
12463700 6930.6 -1492.93 1823.53 -887.138 1080 1397.65 
10677 1
12463700 6521.13 -1025.47 1817.8 -827.205 944.377 1255.43 
10677.5 1
12463700 6216.56 -565.438 1826.38 -594.865 898.494 1077.57 
10678 1
12463700 5851.6 -26.4 1779.53 -712.817 1052.81 1271.42 
10678.5 1
12463700 5492.67 540.067 1749.27 -725.118 1144.38 1354.77 
10679 1
12463700 5127.87 1053.47 1706.47 -736.97 1037.17 1272.34 
10679.5 1
12463700 4803.67 1693.53 1621.53 -654.949 1293.06 1449.47 
10680 1
12463700 4456.07 2190.2 1664.27 -702.222 1003.37 1224.69 
10680.5 1
12463700 4090.93 2625.53 1707.27 -737.643 879.461 1147.85 
10681 1
12463700 3698.25 3140.19 1707.62 -766.96 1005.18 1264.37 
10681.5 1
12463700 3350.27 3680.87 1721.93 -680.985 1058.08 1258.28 
10682 1
12463700 3073.27 4196.47 1766.2 -559.596 1041.62 1182.42 
10682.5 1
12463700 2700.13 4647.13 1803.07 -752.285 908.602 1179.61 
10683 1
12463700 2472.53 5276.33 1835.2 -459.798 1271.11 1351.72 
10683.5 1
12463700 2083.13 5872.33 1819.47 -786.667 1204.04 1438.25 
10684 1
12463700 1852.56 6353.19 1883 -450.334 939.168 1041.56 
10684.5 1
12463700 1632.8 6745.13 1924.4 -430.064 767.017 879.358 
10685 1
12463700 1216.73 7017.27 1928.27 -840.539 549.764 1004.36 
10685.5 1
12463700 781 7175.33 1906.8 -880.269 319.327 936.399 
10686 1
12463700 -69.9333 6946 1834.93 -1719.06 -463.3 1780.39 
10686.5 1
12463700 -786.333 6988.73 1777.6 -1447.27 86.33 1449.85 
10687 1
12463700 -1397.13 7299.93 1612.07 -1233.94 628.687 1384.87 
10687.5 1
12463700 -2040.75 7370.12 1721.44 -1257.06 137.093 1264.52 
10688 1
12463700 -2685.13 7179.33 1855.33 -1261.02 -373.369 1315.14 
10688.5 1
12463700 -3381.07 7346.2 1809.4 -1405.93 337.104 1445.78 
10689 1
12463700 -3928.6 7285.2 1762.4 -1103.9 -122.984 1110.73 
10689.5 1
12463700 -4543.47 7278.13 1692.73 -1242.15 -14.2761 1242.24 
10690 1
12463700 -5122.8 7292.13 1659.67 -1170.37 28.2828 1170.71 
10690.5 1
12463700 -5947.07 7113.07 1646.67 -1665.19 -361.751 1704.03 
10691 1
12463700 -7033.94 7482 1588.44 -2122.79 720.573 2241.76 
10691.5 1
12463700 -7953 7373.93 1578.73 -1798.56 -211.481 1810.95 
10692 1
12463700 -8540.8 7295.53 1609.13 -1187.47 -158.384 1197.99 
10692.5 1
12463700 -9268.87 7172.6 1629.6 -1470.84 -248.35 1491.66 
10693 1
12463700 -9939.73 7132.2 1571.87 -1355.29 -81.6162 1357.74 
10693.5 1
12463700 -10564 7017.47 1633.27 -1261.14 -231.785 1282.27 
10694 1
12463700 -11060.2 6914.47 1648.47 -1000.4 -207.661 1021.73 
10694.5 1
12463700 -11820.2 6767.31 1604.19 -1481.58 -286.85 1509.09 
10695 1
12463700 -12565.3 6658.67 1649.53 -1452.27 -211.785 1467.64 
10695.5 1
12463700 -13203.1 6459.47 1624.2 -1288.48 -402.424 1349.87 
10696 1
12463700 -13814.9 6349.27 1619.27 -1235.96 -222.626 1255.85 
10696.5 1
12463700 -14427.2 6195.4 1617.13 -1237.04 -310.842 1275.49 
10697 1
12463700 -15029.5 5996.2 1622.47 -1216.7 -402.424 1281.52 
10697.5 1
12463700 -15658 5889.8 1596.87 -1269.76 -214.949 1287.83 
10698 1
12463700 -16301.1 5661.44 1612.56 -1255.98 -446.021 1332.83 
10698.5 1
12463700 -16902.1 5491.4 1620.67 -1176.26 -332.754 1222.42 
10699 1
12463700 -17530.2 5367.27 1644.93 -1268.82 -250.774 1293.37 
10699.5 1
12463700 -18144.4 5203 1592.87 -1240.81 -331.852 1284.42 
10700 1
12463700 -18780 4991 1560.8 -1284.04 -428.283 1353.58 
10700.5 1
12463700 -19318.2 4894.33 1562.33 -1087.27 -195.286 1104.67 
10701 1
12463700 -19902 4973.94 1529.88 -1140.23 155.477 1150.79 
10701.5 1
12463700 -20494.3 4746.13 1503.53 -1159.03 -445.801 1241.81 
10702 1
12463700 -21098.3 4354.4 1617.53 -1220.2 -791.38 1454.36 
10702.5 1
12463700 -21727.5 3860.67 1430.4 -1271.11 -997.441 1615.74 
10703 1
12463700 -22015.1 3515.87 1202.13 -581.01 -696.566 907.07 
10703.5 1
12463700 -22699.1 3139.27 1642.07 -1381.95 -760.808 1577.54 
10704 1
12463700 -23102.7 2851.4 1838.13 -815.354 -581.549 1001.5 
10704.5 1
12463700 -23670.4 2188.88 1844.88 -1108.8 -1293.99 1704.07 
10705 1
12463700 -24252.2 1572.4 1872.53 -1138.48 -1206.41 1658.78 
10705.5 1
12463700 -24753.6 1258.07 1787.67 -1012.93 -635.017 1195.52 
10706 1
12463700 -25428.7 1132.53 1728.53 -1363.91 -253.603 1387.28 
10706.5 1
12463700 -26323.6 1131.8 1846.87 -1807.81 -1.48148 1807.81 
10707 1
12463700 -26940.5 794.333 1844.53 -1243.68 -680.376 1417.62 
10707.5 1
12463700 -26968 234.067 1760.73 -55.6229 -1131.85 1133.22 
10708 1
12463700 -27678.8 -211.25 1655.56 -1388.31 -869.759 1638.25 
10708.5 1
12463700 -28449.4 -556.733 1642.07 -1508 -676.093 1652.62 
10709 1
12463700 -28973.3 -767.8 1614.07 -1056.32 -425.538 1138.81 
10709.5 1
12463700 -29524.7 -1088.93 1571.13 -1113.8 -648.754 1288.97 
10710 1
12463700 -30021 -1415.93 1641.47 -1002.69 -660.606 1200.75 
10710.5 1
12463700 -30683 -1691.27 1675.67 -1337.37 -556.229 1448.43 
10711 1
12463700 -31407.8 -1849.47 1787.6 -1464.24 -319.596 1498.72 
10711.5 1
12463700 -32076.4 -1926.81 1839.5 -1305.93 -151.066 1314.64 
10712 1
12463700 -32666.1 -2043.07 1888.27 -1153.87 -227.503 1176.09 
10712.5 1
12463700 -33242 -2175.47 1922.67 -1156.49 -265.863 1186.66 
10713 1
12463700 -33788.7 -2302.27 1887.07 -1102.28 -255.645 1131.54 
10713.5 1
12463700 -34304.9 -2423.07 1902.73 -1042.83 -244.04 1071 
10714 1
12463700 -34675 -2668.6 1817.53 -747.609 -496.027 897.197 
10714.5 1
12463700 -35160.9 -2919.93 1782.2 -981.549 -507.744 1105.1 
10715 1
12463700 -35651.8 -3101 1848.06 -957.009 -352.956 1020.02 
10715.5 1
12463700 -36148.1 -3326 1843.67 -969.377 -439.453 1064.34 
10716 1
12463700 -36706.6 -3461.6 1845.07 -1125.94 -273.387 1158.66 
10716.5 1
12463700 -37273.3 -3565.33 1833.4 -1142.47 -209.14 1161.46 
10717 1
12463700 -37810 -3642.53 1793.6 -1084.31 -155.96 1095.47 
10717.5 1
12463700 -38261.9 -3549.27 1793 -911.156 188.038 930.357 
