# Supplementary material for: Intrinsic group behaviour: Dependence of pedestrian dyad dynamics on principal social and personal features
Source: PLoS One. 2017 Nov 2;12(11):e0187253. doi: 10.1371/journal.pone.0187253 (PMC5667819; doi:10.1371/journal.pone.0187253)
Supplement: S1 Data Set — (ZIP) [file pone.0187253.s001.zip › set/trajectories/traj_2_0508_116.dat]

2 12452800 12453800 1 0 0 0 1 1 0 20 20 20 1647.98 1689.14 1606.82
10528 1
12452800 33811.2 -19699.9 1719.91 0 0 0 
10528.5 1
12452800 33489.5 -19300.7 1601.13 -749.919 930.635 1195.18 
10529 1
12452800 33033.1 -19104.4 1581.44 -891.414 383.382 970.362 
10529.5 1
12452800 32436 -18984.9 1570.73 -1168.42 233.871 1191.6 
10530 1
12452800 31606.8 -18849.7 1412.93 -1675.15 273.131 1697.27 
10530.5 1
12452800 31031.1 -18630.2 1267.33 -1162.96 443.367 1244.61 
10531 1
12452800 30512.7 -18368.7 1280.73 -1047.27 528.35 1173 
10531.5 1
12452800 29848.2 -18104.5 1427.2 -1337.09 531.455 1438.84 
10532 1
12452800 29325.8 -17933.8 1487.67 -1055.35 344.916 1110.29 
10532.5 1
12452800 28721.6 -17766.2 1546.25 -1180.15 327.246 1224.68 
10533 1
12452800 28173.1 -17575.5 1584.53 -1073.25 373.222 1136.29 
10533.5 1
12452800 27659.3 -17390.8 1601 -1037.98 373.199 1103.03 
10534 1
12452800 27163.7 -17265.3 1556.73 -1001.21 253.603 1032.83 
10534.5 1
12452800 26545.7 -17075.8 1561.73 -1248.62 382.761 1305.97 
10535 1
12452800 25994.9 -16922.7 1547.33 -1112.59 309.36 1154.8 
10535.5 1
12452800 25404 -16722.5 1540.07 -1193.8 404.31 1260.41 
10536 1
12452800 24817.4 -16553.9 1619.56 -1145.75 329.411 1192.17 
10536.5 1
12452800 24257.5 -16341.8 1610.6 -1091.31 413.402 1166.99 
10537 1
12452800 23707 -16292.3 1594.93 -1112.19 100.067 1116.68 
10537.5 1
12452800 23420.2 -15863.3 1540.53 -579.394 866.532 1042.39 
10538 2
12453800 22597.6 -16244.2 1350.2 0 0 0 
12452800 22941.7 -15540 1506.67 -966.599 653.199 1166.61 
10538.5 2
12453800 22191.7 -16025.9 1441 -1229.9 661.616 1396.56 
12452800 22422.7 -15407.3 1547.73 -1048.62 268.013 1082.33 
10539 2
12453800 21564.9 -15639 1463.07 -1266.26 781.549 1488.03 
12452800 21898 -15194.5 1451.2 -1059.93 430.034 1143.85 
10539.5 2
12453800 21109.9 -15274.1 1515 -888.786 712.646 1139.21 
12452800 21375.2 -14733.7 1473.81 -1021.12 899.959 1361.11 
10540 2
12453800 20624 -14880.3 1547.07 -950.832 770.629 1223.91 
12452800 20941.7 -14432.1 1509.73 -848.377 590.126 1033.44 
10540.5 2
12453800 20186.5 -14580.4 1600.2 -883.771 605.926 1071.54 
12452800 20521.9 -14107.2 1582.33 -848.081 656.431 1072.45 
10541 2
12453800 19698.8 -14249.1 1639.6 -985.32 669.226 1191.1 
12452800 20031.7 -13813.4 1592.07 -990.303 593.535 1154.55 
10541.5 2
12453800 19268.4 -13914.5 1675.67 -869.495 676.094 1101.42 
12452800 19656.1 -13473.3 1584.4 -758.653 687.003 1023.49 
10542 2
12453800 18856.4 -13501.9 1640.33 -832.323 833.535 1177.94 
12452800 19250.3 -13107.9 1558.07 -819.798 738.316 1103.26 
10542.5 2
12453800 18485.1 -13163.1 1643.94 -725.269 661.727 981.783 
12452800 18871.3 -12777.4 1591 -740.275 645.492 982.174 
10543 2
12453800 18020.4 -12748.3 1582.73 -909.32 811.603 1218.84 
12452800 18417 -12418.8 1538.2 -889.066 701.712 1132.62 
10543.5 2
12453800 17597.9 -12409.5 1537.8 -853.603 684.579 1094.21 
12452800 18094.2 -12085.7 1503.27 -652.121 672.862 937.019 
10544 2
12453800 17056.7 -12023.5 1649.8 -1093.33 779.663 1342.85 
12452800 17602.4 -11697.2 1495.53 -993.535 784.916 1266.18 
10544.5 2
12453800 16437.4 -11509.7 1687.4 -1251.04 1038.11 1625.67 
12452800 17210.8 -11283.3 1439.33 -791.111 836.094 1151.05 
10545 2
12453800 16094.4 -11165.2 1706.8 -692.929 695.892 982.047 
12452800 16410.2 -10708.1 1611 -1617.37 1162.02 1991.53 
10545.5 2
12453800 15775.3 -10765.4 1699.93 -643.28 806.048 1031.27 
12452800 16140.3 -10427.3 1649.47 -544.22 566.129 785.288 
10546 2
12453800 15317 -10323.8 1714.94 -893.437 860.794 1240.64 
12452800 15750.5 -10052.6 1700.5 -759.779 730.547 1054.02 
10546.5 2
12453800 14928.9 -9899.87 1704.27 -759.426 829.64 1124.74 
12452800 15384.6 -9679.8 1691.8 -716.047 729.477 1022.18 
10547 2
12453800 14603.5 -9343.87 1664.2 -656.048 1120.97 1298.83 
12452800 15061.6 -9137.33 1675.6 -651.21 1093.68 1272.88 
10547.5 2
12453800 14130.1 -8853.47 1622.87 -956.498 990.707 1377.09 
12452800 14548.1 -8515.27 1605.87 -1037.31 1256.7 1629.51 
10548 2
12453800 13584.7 -8323.27 1637.93 -1101.82 1071.11 1536.65 
12452800 14003.1 -7893.27 1594.73 -1101.01 1256.57 1670.68 
10548.5 2
12453800 13223.9 -7911.8 1671.87 -728.754 831.246 1105.46 
12452800 13582.9 -7545.13 1583.4 -849.024 703.3 1102.48 
10549 2
12453800 12849.9 -7553.8 1682.33 -755.69 723.232 1046.01 
12452800 13226.3 -7179.27 1604.07 -720.269 739.125 1032.03 
10549.5 2
12453800 12493.7 -7189.31 1705.44 -695.662 711.89 995.356 
12452800 12796.4 -6783 1612.75 -839.762 773.958 1142.02 
10550 2
12453800 12002.3 -6826.67 1721.07 -959.806 708.293 1192.86 
12452800 12384.8 -6367.6 1652.13 -803.857 811.328 1142.12 
10550.5 2
12453800 11491.5 -6338 1648.93 -1031.92 987.205 1428.09 
12452800 11856.2 -5972.87 1630.87 -1067.88 797.441 1332.77 
10551 2
12453800 11009.1 -5846.6 1605.13 -974.545 992.727 1391.13 
12452800 11360.6 -5384.6 1639.53 -1001.21 1188.42 1553.95 
10551.5 2
12453800 10561.5 -5404.93 1589.8 -904.242 892.256 1270.34 
12452800 10966.1 -5059.73 1628.33 -797.037 656.296 1032.47 
10552 2
12453800 10137.1 -5079.4 1591.8 -857.239 657.643 1080.44 
12452800 10529.1 -4653.87 1532.07 -882.694 819.933 1204.76 
10552.5 2
12453800 9852.67 -4664.67 1632.4 -574.68 837.845 1015.99 
12452800 10206.5 -4214.2 1539.2 -651.852 888.215 1101.74 
10553 2
12453800 9344.5 -4195.94 1627.75 -992.513 915.487 1350.26 
12452800 9836.81 -3752.94 1608.38 -721.981 900.903 1154.51 
10553.5 2
12453800 9053.07 -3831.13 1647.2 -570.32 713.902 913.74 
12452800 9411.73 -3434.4 1627 -831.857 623.361 1039.5 
10554 2
12453800 8674.47 -3403.47 1643.8 -764.848 863.973 1153.88 
12452800 9070 -3016.53 1622.53 -690.37 844.175 1090.52 
10554.5 2
12453800 8275.93 -2981.4 1665.4 -805.118 852.66 1172.71 
12452800 8652.8 -2567.67 1586.93 -842.828 906.801 1238 
10555 2
12453800 7843.6 -2558.07 1638.87 -873.401 855.219 1222.39 
12452800 8305.07 -2135.93 1604.13 -702.492 872.189 1119.91 
10555.5 2
12453800 7419.13 -2136.67 1645.93 -857.508 851.313 1208.33 
12452800 7853.93 -1761.53 1608.93 -911.38 756.364 1184.36 
10556 2
12453800 6919 -1686.81 1647.25 -976.823 878.621 1313.83 
12452800 7347.88 -1261.31 1566 -988.395 976.994 1389.76 
10556.5 2
12453800 6510.4 -1233.4 1657.13 -799.609 887.304 1194.44 
12452800 6908 -795 1569.13 -860.812 912.549 1254.49 
10557 2
12453800 6084.8 -825.333 1635.13 -859.798 824.377 1191.15 
12452800 6491.8 -437.333 1566.47 -840.808 722.559 1108.63 
10557.5 2
12453800 5664.8 -402.933 1651 -848.485 853.333 1203.37 
12452800 6079.87 0.866667 1560.93 -832.189 885.253 1214.99 
10558 2
12453800 5235.93 -25.0667 1636.8 -866.397 763.367 1154.72 
12452800 5669 324.6 1559.33 -830.034 654.007 1056.73 
10558.5 2
12453800 4757.33 287.733 1597.27 -966.869 631.919 1155.06 
12452800 5187 752.667 1535.53 -973.737 864.781 1302.31 
10559 2
12453800 4279 618.533 1614.4 -966.33 668.283 1174.9 
12452800 4758.8 1146.47 1516.07 -865.051 795.556 1175.25 
10559.5 2
12453800 3830.38 976.062 1612.31 -874.513 696.938 1118.26 
12452800 4247.44 1575.06 1551.06 -996.808 835.469 1300.63 
10560 2
12453800 3406.2 1480.8 1527.6 -830.088 987.745 1290.23 
12452800 3749 1927.27 1512.27 -975.416 689.245 1194.36 
10560.5 2
12453800 2980.87 1852 1599.8 -859.259 749.899 1140.47 
12452800 3286.53 2287 1562.47 -934.276 726.734 1183.64 
10561 2
12453800 2437.13 2305.07 1642 -1096.24 913.441 1426.92 
12452800 2937.2 2590 1555.27 -704.301 610.887 932.321 
10561.5 2
12453800 2053.8 2564.2 1671.6 -774.411 523.502 934.755 
12452800 2684.93 2968.07 1556.53 -509.63 763.771 918.188 
10562 2
12453800 1703 2851.4 1696.67 -708.687 580.202 915.899 
12452800 2205.4 3310.47 1574.13 -968.754 691.717 1190.36 
10562.5 2
12453800 1288.8 3120.87 1717.8 -836.768 544.377 998.262 
12452800 1708.93 3643.2 1593.93 -1002.96 672.189 1207.38 
10563 2
12453800 731.438 3371.69 1736.69 -1088.6 489.884 1193.75 
12452800 1123.31 3868.88 1585.12 -1143.79 440.771 1225.78 
10563.5 2
12453800 90.1333 3576.4 1685.4 -1255 400.612 1317.39 
12452800 584.867 4126.4 1563.07 -1053.71 503.963 1168.03 
10564 2
12453800 -572.6 3755.6 1621.73 -1338.86 362.02 1386.94 
12452800 -72.4 4355.67 1549 -1327.81 463.165 1406.27 
10564.5 2
12453800 -1120.67 4116.27 1616.2 -1107.21 728.62 1325.44 
12452800 -648.333 4625.6 1640.53 -1163.5 545.32 1284.96 
10565 2
12453800 -1498.73 4345.8 1673.67 -763.771 463.704 893.514 
12452800 -1091.93 4793.27 1612.53 -896.162 338.721 958.038 
10565.5 2
12453800 -1985.13 4518.6 1692 -982.626 349.091 1042.79 
12452800 -1612.47 4961.47 1616.27 -1051.58 339.798 1105.12 
10566 2
12453800 -2507.93 4680.47 1707.6 -1056.16 327.003 1105.63 
12452800 -2133.73 5136.27 1616.67 -1053.06 353.131 1110.7 
10566.5 2
12453800 -3031.44 4888.69 1707.69 -1020.48 405.889 1098.23 
12452800 -2630.5 5288.06 1595.25 -968.356 295.898 1012.56 
10567 2
12453800 -3629.4 5054.67 1678.47 -1165.62 323.546 1209.69 
12452800 -3124.93 5446.67 1606.53 -963.808 309.17 1012.18 
10567.5 2
12453800 -4061 5255.93 1584.6 -871.919 406.599 962.063 
12452800 -3616.4 5731.6 1581.07 -992.862 575.623 1147.66 
10568 2
12453800 -4579.53 5530.33 1502.73 -1047.54 554.343 1185.18 
12452800 -4225.47 5975.4 1436.8 -1230.44 492.525 1325.35 
10568.5 2
12453800 -5222.93 5815.47 1160.47 -1299.8 576.027 1421.72 
12452800 -4622.8 6209.07 1337.07 -802.694 472.054 931.21 
10569 2
12453800 -5723.53 6083.27 1263.73 -1011.31 541.01 1146.93 
12452800 -4965.67 6526.2 1293.07 -692.66 640.673 943.525 
10569.5 2
12453800 -6319.53 6463.33 1344.73 -1204.04 767.811 1428.02 
12452800 -5396.13 6843.87 1271.6 -869.63 641.751 1080.79 
10570 2
12453800 -6812.19 6749.19 1387.06 -962.215 558.309 1112.46 
12452800 -5920.94 7134.44 1220.88 -1025.01 567.521 1171.63 
10570.5 2
12453800 -7261.2 7190 1420.93 -878.694 862.647 1231.37 
12452800 -6480.2 7457.73 1198.2 -1094.45 632.673 1264.16 
10571 2
12453800 -7703.27 7523.33 1577.13 -893.064 673.401 1118.5 
12452800 -7380.67 7952.33 1432.67 -1819.12 999.192 2075.48 
10571.5 2
12453800 -8118.73 7916.73 1545.07 -839.327 794.747 1155.89 
12452800 -7733.93 8290.47 1502.4 -713.67 683.098 987.9 
10572 2
12453800 -8512.27 8172.07 1484 -795.017 515.825 947.696 
12452800 -8199.93 8621.33 1458.2 -941.414 668.418 1154.57 
10572.5 2
12453800 -8935.6 8471.53 1501.07 -855.219 604.983 1047.57 
12452800 -8637 8975.53 1419.27 -882.963 715.556 1136.5 
10573 2
12453800 -9381.12 8877.19 1452.25 -870.166 792.293 1176.83 
12452800 -8998.88 9333.06 1439.81 -706.787 698.299 993.564 
10573.5 2
12453800 -9815.73 9380.27 1428.4 -850.506 984.499 1301 
12452800 -9380.8 9712.07 1410.07 -747.407 741.691 1052.96 
10574 2
12453800 -10232.9 9745.93 1386.87 -842.694 738.721 1120.64 
12452800 -9747.67 10150.1 1348.67 -741.145 884.848 1154.23 
10574.5 2
12453800 -10679.7 10181.8 1450.53 -902.626 880.539 1260.98 
12452800 -10139.9 10485.2 1227.47 -792.323 677.037 1042.19 
10575 2
12453800 -10964.4 10523.5 1377.93 -575.219 690.236 898.5 
12452800 -10485.5 10927.7 1179.8 -698.316 893.872 1134.31 
10575.5 2
12453800 -11378.7 11001.9 1340.73 -837.037 966.465 1278.55 
12452800 -10891 11374.1 1150.53 -819.125 901.818 1218.29 
10576 2
12453800 -11756.1 11559.7 1367.6 -762.29 1127 1360.6 
12452800 -11270.3 11903.5 1273.8 -766.33 1069.63 1315.82 
10576.5 2
12453800 -12199.1 12032.8 1383.75 -865.226 923.861 1265.75 
12452800 -11703.8 12372.4 1226.56 -846.639 915.706 1247.12 
10577 2
12453800 -12575 12476.1 1379.27 -735.69 867.547 1137.49 
12452800 -12071.9 12754 1303.6 -720.263 746.82 1037.55 
10577.5 2
12453800 -13017.9 12913.1 1377.8 -894.68 882.828 1256.92 
12452800 -12532.8 13209.1 1250.67 -931.178 919.461 1308.63 
10578 2
12453800 -13348.3 13376.1 1292.4 -667.475 935.354 1149.09 
12452800 -12838.5 13641.6 1278.27 -617.643 873.67 1069.95 
10578.5 2
12453800 -13694.1 13823.9 1400.93 -698.721 904.646 1143.06 
12452800 -13164.1 14041.8 1263.53 -657.643 808.485 1042.18 
10579 2
12453800 -13945.9 14232.6 1546.8 -508.687 825.724 969.836 
12452800 -13362.7 14429.2 1222.07 -401.212 782.626 879.474 
10579.5 2
12453800 -14165.9 14618.5 1757.27 -444.444 779.663 897.444 
12452800 -13619.4 14848.9 1518.67 -518.653 847.946 993.989 
10580 2
12453800 -14405.8 15015.6 1853 -468.392 775.57 906.035 
12452800 -13830.1 15228.1 1521 -411.45 740.609 847.226 
10580.5 2
12453800 -14688.1 15378.7 1686 -552.609 710.584 900.17 
12452800 -14159.5 15619.1 1713.53 -644.757 765.052 1000.51 
10581 2
12453800 -15036.3 15769.7 1749.4 -703.3 789.764 1057.52 
12452800 -14472.9 16187.9 1552.73 -632.997 1149.23 1312.02 
10581.5 2
12453800 -15311.3 16196.7 1768.73 -555.69 862.761 1026.23 
12452800 -14708.9 16655.5 1654.87 -476.768 944.646 1058.14 
10582 2
12453800 -15720.5 16756.7 1659 -826.532 1131.31 1401.08 
12452800 -15127.3 17091.2 1543.07 -845.387 880.135 1220.38 
10582.5 2
12453800 -16016.3 17200.5 1720.4 -597.576 896.431 1077.35 
12452800 -15580.2 17540.5 1578.67 -914.882 907.609 1288.71 
10583 2
12453800 -16370.5 17633.8 1659.19 -691.862 846.257 1093.08 
12452800 -15852.4 18066.8 1596.19 -531.714 1027.9 1157.28 
10583.5 2
12453800 -16840.9 18191.3 1812.87 -920.613 1091.16 1427.64 
12452800 -16389.7 18434.5 1513.6 -1051.46 719.602 1274.12 
10584 2
12453800 -17141.4 18586.1 1638.8 -607.003 797.576 1002.29 
12452800 -16736.3 18981.7 1517.13 -700.067 1105.59 1308.6 
10584.5 2
12453800 -17595.5 19077.8 1653.47 -917.441 993.266 1352.14 
12452800 -17112.9 19292.8 1634.73 -760.943 628.418 986.885 
10585 2
12453800 -18221.3 19614.3 1862.67 -1264.11 1083.77 1665.09 
12452800 -17669.9 19571.1 1557 -1125.12 562.29 1257.8 
10585.5 2
12453800 -18433.9 20075.5 1646.53 -427.901 928.102 1021.99 
12452800 -17995 19849.5 1584.07 -654.192 560.027 861.16 
10586 2
12453800 -18731.3 20488.7 1517.07 -600.673 834.613 1028.29 
12452800 -18202.7 20412.7 1536.13 -419.663 1137.78 1212.71 
