# Supplementary material for: Intrinsic group behaviour: Dependence of pedestrian dyad dynamics on principal social and personal features
Source: PLoS One. 2017 Nov 2;12(11):e0187253. doi: 10.1371/journal.pone.0187253 (PMC5667819; doi:10.1371/journal.pone.0187253)
Supplement: S1 Data Set — (ZIP) [file pone.0187253.s001.zip › set/trajectories/traj_2_0508_113.dat]

2 12444500 12444300 0 1 0 0 2 0 1 50 50 50 1779.53 1783.92 1775.13
10483 1
12444300 6888.78 4141.67 1749 0 0 0 
10483.5 1
12444300 6950.13 3773.6 1749 154.938 -929.461 942.287 
10484 1
12444300 7108.73 3253.27 1749 320.404 -1051.18 1098.92 
10484.5 1
12444300 7355 2535.53 1749 497.508 -1449.97 1532.94 
10485 2
12444500 8212.62 2410.5 1369 0 0 0 
12444300 7520.31 1976.19 1743.56 322.876 -1092.47 1139.19 
10485.5 2
12444500 8264.73 1936.6 1433.6 137.489 -1250.4 1257.93 
12444300 7639.13 1346.27 1680.47 232.526 -1232.72 1254.46 
10486 2
12444500 8519 1193.87 1545.73 513.67 -1500.47 1585.96 
12444300 7919.13 659.067 1671.93 565.657 -1388.28 1499.1 
10486.5 2
12444500 8693.6 570.533 1574.47 352.727 -1259.26 1307.73 
12444300 8050.67 -19.5333 1685.2 265.724 -1370.91 1396.42 
10487 2
12444500 8902.87 20.7333 1623.87 422.761 -1110.71 1188.44 
12444300 8476.67 -649.733 1719.13 860.606 -1273.13 1536.72 
10487.5 2
12444500 9136.53 -651.333 1670.93 472.054 -1357.71 1437.43 
12444300 8638.73 -1284.67 1731.33 327.407 -1282.69 1323.82 
10488 2
12444500 9468.2 -1231.47 1687.13 670.034 -1171.99 1350 
12444300 8928.53 -1753.33 1744.93 585.455 -946.801 1113.19 
10488.5 2
12444500 9832.62 -1777.81 1716.38 711.768 -1067.08 1282.68 
12444300 9370.38 -2235.88 1744.88 862.972 -942.464 1277.87 
10489 2
12444500 10206.5 -2355.27 1744.87 731.588 -1130.05 1346.19 
12444300 9674.33 -2865.8 1786.73 594.83 -1232.73 1368.74 
10489.5 2
12444500 10515.2 -2848 1710.8 623.704 -995.421 1174.68 
12444300 10043.3 -3297.87 1745.87 745.32 -872.862 1147.78 
10490 2
12444500 10817.5 -3310.33 1709.4 609.409 -932.124 1113.66 
12444300 10370.3 -3762.67 1699.33 659.409 -937.097 1145.85 
10490.5 2
12444500 11103.7 -3773.8 1655.53 575.855 -932.529 1096 
12444300 10756.1 -4313.2 1698.93 776.123 -1107.71 1352.55 
10491 2
12444500 11462.5 -4361.47 1682.13 724.848 -1187.21 1390.99 
12444300 11063.5 -4824.67 1700.67 621.01 -1033.27 1205.53 
10491.5 2
12444500 11788.7 -4858.33 1706.47 658.99 -1003.77 1200.76 
12444300 11466.4 -5374.6 1755.27 814.007 -1110.98 1377.27 
10492 2
12444500 12245.6 -5421.19 1722.56 892.497 -1099.32 1416 
12444300 11885.9 -5959.81 1741.56 819.287 -1142.99 1406.29 
10492.5 2
12444500 12673.3 -5977.47 1714.73 835.238 -1086.48 1370.43 
12444300 12397.8 -6550 1786.87 999.854 -1152.71 1525.93 
10493 2
12444500 13107.1 -6405.73 1749.8 876.364 -865.185 1231.49 
12444300 12801.7 -6985 1806 816.027 -878.788 1199.24 
10493.5 2
12444500 13482.1 -6857.87 1752.07 757.576 -913.401 1186.69 
12444300 13268.7 -7371.67 1811.53 943.434 -781.145 1224.85 
10494 2
12444500 13870.1 -7284.53 1743.67 783.838 -861.953 1165.06 
12444300 13717.2 -7874.2 1841.07 905.993 -1015.22 1360.7 
10494.5 2
12444500 14248.3 -7709.07 1733.73 764.175 -857.643 1148.7 
12444300 14105.8 -8335.87 1790.4 785.051 -932.66 1219.08 
10495 2
12444500 14685.7 -8268.93 1735.93 881.855 -1128.76 1432.4 
12444300 14444.5 -8972.87 1675.87 682.93 -1284.27 1454.56 
10495.5 2
12444500 15212.4 -9099.69 1769.38 1028.72 -1622.57 1921.19 
12444300 14818.2 -9634.5 1638.69 729.793 -1292.25 1484.09 
10496 2
12444500 15604.7 -9613.27 1809.33 767.702 -1005.05 1264.71 
12444300 15295.3 -10070.5 1639.8 933.619 -853.294 1264.81 
10496.5 2
12444500 15903.3 -10054.8 1819.47 603.232 -891.987 1076.81 
12444300 15602.9 -10609 1765.33 621.549 -1087.81 1252.86 
10497 2
12444500 16284.3 -10471.3 1799.2 769.562 -841.347 1140.22 
12444300 15971.4 -10994.2 1736.6 744.377 -778.182 1076.88 
10497.5 2
12444500 16627.5 -10882 1762.73 693.468 -829.764 1081.39 
12444300 16264.1 -11459.5 1731 591.246 -939.933 1110.43 
10498 2
12444500 17006.5 -11317.7 1731.07 765.657 -880.269 1166.66 
12444300 16802.2 -11984.6 1756.53 1087.14 -1060.88 1518.99 
10498.5 2
12444500 17483.9 -11765.8 1733.8 964.31 -905.185 1322.59 
12444300 17573.4 -12450.5 1664.53 1557.98 -941.145 1820.18 
10499 2
12444500 18399.5 -12226.6 1747.56 1788.35 -899.927 2002.01 
12444300 18198.8 -12870.9 1659.5 1221.39 -821.11 1471.74 
10499.5 2
12444500 19035.7 -12559.5 1797.33 1242.51 -650.203 1402.36 
12444300 18706.5 -13232.1 1719.73 991.634 -705.583 1217.04 
10500 2
12444500 19465.5 -12990.5 1775.33 868.283 -870.842 1229.75 
12444300 19205.3 -13531.9 1769.67 1007.81 -605.657 1175.8 
10500.5 2
12444500 19927.2 -13321.5 1721.4 930.914 -667.339 1145.4 
12444300 19680.3 -13865.4 1788.27 957.661 -672.312 1170.09 
10501 2
12444500 20401.3 -13701.5 1702.33 957.845 -767.677 1227.52 
12444300 20162.1 -14188.8 1782.2 973.199 -653.333 1172.16 
10501.5 2
12444500 20950.3 -13966.5 1703.87 1108.96 -535.219 1231.36 
12444300 20626.3 -14459.4 1687.2 937.912 -546.667 1085.6 
10502 2
12444500 21493.1 -14235.2 1686.07 1096.7 -542.896 1223.72 
12444300 21127.8 -14781.9 1643.47 1013.06 -651.582 1204.52 
10502.5 2
12444500 22014.9 -14414.4 1646 1019.03 -350.073 1077.48 
12444300 21767.1 -15028.6 1610.94 1248.68 -481.82 1338.42 
10503 2
12444500 22623.1 -14746.8 1645.6 1190.2 -650.416 1356.32 
12444300 22374.2 -15310.1 1654.33 1188.01 -550.897 1309.53 
10503.5 2
12444500 23253.1 -15062.3 1658.87 1272.73 -637.441 1423.43 
12444300 22987.4 -15594.7 1715.13 1238.79 -574.815 1365.65 
10504 2
12444500 23873.7 -15364.3 1648.07 1253.87 -610.101 1394.42 
12444300 23599.9 -15836.8 1724.2 1237.31 -489.158 1330.49 
10504.5 2
12444500 24428.3 -15532.3 1664.8 1120.4 -339.259 1170.64 
12444300 24131.9 -16026.3 1721 1074.88 -382.761 1141 
10505 2
12444500 24968.1 -15745.7 1682.33 1090.51 -431.246 1172.68 
12444300 24672.9 -16271 1693.47 1092.79 -494.411 1199.43 
10505.5 2
12444500 25574.9 -15956.7 1706.81 1185.16 -412.02 1254.74 
12444300 25287.6 -16501.9 1654.56 1200.58 -451.05 1282.51 
10506 2
12444500 26243.1 -16216.5 1722.47 1307.49 -508.374 1402.85 
12444300 25990.7 -16787.3 1686.6 1376.07 -558.505 1485.09 
10506.5 2
12444500 26850.1 -16536.3 1764.2 1226.4 -646.061 1386.16 
12444300 26604 -17140.3 1737 1238.92 -713.131 1429.51 
10507 2
12444500 27482.2 -16702.1 1778.47 1276.9 -335.084 1320.14 
12444300 27137.7 -17429.9 1771.67 1078.11 -585.051 1226.63 
10507.5 2
12444500 28065.6 -16898.9 1778.53 1178.59 -397.576 1243.84 
12444300 27760.5 -17620.7 1811.87 1258.18 -385.455 1315.9 
10508 2
12444500 28576.3 -17175.7 1741 1031.65 -559.192 1173.46 
12444300 28393.7 -17737.1 1828.67 1279.19 -235.152 1300.63 
10508.5 2
12444500 29099 -17481.5 1690.13 1056.03 -617.643 1223.39 
12444300 28897.9 -17966.7 1774.87 1018.59 -463.838 1119.22 
10509 2
12444500 29756.2 -17633.3 1659.62 1283.57 -296.574 1317.39 
12444300 29488 -18174.3 1668.12 1152.6 -405.428 1221.83 
10509.5 2
12444500 30438.6 -17785.1 1623.27 1335.45 -297.105 1368.1 
12444300 30166.1 -18409.1 1524.8 1326.94 -459.532 1404.26 
10510 2
12444500 31154.2 -18074 1566.33 1445.66 -583.569 1559 
12444300 30821.5 -18569 1437.33 1324.18 -322.963 1362.99 
10510.5 2
12444500 31800.7 -18248.7 1470.8 1306.13 -352.997 1352.99 
12444300 31534.5 -18809.3 1366.93 1440.27 -485.522 1519.9 
10511 2
12444500 32498 -18389.7 1637.13 1408.62 -284.848 1437.13 
12444300 32156 -19010.3 1424.2 1255.62 -406.061 1319.65 
10511.5 2
12444500 33112.5 -18588.4 1695.13 1241.35 -401.347 1304.62 
12444300 32990.1 -19229.7 1738.4 1685.12 -443.232 1742.43 
10512 2
12444500 33753.8 -18749.4 1719 1252.63 -314.526 1291.51 
12444300 33533.2 -19318.2 1790 1060.77 -172.762 1074.75 
10512.5 2
12444500 34362.4 -18938.2 1731.8 1190.97 -369.398 1246.95 
12444300 34136.2 -19456 1796.2 1179.94 -269.692 1210.37 
10513 2
12444500 34867.5 -19115.1 1748.67 1020.34 -357.441 1081.13 
12444300 34697.7 -19631.1 1782.47 1134.41 -353.67 1188.26 
10513.5 2
12444500 35452.5 -19293.3 1762.33 1179.44 -359.274 1232.94 
12444300 35303.6 -19839.1 1739.4 1221.51 -419.489 1291.53 
10514 2
12444500 36050.7 -19489.1 1746.4 1208.48 -395.421 1271.53 
12444300 35925.1 -20077.5 1647.07 1255.62 -481.616 1344.82 
10514.5 2
12444500 36682.7 -19673.9 1748.47 1276.9 -373.333 1330.36 
12444300 36616.5 -20289.9 1691.6 1396.77 -429.091 1461.19 
10515 2
12444500 37367.7 -19957.3 1798.73 1383.7 -572.66 1497.52 
12444300 37122.9 -20629 1710.2 1023.03 -684.983 1231.18 
10515.5 2
12444500 38039.3 -20177.7 1825.44 1311.81 -430.379 1380.6 
12444300 37843.2 -20818.2 1860.94 1406.87 -369.507 1454.58 
10516 2
12444500 38623.9 -20414.9 1836 1143.94 -464.147 1234.52 
12444300 38398.5 -21010.3 1921.4 1086.53 -375.889 1149.71 
10516.5 2
12444500 39165.3 -20643.1 1833 1093.87 -461.145 1187.1 
12444300 38976.3 -21219.2 1949.4 1167.41 -422.088 1241.37 
10517 2
12444500 39737.8 -20856.4 1803.93 1156.5 -430.842 1234.14 
12444300 39569 -21470.4 1876.53 1197.31 -507.475 1300.41 
10517.5 2
12444500 40422.4 -21175.5 1735.67 1383.03 -644.579 1525.86 
12444300 40155.8 -21730.2 1777.67 1185.45 -524.848 1296.44 
10518 2
12444500 41226.6 -21517.5 1705.6 1624.65 -691.044 1765.51 
12444300 40732.7 -22099.6 1769.73 1165.39 -746.263 1383.85 
10518.5 2
12444500 41680.8 -21642.3 1771.53 917.576 -252.121 951.583 
12444300 41344.7 -22211.7 1787 1236.36 -226.397 1256.92 
10519 2
12444500 42209.5 -21762 1834.69 1032.62 -233.724 1058.74 
12444300 42013.5 -22308.1 1778.62 1306.32 -188.273 1319.81 
10519.5 2
12444500 42681.7 -21878.1 1755.6 924.005 -227.267 951.544 
12444300 42473.4 -22355 1741.53 900 -91.8542 904.675 
10520 2
12444500 43242.3 -21947.6 1702.2 1130.38 -140.054 1139.02 
12444300 42916.5 -22488.7 1646.73 893.28 -269.489 933.045 
10520.5 2
12444500 43748.3 -22142.9 1736.33 1022.09 -394.478 1095.57 
12444300 43503.3 -22855.5 1739.47 1185.45 -741.01 1398 
10521 2
12444500 44374 -22538.5 1715 1264.11 -799.327 1495.62 
12444300 44110.9 -23030.7 1724.13 1227.61 -354.074 1277.65 
10521.5 2
12444500 44887.8 -22718.3 1725.2 1037.98 -363.232 1099.7 
12444300 44661.9 -23365.1 1712.13 1113 -675.421 1301.9 
10522 2
12444500 45375 -22826.7 1761.67 984.242 -218.855 1008.28 
12444300 45240.6 -23483.3 1755.47 1169.16 -238.923 1193.32 
10522.5 2
12444500 45946.4 -22921.6 1813.5 1116.09 -185.465 1131.39 
12444300 45709.6 -23655.8 1723.06 916.064 -336.751 976 
10523 2
12444500 46493.7 -22970.5 1835.4 1071.03 -95.711 1075.3 
12444300 46193.6 -23964.2 1699 947.114 -603.62 1123.11 
10523.5 2
12444500 47031.3 -23315.1 1828.6 1086.06 -696.027 1289.95 
12444300 46577.2 -24058.1 1690.27 774.949 -189.63 797.813 
10524 2
12444500 47213.5 -23776.1 1830.07 368.081 -931.313 1001.41 
12444300 47325.8 -24254.4 1705.73 1512.32 -396.633 1563.47 
10524.5 1
12444300 47500.3 -24636.3 1705.87 352.458 -771.582 848.272 
10525 1
12444300 46592.4 -24133.1 1705 -1834.07 1016.7 2097.02 
10525.5 1
12444300 46038.4 -23531.1 1741.88 -1081.96 1175.79 1597.85 
10526 1
12444300 45674.1 -23381.5 1725.67 -712.924 292.621 770.641 
10526.5 1
12444300 45106.5 -22979.9 1734.87 -1144.49 809.677 1401.94 
10527 1
12444300 44455.2 -22769.1 1644.27 -1315.69 425.993 1382.94 
10527.5 1
12444300 43661.7 -22439.4 1637 -1602.96 665.993 1735.81 
10528 1
12444300 42961.9 -22347.5 1646.73 -1413.87 185.589 1426 
10528.5 1
12444300 42306.9 -22246.4 1688.53 -1323.23 204.31 1338.91 
10529 1
12444300 41664.6 -22121.5 1684.69 -1254.38 243.945 1277.88 
10529.5 1
12444300 41007.4 -21901.2 1717.53 -1286.15 431.115 1356.49 
10530 1
12444300 40294.7 -21558 1691.27 -1439.73 693.333 1597.98 
10530.5 1
12444300 39536 -20977.5 1717.13 -1532.79 1172.66 1929.92 
10531 1
12444300 38959.4 -20593.5 1819.67 -1164.85 775.892 1399.6 
10531.5 1
12444300 38384.4 -20363.6 1824 -1156.94 462.508 1245.96 
10532 1
12444300 37806.8 -20157.3 1821.27 -1166.87 416.835 1239.09 
10532.5 1
12444300 37134.4 -19944.3 1829 -1313.21 415.926 1377.5 
10533 1
12444300 36287.8 -19677.1 1756.47 -1656.82 522.986 1737.41 
10533.5 1
12444300 35516 -19440.7 1710.13 -1559.19 477.576 1630.69 
10534 1
12444300 34886.3 -19187.9 1694 -1272.19 510.572 1370.82 
10534.5 1
12444300 34254.2 -19052.5 1703.73 -1276.9 273.67 1305.9 
10535 1
12444300 33545.1 -18853.5 1705.53 -1432.46 401.886 1487.77 
10535.5 1
12444300 32806.5 -18722.3 1729.13 -1492.26 265.051 1515.61 
10536 1
12444300 32203.4 -18744.9 1738.69 -1177.79 -44.1488 1178.62 
10536.5 1
12444300 31433.1 -18273.3 1655.13 -1501.7 919.436 1760.81 
10537 1
12444300 30700.7 -18025.9 1557.6 -1479.46 499.663 1561.56 
10537.5 1
12444300 29807.4 -17709.1 1600.13 -1804.71 640.135 1914.88 
10538 1
12444300 29063.5 -17576.3 1658.07 -1502.76 268.283 1526.52 
10538.5 1
12444300 28465.8 -17459.2 1708.6 -1207.54 236.498 1230.48 
10539 1
12444300 27951.5 -17192.6 1766.53 -1038.92 538.586 1170.23 
10539.5 1
12444300 27304.9 -16997.7 1697.44 -1263 380.688 1319.13 
10540 1
12444300 26719.7 -16448.5 1626.4 -1145.09 1074.67 1570.4 
10540.5 1
12444300 26065.5 -15984.4 1624.33 -1321.62 937.643 1620.45 
10541 1
12444300 25454.9 -15530.1 1611.07 -1233.54 917.71 1537.47 
10541.5 1
12444300 24950.9 -15150.7 1664.53 -1018.32 766.599 1274.61 
10542 1
12444300 24361.1 -14813.7 1593.2 -1191.52 680.673 1372.23 
10542.5 1
12444300 23646.6 -14381.1 1684.25 -1395.52 844.938 1631.38 
10543 1
12444300 23003.6 -14116.5 1566 -1258.24 517.922 1360.67 
10543.5 1
12444300 22252.1 -13719.2 1550.53 -1518.25 802.559 1717.32 
10544 1
12444300 21648.6 -13300.9 1669.93 -1219.12 844.983 1483.33 
10544.5 1
12444300 21094.6 -12958 1732.27 -1119.19 692.795 1316.27 
10545 1
12444300 20648.9 -12624.1 1767.73 -900.471 674.613 1125.14 
10545.5 1
12444300 20260.9 -12188.7 1723.4 -782.124 877.688 1175.61 
10546 1
12444300 19730.8 -11805.7 1744.25 -1033.37 746.678 1274.91 
10546.5 1
12444300 19179.8 -11448.5 1728.47 -1078.3 699.062 1285.08 
10547 1
12444300 18292.9 -10903.5 1661.87 -1788.17 1098.79 2098.79 
10547.5 1
12444300 17638.6 -10528.1 1703 -1321.75 758.384 1523.87 
10548 1
12444300 17230.9 -10183.7 1745.73 -823.569 695.623 1078.03 
10548.5 1
12444300 16641.8 -9736.13 1761.67 -1190.17 904.242 1494.71 
10549 1
12444300 16111.5 -9219.2 1739.67 -1071.25 1044.31 1496.04 
10549.5 1
12444300 15584.4 -8600.69 1766.12 -1029.61 1208.03 1587.27 
10550 1
12444300 15125.7 -7980.13 1721.47 -895.915 1212.02 1507.2 
10550.5 1
12444300 14492.8 -7133.33 1678.93 -1278.52 1710.71 2135.68 
10551 1
12444300 14054.5 -6439.93 1693.67 -885.387 1400.81 1657.16 
10551.5 1
12444300 13626.5 -5986.2 1758.6 -864.781 916.633 1260.18 
10552 1
12444300 13086.1 -5440.6 1701.6 -1091.72 1102.22 1551.37 
10552.5 1
12444300 12588.1 -4933.27 1635.47 -1005.93 1024.92 1436.08 
10553 1
12444300 12031.4 -4177.75 1655 -1087.3 1475.62 1832.94 
10553.5 1
12444300 11612.1 -3535.87 1654.93 -820.556 1256.13 1500.39 
10554 1
12444300 11264.3 -3102.13 1646.13 -702.626 876.229 1123.15 
10554.5 1
12444300 10800.1 -2537.47 1605.27 -937.912 1140.74 1476.81 
10555 1
12444300 10411.8 -2078.2 1604.13 -784.377 927.811 1214.94 
10555.5 1
12444300 9909.6 -1546.53 1554.13 -1014.55 1074.07 1477.48 
10556 1
12444300 9417.06 -930.125 1617.81 -961.987 1203.92 1541.05 
10556.5 1
12444300 8943.33 -380.267 1614.07 -927.063 1076.04 1420.32 
10557 1
12444300 8512.4 124.333 1607.13 -870.572 1019.39 1340.54 
10557.5 1
12444300 7975.13 581.867 1602.13 -1085.39 924.31 1425.63 
10558 1
12444300 7421.6 993.6 1595.8 -1118.25 831.785 1393.68 
10558.5 1
12444300 6916.93 1448.33 1635.53 -1019.53 918.653 1372.36 
10559 1
12444300 6363.47 1875.8 1470.47 -1118.11 863.569 1412.77 
10559.5 1
12444300 5811.25 2274.31 1447.88 -1076.45 776.827 1327.48 
10560 1
12444300 5362.53 2775.2 1430.07 -878.115 980.21 1316.02 
10560.5 1
12444300 4992.67 3123.73 1450.93 -747.205 704.108 1026.69 
10561 1
12444300 4530.87 3473.4 1564.07 -931.048 704.973 1167.83 
10561.5 1
12444300 3861 3816.4 1666.67 -1353.27 692.929 1520.36 
10562 1
12444300 3300.07 3845.53 1672.27 -1133.2 58.8552 1134.73 
10562.5 1
12444300 2726.07 3765.8 1641.53 -1159.6 -161.077 1170.73 
10563 1
12444300 2026.75 3507.19 1698.5 -1365.85 -505.103 1456.26 
10563.5 1
12444300 1277 3192.67 1782.13 -1467.22 -615.501 1591.09 
10564 1
12444300 437.2 2873.27 1749.4 -1696.57 -645.253 1815.13 
10564.5 1
12444300 -358 2793.47 1902.4 -1606.46 -161.212 1614.53 
10565 1
12444300 -1120.07 2634.47 1943.87 -1539.53 -321.212 1572.68 
10565.5 1
12444300 -1921.4 2393.07 1878.8 -1618.86 -487.677 1690.72 
10566 1
12444300 -2494.67 2231.53 1789.07 -1158.11 -326.33 1203.21 
10566.5 1
12444300 -3163.81 2086.75 1775 -1304.38 -282.229 1334.56 
10567 1
12444300 -4197.4 2318.47 1825.07 -2014.79 451.689 2064.8 
10567.5 1
12444300 -4768.13 2409.2 1739.67 -1153 183.3 1167.48 
10568 1
12444300 -5537.13 2332.73 1219.8 -1553.54 -154.478 1561.2 
10568.5 1
12444300 -6293.8 2383.4 1364 -1528.62 102.357 1532.04 
10569 1
12444300 -6823.73 2384.47 1490.27 -1070.57 2.15488 1070.57 
10569.5 1
12444300 -7476.93 2486.73 1462.87 -1319.6 206.599 1335.67 
10570 1
12444300 -8450.94 2353.19 1442.12 -1902.35 -260.832 1920.15 
10570.5 1
12444300 -9202.8 2412.8 1522.67 -1471.36 116.659 1475.97 
10571 1
12444300 -9969 2313.53 1512.73 -1547.88 -200.539 1560.82 
10571.5 1
12444300 -10710.2 2242.27 1564.47 -1497.37 -143.973 1504.28 
10572 1
12444300 -11416.1 2297.6 1560.6 -1426.13 111.785 1430.5 
10572.5 1
12444300 -12183.7 2374.4 1553.6 -1550.57 155.152 1558.32 
10573 1
12444300 -12942.4 2442.81 1574.88 -1481.85 133.618 1487.86 
10573.5 1
12444300 -13713.5 2621.07 1469.67 -1509.12 348.834 1548.91 
10574 1
12444300 -14628.5 2815.2 1508.53 -1848.48 392.189 1889.63 
10574.5 1
12444300 -15285.7 2865.07 1549.27 -1327.68 100.741 1331.49 
10575 1
12444300 -15983.1 2940.8 1537.47 -1408.89 152.997 1417.17 
10575.5 1
12444300 -16709.3 3020 1510.53 -1466.94 160 1475.64 
10576 1
12444300 -17510.7 3206.53 1487.4 -1619.12 376.835 1662.4 
10576.5 1
12444300 -18122 3238 1486.25 -1193.88 61.4583 1195.46 
10577 1
12444300 -19055.6 3272.33 1394.6 -1827.01 67.1885 1828.24 
10577.5 1
12444300 -19785.9 3178.2 1427.67 -1475.29 -190.168 1487.49 
10578 1
12444300 -20466.3 3058.47 1379.87 -1374.55 -241.886 1395.67 
10578.5 1
12444300 -21092.8 2855.07 1350.73 -1265.72 -410.909 1330.75 
10579 1
12444300 -21794.8 2673.07 1177.93 -1418.18 -367.677 1465.07 
10579.5 1
12444300 -22619.9 2345.8 1340.8 -1666.8 -661.145 1793.14 
10580 1
12444300 -23704 2026.31 1703.06 -2117.45 -623.999 2207.48 
10580.5 1
12444300 -24355.7 1717.47 1704.87 -1275.41 -604.395 1411.37 
10581 1
12444300 -24901.2 1453.93 1556 -1101.95 -532.391 1223.82 
10581.5 1
12444300 -25695.9 1226.6 1594.73 -1605.39 -459.259 1669.79 
10582 1
12444300 -26713.7 1166.27 1772.4 -2056.16 -121.886 2059.77 
10582.5 1
12444300 -27334.3 903.667 1788.13 -1253.87 -530.505 1361.48 
10583 1
12444300 -27739.7 672.812 1702.62 -791.707 -450.887 911.098 
10583.5 1
12444300 -28448.1 74.6667 1583.73 -1386.39 -1170.54 1814.45 
10584 1
12444300 -29106.7 -295.267 1527.67 -1330.37 -747.34 1525.91 
10584.5 1
12444300 -29837.5 -647.333 1467.73 -1476.36 -711.246 1638.76 
10585 1
12444300 -30584.2 -901.2 1541.53 -1508.55 -512.862 1593.35 
10585.5 1
12444300 -31332.9 -1260.07 1631.33 -1506.37 -722.066 1670.49 
10586 1
12444300 -32070 -1554.2 1661 -1489.16 -594.209 1603.33 
10586.5 1
12444300 -32744.4 -1728.56 1666.38 -1317.14 -340.552 1360.45 
10587 1
12444300 -33410.2 -1926.53 1693.27 -1302.98 -387.418 1359.36 
10587.5 1
12444300 -34273.8 -2110.33 1738.2 -1744.65 -371.313 1783.72 
10588 1
12444300 -34853.3 -2191.07 1776.07 -1170.64 -163.098 1181.95 
10588.5 1
12444300 -35026.6 -2397.27 1726.33 -350.168 -416.566 544.192 
10589 1
12444300 -35512.3 -2498.47 1639.8 -981.145 -204.444 1002.22 
10589.5 1
12444300 -36323.3 -2551.07 1617.87 -1638.52 -106.263 1641.96 
10590 1
12444300 -37338.6 -2623.44 1734.88 -1982.99 -141.349 1988.02 
10590.5 1
12444300 -38046 -2613.47 1838.33 -1384.3 19.5124 1384.43 
10591 1
12444300 -39135.1 -2534 1810.2 -2195.7 160.215 2201.54 
10591.5 1
12444300 -39672 -2476.47 1719.93 -1084.71 116.229 1090.92 
