# Supplementary material for: Intrinsic group behaviour: Dependence of pedestrian dyad dynamics on principal social and personal features
Source: PLoS One. 2017 Nov 2;12(11):e0187253. doi: 10.1371/journal.pone.0187253 (PMC5667819; doi:10.1371/journal.pone.0187253)
Supplement: S1 Data Set — (ZIP) [file pone.0187253.s001.zip › set/trajectories/traj_2_0508_112.dat]

2 12440800 12441300 0 1 0 0 2 0 1 40 40 40 1706.73 1730.05 1683.42
10448 1
12440800 38253 -21195 1667 0 0 0 
10448.5 1
12440800 37981.7 -21109.5 1732.4 -1027.53 323.737 1077.32 
10449 1
12440800 37432.1 -20932.7 1750.53 -1110.44 357.306 1166.51 
10449.5 1
12440800 36914.3 -20765.5 1695.07 -1046.06 337.778 1099.24 
10450 1
12440800 36411.1 -20581.3 1731.67 -1016.57 371.987 1082.49 
10450.5 1
12440800 35877 -20439.9 1649 -1078.92 285.657 1116.1 
10451 1
12440800 35041.4 -20312.9 1595.19 -1632.08 248.039 1650.82 
10451.5 1
12440800 34481.3 -20121.5 1638.73 -1096.1 374.698 1158.38 
10452 1
12440800 33979.8 -19721.9 1702.87 -1013.06 807.273 1295.37 
10452.5 1
12440800 33482.9 -19199.3 1794 -1003.91 1055.62 1456.77 
10453 1
12440800 32990.5 -19075.7 1724.73 -994.747 249.832 1025.64 
10453.5 2
12441300 31961.6 -19459.9 1197.71 0 0 0 
12440800 32567.8 -18902.5 1655.07 -853.872 349.899 922.782 
10454 2
12441300 31520.8 -19309.6 1230.33 -920.34 313.689 972.331 
12440800 31924.6 -18664.1 1697.07 -1296.77 480.645 1382.98 
10454.5 2
12441300 30951.1 -19124.7 1247.38 -1112.65 361.157 1169.79 
12440800 31183.1 -18363.6 1560.81 -1448.19 586.922 1562.61 
10455 2
12441300 30327 -18817.9 1283.13 -1221.38 600.302 1360.93 
12440800 30571.4 -18126.3 1454.67 -1197.11 464.245 1283.98 
10455.5 2
12441300 29676.9 -18506.9 1431.27 -1313.4 628.418 1456 
12440800 29941.3 -17913.5 1553.33 -1272.86 430.034 1343.54 
10456 2
12441300 29147.7 -18236.8 1539.6 -1066.8 544.489 1197.72 
12440800 29370.1 -17674.9 1679.2 -1151.61 481.048 1248.05 
10456.5 2
12441300 28633.4 -18146.7 1594.4 -1039.06 182.088 1054.89 
12440800 28834.3 -17500.8 1747.2 -1082.42 351.65 1138.11 
10457 2
12441300 28139.1 -17887.7 1736.47 -998.519 523.098 1127.24 
12440800 28315.1 -17292.7 1770.33 -1048.89 420.471 1130.03 
10457.5 2
12441300 27631.5 -17817.5 1700.33 -1025.45 141.953 1035.23 
12440800 27866.8 -17181 1766.87 -905.724 225.589 933.395 
10458 2
12441300 27096.8 -17732.5 1662.94 -1044.5 165.951 1057.6 
12440800 27350.6 -17011.8 1693.69 -1008.15 330.566 1060.97 
10458.5 2
12441300 26557.9 -17716.9 1686.27 -1054.57 30.4631 1055.01 
12440800 26725.6 -17036.7 1686.47 -1223.14 -48.7606 1224.11 
10459 2
12441300 25937.6 -17543.2 1576.87 -1253.06 350.976 1301.29 
12440800 26165.5 -16794.4 1612.33 -1131.58 489.428 1232.89 
10459.5 2
12441300 25239.6 -17345.5 1551.73 -1410.1 399.327 1465.55 
12440800 25533.8 -16725.1 1662.73 -1276.09 139.933 1283.74 
10460 2
12441300 24730 -17076.1 1609.73 -1029.49 544.377 1164.56 
12440800 24964.4 -16545.9 1680.33 -1150.3 362.155 1205.97 
10460.5 2
12441300 24233.5 -16887.7 1592.87 -1000.94 379.704 1070.54 
12440800 24367.5 -16346.8 1772.73 -1203.49 401.344 1268.65 
10461 2
12441300 23678.8 -16598.4 1662.62 -1083.44 565.153 1221.98 
12440800 23879 -16138.7 1703.38 -954.036 406.47 1037.02 
10461.5 2
12441300 23132.4 -16371 1676.8 -1069.3 444.961 1158.19 
12440800 23431 -15918.1 1631.73 -876.712 431.743 977.255 
10462 2
12441300 22720.2 -16154 1695.93 -832.727 438.384 941.071 
12440800 22984.3 -15689 1631 -902.492 462.761 1014.22 
10462.5 2
12441300 22246.7 -16083.8 1629.13 -956.498 141.818 966.955 
12440800 22361.3 -15410.2 1668.53 -1258.45 563.232 1378.74 
10463 2
12441300 21738.7 -15982.9 1433.8 -1026.4 203.771 1046.43 
12440800 21838.5 -15312.7 1586.87 -1056.16 196.902 1074.36 
10463.5 2
12441300 21160.7 -15587.5 1393.73 -1167.54 798.788 1414.64 
12440800 21333.2 -14977.1 1592.4 -1020.88 677.98 1225.5 
10464 2
12441300 20524.2 -15263.3 1544.2 -1285.93 654.949 1443.11 
12440800 20787.1 -14643.8 1669.53 -1103.16 673.401 1292.46 
10464.5 2
12441300 20040.2 -14930.1 1586.19 -945.337 650.798 1147.69 
12440800 20401.9 -14340.9 1703.75 -752.458 591.65 957.206 
10465 2
12441300 19515.9 -14643.1 1627.07 -1026.07 561.758 1169.78 
12440800 19951.1 -14057.6 1720.07 -882.208 554.354 1041.92 
10465.5 2
12441300 19206.4 -14221.7 1604.4 -625.185 851.313 1056.22 
12440800 19491.9 -13766 1695.53 -927.542 589.091 1098.8 
10466 2
12441300 18641.9 -13877.2 1592.8 -1138.04 694.489 1333.21 
12440800 19077.3 -13428.9 1683.07 -836.022 679.57 1077.38 
10466.5 2
12441300 18262.6 -13587.9 1546.33 -766.33 584.512 963.803 
12440800 18740.3 -13083.2 1705.53 -680.673 698.451 975.269 
10467 2
12441300 17792.3 -13203.8 1452.87 -950.168 775.892 1226.71 
12440800 18343.6 -12669.7 1720.8 -801.481 835.286 1157.62 
10467.5 2
12441300 17293.3 -12889.9 1433.67 -1008.08 634.074 1190.91 
12440800 17891.7 -12357.7 1639 -912.997 630.303 1109.43 
10468 2
12441300 16869.4 -12380.9 1382 -827.913 994.255 1293.82 
12440800 17444.4 -11904.2 1620.25 -873.494 885.832 1244.06 
10468.5 2
12441300 16168.9 -11935.6 1623.2 -1370.73 871.38 1624.25 
12440800 16754.4 -11510.8 1731.47 -1350.37 769.839 1554.39 
10469 2
12441300 15700.3 -11494.4 1695.27 -946.667 891.313 1300.24 
12440800 16288.4 -11111.2 1752.53 -941.414 807.273 1240.14 
10469.5 2
12441300 15474.7 -11136.3 1669.87 -455.892 723.502 855.156 
12440800 16052.5 -10708.8 1775.27 -476.633 812.929 942.355 
10470 2
12441300 15143.9 -10798.7 1703.8 -668.283 681.886 954.762 
12440800 15878.8 -10490.1 1790.67 -350.842 441.886 564.228 
10470.5 2
12441300 14854.3 -10401 1714.53 -584.916 803.502 993.852 
12440800 15439.6 -10122.1 1781.07 -887.273 743.3 1157.47 
10471 2
12441300 14402.2 -10068.3 1798.5 -882.975 649.78 1096.29 
12440800 15177.8 -9868 1712 -511.426 496.354 712.688 
10471.5 2
12441300 13997.6 -9591.4 1682.2 -788.791 929.654 1219.2 
12440800 14789.7 -9488.53 1710.13 -756.368 739.701 1057.95 
10472 2
12441300 13420.3 -9009.67 1582.53 -1163.98 1172.85 1652.4 
12440800 14312.9 -8866.53 1718.07 -961.29 1254.03 1580.09 
10472.5 2
12441300 13130.8 -8576.13 1764.27 -582.428 872.3 1048.87 
12440800 13734.2 -8190.53 1755.4 -1164.45 1360.16 1790.53 
10473 2
12441300 12761.7 -8230.93 1777.93 -744.22 695.968 1018.94 
12440800 13291.8 -7724.67 1739.13 -891.935 939.247 1295.27 
10473.5 2
12441300 12520.1 -7842.2 1765.47 -487.097 783.737 922.771 
12440800 13057.7 -7273.27 1770.8 -471.909 910.081 1025.16 
10474 2
12441300 12205.9 -7387 1697 -634.747 919.596 1117.39 
12440800 12630.6 -6841.13 1750.33 -862.896 872.997 1227.48 
10474.5 2
12441300 11633.6 -7037.87 1618.6 -1156.09 705.32 1354.26 
12440800 12255.9 -6478.73 1746.4 -757.037 732.121 1053.14 
10475 2
12441300 11028.3 -6496.06 1525.12 -1182.2 1058.21 1586.64 
12440800 11792.5 -5834 1712.75 -905.013 1259.24 1550.72 
10475.5 2
12441300 10515.3 -5960.47 1609.93 -1004 1048.13 1451.41 
12440800 11357.5 -5210.93 1703.4 -851.337 1219.31 1487.11 
10476 2
12441300 10185.7 -5618.47 1523 -665.724 690.909 959.45 
12440800 10884.5 -4860 1693.07 -955.556 708.956 1189.83 
10476.5 2
12441300 9752.87 -5117.2 1536.13 -874.478 1012.66 1337.98 
12440800 10402 -4371.33 1633.2 -974.68 987.205 1387.29 
10477 2
12441300 9400.53 -4681.8 1616.6 -711.785 879.596 1131.52 
12440800 9930.93 -3825.47 1647.2 -951.65 1102.76 1456.61 
10477.5 2
12441300 9077.2 -4248.33 1629.73 -653.199 875.69 1092.48 
12440800 9623.67 -3394 1710.33 -620.741 871.65 1070.09 
10478 2
12441300 8644.87 -3828.4 1621.4 -873.401 848.35 1217.59 
12440800 9219.8 -2964.67 1669.27 -815.892 867.34 1190.78 
10478.5 2
12441300 8240.44 -3298.38 1602.94 -789.901 1035.21 1302.15 
12440800 8884.81 -2393.88 1658.62 -654.272 1114.83 1292.64 
10479 2
12441300 7919.33 -2757.87 1630.53 -628.384 1057.75 1230.32 
12440800 8502.6 -1882.27 1632.87 -747.97 1001.19 1249.74 
10479.5 2
12441300 7526.67 -2258.67 1646.93 -793.266 1008.48 1283.09 
12440800 8075.27 -1428.13 1621.53 -863.3 917.441 1259.76 
10480 2
12441300 7121.47 -1845.87 1657.13 -818.586 833.939 1168.56 
12440800 7469.13 -909.867 1638.6 -1224.51 1047 1611.1 
10480.5 2
12441300 6595.73 -1351.87 1670.4 -1062.09 997.98 1457.39 
12440800 6961.47 -557.2 1665.8 -1025.59 712.458 1248.77 
10481 2
12441300 6104.33 -965.733 1620.73 -992.727 780.067 1262.54 
12440800 6439.4 -180.4 1655.27 -1054.68 761.212 1300.69 
10481.5 2
12441300 5550.13 -536.467 1606 -1119.6 867.205 1416.17 
12440800 5859.13 181.667 1648.87 -1172.26 731.448 1381.74 
10482 2
12441300 5048.81 -216.125 1603.88 -979.142 625.667 1161.97 
12440800 5295.38 577.062 1630.69 -1101.09 772.257 1344.91 
10482.5 2
12441300 4496.4 120.933 1561.53 -1081.04 659.605 1266.39 
12440800 4842.4 922.2 1520.6 -886.448 675.416 1114.44 
10483 2
12441300 3912.8 437.8 1569.2 -1178.99 640.135 1341.56 
12440800 4187.6 1411.87 1509.73 -1322.83 989.226 1651.8 
10483.5 2
12441300 3394.27 871.267 1473.93 -1047.54 875.69 1365.35 
12440800 3628.67 1823.47 1511.87 -1129.16 831.515 1402.29 
10484 2
12441300 2828.4 1408.6 1499.53 -1143.16 1085.52 1576.45 
12440800 3119.6 2266.73 1586.47 -1028.42 895.488 1363.65 
10484.5 2
12441300 2216.27 1973.73 1620.87 -1236.63 1141.68 1683.06 
12440800 2707.87 2775.87 1672.07 -831.785 1028.55 1322.79 
10485 2
12441300 1846.56 2520.81 1615.31 -722.078 1068.51 1289.62 
12440800 2433.44 3269.12 1706.69 -535.994 963.395 1102.46 
10485.5 2
12441300 1634.73 3111.67 1713.67 -414.538 1156.27 1228.33 
12440800 2302.53 3868.2 1664.07 -256.173 1172.36 1200.02 
10486 2
12441300 1447.53 3716.87 1671.93 -378.182 1222.63 1279.78 
12440800 2100.47 4424.33 1701 -408.215 1123.5 1195.36 
10486.5 2
12441300 1278.53 4391.4 1713 -341.414 1362.69 1404.81 
12440800 1977.53 4983.47 1749.67 -248.35 1129.56 1156.54 
10487 2
12441300 1159.6 5097.07 1694 -240.269 1425.59 1445.69 
12440800 1853.73 5576.93 1708.33 -250.101 1198.92 1224.73 
10487.5 2
12441300 823.8 5709.27 1734.47 -678.384 1236.77 1410.6 
12440800 1841.2 6211.87 1706.73 -25.3199 1282.69 1282.94 
10488 2
12441300 683.267 6473 1712.27 -283.906 1542.9 1568.8 
12440800 1917.4 6736.13 1786.93 153.939 1059.12 1070.25 
10488.5 2
12441300 561.188 6820.19 1771.12 -238.436 678.101 718.799 
12440800 1372.06 7063.25 1764.69 -1065.11 638.9 1242.04 
10489 2
12441300 507.533 7296.93 1721 -104.998 932.966 938.856 
12440800 1311.6 7440.8 1721.73 -118.322 738.845 748.26 
10489.5 2
12441300 406.333 7750.13 1619.4 -204.444 915.556 938.104 
12440800 1349 8016.07 1689.8 75.5556 1162.15 1164.61 
10490 2
12441300 447.067 8369.8 1540 82.1237 1249.33 1252.02 
12440800 1413.87 8490.13 1652.33 130.78 955.78 964.685 
10490.5 2
12441300 606.067 8842.8 1536.53 319.92 951.71 1004.04 
12440800 1554.33 8957.67 1643.07 282.629 940.711 982.251 
10491 2
12441300 1078.73 9570.13 1538.53 954.882 1469.36 1752.38 
12440800 1651.27 9374 1641.93 195.825 841.077 863.573 
10491.5 1
12440800 1402.8 9677.13 1637.27 -501.953 612.391 791.82 
10492 1
12440800 1317.12 10413.4 1684.31 -167.334 1438.09 1447.8 
