# Supplementary material for: Intrinsic group behaviour: Dependence of pedestrian dyad dynamics on principal social and personal features
Source: PLoS One. 2017 Nov 2;12(11):e0187253. doi: 10.1371/journal.pone.0187253 (PMC5667819; doi:10.1371/journal.pone.0187253)
Supplement: S1 Data Set — (ZIP) [file pone.0187253.s001.zip › set/trajectories/traj_2_0508_110.dat]

2 12433200 12433401 1 0 0 0 1 1 0 20 20 20 1666.71 1727.21 1606.2
10412 1
12433200 6979 4122 1645 0 0 0 
10412.5 1
12433200 7014.8 3831.13 1642.47 127.857 -1038.81 1046.65 
10413 1
12433200 7228.8 3290.47 1641 432.323 -1092.26 1174.7 
10413.5 1
12433200 7446.2 2922.8 1641 439.192 -742.761 862.892 
10414 2
12433401 8379.8 2604 1260.8 0 0 0 
12433200 7605.56 2386.06 1609.5 311.255 -1048.32 1093.55 
10414.5 2
12433401 8142.4 2168.67 1363.47 -719.394 -1319.19 1502.6 
12433200 7717.8 1884.47 1458 219.643 -981.597 1005.87 
10415 2
12433401 7960.67 1395.8 1447 -367.138 -1561.35 1603.93 
12433200 8190.33 1395.47 1415.07 954.613 -987.879 1373.75 
10415.5 2
12433401 8004.53 933.733 1426.27 88.6195 -933.468 937.665 
12433200 8649.8 962 1475.93 928.215 -875.69 1276.09 
10416 2
12433401 8013.4 386.4 1545.53 17.9125 -1105.72 1105.87 
12433200 8798.53 566 1525.07 300.471 -800 854.566 
10416.5 2
12433401 8185.6 33.6 1516.67 347.879 -712.727 793.095 
12433200 8986.33 154.467 1484.33 379.394 -831.38 913.856 
10417 2
12433401 8539.13 -423 1497.93 712.769 -920.565 1164.25 
12433200 9227.2 -285.267 1542.87 485.618 -886.559 1010.85 
10417.5 2
12433401 9113.12 -850.75 1498.88 1121.08 -835.449 1398.14 
12433200 9797.75 -650.875 1494.88 1114.36 -714.079 1323.52 
10418 2
12433401 9367.2 -1171.8 1496.47 497.211 -628.278 801.219 
12433200 9997.33 -1168 1582.53 390.574 -1011.99 1084.74 
10418.5 2
12433401 9575.73 -1757.53 1478.6 421.279 -1183.3 1256.06 
12433200 10172.1 -1704.07 1591.2 352.997 -1082.96 1139.04 
10419 2
12433401 9901.07 -2293.27 1589.87 657.239 -1082.29 1266.22 
12433200 10472.7 -2215.73 1735.93 607.407 -1033.67 1198.92 
10419.5 2
12433401 10127.3 -2711.4 1564.67 456.97 -844.714 960.397 
12433200 10722.5 -2563 1712.2 504.646 -701.549 864.198 
10420 2
12433401 10436.3 -3068.07 1561.2 624.242 -720.539 953.339 
12433200 11000.1 -2833.33 1657.2 560.673 -546.128 782.694 
10420.5 2
12433401 10656.5 -3426.8 1510.4 444.848 -724.714 850.353 
12433200 11256.5 -3208.47 1660.6 517.98 -757.845 917.95 
10421 2
12433401 10953.2 -3822.62 1518.75 579.533 -773.096 966.196 
12433200 11635 -3407.44 1628.88 739.323 -388.615 835.236 
10421.5 2
12433401 11314.2 -4276.6 1493 706.482 -888.405 1135.07 
12433200 11950.9 -3884.13 1654.47 618.265 -932.869 1119.15 
10422 2
12433401 11639.1 -4586.47 1494.8 656.431 -625.993 907.066 
12433200 12282.4 -4289.73 1671.2 669.63 -819.394 1058.21 
10422.5 2
12433401 12050.7 -4872.27 1508.33 831.38 -577.374 1012.2 
12433200 12649.8 -4712 1685 742.222 -853.064 1130.76 
10423 2
12433401 12412.1 -5177.87 1520.87 730.236 -617.374 956.24 
12433200 12922.3 -5236.73 1722.87 550.438 -1060.07 1194.46 
10423.5 2
12433401 12778.7 -5555.67 1548.8 740.471 -763.232 1063.4 
12433200 13263.5 -5514.67 1726.6 689.428 -561.481 889.141 
10424 2
12433401 13103.5 -5958.06 1515 634.44 -785.929 1010.05 
12433200 13614.8 -5856.31 1722.94 685.97 -667.277 956.981 
10424.5 2
12433401 13500.2 -6295 1513.33 776.321 -659.369 1018.55 
12433200 13998.4 -6192.07 1760.27 750.783 -657.053 997.694 
10425 2
12433401 13823.8 -6575.2 1555.8 653.737 -566.061 864.753 
12433200 14309.7 -6391.67 1674.13 628.822 -403.232 747.003 
10425.5 2
12433401 14099.7 -6873.67 1560.6 557.441 -602.963 821.161 
12433200 14607.5 -6718.6 1658.73 601.616 -660.471 893.4 
10426 2
12433401 14415.9 -7197.33 1578.13 638.788 -653.872 914.111 
12433200 15021.5 -7249.13 1635.27 836.498 -1071.78 1359.58 
10426.5 2
12433401 14810.7 -7834.67 1594.53 797.576 -1287.54 1514.56 
12433200 15380.8 -7889.47 1607.67 725.791 -1293.6 1483.3 
10427 2
12433401 15119.6 -8282.8 1552.07 623.973 -905.32 1099.52 
12433200 15685.3 -8278.8 1657.53 615.219 -786.532 998.562 
10427.5 2
12433401 15458.9 -8594.25 1557.38 662.646 -608.301 899.517 
12433200 15993.9 -8658.19 1706.06 602.743 -740.991 955.179 
10428 2
12433401 15776.1 -9067.8 1585.4 620.727 -926.712 1115.39 
12433200 16319.5 -9099.2 1766.47 637.174 -863.038 1072.77 
10428.5 2
12433401 16127.1 -9567.07 1659.67 709.091 -1008.62 1232.93 
12433200 16633.1 -9384.07 1743 633.401 -575.488 855.794 
10429 2
12433401 16512.3 -9982.87 1681.87 778.316 -840 1145.15 
12433200 17026.6 -9668.47 1782.27 795.017 -574.545 980.895 
10429.5 2
12433401 16827.8 -10329.5 1694.27 636.022 -698.79 944.897 
12433200 17290.8 -10091.2 1794.93 532.661 -852.285 1005.05 
10430 2
12433401 17106.9 -10695.3 1702.67 563.906 -738.99 929.567 
12433200 17499.1 -10358.6 1751.67 420.875 -540.202 684.802 
10430.5 2
12433401 17494.5 -11031.7 1697 782.896 -679.731 1036.8 
12433200 17829.7 -10654.5 1738.93 667.879 -597.71 896.281 
10431 2
12433401 17922.3 -11348.9 1652.69 835.636 -619.417 1040.18 
12433200 18200.6 -10958.2 1746.12 724.276 -593.327 936.276 
10431.5 2
12433401 18259.8 -11686.1 1635.67 660.445 -659.866 933.601 
12433200 18421.1 -11195.9 1715.87 431.645 -465.003 634.465 
10432 1
12433401 19041.3 -11934.8 1640.87 1578.86 -502.492 1656.89 
10432.5 1
12433401 19810.1 -11946 1713.4 1553.13 -22.6263 1553.3 
10433 1
12433401 20108.7 -12123.9 1719.93 603.232 -359.327 702.143 
10433.5 1
12433401 20520.3 -12326.7 1703.67 831.38 -409.697 926.847 
10434 1
12433401 20845.4 -12635 1732.38 635.099 -602.214 875.221 
10434.5 1
12433401 21179.3 -12840.1 1760.87 653.286 -401.305 766.699 
10435 1
12433401 21493 -13137.3 1731.6 633.805 -600.539 873.13 
10435.5 1
12433401 21933.1 -13344.6 1675.67 889.158 -418.721 982.817 
10436 1
12433401 22292.3 -13465.9 1661.2 724.059 -244.489 764.223 
10436.5 1
12433401 22800.3 -13728.1 1626.07 1024.19 -528.763 1152.63 
10437 1
12433401 23266.2 -13947.4 1588.27 941.279 -442.963 1040.3 
10437.5 1
12433401 23806.3 -14199.4 1624.5 1054.91 -492.261 1164.11 
10438 1
12433401 24302.9 -14393.6 1686.07 971.73 -379.966 1043.38 
10438.5 1
12433401 24762.1 -14600.9 1666.4 927.677 -418.721 1017.8 
10439 1
12433401 25127.6 -14751.2 1668 738.451 -303.704 798.465 
10439.5 1
12433401 25649.7 -14879 1682.73 1054.81 -258.182 1085.95 
10440 1
12433401 26003.3 -15086.1 1630.8 714.343 -418.316 827.814 
10440.5 1
12433401 26367.7 -15293.4 1626.6 736.162 -418.855 846.979 
10441 1
12433401 26880.4 -15461.3 1613.31 1001.25 -327.954 1053.59 
10441.5 1
12433401 27296.3 -15728.5 1662.53 814.008 -522.807 967.438 
10442 1
12433401 27762.9 -15873.3 1664.33 942.626 -292.525 986.973 
10442.5 1
12433401 28246.6 -15992.2 1665.2 977.104 -240.269 1006.21 
10443 1
12433401 28690.4 -16052.9 1740 894.758 -122.312 903.079 
10443.5 1
12433401 29109 -16164.2 1762 843.952 -224.462 873.291 
10444 1
12433401 29531.8 -16330.8 1746.8 854.141 -336.566 918.06 
10444.5 1
12433401 30006.5 -16341.6 1768.44 927.148 -21.0205 927.387 
10445 1
12433401 30383.9 -16535.6 1730.13 738.487 -379.721 830.392 
10445.5 1
12433401 30947.7 -16603.4 1678.53 1139.12 -136.97 1147.33 
10446 1
12433401 31540 -16794.5 1624 1196.5 -385.993 1257.22 
10446.5 1
12433401 32109.6 -16922.6 1526 1150.71 -258.855 1179.46 
10447 1
12433401 32785.1 -17250.4 1590.93 1364.71 -662.222 1516.9 
10447.5 1
12433401 33327.8 -17479.4 1623.44 1059.8 -447.217 1150.29 
10448 1
12433401 33840.3 -17513.1 1633.93 1002.97 -66.0633 1005.14 
10448.5 1
12433401 34321.3 -17633.5 1653.4 971.852 -243.232 1001.83 
10449 1
12433401 34800.8 -17694.3 1678.13 968.62 -122.694 976.359 
10449.5 1
12433401 35336.9 -17843.5 1679.8 1083.1 -301.549 1124.29 
10450 1
12433401 35761.3 -18005.2 1652.07 857.239 -326.599 917.347 
10450.5 1
12433401 36215.7 -18140.3 1658.4 917.98 -272.997 957.713 
10451 1
12433401 36704.1 -18385.7 1631.62 953.898 -479.207 1067.5 
10451.5 1
12433401 37183.7 -18570.5 1654.47 938.56 -361.603 1005.81 
10452 1
12433401 37818.5 -18714.2 1639.13 1282.42 -290.37 1314.89 
10452.5 1
12433401 38283.9 -18979.5 1608.73 940.337 -535.892 1082.32 
10453 1
12433401 38780.5 -19283.1 1599.8 1003.1 -613.468 1175.82 
10453.5 1
12433401 39204.8 -19538.8 1690.73 857.239 -516.498 1000.81 
10454 1
12433401 39606.1 -19742.5 1653.4 809.14 -410.618 907.367 
10454.5 1
12433401 40093.1 -19993.1 1615 951.156 -489.567 1069.75 
10455 1
12433401 40827.9 -20350.3 1560.07 1437.98 -698.907 1598.83 
10455.5 1
12433401 41277.3 -20585.3 1675.67 907.879 -474.747 1024.51 
10456 1
12433401 41675.5 -20899.8 1724.13 802.823 -634.14 1023.06 
10456.5 1
12433401 42153.2 -21032.4 1724.93 964.983 -267.879 1001.47 
10457 1
12433401 42496.1 -21282.9 1752.13 692.795 -505.993 857.901 
10457.5 1
12433401 42944.1 -21444.7 1711.53 904.916 -327.003 962.187 
10458 1
12433401 43429.2 -21720.1 1682.12 947.624 -537.874 1089.63 
10458.5 1
12433401 43922.5 -21842.2 1766.73 965.329 -238.894 994.45 
10459 1
12433401 44310.4 -22034.2 1653.93 783.569 -387.879 874.317 
10459.5 1
12433401 44872.6 -22305.5 1679.8 1135.76 -548.013 1261.06 
10460 1
12433401 45424.9 -22365.4 1698.4 1115.82 -121.077 1122.37 
10460.5 1
12433401 45840.9 -22520.5 1737.4 838.575 -312.634 894.957 
10461 1
12433401 46299.7 -22637.9 1797.44 896.134 -229.313 925.009 
10461.5 1
12433401 46762.6 -22856.7 1742.8 905.895 -428.294 1002.04 
10462 1
12433401 47151.5 -23173.3 1693.93 785.724 -639.596 1013.14 
10462.5 1
12433401 47311.3 -23732.5 1692.27 322.828 -1129.7 1174.92 
10463 1
12433401 47129.9 -24153.2 1741.47 -366.465 -849.832 925.478 
10463.5 1
12433401 46326.4 -24247.9 1837.2 -1623.3 -191.246 1634.53 
10464 1
12433401 45836.5 -23802.3 1826.8 -989.63 900.202 1337.81 
10464.5 1
12433401 45273.9 -23452.8 1812.81 -1098.82 682.65 1293.61 
10465 1
12433401 44715.6 -23240.5 1776.27 -1092.64 415.297 1168.9 
10465.5 1
12433401 43967.2 -23123.1 1752.13 -1511.92 237.306 1530.43 
10466 1
12433401 43094.5 -23237.1 1714.6 -1759.54 -229.839 1774.49 
10466.5 1
12433401 42232.5 -23308 1719.8 -1741.41 -143.3 1747.3 
10467 1
12433401 41540.5 -23012.1 1712.27 -1397.85 597.71 1520.27 
10467.5 1
12433401 40879.1 -22791 1728.73 -1336.16 446.734 1408.86 
10468 1
12433401 40160.2 -22415.3 1735.31 -1404.19 733.765 1584.35 
10468.5 1
12433401 39403.3 -22034.3 1852.53 -1481.25 745.556 1658.3 
10469 1
12433401 38753.7 -21612.3 1899.33 -1312.32 852.66 1565 
10469.5 1
12433401 38188.3 -21365.1 1894.27 -1142.22 499.259 1246.57 
10470 1
12433401 37544.7 -21081.7 1865.07 -1300.07 572.66 1420.6 
10470.5 1
12433401 36876 -20747.5 1849.33 -1350.98 675.017 1510.23 
10471 1
12433401 36164.6 -20504 1773 -1389.4 475.651 1468.57 
10471.5 1
12433401 35264.9 -20225.8 1777.2 -1753.91 542.3 1835.84 
10472 1
12433401 34627.2 -20025.8 1810.93 -1285.62 403.226 1347.37 
10472.5 1
12433401 33973.9 -19859.9 1810.93 -1314.42 333.87 1356.16 
10473 1
12433401 33345.1 -19647.3 1743.8 -1267.88 428.629 1338.37 
10473.5 1
12433401 32737.3 -19416.3 1730.87 -1225.4 465.726 1310.92 
10474 1
12433401 32145.9 -19110 1729.6 -1194.61 618.721 1345.33 
10474.5 1
12433401 31219.9 -18663.7 1571 -1870.71 901.684 2076.67 
10475 1
12433401 30383.4 -18282.1 1496.25 -1633.9 745.199 1795.82 
10475.5 1
12433401 29821.3 -17802.4 1635.47 -1099.89 938.796 1446.06 
10476 1
12433401 29191.6 -17476.3 1704.4 -1272.19 658.855 1432.67 
10476.5 1
12433401 28629.6 -17099.1 1768.07 -1135.35 762.02 1367.37 
10477 1
12433401 28190.5 -16725.1 1792.73 -887.003 755.421 1165.09 
10477.5 1
12433401 27587.2 -16340.8 1749.13 -1218.86 776.431 1445.15 
10478 1
12433401 26904.5 -15938.9 1678.4 -1379.26 811.987 1600.52 
10478.5 1
12433401 26229.4 -15507.4 1716.25 -1318.42 842.757 1564.76 
10479 1
12433401 25595.6 -15133.5 1738.13 -1240.39 731.719 1440.13 
10479.5 1
12433401 25002.8 -14782.6 1740.8 -1197.58 708.822 1391.62 
10480 1
12433401 24429.7 -14478.3 1719.73 -1157.85 614.68 1310.89 
10480.5 1
12433401 23790.6 -14109.7 1729.73 -1291.04 744.646 1490.4 
10481 1
12433401 23036 -13758.3 1666.27 -1524.44 710.034 1681.69 
10481.5 1
12433401 22370.3 -13384.1 1710.73 -1344.92 755.96 1542.81 
10482 1
12433401 21697.9 -13040.3 1745.75 -1313.14 671.395 1474.83 
10482.5 1
12433401 21131 -12722.7 1768.33 -1109.47 621.486 1271.68 
10483 1
12433401 20676.8 -12416 1775.47 -917.576 619.663 1107.22 
10483.5 1
12433401 20285.9 -12032.5 1769.8 -789.63 774.815 1106.28 
10484 1
12433401 19731.2 -11625.3 1759.87 -1120.67 822.626 1390.19 
10484.5 1
12433401 19162.6 -11252.8 1714.87 -1148.69 752.458 1373.2 
10485 1
12433401 18685.3 -10834.7 1729 -932.202 816.626 1239.31 
10485.5 1
12433401 18058.1 -10388.5 1691.73 -1227.36 873.1 1506.22 
10486 1
12433401 17203.4 -9812.93 1772.53 -1726.73 1162.83 2081.77 
10486.5 1
12433401 16661.8 -9437.47 1781.13 -1094.14 758.519 1331.35 
10487 1
12433401 16227.2 -9068.13 2033.73 -877.98 746.128 1152.2 
10487.5 1
12433401 15787.8 -8638.27 1995.67 -887.677 868.418 1241.82 
10488 1
12433401 15298.1 -7998.33 1885.07 -989.226 1292.79 1627.85 
10488.5 1
12433401 14689.2 -7203.69 1773.81 -1189.23 1552.04 1955.27 
10489 1
12433401 14156 -6575.13 1752.73 -1043.54 1230.05 1613.07 
10489.5 1
12433401 13786.7 -6149.33 1776.4 -745.993 860.202 1138.62 
10490 1
12433401 13370 -5645.47 1750.2 -840.188 1015.86 1318.29 
10490.5 1
12433401 12873.2 -5160.6 1698.07 -999.598 975.587 1396.77 
10491 1
12433401 12339.7 -4437.8 1694.8 -1077.85 1460.2 1814.92 
10491.5 1
12433401 11891.8 -3825.4 1739.47 -904.781 1237.17 1532.72 
10492 1
12433401 11439.1 -3320.38 1693.38 -884.253 986.377 1324.7 
10492.5 1
12433401 10871.5 -2864.33 1734.53 -1108.46 890.706 1421.98 
10493 1
12433401 10392.9 -2401.87 1763.07 -967.003 934.276 1344.61 
10493.5 1
12433401 9889.53 -1973.47 1796.67 -1016.84 865.455 1335.28 
10494 1
12433401 9481.4 -1425.47 1777.27 -824.512 1107.07 1380.37 
10494.5 1
12433401 8947.93 -827.333 1745.6 -1077.71 1208.35 1619.13 
10495 1
12433401 8411.53 -438.933 1721.47 -1081.45 783.065 1335.19 
10495.5 1
12433401 7889.69 133.812 1722.56 -1019.23 1118.64 1513.34 
10496 1
12433401 7438.67 740.467 1804.8 -882.624 1187.19 1479.34 
10496.5 1
12433401 7083.13 1338.2 1770.8 -718.249 1207.54 1405.01 
10497 1
12433401 6726.07 1942.2 1773.87 -721.347 1220.2 1417.47 
10497.5 1
12433401 6423.73 2651.27 1779.07 -610.774 1432.46 1557.24 
10498 1
12433401 6023 3244.93 1730.8 -809.562 1199.33 1446.99 
10498.5 1
12433401 5959.07 3489.07 1719.27 -129.158 493.199 509.83 
10499 1
12433401 5811 4040.31 1751.12 -289.193 1076.65 1114.81 
10499.5 1
12433401 5555.47 4781.27 1760.67 -499.089 1447.18 1530.82 
10500 1
12433401 5491.73 5609.93 1774.87 -128.754 1674.07 1679.02 
