# Supplementary material for: Intrinsic group behaviour: Dependence of pedestrian dyad dynamics on principal social and personal features
Source: PLoS One. 2017 Nov 2;12(11):e0187253. doi: 10.1371/journal.pone.0187253 (PMC5667819; doi:10.1371/journal.pone.0187253)
Supplement: S1 Data Set — (ZIP) [file pone.0187253.s001.zip › set/trajectories/traj_2_0508_109.dat]

2 12425401 12425500 0 1 0 0 2 0 1 30 30 30 1791.24 1888.7 1693.78
10374 1
12425401 40038 -20526.8 1772.8 0 0 0 
10374.5 1
12425401 39720.9 -20439.4 1798.33 -961.01 264.848 996.838 
10375 2
12425500 40463 -22349.9 1618.6 0 0 0 
12425401 39209.6 -20255.4 1885.8 -1032.86 371.717 1097.71 
10375.5 2
12425500 39900.1 -22409.9 1697.87 -1366.34 -145.712 1374.09 
12425401 38687.7 -20029.6 1924.07 -1054.41 456.162 1148.85 
10376 2
12425500 39183.5 -22018.9 1829.87 -1447.68 789.899 1649.15 
12425401 38173.7 -19868.7 1983.6 -1038.25 325.118 1087.96 
10376.5 2
12425500 38568.3 -21740.8 1849.31 -1201.47 543.205 1318.56 
12425401 37592.4 -19583.2 1977.19 -1135.47 557.576 1264.98 
10377 2
12425500 37976.9 -21620.1 1798.33 -1157.43 236.293 1181.3 
12425401 36993.8 -19465.6 1911.4 -1171.38 230.113 1193.77 
10377.5 2
12425500 37365.4 -21523.4 1774.27 -1232.8 194.892 1248.11 
12425401 36275 -19313.1 1852.6 -1449.19 307.527 1481.46 
10378 2
12425500 36802.3 -21350.5 1656.87 -1137.64 349.226 1190.04 
12425401 35615.1 -19167.5 1813.47 -1333.06 294.007 1365.1 
10378.5 2
12425500 36331.1 -21151.7 1609.27 -951.785 401.751 1033.1 
12425401 35013.8 -18964.2 1812.47 -1214.81 410.774 1282.38 
10379 2
12425500 35712.9 -20927.5 1593.47 -1249.02 452.929 1328.61 
12425401 34438.7 -18766.3 1823.8 -1161.75 399.731 1228.6 
10379.5 2
12425500 34832.9 -20741.3 1700.27 -1777.64 376.162 1817.01 
12425401 33936.2 -18700.9 1810.2 -1015.22 132.256 1023.8 
10380 2
12425500 34116.5 -20500.1 1715.81 -1399.28 471.102 1476.46 
12425401 33366.1 -18567.4 1826.69 -1113.43 260.604 1143.52 
10380.5 2
12425500 33520.4 -20325.7 1693.67 -1166.54 341.153 1215.4 
12425401 32796.7 -18509.4 1822.33 -1114.27 113.576 1120.04 
10381 2
12425500 32992.1 -20146.4 1673.67 -1067.21 362.29 1127.02 
12425401 32237.7 -18285.7 1766.67 -1129.29 451.987 1216.39 
10381.5 2
12425500 32496.9 -20008.4 1655.6 -1000.4 278.788 1038.52 
12425401 31541.7 -18044.7 1589.6 -1406.06 486.869 1487.97 
10382 2
12425500 31637.7 -19723.9 1581.8 -1732.26 573.522 1824.73 
12425401 30864.7 -17811.2 1536.13 -1365.05 470.699 1443.93 
10382.5 2
12425500 30774.5 -19574.9 1432.2 -1743.97 301.145 1769.78 
12425401 30197.9 -17519 1660.33 -1346.94 590.303 1470.61 
10383 2
12425500 29972.3 -19226.8 1321.53 -1620.47 703.165 1766.46 
12425401 29664.2 -17267.9 1724.53 -1078.25 507.205 1191.59 
10383.5 2
12425500 29271.5 -18930.2 1290.56 -1368.82 579.321 1486.36 
12425401 29049.3 -17089.1 1857.94 -1200.95 349.357 1250.73 
10384 2
12425500 28422.3 -18680.3 1492.6 -1661.9 489.082 1732.38 
12425401 28395.5 -16919.5 1871.13 -1279.54 331.76 1321.85 
10384.5 2
12425500 27579.3 -18484.9 1638.13 -1702.9 394.613 1748.02 
12425401 28034.8 -16826.3 1870.33 -728.62 188.418 752.587 
10385 2
12425500 27002.5 -18291.1 1642.87 -1165.25 391.65 1229.31 
12425401 27481 -16664.9 1846.93 -1118.79 326.061 1165.33 
10385.5 2
12425500 26408.5 -18069.1 1572.6 -1200 448.35 1281.02 
12425401 26902.9 -16494.3 1794.6 -1167.81 344.646 1217.61 
10386 2
12425500 25745.9 -17835.7 1508.6 -1338.59 471.515 1419.2 
12425401 26392.5 -16458.1 1717.2 -1031.25 73.1313 1033.84 
10386.5 2
12425500 24982.8 -17557.9 1509.62 -1490.59 542.692 1586.31 
12425401 25762.9 -16386.3 1758.69 -1229.55 140.145 1237.51 
10387 2
12425500 24538.1 -16926.5 1640.33 -870.222 1235.63 1511.32 
12425401 25353.9 -16300.7 1788.8 -800.53 167.474 817.861 
10387.5 2
12425500 24183 -16727.5 1616.4 -715.86 401.075 820.559 
12425401 24797.9 -16414.8 1795.87 -1120.97 -229.973 1144.31 
10388 2
12425500 23755.1 -16496.6 1623.93 -864.377 466.532 982.242 
12425401 24205 -16134.2 1792.93 -1197.71 566.869 1325.09 
10388.5 2
12425500 23296.9 -16242.5 1638.73 -925.791 513.266 1058.55 
12425401 23865.7 -15922.2 1752.87 -685.522 428.283 808.311 
10389 2
12425500 22808.7 -16080.9 1659.53 -986.263 326.599 1038.93 
12425401 23466.5 -15672.1 1815.87 -806.465 505.32 951.7 
10389.5 2
12425500 22505.4 -15931.3 1583.93 -612.66 302.088 683.088 
12425401 22942.5 -15443.7 1817.4 -1058.45 461.279 1154.6 
10390 2
12425500 22032.1 -15549.6 1527.38 -922.685 744.193 1185.4 
12425401 22528.3 -15065.1 1759.69 -807.448 738.15 1094 
10390.5 2
12425500 21604.5 -14985.7 1470.07 -836.652 1103.51 1384.82 
12425401 22080.8 -14748.5 1684.4 -875.758 619.431 1072.68 
10391 2
12425500 21133.5 -14607.5 1559.73 -951.515 764.04 1220.3 
12425401 21609.2 -14203.6 1745.13 -952.727 1100.88 1455.89 
10391.5 2
12425500 20700.3 -14343.7 1622.27 -875.152 532.795 1024.58 
12425401 21078.7 -13861.6 1837.93 -1071.78 690.909 1275.18 
10392 2
12425500 20222.9 -13964.7 1674.87 -964.444 765.791 1231.5 
12425401 20633 -13547.8 1899.27 -900.337 633.939 1101.13 
10392.5 2
12425500 19735.1 -13683.7 1660.4 -985.589 567.542 1137.32 
12425401 20213.3 -13213.5 1903.67 -847.811 675.286 1083.88 
10393 2
12425500 19297.3 -13322.5 1586.87 -884.31 729.697 1146.5 
12425401 19831.5 -12918.5 1932.93 -771.313 595.96 974.727 
10393.5 2
12425500 18916.6 -12927.8 1572 -743.693 770.939 1071.18 
12425401 19439.7 -12549.5 1899.44 -765.324 720.768 1051.3 
10394 2
12425500 18583.2 -12579.1 1619.93 -652.373 682.477 944.121 
12425401 19033.1 -12289.3 1844.73 -795.605 509.132 944.565 
10394.5 2
12425500 17978.8 -12162.9 1552.27 -1221.01 840.673 1482.43 
12425401 18626.9 -11912 1795.47 -820.741 762.29 1120.13 
10395 2
12425500 17378.6 -11796.9 1603.8 -1212.53 739.529 1420.25 
12425401 18247.4 -11665.5 1865.33 -766.599 498.047 914.18 
10395.5 2
12425500 16704.7 -11427.3 1685.4 -1361.35 746.667 1552.67 
12425401 17784.1 -11278.9 1791.67 -935.892 781.01 1218.96 
10396 2
12425500 16277.9 -11134.3 1741.13 -862.357 591.919 1045.96 
12425401 17083.9 -10904.4 1870.67 -1414.55 756.498 1604.13 
10396.5 2
12425500 15933.6 -10812.6 1744.5 -672.469 628.206 920.249 
12425401 16520.6 -10407.2 1894.06 -1100.33 971.118 1467.58 
10397 2
12425500 15546.9 -10459.5 1707.67 -756.743 690.982 1024.75 
12425401 16186.5 -10092.7 1932.4 -653.808 615.501 897.945 
10397.5 2
12425500 15180.9 -10039.8 1697.6 -739.259 847.946 1124.95 
12425401 15763.9 -9755.07 1948.6 -853.603 682.02 1092.61 
10398 2
12425500 14820.1 -9631.47 1717.27 -729.024 824.916 1100.89 
12425401 15388.7 -9313.87 1929.87 -757.98 891.313 1170.03 
10398.5 2
12425500 14330.9 -8878.73 1630.6 -988.283 1520.67 1813.6 
12425401 14948.3 -8920.33 1921.73 -889.697 795.017 1193.15 
10399 2
12425500 13750.3 -8421.73 1649.07 -1172.93 923.232 1492.69 
12425401 14469 -8199.13 1867.6 -968.35 1456.97 1749.42 
10399.5 2
12425500 13289.3 -8051.33 1658.07 -931.313 748.283 1194.68 
12425401 13913.5 -7574.2 1887.33 -1122.29 1262.49 1689.21 
10400 2
12425500 12844.9 -7658.19 1697.31 -867.83 767.863 1158.77 
12425401 13522.1 -7163.19 1854.94 -764.339 802.759 1108.44 
10400.5 2
12425500 12481.2 -7205.2 1722.8 -710.425 884.741 1134.67 
12425401 13152.4 -6737.53 1916.4 -722.119 831.356 1101.19 
10401 2
12425500 12036.9 -6832.73 1682.47 -897.643 752.458 1171.31 
12425401 12689.8 -6325.07 1861.73 -934.545 833.266 1252.08 
10401.5 2
12425500 11579.1 -6371.07 1627.4 -924.714 932.66 1313.37 
12425401 12232 -5822.67 1827.8 -924.848 1014.95 1373.12 
10402 2
12425500 11074.7 -5765.73 1547 -1018.99 1222.9 1591.8 
12425401 11623.6 -5121.87 1859.33 -1229.09 1415.76 1874.84 
10402.5 2
12425500 10745.1 -5230.73 1625.2 -665.993 1080.81 1269.52 
12425401 11237.3 -4732.93 1852.13 -780.471 785.724 1107.47 
10403 2
12425500 10347.1 -4832 1612.4 -804.04 805.522 1138.13 
12425401 10727.9 -4252.33 1807.2 -1028.96 970.909 1414.71 
10403.5 2
12425500 9961.62 -4371.12 1619 -752.816 900.146 1173.45 
12425401 10254.4 -3780.06 1838.62 -924.797 922.404 1306.17 
10404 2
12425500 9449.8 -3833.87 1609.2 -1001.61 1051.39 1452.12 
12425401 9823.13 -3365.2 1832.33 -844.039 811.864 1171.12 
10404.5 2
12425500 9173.47 -3461.73 1577 -558.249 751.785 936.388 
12425401 9399.6 -2948.8 1838.73 -855.623 841.212 1199.89 
10405 2
12425500 8692.6 -3061.53 1630.4 -971.448 808.485 1263.87 
12425401 9180.73 -2707 1750.6 -442.155 488.485 658.877 
10405.5 2
12425500 8227.87 -2717.53 1636.4 -936.962 693.548 1165.72 
12425401 8857.4 -2374.53 1785.2 -651.882 670.296 935.011 
10406 2
12425500 7695.33 -2111 1587.13 -1075.82 1225.32 1630.59 
12425401 8787.33 -2146.6 1782.67 -141.549 460.471 481.736 
10406.5 1
12425500 6949.13 -1558.47 1605.67 -1501.41 1111.74 1868.2 
10407 1
12425500 6573.25 -1233.25 1620.38 -732.716 633.951 968.899 
10407.5 1
12425500 6141.2 -700.6 1583.47 -845.499 1042.37 1342.16 
10408 1
12425500 5712.87 -245.333 1586.8 -865.32 919.731 1262.81 
10408.5 1
12425500 5187.2 158.733 1561.33 -1061.95 816.296 1339.43 
10409 1
12425500 4672.67 447.067 1459.73 -1039.46 582.492 1191.54 
10409.5 1
12425500 4208.4 681.8 1408.27 -937.912 474.209 1050.98 
10410 1
12425500 3574.4 1037.33 1434.8 -1280.81 718.249 1468.45 
10410.5 1
12425500 2880.12 1450.06 1457.56 -1350.73 802.975 1571.38 
10411 1
12425500 2316.73 1795.07 1521.2 -1100.37 673.836 1290.3 
10411.5 1
12425500 1687.93 2148.8 1585.67 -1267.74 713.172 1454.57 
10412 1
12425500 1139.2 2327.93 1623.93 -1108.55 361.886 1166.13 
10412.5 1
12425500 601.533 2499.2 1752.33 -1086.2 345.993 1139.97 
10413 1
12425500 -22 2744.73 1741.93 -1259.66 496.027 1353.81 
10413.5 1
12425500 -577.867 2905.67 1745.07 -1122.96 325.118 1169.08 
10414 1
12425500 -1135.38 2758.31 1744.56 -1088.88 -287.801 1126.28 
10414.5 1
12425500 -1696.4 3209.73 1729.4 -1097.9 883.407 1409.18 
10415 1
12425500 -2288 3279.07 1736.87 -1195.15 140.067 1203.33 
10415.5 1
12425500 -3051.2 3396.07 1777.27 -1541.82 236.364 1559.83 
10416 1
12425500 -3782.67 3206.13 1805.47 -1477.71 -383.704 1526.71 
10416.5 1
12425500 -4468.2 3469.73 1749.53 -1384.92 532.525 1483.77 
10417 1
12425500 -5035.73 3545.6 1419.33 -1144.22 152.957 1154.4 
10417.5 1
12425500 -5678.75 3738.19 1193.88 -1255.89 376.147 1311.01 
10418 1
12425500 -6332.73 3973.27 1443.53 -1279.81 460.038 1359.98 
10418.5 1
12425500 -6934.53 4102.33 1377.47 -1215.76 260.741 1243.4 
10419 1
12425500 -7458.93 4324.53 1368.2 -1059.39 448.889 1150.57 
10419.5 1
12425500 -8170.8 4562.2 1350.93 -1438.11 480.135 1516.15 
10420 1
12425500 -8716.4 4643.67 1384.2 -1102.22 164.579 1114.44 
10420.5 1
12425500 -9440.4 4809.27 1440.67 -1462.63 334.545 1500.4 
10421 1
12425500 -10007.6 4926.44 1441.81 -1107.86 228.849 1131.25 
10421.5 1
12425500 -10478.1 4968.4 1484.27 -920.76 82.1184 924.415 
10422 1
12425500 -11136.3 5037.93 1465.07 -1329.56 140.471 1336.96 
10422.5 1
12425500 -11719.5 4988.13 1451.8 -1178.18 -100.606 1182.47 
10423 1
12425500 -12335 5140.47 1457.4 -1243.5 307.744 1281.02 
10423.5 1
12425500 -13004.3 5075.87 1464.47 -1352.05 -130.505 1358.34 
10424 1
12425500 -13681.1 5182.56 1465 -1321.99 208.39 1338.31 
10424.5 1
12425500 -14325 5256.73 1454.07 -1260.03 145.148 1268.36 
10425 1
12425500 -15046.2 5116.53 1424.13 -1456.97 -283.232 1484.24 
10425.5 1
12425500 -15594.7 5294.07 1420.53 -1108.15 358.653 1164.74 
10426 1
12425500 -16211.5 5352.27 1446.2 -1246.06 117.576 1251.6 
10426.5 1
12425500 -16827.3 5234.8 1414.6 -1244.04 -237.306 1266.47 
10427 1
12425500 -17467.3 5249.6 1409.33 -1292.93 29.899 1293.27 
10427.5 1
12425500 -18136.4 5085.12 1370.12 -1306.72 -321.24 1345.63 
10428 1
12425500 -18794.6 5035.6 1368.87 -1288.11 -96.9178 1291.75 
10428.5 1
12425500 -19416.9 4949 1317.07 -1257.24 -174.949 1269.35 
10429 1
12425500 -20111.6 4657.53 1331.87 -1403.37 -588.822 1521.89 
10429.5 1
12425500 -20532.2 4488.33 1370.27 -847.984 -341.129 914.027 
10430 1
12425500 -21234 4306.73 1296.6 -1417.78 -366.869 1464.47 
10430.5 1
12425500 -21903 4085.6 1230 -1351.52 -446.734 1423.43 
10431 1
12425500 -22659.6 3858.81 1271.81 -1477.66 -442.944 1542.62 
10431.5 1
12425500 -23330.4 3749.87 1670.47 -1312.79 -213.201 1329.99 
10432 1
12425500 -23989.5 3338.47 1611.33 -1331.58 -831.111 1569.67 
10432.5 1
12425500 -24557.8 3012.73 1527.2 -1148.01 -658.047 1323.24 
10433 1
12425500 -25262.9 2614.2 1497.2 -1424.51 -805.118 1636.29 
10433.5 1
12425500 -25733.1 2296.8 1538.73 -949.764 -641.212 1145.95 
10434 1
12425500 -26225.9 1852.88 1611.5 -962.638 -867.041 1295.54 
10434.5 1
12425500 -26803.9 1528.8 1675.47 -1131.11 -634.198 1296.77 
10435 1
12425500 -27395.1 1150.8 1679 -1194.34 -763.636 1417.6 
10435.5 1
12425500 -27925.8 928.8 1643.8 -1072.05 -448.485 1162.08 
10436 1
12425500 -28125.6 823.267 1602.27 -402.823 -212.769 455.562 
10436.5 1
12425500 -28618.3 652.6 1596 -993.28 -344.086 1051.19 
10437 1
12425500 -29240.1 -30.3333 1585 -1256.16 -1379.66 1865.85 
10437.5 1
12425500 -29754.2 -849.625 1506.12 -1004.14 -1600.18 1889.15 
10438 1
12425500 -30203.7 -1395.47 1475.07 -879.737 -1068.18 1383.82 
10438.5 1
12425500 -30781 -1743.67 1492 -1166.2 -703.434 1361.92 
10439 1
12425500 -31218.7 -2120.6 1523 -1059.81 -912.672 1398.63 
10441 1
12425500 -33232.5 -3388.4 1648.27 -961.257 -605.155 1135.88 
10441.5 1
12425500 -33538.1 -3741.53 1587.33 -617.374 -713.401 943.446 
