# Supplementary material for: Intrinsic group behaviour: Dependence of pedestrian dyad dynamics on principal social and personal features
Source: PLoS One. 2017 Nov 2;12(11):e0187253. doi: 10.1371/journal.pone.0187253 (PMC5667819; doi:10.1371/journal.pone.0187253)
Supplement: S1 Data Set — (ZIP) [file pone.0187253.s001.zip › set/trajectories/traj_2_0508_108.dat]

2 12424502 12424200 0 0 0 0 2 0 1 55 50 60 1688.7 1704.95 1672.44
10362 1
12424200 4110.29 4688.64 1872.21 0 0 0 
10362.5 1
12424200 4234.4 4278.47 1796.27 258.034 -852.757 890.941 
10363 1
12424200 4379.31 3895.19 1763.88 283.032 -748.592 800.311 
10363.5 1
12424200 4531.13 3488.6 1686.4 297.105 -795.67 849.331 
10364 1
12424200 4804 3058.33 1604.07 551.246 -869.226 1029.28 
10364.5 1
12424200 4978.27 2490.67 1667.07 352.054 -1146.8 1199.62 
10365 2
12424502 5684.43 2695.57 1586.57 0 0 0 
12424200 5164.13 2119.6 1670.2 374.731 -748.118 836.722 
10365.5 2
12424502 5982.8 2348.73 1583.27 821.96 -955.477 1260.38 
12424200 5401.47 1702.6 1648.8 479.461 -842.424 969.31 
10366 2
12424502 6321.93 1846.73 1578.8 685.118 -1014.14 1223.87 
12424200 5555.73 1224.53 1657.27 311.65 -965.791 1014.83 
10366.5 2
12424502 6585.44 1256.44 1577.38 514.657 -1152.92 1262.58 
12424200 5797.31 634.938 1629.44 471.834 -1151.55 1244.47 
10367 2
12424502 6882.6 824.133 1617.87 581.531 -845.996 1026.59 
12424200 6179.87 90.3333 1647.4 748.638 -1065.76 1302.42 
10367.5 2
12424502 7201.67 269.6 1634.67 644.579 -1120.27 1292.47 
12424200 6471.87 -320.667 1639 589.899 -830.303 1018.52 
10368 2
12424502 7433.6 -199.4 1620.87 468.552 -947.475 1057 
12424200 6894.87 -828.133 1644.67 854.545 -1025.19 1334.64 
10368.5 2
12424502 7746.27 -837.733 1650.33 631.65 -1289.56 1435.95 
12424200 7219 -1394.4 1647.53 654.815 -1143.97 1318.13 
10369 2
12424502 7947.67 -1293 1663.27 406.869 -919.731 1005.71 
12424200 7607.93 -1887.93 1667.47 785.724 -997.037 1269.43 
10369.5 2
12424502 8263.13 -1800.67 1672.8 637.306 -1025.59 1207.47 
12424200 7996.73 -2323.4 1656.8 785.455 -879.731 1179.35 
10370 2
12424502 8611.81 -2140.5 1685 681.014 -663.737 950.961 
12424200 8395.31 -2737.56 1671.88 778.475 -808.911 1122.66 
10370.5 2
12424502 8953.13 -2656.67 1668.67 667.947 -1010.11 1210.98 
12424200 8651.93 -3211.2 1656.6 502.193 -926.884 1054.19 
10371 2
12424502 9200.47 -3154.47 1671.67 499.663 -1005.66 1122.95 
12424200 8898.27 -3688.2 1663.73 497.643 -963.636 1084.55 
10371.5 2
12424502 9563.47 -3514.87 1667.07 733.333 -728.081 1033.38 
12424200 9145.13 -4115.13 1677.33 498.721 -862.492 996.3 
10372 2
12424502 9941.27 -3761.27 1661.33 763.232 -497.778 911.211 
12424200 9527.6 -4523.67 1635.8 772.66 -825.32 1130.56 
10372.5 2
12424502 10341 -4095.13 1619.13 807.542 -674.478 1052.16 
12424200 9931.67 -4941.2 1585.6 816.296 -843.502 1173.81 
10373 2
12424502 10749.1 -4569.12 1563.31 796.997 -925.765 1221.57 
12424200 10396 -5277.06 1583.56 906.901 -655.981 1119.28 
10373.5 2
12424502 11113.2 -4969 1565.4 711.206 -781.006 1056.31 
12424200 10861.8 -5622.53 1577.27 909.766 -674.748 1132.68 
10374 2
12424502 11617.9 -5327.93 1565.13 1019.53 -725.118 1251.09 
12424200 11433.1 -5958.73 1626.13 1154.21 -679.192 1339.22 
10374.5 2
12424502 12178.1 -5795.67 1540.13 1131.72 -944.916 1474.33 
12424200 11973.4 -6401.07 1663 1091.45 -893.603 1410.6 
10375 2
12424502 12752.1 -6257.67 1664.6 1159.6 -933.333 1488.55 
12424200 12453.1 -6739.67 1706 969.024 -684.04 1186.14 
10375.5 2
12424502 13208.4 -6588.67 1660.33 921.886 -668.687 1138.87 
12424200 12804.6 -7109.13 1701.33 710.168 -746.397 1030.27 
10376 2
12424502 13613.2 -6905.87 1628.07 817.778 -640.808 1038.94 
12424200 13170.3 -7539.07 1673.6 738.721 -868.552 1140.22 
10376.5 2
12424502 14097.1 -7222.25 1613.56 945.044 -617.936 1129.14 
12424200 13566.1 -7978.44 1640.94 773.039 -858.146 1154.99 
10377 2
12424502 14465.4 -7567.4 1609.33 720.817 -675.44 987.824 
12424200 14058.5 -8453.33 1637.13 963.739 -929.346 1338.83 
10377.5 2
12424502 15085.5 -8099.87 1568.33 1250.27 -1073.52 1647.91 
12424200 14627.6 -9046.93 1700.93 1147.31 -1196.77 1657.89 
10378 2
12424502 15458.1 -8781.27 1641.53 752.727 -1376.57 1568.93 
12424200 15175.3 -9617.87 1742.73 1106.53 -1153.4 1598.36 
10378.5 2
12424502 15824.9 -9167.4 1684.73 741.01 -780.067 1075.92 
12424200 15475.2 -10001.5 1743 605.791 -775.084 983.737 
10379 2
12424502 16239.1 -9535.93 1831.93 836.633 -744.512 1119.93 
12424200 15764.9 -10429.1 1771.67 585.32 -863.704 1043.35 
10379.5 2
12424502 16775.2 -9934.2 1760.4 1083.1 -804.579 1349.24 
12424200 16029.2 -10782.1 1721.2 533.872 -713.131 890.829 
10380 2
12424502 17182.9 -10364.9 1712.56 796.24 -841.284 1158.34 
12424200 16428.1 -11203.7 1667.75 779.15 -823.478 1133.66 
10380.5 2
12424502 17612.5 -10731.9 1687.93 840.688 -718.191 1105.69 
12424200 16755.1 -11663.3 1666.87 639.938 -899.372 1103.81 
10381 2
12424502 17904.9 -11077.5 1678.67 590.842 -698.047 914.529 
12424200 17387.3 -12187.3 1648.47 1277.04 -1058.59 1658.74 
10381.5 2
12424502 18401.5 -11380 1658.87 1003.23 -611.178 1174.74 
12424200 18101.5 -12602.5 1640 1442.83 -838.923 1669 
10382 2
12424502 19304.3 -11792.1 1667.6 1820.03 -830.78 2000.67 
12424200 18587.9 -12969.6 1705 980.78 -740.054 1228.66 
10382.5 2
12424502 19799.9 -12084.7 1654.07 1001.21 -591.111 1162.69 
12424200 18953.3 -13332.2 1673.6 738.182 -732.525 1039.95 
10383 2
12424502 20200.5 -12392.1 1616.8 809.428 -621.145 1020.29 
12424200 19362.4 -13796.8 1668.33 826.397 -938.586 1250.55 
10383.5 2
12424502 20683.4 -12709.8 1648.62 943.05 -620.467 1128.86 
12424200 19796.7 -14159.1 1642.94 848.218 -707.666 1104.66 
10384 2
12424502 21130.8 -12988.8 1644.87 875.587 -545.964 1031.86 
12424200 20299.7 -14398 1616.87 984.434 -467.466 1089.79 
10384.5 2
12424502 21526.9 -13184.9 1657.67 800.135 -396.229 892.868 
12424200 20842.5 -14645 1607.33 1096.43 -498.99 1204.64 
10385 2
12424502 22024.8 -13450.9 1624.4 1005.93 -537.374 1140.46 
12424200 21399.7 -14886.4 1569 1125.79 -487.677 1226.88 
10385.5 2
12424502 22572.3 -13684.5 1567 1105.99 -471.919 1202.47 
12424200 21987.1 -15166.5 1510.87 1186.53 -565.791 1314.53 
10386 2
12424502 23108.9 -13976.5 1471.2 1084.18 -589.764 1234.2 
12424200 22539.3 -15432 1519.47 1115.56 -536.431 1237.83 
10386.5 2
12424502 23758.6 -14256.6 1540.88 1268.93 -547.184 1381.88 
12424200 23174.6 -15520.3 1588.94 1240.93 -172.485 1252.86 
10387 2
12424502 24286.3 -14571.2 1589.47 1032.57 -615.607 1202.15 
12424200 23816.6 -15646.9 1590.6 1256.31 -247.79 1280.51 
10387.5 2
12424502 24699.5 -14806 1605.07 833.199 -473.387 958.288 
12424200 24234.8 -15645.9 1605.4 843.145 2.01613 843.148 
10388 2
12424502 25158.6 -15073.5 1667.13 927.407 -540.337 1073.34 
12424200 24790 -15743.9 1630.47 1121.62 -197.845 1138.93 
10388.5 2
12424502 25660.1 -15301.2 1656.73 1013.06 -460.067 1112.64 
12424200 25284.9 -15981.7 1683.73 999.865 -480.539 1109.35 
10389 2
12424502 26163.1 -15549.5 1609.6 1016.3 -501.549 1133.32 
12424200 25876.2 -16241 1655.93 1194.48 -523.771 1304.27 
10389.5 2
12424502 26674.4 -15790.2 1549.07 1032.86 -486.33 1141.63 
12424200 26546.9 -16517.3 1677.67 1355.02 -558.114 1465.46 
10390 2
12424502 27216.1 -15998.9 1564.56 1055.87 -406.774 1131.52 
12424200 27207 -16800.1 1730.56 1286.68 -551.381 1399.84 
10390.5 2
12424502 27814 -16221.6 1629.27 1170.13 -435.861 1248.67 
12424200 27795.1 -16898.3 1693.53 1150.82 -192.189 1166.75 
10391 2
12424502 28397.1 -16430.4 1715.73 1177.91 -421.818 1251.16 
12424200 28332.8 -17042.5 1687.33 1086.33 -291.178 1124.68 
10391.5 2
12424502 28903.5 -16427.1 1686.53 1023.16 6.59933 1023.19 
12424200 28860.3 -17183.9 1656.6 1065.72 -285.791 1103.38 
10392 2
12424502 29531.5 -16558.1 1658.07 1268.69 -264.646 1296 
12424200 29425.7 -17429.7 1637.33 1142.22 -496.566 1245.49 
10392.5 2
12424502 30036.7 -16681.2 1654 1020.61 -248.62 1050.45 
12424200 30058.9 -17641.9 1561.6 1279.19 -428.687 1349.11 
10393 2
12424502 30649.4 -16854 1578.87 1237.71 -349.091 1286 
12424200 30569.5 -17843.8 1481.4 1031.52 -407.811 1109.2 
10393.5 2
12424502 31240.1 -17191.5 1474.38 1153.76 -659.18 1328.79 
12424200 31220 -18175.6 1397.25 1270.44 -647.974 1426.15 
10394 2
12424502 31896.2 -17454.5 1349.27 1283.9 -514.612 1383.2 
12424200 31877.3 -18365.7 1343.07 1286.24 -372.154 1338.99 
10394.5 2
12424502 32509.9 -17746.6 1408.27 1239.73 -590.168 1373.04 
12424200 32686.3 -18773.6 1542.8 1634.48 -823.973 1830.42 
10395 2
12424502 33244.1 -17943 1526.47 1483.23 -396.768 1535.38 
12424200 33260.1 -18940.9 1589.8 1159.06 -337.912 1207.31 
10395.5 2
12424502 33911.3 -18135.8 1596.33 1347.88 -389.495 1403.03 
12424200 33875.5 -19043.9 1597.87 1243.37 -208.081 1260.66 
10396 2
12424502 34380.3 -18288.9 1598.53 947.475 -309.36 996.701 
12424200 34409.5 -19198 1636.87 1078.79 -311.38 1122.83 
10396.5 2
12424502 34907.2 -18397.1 1647.38 1029.14 -211.312 1050.61 
12424200 34981.1 -19333.6 1677.88 1116.27 -264.771 1147.24 
10397 2
12424502 35475.5 -18554.9 1659.73 1112.22 -308.823 1154.3 
12424200 35503.8 -19522.3 1663.67 1022.97 -369.415 1087.63 
10397.5 2
12424502 36031.3 -18696.1 1617.27 1122.83 -285.253 1158.5 
12424200 36158.6 -19745.2 1670.2 1322.83 -450.236 1397.35 
10398 2
12424502 36647.9 -18861.8 1570.4 1245.66 -334.68 1289.83 
12424200 36843.1 -19960.1 1724.47 1382.9 -434.074 1449.42 
10398.5 2
12424502 37250.7 -18966.5 1593 1217.64 -211.448 1235.87 
12424200 37487.2 -20159.9 1735.93 1301.14 -403.771 1362.35 
10399 2
12424502 37825.8 -19155.8 1608.93 1161.89 -382.492 1223.22 
12424200 37959.7 -20323.3 1765.93 954.613 -329.966 1010.03 
10399.5 2
12424502 38427.2 -19370.3 1592.87 1214.95 -433.266 1289.89 
12424200 38444.5 -20318.4 1781 979.259 9.83165 979.309 
10400 2
12424502 39034 -19601.9 1666.69 1185.16 -452.482 1268.6 
12424200 38990.5 -20566.6 1765 1066.47 -484.814 1171.5 
10400.5 2
12424502 39498.1 -19845.6 1635.8 906.38 -475.903 1023.72 
12424200 39533.1 -20862.9 1761.13 1059.83 -578.727 1207.55 
10401 2
12424502 39881.4 -20273.7 1591.27 774.411 -864.781 1160.84 
12424200 39932.1 -21028.1 1721.73 806.061 -333.603 872.367 
10401.5 2
12424502 40574 -20774.9 1619.73 1399.19 -1012.53 1727.12 
12424200 40427.6 -21326.1 1673.47 1000.94 -602.02 1168.04 
10402 2
12424502 41056.1 -21053.5 1636.53 973.872 -562.963 1124.88 
12424200 41219.5 -21682.9 1640 1599.73 -720.808 1754.62 
10402.5 2
12424502 41370.1 -21391.4 1686.27 634.343 -682.559 931.815 
12424200 41635.3 -22025.9 1691.33 840.135 -692.929 1089.03 
10403 2
12424502 41830.4 -21406.6 1698.73 929.966 -30.7071 930.473 
12424200 42117.1 -22140.6 1692.67 973.333 -231.785 1000.55 
10403.5 2
12424502 42427.4 -21316.3 1673.88 1165.97 176.343 1179.23 
12424200 42632.1 -22382.4 1683.88 1005.72 -472.217 1111.06 
10404 2
12424502 43062.4 -21684.1 1643.07 1242.71 -719.806 1436.12 
12424200 43116.4 -22646.1 1668 947.823 -516.031 1079.19 
10404.5 2
12424502 43562 -21895.5 1598.6 1009.29 -426.936 1095.88 
12424200 43664.5 -22899.4 1711.73 1107.21 -511.785 1219.77 
10405 2
12424502 44114.5 -22153.4 1604.73 1116.09 -521.077 1231.74 
12424200 44201.1 -23119.3 1672.93 1084.04 -444.31 1171.56 
10405.5 2
12424502 44708.8 -22393.4 1581.13 1198.25 -483.871 1292.26 
12424200 44788.9 -23177.1 1681.27 1185.08 -116.532 1190.8 
10406 2
12424502 45284.6 -22548.3 1645.33 1163.23 -312.997 1204.61 
12424200 45272.2 -23393.8 1665.53 976.431 -437.71 1070.05 
10406.5 2
12424502 45816.1 -22694.9 1679.67 1069.48 -294.836 1109.38 
12424200 45763.1 -23552.3 1693.47 987.659 -318.846 1037.85 
10407 2
12424502 46377.1 -22820.8 1706.88 1093.43 -245.508 1120.65 
12424200 46238.6 -23547.9 1755.38 926.892 8.56075 926.932 
10407.5 2
12424502 46904.1 -23096.2 1675.07 1031.32 -538.919 1163.64 
12424200 46708 -23868.9 1787.93 918.664 -628.294 1112.97 
10408 2
12424502 47300.1 -23630.3 1665.07 800.135 -1078.92 1343.24 
12424200 47152.5 -24277.3 1735.33 898.047 -824.916 1219.42 
