# Supplementary material for: Intrinsic group behaviour: Dependence of pedestrian dyad dynamics on principal social and personal features
Source: PLoS One. 2017 Nov 2;12(11):e0187253. doi: 10.1371/journal.pone.0187253 (PMC5667819; doi:10.1371/journal.pone.0187253)
Supplement: S1 Data Set — (ZIP) [file pone.0187253.s001.zip › set/trajectories/traj_2_0508_107.dat]

2 12424400 12424301 0 1 0 0 2 0 1 45 40 50 1856.13 1876.29 1835.97
10363.5 1
12424301 5688.38 725.5 1608.38 0 0 0 
10364 2
12424400 6599.36 885.643 1547.14 0 0 0 
12424301 6030.2 199.2 1613.67 901.913 -1388.65 1655.84 
10364.5 2
12424400 7038.67 242.067 1854.07 919.058 -1346.39 1630.17 
12424301 6355.53 -421.6 1608.73 657.239 -1254.14 1415.92 
10365 2
12424400 7334.13 -309.667 1868.13 595.699 -1112.37 1261.83 
12424301 6633.6 -963.467 1620.2 560.618 -1092.47 1227.92 
10365.5 2
12424400 7590.4 -857.133 1857.73 517.71 -1105.99 1221.17 
12424301 6994 -1657.93 1637.8 728.081 -1402.96 1580.63 
10366 2
12424400 7931 -1470.2 1855.93 688.081 -1238.52 1416.82 
12424301 7321.47 -2114.13 1664.13 661.549 -921.616 1134.47 
10366.5 2
12424400 8177.88 -2023.44 1890.19 482.178 -1080.54 1183.24 
12424301 7831.12 -2663.25 1616.81 995.426 -1072.49 1463.26 
10367 2
12424400 8455.4 -2510.73 1873 543.102 -953.612 1097.42 
12424301 8017.8 -3069.33 1616.47 365.313 -794.684 874.629 
10367.5 2
12424400 8844.93 -2913.4 1850.47 786.936 -813.468 1131.81 
12424301 8361.6 -3545.33 1615.87 694.545 -961.616 1186.21 
10368 2
12424400 9136.53 -3399.4 1856 589.091 -981.818 1144.99 
12424301 8755.53 -3950.33 1670.67 795.825 -818.182 1141.38 
10368.5 2
12424400 9463.6 -3850.6 1853.4 660.741 -911.515 1125.81 
12424301 9027 -4372.93 1625.33 548.418 -853.737 1014.71 
10369 2
12424400 9773.8 -4229.6 1840.07 626.667 -765.657 989.415 
12424301 9367.93 -4853.53 1594.27 688.754 -970.909 1190.4 
10369.5 2
12424400 9929.47 -4617.13 1799.4 314.478 -782.896 843.695 
12424301 9747.33 -5266 1607.53 766.465 -833.266 1132.17 
10370 2
12424400 10273 -5010 1772.06 670.964 -767.318 1019.3 
12424301 10035.9 -5683.06 1549.88 563.68 -814.575 990.59 
10370.5 2
12424400 10648.7 -5419.6 1764.87 735.29 -801.566 1087.73 
12424301 10490.5 -6047.2 1556.4 889.49 -712.598 1139.73 
10371 2
12424400 11134.3 -5810.53 1788.53 981.01 -789.764 1259.41 
12424301 10928.6 -6437 1536.2 885.118 -787.475 1184.72 
10371.5 2
12424400 11664.7 -6228.13 1828.6 1071.52 -843.636 1363.77 
12424301 11450.8 -6825.4 1620.33 1054.95 -784.646 1314.76 
10372 2
12424400 12327.1 -6617.2 1944.27 1338.18 -785.993 1551.94 
12424301 12007.8 -7183.93 1684.53 1125.25 -724.31 1338.21 
10372.5 2
12424400 12768.7 -6884.87 1906.13 891.987 -540.741 1043.09 
12424301 12463.9 -7403.93 1720.13 921.481 -444.444 1023.06 
10373 2
12424400 13209.9 -7178.06 1888.69 861.735 -572.648 1034.66 
12424301 12927.6 -7621.06 1720.5 905.526 -424.08 999.911 
10373.5 2
12424400 13676.2 -7421.47 1888.87 910.791 -475.399 1027.4 
12424301 13425.3 -7929.47 1681.73 972.078 -602.352 1143.58 
10374 2
12424400 14098.5 -7726.53 1898.4 853.199 -616.296 1052.51 
12424301 13752.7 -8285.27 1643.73 661.549 -718.788 976.884 
10374.5 2
12424400 14485.3 -8065 1895 781.414 -683.771 1038.34 
12424301 14152.3 -8673.2 1647 807.273 -783.704 1125.11 
10375 2
12424400 15019.5 -8803 1865.93 1079.19 -1490.91 1840.51 
12424301 14538.5 -9152.73 1650 780.202 -968.754 1243.86 
10375.5 2
12424400 15406.2 -9312.8 1943.4 781.145 -1029.9 1292.62 
12424301 14948.7 -9805.13 1684.13 828.552 -1317.98 1556.78 
10376 2
12424400 15753 -9751.53 1962.67 700.606 -886.33 1129.79 
12424301 15335.3 -10159.1 1754.13 781.145 -715.152 1059.07 
10376.5 2
12424400 16085.3 -10140.9 1958.19 649.048 -760.555 999.854 
12424301 15668 -10570.1 1728.81 649.74 -802.718 1032.72 
10377 2
12424400 16436.1 -10516.7 1929.87 686.407 -735.282 1005.88 
12424301 16148.1 -10943.9 1725.13 939.596 -731.393 1190.7 
10377.5 2
12424400 16792.5 -10948.7 1912.13 718.683 -870.968 1129.2 
12424301 16574.2 -11448.3 1688.47 859.005 -1017.07 1331.29 
10378 2
12424400 17160.7 -11383 1928.53 743.838 -877.441 1150.3 
12424301 16955.8 -11865.9 1714.93 770.909 -843.636 1142.81 
10378.5 2
12424400 17506.9 -11677.5 1916.6 699.394 -595.017 918.258 
12424301 17603.2 -12174.5 1713.33 1307.88 -623.3 1448.81 
10379 2
12424400 17922.3 -11838.3 1920.53 839.057 -324.714 899.698 
12424301 18623.9 -12138.1 1829 2061.95 73.5354 2063.26 
10379.5 2
12424400 18353.3 -12214.4 1859.11 979.697 -854.949 1300.29 
12424301 19100.7 -12409.1 1875.73 963.367 -547.475 1108.06 
10380 2
12424400 19045.4 -13331.4 1671.81 1220.53 -1970.01 2317.46 
12424301 19367.1 -12769.7 1863 520.296 -704.338 875.671 
10380.5 2
12424400 19552.9 -13672.1 1713.73 993.134 -666.724 1196.18 
12424301 19823.8 -13053.3 1850.27 893.689 -555.08 1052.04 
10381 2
12424400 19959.5 -13925.3 1720.73 821.549 -511.515 967.776 
12424301 20222.7 -13425.7 1854.2 805.926 -752.189 1102.41 
10381.5 2
12424400 20391.3 -14208.1 1648.33 872.189 -571.178 1042.57 
12424301 20708.6 -13627.6 1871.07 981.549 -407.946 1062.95 
10382 2
12424400 20894.9 -14466.3 1654.07 1015.46 -520.699 1141.17 
12424301 21159.4 -13839.5 1852.67 908.871 -427.285 1004.3 
10382.5 2
12424400 21334.4 -14653.8 1623.73 887.811 -378.721 965.214 
12424301 21542.7 -14054.5 1862 774.411 -434.343 887.9 
10383 2
12424400 21800.3 -14948.1 1536 941.145 -594.613 1113.25 
12424301 22163 -14303.3 1800.53 1253.06 -502.492 1350.06 
10383.5 2
12424400 22337.1 -15190.4 1512.25 1048.43 -473.128 1150.24 
12424301 22517.5 -14464.2 1742.88 692.383 -314.299 760.38 
10384 2
12424400 22887.6 -15364.5 1590.33 1077.37 -340.688 1129.96 
12424301 23196.8 -14641.6 1818.8 1329.35 -347.187 1373.94 
10384.5 2
12424400 23462.4 -15430.7 1640.27 1161.21 -133.872 1168.9 
12424301 23922.3 -14897.1 1845.07 1465.59 -516.229 1553.85 
10385 2
12424400 23970.9 -15653.7 1674.13 1027.34 -450.37 1121.72 
12424301 24428.3 -15178.9 1856.93 1022.22 -569.293 1170.06 
10385.5 2
12424400 24370.5 -15721.5 1637.87 807.273 -136.97 818.81 
12424301 24798.3 -15199.7 1854.33 747.475 -42.0202 748.655 
10386 2
12424400 24812 -15713.4 1660 891.852 16.2963 892.001 
12424301 25268.5 -15333.7 1858.93 949.899 -270.572 987.683 
10386.5 2
12424400 25246.9 -15816.9 1664.75 849.487 -202.222 873.225 
12424301 25918.5 -15391.4 1888.62 1269.6 -112.834 1274.6 
10387 2
12424400 25909.2 -15907.9 1626.67 1296.01 -177.944 1308.17 
12424301 26444.7 -15702.9 1812.33 1029.68 -609.45 1196.52 
10387.5 2
12424400 26464.6 -16272.9 1590.67 1119.76 -735.887 1339.92 
12424301 26948.7 -15945.9 1844.2 1016.13 -489.919 1128.07 
10388 2
12424400 27099.8 -16628.2 1678.07 1283.23 -717.845 1470.37 
12424301 27420.5 -16195 1889.33 953.131 -503.3 1077.85 
10388.5 2
12424400 27649.1 -16986.1 1697.53 1109.76 -723.098 1324.56 
12424301 28035.9 -16403.5 1982.87 1243.23 -421.145 1312.63 
10389 2
12424400 28196 -17071.5 1738.73 1104.78 -172.525 1118.17 
12424301 28590.1 -16480.4 1952.87 1119.6 -155.421 1130.33 
10389.5 2
12424400 28655.8 -17282.9 1748.27 928.889 -427.071 1022.36 
12424301 29023.8 -16674.1 1916.4 876.229 -391.246 959.61 
10390 2
12424400 29223.8 -17360.8 1690.19 1107.12 -151.689 1117.46 
12424301 29548.2 -16822.5 1900.94 1022.32 -289.344 1062.48 
10390.5 2
12424400 29756.2 -17417.6 1698.13 1041.98 -111.252 1047.9 
12424301 30076.9 -16970.4 1876.93 1034.47 -289.432 1074.2 
10391 2
12424400 30387.9 -17655.9 1606.4 1276.09 -481.347 1363.86 
12424301 30593.3 -17096.5 1838.4 1043.37 -254.815 1074.03 
10391.5 2
12424400 31070.6 -18037.2 1492.8 1379.26 -770.37 1579.82 
12424301 31149.5 -17330.6 1787.2 1123.5 -472.862 1218.96 
10392 2
12424400 31642.2 -18329.3 1383 1154.75 -590.034 1296.76 
12424301 31567.4 -17519.9 1700.73 844.31 -382.357 926.853 
10392.5 2
12424400 32144.8 -18568.9 1427.27 1015.35 -484.04 1124.83 
12424301 32447.8 -17887 1744.73 1778.59 -741.684 1927.03 
10393 2
12424400 32866.1 -18893.9 1603 1457.1 -656.7 1598.25 
12424301 33198.2 -18110.3 1816.8 1515.96 -451.044 1581.64 
10393.5 2
12424400 33568.5 -19028.6 1670.06 1371.94 -262.948 1396.91 
12424301 33781.2 -18227.5 1823.19 1138.77 -228.971 1161.56 
10394 2
12424400 34101.7 -19145.7 1702.07 1043.38 -229.167 1068.25 
12424301 34340.8 -18445.8 1882.27 1095.01 -427.202 1175.39 
10394.5 2
12424400 34641.1 -19257.2 1657.27 1089.83 -225.32 1112.88 
12424301 34830.2 -18574.7 1902.07 988.687 -260.471 1022.42 
10395 2
12424400 35247.3 -19379.6 1650.67 1224.51 -247.273 1249.23 
12424301 35336.8 -18785 1894.73 1023.43 -424.781 1108.09 
10395.5 2
12424400 35745.9 -19504 1626.07 1007.27 -251.313 1038.15 
12424301 35833 -18984.3 1830.73 1002.42 -402.694 1080.29 
10396 2
12424400 36293.3 -19733.1 1645.13 1105.99 -462.761 1198.9 
12424301 36349.8 -19190.9 1814.93 1044.04 -417.374 1124.38 
10396.5 2
12424400 36920.9 -19942.8 1613.88 1225.79 -409.66 1292.43 
12424301 36885.3 -19401.7 1813.38 1045.92 -411.629 1124.01 
10397 2
12424400 37519.6 -20209.3 1752.87 1171.55 -521.437 1282.35 
12424301 37547.3 -19572.9 1867.67 1295.41 -335.119 1338.05 
10397.5 2
12424400 38060.1 -20345.3 1807.07 1091.85 -274.747 1125.89 
12424301 38237.6 -19753.2 1940.87 1394.61 -364.175 1441.38 
10398 2
12424400 38569.3 -20492.4 1829.6 1028.82 -297.239 1070.9 
12424301 38725.4 -19958.1 1927.07 985.455 -413.872 1068.84 
10398.5 2
12424400 39006.1 -20733.9 1774 882.29 -487.946 1008.23 
12424301 39270.7 -20220.7 1937.27 1101.55 -530.64 1222.7 
10399 2
12424400 39497.2 -20943.9 1711.8 992.189 -424.108 1079.03 
12424301 39735.5 -20411.7 1870.6 938.99 -385.859 1015.18 
10399.5 2
12424400 39944.1 -21162.4 1620.2 902.761 -441.481 1004.93 
12424301 40452.3 -20754.3 1847.73 1448.22 -691.987 1605.05 
10400 2
12424400 40681.6 -21596.6 1642.94 1440.54 -847.974 1671.59 
12424301 41050.6 -21171.3 1857.31 1168.42 -814.543 1424.32 
10400.5 2
12424400 41135.7 -21945.5 1656.73 886.93 -681.453 1118.49 
12424301 41381 -21257.3 1829.13 645.386 -168.009 666.896 
10401 2
12424400 41515.5 -22162.5 1665.87 767.273 -438.519 883.745 
12424301 42006.1 -21569 1938.33 1262.9 -629.63 1411.15 
10401.5 2
12424400 41960.7 -22412.5 1594.07 899.259 -505.051 1031.38 
12424301 42359 -21874.3 1937.07 712.862 -616.7 942.598 
10402 2
12424400 42336.3 -22645.8 1593.93 758.788 -471.246 893.214 
12424301 42871.7 -22159.7 1856.6 1035.82 -576.566 1185.48 
10402.5 2
12424400 42793.1 -22762.9 1600 922.963 -236.498 952.781 
12424301 43396.9 -22274.9 1805.73 1060.88 -232.862 1086.13 
10403 2
12424400 43373.1 -22782.9 1632.33 1171.72 -40.5387 1172.42 
12424301 43844.7 -22464.2 1802.33 904.781 -382.357 982.255 
10403.5 2
12424400 43795.5 -22786.2 1679.19 824.935 -6.35579 824.959 
12424301 44425.4 -22725.8 1825.12 1134.19 -510.962 1243.97 
10404 2
12424400 44310.3 -22714.7 1638.27 1007.37 139.832 1017.03 
12424301 45001.1 -22961.3 1842.33 1126.61 -460.902 1217.24 
10404.5 2
12424400 44726.3 -22322.9 1645.73 840.404 791.515 1154.46 
12424301 45424.8 -23016.1 1876.53 855.892 -110.707 863.022 
10405 2
12424400 45093.7 -21877.2 1648.87 742.222 900.471 1166.94 
12424301 45856.5 -23109.5 1912.4 872.054 -188.687 892.234 
10405.5 2
12424400 45414.9 -21286.9 1651.4 647.715 1190.19 1355.02 
12424301 46255 -23319.3 1923.33 803.495 -422.984 908.03 
10406 2
12424400 45774.4 -20776.7 1677 726.195 1030.57 1260.73 
12424301 46678.3 -23581.3 1851.73 855.084 -529.293 1005.64 
10406.5 2
12424400 46293.3 -20146.3 1717.2 1044.13 1268.54 1642.99 
12424301 47115.7 -23987.1 1784.27 880.215 -816.365 1200.51 
10407 2
12424400 46421.6 -19641.6 1694.06 249.959 983.829 1015.09 
12424301 47409.4 -24291.5 1788.75 572.401 -593.437 824.506 
10407.5 1
12424400 46411.5 -18790.9 1674.8 -19.757 1664.64 1664.75 
