# Supplementary material for: Intrinsic group behaviour: Dependence of pedestrian dyad dynamics on principal social and personal features
Source: PLoS One. 2017 Nov 2;12(11):e0187253. doi: 10.1371/journal.pone.0187253 (PMC5667819; doi:10.1371/journal.pone.0187253)
Supplement: S1 Data Set — (ZIP) [file pone.0187253.s001.zip › set/trajectories/traj_2_0508_106.dat]

2 12423801 12423701 0 1 0 0 2 0 1 30 30 30 1825.08 1846.63 1803.54
10357.5 1
12423701 15483.4 -12240.8 1834 0 0 0 
10358 1
12423701 15202.7 -12052.7 1824.53 -850.707 570.101 1024.07 
10358.5 2
12423801 15750.5 -11139.3 1856.87 0 0 0 
12423701 14822.4 -11600.3 1813.2 -768.215 913.805 1193.81 
10359 2
12423801 15499.7 -10802.1 1833.94 -489.933 658.48 820.75 
12423701 14693 -11370.6 1789.62 -252.734 448.771 515.044 
10359.5 2
12423801 15326 -10440.2 1820.27 -339.897 708.268 785.604 
12423701 14623.5 -10970.3 1772.4 -136.073 783.358 795.088 
10360 2
12423801 14990.5 -10234.1 1849.07 -677.845 416.296 795.473 
12423701 14441.5 -10671.3 1807.8 -367.542 604.04 707.073 
10360.5 1
12423801 14554.7 -9916.6 1900.67 -876.727 638.9 1084.82 
10360.5 1
12423701 14235.5 -10302.8 1870.46 -443.954 794.01 909.696 
10362.5 1
12423701 13205.4 -8518 1813.6 -472.107 817.986 944.451 
10363 1
12423701 13352.8 -8249.5 1773.75 424.82 773.775 882.723 
10363.5 1
12423701 12874.8 -8015.87 1799.13 -935.445 457.208 1041.2 
10364 1
12423701 11951.2 -8163.4 1803.73 -1865.86 -298.047 1889.51 
10364.5 1
12423701 11414.5 -8077.27 1823.53 -1084.18 174.007 1098.05 
10365 1
12423701 11045.1 -8060.73 1819.47 -744.758 33.3333 745.504 
