# Supplementary material for: Intrinsic group behaviour: Dependence of pedestrian dyad dynamics on principal social and personal features
Source: PLoS One. 2017 Nov 2;12(11):e0187253. doi: 10.1371/journal.pone.0187253 (PMC5667819; doi:10.1371/journal.pone.0187253)
Supplement: S1 Data Set — (ZIP) [file pone.0187253.s001.zip › set/trajectories/traj_2_0508_105.dat]

2 12415300 12420100 0 0 0 1 0 1 0 40 40 40 1549.68 1593.59 1505.77
10313 1
12415300 -33391.2 163.385 1412.92 0 0 0 
10313.5 1
12415300 -33162 644.133 1487.13 496.004 1040.58 1152.75 
10314 1
12415300 -32776.3 1011.2 1401.07 779.125 741.549 1075.61 
10314.5 1
12415300 -32268.1 1310.07 1430.8 1026.8 603.771 1191.16 
10315 1
12415300 -31889.8 1758.38 1522.44 738.9 875.602 1145.71 
10315.5 1
12415300 -31546.2 2116.87 1578.67 672.309 701.549 971.685 
10316 1
12415300 -31291.2 2409.93 1586.6 515.152 592.054 784.799 
10316.5 1
12415300 -30978.5 2656.07 1619.47 631.785 497.239 803.989 
10317 1
12415300 -30650.2 2991.8 1593.2 663.165 678.249 948.583 
10317.5 1
12415300 -30301.1 3362.93 1515.6 705.32 749.764 1029.38 
10318 1
12415300 -29929.6 3645.31 1511.56 725.472 551.522 911.31 
10318.5 1
12415300 -29515 3908.33 1538.4 811.399 514.718 960.887 
10319 1
12415300 -29098.5 4110.8 1534.2 841.347 409.024 935.502 
10319.5 1
12415300 -28668.5 4332.2 1546.6 868.687 447.273 977.072 
10320 1
12415300 -28182.5 4643.8 1527.93 981.818 629.495 1166.29 
10320.5 1
12415300 -27801.5 4866.87 1526.6 769.832 450.64 892.03 
10321 2
12420100 -26662.8 4599.91 1441.45 0 0 0 
12415300 -27262.8 5050.27 1523 1024.05 348.681 1081.78 
10321.5 2
12420100 -26370.9 4735.93 1473.87 593.262 276.472 654.52 
12415300 -26664.5 5280 1474.53 1216.03 466.925 1302.59 
10322 2
12420100 -25943.3 4602.53 1531.93 863.973 -269.495 905.029 
12415300 -26179.7 5381 1464.27 979.394 204.04 1000.42 
10322.5 2
12420100 -25514.2 4964.13 1568.93 861.58 726.104 1126.74 
12415300 -25816.1 5552.27 1492.07 730.254 343.909 807.183 
10323 2
12420100 -25116.8 5131.47 1619.27 801.21 337.366 869.34 
12415300 -25340.7 5617.93 1517.33 958.468 132.392 967.568 
10323.5 2
12420100 -24717.4 5170.13 1680.67 806.869 78.1145 810.641 
12415300 -24873.8 5692.6 1506.67 943.165 150.842 955.151 
10324 2
12420100 -24263.9 5272.6 1643 916.094 207.003 939.191 
12415300 -24467.1 5826 1515.4 821.684 269.495 864.749 
10324.5 2
12420100 -23856.9 5367.8 1619.47 822.222 192.323 844.416 
12415300 -24067.9 5946.33 1504.73 806.465 243.098 842.307 
10325 2
12420100 -23361.1 5402.19 1513.88 964.608 66.9018 966.925 
12415300 -23513.5 6058.62 1486.38 1078.53 218.466 1100.44 
10325.5 2
12420100 -22757.5 5530 1323.33 1181.2 250.122 1207.39 
12415300 -22769.6 6158.87 1349.4 1455.77 196.168 1468.93 
10326 2
12420100 -22277.1 5607.93 1329.87 970.505 157.441 983.193 
12415300 -22108.1 6307.6 1480.6 1336.3 300.471 1369.66 
10326.5 2
12420100 -21677.3 5718 1331.53 1211.72 222.357 1231.95 
12415300 -21801.6 6368.27 1317.73 619.259 122.559 631.271 
10327 2
12420100 -21306.1 5763.07 1274.13 748.387 90.8602 753.883 
12415300 -21417.5 6417.87 1272.53 774.328 100 780.758 
10327.5 2
12420100 -20881.1 5782.33 1312.67 858.721 38.9226 859.602 
12415300 -21010.5 6497.6 1242.13 822.222 161.077 837.852 
10328 2
12420100 -20439.9 5797.47 1294.07 891.313 30.5724 891.837 
12415300 -20568.9 6553.13 1286.2 892.121 112.189 899.148 
10328.5 2
12420100 -19964.6 5817.5 1283.25 924.595 38.9754 925.416 
12415300 -20090.1 6501.88 1177 931.534 -99.7244 936.856 
10329 2
12420100 -19447.7 5961.4 1359 1009.68 281.055 1048.07 
12415300 -19632.4 6567 1291.07 893.994 127.197 902.998 
10329.5 2
12420100 -18994.8 6053.73 1279.6 914.882 186.532 933.704 
12415300 -19187.8 6632.67 1255.8 898.182 132.66 907.926 
10330 2
12420100 -18539 6080.47 1256.47 920.808 54.0067 922.391 
12415300 -18630.3 6751.6 1228.2 1126.2 240.269 1151.54 
10330.5 2
12420100 -18096.5 6069.73 1352.6 893.872 -21.6835 894.135 
12415300 -18189.4 6672.93 1292 890.774 -158.923 904.84 
10331 2
12420100 -17656.2 6029.93 1378.4 889.562 -80.404 893.189 
12415300 -17733.8 6579.8 1278.8 920.404 -188.148 939.438 
10331.5 2
12420100 -17153.4 6106.33 1404.93 1015.76 154.343 1027.42 
12415300 -17352.6 6569.33 1291.2 770.101 -21.1448 770.391 
10332 2
12420100 -16672.8 6213.81 1386 938.77 209.92 961.954 
12415300 -16931.2 6670.31 1290.62 823.071 197.225 846.371 
10332.5 2
12420100 -16223.1 6182.07 1417.47 880.007 -62.1249 882.197 
12415300 -16410 6782.47 1296.2 1019.94 219.48 1043.28 
10333 2
12420100 -15857.5 6202.47 1401.2 738.586 41.2121 739.735 
12415300 -16004.2 6769.8 1293.47 819.798 -25.5892 820.197 
10333.5 2
12420100 -15394.3 6166.13 1399.2 935.623 -73.4007 938.498 
12415300 -15465.7 6833.93 1296.53 1087.95 129.562 1095.63 
10334 2
12420100 -14862.9 6148 1410.27 1073.54 -36.633 1074.16 
12415300 -15058.5 6862.13 1269.6 822.626 56.9697 824.597 
10334.5 2
12420100 -14466.8 6144.47 1412.07 800.269 -7.13805 800.301 
12415300 -14670.1 6819.2 1262.93 784.512 -86.734 789.292 
10335 2
12420100 -13976.8 6147.27 1433 985.915 5.6338 985.932 
12415300 -14186 6688.93 1298.47 974.111 -262.106 1008.76 
10335.5 2
12420100 -13606.4 6127.62 1418.69 723.486 -38.3626 724.503 
12415300 -13720.8 6695.5 1267.38 908.569 12.8255 908.66 
10336 2
12420100 -13145.7 5968 1454.6 901.451 -312.378 954.041 
12415300 -13229.7 6608.73 1316.4 961.146 -169.798 976.03 
10336.5 2
12420100 -12623.1 5910.73 1444.27 1055.76 -115.69 1062.08 
12415300 -12782.5 6503.8 1246.53 903.3 -211.987 927.841 
10337 2
12420100 -12235.7 5831.07 1427.27 782.761 -160.943 799.135 
12415300 -12365.6 6362.67 1280.6 842.29 -285.118 889.238 
10337.5 2
12420100 -11750.9 5823.67 1421.6 979.259 -14.9495 979.373 
12415300 -11860.5 6350.93 1244.6 1020.47 -23.7037 1020.75 
10338 2
12420100 -11226.2 5774.33 1413.07 1060.07 -99.6633 1064.74 
12415300 -11350.7 6293.07 1283.33 1029.76 -116.902 1036.38 
10338.5 2
12420100 -10767.3 5721.19 1427.75 896.265 -103.8 902.255 
12415300 -10879.7 6265.88 1292.25 920.011 -53.1087 921.543 
10339 2
12420100 -10366.5 5667 1436.07 784.304 -106.042 791.44 
12415300 -10372 6261.67 1318.87 993.518 -8.23549 993.552 
10339.5 2
12420100 -9839.27 5665.73 1350.27 1058.77 -2.54351 1058.77 
12415300 -9927.93 6237.13 1306.07 891.7 -49.2637 893.06 
10340 2
12420100 -9399.47 5662.2 1316.13 886.694 -7.12366 886.722 
12415300 -9585.87 6247.07 1275.13 689.651 20.0269 689.941 
10340.5 2
12420100 -8979.2 5609.47 1390.8 849.024 -106.532 855.681 
12415300 -9012.47 6273.67 1291.27 1158.38 53.7374 1159.63 
10341 2
12420100 -8480.6 5681.07 1444.8 1007.27 144.646 1017.61 
12415300 -8446.13 6315.53 1237.33 1144.11 84.5791 1147.23 
10341.5 2
12420100 -8019.6 5643.53 1312.07 931.313 -75.8249 934.395 
12415300 -8065.27 6180.27 1242.33 769.428 -273.266 816.513 
10342 2
12420100 -7576 5651.8 1332.07 896.162 16.7003 896.317 
12415300 -7585.47 6166.27 1303.93 969.293 -28.2828 969.705 
10342.5 2
12420100 -7071 5583.06 1375.62 986.328 -134.253 995.423 
12415300 -7011.69 6079.31 1164.75 1120.66 -169.832 1133.46 
10343 2
12420100 -6721.4 5563.13 1320.13 684.149 -39.0003 685.259 
12415300 -6480.13 5991.87 1274.53 1040.22 -171.127 1054.21 
10343.5 2
12420100 -6158.4 5347.53 1400.33 1137.37 -435.556 1217.92 
12415300 -6256.4 5916.87 1265 451.987 -151.515 476.706 
10344 2
12420100 -5803.47 5295.93 1253 715.591 -104.032 723.114 
12415300 -5816.53 5923.67 1239.67 886.828 13.7097 886.934 
10344.5 2
12420100 -5474.2 5246.2 1162 663.844 -100.269 671.374 
12415300 -5020.73 5771.67 1159.67 1604.44 -306.452 1633.44 
10345 2
12420100 -5045.4 5109.87 1224.8 866.263 -275.421 908.993 
12415300 -4582.07 5666.27 1143.73 886.195 -212.929 911.417 
10345.5 2
12420100 -4613.67 4967.4 1448.27 872.189 -287.811 918.449 
12415300 -4174.8 5412.13 1373.33 822.761 -513.401 969.802 
10346 2
12420100 -4088.06 4744 1460.94 1026.57 -436.328 1115.45 
12415300 -3752.31 5185.44 1471.56 825.171 -442.765 936.455 
10346.5 2
12420100 -3651.87 4635.67 1494.07 853.612 -212.003 879.545 
12415300 -3299.93 5176.47 1469.13 885.282 -17.5554 885.456 
10347 2
12420100 -3253.13 4496.33 1566 805.522 -281.481 853.286 
12415300 -2854.93 4990.6 1536.93 898.99 -375.488 974.256 
10347.5 2
12420100 -3238.07 4328.6 1610.33 30.4377 -338.855 340.22 
12415300 -2553 4937.67 1527.47 609.966 -106.936 619.269 
10348 2
12420100 -2817.6 4273 1636.73 849.428 -112.323 856.822 
12415300 -2219.6 4847.2 1560.73 673.535 -182.761 697.891 
10348.5 2
12420100 -2086.47 4232.4 1580.87 1477.04 -82.0202 1479.31 
12415300 -1858.67 4684 1599.8 729.158 -329.697 800.232 
10349 2
12420100 -1670.94 4120 1627.69 811.58 -219.531 840.748 
12415300 -1503.31 4628.69 1539.75 694.051 -108.032 702.409 
10349.5 2
12420100 -1358.6 4014.67 1668 611.228 -206.132 645.05 
12415300 -1156.2 4497.87 1558.4 679.281 -256.009 725.922 
10350 2
12420100 -1005.07 3838 1667.33 714.209 -356.902 798.419 
12415300 -734.4 4394.87 1532.47 852.121 -208.081 877.159 
10350.5 2
12420100 -543.733 3840.67 1679.27 931.987 5.3872 932.002 
12415300 -351.467 4328.53 1512.93 773.603 -134.007 785.124 
10351 2
12420100 -114.8 3601.47 1645.73 866.532 -483.232 992.165 
12415300 -79.2 4196.67 1503.67 550.034 -266.397 611.15 
10351.5 2
12420100 54.8 3100.8 1608 341.935 -1009.41 1065.75 
12415300 324.133 3790.2 1469.67 813.172 -819.489 1154.47 
10352 2
12420100 486.8 2821.93 1574.93 872.727 -563.367 1038.77 
12415300 735.867 3594.47 1467 831.785 -395.421 920.99 
10352.5 2
12420100 874.938 2834.69 1634.69 758.081 24.9105 758.49 
12415300 1272.81 3521 1497 1048.72 -143.49 1058.49 
10353 2
12420100 1312.53 2820.6 1636.2 856.352 -27.5685 856.796 
12415300 1615.93 3337.33 1538.87 671.469 -359.426 761.615 
10353.5 2
12420100 1808.93 2757 1600.2 1002.83 -128.485 1011.03 
12415300 1979.4 3267.07 1527.73 734.276 -141.953 747.872 
10354 2
12420100 2125.8 2599.13 1578 640.135 -318.923 715.181 
12415300 2295.47 3106.87 1489.27 638.519 -323.636 715.854 
10354.5 2
12420100 2476.6 2341.87 1508.13 708.687 -519.731 878.838 
12415300 2638.4 2889.73 1481.73 692.795 -438.653 819.988 
10355 2
12420100 2682.2 2161.87 1529.53 415.354 -363.636 552.042 
12415300 2960.07 2693.53 1510.07 649.832 -396.364 761.174 
10355.5 2
12420100 2949.4 1923.53 1491.8 539.798 -481.481 723.33 
12415300 3245.73 2446.27 1512.6 577.104 -499.529 763.268 
10356 2
12420100 3276.25 1666.19 1443.25 638.379 -502.629 812.504 
12415300 3661.19 2185.75 1441.25 811.434 -508.822 957.771 
10356.5 2
12420100 3599.27 1326.73 1412.8 632.127 -664.294 916.99 
12415300 4067.53 1887.53 1423.13 795.197 -583.594 986.368 
10357 2
12420100 4103.13 1140.2 1431.67 1017.91 -376.835 1085.43 
12415300 4509.67 1743.93 1468.13 893.199 -290.101 939.129 
10357.5 2
12420100 4507.13 920.533 1451.47 816.162 -443.771 929.006 
12415300 4859.6 1321.47 1475.33 706.936 -853.468 1108.23 
10358 2
12420100 4892.67 669.867 1458.33 778.855 -506.397 929.007 
12415300 5331.87 1083.07 1454.33 954.074 -481.616 1068.74 
10358.5 2
12420100 5240.2 431.467 1483.8 702.088 -481.616 851.399 
12415300 5734.67 860.8 1472.27 813.737 -449.024 929.403 
10359 2
12420100 5649.38 95.8125 1535.75 799.17 -655.575 1033.66 
12415300 6123.88 655.25 1472.31 760.173 -401.465 859.672 
10359.5 2
12420100 6041.93 -177 1590.47 768.216 -533.88 935.512 
12415300 6479.53 364.6 1450.93 696.005 -568.787 898.855 
10360 2
12420100 6415.73 -503.533 1575.07 755.152 -659.663 1002.7 
12415300 6812.6 57.7333 1448.87 672.862 -619.933 914.91 
10360.5 2
12420100 6884 -742.2 1583.13 942.186 -480.215 1057.51 
12415300 7117.8 -232.533 1478.4 614.085 -584.038 847.467 
10361 2
12420100 7291.4 -1205.27 1579.13 823.03 -935.488 1246 
12415300 7424.47 -576.867 1490.67 619.529 -695.623 931.508 
10361.5 2
12420100 7619.8 -1391 1583.73 663.434 -375.219 762.19 
12415300 7685.53 -747.533 1502.27 527.407 -344.781 630.105 
10362 2
12420100 7895.13 -1477.8 1621.33 555.108 -175 582.039 
12415300 7891.73 -894.133 1521.4 415.726 -295.565 510.085 
10362.5 2
12420100 8143 -1434.4 1595.33 497.724 87.1486 505.296 
12415300 7981 -924.867 1507.33 179.25 -61.7135 189.576 
10363 2
12420100 8254.5 -1445.06 1562.19 217.773 -20.8252 218.767 
12415300 8113.19 -973.438 1523.81 258.179 -94.8649 275.056 
10363.5 2
12420100 8235.93 -1452 1583.27 -36.334 -13.5763 38.7876 
12415300 8043.07 -916 1517.87 -137.223 112.402 177.382 
10364 2
12420100 8378.27 -1441.13 1614.53 287.542 21.9529 288.379 
12415300 8215.53 -981.4 1548.73 348.418 -132.121 372.627 
10364.5 2
12420100 8521.73 -1444.4 1639.73 289.832 -6.59933 289.907 
12415300 8473.4 -964.8 1503 520.943 33.5354 522.021 
10365 2
12420100 8748.87 -1509.2 1627.93 457.93 -130.645 476.202 
12415300 8668.4 -991.333 1501.87 393.145 -53.4946 396.768 
10365.5 2
12420100 9006.27 -1601.93 1629.07 520 -187.34 552.717 
12415300 8839.67 -1079.8 1522.6 345.993 -178.721 389.426 
10366 2
12420100 9233.27 -1698.07 1697.4 458.586 -194.209 498.014 
12415300 8980.2 -1089.87 1494 283.906 -20.3367 284.633 
10366.5 2
12420100 9469.44 -1923.19 1699.12 461.271 -439.689 637.258 
12415300 9245.75 -1155.06 1494.56 518.652 -127.336 534.055 
10367 2
12420100 9753.67 -2081.93 1645.13 556.221 -310.657 637.095 
12415300 9784.87 -1511.8 1499.4 1055.02 -698.116 1265.08 
10367.5 2
12420100 10095.1 -2243.27 1578.27 689.832 -325.926 762.952 
12415300 9845.33 -1396 1475.4 122.155 233.939 263.912 
10368 2
12420100 10398.4 -2480.33 1618.47 612.66 -478.923 777.637 
12415300 9904.2 -1305.13 1449.67 118.923 183.569 218.724 
10368.5 1
12420100 10668.9 -2773.8 1627.73 546.532 -592.862 806.339 
10369 1
12420100 10974 -2962.47 1535.13 616.296 -381.145 724.633 
10369.5 1
12420100 11388.6 -3121.47 1491.8 837.576 -321.212 897.057 
10370 1
12420100 11720.9 -3415.5 1687.81 649.097 -574.284 866.677 
10370.5 1
12420100 12045.7 -3531.27 1674.6 635.608 -226.549 674.776 
10371 1
12420100 12235.8 -3800.4 1661.6 383.973 -543.704 665.619 
10371.5 1
12420100 12454.5 -3828.07 1643.8 441.751 -55.8923 445.273 
10372 1
12420100 12534.6 -3708.33 1613.2 161.886 241.886 291.059 
10372.5 1
12420100 12508.6 -3499.73 1576.67 -52.5253 421.414 424.675 
10373 1
12420100 12577.9 -3616.31 1567.38 135.303 -227.694 264.861 
10373.5 1
12420100 12650.6 -3790.47 1567 142.041 -340.145 368.611 
10374 1
12420100 12713.9 -3950.8 1534.53 127.946 -323.906 348.26 
10374.5 1
12420100 12739.1 -4035.4 1491.47 50.9091 -170.909 178.33 
10375 1
12420100 12835.5 -4176.73 1635 194.613 -285.522 345.539 
10375.5 1
12420100 12894.6 -4334.47 1656.67 119.461 -318.653 340.31 
10376 1
12420100 12649.1 -4294.33 1641.27 -496.027 81.0774 502.609 
10376.5 1
12420100 12716.5 -4251 1595.12 131.706 84.6354 156.555 
10377 1
12420100 13044.1 -4772.8 1585.27 641.031 -1021.14 1205.67 
10377.5 1
12420100 13110.4 -5130.87 1569.27 133.737 -721.909 734.192 
10378 1
12420100 13194.1 -5276.07 1556.47 169.158 -293.333 338.613 
10378.5 1
12420100 13017.4 -5119.87 1521.53 -357.037 315.556 476.498 
10379 1
12420100 13138.9 -5178.4 1537.93 245.522 -118.249 272.514 
10379.5 1
12420100 13350.1 -5502.6 1577.93 426.532 -654.949 781.593 
10380 1
12420100 13482.9 -5726.69 1562.88 259.391 -437.671 508.763 
10380.5 1
12420100 13664.2 -5976.87 1573 354.843 -489.587 604.657 
10381 1
12420100 13837.3 -6090.73 1589.8 349.764 -230.034 418.629 
10381.5 1
12420100 13900.9 -6207.33 1564.93 128.485 -235.556 268.318 
10382 1
12420100 13999.5 -6235.87 1541.53 198.79 -57.5269 206.947 
10382.5 1
12420100 14114.9 -6230.13 1504.13 233.131 11.5825 233.419 
10383 1
12420100 14274.5 -6262 1488.07 322.424 -64.3771 328.788 
10383.5 1
12420100 14342.4 -6323.38 1504.69 132.625 -119.873 178.771 
10384 1
12420100 14396.9 -6457.13 1494.33 106.645 -261.758 282.649 
10384.5 1
12420100 14487.6 -6650.47 1464.53 183.165 -390.572 431.389 
10385 1
12420100 14742.8 -6789.93 1481.93 515.556 -281.751 587.521 
10385.5 1
12420100 14889.1 -6936.6 1459.33 295.488 -296.296 418.455 
10386 1
12420100 15175.1 -7225.2 1452.73 577.912 -583.03 820.918 
10386.5 1
12420100 15362.4 -7514 1495.44 365.706 -564.062 672.241 
10387 1
12420100 15514.7 -7920.73 1545.73 298.027 -795.956 849.921 
10387.5 1
12420100 15606.1 -8194.73 1565.73 184.409 -552.419 582.386 
10388 1
12420100 15750.7 -8364.53 1553.2 291.987 -343.03 450.473 
10388.5 1
12420100 15926.5 -8573.47 1583.33 355.152 -422.088 551.625 
10389 1
12420100 16072.9 -8566.07 1560.07 295.892 14.9495 296.27 
10389.5 1
12420100 16389.9 -8832.07 1548.07 640.269 -537.374 835.892 
10390 1
12420100 16547.2 -9191.38 1577.06 306.79 -700.406 764.65 
10390.5 1
12420100 16850.4 -9448.4 1563.2 593.249 -502.984 777.777 
10391 1
12420100 16969.3 -9426.27 1552.4 240.269 44.7138 244.395 
10391.5 1
12420100 17163.3 -9530.53 1577.67 391.919 -210.64 444.938 
10392 1
12420100 17385.2 -9610.73 1530.8 448.215 -162.02 476.6 
10392.5 1
12420100 17629.5 -9818.93 1546.47 493.603 -420.606 648.501 
10393 1
12420100 17787.9 -10098.3 1649.67 319.865 -564.444 648.777 
10393.5 1
12420100 17993.2 -10273.9 1566.19 401.139 -342.855 527.695 
10394 1
12420100 18307.1 -10509.3 1544.67 614.123 -460.649 767.688 
10394.5 1
12420100 18805 -10694.6 1503.8 1005.93 -374.411 1073.35 
10395 1
12420100 19076.1 -10942.9 1504.47 547.609 -501.549 742.582 
10395.5 1
12420100 19305.4 -11159.7 1539.93 463.3 -438.114 637.645 
10396 1
12420100 19534.7 -11240.4 1518.73 463.3 -162.963 491.125 
10396.5 1
12420100 19788.9 -11380.1 1524.19 496.37 -272.9 566.444 
10397 1
12420100 20053.1 -11535.7 1542 517.009 -304.517 600.024 
10397.5 1
12420100 20303.3 -11614.1 1521.6 505.589 -158.249 529.777 
10398 1
12420100 20578.9 -11796.9 1501.47 556.633 -369.293 667.995 
10398.5 1
12420100 20838.1 -11961.1 1501.07 523.771 -331.717 619.978 
10399 1
12420100 21134.3 -12147.4 1553.93 598.249 -376.431 706.826 
10399.5 1
12420100 21264.9 -12393.4 1522.07 263.838 -496.97 562.663 
10400 1
12420100 21492.6 -12554.9 1546.44 444.718 -315.503 545.267 
10400.5 1
12420100 21766.5 -12659.7 1534.8 534.969 -204.679 572.788 
10401 1
12420100 22041 -12759.3 1520.93 554.613 -201.212 589.984 
10401.5 1
12420100 22222.9 -12989.4 1521.07 367.542 -464.781 592.544 
10402 1
12420100 22500.2 -13198.8 1499.2 560.135 -423.03 701.93 
10402.5 1
12420100 22818 -13356.8 1449.47 642.02 -319.192 716.989 
10403 1
12420100 23147.5 -13496.7 1413.47 665.724 -282.559 723.207 
10403.5 1
12420100 23523.6 -13627.4 1397.88 734.432 -255.29 777.537 
10404 1
12420100 23876.3 -13756.5 1419.13 690.354 -252.626 735.125 
10404.5 1
12420100 24273 -13886.5 1475.13 801.347 -262.761 843.327 
10405 1
12420100 24600.6 -14075.8 1505.07 661.818 -382.357 764.33 
10405.5 1
12420100 24933.5 -14191.8 1511.87 671.237 -233.871 710.812 
10406 1
12420100 25256.2 -14317.1 1493.4 651.852 -253.064 699.251 
10406.5 1
12420100 25463.7 -14428.7 1502.4 417.438 -224.547 474 
10407 1
12420100 25701.6 -14622.1 1516.69 463.856 -377.112 597.809 
10407.5 1
12420100 25887.5 -14779 1509.6 363.813 -306.996 476.032 
10408 1
12420100 25988.9 -14933 1544.13 204.714 -311.111 372.422 
10408.5 1
12420100 26079.9 -14997.1 1527.67 183.838 -129.562 224.907 
10409 1
12420100 26242.4 -14816.3 1513.4 328.35 365.253 491.145 
10409.5 1
12420100 26341.1 -14701.5 1439.87 199.327 231.919 305.806 
10410 1
12420100 26343.6 -14702.5 1420.4 5.11784 -2.0202 5.50214 
10410.5 1
12420100 26274.6 -14604.1 1434.38 -134.193 191.577 233.901 
10411 1
12420100 26234.6 -14589.3 1461.67 -78.1738 28.7679 83.2991 
10411.5 1
12420100 26417.3 -14623.1 1460.8 368.28 -68.0108 374.507 
10412 1
12420100 26620.5 -14537.5 1454.73 410.505 172.795 445.39 
10412.5 1
12420100 26555.3 -14639.9 1429.53 -131.582 -206.869 245.171 
10413 1
12420100 26525.5 -14552.6 1430.4 -60.3367 176.431 186.463 
10413.5 1
12420100 26543.1 -14501.1 1429.2 35.6902 104.108 110.056 
10414 1
12420100 26638.9 -14537.6 1424.12 187.118 -71.403 200.278 
10414.5 1
12420100 26679.7 -14601.2 1403.13 79.7048 -124.413 147.755 
10415 1
12420100 26951.5 -14858.8 1398.13 549.091 -520.404 756.519 
10415.5 1
12420100 26947.3 -15019.1 1421.87 -8.48485 -323.771 323.882 
10416 1
12420100 26940.2 -15062.3 1418.27 -14.2761 -87.2727 88.4327 
10416.5 1
12420100 26960.7 -14897.1 1401.87 41.3468 333.737 336.289 
10417 1
12420100 27036.3 -14644.3 1400.27 152.554 509.677 532.019 
10417.5 1
12420100 26973.6 -14958.1 1407.56 -122.599 -613.005 625.144 
10418 1
12420100 26990.3 -15421.1 1450.8 32.8196 -906.083 906.677 
10418.5 1
12420100 27004.1 -15651.5 1545.67 27.8788 -465.32 466.154 
10419 1
12420100 26951.3 -15713.4 1455.07 -106.667 -125.118 164.415 
10419.5 1
12420100 26741.1 -15614.8 1470.07 -424.646 199.192 469.044 
10420 1
12420100 26444.3 -14941.9 1491.2 -599.596 1359.33 1485.69 
10420.5 1
12420100 26338.5 -14803.5 1515.67 -213.737 279.731 352.041 
10421 1
12420100 26239.9 -15092.8 1499.25 -192.692 -565.007 596.961 
10421.5 1
12420100 26217.1 -15229.6 1506.07 -44.6347 -267.808 271.502 
10422 1
12420100 26194.1 -15311.3 1484.07 -46.33 -165.118 171.495 
10422.5 1
12420100 26381.6 -15210.7 1498.2 378.721 203.367 429.869 
10423 1
12420100 26728.9 -15018.9 1474.67 701.549 387.475 801.441 
10423.5 1
12420100 27021.1 -15039.9 1451.67 590.303 -42.4242 591.826 
10424 1
12420100 27545.6 -15189 1432.75 1024.53 -291.276 1065.13 
10424.5 1
12420100 27865.8 -15088.8 1391.2 626.566 196.086 656.532 
10425 1
12420100 28170.7 -15278.1 1378.27 616.027 -382.492 725.113 
10425.5 1
12420100 28557.9 -15379.7 1332.47 782.088 -205.118 808.538 
10426 1
12420100 28874.3 -15573.5 1453.93 639.192 -391.65 749.637 
10426.5 1
12420100 29116.1 -15536.8 1581.6 488.62 74.2088 494.223 
10427 1
12420100 29515.9 -15278.4 1669.67 807.677 522.02 961.69 
10427.5 1
12420100 29827.4 -15299.4 1647.06 608.407 -41.0889 609.792 
10428 1
12420100 30108.8 -15422.7 1623 550.612 -241.153 601.106 
10428.5 1
12420100 30389.5 -15611.5 1604.87 567.003 -381.549 683.427 
10429 1
12420100 30616.1 -15888.2 1588.93 457.778 -558.923 722.464 
10429.5 1
12420100 30887.7 -16102.8 1538.13 547.715 -432.661 697.988 
10430 1
12420100 31187.3 -16287.3 1508.6 605.253 -372.66 710.778 
10430.5 1
12420100 31403 -16456.2 1478.67 435.69 -341.279 553.442 
10431 1
12420100 31875 -16563.4 1595.38 921.875 -209.326 945.342 
10431.5 1
12420100 32291.1 -16636 1483.13 814.351 -142.123 826.66 
10432 1
12420100 32712.4 -16826.1 1447.93 851.044 -384.108 933.71 
10432.5 1
12420100 33192.1 -16793.3 1401.6 969.024 66.2626 971.286 
10433 1
12420100 33549.8 -16773.6 1392.27 722.694 39.8653 723.792 
10433.5 1
12420100 33825.5 -16776.5 1405 556.902 -5.92593 556.934 
10434 1
12420100 34061.4 -16739.6 1446.94 460.881 72.0866 466.484 
10434.5 1
12420100 34186.1 -16738.7 1446.8 244.023 1.74494 244.029 
10435 1
12420100 34233.9 -16695.5 1469.07 96.431 87.4074 130.15 
10435.5 1
12420100 34292.7 -16754.9 1470.6 118.788 -120.135 168.946 
10436 1
12420100 34322.7 -16749.5 1452.13 60.6183 10.8871 61.5882 
10436.5 1
12420100 34344.5 -16695.6 1453.73 43.8172 108.737 117.233 
10437 1
12420100 34496.2 -16756.7 1468 306.532 -123.502 330.476 
10437.5 1
12420100 34767.6 -16788.1 1452.31 530.127 -61.1898 533.647 
10438 1
12420100 35032.7 -16850.1 1430.87 518.803 -121.339 532.804 
10438.5 1
12420100 35351.7 -16944.9 1446.67 644.31 -191.515 672.17 
10439 1
12420100 35662.1 -17157.4 1447.93 627.071 -429.36 759.979 
10439.5 1
12420100 36115.1 -17065.7 1448.8 915.152 185.32 933.727 
10440 1
12420100 36435.7 -17230 1490.07 647.677 -331.987 727.805 
10440.5 1
12420100 36847.5 -17328 1426.6 831.919 -197.98 855.152 
10441 1
12420100 37144.5 -17204.9 1367.69 580.143 240.479 628.01 
10441.5 1
12420100 37588.7 -17054.5 1363.8 869.211 294.341 917.695 
10442 1
12420100 37996.8 -17133.9 1346.27 824.512 -160.539 839.995 
10442.5 1
12420100 38373.1 -17212.9 1417.27 760.135 -159.596 776.708 
10443 1
12420100 38756.9 -17278.4 1479.33 773.925 -131.989 785.099 
10443.5 1
12420100 39141.5 -17347.3 1456.13 775.403 -138.844 787.736 
10444 1
12420100 39585.9 -17389.3 1436.33 897.643 -84.9832 901.657 
10444.5 1
12420100 40051.6 -17383.4 1445.38 909.562 11.6374 909.637 
10445 1
12420100 40395.9 -17424.3 1437.27 673.916 -80.0228 678.65 
10445.5 1
12420100 40724.3 -17505.1 1448.87 663.3 -163.367 683.122 
10446 1
12420100 41077.5 -17538.1 1510.87 713.67 -66.6667 716.777 
10446.5 1
12420100 41401.4 -17639 1464.07 654.276 -203.771 685.274 
10447 1
12420100 41992.3 -18028.2 1427.73 1193.8 -786.263 1429.47 
10447.5 1
12420100 42455.7 -18214.1 1419.88 904.989 -363.013 975.081 
10448 1
12420100 42752.5 -18094.1 1435.6 580.781 234.695 626.409 
10448.5 1
12420100 43035.3 -17964.1 1454 571.448 262.761 628.964 
10449 1
12420100 43343.8 -17875.1 1408.2 623.165 179.798 648.585 
10449.5 1
12420100 43604.5 -17853.6 1349.73 526.599 43.367 528.382 
