# Supplementary material for: Intrinsic group behaviour: Dependence of pedestrian dyad dynamics on principal social and personal features
Source: PLoS One. 2017 Nov 2;12(11):e0187253. doi: 10.1371/journal.pone.0187253 (PMC5667819; doi:10.1371/journal.pone.0187253)
Supplement: S1 Data Set — (ZIP) [file pone.0187253.s001.zip › set/trajectories/traj_2_0508_104.dat]

2 12414203 12405200 0 1 0 0 0 0 1 30 30 30 1569.45 1571.14 1567.77
10252 1
12405200 6602.5 -2725.5 1622 0 0 0 
10252.5 1
12405200 6863.67 -2724.87 1712.53 932.738 2.26191 932.741 
10253 1
12405200 7410.4 -3015.73 1699.67 1102.28 -586.425 1248.57 
10253.5 1
12405200 7880.87 -3322.27 1649.4 950.438 -619.259 1134.38 
10254 1
12405200 8403.06 -3472.88 1765.62 1019.91 -294.157 1061.49 
10254.5 1
12405200 8901.67 -3755.6 1811.13 975.742 -553.278 1121.69 
10255 1
12405200 9427.4 -3983.67 1779.47 1062.09 -460.741 1157.72 
10255.5 1
12405200 9820.33 -4214.53 1751.07 793.805 -466.397 920.68 
10256 1
12405200 10229 -4435.33 1722.67 825.589 -446.061 938.386 
10256.5 1
12405200 10712.8 -4566.47 1731.33 975.403 -264.382 1010.6 
10257 1
12405200 11232.2 -4703.67 1735.87 1042.97 -275.502 1078.75 
10257.5 1
12405200 11729.5 -4876.33 1756.33 1000.54 -347.418 1059.14 
10258 1
12405200 12209.7 -5271.88 1722.25 937.931 -772.542 1215.13 
10258.5 1
12405200 12650.2 -5617.4 1686.53 862.06 -676.174 1095.61 
10259 1
12405200 13258.6 -5916.73 1758.73 1229.09 -604.714 1369.8 
10259.5 1
12405200 13672.9 -6155.93 1799.73 836.902 -483.232 966.395 
10260 1
12405200 14041.7 -6354.6 1783.73 745.185 -401.347 846.392 
10260.5 1
12405200 14421.5 -6710.87 1752.2 767.138 -719.731 1051.91 
10261 1
12405200 14822.8 -6996 1737.25 783.757 -556.901 961.464 
10261.5 1
12405200 15223 -7438.07 1740.6 783.268 -865.101 1167.01 
10262 1
12405200 15541.5 -8195.53 1719.8 643.502 -1530.24 1660.03 
10262.5 1
12405200 15875.7 -8558.4 1784.87 675.017 -733.064 996.509 
10263 1
12405200 16271.1 -8991.53 1843 798.923 -875.017 1184.88 
10263.5 1
12405200 16684 -9345.67 1882.13 834.074 -715.421 1098.87 
10264 1
12405200 17078.7 -9609.47 1878.93 795.699 -531.855 957.082 
10264.5 1
12405200 17338.9 -9963.44 1812.75 508.341 -691.349 858.123 
10265 1
12405200 17711 -10383 1802.2 728.107 -821.062 1097.4 
10265.5 1
12405200 18026.5 -10779.6 1834.8 637.441 -801.212 1023.85 
10266 1
12405200 18338.7 -11086.2 1845.4 630.707 -619.394 883.991 
10266.5 1
12405200 19181.1 -11532.7 1827.07 1701.82 -902.088 1926.12 
10267 1
12405200 19681.6 -11843.6 1779.93 1011.04 -628.013 1190.21 
10267.5 1
12405200 19984 -12127.3 1769.93 610.909 -573.064 837.623 
10268 1
12405200 20358.9 -12548.4 1798.69 732.178 -822.477 1101.16 
10268.5 1
12405200 20665.9 -12920.1 1786.2 600.897 -727.511 943.584 
10269 1
12405200 20977.1 -13328.5 1782.93 628.552 -825.051 1037.2 
10269.5 1
12405200 21226.7 -13582.5 1794.8 504.242 -513.131 719.419 
10270 1
12405200 21653.7 -13836.1 1792.73 862.761 -512.323 1003.41 
10270.5 1
12405200 22072.6 -14039.8 1783.87 846.195 -411.448 940.923 
10271 1
12405200 22655.4 -14205.8 1696.25 1138.35 -324.121 1183.6 
10271.5 1
12405200 23276.2 -14328.9 1696.87 1214.8 -240.933 1238.46 
10272 1
12405200 23968.5 -14491.5 1751.07 1398.65 -328.485 1436.71 
10272.5 1
12405200 24492.5 -14601.8 1736.73 1058.45 -222.896 1081.67 
10273 1
12405200 24999.3 -14705.3 1745.33 1023.84 -209.158 1044.98 
10273.5 1
12405200 25413.1 -14792.8 1770.6 836.094 -176.7 854.562 
10274 1
12405200 25922.2 -14949.3 1724.6 1028.42 -316.094 1075.9 
10274.5 1
12405200 26315.8 -15075.4 1711 768.774 -246.427 807.305 
10275 1
12405200 26877.9 -15276.9 1659.4 1099.91 -394.317 1168.46 
10275.5 1
12405200 27380 -15504.7 1720.67 1014.41 -460.202 1113.92 
10276 1
12405200 28070.7 -15666.9 1709.4 1395.29 -327.542 1433.22 
10276.5 1
12405200 28738.5 -15902.4 1818.73 1349.23 -475.825 1430.67 
10277 1
12405200 29086.3 -15954.5 1859.13 702.492 -105.32 710.343 
10277.5 1
12405200 29575.9 -16075.1 1839.27 989.091 -243.636 1018.66 
10278 1
12405200 29989.8 -16182.4 1870.81 808.488 -209.578 835.21 
10278.5 1
12405200 30547.3 -16269.1 1828.07 1091.04 -169.659 1104.15 
10279 1
12405200 30983.5 -16494.4 1788.8 879.301 -454.167 989.665 
10279.5 1
12405200 31546 -16701.9 1719.87 1136.43 -419.125 1211.26 
10280 1
12405200 32103.7 -16869.6 1626.47 1126.73 -338.855 1176.59 
10280.5 1
12405200 32685.8 -17077.5 1674.07 1175.89 -419.933 1248.63 
10281 1
12405200 33325.9 -17159.1 1692.69 1250.15 -159.367 1260.26 
10281.5 1
12405200 33873.2 -17265 1712.87 1071.09 -207.314 1090.96 
10282 1
12405200 34329.1 -17313.7 1723.67 921.077 -98.3165 926.31 
10282.5 1
12405200 34803.3 -17411.5 1728.33 957.98 -197.576 978.142 
10283 1
12405200 35309.2 -17523.1 1768.13 1021.95 -225.589 1046.56 
10283.5 1
12405200 35892.6 -17649.9 1772.2 1178.59 -256.027 1206.07 
10284 1
12405200 36258.7 -17840.3 1771.47 739.663 -384.781 833.762 
10284.5 1
12405200 36690.4 -17989.1 1768.75 843.05 -290.487 891.693 
10285 1
12405200 37242.2 -18273.9 1771.87 1079.89 -557.477 1215.3 
10285.5 1
12405200 37839.7 -18593.1 1741 1207 -644.714 1368.4 
10286 1
12405200 38430.1 -18803.9 1702.93 1192.86 -425.993 1266.65 
10286.5 1
12405200 38926.8 -19023.9 1688.67 1003.37 -444.444 1097.4 
10287 1
12405200 39410.2 -19180.3 1712.2 976.566 -315.96 1026.41 
10287.5 1
12405200 39822.1 -19401.7 1717.47 832.054 -447.273 944.652 
10288 1
12405200 40247.1 -19648.2 1663.38 830.192 -481.356 959.647 
10288.5 1
12405200 40709.3 -19915.9 1567.53 904.517 -523.964 1045.32 
10289 1
12405200 41176.1 -20192.7 1603.73 941.129 -557.93 1094.08 
10289.5 1
12405200 41501.9 -20356.5 1714.87 658.182 -331.044 736.745 
10290 1
12405200 41654.5 -20416.4 1600.67 308.283 -120.943 331.158 
10290.5 1
12405200 42035 -20608.6 1624.07 768.62 -388.283 861.127 
10291 1
12405200 42487.8 -20527.9 1618.56 884.277 157.666 898.223 
10291.5 1
12405200 43101.1 -21146.1 1817.73 1200.23 -1209.9 1704.23 
10292 1
12405200 43532.9 -21479.1 1955.87 872.458 -672.593 1101.62 
10292.5 1
12405200 43888.5 -21439.1 1836.87 718.249 80.8081 722.781 
10293 1
12405200 44187.7 -21593.9 1742.33 604.444 -312.862 680.614 
10293.5 1
12405200 44697.6 -21787.3 1741 1030.17 -390.707 1101.77 
10294 1
12405200 45170.1 -21970.1 1763.6 954.478 -369.293 1023.43 
10294.5 1
12405200 45620.4 -22173.3 1814.94 879.631 -396.834 965.001 
10295 1
12405200 46135.6 -22262.7 1860.27 1008.15 -174.992 1023.22 
10295.5 1
12405200 46472.2 -22431.7 1871.67 680 -341.279 760.836 
10296 1
12405200 46833 -22620.9 1788.47 728.889 -382.222 823.027 
10296.5 1
12405200 47213.9 -22757.3 1774 769.428 -275.556 817.282 
10297 1
12405200 46973.7 -23538.4 1772.4 -485.253 -1578.05 1650.97 
10297.5 1
12405200 47118.9 -24036.4 1760.67 293.468 -1006.06 1047.99 
10298 1
12405200 47129.6 -24341.5 1741.38 20.7601 -595.898 596.26 
10298.5 1
12405200 47208.4 -24568.7 1731.33 154.281 -444.553 470.564 
10299 1
12405200 47040.4 -24340.9 1675.67 -339.394 460.067 571.708 
10299.5 1
12405200 46646.4 -23777.9 1672.53 -795.96 1137.37 1388.23 
10300 1
12405200 46076.4 -23560.9 1670.93 -1151.52 438.384 1232.14 
10300.5 1
12405200 45516.5 -23696.5 1620.2 -1131.04 -273.805 1163.71 
10301 1
12405200 44974.8 -23608.1 1571.94 -1058.17 172.664 1072.17 
10301.5 1
12405200 44664.5 -23319.4 1567.87 -607.208 564.897 829.343 
10302 1
12405200 43988.1 -23305.7 1520.2 -1366.33 27.7441 1366.61 
10302.5 2
12414203 44234.5 -22741.8 1449.25 0 0 0 
12405200 43569.9 -23187.7 1564.2 -844.848 238.384 877.836 
10303 2
12414203 44092.8 -22534.9 1507.33 -448.418 654.694 793.538 
12405200 43410.7 -22832.1 1521.53 -319.813 714.056 782.404 
10303.5 2
12414203 44086.5 -22079.6 1454.33 -12.6599 919.731 919.818 
12405200 43425 -22378 1553.8 28.9562 917.306 917.763 
10304 2
12414203 44294.7 -21458.3 1444 420.471 1255.22 1323.77 
12405200 43583.5 -21820.1 1525.67 320.135 1127 1171.59 
10304.5 2
12414203 44550.3 -20904.5 1493.13 515.457 1116.4 1229.65 
12405200 43787.3 -21359.5 1495.33 410.887 928.763 1015.59 
10305 2
12414203 44644.6 -20446.9 1510.31 184.041 893.864 912.614 
12405200 44077.5 -20844.1 1495.19 566.862 1006.65 1155.28 
10305.5 2
12414203 44676.1 -19971.7 1531.07 61.652 929.958 931.999 
12405200 44183.7 -20386.8 1497.93 207.763 894.839 918.641 
10306 2
12414203 44630.5 -19555.8 1571.07 -91.9865 840.135 845.155 
12405200 44253.5 -19971.1 1543.6 141.01 839.731 851.488 
10306.5 2
12414203 44524.6 -19203.7 1620.53 -214.007 711.246 742.745 
12405200 44153.5 -19640.1 1551.8 -202.02 668.687 698.537 
10307 2
12414203 44204.8 -18835.9 1614.53 -646.061 743.03 984.626 
12405200 44108.6 -19417.5 1560 -90.6397 449.832 458.873 
10307.5 2
12414203 43762.2 -18442.3 1615 -894.141 795.286 1196.65 
12405200 44025.9 -19298.3 1559.53 -167.003 240.673 292.94 
10308 2
12414203 43558.4 -18294.7 1615 -398.096 288.241 491.49 
12405200 43741.9 -19361.9 1577.31 -554.801 -124.227 568.539 
10308.5 2
12414203 43487.9 -18176.8 1615 -137.851 230.7 268.747 
12405200 43118.7 -18876.4 1589 -1219.59 950.171 1546.03 
10309 2
12414203 43481.9 -18215.9 1613.87 -12.1212 -78.9226 79.8479 
12405200 42966.6 -18697 1588 -307.205 362.424 475.107 
10309.5 2
12414203 43364.7 -18223.1 1578.2 -236.902 -14.5455 237.348 
12405200 42818.9 -18586.4 1585.4 -298.316 223.434 372.714 
10310 2
12414203 43067.2 -18085.3 1508.67 -600.943 278.384 662.291 
12405200 42672.1 -18554.1 1580.93 -296.566 65.1852 303.645 
10310.5 2
12414203 42801.7 -17935.2 1464.2 -536.296 303.165 616.054 
12405200 42505.5 -18481.7 1538.33 -336.7 146.263 367.097 
10311 2
12414203 42647 -17800.7 1476.53 -312.593 271.785 414.223 
12405200 42325.9 -18377 1508 -362.828 211.582 420.014 
10311.5 2
12414203 42574.9 -17673.6 1461.5 -140.747 248.25 285.373 
12405200 42199.8 -18206.1 1502.56 -246.2 333.74 414.725 
10312 2
12414203 42433.5 -17716.5 1438.27 -276.851 -83.9612 289.302 
12405200 42201.1 -18174.2 1530.27 2.5848 62.4755 62.529 
10312.5 2
12414203 42437.1 -17725.8 1469.07 7.24346 -18.7793 20.1279 
12405200 42216.3 -18185.3 1481.4 30.4494 -22.4011 37.8017 
10313 2
12414203 42523.2 -17746.1 1466.13 174.007 -40.9428 178.759 
12405200 42239.1 -18171.7 1532.07 46.1953 27.6094 53.8171 
10313.5 2
12414203 42507.7 -17790.1 1393.4 -31.3805 -88.8889 94.2654 
12405200 42264.2 -18214.1 1556.67 50.6397 -85.6566 99.5059 
10314 2
12414203 42469 -17763.7 1389.53 -78.1145 53.3333 94.585 
12405200 42253.5 -18238.8 1502 -21.6835 -49.9663 54.4684 
10314.5 2
12414203 42471.9 -17764.9 1416.8 5.79125 -2.55892 6.3314 
12405200 42121 -18122.4 1557.2 -267.609 235.152 356.246 
10315 2
12414203 42420.9 -17812.9 1405.75 -99.5931 -93.7581 136.782 
12405200 42099.4 -18200.2 1535.12 -42.1143 -152.051 157.775 
10315.5 2
12414203 42483.5 -17798.5 1412.93 122.619 28.3187 125.847 
12405200 42118.8 -18164.3 1543.07 37.8914 70.287 79.85 
10316 2
12414203 42464.3 -17715.2 1444.8 -38.7879 168.215 172.63 
12405200 42131.7 -18126.7 1501 25.9933 76.0943 80.4114 
10316.5 2
12414203 42508.8 -17824 1489.53 89.8316 -219.798 237.447 
12405200 42073.7 -18100.1 1504.4 -117.037 53.7374 128.784 
10317 2
12414203 42420.3 -17849.1 1441.2 -178.721 -50.6397 185.756 
12405200 42026.3 -18135.3 1520.2 -95.8923 -71.2458 119.462 
10317.5 2
12414203 42229.9 -17782.2 1523.4 -384.646 135.084 407.677 
12405200 41918.6 -18201.1 1501 -217.508 -132.929 254.912 
10318 2
12414203 42060.3 -17793.4 1485.62 -331.291 -21.8262 332.009 
12405200 41737.1 -18205.6 1499.12 -354.443 -8.77279 354.552 
10318.5 2
12414203 41809.3 -17699.3 1473.87 -491.283 184.035 524.622 
12405200 41580.7 -18146.5 1541 -306.05 115.639 327.168 
10319 2
12414203 41560 -17702.7 1478.8 -503.569 -6.73401 503.614 
12405200 41437.9 -18186.7 1513.27 -288.485 -81.2121 299.698 
10319.5 2
12414203 41400.3 -17806.3 1465.67 -322.694 -209.293 384.623 
12405200 41202.2 -18279.5 1477.27 -476.229 -187.34 511.752 
10320 2
12414203 41184.4 -17775.4 1513 -436.094 62.3569 440.53 
12405200 40924.5 -18276.7 1480.53 -560.943 5.52189 560.97 
10320.5 2
12414203 40932.5 -17725 1512.47 -508.956 101.818 519.041 
12405200 40743.6 -18290.3 1474.07 -365.522 -27.4747 366.553 
10321 2
12414203 40692.5 -17601.2 1520.36 -456.297 235.396 513.437 
12405200 40513.1 -18271.6 1453.55 -438.23 35.5456 439.669 
10321.5 2
12414203 40477.7 -17498.9 1516.6 -436.561 207.958 483.561 
12405200 40261.5 -18340.7 1431 -511.296 -140.305 530.197 
10322 2
12414203 40383.2 -17599.9 1500.53 -190.842 -204.175 279.478 
12405200 40014.7 -18345.7 1465.87 -498.586 -10.2357 498.691 
10322.5 2
12414203 40151.3 -17586.7 1501.13 -465.73 26.506 466.483 
12405200 39711 -18328.7 1451.67 -609.906 34.1365 610.861 
10323 2
12414203 39889.2 -17439.9 1495.8 -528.36 296.102 605.674 
12405200 39491.7 -18207 1428.67 -442.07 245.43 505.63 
10323.5 2
12414203 39741.1 -17336.8 1485.87 -299.259 208.215 364.568 
12405200 39188.8 -18153.3 1510.67 -611.987 108.552 621.539 
10324 2
12414203 39499.8 -17441.5 1471.33 -487.407 -211.448 531.297 
12405200 38938.2 -18254.9 1486.47 -506.263 -205.387 546.338 
10324.5 2
12414203 39193.3 -17575.4 1464.47 -619.125 -270.572 675.666 
12405200 38655.9 -18292.5 1459.33 -570.37 -75.9596 575.406 
10325 2
12414203 38734 -17586.4 1466.88 -893.645 -21.3521 893.9 
12405200 38197.4 -18101.4 1450.62 -892.007 371.903 966.431 
10325.5 2
12414203 38343.1 -17599.3 1474.53 -764.905 -25.2283 765.321 
12405200 37877.7 -17994.8 1455.53 -625.522 208.562 659.375 
10326 2
12414203 37877.5 -17471.3 1475.6 -940.741 258.586 975.633 
12405200 37521.1 -17871.9 1450.6 -720.539 248.35 762.138 
10326.5 2
12414203 37455.7 -17553.9 1412.27 -852.121 -166.869 868.306 
12405200 37091.9 -17999.3 1452.47 -867.071 -257.374 904.463 
10327 2
12414203 37142.9 -17647.4 1391.87 -630.511 -188.575 658.107 
12405200 36700.5 -17958.5 1470.13 -788.978 82.2581 793.255 
10327.5 2
12414203 36816.5 -17498.3 1430.73 -659.529 301.279 725.084 
12405200 36313.3 -17931.1 1514.6 -782.357 55.2189 784.303 
10328 2
12414203 36431.1 -17431.3 1486.53 -778.586 135.219 790.241 
12405200 35941.5 -17901.5 1525.47 -750.976 59.798 753.353 
10328.5 2
12414203 36070.8 -17448.2 1529 -701.005 -32.7902 701.772 
12405200 35631.2 -17833.1 1529.44 -603.664 133.212 618.187 
10329 2
12414203 35647.4 -17357.3 1519.33 -826.855 177.45 845.682 
12405200 35262.9 -17803.1 1553.67 -719.368 58.5856 721.75 
10329.5 2
12414203 35288.5 -17286.9 1529.67 -724.983 142.357 738.828 
12405200 34816.1 -17849.3 1569.07 -902.761 -93.468 907.587 
10330 2
12414203 34955.7 -17249 1516.07 -672.458 76.4983 676.795 
12405200 34355.5 -17834.1 1552.73 -930.37 30.7071 930.877 
10330.5 2
12414203 34631.9 -17197.9 1501.33 -654.141 103.3 662.248 
12405200 34108.2 -17730.5 1547.33 -499.663 209.293 541.726 
10331 2
12414203 34324.4 -17298.8 1541.8 -621.145 -203.906 653.757 
12405200 33835 -17562.1 1494 -551.919 340.337 648.416 
10331.5 2
12414203 34017.5 -17365.3 1525.8 -619.933 -134.411 634.336 
12405200 33417.7 -17588.5 1485.27 -843.098 -53.3333 844.783 
10332 2
12414203 33640 -17307.5 1508.5 -737.37 112.956 745.971 
12405200 33081.1 -17595.6 1483 -657.308 -13.859 657.454 
10332.5 2
12414203 33211.2 -17125.3 1482.33 -839.139 356.621 911.774 
12405200 32712.3 -17625.7 1498.33 -721.706 -59.0427 724.117 
10333 2
12414203 32893.3 -16933 1441.8 -642.29 388.418 750.602 
12405200 32320.1 -17573.5 1450.53 -792.458 105.589 799.461 
10333.5 2
12414203 32547.6 -16855.1 1436.27 -698.316 157.441 715.845 
12405200 31911.3 -17366.8 1372.73 -825.859 417.508 925.395 
10334 2
12414203 32166.6 -16786.4 1413.8 -769.697 138.721 782.098 
12405200 31551.3 -17277.5 1351.13 -727.273 180.337 749.298 
10334.5 2
12414203 31744.9 -16675.5 1385.47 -851.987 223.973 880.934 
12405200 31135.5 -17135.3 1354.73 -840 287.407 887.808 
10335 2
12414203 31312.4 -16542.7 1424.2 -870.154 267.203 910.256 
12405200 30686.5 -17018.7 1453.2 -903.421 234.474 933.352 
10335.5 2
12414203 30867.6 -16496.7 1457.81 -868.701 89.9333 873.344 
12405200 30215.8 -17051.6 1516.44 -919.368 -64.1195 921.602 
10336 2
12414203 30420.8 -16422.2 1553 -874.413 145.768 886.48 
12405200 30006.5 -16909.8 1542.27 -409.556 277.422 494.671 
10336.5 2
12414203 30006.7 -16348.4 1598.6 -836.498 149.091 849.681 
12405200 29629.9 -16742.1 1580.47 -760.808 338.721 832.803 
10337 2
12414203 29663 -16224.5 1668.8 -694.411 250.37 738.168 
12405200 29232.5 -16566.1 1586.73 -802.828 355.69 878.094 
10337.5 2
12414203 29325.5 -16097.8 1666.93 -681.886 255.892 728.319 
12405200 28844.7 -16466.4 1632.27 -783.434 201.347 808.894 
10338 2
12414203 28996.3 -15930.7 1686.87 -665.051 337.508 745.791 
12405200 28446.7 -16454.7 1595.87 -803.906 23.7037 804.255 
10338.5 2
12414203 28546.9 -15923.8 1623.69 -877.596 13.5173 877.7 
12405200 28002.5 -16386.9 1588.44 -867.643 132.406 877.688 
10339 2
12414203 28035.7 -15870.9 1555.27 -1000.53 103.612 1005.88 
12405200 27631.7 -16403.1 1552.07 -725.701 -31.8167 726.398 
10339.5 2
12414203 27687.4 -15731.2 1536.67 -699.331 280.455 753.471 
12405200 27244.5 -16278.3 1565.73 -777.376 250.602 816.771 
10340 2
12414203 27293.4 -15572.7 1513.67 -794.355 319.624 856.247 
12405200 26776 -16082.9 1521.53 -944.624 393.952 1023.48 
10340.5 2
12414203 26924.6 -15395.9 1469.53 -745.051 357.172 826.24 
12405200 26424.6 -15885.3 1500.67 -709.899 399.327 814.505 
10341 2
12414203 26562.7 -15213.7 1488.27 -731.044 368.081 818.479 
12405200 26099.7 -15590.1 1494.8 -656.296 596.229 886.687 
10341.5 2
12414203 26214.1 -15008.7 1518.27 -704.377 414.141 817.105 
12405200 25777.5 -15357.9 1487 -651.044 469.226 802.515 
10342 2
12414203 25717.7 -14718.6 1595 -1002.69 585.993 1161.37 
12405200 25428.4 -15169.4 1530.2 -705.185 380.741 801.405 
10342.5 2
12414203 25412.3 -14585.8 1502.62 -596.525 259.351 650.465 
12405200 25038.6 -15008.8 1515.38 -761.401 313.647 823.472 
10343 2
12414203 25152.4 -14447.1 1481.8 -508.635 271.388 576.508 
12405200 24633.5 -14854.6 1508.87 -792.751 301.786 848.251 
10343.5 2
12414203 24834.9 -14244.7 1504.6 -641.347 409.024 760.675 
12405200 24215.1 -14764.9 1533.8 -845.118 181.279 864.342 
10344 2
12414203 24403.6 -14093.1 1540.47 -869.624 305.645 921.772 
12405200 23861.1 -14616.7 1512.27 -713.844 298.656 773.801 
10344.5 2
12414203 24053.5 -14079.9 1547.53 -705.914 26.6129 706.415 
12405200 23547.3 -14535.7 1481.73 -632.527 163.306 653.268 
10345 2
12414203 23601.8 -14091.9 1575.33 -912.458 -24.2424 912.78 
12405200 23144.2 -14492.4 1433.8 -814.411 87.5421 819.102 
10345.5 2
12414203 23170.1 -14087.9 1457.53 -872.189 8.08081 872.226 
12405200 22693.7 -14400.9 1389 -910.168 184.781 928.736 
10346 2
12414203 22726.8 -13951.6 1442.5 -865.853 266.219 905.855 
12405200 22204.9 -14263.1 1461.31 -954.549 269.157 991.771 
10346.5 2
12414203 22327.9 -13739.8 1476.53 -780.594 414.408 883.776 
12405200 21743.7 -14045.3 1485.8 -902.683 426.337 998.298 
10347 2
12414203 22018.6 -13507.7 1501.87 -624.781 468.956 781.199 
12405200 21365.7 -13874.5 1532.47 -763.636 345.051 837.974 
10347.5 2
12414203 21693.6 -13224.7 1578.67 -656.566 571.582 870.508 
12405200 20993.4 -13662.5 1557.53 -752.054 428.148 865.388 
10348 2
12414203 21375.7 -13093.6 1538.4 -642.155 264.916 694.653 
12405200 20751.3 -13350.9 1578.27 -489.024 629.495 797.125 
10348.5 2
12414203 21022.5 -12837.9 1605.4 -713.535 516.633 880.933 
12405200 20500.8 -13159.3 1577.4 -506.128 387.205 637.255 
10349 2
12414203 20674.7 -12658 1629.69 -679.386 351.302 764.839 
12405200 20193 -12936.7 1536.81 -601.172 434.725 741.885 
10349.5 2
12414203 20465.3 -12370.1 1589.07 -409.695 563.47 696.67 
12405200 19937.3 -12685.5 1519.13 -500.326 491.626 701.443 
10350 2
12414203 20221.5 -12105.6 1545.87 -492.66 534.276 726.749 
12405200 19665.7 -12469.3 1558.93 -548.822 436.633 701.323 
10350.5 2
12414203 19948.3 -11890.7 1575.13 -551.785 434.209 702.142 
12405200 19364.5 -12181.1 1545.4 -608.485 582.357 842.255 
10351 2
12414203 19629.5 -11719.2 1598.33 -644.175 346.397 731.405 
12405200 19093.5 -11955.8 1599.87 -547.475 455.084 711.92 
10351.5 2
12414203 19329.2 -11590.9 1584.27 -605.376 258.737 658.35 
12405200 18797.7 -11768.6 1583 -596.371 377.419 705.765 
10352 2
12414203 18845.3 -11379.7 1542 -977.643 426.667 1066.69 
12405200 18393.9 -11678.7 1535.53 -815.623 181.684 835.613 
10352.5 2
12414203 18560.8 -11209.1 1532 -555.575 333.089 647.774 
12405200 17797.7 -11394.4 1535.94 -1164.54 555.257 1290.14 
10353 2
12414203 18297.4 -11050.2 1463.67 -515.484 311.008 602.038 
12405200 17260.9 -11097.6 1563.47 -1050.4 580.773 1200.27 
10353.5 2
12414203 17820.5 -10715.5 1454.73 -963.367 676.229 1177.01 
12405200 16959.6 -10828.5 1556.73 -608.754 543.704 816.208 
10354 2
12414203 17327.6 -10535.6 1585.67 -995.825 363.367 1060.05 
12405200 16717.2 -10596 1560.6 -489.697 469.63 678.495 
10354.5 2
12414203 16983.7 -10294.3 1636.2 -694.815 487.407 848.725 
12405200 16413.3 -10301.7 1606.13 -613.872 594.478 854.543 
10355 2
12414203 16777.8 -9926.87 1630.13 -415.892 742.357 850.917 
12405200 16148.2 -10106 1616.33 -535.623 395.421 665.77 
10355.5 2
12414203 16546 -9725.27 1661.93 -468.283 407.273 620.613 
12405200 15963.2 -9888.33 1614.8 -373.737 439.731 577.098 
10356 2
12414203 16206.2 -9313.75 1657.62 -663.696 803.743 1042.35 
12405200 15641.6 -9671 1665.5 -628.198 424.479 758.166 
10356.5 2
12414203 15926.3 -8904.73 1628.6 -547.79 800.424 969.924 
12405200 15370.1 -9351.87 1648.47 -531.303 624.527 819.949 
10357 2
12414203 15692.9 -8649.27 1612.87 -471.38 516.094 698.966 
12405200 15087.5 -8928.93 1596.87 -570.909 854.411 1027.6 
10357.5 2
12414203 15380.5 -8180.73 1580.67 -631.111 946.532 1137.64 
12405200 14814.9 -8577.2 1567.07 -550.572 710.572 898.912 
10358 2
12414203 15148.1 -7982.53 1524.8 -469.63 400.404 617.151 
12405200 14498.7 -8141.4 1540.13 -638.788 880.404 1087.73 
10358.5 2
12414203 14838.6 -7766.2 1480.4 -625.185 437.037 762.796 
12405200 14076 -7632.87 1506 -854.007 1027.34 1335.95 
10359 2
12414203 14416.7 -7243.44 1540.12 -824.048 1021.02 1312.07 
12405200 13822 -7436.31 1536.94 -496.094 383.895 627.283 
10359.5 2
12414203 14115.3 -6925.67 1570.27 -589.865 621.861 857.118 
12405200 13600.7 -7207.47 1595.87 -433.138 447.839 623.031 
10360 2
12414203 13869.6 -6631.93 1548.6 -496.296 593.401 773.585 
12405200 13354.1 -6937.8 1595.27 -498.047 544.781 738.131 
10360.5 2
12414203 13670.6 -6411.6 1623.33 -400.402 443.327 597.378 
12405200 13138.9 -6614.6 1588.87 -433.132 650.302 781.342 
10361 2
12414203 13372.3 -6138.67 1596.67 -602.694 551.38 816.86 
12405200 12906.7 -6379.13 1605.07 -469.091 475.69 668.077 
10361.5 2
12414203 13210.2 -5863.73 1617.47 -327.407 555.421 644.739 
12405200 12658.7 -6117.47 1589.6 -500.875 528.62 728.227 
10362 2
12414203 12901.5 -5741.2 1592 -622.312 247.043 669.554 
12405200 12318.1 -5754.73 1540.53 -686.828 731.317 1003.27 
10362.5 2
12414203 12564.5 -5381 1515.13 -676.841 723.293 990.589 
12405200 11944.5 -5377.33 1498 -750.201 757.831 1066.35 
10363 2
12414203 12324.8 -4949.31 1470.25 -468.075 843.14 964.354 
12405200 11703.1 -5019.12 1477.69 -471.493 699.626 843.671 
10363.5 2
12414203 12105.7 -4495.07 1548.87 -428.857 888.935 986.977 
12405200 11566.5 -4572.13 1505.8 -267.18 874.739 914.633 
10364 2
12414203 11907.3 -4130.87 1521.33 -400.673 735.758 837.782 
12405200 11323.7 -4294.87 1502.67 -490.505 560.135 744.544 
10364.5 2
12414203 11631.7 -3860.47 1479.6 -556.768 546.263 779.996 
12405200 11091.5 -3999.6 1483.4 -469.091 596.498 758.852 
10365 2
12414203 11388.3 -3496.6 1494.8 -490.86 733.602 882.675 
12405200 10759 -3678.53 1507.93 -670.43 647.312 931.928 
10365.5 2
12414203 11106.7 -3248.8 1512.2 -568.889 500.606 757.787 
12405200 10466.5 -3414.27 1517.33 -590.976 533.872 796.412 
10366 2
12414203 10820.5 -3023 1482 -578.047 456.162 736.357 
12405200 10072.8 -3237.87 1556.53 -795.286 356.364 871.479 
10366.5 2
12414203 10457.3 -2858.88 1474.06 -709.416 320.557 778.477 
12405200 9739.31 -3040 1578.44 -651.343 386.458 757.362 
10367 2
12414203 10103.9 -2748.47 1583 -691.675 216.063 724.636 
12405200 9594.07 -2727.33 1580.47 -284.238 611.872 674.67 
10367.5 2
12414203 9780.93 -2678.8 1585.33 -652.391 140.741 667.399 
12405200 9327.13 -2370.27 1578.93 -539.259 721.347 900.634 
10368 2
12414203 9578.07 -2347.67 1563.93 -409.832 668.956 784.515 
12405200 9088.47 -2043.87 1603.67 -482.155 659.394 816.868 
10368.5 2
12414203 9472.6 -1942.93 1541.93 -213.064 817.643 844.948 
12405200 8811.07 -1668.73 1591.2 -560.404 757.845 942.54 
10369 2
12414203 9315.53 -1516.13 1525.07 -317.306 862.222 918.755 
12405200 8653.53 -1284.67 1579.07 -318.249 775.892 838.625 
10369.5 2
12414203 9099.6 -1087.07 1536.2 -436.229 866.801 970.382 
12405200 8459.73 -789.067 1548.27 -391.515 1001.21 1075.04 
10370 2
12414203 8895.88 -719.438 1510.06 -397.9 718.026 820.905 
12405200 8333.62 -449.75 1528 -246.305 662.728 707.018 
10370.5 2
12414203 8754.93 -345.333 1493.33 -275.815 732.102 782.335 
12405200 8184.53 70.2 1502.93 -291.765 1017.51 1058.52 
10371 2
12414203 8519.07 84.7333 1522.13 -476.498 868.822 990.909 
12405200 8019.53 486.2 1484.73 -333.333 840.404 904.096 
10371.5 2
12414203 8410.4 481.067 1465.6 -219.529 800.673 830.223 
12405200 7866.33 850.8 1476.93 -309.495 736.566 798.947 
10372 2
12414203 8473.13 1136.93 1424.53 126.734 1324.98 1331.03 
12405200 7710.2 1294.67 1421.8 -315.421 896.7 950.559 
10372.5 2
12414203 8382.67 1571.47 1407.07 -182.761 877.845 896.668 
12405200 7647.93 1749.47 1376 -125.791 918.788 927.359 
10373 2
12414203 8194.94 1942.12 1328.56 -366.659 723.942 811.499 
12405200 7584.12 2217.38 1311.88 -124.626 913.883 922.342 
10373.5 2
12414203 8092.93 2462.93 1286.93 -199.227 1017.2 1036.53 
12405200 7502.33 2678.13 1286.47 -159.749 899.919 913.988 
10374 2
12414203 7982.27 2825.4 1248.53 -223.569 732.256 765.625 
12405200 7359.33 3010.73 1287.73 -288.889 671.919 731.391 
10374.5 2
12414203 7861.07 3347.53 1241.8 -244.848 1054.81 1082.86 
12405200 7148.13 3370.67 1286.4 -426.667 727.138 843.074 
10375 1
12405200 7091.73 3760.47 1334.93 -113.939 787.475 795.675 
10375.5 1
12405200 6980.47 4227.67 1398.13 -224.781 943.838 970.236 
10376 1
12405200 6752.2 4538.67 1548.6 -461.145 628.283 779.355 
10376.5 1
12405200 6638.12 5063.25 1594.69 -222.803 1024.58 1048.52 
10377 1
12405200 6540.27 5613.93 1607.87 -191.504 1077.66 1094.54 
10377.5 1
12405200 6390.87 6107.13 1598.73 -301.21 994.355 1038.97 
10378 1
12405200 6268.93 6484.73 1589 -246.33 762.828 801.614 
10378.5 1
12405200 6077.6 7130.47 1588 -386.532 1304.51 1360.57 
