# Supplementary material for: Intrinsic group behaviour: Dependence of pedestrian dyad dynamics on principal social and personal features
Source: PLoS One. 2017 Nov 2;12(11):e0187253. doi: 10.1371/journal.pone.0187253 (PMC5667819; doi:10.1371/journal.pone.0187253)
Supplement: S1 Data Set — (ZIP) [file pone.0187253.s001.zip › set/trajectories/traj_2_0508_103.dat]

2 12414301 12414800 0 1 0 0 2 0 1 45 40 50 1795.54 1802.55 1788.52
10303.5 1
12414301 39411.2 -21457.7 1704 0 0 0 
10304 1
12414301 38968.8 -21224.9 1875.07 -1117.23 587.879 1262.46 
10304.5 1
12414301 38368.5 -20974.3 1852.33 -1210.35 505.108 1311.52 
10305 1
12414301 37710.9 -20773.7 1869.31 -1284.24 391.886 1342.7 
10305.5 1
12414301 37140.5 -20532.4 1878.2 -1116.25 472.187 1212.01 
10306 1
12414301 36634.6 -20133.1 1859.73 -1022.09 806.734 1302.11 
10306.5 1
12414301 35948.5 -19809.7 1770.87 -1386.13 653.333 1532.38 
10307 1
12414301 35331.4 -19536.3 1805.4 -1246.6 552.189 1363.42 
10307.5 1
12414301 34900.7 -19074.9 1835.8 -870.168 932.256 1275.26 
10308 2
12414800 33213 -19528.8 909 0 0 0 
12414301 34338.2 -18831.7 1802 -1098.59 474.959 1196.87 
10308.5 2
12414800 33000.7 -19180.2 1040 -560.07 919.657 1076.78 
12414301 33694.9 -18691.5 1760.87 -1258.94 274.274 1288.48 
10309 2
12414800 32591.5 -18947.2 1331.4 -826.667 470.707 951.285 
12414301 33001 -18693.9 1757.93 -1401.75 -4.84849 1401.76 
10309.5 2
12414800 31896.9 -18865.7 1353.93 -1403.23 164.714 1412.87 
12414301 32253.6 -18423.8 1721 -1509.9 545.724 1605.49 
10310 2
12414800 31149.7 -18697.8 1410.8 -1509.49 339.125 1547.12 
12414301 31456.3 -18204.1 1573.33 -1610.64 443.906 1670.69 
10310.5 2
12414800 30420.9 -18533.8 1452 -1472.32 331.313 1509.14 
12414301 30787 -17837.7 1590.27 -1352.19 740.067 1541.46 
10311 2
12414800 29752.1 -18077.5 1573.93 -1351.11 921.751 1635.58 
12414301 30174.1 -17594.7 1669.6 -1238.11 490.909 1331.89 
10311.5 2
12414800 29085.2 -17759.4 1741.25 -1302.63 621.281 1443.2 
12414301 29557.1 -17282.4 1734.5 -1205.09 609.953 1350.66 
10312 2
12414800 28435.5 -17522.2 1785.4 -1271.34 464.261 1353.46 
12414301 28871.3 -16989.9 1797.07 -1342.06 572.546 1459.08 
10312.5 2
12414800 27826.3 -17304.3 1783.47 -1225.75 438.498 1301.83 
12414301 28268.4 -16771.4 1776.53 -1213.15 439.571 1290.33 
10313 2
12414800 27248.5 -17035 1754.53 -1167.41 543.973 1287.92 
12414301 27659.1 -16520.3 1797.8 -1230.98 507.205 1331.38 
10313.5 2
12414800 26484.6 -16944.9 1682.47 -1543.16 182.088 1553.87 
12414301 27074.7 -16333.9 1752.33 -1180.61 376.7 1239.25 
10314 2
12414800 25771.1 -16639 1737.33 -1441.35 617.912 1568.21 
12414301 26431.3 -16037.5 1787.67 -1299.66 598.653 1430.91 
10314.5 2
12414800 25130.7 -16425.7 1767.93 -1293.74 430.976 1363.63 
12414301 25723.2 -15778.7 1801.07 -1430.57 522.828 1523.12 
10315 2
12414800 24532.8 -16110.9 1735.06 -1167.94 614.827 1319.88 
12414301 25048.8 -15514.3 1790.19 -1317.29 516.447 1414.91 
10315.5 2
12414800 23942.5 -15888.6 1752.53 -1155.02 434.98 1234.21 
12414301 24468.6 -15394.4 1757.53 -1135.32 234.662 1159.32 
10316 2
12414800 23392.1 -15499.6 1717.53 -1112.05 785.859 1361.7 
12414301 23901.3 -15100.8 1745.47 -1146.13 593.131 1290.51 
10316.5 2
12414800 22801.3 -15264.9 1743.4 -1193.4 474.074 1284.12 
12414301 23226.2 -14781.9 1735.8 -1363.77 644.31 1508.31 
10317 2
12414800 22071.5 -14916.1 1646.67 -1474.48 704.781 1634.26 
12414301 22588 -14485 1668.93 -1289.29 599.731 1421.95 
10317.5 2
12414800 21418.8 -14649.7 1664.13 -1318.52 538.182 1424.12 
12414301 21896.6 -14219.7 1687.53 -1396.77 536.027 1496.09 
10318 2
12414800 20832 -14207.4 1780.19 -1146.09 863.729 1435.12 
12414301 21303.6 -13815.7 1748.81 -1158.28 789.022 1401.48 
10318.5 2
12414800 20305 -13924.5 1791.93 -1031.31 553.629 1170.52 
12414301 20785.1 -13496.5 1763.6 -1014.54 624.568 1191.37 
10319 2
12414800 19728.1 -13596 1798.33 -1165.52 663.704 1341.25 
12414301 20316.5 -13088.9 1757.93 -946.667 823.569 1254.77 
10319.5 2
12414800 19285.3 -13256.3 1785.4 -894.411 686.195 1127.31 
12414301 19778.1 -12709.7 1749.8 -1087.68 765.926 1330.29 
10320 2
12414800 18792.1 -12907.3 1720.27 -996.498 705.185 1220.78 
12414301 19354.9 -12322.6 1749.07 -855.084 782.088 1158.81 
10320.5 2
12414800 18194.3 -12574 1604.07 -1207.54 673.266 1382.55 
12414301 18863.1 -11958.8 1771.6 -993.401 734.949 1235.72 
10321 2
12414800 17453.1 -12176 1646.82 -1409.21 756.654 1599.5 
12414301 18194.4 -11558.4 1775.36 -1271.43 761.286 1481.92 
10321.5 2
12414800 16689.6 -11671.1 1814.33 -1551.81 1026.29 1860.48 
12414301 17206.3 -11117.8 1798.93 -2008.19 895.455 2198.79 
10322 2
12414800 16153.8 -11168.7 1792.8 -1082.42 1014.95 1483.83 
12414301 16784.3 -10699 1799.8 -852.525 846.061 1201.09 
10322.5 2
12414800 15716.9 -10775.1 1819.4 -877.242 790.228 1180.68 
12414301 16226.3 -10265.7 1823.27 -1120.48 870.013 1418.59 
10323 2
12414800 15308.3 -10409.2 1867.93 -823.79 737.769 1105.86 
12414301 15805 -9947.6 1842.93 -849.462 641.398 1064.41 
10323.5 2
12414800 14816.3 -10016.7 1817.33 -993.939 792.997 1271.52 
12414301 15424.5 -9458.93 1850.2 -768.62 987.205 1251.14 
10324 2
12414800 14157.9 -9314.8 1772.07 -1330.1 1417.91 1944.13 
12414301 14916 -9005.47 1864.8 -1027.34 916.094 1376.47 
10324.5 2
12414800 13551.9 -8736.73 1745.73 -1224.38 1167.81 1692.01 
12414301 14278.3 -8194.53 1763.33 -1288.22 1638.25 2084.07 
10325 2
12414800 13056.7 -8307.5 1759.88 -963.384 835.084 1274.94 
12414301 13668.2 -7735.75 1753.06 -1186.93 892.575 1485.09 
10325.5 2
12414800 12617.7 -7874.87 1789.8 -859.141 846.641 1206.2 
12414301 13138.9 -7315.93 1791.87 -1035.98 821.559 1322.2 
10326 2
12414800 12215.7 -7433.93 1728.4 -812.121 890.774 1205.41 
12414301 12633.4 -6982 1808.2 -1021.14 674.613 1223.86 
10326.5 2
12414800 11716.1 -6981.87 1746.53 -1009.16 913.266 1361.05 
12414301 12130.8 -6555.73 1825.2 -1015.35 861.145 1331.36 
10327 2
12414800 11110.9 -6519.6 1654.53 -1220.3 931.989 1535.49 
12414301 11487.6 -6067.27 1753.2 -1296.77 984.812 1628.34 
10327.5 2
12414800 10521 -5907.53 1660.87 -1191.65 1236.5 1717.25 
12414301 10982.3 -5546.4 1724.53 -1020.88 1052.26 1466.09 
10328 2
12414800 10119.4 -5540.8 1668.2 -811.313 740.875 1098.69 
12414301 10446.4 -5086.53 1702.47 -1082.56 929.024 1426.54 
10328.5 2
12414800 9674.12 -5042 1699.94 -866.294 970.428 1300.84 
12414301 10011.3 -4634.06 1709.94 -846.474 880.293 1221.24 
10329 2
12414800 9156.73 -4571.87 1660.93 -1010.53 918.229 1365.4 
12414301 9563.67 -4204.67 1760.93 -874.308 838.664 1211.52 
10329.5 2
12414800 8627.87 -3950.07 1713.4 -1068.42 1256.16 1649.08 
12414301 9199.07 -3697.73 1789.73 -736.566 1024.11 1261.48 
10330 2
12414800 8286.6 -3531 1678.13 -689.428 846.599 1091.81 
12414301 8731.07 -3184.4 1745.53 -945.455 1037.04 1403.33 
10330.5 2
12414800 7775.13 -3060.93 1703.6 -1033.27 949.63 1403.37 
12414301 8249.47 -2650.6 1751 -972.929 1078.38 1452.41 
10331 2
12414800 7376.73 -2487.13 1708.33 -804.848 1159.19 1411.21 
12414301 7788.93 -2126.27 1764.6 -930.37 1059.26 1409.83 
10331.5 2
12414800 6944.4 -1909.2 1733.93 -873.401 1167.54 1458.08 
12414301 7345.2 -1606.93 1764.47 -896.431 1049.16 1379.97 
10332 2
12414800 6501.44 -1377.31 1720.5 -865.161 1038.84 1351.92 
12414301 6836.94 -967 1748.56 -992.7 1249.87 1596.13 
10332.5 2
12414800 5988.4 -939.133 1720.53 -1003.99 857.493 1320.34 
12414301 6462.2 -457.667 1752 -733.341 996.738 1237.45 
10333 2
12414800 5618.2 -433.467 1730.27 -747.879 1021.55 1266.05 
12414301 6046.47 -27.7333 1746.2 -839.865 868.552 1208.2 
10333.5 2
12414800 5176.8 -3.86667 1694.6 -891.717 867.879 1244.34 
12414301 5569.67 419.8 1743.73 -963.232 904.108 1321.07 
10334 2
12414800 4667.93 443.867 1592 -1028.01 904.512 1369.29 
12414301 5005.67 1019.67 1760.73 -1139.39 1211.85 1663.37 
10334.5 2
12414800 4072.53 932.333 1519.4 -1202.83 986.801 1555.82 
12414301 4412.93 1510.73 1755.53 -1197.44 992.054 1555 
10335 2
12414800 3533.13 1345.4 1528.27 -1085.31 831.12 1366.99 
12414301 3881.33 1782.27 1764.93 -1069.62 546.345 1201.07 
10335.5 2
12414800 2930.81 1766.25 1625.06 -1176.41 821.973 1435.12 
12414301 3325.06 2347.31 1727.31 -1086.47 1103.61 1548.66 
10336 2
12414800 2206.33 2283.53 1737.67 -1417.77 1012.3 1742.07 
12414301 2632.73 2682.87 1759.67 -1354.85 656.662 1505.6 
10336.5 2
12414800 1694.93 2414 1731.27 -1033.13 263.569 1066.22 
12414301 1928.67 3037.07 1741.53 -1422.36 715.556 1592.21 
10337 2
12414800 1085.67 2583.2 1751.47 -1230.84 341.818 1277.42 
12414301 1510.93 3221.93 1820.53 -843.906 373.468 922.852 
10337.5 2
12414800 435.2 2620.87 1765.53 -1314.07 76.0943 1316.28 
12414301 814.2 3370.27 1794.87 -1407.54 299.663 1439.09 
10338 2
12414800 -338.733 2610.2 1851 -1563.5 -21.5488 1563.65 
12414301 99.2667 3370.67 1786 -1444.31 0.808081 1444.31 
10338.5 2
12414800 -941 2577.31 1816.19 -1176.3 -64.2334 1178.05 
12414301 -972.062 3141.31 1798.56 -2092.44 -447.957 2139.85 
10339 2
12414800 -1708.2 2426.27 1822.2 -1501.37 -295.589 1530.19 
12414301 -1530.93 2730.2 1819.6 -1093.68 -804.525 1357.72 
10339.5 2
12414800 -2426.4 3099.47 1812.53 -1442.17 1351.81 1976.67 
12414301 -1920.73 3002.8 1828.47 -782.731 547.39 955.146 
10340 2
12414800 -3060.4 3246.47 1810.87 -1278.23 296.371 1312.13 
12414301 -2566.8 3246.27 1831.33 -1302.55 490.86 1391.97 
10340.5 2
12414800 -3624.67 3554.4 1974.93 -1139.93 622.088 1298.63 
12414301 -3382.6 3105.6 1859.93 -1648.08 -284.175 1672.4 
10341 2
12414800 -4209.8 3934.13 1969.2 -1182.09 767.138 1409.2 
12414301 -4330.4 3260.73 1823.53 -1914.75 313.401 1940.23 
10341.5 2
12414800 -4865.2 4032.6 1825.93 -1324.04 198.923 1338.9 
12414301 -4960.4 3357.53 1662.6 -1272.73 195.556 1287.66 
10342 2
12414800 -5656.07 4035.93 1361.93 -1597.71 6.73401 1597.72 
12414301 -5776.67 3406.4 1288.93 -1649.02 98.7205 1651.98 
10342.5 2
12414800 -6372.44 4081.5 1601.25 -1399.16 88.9974 1401.99 
12414301 -6469.38 3562.44 1509 -1352.95 304.761 1386.85 
10343 2
12414800 -7174.33 4077.13 1605.6 -1569.27 -8.54534 1569.29 
12414301 -7059.53 3407 1568.6 -1154.91 -304.183 1194.3 
10343.5 2
12414800 -7839.93 4038.87 1520.33 -1344.65 -77.3064 1346.87 
12414301 -7683.27 3373.4 1430.67 -1260.07 -67.8788 1261.89 
10344 2
12414800 -8214.47 4293.13 1627.8 -755.108 512.634 912.678 
12414301 -8704.8 3723.07 1518.73 -2059.54 704.973 2176.86 
10344.5 2
12414800 -9221.8 4504.47 1565.67 -2030.91 426.075 2075.13 
12414301 -9528.47 3649.8 1527.67 -1660.62 -147.715 1667.18 
10345 2
12414800 -10129.3 4244.73 1589.8 -1833.27 -524.714 1906.88 
12414301 -10189.9 3650.53 1556.4 -1336.16 1.48148 1336.16 
10345.5 2
12414800 -10708.6 4430.13 1567.6 -1170.37 374.545 1228.84 
12414301 -10783.3 3611.53 1539.93 -1198.79 -78.7879 1201.37 
10346 2
12414800 -11416.2 4499.31 1615.06 -1382.01 135.116 1388.6 
12414301 -11527.9 3688.44 1552 -1454.44 150.203 1462.17 
10346.5 2
12414800 -12088.5 4478.27 1500.27 -1315.75 -41.1856 1316.39 
12414301 -12194.3 3745.93 1537.33 -1303.97 112.516 1308.82 
10347 2
12414800 -12710 4490.13 1535.33 -1255.49 23.9731 1255.72 
12414301 -12892.3 3904.33 1585.07 -1410.24 320 1446.09 
10347.5 2
12414800 -13413.9 4546.8 1587.47 -1422.09 114.478 1426.69 
12414301 -13614.1 3866.2 1544.67 -1458.05 -77.037 1460.08 
10348 2
12414800 -14190.3 4668.27 1584.73 -1568.35 245.387 1587.43 
12414301 -14215 3858.33 1570 -1214.01 -15.8923 1214.11 
10348.5 2
12414800 -14926.5 4684.27 1559.73 -1487.27 32.3232 1487.62 
12414301 -14924.8 3955.53 1530.73 -1433.94 196.364 1447.32 
10349 2
12414800 -15555.1 4793.62 1584.75 -1227.73 213.59 1246.17 
12414301 -15675.3 4075.19 1580.31 -1465.84 233.7 1484.36 
10349.5 2
12414800 -16346.7 4813.87 1551.73 -1549.13 39.6119 1549.63 
12414301 -16376.6 3945.2 1531.53 -1372.38 -254.379 1395.76 
10350 2
12414800 -17119.7 4506.4 1591.47 -1561.62 -621.145 1680.61 
12414301 -17027.2 3939.13 1554.33 -1314.34 -12.2559 1314.4 
10350.5 2
12414800 -17793.7 4572 1534.6 -1361.75 132.525 1368.18 
12414301 -17680.7 3912.47 1441.6 -1320.13 -53.8721 1321.23 
10351 2
12414800 -18340.3 4730.33 1387.93 -1104.11 319.865 1149.51 
12414301 -18354.3 4091.93 1404.87 -1360.94 362.559 1408.41 
10351.5 2
12414800 -19039.6 4755.8 1505.07 -1409.95 51.3441 1410.88 
12414301 -19166.7 3984.07 1485.27 -1637.77 -217.473 1652.14 
10352 2
12414800 -19704.7 4759.8 1498.27 -1343.57 8.08081 1343.59 
12414301 -19876.2 4063.87 1467.93 -1433.4 161.212 1442.44 
10352.5 2
12414800 -20486.8 4654.56 1476.56 -1527.63 -205.542 1541.39 
12414301 -20572.4 3833.69 1456.88 -1359.84 -449.569 1432.23 
10353 2
12414800 -21266.3 5030.53 1440.07 -1525.48 735.755 1693.64 
12414301 -21043.3 3702 1493.8 -921.388 -257.705 956.748 
10353.5 2
12414800 -21935.2 4454.13 1294.8 -1351.25 -1164.44 1783.76 
12414301 -21641.3 3484.53 1242.6 -1208.22 -439.327 1285.61 
10354 2
12414800 -22652.1 4069.73 1294.67 -1448.22 -776.566 1643.28 
12414301 -22447.1 3270.6 1081.47 -1627.88 -432.189 1684.27 
10354.5 2
12414800 -23575.7 3857.13 1775.53 -1865.99 -429.495 1914.78 
12414301 -23393.7 2888.13 1728.53 -1912.19 -772.66 2062.39 
10355 2
12414800 -24303.5 3510.4 1757.47 -1470.17 -700.471 1628.51 
12414301 -23995.1 2576.53 1691.2 -1215.08 -629.495 1368.46 
10355.5 2
12414800 -25053.7 3211.73 1744.67 -1515.69 -603.367 1631.37 
12414301 -24545.8 2238.6 1710.8 -1112.46 -682.694 1305.23 
10356 2
12414800 -25561.1 2851.44 1779.19 -990.877 -703.703 1215.33 
12414301 -25242.6 2017.62 1656.81 -1360.99 -431.592 1427.78 
10356.5 2
12414800 -26157.1 2597.93 1802.27 -1166.48 -496.094 1267.59 
12414301 -25910.7 1650.53 1723.4 -1307.32 -718.379 1491.7 
10357 2
12414800 -26692.8 2175.53 1799.07 -1082.15 -853.333 1378.13 
12414301 -26562.9 1467.53 1750.07 -1317.58 -369.697 1368.46 
10357.5 2
12414800 -27260.8 1872.8 1828.07 -1147.47 -611.582 1300.28 
12414301 -27254.6 1138.13 1819.2 -1397.44 -665.455 1547.8 
10358 2
12414800 -27897.3 1477.93 1861.93 -1285.93 -797.71 1513.26 
12414301 -27734.7 918 1820.8 -969.832 -444.714 1066.93 
10358.5 2
12414800 -28513.9 1140.8 1872.47 -1245.66 -681.077 1419.69 
12414301 -28412.6 534.6 1823.33 -1369.56 -774.545 1573.41 
10359 2
12414800 -28966.1 711.562 1769.69 -883.187 -838.354 1217.73 
12414301 -28847.8 -50.875 1728.38 -850.024 -1143.51 1424.83 
10359.5 2
12414800 -29525.9 224.8 1751.47 -1095.38 -952.568 1451.64 
12414301 -29435.9 -433 1659.13 -1150.79 -747.798 1372.41 
10360 2
12414800 -30129.8 -258.133 1787.4 -1220.07 -975.623 1562.18 
12414301 -30002.7 -873.4 1644.4 -1145.05 -889.697 1450.07 
10360.5 2
12414800 -30864.5 -548.8 1840.93 -1478.2 -584.842 1589.69 
12414301 -30714.2 -1331.93 1666.2 -1431.66 -922.602 1703.18 
10361 2
12414800 -31545.6 -841.8 1853.87 -1376.03 -591.919 1497.94 
12414301 -31501.3 -1506.8 1767.2 -1590.17 -353.266 1628.94 
10361.5 2
12414800 -32056 -1096.53 1842.53 -1031.11 -514.613 1152.4 
12414301 -32162.2 -1738.53 1770.67 -1335.08 -468.148 1414.78 
10362 2
12414800 -32661.9 -1343.07 1822.53 -1221.64 -497.043 1318.88 
12414301 -32795.4 -1884.07 1763.13 -1276.61 -293.414 1309.9 
10362.5 2
12414800 -33301.4 -1562.47 1800.87 -1284.07 -440.562 1357.55 
12414301 -33377.7 -2102.6 1764.2 -1169.21 -438.822 1248.85 
10363 2
12414800 -33963.2 -1724.38 1749.5 -1292.55 -316.227 1330.67 
12414301 -34072.8 -2334.56 1776.12 -1357.71 -453.052 1431.3 
10363.5 2
12414800 -34546.7 -1911.6 1744.13 -1141.97 -366.389 1199.31 
12414301 -34608.3 -2530.6 1744.73 -1047.99 -383.635 1116 
10364 2
12414800 -34843.7 -2043.93 1784.2 -600 -267.34 656.864 
12414301 -34754.9 -2794.73 1782.93 -296.027 -533.603 610.216 
10364.5 2
12414800 -35249.1 -2200.67 1830.73 -818.99 -316.633 878.067 
12414301 -35413.1 -2839.73 1766.93 -1329.83 -90.9091 1332.94 
10365 2
12414800 -35902.5 -2371.8 1857.53 -1317.2 -345.027 1361.64 
12414301 -35964.7 -2931.73 1686.8 -1112.1 -185.484 1127.46 
10365.5 2
12414800 -36482.7 -2534.53 1891.33 -1172.26 -328.754 1217.48 
12414301 -36786.7 -3111.53 1779.73 -1660.47 -363.232 1699.74 
10366 2
12414800 -37150.5 -2708.73 1952.53 -1348.96 -351.919 1394.11 
12414301 -37313.8 -3435.8 1841.8 -1064.92 -655.084 1250.27 
10366.5 2
12414800 -37848.5 -2649.5 1899.31 -1363.35 115.69 1368.25 
12414301 -38086.6 -3350.88 1774.25 -1509.3 165.869 1518.39 
10367 1
12414800 -38520.7 -2882.07 1989.67 -1315.39 -455.121 1391.9 
10367.5 1
12414800 -38993.2 -2782.87 2078.07 -954.613 200.404 975.422 
