# Supplementary material for: Intrinsic group behaviour: Dependence of pedestrian dyad dynamics on principal social and personal features
Source: PLoS One. 2017 Nov 2;12(11):e0187253. doi: 10.1371/journal.pone.0187253 (PMC5667819; doi:10.1371/journal.pone.0187253)
Supplement: S1 Data Set — (ZIP) [file pone.0187253.s001.zip › set/trajectories/traj_2_0508_102.dat]

2 12404600 12404500 0 1 0 0 2 0 1 40 40 40 1748.63 1750.77 1746.5
10245.5 1
12404500 -398.5 9574.93 2053.43 0 0 0 
10246 2
12404600 815 8912.33 1657 0 0 0 
12404500 -176.067 8887.47 1998 465.342 -1438.2 1511.61 
10246.5 2
12404600 749.533 8619.6 1657 -220.426 -985.634 1009.98 
12404500 94.7333 8407.07 1983.53 547.071 -970.505 1114.08 
10247 2
12404600 911.267 8163.27 1678.73 326.734 -921.886 978.074 
12404500 120.8 7738.33 1916.07 52.6599 -1350.98 1352 
10247.5 2
12404600 1263.62 7567.31 1767.38 688.2 -1163.97 1352.2 
12404500 398.25 7021.69 1743.69 541.895 -1399.7 1500.94 
10248 2
12404600 1528.4 7006.93 1876.13 518.151 -1096.63 1212.88 
12404500 572.133 6382.87 1685.6 340.28 -1250.14 1295.62 
10248.5 2
12404600 1754.13 6513.73 1870.47 456.027 -996.364 1095.77 
12404500 880.067 5866.33 1671.73 622.088 -1043.5 1214.86 
10249 2
12404600 1953.33 6083.4 1941.67 402.424 -869.36 957.984 
12404500 1229.2 5437.33 1702.8 705.32 -866.667 1117.4 
10249.5 2
12404600 2137.33 5663.73 1912.2 371.717 -847.811 925.72 
12404500 1697.07 5061.73 1794.6 945.185 -758.788 1212.08 
10250 2
12404600 2815.8 5151.13 1894.93 1370.64 -1035.56 1717.86 
12404500 2519.27 4630.6 1754.07 1661.01 -870.976 1875.51 
10250.5 2
12404600 3373.06 4460.62 1790.25 1088.4 -1348.65 1733.05 
12404500 2765.5 4101.44 1638.62 480.924 -1033.52 1139.94 
10251 2
12404600 3708.87 4004.53 1642.87 657.151 -892.547 1108.37 
12404500 3027.8 3673.8 1668.93 513.307 -836.864 981.746 
10251.5 2
12404600 4047.47 3553 1593.53 684.04 -912.189 1140.18 
12404500 3336.93 3263.53 1661.2 624.512 -828.822 1037.77 
10252 2
12404600 4448 3123.07 1635.6 809.158 -868.552 1187.06 
12404500 3616.6 2931.53 1639.8 564.983 -670.707 876.957 
10252.5 2
12404600 4830.93 2685.27 1635.13 773.603 -884.444 1175.03 
12404500 4053 2546.93 1570.33 881.616 -776.97 1175.13 
10253 2
12404600 5309.27 2398.93 1625.8 964.382 -577.285 1123.96 
12404500 4697.27 1946.6 1626.6 1298.92 -1210.35 1775.43 
10253.5 2
12404600 5747.07 1991.93 1536.4 884.444 -822.222 1207.6 
12404500 5241 1444.13 1657.93 1098.45 -1015.08 1495.66 
10254 2
12404600 6114.81 1511.94 1494.94 718.254 -937.492 1181.01 
12404500 5478.06 1171.31 1592.25 463.013 -532.853 705.913 
10254.5 2
12404600 6446.4 905.267 1640.47 648.899 -1187.22 1352.98 
12404500 5846.13 685 1616.53 720.295 -951.688 1193.54 
10255 2
12404600 6913.13 411.8 1681.67 942.896 -996.902 1372.18 
12404500 6211.93 184.733 1631.07 738.99 -1010.64 1252 
10255.5 2
12404600 7274.93 -92.8667 1711.13 730.909 -1019.53 1254.46 
12404500 6521.8 -311.867 1622.87 625.993 -1003.23 1182.52 
10256 2
12404600 7711.6 -548 1688.27 882.155 -919.461 1274.21 
12404500 6928.33 -822.667 1639.27 821.279 -1031.92 1318.85 
10256.5 2
12404600 8140.67 -1069.07 1695.87 865.054 -1050.54 1360.86 
12404500 7357.07 -1433.8 1683.73 864.382 -1232.12 1505.09 
10257 2
12404600 8517.53 -1516.93 1689.53 756.76 -899.331 1175.36 
12404500 7853.67 -1854 1666.67 997.189 -843.775 1306.27 
10257.5 2
12404600 8890.6 -1852.67 1716.8 750.637 -675.52 1009.84 
12404500 8300.67 -2255.87 1655.4 899.396 -808.585 1209.43 
10258 2
12404600 9363 -2289.12 1729.88 922.656 -852.458 1256.18 
12404500 8812.94 -2599 1659.94 1000.53 -670.182 1204.24 
10258.5 2
12404600 9845.4 -2685.33 1688.13 944.031 -775.359 1221.63 
12404500 9239.53 -3072.6 1694.13 834.826 -926.81 1247.36 
10259 2
12404600 10219.7 -3192.07 1733.67 756.094 -1023.7 1272.65 
12404500 9625 -3390.13 1709.8 778.721 -641.481 1008.91 
10259.5 2
12404600 10613.8 -3553.33 1731.8 796.229 -729.832 1080.11 
12404500 10041.8 -3820.07 1690.47 842.02 -868.552 1209.7 
10260 2
12404600 11018.9 -3890.87 1681.53 818.316 -681.886 1065.18 
12404500 10485.9 -4272.93 1617 897.104 -914.882 1281.33 
10260.5 2
12404600 11437.1 -4330.47 1693.53 844.983 -888.081 1225.84 
12404500 10860.7 -4720.67 1611.93 757.306 -904.512 1179.68 
10261 2
12404600 11877.2 -4768.69 1720.81 859.603 -855.9 1213.05 
12404500 11253.2 -5142.06 1628.19 766.634 -823.039 1124.78 
10261.5 2
12404600 12382.8 -5230.6 1663.67 989.335 -903.938 1340.11 
12404500 11720 -5640.8 1620.4 913.405 -976.003 1336.75 
10262 2
12404600 12880.8 -5724.33 1715.93 1006.06 -997.441 1416.7 
12404500 12209.1 -6151.6 1712.47 988.148 -1031.92 1428.74 
10262.5 2
12404600 13338.6 -6087.67 1743.53 924.848 -734.007 1180.72 
12404500 12720.9 -6582.87 1734.87 1033.8 -871.246 1351.97 
10263 2
12404600 13641.7 -6446.93 1767.87 612.391 -725.791 949.629 
12404500 13129.9 -6955.93 1717.33 826.397 -753.67 1118.46 
10263.5 2
12404600 14047.1 -6865.87 1756.8 818.855 -846.33 1177.62 
12404500 13499.5 -7280 1680.53 746.532 -654.68 992.933 
10264 2
12404600 14481.6 -7249.33 1739.27 876.075 -773.118 1168.43 
12404500 13877 -7653.4 1677 761.156 -752.823 1070.56 
10264.5 2
12404600 15055.5 -7750.94 1633.19 1120.9 -979.696 1488.7 
12404500 14334.4 -8013.25 1671.81 893.311 -702.832 1136.65 
10265 2
12404600 15544.3 -8258.2 1632.67 956.491 -992.686 1378.51 
12404500 14835.6 -8436.53 1717.4 980.871 -828.343 1283.85 
10265.5 2
12404600 15968.9 -8618.2 1668.27 857.912 -727.273 1124.7 
12404500 15347.1 -9049.07 1774.87 1033.27 -1237.44 1612.11 
10266 2
12404600 16389.5 -8996.4 1700.67 849.697 -764.04 1142.69 
12404500 15854.3 -9289.73 1792.2 1024.65 -486.195 1134.15 
10266.5 2
12404600 16888.5 -9348.47 1744.4 1008.08 -711.246 1233.73 
12404500 16350.3 -9586 1789.47 1002.15 -598.519 1167.28 
10267 2
12404600 17251 -9764.93 1800.13 732.256 -841.347 1115.38 
12404500 16746.3 -9936.73 1779.87 800 -708.552 1068.67 
10267.5 2
12404600 17623.1 -10201.5 1780.73 751.785 -881.886 1158.84 
12404500 17070.3 -10321.3 1760.07 654.411 -776.835 1015.74 
10268 2
12404600 18152.4 -10574.1 1772.06 1033.68 -727.848 1264.22 
12404500 17473.8 -10817.1 1744.88 788.053 -968.473 1248.59 
10268.5 2
12404600 18339.3 -11037.3 1785.27 365.868 -906.474 977.525 
12404500 17846.9 -11296.5 1702.33 730.3 -938.046 1188.81 
10269 1
12404600 18503.9 -11502.3 1775.87 332.525 -939.394 996.511 
10269 1
12404500 18421.8 -11906.7 1702.08 1289.01 -1368.16 1879.74 
10269.5 2
12404600 19034.2 -12199 1744.13 1071.25 -1407.41 1768.72 
12404500 19893.6 -11792.2 1787.36 2412.79 187.68 2420.08 
10270 2
12404600 19549.3 -12584.7 1725 1040.67 -779.259 1300.09 
12404500 20273.3 -12147.3 1788.4 885.075 -827.859 1211.9 
10270.5 2
12404600 19930.5 -12954.5 1740 770.101 -747.071 1072.93 
12404500 20665.9 -12602.7 1744.13 793.131 -920 1214.68 
10271 2
12404600 20363.2 -13341.2 1670.06 845.15 -755.184 1133.39 
12404500 20970 -12993.2 1720.94 593.88 -762.606 966.572 
10271.5 2
12404600 20771.4 -13709.1 1658.53 798.728 -719.92 1075.29 
12404500 21317.6 -13383.7 1686.73 680.235 -764.278 1023.15 
10272 2
12404600 21204.5 -14039.1 1620.93 874.882 -666.801 1100.02 
12404500 21772 -13748.7 1660.4 917.98 -737.239 1177.37 
10272.5 2
12404600 21662.5 -14426.2 1625.87 925.387 -781.953 1211.52 
12404500 22250.3 -13991.4 1612.4 966.195 -490.37 1083.51 
10273 2
12404600 22220.3 -14948.4 1553.53 1126.73 -1054.95 1543.52 
12404500 22794.1 -14352.8 1539.2 1098.72 -730.101 1319.18 
10273.5 2
12404600 22808.1 -15197.1 1576.27 1187.61 -502.492 1289.54 
12404500 23410 -14617.9 1631.33 1244.18 -535.488 1354.52 
10274 2
12404600 23328.1 -15331.1 1627.8 1050.51 -270.707 1084.82 
12404500 24029.1 -14826.6 1695.87 1250.77 -421.684 1319.94 
10274.5 2
12404600 23885.2 -15548.6 1646.88 1088.12 -424.666 1168.05 
12404500 24619.6 -14992.3 1661.06 1153.3 -323.657 1197.86 
10275 2
12404600 24490.7 -15766.1 1675.87 1184.9 -425.644 1259.03 
12404500 25166.5 -15218.5 1670.4 1070.14 -442.702 1158.1 
10275.5 2
12404600 25086.1 -15941.4 1672.87 1202.69 -354.209 1253.77 
12404500 25668.1 -15418 1686.93 1013.47 -402.963 1090.64 
10276 2
12404600 25596.9 -16074.3 1687.4 1032.05 -268.552 1066.42 
12404500 26301.1 -15618.9 1642 1278.65 -405.926 1341.54 
10276.5 2
12404600 26362 -16328.1 1687.27 1545.59 -512.593 1628.37 
12404500 26949 -15873.5 1637.53 1308.96 -514.343 1406.38 
10277 2
12404600 27008.7 -16694.3 1676.87 1306.53 -739.798 1501.44 
12404500 27516.7 -16216.8 1695.27 1146.94 -693.468 1340.28 
10277.5 2
12404600 27550.4 -17039.5 1719.6 1094.28 -697.374 1297.6 
12404500 28042.4 -16496.8 1795.6 1061.95 -565.657 1203.21 
10278 2
12404600 28123.9 -17165.2 1755.5 1120.07 -245.549 1146.67 
12404500 28611.1 -16627 1796.94 1110.67 -254.297 1139.41 
10278.5 2
12404600 28623.3 -17368.9 1718.47 977.283 -398.72 1055.49 
12404500 29243.6 -16842.9 1720.87 1237.84 -422.44 1307.94 
10279 2
12404600 29166.1 -17610.7 1693.33 1094.49 -487.366 1198.1 
12404500 29823.2 -17015.9 1673.73 1168.55 -348.925 1219.53 
10279.5 2
12404600 29801.5 -17690.7 1647.53 1283.64 -161.751 1293.79 
12404500 30341.7 -17139.7 1670 1047.54 -250.101 1076.98 
10280 2
12404600 30324.6 -17904.6 1594.6 1056.7 -432.054 1141.62 
12404500 30858.3 -17375.9 1641.6 1043.64 -477.037 1147.49 
10280.5 2
12404600 30996.6 -18132.5 1512.47 1357.58 -460.471 1433.54 
12404500 31468.1 -17673.7 1802.2 1231.78 -601.616 1370.85 
10281 2
12404600 31579.6 -18353 1508.94 1138.6 -430.599 1217.3 
12404500 32122.9 -17892.1 1697.31 1279.04 -426.554 1348.3 
10281.5 2
12404600 32434.5 -18746.1 1588.07 1673.13 -769.341 1841.54 
12404500 32913.7 -18118.6 1647.73 1547.42 -443.322 1609.67 
10282 2
12404600 33049.7 -18955.5 1655 1242.69 -423.03 1312.72 
12404500 33599.9 -18336.8 1688 1386.26 -440.808 1454.66 
10282.5 2
12404600 33595.3 -19138 1666.6 1102.22 -368.62 1162.23 
12404500 34251.6 -18441.7 1671.33 1316.63 -211.987 1333.59 
10283 2
12404600 34211.7 -19299.9 1690.93 1245.25 -327.003 1287.47 
12404500 34771.9 -18585.9 1708.4 1051.18 -291.313 1090.8 
10283.5 2
12404600 34806.3 -19440.2 1699.73 1201.21 -283.502 1234.21 
12404500 35408 -18784.7 1698.53 1284.98 -401.481 1346.24 
10284 2
12404600 35362.5 -19612.5 1694.87 1123.64 -348.148 1176.34 
12404500 35870.3 -19006.9 1698.67 934.007 -449.024 1036.34 
10284.5 2
12404600 35944.1 -19786.2 1680.44 1136.05 -339.29 1185.64 
12404500 36431.8 -19218.8 1650.94 1096.64 -413.826 1172.12 
10285 2
12404600 36673.3 -19951.3 1706.2 1427.02 -322.929 1463.1 
12404500 37069.6 -19418 1685.07 1248.12 -389.799 1307.57 
10285.5 2
12404600 37154.8 -20156.6 1736.2 972.66 -414.815 1057.42 
12404500 37885.4 -19561.3 1710.6 1648.08 -289.428 1673.3 
10286 2
12404600 37752 -20348.9 1765.73 1206.46 -388.418 1267.45 
12404500 38484.7 -19879.1 1784.8 1210.64 -642.02 1370.34 
10286.5 2
12404600 38386.9 -20540.9 1774.6 1282.69 -388.013 1340.1 
12404500 38914.7 -20052.7 1728.13 868.822 -350.842 936.985 
10287 2
12404600 38850.4 -20630 1799.47 936.296 -179.933 953.429 
12404500 39495.3 -20218.7 1672.2 1172.79 -335.354 1219.8 
10287.5 2
12404600 39368 -20869.4 1799.73 1045.66 -483.636 1152.09 
12404500 39993.7 -20367.1 1617.67 1007 -299.663 1050.64 
10288 2
12404600 39872.1 -20995.5 1752.69 984.619 -246.289 1014.95 
12404500 40694.9 -20592.5 1653.88 1369.54 -440.299 1438.58 
10288.5 2
12404600 40686.3 -21349.5 1669.67 1593.23 -692.825 1737.35 
12404500 41287.7 -20821.3 1688.13 1160.07 -447.815 1243.5 
10289 2
12404600 41216.9 -21640.9 1656.53 1069.89 -587.366 1220.52 
12404500 41744.1 -20849.1 1640.47 920.027 -56.0484 921.733 
10289.5 2
12404600 41628.3 -21807.3 1681.4 831.111 -336.296 896.572 
12404500 42335.7 -20933.7 1673 1195.15 -170.909 1207.31 
10290 2
12404600 42064.3 -21899.1 1717.13 880.808 -185.455 900.12 
12404500 42954.6 -21315.4 1683.73 1250.37 -771.044 1468.99 
10290.5 2
12404600 42621 -21804.3 1689.27 1124.58 191.65 1140.79 
12404500 43393.5 -21475 1751.07 886.734 -322.424 943.533 
10291 2
12404600 43098.3 -21847.3 1663.31 932.251 -84.0739 936.034 
12404500 43907.2 -21636.5 1671.81 1003.23 -315.43 1051.65 
10291.5 2
12404600 43606.9 -21837 1670.13 995.214 20.181 995.418 
12404500 44469.5 -21773 1651.67 1100.48 -267.123 1132.44 
10292 2
12404600 44118.2 -21746.3 1635.53 1033 183.165 1049.11 
12404500 45272.6 -21844.5 1635.07 1622.36 -144.377 1628.77 
10292.5 2
12404600 44717.1 -21458.8 1613.4 1209.83 580.875 1342.05 
12404500 45741.2 -22237.9 1727.33 946.667 -794.747 1236.04 
10293 2
12404600 45245.1 -21032.7 1668.27 1066.8 860.741 1370.74 
12404500 46212.7 -22422.6 1707.33 952.593 -373.199 1023.09 
10293.5 2
12404600 45866.7 -20645.8 1667.67 1255.76 781.684 1479.17 
12404500 46695.2 -22773.9 1755.13 974.68 -709.764 1205.72 
10294 2
12404600 46451.3 -20320.1 1706.13 1181.01 658.047 1351.97 
12404500 47164.8 -23090.5 1730.13 948.687 -639.461 1144.08 
10294.5 1
12404600 46821.6 -19953.4 1694.38 723.226 716.073 1017.75 
