# Supplementary material for: Intrinsic group behaviour: Dependence of pedestrian dyad dynamics on principal social and personal features
Source: PLoS One. 2017 Nov 2;12(11):e0187253. doi: 10.1371/journal.pone.0187253 (PMC5667819; doi:10.1371/journal.pone.0187253)
Supplement: S1 Data Set — (ZIP) [file pone.0187253.s001.zip › set/trajectories/traj_2_0508_101.dat]

2 12392500 12392600 0 1 0 0 2 0 1 20 20 20 1747.95 1823.78 1672.11
10165.5 1
12392500 42610.3 -22405.5 1769.46 0 0 0 
10166 2
12392600 42010.4 -23155.4 1562.1 0 0 0 
12392500 42060.8 -21994.4 1823.5 -1147.3 858.379 1432.87 
10166.5 2
12392600 41345.7 -22936.2 1631.47 -1613.43 532.039 1698.89 
12392500 41419.5 -21704.8 1877.8 -1254.96 566.683 1376.97 
10167 2
12392600 40635.3 -22732.9 1633.67 -1435.15 410.64 1492.74 
12392500 40478.4 -21352.1 1860.93 -1901.14 712.593 2030.31 
10167.5 2
12392600 39894 -22392.6 1663.4 -1497.51 687.542 1647.8 
12392500 39846 -21232.8 1812.13 -1277.58 240.943 1300.1 
10168 2
12392600 39239.9 -22089.2 1725 -1321.35 612.929 1456.58 
12392500 39211.7 -20962.3 1894.73 -1281.48 546.397 1393.11 
10168.5 2
12392600 38718.7 -21801.5 1778.93 -1053.06 581.145 1202.78 
12392500 38709.8 -20705.7 1917.4 -1013.87 518.384 1138.71 
10169 2
12392600 38106.1 -21490.8 1793.56 -1196.49 606.877 1341.6 
12392500 38083.7 -20598.9 1888.62 -1222.88 208.708 1240.56 
10169.5 2
12392600 37392.9 -21219.3 1719.93 -1395.69 531.27 1493.38 
12392500 37439.4 -20456.8 1860.27 -1260.84 278.033 1291.13 
10170 2
12392600 36616.1 -21018.5 1644.13 -1569.29 405.791 1620.91 
12392500 36839.5 -20228.4 1885 -1211.99 461.414 1296.85 
10170.5 2
12392600 36095.6 -20741.7 1615.2 -1051.45 559.192 1190.9 
12392500 36267 -20014.3 1781.87 -1156.5 432.593 1234.76 
10171 2
12392600 35293.9 -20569.9 1656.07 -1619.66 347.071 1656.43 
12392500 35337.9 -19838.8 1753.27 -1877.04 354.478 1910.22 
10171.5 2
12392600 34570.1 -20316.5 1716.27 -1462.22 511.919 1549.24 
12392500 34639.1 -19627.3 1822.8 -1411.72 427.205 1474.94 
10172 2
12392600 33906.4 -20082.1 1776.6 -1340.74 473.535 1421.91 
12392500 34060.4 -19456.7 1803.47 -1169.02 344.781 1218.81 
10172.5 2
12392600 33472.1 -19888.1 1686.81 -848.193 378.792 928.933 
12392500 33426.3 -19224.9 1762.19 -1238.45 452.718 1318.6 
10173 2
12392600 32712.1 -19686.7 1631.93 -1487.39 394.243 1538.76 
12392500 32701.6 -19029.7 1764.07 -1418.22 381.882 1468.74 
10173.5 2
12392600 32013.1 -19517.8 1590.07 -1412.12 341.145 1452.74 
12392500 32021.3 -18799.7 1800.53 -1374.28 464.646 1450.7 
10174 2
12392600 31176.1 -19238.9 1462.4 -1690.91 563.367 1782.29 
12392500 31178.7 -18537 1602.93 -1702.36 530.774 1783.18 
10174.5 2
12392600 30362.5 -18927.8 1293.73 -1643.64 628.552 1759.72 
12392500 30392.1 -18178.3 1511.2 -1589.09 724.714 1746.55 
10175 2
12392600 29604.3 -18593.5 1372.4 -1531.72 675.286 1673.97 
12392500 29747.6 -17876.7 1601.8 -1301.95 609.158 1437.41 
10175.5 2
12392600 28991.2 -18305.6 1499.07 -1238.52 581.684 1368.31 
12392500 29059.7 -17619.2 1796.73 -1389.76 520.269 1483.96 
10176 2
12392600 28298.6 -17981.9 1605 -1352.81 632.275 1493.27 
12392500 28380.1 -17428.6 1806.62 -1327.23 372.217 1378.44 
10176.5 2
12392600 27657.1 -17862.9 1642 -1255.37 232.893 1276.79 
12392500 27760.2 -17251.3 1826.73 -1213.16 346.95 1261.8 
10177 2
12392600 27080.6 -17603.6 1681.73 -1164.58 523.771 1276.94 
12392500 27108.6 -16995.2 1787.33 -1316.36 517.441 1414.41 
10177.5 2
12392600 26397.4 -17375.3 1617.07 -1380.2 461.145 1455.2 
12392500 26447.5 -16774.6 1740.87 -1335.62 445.657 1408.01 
10178 2
12392600 25759.7 -17071.1 1550.53 -1288.35 614.68 1427.47 
12392500 25767.8 -16528.2 1712.13 -1373.06 497.778 1460.51 
10178.5 2
12392600 25054.1 -16779 1527.53 -1422.45 588.844 1539.51 
12392500 25043.1 -16186.2 1795.87 -1461.16 689.516 1615.68 
10179 2
12392600 24390.9 -16444.6 1736.93 -1337.1 674.194 1497.45 
12392500 24443.8 -15800 1852.2 -1208.2 778.629 1437.36 
10179.5 2
12392600 23776.4 -16159.4 1670 -1200.31 556.958 1323.23 
12392500 23956 -15522.6 1803.94 -952.734 541.87 1096.05 
10180 2
12392600 23198.1 -15838.9 1662.07 -1131.59 627.21 1293.79 
12392500 23470.5 -15159.7 1807.2 -950.163 710.038 1186.15 
10180.5 2
12392600 22689.5 -15536 1640 -1027.47 611.987 1195.92 
12392500 22833.3 -14858.3 1820.67 -1287.27 608.889 1424.01 
10181 2
12392600 22085.7 -15339.1 1595.2 -1219.8 397.845 1283.04 
12392500 22140.9 -14625.4 1693.73 -1398.79 470.572 1475.82 
10181.5 2
12392600 21377.3 -15014.5 1601.8 -1431.11 655.623 1574.14 
12392500 21516.9 -14297.2 1707.33 -1260.47 663.03 1424.22 
10182 2
12392600 20786.7 -14722 1583.47 -1193.13 590.976 1331.47 
12392500 21005.3 -13945.3 1788.47 -1033.54 710.842 1254.39 
10182.5 2
12392600 20208.1 -14277.9 1579.75 -1130.09 867.432 1424.62 
12392500 20528.1 -13608.8 1842.38 -932.17 657.389 1140.66 
10183 2
12392600 19738.7 -13863.9 1657.93 -918.575 810.192 1224.82 
12392500 19943.5 -13303.7 1792.13 -1143.89 597.032 1290.32 
10183.5 2
12392600 19223.3 -13436.3 1748.67 -1041.21 863.838 1352.9 
12392500 19486.4 -12971.2 1790.87 -923.502 671.65 1141.91 
10184 2
12392600 18804.7 -13024.7 1667.8 -845.657 831.515 1185.98 
12392500 19132.3 -12582.2 1816.27 -715.286 785.859 1062.64 
10184.5 2
12392600 18242.1 -12704.9 1614.93 -1136.7 646.061 1307.47 
12392500 18638.3 -12212.3 1770.07 -997.98 747.34 1246.79 
10185 2
12392600 17504.9 -12351.5 1537.07 -1489.16 713.805 1651.4 
12392500 18051.5 -11708.3 1739.6 -1185.45 1018.18 1562.69 
10185.5 2
12392600 16779 -11932.1 1545.47 -1466.53 847.273 1693.69 
12392500 17302.9 -11295 1712.93 -1512.32 834.882 1727.47 
10186 2
12392600 16343.4 -11661.6 1660.5 -850.708 528.337 1001.42 
12392500 16502.1 -10983 1826.12 -1564.08 609.375 1678.59 
10186.5 2
12392600 15716.1 -11116 1681.47 -1227.73 1067.76 1627.09 
12392500 15954.1 -10634.9 1833.13 -1072.39 681.148 1270.43 
10187 2
12392600 15098.7 -10710.6 1736.73 -1247.14 818.99 1492.01 
12392500 15587.8 -10355.2 1887 -740.067 565.118 931.159 
10187.5 2
12392600 14711.6 -10328.1 1741.4 -782.088 772.66 1099.39 
12392500 15151.9 -9857.13 1856.87 -880.673 1006.2 1337.17 
10188 2
12392600 14233 -9888.93 1778.93 -966.869 887.273 1312.28 
12392500 14626.1 -9344.13 1808.07 -1062.09 1036.36 1483.94 
10188.5 2
12392600 13710.5 -9178.27 1803.27 -1049.26 1427.04 1771.27 
12392500 14258.5 -8803.27 1769.2 -738.286 1086.08 1313.25 
10189 2
12392600 13167.9 -8515.87 1705.93 -1093.82 1335.48 1726.25 
12392500 13671.7 -8091.4 1774.6 -1182.93 1435.22 1859.88 
10189.5 2
12392600 12810.7 -8101.75 1668.94 -697.746 808.822 1068.2 
12392500 13177.4 -7510 1848.44 -965.544 1135.55 1490.55 
10190 2
12392600 12361.7 -7625.67 1722.93 -878.58 931.67 1280.59 
12392500 12766 -7136.73 1850 -805.039 730.463 1087.04 
10190.5 2
12392600 11859.7 -7179.4 1653.67 -1014.14 901.549 1356.94 
12392500 12412.8 -6637.87 1812.33 -713.535 1007.81 1234.83 
10191 2
12392600 11389.5 -6643.27 1584.53 -950.034 1083.1 1440.72 
12392500 11864.1 -6199.2 1718.6 -1108.42 886.195 1419.13 
10191.5 2
12392600 10754.7 -6094.87 1525.67 -1282.29 1107.88 1694.6 
12392500 11261.1 -5545.13 1776.47 -1218.32 1321.35 1797.29 
10192 2
12392600 10279.9 -5569.2 1563.47 -959.192 1061.95 1431.01 
12392500 10719.6 -5090.53 1746.93 -1093.87 918.384 1428.28 
10192.5 2
12392600 9855.6 -5173.4 1531.33 -857.239 799.596 1172.27 
12392500 10354.8 -4651.33 1765.8 -736.97 887.273 1153.42 
10193 2
12392600 9391.38 -4607.38 1495.88 -906.689 1105.52 1429.77 
12392500 9817.25 -4032.69 1761.88 -1049.9 1208.29 1600.71 
10193.5 2
12392600 8891.8 -3982.27 1608.13 -977.642 1223.3 1565.97 
12392500 9293.53 -3561.8 1808.8 -1024.89 921.502 1378.24 
10194 2
12392600 8534.33 -3572.67 1562.93 -722.155 827.475 1098.28 
12392500 8839.07 -3123.07 1780.2 -918.114 886.33 1276.13 
10194.5 2
12392600 7973.87 -3152.73 1537.73 -1132.26 848.35 1414.81 
12392500 8327.27 -2606.2 1791.6 -1033.94 1044.18 1469.47 
10195 2
12392600 7467.13 -2610.2 1560.8 -1021.64 1093.82 1496.72 
12392500 7854.6 -2068.4 1744.67 -952.957 1084.27 1443.53 
10195.5 2
12392600 6978.6 -2095.47 1566.53 -986.936 1039.87 1433.65 
12392500 7231.87 -1498.4 1727.8 -1258.05 1151.52 1705.48 
10196 2
12392600 6430.07 -1674.2 1625.2 -1108.15 851.044 1397.24 
12392500 6592.47 -1060.87 1763.8 -1291.72 883.906 1565.19 
10196.5 2
12392600 5842.62 -1213.5 1671.12 -1147.35 899.805 1458.1 
12392500 6048.38 -571.25 1749.88 -1062.68 956.283 1429.6 
10197 2
12392600 5276.67 -789.667 1626.93 -1107.55 829.419 1383.69 
12392500 5476.13 -119.4 1703.27 -1119.85 884.247 1426.87 
10197.5 2
12392600 4677.4 -344.067 1654.8 -1210.64 900.202 1508.65 
12392500 4978.93 327.533 1674.53 -1004.44 902.896 1350.6 
10198 2
12392600 4152.73 -56.5333 1524.27 -1059.93 580.875 1208.67 
12392500 4262.13 801.533 1589.33 -1448.08 957.576 1736.06 
10198.5 2
12392600 3599 320.4 1483.93 -1118.65 761.481 1353.23 
12392500 3715.6 1115.8 1575.67 -1104.11 634.882 1273.63 
10199 2
12392600 2979 642.4 1481.07 -1252.53 650.505 1411.37 
12392500 3038.6 1537.33 1637.2 -1367.68 851.582 1611.13 
10199.5 2
12392600 2151.56 1103.81 1497.75 -1616.09 901.196 1850.38 
12392500 2347.25 1964.19 1669.94 -1350.29 833.7 1586.93 
10200 2
12392600 1534.93 1238.73 1530.93 -1206.71 264.033 1235.26 
12392500 1607.8 2285.4 1738.87 -1447.06 628.596 1577.7 
10200.5 2
12392600 1018.33 1225.93 1480.87 -1043.64 -25.8586 1043.96 
12392500 874.933 2453 1830.87 -1480.54 338.586 1518.76 
10201 2
12392600 234.6 1257.13 1488.73 -1583.3 63.0303 1584.55 
12392500 142.733 2431.87 1801.93 -1479.19 -42.6936 1479.81 
10201.5 2
12392600 -548.133 1400.27 1591.07 -1581.28 289.158 1607.5 
12392500 -614.933 2413.47 1888.67 -1530.64 -37.1717 1531.09 
10202 2
12392600 -1191.13 1498.47 1632.73 -1298.99 198.384 1314.05 
12392500 -1344.2 2603.27 1857.33 -1473.27 383.434 1522.35 
10202.5 2
12392600 -1914.73 1687.73 1623 -1461.82 382.357 1511 
12392500 -2033.73 2446.6 1871.47 -1393 -316.498 1428.5 
10203 2
12392600 -2748.44 1825.25 1599.81 -1628.33 268.587 1650.33 
12392500 -2835.38 2847.19 1829.62 -1565.71 782.397 1750.31 
10203.5 2
12392600 -3225.2 2162.4 1584.13 -932.999 659.785 1142.72 
12392500 -3522.07 3011.33 1831.67 -1343.82 321.225 1381.68 
10204 2
12392600 -3769.33 2182.73 1603.27 -1099.26 41.0774 1100.03 
12392500 -4014 3122.2 1830 -993.805 223.973 1018.73 
10204.5 2
12392600 -4798.2 2074.27 1587.67 -2078.52 -219.125 2090.04 
12392500 -4906.13 3264.27 1555.27 -1802.29 287.003 1825 
10205 2
12392600 -5694.67 2212.73 1099.07 -1811.04 279.731 1832.52 
12392500 -5652.33 3403.8 1331.4 -1507.47 281.886 1533.6 
10205.5 2
12392600 -6286.2 2151.8 1384.8 -1195.02 -123.098 1201.34 
12392500 -6509.2 3284.13 1544.07 -1731.04 -241.751 1747.84 
10206 2
12392600 -6992.75 2218.56 1483.5 -1379.98 130.396 1386.13 
12392500 -7219.56 3220.62 1594.44 -1387.43 -124.04 1392.96 
10206.5 2
12392600 -7797.27 2053.67 1524.33 -1574.4 -322.692 1607.13 
12392500 -7958.73 3227.2 1638.4 -1446.52 12.8669 1446.58 
10207 2
12392600 -8532.93 2227.4 1518.47 -1486.2 350.976 1527.08 
12392500 -8767.27 3141.93 1626.07 -1633.4 -172.256 1642.46 
10207.5 2
12392600 -9257.2 2269.2 1497 -1463.16 84.4444 1465.6 
12392500 -9588.73 3115.6 1625.2 -1659.53 -53.1987 1660.38 
10208 2
12392600 -9997.73 2266.27 1454.07 -1496.03 -5.92593 1496.04 
12392500 -10308.8 3040.8 1627.13 -1454.68 -151.111 1462.51 
10208.5 2
12392600 -10698.3 2342.67 1594.93 -1415.35 154.343 1423.74 
12392500 -10991.4 2953.27 1671.4 -1378.99 -176.835 1390.28 
10209 2
12392600 -11402.1 2411.13 1582.6 -1421.82 138.316 1428.53 
12392500 -11716.3 3024.8 1671.87 -1464.38 144.512 1471.49 
10209.5 2
12392600 -12158.6 2370.69 1567.81 -1477.4 -78.9958 1479.51 
12392500 -12366.3 3038.44 1670.25 -1269.62 26.6357 1269.9 
10210 2
12392600 -12896.9 2424.4 1576.13 -1444.82 105.113 1448.64 
12392500 -13038.1 3104.33 1659.07 -1314.72 128.955 1321.03 
10210.5 2
12392600 -13656.4 2433.27 1562.6 -1534.41 17.9125 1534.52 
12392500 -13772.7 3141.07 1672.47 -1484.04 74.2088 1485.89 
10211 2
12392600 -14336.7 2523.73 1547.8 -1371.64 182.392 1383.71 
12392500 -14312.3 3238.13 1614.4 -1087.9 195.699 1105.36 
10211.5 2
12392600 -14977.6 2564.73 1509 -1294.68 82.8283 1297.33 
12392500 -15131.5 3207.13 1654.2 -1654.95 -62.6263 1656.13 
10212 2
12392600 -15647.7 2643.6 1552.4 -1353.67 159.327 1363.01 
12392500 -15834.1 3344.87 1605.8 -1419.39 278.249 1446.41 
10212.5 2
12392600 -16315.7 2805.6 1496.53 -1349.49 327.273 1388.61 
12392500 -16355.9 3529.4 1611.93 -1054.01 372.795 1117.99 
10213 2
12392600 -17102.8 2747.31 1465.56 -1537.27 -113.843 1541.48 
12392500 -17092.2 3607.88 1568.31 -1438.13 153.271 1446.27 
10213.5 2
12392600 -17691.9 2844.47 1497.53 -1153 190.126 1168.57 
12392500 -17763.4 3725 1588.93 -1313.53 229.207 1333.38 
10214 2
12392600 -18459.7 2824.93 1425.47 -1550.98 -39.4613 1551.48 
12392500 -18425.8 3843.87 1535.27 -1338.18 240.135 1359.56 
10214.5 2
12392600 -19116.3 2937.2 1422.87 -1326.6 226.801 1345.85 
12392500 -19275.5 3866.2 1475.13 -1716.5 45.1178 1717.09 
10215 2
12392600 -19894 2976 1406.4 -1571.04 78.3838 1573 
12392500 -19910.9 4219.2 1455.93 -1283.77 713.131 1468.54 
10215.5 2
12392600 -20667.3 2988.07 1391.53 -1562.29 24.3771 1562.48 
12392500 -20700.5 3866.27 1442.73 -1595.02 -712.997 1747.12 
10216 2
12392600 -21214.9 2932.19 1367.12 -1069.42 -109.139 1074.97 
12392500 -21627.2 3877.44 1543.62 -1810 21.818 1810.13 
10216.5 2
12392600 -21826.2 2895.4 1112.8 -1196.33 -71.9912 1198.49 
12392500 -22146.9 3738.2 1221.27 -1016.98 -272.48 1052.85 
10217 2
12392600 -22828.8 2496.6 1204 -2025.45 -805.657 2179.8 
12392500 -22991.4 3526.47 1379.53 -1706.13 -427.744 1758.93 
10217.5 2
12392600 -23754.7 2204.47 1645.27 -1863.04 -587.793 1953.57 
12392500 -23863.6 3123.67 1740.93 -1754.93 -810.463 1933.04 
10218 2
12392600 -24369.8 2170 1612.33 -1242.56 -69.6296 1244.51 
12392500 -24481.5 2801.4 1616.33 -1248.35 -651.044 1407.92 
10218.5 2
12392600 -24998.7 1808 1633.47 -1270.44 -731.313 1465.89 
12392500 -25115.4 2461.73 1684.47 -1280.54 -686.195 1452.81 
10219 2
12392600 -25567.9 1372.27 1632.6 -1150.03 -880.269 1448.26 
12392500 -25738.9 2042.93 1746.8 -1259.53 -846.061 1517.31 
10219.5 2
12392600 -26458.6 1096 1765 -1739.63 -539.583 1821.39 
12392500 -26411.8 1712.5 1797.62 -1314.23 -645.378 1464.14 
10220 2
12392600 -26979.2 805.4 1776.47 -1018.74 -568.689 1166.72 
12392500 -27111.6 1327.27 1874 -1369.57 -753.881 1563.35 
10220.5 2
12392600 -27573.9 706.133 1774.13 -1201.35 -200.539 1217.97 
12392500 -27820.7 1100.13 1875.73 -1432.46 -458.855 1504.16 
10221 1
12392600 -28222.9 695.8 1749.47 -1311.25 -20.8754 1311.41 
10221.5 1
12392600 -28877.9 166.133 1681 -1323.1 -1070.03 1701.63 
10222 1
12392600 -29489.5 -249 1707.53 -1235.69 -838.653 1493.41 
10222.5 1
12392600 -30133.1 -604.667 1722.73 -1300.07 -718.519 1485.41 
10223 1
12392600 -30934.1 -907.312 1778.06 -1564.57 -591.105 1672.51 
10223.5 1
12392600 -31733 -1210.2 1839.4 -1563.36 -592.735 1671.95 
10224 1
12392600 -32290.9 -1526.8 1850.13 -1127 -639.596 1295.85 
10224.5 1
12392600 -32939.3 -1810.2 1874.87 -1310.03 -572.525 1429.68 
10225 1
12392600 -33570.9 -2115.4 1839.73 -1275.82 -616.566 1417 
10225.5 1
12392600 -34132.9 -2371.33 1800.87 -1135.49 -517.037 1247.66 
10226 1
12392600 -34562.5 -2505.87 1785.53 -867.879 -271.785 909.44 
10226.5 1
12392600 -34737.1 -2605.06 1754.88 -340.877 -193.742 392.088 
10227 1
12392600 -35422.6 -2742.07 1815 -1341.56 -268.11 1368.09 
10227.5 1
12392600 -36288.3 -2941.67 1807.67 -1748.96 -403.232 1794.84 
10228 1
12392600 -37061.3 -3025.93 1915.87 -1561.62 -170.236 1570.87 
10228.5 1
12392600 -37699.9 -2955.73 1907.93 -1282.2 140.964 1289.92 
10229 1
12392600 -38383.8 -2803.47 1836.87 -1381.68 307.609 1415.51 
10229.5 1
12392600 -39177.4 -2642.33 1825.87 -1603.23 325.522 1635.95 
10230 1
12392600 -39951.8 -2473.44 1820.38 -1512.4 329.875 1547.96 
