# Supplementary material for: Intrinsic group behaviour: Dependence of pedestrian dyad dynamics on principal social and personal features
Source: PLoS One. 2017 Nov 2;12(11):e0187253. doi: 10.1371/journal.pone.0187253 (PMC5667819; doi:10.1371/journal.pone.0187253)
Supplement: S1 Data Set — (ZIP) [file pone.0187253.s001.zip › set/trajectories/traj_2_0508_99.dat]

2 12373601 12372701 1 0 0 0 1 1 0 20 20 20 1652.04 1726.95 1577.13
10047.5 1
12372701 45545.5 -19636.9 1559.62 0 0 0 
10048 1
12372701 45339.1 -19853.1 1535.44 -521.149 -546.086 754.855 
10048.5 1
12372701 44999.8 -20026.1 1517.87 -664.041 -338.438 745.312 
10049 1
12372701 44655.4 -20144.3 1509.07 -695.758 -238.923 735.638 
10049.5 1
12372701 44323.7 -20349.5 1507.6 -670.034 -414.545 787.904 
10050 1
12372701 44030.1 -20552.5 1501.47 -593.266 -409.966 721.136 
10050.5 1
12372701 43659.3 -20623.4 1546.13 -749.091 -143.3 762.674 
10051 1
12372701 43344.5 -20697.5 1622.67 -634.677 -149.328 652.008 
10051.5 1
12372701 43066.2 -20856.2 1700.06 -543.514 -310.002 625.706 
10052 1
12372701 42645.5 -20683.1 1700.93 -823.198 338.658 890.137 
10052.5 1
12372701 42011.5 -20551.9 1653 -1275.79 263.984 1302.81 
10053 1
12372701 41838.6 -20783.8 1653 -349.226 -468.418 584.272 
10053.5 1
12372701 41761.3 -21031.9 1650.93 -156.229 -501.279 525.061 
10054 1
12372701 41751.6 -21195.8 1647.53 -19.5286 -331.044 331.619 
10054.5 1
12372701 41715.1 -21344.3 1659.47 -73.67 -299.933 308.848 
10055 1
12372701 41616.6 -21638.6 1799.38 -192.521 -574.919 606.297 
10055.5 1
12372701 41537.5 -21838.3 1806.93 -154.786 -390.688 420.233 
10056 2
12373601 42527.3 -21849 1118.1 0 0 0 
12372701 41397 -22005.8 1718.07 -283.771 -338.451 441.673 
10056.5 2
12373601 42301.4 -22046.7 1283.13 -544.337 -476.305 723.305 
12372701 41143.3 -22197.5 1671.33 -509.505 -384.873 638.531 
10057 2
12373601 42044.9 -22052.6 1369.2 -518.249 -11.9865 518.388 
12372701 40904 -22449.4 1717.33 -483.367 -508.956 701.912 
10057.5 2
12373601 41608.3 -22103.1 1551.13 -881.886 -102.088 887.775 
12372701 40802.7 -22659 1727.87 -204.714 -423.434 470.324 
10058 2
12373601 41390.9 -22314 1556.13 -439.192 -425.993 611.849 
12372701 40732.4 -22891.5 1705.2 -141.953 -469.63 490.615 
10058.5 2
12373601 41248.2 -22507.2 1585.44 -278.8 -377.319 469.148 
12372701 40626.1 -23106.9 1680.06 -207.69 -420.841 469.3 
10059 2
12373601 41123.4 -22694.1 1545.07 -243.726 -365.129 439 
12372701 40465.6 -23351.1 1704.87 -313.403 -476.815 570.591 
10059.5 2
12373601 41016.1 -22873.2 1519.2 -216.835 -361.751 421.76 
12372701 40470.2 -23624.8 1724.47 9.29293 -552.997 553.075 
10060 2
12373601 40850.5 -23029.4 1507.4 -334.411 -315.556 459.789 
12372701 40472.6 -23768.4 1698.13 4.84849 -290.101 290.142 
10060.5 2
12373601 40780.4 -23169.9 1494.8 -141.684 -283.771 317.175 
12372701 40423.8 -24043.3 1615.93 -98.5859 -555.286 563.97 
10061 2
12373601 40785.3 -23511 1493.67 9.96633 -689.158 689.23 
12372701 40509.1 -24401.8 1612.73 172.256 -724.31 744.511 
10061.5 2
12373601 40869.5 -24047.5 1435 169.624 -1081.72 1094.94 
12372701 40596.5 -24687.3 1624.67 176.21 -575.672 602.037 
10062 2
12373601 41115.9 -24534.7 1398.06 481.388 -951.473 1066.32 
12372701 40563.8 -24864.4 1624.5 -63.8997 -345.907 351.759 
10062.5 2
12373601 41237.3 -24984.5 1407.73 237.435 -880.194 911.656 
12372701 40535.8 -25097.1 1648.53 -54.6967 -455.243 458.517 
10063 2
12373601 41240.1 -25366.7 1398.47 5.79125 -772.121 772.143 
12372701 40623.7 -25327.6 1644.73 177.508 -465.724 498.405 
10063.5 2
12373601 41298.1 -25569.7 1467 117.172 -410.236 426.641 
12372701 40669.4 -25558.1 1568.33 92.3906 -465.589 474.668 
10064 2
12373601 41354.6 -25685.3 1535 114.074 -233.535 259.907 
12372701 40728.4 -25708.2 1536.2 119.192 -303.3 325.879 
10064.5 2
12373601 41391.5 -25712.7 1474.2 74.6128 -55.3535 92.9036 
12372701 40760.4 -25745.9 1558.07 64.6465 -76.0943 99.8474 
10065 2
12373601 41358.9 -25745.3 1468.67 -65.9933 -65.8586 93.2334 
12372701 40739.7 -25736.6 1474 -41.7508 18.7205 45.7558 
10065.5 2
12373601 41238.2 -25724.9 1490.62 -235.701 39.9577 239.064 
12372701 40725.8 -25889.1 1442 -27.3112 -297.9 299.15 
10066 2
12373601 41159 -25713.1 1478.07 -154.966 23.1083 156.679 
12372701 40648.1 -26012.9 1419.93 -151.892 -242.286 285.961 
10066.5 2
12373601 41156.3 -25584.1 1521.27 -5.3872 260.606 260.662 
12372701 40721.1 -25992.9 1433.53 147.34 40.404 152.78 
10067 2
12373601 41125.8 -25666.1 1502.87 -61.6835 -165.791 176.894 
12372701 40692.5 -25942.3 1482.13 -57.6431 102.222 117.355 
10067.5 2
12373601 41173.2 -25772.3 1485.27 95.7576 -214.411 234.822 
12372701 40703.7 -25843.2 1550.6 22.4916 200.269 201.528 
10068 2
12373601 41219.3 -25775.9 1480.67 93.064 -7.27273 93.3477 
12372701 40720.2 -25824.3 1517.2 33.4007 38.1145 50.6786 
10068.5 2
12373601 41221.1 -25791.1 1572.56 3.62956 -29.6794 29.9005 
12372701 40723 -25811.2 1513.19 5.46875 25.5534 26.132 
10069 2
12373601 41196.1 -25721 1558.47 -48.9074 137.109 145.57 
12372701 40728.6 -25806.2 1585.87 10.9589 9.88258 14.7568 
10069.5 2
12373601 41027.6 -25564.9 1502.13 -340.471 315.286 464.032 
12372701 40676.9 -25901.5 1571.6 -104.512 -192.593 219.122 
10070 2
12373601 41120.6 -25596.2 1547 187.879 -63.165 198.213 
12372701 40681.6 -25833.5 1526.93 9.56229 137.508 137.84 
10070.5 2
12373601 41121.9 -25610.9 1522.67 2.6936 -29.6296 29.7518 
12372701 40662.3 -25818.5 1520.33 -39.0572 30.303 49.4342 
10071 2
12373601 41243.3 -25813.1 1435.73 245.253 -408.485 476.454 
12372701 40702.3 -25812.9 1493.87 80.8081 11.1785 81.5776 
10071.5 2
12373601 41281.7 -25911.4 1314.93 77.4411 -198.653 213.214 
12372701 40758.8 -25815.3 1478.4 114.209 -4.84849 114.312 
10072 2
12373601 41380.4 -25872.3 1242.81 192.79 76.3428 207.355 
12372701 40865.9 -25796.3 1522.12 209.131 37.1501 212.405 
10072.5 2
12373601 41425.8 -25870.7 1109.13 88.8943 3.09035 88.948 
12372701 40853.7 -25784 1504.8 -23.8911 24.0949 33.9315 
10073 2
12373601 41334 -25899.9 1320.8 -185.455 -58.8552 194.57 
12372701 40828 -25824.5 1554.87 -51.8519 -81.8855 96.9219 
10073.5 2
12373601 41390.1 -25849.5 1431.07 113.266 101.684 152.213 
12372701 40838.8 -25744.7 1511.13 21.8182 161.212 162.682 
10074 2
12373601 41416.7 -25866 1275 53.8721 -33.266 63.3153 
12372701 40851.9 -25763.1 1555.27 26.3973 -37.037 45.4814 
10074.5 2
12373601 41399.5 -25891.7 1152.2 -34.7475 -51.9865 62.5299 
12372701 40866.5 -25746.9 1499.53 29.6296 32.5926 44.0476 
10075 2
12373601 41410.2 -25948.7 1157.75 20.931 -111.239 113.191 
12372701 40883.5 -25703 1484.81 33.138 85.8073 91.9838 
10075.5 2
12373601 41452.4 -25989.7 1129.53 82.4853 -80.1941 115.043 
12372701 40760.2 -25564.9 1502.47 -241.292 270.32 362.346 
10076 2
12373601 41399.3 -25986.3 1278.53 -107.205 6.73401 107.417 
12372701 40718.9 -25442.5 1497.8 -83.367 247.138 260.82 
10076.5 2
12373601 41378.5 -25839 1205.53 -42.0202 297.643 300.595 
12372701 40762.8 -25338.8 1532.4 88.6195 209.562 227.53 
10077 2
12373601 41285.6 -25802.2 1212.33 -187.744 74.3434 201.928 
12372701 40736.8 -25476.7 1490.6 -52.5253 -278.519 283.428 
10077.5 2
12373601 41204.5 -25751.3 1421.87 -163.771 102.761 193.341 
12372701 40734.7 -25588.7 1474.73 -4.17508 -226.263 226.301 
10078 2
12373601 41137.6 -25560.5 1449.93 -135.219 385.455 408.484 
12372701 40674.7 -25630.7 1370.13 -121.212 -84.9832 148.036 
10078.5 2
12373601 40976.5 -25392.2 1437.75 -314.648 328.8 455.097 
12372701 40818.3 -25878.9 1334.12 280.428 -484.652 559.935 
10079 2
12373601 40830.4 -25394.5 1511.6 -285.91 -4.59067 285.947 
12372701 41137.4 -25872.8 1373.87 624.437 11.8885 624.551 
10079.5 2
12373601 40872.3 -25565.1 1533.4 84.7138 -344.646 354.905 
12372701 41407.1 -25916.2 1390.93 544.916 -87.6768 551.924 
10080 2
12373601 40862.7 -25579.9 1450.07 -19.3939 -29.899 35.6381 
12372701 41488.5 -25887.4 1367.2 164.444 58.1818 174.434 
10080.5 2
12373601 40838.3 -25542.7 1489.67 -49.328 75.1344 89.8801 
12372701 41362.2 -25507.8 1406.07 -254.704 765.323 806.593 
10081 2
12373601 40767.7 -25609.7 1423.6 -142.492 -135.488 196.624 
12372701 41155.8 -25288.1 1427.4 -416.97 443.771 608.931 
10081.5 2
12373601 40728.4 -25575.1 1453.47 -79.4613 69.899 105.83 
12372701 41162.7 -25297.1 1438.47 13.8721 -18.0471 22.7625 
10082 2
12373601 40788.2 -25684.5 1405.5 116.772 -213.607 243.441 
12372701 41048.2 -25179.6 1433.19 -223.592 229.378 320.325 
10082.5 2
12373601 40778.9 -25728.8 1386 -18.2404 -86.6928 88.5909 
12372701 41006.3 -25256.1 1459.2 -82.0369 -149.723 170.725 
10083 2
12373601 40852.6 -25761.5 1419.33 148.956 -66.1279 162.975 
12372701 40932.1 -25267.1 1481.53 -149.899 -22.0875 151.518 
10083.5 2
12373601 41244.9 -25756.8 1400.33 792.593 9.56229 792.65 
12372701 40875.2 -25253.3 1481.2 -114.882 27.8788 118.216 
10084 2
12373601 41432.9 -25821.1 1395.2 379.798 -129.832 401.376 
12372701 40771.1 -25402.5 1525.73 -210.236 -301.414 367.491 
10084.5 2
12373601 41475.7 -25759.7 1494.6 86.4646 124.04 151.202 
12372701 40759.9 -25510.6 1496.67 -22.7609 -218.451 219.634 
10085 2
12373601 41504.2 -25780.7 1445.75 55.5745 -41.0563 69.0952 
12372701 40749.1 -25492.7 1513.19 -20.9798 34.9854 40.7937 
10085.5 2
12373601 41528.4 -25810.8 1421.47 47.29 -58.8135 75.4677 
12372701 40840 -25512.9 1475.27 177.49 -39.4124 181.813 
10086 2
12373601 41551.9 -25733.2 1412.47 47.5421 156.768 163.818 
12372701 40858 -25517.7 1441.73 36.3636 -9.83165 37.6693 
10086.5 2
12373601 41487.1 -25695.5 1436.93 -131.044 76.229 151.603 
12372701 40870.2 -25561.9 1541.33 24.6465 -89.2929 92.6319 
10087 2
12373601 41501.1 -25770.4 1428.33 28.4175 -151.38 154.025 
12372701 40799.1 -25545 1464.6 -143.569 34.2088 147.588 
10087.5 2
12373601 41465.1 -25735.3 1471.87 -72.862 70.9764 101.718 
12372701 40768 -25547.3 1541.47 -62.8956 -4.7138 63.072 
10088 2
12373601 41531.9 -25674.6 1481.13 135.084 122.559 182.396 
12372701 40758.5 -25548.1 1573.4 -19.2593 -1.48148 19.3162 
10088.5 2
12373601 41556.1 -25678.7 1461 47.2493 -7.9834 47.9191 
12372701 40802.3 -25509.3 1452.88 85.6364 75.6917 114.293 
10089 2
12373601 41530.3 -25678.3 1447.8 -50.4729 0.693085 50.4777 
12372701 40866.8 -25529.4 1488.53 126.199 -39.3102 132.179 
10089.5 2
12373601 41432.8 -25562.1 1479.93 -197.037 234.882 306.583 
12372701 40793.5 -25541.5 1545.6 -148.013 -24.5118 150.029 
10090 2
12373601 41391.1 -25558.3 1598.2 -84.3098 7.54209 84.6464 
12372701 40796.9 -25534.8 1523.6 6.73401 13.6027 15.1783 
10090.5 2
12373601 41484.7 -25732.7 1502.27 189.091 -352.323 399.859 
12372701 40846.4 -25572.2 1530.4 100.067 -75.5556 125.388 
10091 2
12373601 41486 -25738.5 1426.87 2.6936 -11.5825 11.8916 
12372701 40881.8 -25577.9 1591 71.5152 -11.4478 72.4256 
10091.5 2
12373601 41463.3 -25683 1388.93 -45.7912 112.054 121.049 
12372701 40909.3 -25653.7 1606.47 55.4882 -153.131 162.875 
10092 2
12373601 41348.4 -25711.4 1480.81 -224.406 -55.542 231.177 
12372701 40897.9 -25654.2 1609.12 -22.2493 -1.01725 22.2726 
10092.5 2
12373601 41343.6 -25751 1454.4 -9.46673 -77.4217 77.9983 
12372701 40937 -25545.2 1599.13 76.5656 213.283 226.609 
10093 2
12373601 41306.1 -25846.7 1513.4 -75.8249 -193.401 207.734 
12372701 40958.3 -25526.7 1583.47 43.0976 37.3064 57.0015 
10093.5 2
12373601 41401.8 -25810.5 1530.73 193.401 73.266 206.813 
12372701 41001.5 -25537.8 1565.47 87.138 -22.3569 89.9604 
10094 2
12373601 41473.3 -25847.5 1498.33 144.512 -74.7475 162.699 
12372701 40975.3 -25581.3 1597.67 -52.7946 -87.9461 102.576 
10094.5 2
12373601 41463.9 -25893.6 1414.47 -19.1246 -93.1987 95.1406 
12372701 40935.7 -25678.5 1561.2 -80 -196.229 211.91 
10095 2
12373601 41397.1 -25900.9 1418.06 -130.355 -14.3311 131.14 
12372701 40966 -25571.1 1489.25 59.1146 209.774 217.944 
10095.5 2
12373601 41326.3 -25920.5 1359.6 -138.536 -38.2175 143.71 
12372701 40998.2 -25518.5 1552 63.0137 102.797 120.573 
10096 2
12373601 41287.3 -25915.7 1324.8 -78.9226 9.69697 79.516 
12372701 41083.1 -25482.6 1449 171.582 72.5926 186.307 
10096.5 2
12373601 41224.9 -25941.9 1412.2 -125.926 -52.9293 136.597 
12372701 41194.5 -25445.4 1458.53 225.051 75.1515 237.267 
10097 2
12373601 41199.9 -25898.7 1448.67 -50.6397 87.138 100.784 
12372701 41169.9 -25407.8 1486.27 -49.697 75.9596 90.7725 
10097.5 2
12373601 41229.3 -25813.8 1490.07 59.2891 170.892 180.885 
12372701 41076.6 -25351.9 1580.4 -187.793 112.542 218.934 
10098 2
12373601 41213.6 -25673.7 1517 -31.7845 282.963 284.743 
12372701 40978.1 -25219.7 1538.73 -199.057 267.071 333.092 
10098.5 2
12373601 41299.6 -25621.8 1490.56 168.018 101.408 196.248 
12372701 40927.1 -25194.3 1564.81 -99.4954 49.5199 111.138 
10099 2
12373601 41302.4 -25607 1412.2 5.43053 28.9873 29.4916 
12372701 40968.5 -25043.3 1581.07 80.9035 295.458 306.335 
10099.5 2
12373601 41258.6 -25516.7 1410.27 -88.4848 182.492 202.812 
12372701 41165.7 -24808.7 1595.73 398.519 473.939 619.222 
10100 2
12373601 41263.4 -25389.3 1410.4 9.69697 257.374 257.556 
12372701 41247.4 -24620.2 1569.47 164.983 380.875 415.073 
10100.5 2
12373601 41080 -25007 1423.93 -370.505 772.256 856.536 
12372701 41407.9 -24358.5 1475.53 324.31 528.62 620.174 
10101 2
12373601 41096.8 -24622.3 1412.93 33.9394 777.239 777.98 
12372701 41517.7 -23902.4 1552.73 221.684 921.481 947.772 
10101.5 2
12373601 41254.7 -24262.1 1387.87 318.923 727.542 794.373 
12372701 41849.4 -23734 1669.87 670.168 340.202 751.574 
10102 2
12373601 41219 -23667.9 1726.62 -69.6615 1160.66 1162.75 
12372701 41925.1 -23643.4 1664.06 147.9 177.002 230.66 
10102.5 2
12373601 41316.9 -23505.8 1625.4 191.65 317.172 370.578 
12372701 41790.3 -23351.8 1661.27 -263.78 570.597 628.618 
10103 2
12373601 41325.5 -23277.3 1513.73 17.2691 458.902 459.227 
12372701 41727.1 -22970.1 1736.73 -127.041 766.533 776.989 
10103.5 2
12373601 41154.7 -22944.6 1523.13 -344.489 670.699 753.996 
12372701 41542.2 -22500.7 1666.4 -372.715 946.371 1017.12 
10104 2
12373601 40988.2 -22807.9 1487.8 -336.296 276.229 435.198 
12372701 40856.1 -21984 1666.4 -1386.13 1043.77 1735.17 
10104.5 2
12373601 40638.9 -22641.7 1482 -705.724 335.623 781.466 
12372701 40590.9 -21830.8 1636.73 -535.623 309.495 618.611 
10105 2
12373601 40198.9 -22547.8 1510.53 -888.754 189.764 908.787 
12372701 40322.1 -21813.9 1580.67 -543.165 34.2088 544.241 
10105.5 2
12373601 39899.8 -22318.4 1554.06 -584.22 447.974 736.202 
12372701 39935.6 -21589.6 1587.69 -754.769 438.094 872.698 
10106 2
12373601 39531.9 -22094.1 1549.87 -719.92 438.951 843.186 
12372701 39513.9 -21526.5 1732.33 -825.359 123.345 834.524 
10106.5 2
12373601 39153.8 -21913.7 1641.07 -763.906 364.579 846.445 
12372701 39209 -21392.9 1877.67 -615.892 270.034 672.489 
10107 2
12373601 38823.9 -21676 1692.33 -666.532 480.135 821.459 
12372701 38901.9 -21108.9 1854.93 -620.337 573.603 844.889 
10107.5 2
12373601 38431.3 -21561.4 1675.4 -792.997 231.515 826.101 
12372701 38556.4 -21025.7 1857.4 -698.047 168.215 718.029 
10108 2
12373601 38063.2 -21452.9 1669.07 -743.704 219.125 775.313 
12372701 38177.9 -20898.5 1839.27 -764.714 256.835 806.692 
10108.5 2
12373601 37733.5 -21307.7 1646.07 -666.128 293.333 727.854 
12372701 37841.5 -20720.6 1813 -679.596 359.461 768.806 
10109 2
12373601 37406.2 -21184.4 1653.31 -639.095 240.812 682.959 
12372701 37505.7 -20599.8 1782.44 -655.819 236.035 697.001 
10109.5 2
12373601 37074.2 -20964.9 1632.67 -649.804 429.558 778.952 
12372701 37153 -20333.3 1820.53 -690.191 521.363 864.976 
10110 2
12373601 36691.3 -20791.5 1642.8 -773.603 350.303 849.219 
12372701 36785.5 -20228.9 1779.6 -742.492 211.044 771.902 
10110.5 2
12373601 36348.3 -20604.2 1635.87 -692.929 378.451 789.542 
12372701 36379.3 -20105.2 1655.33 -820.471 249.832 857.665 
10111 2
12373601 35876.9 -20460.7 1550.2 -952.189 289.966 995.361 
12372701 35935.2 -19914.5 1665.53 -897.239 385.185 976.425 
10111.5 2
12373601 35401.5 -20286.3 1583.07 -960.539 352.323 1023.12 
12372701 35475.9 -19749.8 1674.8 -927.811 332.795 985.691 
10112 2
12373601 35044.7 -20111.9 1584 -720.808 352.323 802.307 
12372701 35120.7 -19613.5 1677.67 -717.576 275.421 768.617 
10112.5 2
12373601 34667.2 -19989.8 1640.31 -737.264 238.387 774.846 
12372701 34753.2 -19467.4 1726.81 -717.741 285.213 772.333 
10113 2
12373601 34377.1 -19948.6 1609.2 -567.621 80.6507 573.322 
12372701 34438.3 -19425.9 1703.33 -616.275 81.3519 621.622 
10113.5 2
12373601 34205.7 -19817.6 1625.07 -346.263 264.646 435.816 
12372701 34065.2 -19296.3 1750.67 -753.805 261.684 797.935 
10114 2
12373601 34041.1 -19768.2 1582.73 -332.66 99.798 347.307 
12372701 33776.5 -19236.4 1753.2 -583.3 121.077 595.733 
10114.5 2
12373601 33922.3 -19699.3 1593.47 -240 139.125 277.409 
12372701 33607.1 -19278.9 1718.27 -342.222 -85.7912 352.812 
10115 2
12373601 33890.9 -19653.5 1594.33 -63.4343 92.6599 112.293 
12372701 33412.2 -19410.9 1727 -393.67 -266.801 475.562 
10115.5 2
12373601 33887.4 -19600 1603.44 -6.69759 104.427 104.642 
12372701 33338.9 -19348.4 1716.19 -143.091 122.184 188.159 
10116 2
12373601 33809.2 -19549 1624.53 -153.107 99.8043 182.764 
12372701 33249.6 -19273.7 1766.87 -174.829 146.2 227.903 
10116.5 2
12373601 33728.2 -19535.7 1592 -163.636 26.8013 165.817 
12372701 33193.3 -19279.9 1754.2 -113.805 -12.5253 114.492 
10117 2
12373601 33669.1 -19445 1578 -119.327 183.3 218.718 
12372701 33193.3 -19109.6 1751.8 0 343.973 343.973 
10117.5 2
12373601 33684.5 -19279.7 1563.27 31.0484 333.333 334.776 
12372701 33197.3 -19095.6 1727.73 8.19892 28.2258 29.3925 
10118 2
12373601 33650.2 -19365.9 1587.27 -69.3603 -174.141 187.446 
12372701 33173.1 -19238.4 1692.27 -49.0236 -288.485 292.621 
10118.5 2
12373601 33565.6 -19306.2 1694.27 -170.909 120.539 209.14 
12372701 33104.5 -19288.6 1722.53 -138.451 -101.414 171.62 
10119 2
12373601 33345.2 -19331.4 1679.31 -428.696 -49.1002 431.499 
12372701 32920.1 -19069.9 1748 -358.771 425.535 556.594 
10119.5 2
12373601 33100.5 -19433.5 1554.27 -478.898 -199.666 518.854 
12372701 32864.1 -18878.6 1662.6 -109.703 374.315 390.06 
10120 2
12373601 32831.4 -19343.9 1485.93 -543.704 181.01 573.043 
12372701 32650.1 -18730.5 1715.73 -432.323 299.259 525.794 
10120.5 2
12373601 32519.3 -19139 1501.2 -630.438 413.872 754.15 
12372701 32459.6 -18545.5 1678.73 -384.781 373.737 536.41 
10121 2
12373601 32004.5 -18875.6 1406.13 -1040.13 532.121 1168.35 
12372701 32202.7 -18338.7 1613.4 -518.923 417.778 666.197 
10121.5 2
12373601 31519.3 -18719.3 1256.67 -980.067 315.825 1029.7 
12372701 31956.4 -18173.7 1509.2 -497.643 333.199 598.891 
10122 2
12373601 31184.1 -18496.4 1286.73 -677.172 450.236 813.187 
12372701 31598.5 -18047.7 1433.27 -723.098 254.545 766.592 
10122.5 2
12373601 30786.2 -18351.4 1271.19 -777.116 283.13 827.086 
12372701 31173.2 -17950.8 1335.5 -830.623 189.299 851.921 
10123 2
12373601 30519.3 -18160.1 1271.33 -522.342 374.372 642.647 
12372701 30909 -17867.7 1365.73 -517.001 162.582 541.962 
10123.5 2
12373601 30187.1 -17954.8 1323.2 -671.246 414.815 789.077 
12372701 30604 -17663.5 1418.73 -616.162 412.525 741.507 
10124 2
12373601 29917.2 -17841.6 1380.33 -545.185 228.687 591.206 
12372701 30260.4 -17458.2 1556.87 -694.141 414.815 808.643 
10124.5 2
12373601 29646.8 -17643.5 1432.4 -546.263 400.269 677.214 
12372701 29965 -17258.8 1632.47 -596.768 402.828 720.002 
10125 2
12373601 29384.9 -17488.8 1475 -529.158 312.458 614.523 
12372701 29718.7 -17120.7 1648.13 -497.643 278.923 570.479 
10125.5 2
12373601 29098.5 -17317.4 1525.6 -578.586 346.263 674.284 
12372701 29412.5 -16900.4 1795.8 -618.586 445.118 762.088 
10126 2
12373601 28859.6 -17194.4 1548.5 -466.61 240.283 524.843 
12372701 29178.5 -16760.8 1781.88 -456.966 272.754 532.177 
10126.5 2
12373601 28620 -17095.3 1561.2 -468.811 193.95 507.346 
12372701 28947.3 -16623.5 1830.07 -452.381 268.656 526.141 
10127 2
12373601 28431.9 -17060.9 1561.67 -380.067 69.4949 386.369 
12372701 28718.1 -16489 1846.2 -463.03 271.65 536.834 
10127.5 2
12373601 28204.7 -17024.1 1573.13 -458.855 74.3434 464.839 
12372701 28443.1 -16285.7 1851.33 -555.69 410.64 690.953 
10128 2
12373601 27929.7 -16896.9 1577.93 -555.556 256.835 612.051 
12372701 28124.9 -16173.2 1806.53 -642.828 227.34 681.844 
10128.5 2
12373601 27716.3 -16744.9 1655.47 -431.111 307.205 529.369 
12372701 27808.5 -16039.7 1696.27 -639.192 269.63 693.734 
10129 2
12373601 27421.8 -16594.1 1747.38 -575.236 294.539 646.258 
12372701 27540.4 -15970.8 1630.75 -523.617 134.733 540.673 
10129.5 2
12373601 27190.7 -16494.8 1608.53 -452.21 194.251 492.166 
12372701 27181.9 -15960.7 1692.53 -701.451 19.6021 701.725 
10130 2
12373601 26890.9 -16331.1 1625.53 -604.57 330.108 688.822 
12372701 26897.9 -15809.9 1712.6 -572.715 304.032 648.412 
10130.5 2
12373601 26589.9 -16168.9 1700.4 -606.855 327.016 689.356 
12372701 26596.5 -15650 1614.13 -607.661 322.446 687.913 
10131 2
12373601 26212.1 -16008 1554.93 -763.232 324.983 829.541 
12372701 26194.6 -15482.9 1654.6 -811.852 337.643 879.265 
10131.5 2
12373601 25881.7 -15878.5 1576.27 -667.34 261.549 716.764 
12372701 25828.4 -15388.7 1642.33 -739.798 190.303 763.882 
10132 2
12373601 25499.6 -15725.7 1557.47 -771.987 308.822 831.465 
12372701 25431.5 -15224 1655.27 -801.886 332.66 868.149 
10132.5 2
12373601 25158.8 -15634.2 1591.06 -665.601 178.67 689.164 
12372701 25047.4 -15124.3 1687.94 -750.179 194.702 775.034 
10133 2
12373601 24845.9 -15591.5 1552.6 -612.288 83.472 617.952 
12372701 24845.3 -15042.2 1672 -395.385 160.69 426.791 
10133.5 2
12373601 24443.1 -15399.2 1536.53 -813.872 388.552 901.865 
12372701 24582.7 -14934.7 1659 -530.64 217.104 573.335 
10134 2
12373601 24284.5 -15315.8 1584.13 -320.404 168.485 362.003 
12372701 24321.1 -14826.5 1619 -528.485 218.721 571.957 
10134.5 2
12373601 23988.7 -15224.6 1568.33 -597.576 184.242 625.334 
12372701 24109 -14727.4 1602.73 -428.418 200.135 472.859 
10135 2
12373601 23728.3 -15156.4 1526 -526.061 137.778 543.804 
12372701 23675.3 -14633 1713.2 -876.094 190.707 896.61 
10135.5 2
12373601 23384.5 -14971 1572.33 -694.545 374.545 789.099 
12372701 23478.1 -14487.7 1744.33 -398.384 293.468 494.806 
10136 2
12373601 23055 -14741.7 1533.19 -643.49 447.876 784.01 
12372701 23238.1 -14288.4 1665.88 -468.888 389.25 609.403 
10136.5 2
12373601 22674.1 -14817.7 1457 -745.336 -148.687 760.022 
12372701 22743.8 -14237.5 1595.47 -967.246 99.6168 972.362 
10137 2
12373601 22394.9 -14754.6 1377.13 -564.04 127.407 578.251 
12372701 22281.7 -14222.4 1615.87 -933.468 30.5724 933.969 
10137.5 2
12373601 22148.3 -14648.8 1389.87 -498.316 213.737 542.22 
12372701 22010.1 -14155.1 1559.27 -548.687 136.027 565.297 
10138 2
12373601 21903.6 -14510.7 1446.67 -494.276 278.923 567.544 
12372701 21698.4 -13999.2 1699.13 -629.764 314.882 704.098 
10138.5 2
12373601 21611.7 -14460.2 1448.93 -588.441 101.882 597.196 
12372701 21498.1 -13904.2 1709.27 -403.898 191.532 447.01 
10139 2
12373601 21376 -14389.8 1441.33 -475.269 141.935 496.01 
12372701 21286.8 -13902 1734.8 -425.941 4.43548 425.964 
10139.5 2
12373601 21142.6 -14339.6 1468.56 -455.933 97.998 466.346 
12372701 21136.3 -13847.5 1709.62 -293.921 106.445 312.602 
10140 2
12373601 20894.2 -14218.9 1502.6 -486.032 236.187 540.381 
12372701 20874.5 -13722.9 1743.4 -512.418 243.901 567.504 
10140.5 2
12373601 20646.8 -14046.3 1502.2 -499.798 348.822 609.487 
12372701 20646 -13545.3 1742.2 -461.549 358.653 584.516 
10141 2
12373601 20372.7 -13925.5 1511.53 -553.67 244.04 605.067 
12372701 20269.2 -13443.9 1735.2 -761.212 204.983 788.329 
10141.5 2
12373601 19969.1 -13686.5 1525.8 -815.354 482.694 947.52 
12372701 19964.6 -13170.2 1739.33 -615.354 552.862 827.234 
10142 2
12373601 19681.1 -13450.4 1530.53 -581.818 477.037 752.381 
12372701 19746.8 -12929.6 1749.87 -440 486.061 655.633 
10142.5 2
12373601 19322.4 -13270.1 1535.56 -700.578 352.222 784.136 
12372701 19499.3 -12808.2 1758.56 -483.374 237.134 538.408 
10143 2
12373601 18949.1 -13039.5 1514.07 -730.667 451.133 858.717 
12372701 19161.3 -12596.6 1767.4 -661.407 414.066 780.327 
10143.5 2
12373601 18612.9 -12810.7 1522.6 -679.057 462.222 821.443 
12372701 18858.7 -12386.8 1754.93 -611.313 423.838 743.87 
10144 2
12373601 18256.5 -12622.1 1492.4 -720.135 381.01 814.716 
12372701 18583.1 -12223.7 1752.53 -556.768 329.428 646.926 
10144.5 2
12373601 17949 -12354.2 1493.73 -621.145 541.279 823.896 
12372701 18216.3 -11878.1 1685.93 -741.145 698.182 1018.21 
10145 2
12373601 17484.4 -11998.1 1492.33 -938.586 719.327 1182.53 
12372701 17823.6 -11625.6 1591.87 -793.266 510.168 943.156 
10145.5 2
12373601 16936.5 -11695.3 1526.27 -1106.94 611.717 1264.72 
12372701 17209.8 -11286 1701.47 -1240 686.061 1417.14 
10146 2
12373601 16501.8 -11339.9 1526.81 -848.934 694.132 1096.59 
12372701 16962.6 -11150 1758.19 -482.764 265.625 551.015 
10146.5 2
12373601 16234.7 -10987.1 1555.4 -522.79 690.55 866.123 
12372701 16700.7 -10812.8 1755.07 -512.508 659.883 835.53 
10147 2
12373601 16036.4 -10716.7 1599.87 -400.539 546.128 677.264 
12372701 16584.2 -10582.1 1744.53 -235.421 466.128 522.205 
10147.5 2
12373601 15869.2 -10412.9 1605.6 -337.778 613.872 700.666 
12372701 16438.7 -10269.8 1766.87 -294.007 630.842 695.989 
10148 2
12373601 15688.4 -10155.1 1644.6 -365.253 520.673 636.011 
12372701 16171.1 -9980.8 1815.67 -540.471 583.838 795.598 
10148.5 2
12373601 15494.5 -9865.93 1633.93 -391.65 584.242 703.37 
12372701 15994.1 -9748 1828.6 -357.576 470.303 590.801 
10149 2
12373601 15352.1 -9583.4 1619.33 -287.811 570.774 639.233 
12372701 15858.2 -9425.2 1799.73 -274.613 652.121 707.583 
10149.5 2
12373601 15237.6 -9226.75 1597.69 -223.519 696.582 731.565 
12372701 15727.9 -9155.12 1811.94 -254.541 527.49 585.694 
10150 2
12373601 15150.3 -8811.8 1587.4 -170.825 812.035 829.809 
12372701 15628.9 -8990.13 1780 -193.624 322.88 376.486 
10150.5 2
12373601 15134.3 -8558.27 1560.93 -32.3232 512.189 513.207 
12372701 15487.9 -8992.2 1785.87 -284.848 -4.17508 284.879 
10151 1
12372701 15573.1 -8920.73 1823.07 171.987 144.377 224.553 
10151.5 1
12372701 15849.7 -8908.6 1811.73 558.923 24.5118 559.46 
10152 1
12372701 16078.7 -8774 1734.2 462.626 271.919 536.622 
10152.5 1
12372701 16732 -9028.69 1716 1275.91 -497.437 1369.45 
