# Supplementary material for: Intrinsic group behaviour: Dependence of pedestrian dyad dynamics on principal social and personal features
Source: PLoS One. 2017 Nov 2;12(11):e0187253. doi: 10.1371/journal.pone.0187253 (PMC5667819; doi:10.1371/journal.pone.0187253)
Supplement: S1 Data Set — (ZIP) [file pone.0187253.s001.zip › set/trajectories/traj_2_0508_98.dat]

2 12383400 12375400 0 1 0 0 2 0 1 30 30 30 1771.95 1833.78 1710.11
10073.5 1
12375400 43578 -19513 1355 0 0 0 
10074 1
12375400 43494.5 -19540.9 1527 -316.414 -105.808 333.636 
10074.5 1
12375400 43446.7 -19700.3 1749.33 -96.431 -322.02 336.149 
10075 1
12375400 43575.2 -19628.6 1841.88 251.009 140.177 287.498 
10075.5 1
12375400 43569.1 -19620.3 1863.2 -11.97 16.104 20.0654 
10076 1
12375400 43521.6 -19534.3 1858.33 -96.0269 173.737 198.509 
10076.5 1
12375400 43523.5 -19507.4 1867 3.90572 54.4108 54.5508 
10077 1
12375400 43466 -19426.1 1867.87 -116.229 164.175 201.153 
10077.5 1
12375400 43502.9 -19449.7 1866.93 74.6128 -47.6768 88.5446 
10078 1
12375400 43518.5 -19541.7 1851.2 31.5152 -185.724 188.379 
10078.5 1
12375400 43586.5 -19441.2 1843 132.747 196.248 236.929 
10079 1
12375400 43600.9 -19093.6 1866.73 28.1148 680.21 680.791 
10079.5 1
12375400 43540.4 -18894.8 1863.67 -122.155 401.616 419.783 
10080 1
12375400 43078.7 -18916.7 1843.27 -932.795 -44.1751 933.84 
10080.5 1
12375400 42381.4 -18403.8 1818.07 -1405.78 1034.01 1745.1 
10081 1
12375400 41928.8 -18406.9 1751.93 -914.343 -6.32997 914.365 
10081.5 1
12375400 41624.9 -18487.5 1750.6 -613.872 -162.694 635.065 
10082 1
12375400 41352.6 -18595.5 1677.69 -531.852 -211.003 572.179 
10082.5 1
12375400 41020.3 -18682.1 1627.6 -650.277 -169.537 672.014 
10083 1
12375400 40636.7 -19019.4 1616.33 -775.084 -681.347 1031.98 
10083.5 1
12375400 40157.6 -19292.7 1665.13 -967.811 -552.189 1114.26 
10084 1
12375400 39741.3 -19348.2 1742.07 -841.077 -112.054 848.509 
10084.5 1
12375400 39489.5 -19400.4 1749.07 -508.552 -105.455 519.371 
10085 1
12375400 39485.9 -19503.2 1738.31 -7.14518 -200.879 201.006 
10085.5 1
12375400 39746.1 -19778.6 1723.47 508.317 -537.793 740.005 
10086 1
12375400 40297.9 -20357.2 1712.33 1114.75 -1168.89 1615.23 
10086.5 1
12375400 40751.4 -21069.6 1778.4 916.094 -1439.19 1706.02 
10087 1
12375400 40597.7 -21477.9 1803.33 -310.572 -824.916 881.443 
10087.5 1
12375400 40417.4 -21937.8 1846.27 -364.175 -929.024 997.852 
10088 1
12375400 40226.7 -22382.9 1806.4 -385.185 -899.259 978.282 
10088.5 1
12375400 39825.8 -22777.4 1759.56 -783.171 -770.516 1098.66 
10089 1
12375400 39711.1 -23160.5 1726.47 -224.299 -749.568 782.408 
10089.5 1
12375400 39632.9 -23326.9 1715.13 -157.98 -336.162 371.433 
10090 1
12375400 39460.8 -23411.2 1733.6 -347.744 -170.37 387.236 
10090.5 1
12375400 39448.3 -23468.4 1738.8 -25.1852 -115.556 118.268 
10091 1
12375400 39469.4 -23497.3 1741.27 42.5589 -58.3165 72.1947 
10091.5 1
12375400 39521.3 -23524 1747.47 104.916 -54.0067 118 
10092 1
12375400 39549.1 -23588.8 1744.81 54.2806 -126.465 137.622 
10092.5 1
12375400 39518.6 -23652.9 1738.53 -59.7358 -125.603 139.085 
10093 1
12375400 39549.3 -23725.1 1734.8 62.0875 -145.724 158.399 
10093.5 1
12375400 39519.5 -23691.5 1732.47 -60.202 67.7441 90.6286 
10094 1
12375400 39541.1 -23620.5 1730 43.5017 143.569 150.015 
10094.5 1
12375400 39512.4 -23582.2 1731.87 -57.9125 77.3064 96.5926 
10095 1
12375400 39415.9 -23599.9 1736.12 -188.403 -34.6436 191.562 
10095.5 1
12375400 39482 -23608.8 1736.87 129.281 -17.3434 130.439 
10096 1
12375400 39518 -23691.5 1756.47 72.7273 -167.138 182.276 
10096.5 1
12375400 39594.1 -23756.3 1744.27 153.805 -130.909 201.973 
10097 1
12375400 39636.1 -23795.7 1744.93 84.8485 -79.4613 116.247 
10097.5 1
12375400 39631 -23809.7 1741.13 -10.3286 -28.3032 30.1289 
10098 1
12375400 39579.2 -23785.4 1738.27 -104.646 49.1582 115.618 
10098.5 1
12375400 39586.2 -23759.1 1743 13.6475 51.3184 53.102 
10099 1
12375400 39657.3 -23766.9 1746 139.229 -15.2805 140.065 
10099.5 1
12375400 39668.5 -23770.3 1767 22.4916 -6.73401 23.478 
10100 1
12375400 39755.6 -23858.9 1738.8 176.027 -179.125 251.14 
10100.5 1
12375400 40038.3 -24180.5 1711.47 571.044 -649.697 864.984 
10101 1
12375400 40268.3 -24564.6 1720.13 464.646 -775.892 904.381 
10101.5 1
12375400 40579.8 -24924.9 1697.07 629.36 -727.811 962.187 
10102 1
12375400 40791.7 -25259.9 1716.56 413.843 -654.435 774.307 
10102.5 1
12375400 40992.3 -25495.7 1659.4 392.653 -461.31 605.791 
10103 1
12375400 41183.5 -25605.9 1542.93 383.802 -221.419 443.092 
10103.5 1
12375400 41339.5 -25596.8 1496.8 314.651 18.414 315.189 
10104 1
12375400 41366.3 -25504.3 1521.6 54.0067 186.936 194.581 
10104.5 1
12375400 41349.9 -25450.1 1696.6 -32.9966 109.36 114.23 
10105 1
12375400 41317.6 -25505.9 1693.67 -65.3199 -112.727 130.285 
10105.5 1
12375400 41179.9 -25571.8 1663.5 -268.994 -128.67 298.184 
10106 1
12375400 41061.9 -25509.7 1621.2 -230.936 121.616 261.002 
10106.5 1
12375400 41120.1 -25408.8 1560.93 117.576 203.771 235.259 
10107 1
12375400 41186.4 -25371.5 1615.93 134.007 75.4209 153.773 
10107.5 1
12375400 41114.3 -25425.8 1705.87 -145.589 -109.764 182.331 
10108 1
12375400 41122.3 -25517.5 1659.47 16.0269 -185.32 186.012 
10108.5 1
12375400 41053.7 -25492 1610.33 -138.451 51.5825 147.748 
10109 1
12375400 41155.1 -25411.2 1531.75 198.031 157.715 253.16 
10109.5 1
12375400 41239.3 -25471.1 1617.33 164.661 -117.189 202.105 
10110 1
12375400 41322.1 -25453.1 1638.2 167.407 36.3636 171.311 
10110.5 1
12375400 41382.9 -25524 1570.67 122.694 -143.165 188.547 
10111 1
12375400 41383.8 -25569.1 1541.33 1.88552 -91.1785 91.1979 
10111.5 1
12375400 41317.7 -25484.1 1528.67 -133.468 171.717 217.487 
10112 1
12375400 41211.2 -25269.9 1583.53 -215.219 432.727 483.293 
10112.5 1
12375400 41252.1 -24919.7 1628.06 79.9316 684.074 688.728 
10113 1
12375400 41245 -24244.9 1601.47 -13.9432 1320.59 1320.66 
10113.5 1
12375400 40991.5 -24008.5 1604.73 -512.054 477.441 700.107 
10114 2
12383400 39599.7 -23532.5 1671.83 0 0 0 
12375400 40822.3 -23807.7 1592.47 -341.818 405.791 530.572 
10114.5 2
12383400 39305.8 -23166.8 1698.8 -849.326 1056.94 1355.9 
12375400 40487.6 -23500.7 1583.33 -676.229 620.067 917.48 
10115 2
12383400 38979.1 -22608.8 1680.4 -660.067 1127.27 1306.3 
12375400 40223.5 -23318.1 1605.53 -533.468 369.024 648.665 
10115.5 2
12383400 38778.8 -22045.2 1881.25 -391.243 1100.81 1168.27 
12375400 39857.3 -22915 1623.88 -715.275 787.24 1063.66 
10116 2
12383400 38480.1 -21577.7 1917.07 -584.377 914.783 1085.51 
12375400 39469.4 -22386.7 1663.47 -759.124 1033.92 1282.68 
10116.5 2
12383400 38106.3 -21223.4 1929.4 -755.286 715.825 1040.61 
12375400 39060 -21851.4 1766.33 -827.071 1081.35 1361.38 
10117 2
12383400 37739.5 -20742.2 1915.6 -740.875 972.121 1222.26 
12375400 38398.1 -21634.3 1765 -1337.24 438.519 1407.3 
10117.5 2
12383400 37404.5 -20414 1896.13 -675.538 661.694 945.616 
12375400 38002.3 -21540 1790.53 -797.849 190.188 820.204 
10118 2
12383400 37011.3 -20053.7 1879.93 -794.209 727.811 1077.25 
12375400 37562.8 -21333.7 1760.07 -887.946 416.7 980.861 
10118.5 2
12383400 36501.1 -19673 1852.4 -1030.71 769.158 1286.06 
12375400 37066.5 -21060.1 1743.87 -1002.56 552.727 1144.83 
10119 2
12383400 35922.4 -19331.5 1783.31 -1125.87 664.397 1307.29 
12375400 36517.5 -20678.9 1707.25 -1068.16 741.748 1300.44 
10119.5 2
12383400 35466.3 -18928.3 1829.53 -892.572 788.976 1191.29 
12375400 36288.3 -20266.3 1687.87 -448.598 807.453 923.699 
10120 2
12383400 35009.9 -18627.3 1812.13 -922.02 608.081 1104.48 
12375400 35670.5 -19832.3 1689.67 -1248.08 876.633 1525.19 
10120.5 2
12383400 34575.7 -18299.3 1777.07 -877.172 662.626 1099.32 
12375400 34930.5 -19610.4 1742.93 -1494.95 448.35 1560.73 
10121 2
12383400 34114.6 -18137.3 1750.07 -931.582 327.273 987.397 
12375400 34448.7 -19366.3 1734.4 -973.333 493.199 1091.16 
10121.5 2
12383400 33374.9 -17960.1 1775.73 -1494.28 357.98 1536.56 
12375400 33932.1 -19198.9 1700.8 -1043.64 338.047 1097.02 
10122 2
12383400 32836.5 -17785.7 1763.13 -1087.68 352.323 1143.32 
12375400 33419.7 -19010.5 1694.6 -1035.15 380.606 1102.91 
10122.5 2
12383400 32014.8 -17508.8 1814.06 -1604.92 540.983 1693.65 
12375400 32928.1 -18790.9 1715.88 -960.042 429.02 1051.54 
10123 2
12383400 31301.2 -17107.6 1708 -1396.5 785.029 1602.03 
12375400 32497.7 -18425.3 1693.2 -842.384 715.476 1105.22 
10123.5 2
12383400 30649.1 -16734.5 1686.93 -1317.44 753.67 1517.78 
12375400 31907.3 -17863.9 1544.6 -1192.73 1134.14 1645.87 
10124 2
12383400 30099.1 -16342 1772.4 -1110.98 792.997 1364.96 
12375400 31452.7 -17351.3 1538 -918.249 1035.56 1384.04 
10124.5 2
12383400 29550.3 -16089.5 1834.47 -1108.69 510.034 1220.38 
12375400 30858.1 -16872.7 1603.53 -1201.35 966.869 1542.1 
10125 2
12383400 28922.3 -15962.7 1881.2 -1268.82 256.296 1294.45 
12375400 30182.9 -16433.9 1685.27 -1364.04 886.33 1626.71 
10125.5 2
12383400 28393.7 -15843.8 1859.73 -1067.88 240.135 1094.55 
12375400 29514.4 -16185.1 1824.6 -1350.44 502.761 1440.99 
10126 2
12383400 27704.4 -15781.1 1794 -1346.27 122.412 1351.83 
12375400 28810.3 -16032.9 1797.94 -1375.17 297.127 1406.9 
10126.5 2
12383400 26941.7 -15258.1 1678.53 -1492.45 1023.47 1809.67 
12375400 28172.3 -15980.9 1756.6 -1248.62 101.9 1252.77 
10127 2
12383400 26119.6 -14935.4 1722.73 -1660.88 651.987 1784.26 
12375400 27489.2 -15977.4 1654.6 -1379.93 7.00337 1379.95 
10127.5 2
12383400 25592.3 -14634.5 1794.07 -1065.32 607.811 1226.52 
12375400 26635.1 -15660.9 1561.2 -1725.39 639.327 1840.03 
10128 2
12383400 25037.7 -14513.9 1805.07 -1120.4 243.636 1146.59 
12375400 25812.5 -15520.5 1718.4 -1661.95 283.636 1685.98 
10128.5 2
12383400 24498.9 -14310.1 1754.8 -1088.48 411.717 1163.75 
12375400 25083.7 -15264.5 1696.73 -1472.19 517.172 1560.39 
10129 2
12383400 23902.9 -14113.1 1759.62 -1164.05 384.904 1226.03 
12375400 24334.2 -15074.7 1652.75 -1463.83 370.793 1510.07 
10129.5 2
12383400 23159.5 -13946.3 1744.6 -1454.68 326.28 1490.82 
12375400 23541.7 -14883.8 1674.8 -1550.91 373.557 1595.27 
10130 2
12383400 22357.9 -13693 1736.47 -1616.26 510.753 1695.04 
12375400 22717.9 -14652.7 1592.87 -1660.89 465.86 1724.98 
10130.5 2
12383400 21789.3 -13485.3 1762.27 -1146.37 418.817 1220.48 
12375400 21760.1 -14540.9 1608.53 -1931.18 225.538 1944.31 
10131 2
12383400 21213 -13202.3 1807.47 -1164.18 571.717 1296.98 
12375400 21051.3 -14097.7 1661 -1431.92 895.354 1688.8 
10131.5 2
12383400 20696.9 -12967.1 1776.4 -1042.69 475.017 1145.8 
12375400 20337 -13896.1 1740.53 -1442.96 407.273 1499.34 
10132 2
12383400 20355.6 -12490.5 1814.4 -689.428 962.828 1184.21 
12375400 19764.9 -13661.2 1695.4 -1155.69 474.478 1249.3 
10132.5 2
12383400 19945.9 -12133.8 1817.81 -800.244 696.72 1061.04 
12375400 19327 -13313.8 1743.88 -855.339 678.613 1091.84 
10133 2
12383400 19429.7 -11710.9 1796.13 -1010.19 827.683 1305.97 
12375400 18778.9 -12892.5 1633.67 -1072.54 824.429 1352.78 
10133.5 2
12383400 18836.6 -11292.5 1829.27 -1198.11 845.253 1466.26 
12375400 18317.1 -12560.7 1616.73 -933.064 670.303 1148.88 
10134 2
12383400 17971.9 -10914.9 1823.6 -1746.94 762.828 1906.22 
12375400 17757.8 -12133.9 1694.2 -1129.83 862.088 1421.17 
10134.5 2
12383400 17442.6 -10472.6 1791.67 -1069.23 893.468 1393.39 
12375400 17035.7 -11608.1 1662.87 -1458.86 1062.36 1804.68 
10135 2
12383400 16955.1 -10119 1819.4 -984.916 714.343 1216.69 
12375400 16391.8 -11317.7 1727.8 -1300.74 586.667 1426.92 
10135.5 2
12383400 16553.9 -9752.27 1812.4 -810.37 740.875 1098 
12375400 15807.1 -10910.9 1754.27 -1181.28 821.818 1439.03 
10136 2
12383400 16035.1 -9391.56 1854.06 -1013.3 704.5 1234.14 
12375400 15318.8 -10436.1 1780.31 -953.743 927.352 1330.27 
10136.5 2
12383400 15617.8 -9004.47 1884 -816.683 757.526 1113.92 
12375400 14841.9 -10027.6 1759 -933.235 799.34 1228.77 
10137 2
12383400 15078.7 -8586.13 1835.93 -1089.16 845.118 1378.58 
12375400 14409.4 -9611.4 1779.13 -873.67 840.808 1212.54 
10137.5 2
12383400 14399.5 -7920.67 1788.13 -1372.12 1344.38 1920.95 
12375400 14000.2 -8971.07 1733.73 -826.667 1293.6 1535.18 
10138 2
12383400 13894.5 -7220.93 1810.47 -1020.07 1413.6 1743.22 
12375400 13435.5 -8469.93 1699 -1140.74 1012.39 1525.2 
10138.5 2
12383400 13393 -6870.47 1871.8 -1011.16 706.586 1233.57 
12375400 12879.5 -8098.2 1681.93 -1121.1 749.462 1348.54 
10139 2
12383400 12999.8 -6553.6 1795.33 -792.742 638.844 1018.12 
12375400 12611.9 -7634.67 1696.33 -539.516 934.543 1079.1 
10139.5 2
12383400 12477.9 -6159.69 1790.25 -1019.26 769.36 1277.03 
12375400 12146.8 -7214.38 1672.38 -908.309 820.882 1224.28 
10140 2
12383400 11846.9 -5491.53 1793.13 -1234.97 1307.54 1798.56 
12375400 11546.8 -6950.2 1655.2 -1174.19 516.977 1282.96 
10140.5 2
12383400 11298.1 -5003.53 1840.8 -1108.55 985.859 1483.51 
12375400 10944.7 -6449.6 1569.93 -1216.3 1011.31 1581.81 
10141 2
12383400 10776.3 -4587.67 1814.67 -1054.14 840.135 1347.98 
12375400 10459.2 -5964.73 1572.13 -980.875 979.529 1386.22 
10141.5 2
12383400 10304.1 -4172.27 1798.53 -953.939 839.192 1270.53 
12375400 10038.5 -5593.53 1575.67 -849.966 749.899 1133.49 
10142 2
12383400 9867.13 -3729.33 1830.6 -882.828 894.815 1257.01 
12375400 9690.87 -5102.33 1605.47 -702.222 992.323 1215.66 
10142.5 2
12383400 9345.94 -3190.81 1811.31 -1017.96 1051.8 1463.74 
12375400 9186.31 -4585.88 1586.75 -985.457 1008.71 1410.18 
10143 2
12383400 8805.8 -2825.4 1820.2 -1057.02 715.093 1276.19 
12375400 8732.87 -4086.93 1665.13 -887.37 976.402 1319.39 
10143.5 2
12383400 8400.53 -2392.73 1762.87 -818.721 874.074 1197.63 
12375400 8221.47 -3708 1550.73 -1033.13 765.522 1285.84 
10144 2
12383400 7864.27 -1953.4 1760.27 -1083.37 887.542 1400.51 
12375400 7717.13 -3298.27 1535.8 -1018.86 827.744 1312.72 
10144.5 2
12383400 7239.4 -1566.33 1795.67 -1262.36 781.953 1484.92 
12375400 7242 -2764.13 1566.07 -959.865 1079.06 1444.2 
10145 2
12383400 6739.13 -1101.93 1749.93 -1010.64 938.182 1378.98 
12375400 6789.33 -2244.73 1587.67 -914.478 1049.29 1391.86 
10145.5 2
12383400 6238.33 -730.867 1740.2 -1011.72 749.63 1259.17 
12375400 6246.93 -1809.93 1640.47 -1095.76 878.384 1404.37 
10146 2
12383400 5724.69 -217.625 1707.31 -1003.21 1002.43 1418.2 
12375400 5779.75 -1434.19 1715.56 -912.467 733.879 1170.97 
10146.5 2
12383400 5131.67 256.333 1698 -1160.51 927.511 1485.62 
12375400 5410.47 -1008.33 1679.47 -722.668 833.374 1103.07 
10147 2
12383400 4626.6 625.2 1583.87 -1020.34 745.185 1263.48 
12375400 4902.6 -594.867 1701 -1025.99 835.286 1323.01 
10147.5 2
12383400 4048.73 1117.27 1505.27 -1167.41 994.074 1533.3 
12375400 4490.4 -127.8 1703.27 -832.727 943.569 1258.47 
10148 2
12383400 3467.47 1452.4 1536.6 -1174.28 677.037 1355.47 
12375400 4013.2 250.333 1570.93 -964.04 763.906 1230.01 
10148.5 2
12383400 2744.67 1884.73 1664.87 -1460.2 873.401 1701.48 
12375400 3511.93 696.333 1554.13 -1012.66 901.01 1355.47 
10149 2
12383400 2098.2 1948.13 1718.4 -1305.99 128.081 1312.26 
12375400 3002.93 1212.33 1573 -1028.28 1042.42 1464.25 
10149.5 2
12383400 1588.06 2005.56 1744.62 -996.362 112.166 1002.66 
12375400 2376.12 1692.88 1567.06 -1224.24 938.558 1542.61 
10150 2
12383400 889.4 2360.93 1829.47 -1367.25 695.442 1533.95 
12375400 1715.8 1847.93 1598.47 -1292.22 303.441 1327.37 
10150.5 2
12383400 105.2 2431.53 1805.4 -1584.24 142.626 1590.65 
12375400 1160.8 1891.73 1621.07 -1121.21 88.4848 1124.7 
10151 2
12383400 -547.8 2363.93 1856 -1319.19 -136.566 1326.24 
12375400 581.4 1830.33 1627.8 -1170.51 -124.04 1177.06 
10151.5 2
12383400 -1161.47 2525.27 1911 -1239.73 325.926 1281.86 
12375400 -172.2 1755.47 1599.2 -1522.42 -151.246 1529.92 
10152 2
12383400 -1853.47 2589.93 1892.73 -1397.98 130.64 1404.07 
12375400 -678.6 1846.93 1638.73 -1023.03 184.781 1039.58 
10152.5 2
12383400 -2578.69 2417.44 1885.81 -1416.45 -336.906 1455.96 
12375400 -1440.81 1838.44 1653.56 -1488.7 -16.5934 1488.79 
10153 2
12383400 -3296.53 2918.07 1906.4 -1404.79 979.705 1712.67 
12375400 -2165 1891.53 1669.6 -1417.2 103.906 1421 
10153.5 2
12383400 -3895 2932 1966.73 -1209.02 28.1481 1209.35 
12375400 -2832.47 2026.6 1651.07 -1348.42 272.862 1375.75 
10154 2
12383400 -4479.07 3110.07 1918.13 -1179.93 359.731 1233.55 
12375400 -3495.67 1999.53 1767.4 -1339.8 -54.6801 1340.91 
10154.5 2
12383400 -5199.2 2957.8 1439 -1454.81 -307.609 1486.98 
12375400 -4108.13 2007.73 1842.27 -1237.31 16.5657 1237.42 
10155 2
12383400 -6059.67 2799.33 1170.4 -1738.32 -320.135 1767.55 
12375400 -4887.73 1977.53 1722.33 -1574.95 -61.0101 1576.13 
10155.5 2
12383400 -6576.13 2656.07 1459.07 -1043.37 -289.428 1082.77 
12375400 -5745.53 1811.47 1124.33 -1732.93 -335.488 1765.11 
10156 2
12383400 -7156.56 2410.88 1499.69 -1133.65 -478.89 1230.65 
12375400 -6494.94 1757.75 1356.44 -1463.68 -104.915 1467.44 
10156.5 2
12383400 -7826.47 2093.73 1642.4 -1310.97 -620.629 1450.45 
12375400 -7049.13 1359.47 1460.53 -1084.53 -779.419 1335.55 
10157 2
12383400 -8395 1785.6 1588.67 -1148.55 -622.492 1306.4 
12375400 -7545.33 1036.53 1560.93 -1002.42 -652.391 1196.02 
10157.5 2
12383400 -8882.73 1401.87 1552.6 -985.32 -775.219 1253.72 
12375400 -7990 606.933 1467.53 -898.316 -867.879 1249.07 
10158 2
12383400 -9407.33 942.133 1640.07 -1059.8 -928.754 1409.17 
12375400 -8418.67 181.933 1624.13 -865.993 -858.586 1219.47 
10158.5 2
12383400 -9971.8 577.667 1561.4 -1140.34 -736.296 1357.39 
12375400 -8936.4 -247.333 1549.67 -1045.93 -867.205 1358.68 
10159 2
12383400 -10414.8 149.375 1625 -865.259 -836.507 1203.5 
12375400 -9461.38 -651.938 1591.94 -1025.34 -790.243 1294.53 
10159.5 2
12383400 -11049 -201.2 1711.93 -1241.07 -686.057 1418.07 
12375400 -10037.7 -1037.4 1600.27 -1127.9 -754.33 1356.9 
10160 2
12383400 -11581.8 -543.133 1696.6 -1076.36 -690.774 1278.96 
12375400 -10562.9 -1531.07 1627.6 -1060.88 -997.306 1456.05 
10160.5 2
12383400 -12092.4 -852.733 1696.47 -1031.52 -625.455 1206.32 
12375400 -10942.3 -1920.2 1673.2 -766.465 -786.128 1097.94 
10161 2
12383400 -12686.1 -1232.47 1703.07 -1199.33 -767.138 1423.69 
12375400 -11482.7 -2230.4 1636.2 -1091.72 -626.667 1258.79 
10161.5 2
12383400 -13135.5 -1682.07 1688.87 -907.879 -908.283 1284.22 
12375400 -12096.7 -2521.67 1544.73 -1240.4 -588.418 1372.89 
10162 2
12383400 -13598 -2057.33 1712.8 -934.411 -758.114 1203.27 
12375400 -12703.5 -2840.33 1632.6 -1225.86 -643.771 1384.62 
10162.5 2
12383400 -14083 -2508.38 1733.06 -947.266 -880.941 1293.59 
12375400 -13309.7 -3156.38 1636.75 -1184.03 -617.269 1335.27 
10163 2
12383400 -14624.1 -2859.53 1716.4 -1058.97 -687.198 1262.4 
12375400 -13846.1 -3591.27 1649.4 -1049.8 -851.06 1351.43 
10163.5 2
12383400 -15080.1 -3207.8 1706.2 -921.077 -703.569 1159.05 
12375400 -14275.1 -3980.47 1638.53 -866.532 -786.263 1170.08 
10164 2
12383400 -15645.9 -3599.6 1678.27 -1143.03 -791.515 1390.33 
12375400 -14792.5 -4342 1639.4 -1045.25 -730.37 1275.14 
10164.5 2
12383400 -16136.7 -3924.27 1699.07 -991.515 -655.892 1188.82 
12375400 -15336.9 -4634.67 1644.27 -1099.8 -591.246 1248.65 
10165 2
12383400 -16612.7 -4303.27 1628.07 -959.812 -764.113 1226.83 
12375400 -15853.3 -4932.27 1643.53 -1041.13 -600 1201.64 
10165.5 2
12383400 -17119.9 -4526.47 1656.2 -1024.51 -450.909 1119.35 
12375400 -16329.2 -5223.47 1589.27 -961.481 -588.283 1127.17 
10166 2
12383400 -17751.9 -4860.19 1676.94 -1234.51 -651.799 1396.02 
12375400 -16902.9 -5515.31 1640.5 -1120.46 -570.011 1257.12 
10166.5 2
12383400 -18340.5 -5029.87 1675.8 -1151.72 -332.053 1198.63 
12375400 -17502 -5806.73 1581.13 -1172.46 -570.295 1303.8 
10167 2
12383400 -18934.7 -5285.6 1648.07 -1200.4 -516.633 1306.86 
12375400 -18099.1 -5975.47 1616.4 -1206.2 -340.875 1253.44 
10167.5 2
12383400 -19643.9 -5442.07 1630.07 -1432.86 -316.094 1467.31 
12375400 -18678 -6156.6 1515 -1169.56 -365.926 1225.47 
10168 2
12383400 -20274.6 -5632.2 1636.67 -1274.07 -384.108 1330.72 
12375400 -19308.7 -6206.6 1409.4 -1274.07 -101.01 1278.07 
10168.5 2
12383400 -20863.8 -5720.93 1584.8 -1190.3 -179.259 1203.73 
12375400 -20032.9 -6455.27 1392.93 -1463.16 -502.357 1547 
10169 2
12383400 -21385.9 -5931.94 1469.56 -1019.8 -412.118 1099.92 
12375400 -20657.8 -6502.81 1483.19 -1220.47 -92.863 1223.99 
10169.5 2
12383400 -21990.7 -6208.33 1341 -1183.42 -540.892 1301.17 
12375400 -21301.9 -6775.8 1571.73 -1260.38 -534.222 1368.92 
10170 2
12383400 -22526.7 -6652.8 1113.73 -1082.83 -897.912 1406.69 
12375400 -21893.7 -6967.2 1388.8 -1195.69 -386.667 1256.66 
10170.5 1
12375400 -22510.7 -7251.33 1165.47 -1246.46 -574.007 1372.28 
