# Supplementary material for: Intrinsic group behaviour: Dependence of pedestrian dyad dynamics on principal social and personal features
Source: PLoS One. 2017 Nov 2;12(11):e0187253. doi: 10.1371/journal.pone.0187253 (PMC5667819; doi:10.1371/journal.pone.0187253)
Supplement: S1 Data Set — (ZIP) [file pone.0187253.s001.zip › set/trajectories/traj_2_0508_96.dat]

2 12355702 12360701 0 0 1 0 1 1 0 60 60 60 1660.32 1734.39 1586.25
9957.5 1
12355702 6767 4720.7 1656.2 0 0 0 
9958 1
12355702 6909.4 4227.67 1658 344.794 -1193.79 1242.58 
9958.5 1
12355702 7123.19 3721.19 1658 417.554 -989.217 1073.73 
9959 1
12355702 7182.2 3250.07 1658 115.259 -920.158 927.348 
9959.5 1
12355702 7397.07 2837.33 1658 434.074 -833.805 940.027 
9960 1
12355702 7498.87 2477.6 1658 205.657 -726.734 755.273 
9960.5 1
12355702 7717.67 2149.27 1649.07 441.129 -661.962 795.48 
9961 1
12355702 7999.47 1777.13 1571 569.293 -751.785 943.013 
9961.5 1
12355702 8045.6 1374.93 1501.87 93.0108 -810.887 816.204 
9962 1
12355702 7983 966.062 1537.44 -122.266 -798.576 807.881 
9962.5 1
12355702 8067.4 735.867 1597.53 165.166 -450.481 479.805 
9963 1
12355702 8395 490.533 1601.6 661.818 -495.623 826.828 
9963.5 1
12355702 8780.27 249 1517 778.316 -487.946 918.623 
9964 1
12355702 8921.53 -230.467 1584.8 284.239 -964.722 1005.72 
9964.5 1
12355702 8951 -781.533 1630.33 59.4086 -1111.02 1112.61 
9965 1
12355702 9209.87 -1126.53 1680 522.963 -696.97 871.354 
9965.5 1
12355702 9624.38 -1538.44 1701.69 809.587 -804.5 1141.34 
9966 1
12355702 9982.6 -2063.73 1702.53 699.658 -1025.97 1241.83 
9966.5 1
12355702 10249.6 -2515.8 1710.13 539.394 -913.266 1060.66 
9967 1
12355702 10548 -2947.27 1720.6 602.828 -871.65 1059.8 
9967.5 2
12360701 11082.3 -2520.67 1517 0 0 0 
12355702 10841.4 -3334.6 1680.27 592.727 -782.492 981.641 
9968 2
12360701 11247.3 -2752.27 1507.07 555.331 -779.798 957.328 
12355702 11169.9 -3605.47 1655.13 663.569 -547.205 860.092 
9968.5 2
12360701 11596.3 -3241.87 1500.73 705.051 -989.091 1214.66 
12355702 11469.2 -3893.73 1653.13 604.714 -582.357 839.535 
9969 2
12360701 11862.5 -3718.06 1492.12 517.964 -926.451 1061.41 
12355702 11804.5 -4479.25 1683.44 652.335 -1139.14 1312.7 
9969.5 2
12360701 12119.6 -4139.93 1493.2 503.131 -825.579 966.81 
12355702 12218.3 -4872.2 1667.33 809.85 -768.982 1116.78 
9970 2
12360701 12436.1 -4577.8 1479.87 639.461 -884.579 1091.51 
12355702 12574.5 -5392.53 1627.53 719.596 -1051.18 1273.89 
9970.5 2
12360701 12765.5 -5129.67 1539.93 665.455 -1114.88 1298.38 
12355702 13053.2 -5698.67 1704.47 967.003 -618.451 1147.86 
9971 2
12360701 13202.6 -5470.13 1589 882.963 -687.811 1119.24 
12355702 13405.3 -6056.93 1703.53 711.246 -723.771 1014.75 
9971.5 2
12360701 13591.3 -5646.4 1582.07 785.185 -356.094 862.159 
12355702 13807.3 -6271.93 1711.07 812.256 -434.343 921.094 
9972 2
12360701 14006.8 -5967.93 1549.13 839.461 -649.562 1061.43 
12355702 14120.1 -6579.27 1690.13 631.919 -620.875 885.894 
9972.5 2
12360701 14366.5 -6211.69 1502.19 702.539 -476.082 848.655 
12355702 14495.1 -6840.31 1664.75 732.284 -509.855 892.296 
9973 2
12360701 14726.1 -6465.13 1486 703.653 -495.98 860.885 
12355702 14856.2 -7196.33 1645.73 706.727 -696.714 992.408 
9973.5 2
12360701 15009.7 -6790.93 1488 573.064 -658.182 872.7 
12355702 15343.2 -7820.93 1599.73 983.838 -1261.82 1600.04 
9974 2
12360701 15480.8 -7518.53 1517.53 951.65 -1469.9 1751.07 
12355702 15683.8 -8253.8 1691.53 688.081 -874.478 1112.73 
9974.5 1
12355702 16074 -8730.47 1762.13 788.283 -962.963 1244.46 
9975 2
12360701 15863 -8140 1583 1447.73 -2354.04 2763.59 
12355702 16419.5 -9068.4 1810.13 698.047 -682.694 976.391 
9975.5 2
12360701 16034.6 -8627.2 1695.47 140.541 -399.017 423.044 
12355702 16599.6 -9521.2 1816.8 363.771 -914.747 984.425 
9976 2
12360701 16452.8 -9003.88 1638.19 816.699 -735.693 1099.2 
12355702 16879.8 -9873.44 1818.25 547.168 -687.964 879.026 
9976.5 2
12360701 16934.5 -9373.33 1663.2 942.694 -723.01 1188.03 
12355702 17233.3 -10251.3 1831.13 691.813 -739.392 1012.57 
9977 2
12360701 17295.8 -9752.33 1749.47 729.966 -765.657 1057.87 
12355702 17580.3 -10422 1786.47 701.01 -344.916 781.27 
9977.5 2
12360701 17599.3 -9967 1660.67 613.064 -433.67 750.944 
12355702 18027.5 -10817.9 1726.13 903.434 -799.865 1206.64 
9978 2
12360701 18014.7 -10280 1585.67 839.192 -632.323 1050.75 
12355702 18221.5 -11154.3 1750.73 392.054 -679.596 784.574 
9978.5 2
12360701 18694.2 -10634.6 1584.2 1372.79 -716.364 1548.46 
12355702 18624.7 -11409.9 1758.8 814.411 -516.364 964.311 
9979 2
12360701 19208.2 -11032.2 1657.87 1034.21 -800 1307.51 
12355702 19345.8 -11841.4 1771.47 1450.97 -868.142 1690.86 
9979.5 2
12360701 19604.7 -11368.9 1696 772.88 -656.287 1013.93 
12355702 19727.9 -12080.6 1784.12 744.907 -466.326 878.832 
9980 2
12360701 19961.8 -11514.2 1656.47 698.85 -284.393 754.501 
12355702 20012.6 -12329 1750.6 557.069 -486.057 739.309 
9980.5 2
12360701 20255.7 -11880.9 1617.93 593.805 -740.741 949.369 
12355702 20320.4 -12533.5 1749 621.818 -413.199 746.586 
9981 2
12360701 20652 -12119.2 1587.87 797.317 -479.544 930.418 
12355702 20608.2 -12896.7 1697.87 579.074 -730.651 932.297 
9981.5 2
12360701 20953.2 -12454.6 1549 608.485 -677.576 910.694 
12355702 20957.7 -13164.5 1702.13 706.128 -541.01 889.555 
9982 2
12360701 21294.8 -12722.1 1499.13 690.101 -540.471 876.555 
12355702 21238.5 -13396.9 1695.4 567.273 -469.63 736.444 
9982.5 2
12360701 21719.3 -12994.5 1502.53 857.643 -550.303 1019.01 
12355702 21587.7 -13708.5 1665.4 705.32 -629.495 945.378 
9983 2
12360701 22141 -13234.6 1512.31 823.568 -468.929 947.712 
12355702 21963.6 -13861.4 1712.75 734.294 -298.519 792.654 
9983.5 2
12360701 22608.5 -13506.3 1501.4 914.808 -531.588 1058.04 
12355702 22369.6 -14045.7 1649.73 794.472 -360.649 872.498 
9984 2
12360701 23017.9 -13743.9 1496.73 827.071 -480 956.267 
12355702 22772.2 -14299.8 1602.87 813.333 -513.401 961.817 
9984.5 2
12360701 23524.4 -13943.3 1457.8 1023.3 -402.963 1099.78 
12355702 23240.8 -14526.3 1615.4 946.667 -457.508 1051.42 
9985 2
12360701 24071.8 -14126.6 1445.67 1103.63 -369.489 1163.84 
12355702 23729.1 -14690.1 1634.4 984.543 -330.376 1038.5 
9985.5 2
12360701 24527.4 -14238.8 1451 920.404 -226.667 947.904 
12355702 24119.3 -14783.5 1606.33 788.283 -188.687 810.551 
9986 2
12360701 24918.7 -14450.8 1504.67 790.438 -428.283 899.009 
12355702 24552 -15004.6 1630.07 874.074 -446.599 981.558 
9986.5 2
12360701 25304.9 -14595.9 1545.19 754.435 -283.472 805.933 
12355702 25018.1 -15235.2 1667.44 910.4 -450.366 1015.71 
9987 2
12360701 25749.7 -14885.9 1561.8 870.311 -567.507 1038.99 
12355702 25451.7 -15493.7 1674.8 848.418 -505.83 987.764 
9987.5 2
12360701 25983.9 -15057.7 1558.53 473.266 -347.071 586.889 
12355702 25872.5 -15583.3 1692.2 850.101 -181.01 869.158 
9988 2
12360701 26436.1 -15350.4 1599.2 913.535 -591.246 1088.17 
12355702 26314.4 -15853.4 1665.13 892.795 -545.724 1046.37 
9988.5 2
12360701 26966.3 -15383.5 1559.6 1071.11 -66.936 1073.2 
12355702 26802.3 -16025.4 1632.93 985.724 -347.475 1045.17 
9989 2
12360701 27420.1 -15408.9 1538.13 916.768 -51.1785 918.195 
12355702 27372.6 -16186.3 1671.33 1152.05 -324.983 1197.01 
9989.5 2
12360701 27954 -15639.7 1517.94 1042.71 -450.822 1135.99 
12355702 27964.7 -16402 1747.81 1156.42 -421.354 1230.79 
9990 2
12360701 28412.5 -15856.5 1554.33 897.195 -424.225 992.434 
12355702 28449.9 -16426.5 1729.2 949.47 -48.0104 950.683 
9990.5 2
12360701 28893.3 -15984.1 1573.8 971.448 -257.778 1005.07 
12355702 28921.9 -16528.7 1694.93 953.67 -206.33 975.735 
9991 2
12360701 29360.4 -16026.2 1547.2 943.569 -85.1178 947.4 
12355702 29376.5 -16618.3 1698 918.249 -181.145 935.946 
9991.5 2
12360701 29784.8 -16165.1 1546.87 857.374 -280.539 902.104 
12355702 29749.3 -16809.5 1686.67 753.266 -386.128 846.466 
9992 2
12360701 30275.3 -16242.2 1527.07 990.842 -155.825 1003.02 
12355702 30141.3 -16960.8 1668.07 791.919 -305.724 848.883 
9992.5 2
12360701 30744.3 -16458.5 1491.67 947.475 -436.902 1043.36 
12355702 30604 -17117.9 1619.93 934.68 -317.441 987.115 
9993 2
12360701 31297.9 -16625.7 1441.81 1081.27 -326.603 1129.52 
12355702 31046.1 -17386.7 1569.62 863.403 -524.91 1010.44 
9993.5 2
12360701 31695.8 -16826.1 1429.27 778.718 -392.262 871.935 
12355702 31501.5 -17488.3 1665.73 891.202 -198.785 913.103 
9994 2
12360701 32230.9 -17007.9 1481.07 1080.94 -367.138 1141.59 
12355702 31968.9 -17780.8 1818.13 944.242 -590.976 1113.93 
9994.5 2
12360701 32886.3 -17144.1 1421.07 1324.04 -275.286 1352.36 
12355702 32570.7 -17809.9 1698.07 1215.76 -58.8552 1217.18 
9995 2
12360701 33410.2 -17273.3 1417.47 1058.45 -260.875 1090.13 
12355702 33210.3 -17859.4 1645.07 1292.12 -99.9327 1295.98 
9995.5 2
12360701 33889.3 -17399.9 1429.13 967.811 -255.758 1001.03 
12355702 33713.4 -18002.5 1628.27 1016.43 -289.158 1056.76 
9996 2
12360701 34345.8 -17499.9 1478.25 891.569 -195.451 912.741 
12355702 34297.4 -18101.7 1622.69 1140.58 -193.66 1156.9 
9996.5 2
12360701 34831.8 -17515.3 1522.73 951.174 -29.9984 951.647 
12355702 34781.7 -18140.4 1662.33 947.864 -75.7583 950.886 
9997 2
12360701 35254.9 -17661.1 1548.8 854.815 -294.545 904.138 
12355702 35191.7 -18208 1676.6 828.148 -136.566 839.333 
9997.5 2
12360701 35693.4 -17690.7 1558.4 885.791 -59.9327 887.816 
12355702 35621.7 -18269.4 1702.73 868.822 -124.04 877.631 
9998 2
12360701 36077.3 -17793.5 1549 775.623 -207.542 802.91 
12355702 36090.6 -18351.3 1689.2 947.205 -165.387 961.536 
9998.5 2
12360701 36518.3 -17876.9 1536.13 890.774 -168.485 906.568 
12355702 36594.6 -18453.7 1660.33 1018.18 -207.003 1039.01 
9999 2
12360701 36947.7 -17911.2 1555.67 867.609 -69.3603 870.377 
12355702 37100.5 -18452.3 1667.33 1021.95 2.96296 1021.96 
9999.5 2
12360701 37531.7 -17963.2 1549.75 1140.54 -101.538 1145.05 
12355702 37773.1 -18558.3 1668.12 1313.66 -207.121 1329.89 
10000 2
12360701 37969.5 -18002.5 1532.8 856.841 -76.8673 860.282 
12355702 38330.2 -18622.9 1640.33 1090.29 -126.329 1097.58 
10000.5 2
12360701 38439.7 -17977.9 1473 949.899 49.697 951.198 
12355702 38949.9 -18614.6 1626.07 1251.99 16.7003 1252.1 
10001 2
12360701 39032.1 -17999.9 1437.53 1196.77 -44.5791 1197.6 
12355702 39520.3 -18540.2 1607.93 1152.32 150.303 1162.08 
10001.5 2
12360701 39548.2 -18054.1 1438.07 1042.56 -109.495 1048.29 
12355702 40050.1 -18597.1 1607.47 1070.17 -115.017 1076.33 
10002 2
12360701 40058.4 -18019 1454.33 1030.71 70.9764 1033.15 
12355702 40525.4 -18637.7 1614.4 960.269 -82.0202 963.766 
10002.5 2
12360701 40498.7 -18013.3 1471.13 889.562 11.4478 889.636 
12355702 40961 -18549.3 1615.27 880 178.586 897.938 
10003 2
12360701 40999 -18009.8 1464.44 977.083 6.87663 977.108 
12355702 41397 -18538.1 1634 851.562 22.0133 851.847 
10003.5 2
12360701 41415.5 -18029.3 1489.27 815.134 -38.2012 816.028 
12355702 41772.6 -18489.8 1687.6 735.029 94.4472 741.072 
10004 2
12360701 41798.5 -18082.7 1515.27 772.043 -107.661 779.514 
12355702 42138.5 -18465.1 1722.73 737.769 49.7312 739.443 
10004.5 2
12360701 42047.3 -18159.3 1547.93 501.613 -154.435 524.848 
12355702 42523 -18392.8 1725.73 775.134 145.833 788.734 
10005 2
12360701 42332.7 -18327.1 1566.73 576.7 -338.99 668.952 
12355702 42890.2 -18547.3 1726.6 741.818 -312.054 804.781 
10005.5 2
12360701 42553.6 -18465.2 1555.27 446.195 -278.923 526.202 
12355702 43154.5 -18748.4 1727 533.872 -406.33 670.912 
10006 2
12360701 42825.1 -18629.9 1558.93 548.552 -332.795 641.609 
12355702 43411.6 -18816.8 1727 519.461 -138.182 537.526 
10006.5 2
12360701 43121.5 -19035.1 1566.75 578.841 -791.39 980.487 
12355702 43483.2 -18797 1722.56 139.941 38.6719 145.186 
10007 1
12360701 43775.4 -19559.8 1592.53 1279.65 -1026.76 1640.65 
10007 1
12355702 43586.8 -18756.2 1719 216.728 85.2913 232.907 
10007.5 2
12360701 44454.6 -19785.9 1587.13 1372.12 -456.7 1446.13 
12355702 42895 -20597.5 1763.88 -1074.3 -2859.11 3054.28 
10008 2
12360701 44799.3 -20024.6 1576 696.296 -482.29 847.013 
12355702 42435.8 -20619.3 1712.27 -1211.61 -57.4318 1212.97 
10008.5 2
12360701 44808.2 -20338.3 1546.13 18.0471 -633.805 634.062 
12355702 41719.1 -20702.7 1775.13 -1447.81 -168.485 1457.58 
10009 2
12360701 45107.7 -20623.1 1510.53 605.118 -575.354 834.985 
12355702 40908.1 -20542 1724.4 -1638.38 324.579 1670.23 
10009.5 2
12360701 45388.4 -21041 1521.06 548.25 -816.146 983.195 
12355702 40002.6 -20117.6 1686.62 -1768.57 828.857 1953.16 
10010 2
12360701 45476.1 -21290.8 1535.2 171.151 -487.891 517.039 
12355702 39189.1 -19850.1 1732.67 -1588.85 522.445 1672.54 
10010.5 2
12360701 45578.4 -21642.1 1559.47 206.734 -709.63 739.13 
12355702 38558.2 -19612.7 1829.33 -1274.61 479.596 1361.86 
10011 2
12360701 45750.9 -21972.1 1572.27 347.715 -665.323 750.706 
12355702 37861.3 -19396.5 1782.87 -1404.97 436.022 1471.08 
10011.5 2
12360701 45962.1 -22265.1 1615.47 425.084 -589.537 726.808 
12355702 37215 -19082.6 1769.13 -1300.47 631.522 1445.7 
10012 2
12360701 46122.5 -22463.6 1666.36 373.709 -462.866 594.898 
12355702 36619.2 -18929.3 1796.36 -1388.85 357.406 1434.1 
10012.5 2
12360701 46449.4 -22401.2 1655.86 558.808 106.704 568.904 
12355702 35770.6 -18617.2 1785.71 -1450.62 533.433 1545.59 
10013 2
12360701 46873.8 -22536.1 1642.93 880.587 -279.777 923.963 
12355702 35025.9 -18359.8 1761.8 -1544.89 534.055 1634.6 
10013.5 2
12360701 47137.9 -22558.2 1589.4 533.468 -44.7138 535.339 
12355702 34455.1 -18176.8 1745.73 -1153.27 369.697 1211.07 
10014 1
12355702 33864.4 -17882.8 1698.07 -1193.27 593.939 1332.91 
10014.5 1
12355702 33250.3 -17657.5 1695.5 -1199.39 440.039 1277.56 
10015 1
12355702 32376.8 -17371.3 1672.47 -1709.42 560.013 1798.81 
10015.5 1
12355702 31575 -17078.9 1586.73 -1619.8 590.707 1724.15 
10016 1
12355702 30797.8 -16776.5 1626.8 -1570.1 611.044 1684.81 
10016.5 1
12355702 30084.2 -16578.4 1762.73 -1441.62 400.135 1496.12 
10017 1
12355702 29380.2 -16378.6 1859.8 -1422.22 403.636 1478.39 
10017.5 1
12355702 28791.7 -16232.6 1880.12 -1149.44 285.107 1184.27 
10018 1
12355702 28107.5 -16057.1 1700.6 -1338.98 343.428 1382.32 
10018.5 1
12355702 27448.3 -15929 1656.13 -1331.72 258.855 1356.64 
10019 1
12355702 26771.9 -15650.1 1633.2 -1366.46 563.502 1478.09 
10019.5 1
12355702 26047.3 -15293 1632.73 -1463.84 721.347 1631.92 
10020 1
12355702 25373.8 -14987.2 1744.2 -1360.54 617.778 1494.23 
10020.5 1
12355702 24760.5 -14714.7 1724.2 -1239.06 550.438 1355.82 
10021 1
12355702 24120.9 -14438.2 1775.25 -1249.2 540.007 1360.92 
10021.5 1
12355702 23523.3 -14110.9 1731.73 -1169.36 640.541 1333.3 
10022 1
12355702 22847.3 -13741.2 1621.33 -1365.66 746.936 1556.58 
10022.5 1
12355702 22217.3 -13370.7 1691.4 -1272.86 748.418 1476.59 
10023 1
12355702 21635.9 -13116.4 1698.27 -1174.41 513.805 1281.89 
10023.5 1
12355702 21041.5 -12769.5 1795.87 -1198.39 699.462 1387.58 
10024 1
12355702 20582.1 -12491.1 1816.2 -928.215 562.29 1085.24 
10024.5 1
12355702 20158.1 -12111.4 1807.25 -828.011 741.593 1111.56 
10025 1
12355702 19557 -11789.1 1773.2 -1176.37 630.732 1334.79 
10025.5 1
12355702 19014 -11422.7 1786.33 -1096.97 740.202 1323.34 
10026 1
12355702 18154.4 -10940.3 1770.33 -1736.57 974.68 1991.4 
10026.5 1
12355702 17428.1 -10551.5 1847.47 -1467.21 785.32 1664.16 
10027 1
12355702 16974.5 -10207.6 1866.33 -916.498 694.815 1150.1 
10027.5 1
12355702 16516.1 -9798.2 1855.33 -925.926 827.071 1241.53 
10028 1
12355702 16000.3 -9408.5 1885.56 -1005.5 759.649 1260.2 
10028.5 1
12355702 15497.2 -8893 1847.07 -980.726 1004.87 1404.13 
10029 1
12355702 14951.2 -8422.67 1796.07 -1100.81 948.253 1452.91 
10029.5 1
12355702 14186.8 -7686.2 1796.13 -1544.24 1487.81 2144.36 
10030 1
12355702 13664.3 -7202.33 1792.67 -1055.49 977.508 1438.6 
10030.5 1
12355702 13237.6 -6809.6 1785.6 -860.349 791.801 1169.25 
10031 1
12355702 12754.8 -6421.27 1828.53 -975.354 784.512 1251.71 
10031.5 1
12355702 12139.4 -5955.94 1806.12 -1201.88 908.846 1506.82 
10032 1
12355702 11482.5 -5182.67 1757.8 -1285.66 1513.25 1985.66 
10032.5 1
12355702 10976.4 -4605.4 1747.53 -1022.36 1166.2 1550.88 
10033 1
12355702 10497.1 -4119 1725.6 -968.35 982.626 1379.59 
10033.5 1
12355702 9972.6 -3588.13 1748.67 -1059.53 1072.46 1507.57 
10034 1
12355702 9473.53 -3128 1692.07 -1008.22 929.562 1371.34 
10034.5 1
12355702 9079.67 -2682.33 1631.73 -795.69 900.337 1201.55 
10035 1
12355702 8534.44 -2129.25 1711.12 -1064.9 1080.24 1516.88 
10035.5 1
12355702 7825.27 -1421.2 1721.4 -1387.81 1385.62 1961.11 
10036 1
12355702 7313.6 -887.6 1777.4 -1033.67 1077.98 1493.49 
10036.5 1
12355702 6725.4 -419.733 1756 -1188.28 945.185 1518.35 
10037 1
12355702 6204 -66.5333 1710.8 -1053.33 713.535 1272.26 
10037.5 1
12355702 5583.93 281.933 1690.87 -1252.66 703.973 1436.92 
10038 1
12355702 4925 720.5 1604.19 -1286.98 856.576 1545.97 
10038.5 1
12355702 4143.2 984.067 1521.8 -1529.94 515.786 1614.55 
10039 1
12355702 3505.33 1152.67 1546.4 -1288.62 340.606 1332.87 
10039.5 1
12355702 2702.2 1531.53 1591.4 -1622.49 765.387 1793.96 
10040 1
12355702 1969.87 1831.2 1644.73 -1479.46 605.387 1598.53 
10040.5 1
12355702 1321.73 2093.87 1699.53 -1309.36 530.64 1412.8 
10041 1
12355702 622.333 2258.2 1696.2 -1412.93 331.987 1451.41 
10041.5 1
12355702 -140.062 2266.88 1790.44 -1489.05 16.9434 1489.15 
10042 1
12355702 -832.267 2184.8 1685.8 -1354.61 -160.616 1364.1 
10042.5 1
12355702 -1550.6 2471.27 1912.33 -1451.18 578.721 1562.32 
10043 1
12355702 -2254.33 2566.53 1825.8 -1421.68 192.458 1434.65 
10043.5 1
12355702 -2891.27 2714.87 1764 -1286.73 299.663 1321.17 
10044 1
12355702 -3833.4 2547.67 1935.13 -1903.3 -337.778 1933.04 
10044.5 1
12355702 -4553.25 2800.06 1895.81 -1405.96 492.961 1489.87 
10045 1
12355702 -5241.67 2893 1386.4 -1347.2 181.874 1359.42 
10045.5 1
12355702 -5938.07 3030.93 1406.4 -1406.87 278.653 1434.2 
10046 1
12355702 -6819.73 3059.53 1580.73 -1781.14 57.7778 1782.08 
10046.5 1
12355702 -7541.47 3189.6 1509.13 -1458.05 262.761 1481.53 
10047 1
12355702 -8337.07 3141.53 1509.27 -1607.27 -97.1044 1610.2 
10047.5 1
12355702 -9164.4 3028.87 1513.8 -1671.38 -227.609 1686.81 
10048 1
12355702 -9895 2963.25 1574.38 -1426.95 -128.158 1432.7 
10048.5 1
12355702 -10636.3 3018.67 1654.93 -1450.75 108.447 1454.8 
10049 1
12355702 -11465.8 2944 1599.93 -1675.69 -150.842 1682.47 
10049.5 1
12355702 -12213.3 2994.6 1630.2 -1510.03 102.222 1513.49 
10050 1
12355702 -12996.5 3004 1634.33 -1582.36 18.9899 1582.47 
10050.5 1
12355702 -13764.9 3023.93 1620.73 -1552.32 40.2694 1552.85 
10051 1
12355702 -14523.3 3126.67 1628.33 -1528.9 207.124 1542.86 
10051.5 1
12355702 -15310.2 3165.56 1598.38 -1536.95 75.9684 1538.83 
10052 1
12355702 -16087.3 3141.87 1584.2 -1520.7 -46.3715 1521.41 
10052.5 1
12355702 -16809.1 3164.6 1600.47 -1452.45 45.7411 1453.17 
10053 1
12355702 -17629.7 3232.6 1537.73 -1657.64 137.374 1663.33 
10053.5 1
12355702 -18350.9 3257.13 1466.8 -1457.1 49.5623 1457.95 
10054 1
12355702 -19178.2 3252.47 1438.8 -1671.25 -9.42761 1671.27 
10054.5 1
12355702 -19862.5 3131.93 1454.6 -1382.36 -243.502 1403.64 
10055 1
12355702 -20632.6 3020.25 1460.19 -1504.09 -218.132 1519.83 
10055.5 1
12355702 -21354.5 2773.73 1408.8 -1412.73 -482.42 1492.83 
10056 1
12355702 -21924.3 2578.8 1097.67 -1151.25 -393.805 1216.74 
10056.5 1
12355702 -22959.4 2290.73 1198.53 -2078.45 -578.447 2157.44 
10057 1
12355702 -23720.7 1826.27 1797.33 -1537.91 -938.316 1801.56 
10057.5 1
12355702 -24429.7 1592.93 1755.8 -1432.46 -471.38 1508.02 
10058 1
12355702 -25170.1 1355.67 1648.07 -1495.76 -479.327 1570.68 
10058.5 1
12355702 -26201.1 1319.88 1719.12 -2013.66 -69.9056 2014.87 
10059 1
12355702 -27069.2 948.067 1810.27 -1695.46 -726.188 1844.43 
10059.5 1
12355702 -27563.9 845.933 1801.87 -999.461 -206.33 1020.54 
10060 1
12355702 -28164.1 478.667 1781.33 -1212.39 -741.953 1421.4 
10060.5 1
12355702 -28790.1 -158.467 1709.07 -1264.78 -1287.14 1804.55 
10061 1
12355702 -29566.9 -350.333 1660.13 -1569.16 -387.609 1616.32 
10061.5 1
12355702 -30229.5 -781.333 1634.4 -1335.89 -868.952 1593.63 
10062 1
12355702 -31167.3 -1022.81 1726.25 -1831.73 -471.639 1891.48 
10062.5 1
12355702 -31877.9 -1287.4 1766.73 -1390.65 -517.784 1483.91 
10063 1
12355702 -32573.8 -1561.87 1808 -1405.79 -554.478 1511.19 
10063.5 1
12355702 -33240.7 -1844.67 1797.47 -1347.21 -571.313 1463.34 
10064 1
12355702 -33832.3 -2112.8 1787.6 -1195.29 -541.684 1312.3 
10064.5 1
12355702 -34401 -2292.27 1810.27 -1148.82 -362.559 1204.67 
10065 1
12355702 -34743.1 -2640.4 1745.33 -691.178 -703.3 986.082 
10065.5 1
12355702 -35361.5 -2853.06 1880.62 -1207.75 -415.356 1277.17 
10066 1
12355702 -35925.5 -3070.93 1874.73 -1103.78 -426.362 1183.27 
10066.5 1
12355702 -36658.6 -3105 1770.07 -1480.94 -68.8215 1482.54 
10067 1
12355702 -37338.5 -3144.27 1748.93 -1373.47 -79.3266 1375.76 
10067.5 1
12355702 -38099.6 -3278.8 1763.33 -1537.64 -271.785 1561.48 
10068 1
12355702 -38998.1 -3044.93 1741.13 -1815.22 472.458 1875.7 
