# Supplementary material for: Intrinsic group behaviour: Dependence of pedestrian dyad dynamics on principal social and personal features
Source: PLoS One. 2017 Nov 2;12(11):e0187253. doi: 10.1371/journal.pone.0187253 (PMC5667819; doi:10.1371/journal.pone.0187253)
Supplement: S1 Data Set — (ZIP) [file pone.0187253.s001.zip › set/trajectories/traj_2_0508_95.dat]

2 12360700 12391603 0 1 0 0 2 0 1 30 30 30 3.95253e-323 7.90505e-323 0
9967 1
12360700 7346.5 -3080.9 1553.9 0 0 0 
9967.5 1
12360700 7836.8 -3317.27 1533.47 1190.05 -573.706 1321.12 
9968 1
12360700 8428.87 -3877.8 1562.93 1196.09 -1132.39 1647.1 
9968.5 1
12360700 9027.47 -4398.87 1600 1209.29 -1052.66 1603.27 
9969 1
12360700 9690.19 -4892.06 1585.81 1289.34 -959.525 1607.2 
9969.5 1
12360700 10279.8 -5285.2 1620.67 1153.84 -769.349 1386.81 
9970 1
12360700 10796 -5837.2 1678.2 1042.83 -1115.15 1526.78 
9970.5 1
12360700 11346.1 -6450.2 1619.87 1111.25 -1238.38 1663.87 
9971 1
12360700 11925.7 -7144 1657 1171.04 -1401.62 1826.44 
9971.5 1
12360700 12473.8 -7717.87 1668.47 1107.21 -1159.33 1603.1 
9972 1
12360700 12673.3 -8403.73 1741 402.963 -1385.59 1443 
9972.5 1
12360700 13139.9 -9027.12 1705.94 911.466 -1217.56 1520.93 
9973 1
12360700 13568 -9714.13 1604.27 837.696 -1344.44 1584.06 
9973.5 1
12360700 14091.7 -10408.9 1661.8 1058.05 -1403.64 1757.74 
9974 1
12360700 14515.6 -10992.5 1659.67 856.296 -1178.99 1457.14 
9974.5 1
12360700 14885.3 -11490.3 1624.13 746.936 -1005.66 1252.7 
9975 1
12360700 15368.1 -11967.2 1671.87 975.219 -963.367 1370.81 
9975.5 1
12360700 16052.5 -12314.7 1662 1382.76 -702.088 1550.79 
9976 1
12360700 17043.9 -12432.6 1558 1936.21 -230.257 1949.86 
9976.5 1
12360700 17852.7 -12583 1482.87 1582.89 -294.276 1610.02 
9977 1
12360700 18791.4 -12776.4 1580.87 1896.3 -390.707 1936.13 
9977.5 1
12360700 19436.2 -13037.2 1688.67 1302.63 -526.869 1405.14 
9978 1
12360700 20070.3 -13274.7 1696.13 1280.94 -479.731 1367.83 
9978.5 1
12360700 20654.9 -13535 1689.07 1181.14 -525.926 1292.94 
9979 1
12360700 21277.9 -13759.2 1662.33 1253.52 -451.107 1332.22 
9979.5 1
12360700 21930.2 -14005 1617.94 1271.45 -479.142 1358.74 
9980 1
12360700 22671.1 -14346.6 1578 1449.86 -668.493 1596.55 
9980.5 1
12360700 23471.1 -14573.4 1554.4 1616.16 -458.182 1679.85 
9981 1
12360700 24179.5 -14847.4 1691.47 1425.35 -551.308 1528.26 
9981.5 1
12360700 24889.9 -15136 1668 1435.29 -583.03 1549.18 
9982 1
12360700 25417.2 -15333.5 1670.53 1065.19 -399.057 1137.48 
9982.5 1
12360700 26234.1 -15587.5 1571.33 1650.37 -513.131 1728.3 
9983 1
12360700 27075.5 -15828.8 1578.88 1643.29 -471.248 1709.53 
9983.5 1
12360700 27877.1 -16175 1691.47 1568.75 -677.471 1708.79 
9984 1
12360700 28586 -16346.9 1778.8 1432.05 -347.34 1473.58 
9984.5 1
12360700 29296.9 -16605.7 1716.07 1436.09 -522.828 1528.31 
9985 1
12360700 29934.5 -16873.1 1646.2 1285.48 -538.978 1393.9 
9985.5 1
12360700 30539.6 -17140.8 1519.2 1222.49 -540.875 1336.8 
9986 1
12360700 31224.5 -17467.9 1407.87 1383.7 -660.741 1533.37 
9986.5 1
12360700 32014.4 -17941.2 1393.69 1542.78 -924.455 1798.55 
9987 1
12360700 32978.9 -18476.2 1704.27 1887.34 -1046.99 2158.29 
9987.5 1
12360700 33557.2 -18826.3 1675.67 1168.35 -707.34 1365.79 
9988 1
12360700 34262.3 -19169.6 1660.13 1424.51 -693.468 1584.34 
9988.5 1
12360700 34806.3 -19542.4 1658.67 1098.86 -753.131 1332.17 
9989 1
12360700 35394.4 -19931.8 1653.13 1188.15 -786.667 1424.97 
9989.5 1
12360700 36170.4 -20355.6 1626.75 1515.58 -827.783 1726.9 
9990 1
12360700 36867.7 -20718.9 1674.27 1364.69 -710.975 1538.79 
9990.5 1
12360700 37680.4 -21043.5 1785.53 1641.75 -655.758 1767.87 
9991 1
12360700 38301.2 -21377.4 1819.8 1254.14 -674.478 1424.01 
9991.5 1
12360700 39066.1 -21660.9 1798.07 1545.19 -572.795 1647.94 
9992 1
12360700 39667.5 -21960.1 1760.07 1215.08 -604.31 1357.06 
9992.5 1
12360700 40365.5 -22298.5 1701.73 1410.1 -683.771 1567.14 
9993 1
12360700 41223.5 -22763.4 1728.62 1675.72 -908.016 1905.92 
9993.5 1
12360700 42095.4 -22922.7 1639.6 1706.26 -311.603 1734.48 
9994 1
12360700 42784.7 -23164 1591.67 1392.59 -487.542 1475.47 
9994.5 1
12360700 43628.8 -23502.1 1629.33 1705.19 -682.963 1836.87 
9995 1
12360700 44397.3 -23682.1 1634.13 1552.46 -363.636 1594.48 
9995.5 1
12360700 45147.9 -23778.7 1645.4 1516.36 -195.152 1528.87 
9996 1
12360700 45745.5 -24047.4 1700.12 1167.25 -524.821 1279.81 
9996.5 1
12360700 46374.3 -24103.7 1671.8 1230.46 -110.29 1235.4 
9997 1
12360700 46884.8 -24298.7 1687.2 1031.38 -393.805 1104.01 
9997.5 1
12360700 47436.9 -24810.1 1683.6 1115.29 -1033.27 1520.36 
