# Supplementary material for: Intrinsic group behaviour: Dependence of pedestrian dyad dynamics on principal social and personal features
Source: PLoS One. 2017 Nov 2;12(11):e0187253. doi: 10.1371/journal.pone.0187253 (PMC5667819; doi:10.1371/journal.pone.0187253)
Supplement: S1 Data Set — (ZIP) [file pone.0187253.s001.zip › set/trajectories/traj_2_0508_94.dat]

2 12353300 12355900 0 1 0 0 2 0 1 20 20 20 1698.22 1719.32 1677.13
9933.5 1
12353300 43436.1 -17757 1580.71 0 0 0 
9934 1
12353300 42941.3 -17811.9 1574.27 -1363.3 -151.331 1371.67 
9934.5 1
12353300 42294.9 -17801.9 1620.67 -1305.86 20.3367 1306.02 
9935 1
12353300 41736.5 -17920 1661.5 -1090.56 -230.729 1114.7 
9935.5 1
12353300 41272.8 -17863.9 1679.67 -907.436 109.72 914.046 
9936 1
12353300 40812.5 -17776.2 1657.47 -929.966 177.239 946.705 
9936.5 1
12353300 40310.5 -17719 1626.8 -1014.01 115.556 1020.57 
9937 1
12353300 39780.9 -17633.3 1607.4 -1069.9 173.199 1083.83 
9937.5 1
12353300 39269.2 -17605.2 1618.67 -1033.8 56.7003 1035.36 
9938 1
12353300 38620.1 -17458.3 1618.07 -1311.38 296.835 1344.56 
9938.5 1
12353300 38099.9 -17430 1611 -1015.88 55.2083 1017.38 
9939 1
12353300 37509.3 -17443.5 1597.27 -1155.91 -26.484 1156.21 
9939.5 1
12353300 36938.9 -17469.1 1531.53 -1152.19 -51.5825 1153.34 
9940 1
12353300 36228.9 -17419.9 1598.73 -1434.48 99.2593 1437.91 
9940.5 1
12353300 35482.7 -17243 1639.27 -1507.34 357.441 1549.14 
9941 1
12353300 35021.7 -17182.1 1609.6 -931.448 122.963 939.529 
9941.5 1
12353300 34367.7 -17080 1622.5 -1277.3 199.479 1292.79 
9942 1
12353300 33753.3 -17145.2 1608.93 -1202.39 -127.593 1209.14 
9942.5 1
12353300 33323.5 -17239.2 1614.93 -868.148 -189.899 888.675 
9943 1
12353300 32445.4 -16846.1 1578.87 -1774.01 794.209 1943.67 
9943.5 1
12353300 31727.1 -16522.1 1595.6 -1451.18 654.545 1591.96 
9944 1
12353300 31095.7 -16267.9 1635.73 -1275.42 513.401 1374.87 
9944.5 1
12353300 30479.1 -16061.6 1680.53 -1245.79 416.835 1313.68 
9945 1
12353300 29855.4 -15800.2 1746.5 -1218.03 510.449 1320.66 
9945.5 1
12353300 29307.4 -15705.3 1725.33 -1072.48 185.877 1088.47 
9946 1
12353300 28748.5 -15554.3 1718.4 -1129.02 305.051 1169.51 
9946.5 1
12353300 27980.6 -15478.9 1612.73 -1551.38 152.323 1558.84 
9947 1
12353300 27373.3 -15338.3 1620.27 -1226.94 284.04 1259.39 
9947.5 1
12353300 26725.7 -15149.7 1639.33 -1308.15 380.875 1362.47 
9948 1
12353300 26088.9 -14904.9 1689.19 -1243.74 478.117 1332.47 
9948.5 1
12353300 25583.3 -14682.4 1687.07 -989.441 435.494 1081.04 
9949 1
12353300 25031.1 -14388.9 1614.87 -1115.69 592.997 1263.49 
9949.5 1
12353300 24490.1 -13991.9 1615.87 -1092.93 801.886 1355.55 
9950 1
12353300 23897.5 -13840 1664.27 -1197.17 306.936 1235.89 
9950.5 1
12353300 23118.9 -13551 1642.8 -1572.79 583.838 1677.66 
9951 1
12353300 22564.2 -13331.5 1691.13 -1120.67 443.502 1205.24 
9951.5 1
12353300 22042.6 -13039.8 1713.81 -1018.7 569.759 1167.21 
9952 1
12353300 21549.1 -12737.7 1679.8 -965.868 591.031 1132.35 
9952.5 1
12353300 21071.7 -12443.9 1698.27 -964.444 593.67 1132.52 
9953 1
12353300 20667.3 -12039.7 1700.73 -816.835 816.566 1154.99 
9953.5 1
12353300 20172.4 -11666 1674.2 -999.865 754.882 1252.83 
9954 1
12353300 19741.7 -11291.8 1669.4 -870.168 755.96 1152.68 
9954.5 1
12353300 19286.8 -10994.5 1681.33 -918.923 600.539 1097.75 
9955 1
12353300 18812.2 -10613.2 1662 -926.978 744.694 1189.06 
9955.5 1
12353300 18012.5 -10235.2 1674.67 -1564.88 739.824 1730.95 
9956 1
12353300 17299.3 -9764.47 1741.87 -1440.81 950.976 1726.35 
9956.5 1
12353300 16926.9 -9426.8 1739.27 -749.43 679.41 1011.55 
9957 1
12353300 16613.4 -9103.27 1659.13 -633.266 653.603 910.067 
9957.5 1
12353300 16239.6 -8867.8 1638.67 -755.152 475.69 892.488 
9958 1
12353300 15609.5 -8215.13 1758.93 -1270.43 1315.86 1829.07 
9958.5 1
12353300 14948.1 -7314.38 1674.75 -1291.68 1759.29 2182.56 
9959 1
12353300 14481.9 -6721.47 1633.4 -910.531 1158.02 1473.12 
9959.5 2
12355900 14121.9 -7136.47 1755.27 0 0 0 
12353300 14056.9 -6336.27 1642.2 -858.721 778.182 1158.86 
9960 2
12355900 13552.3 -6782.4 1785.73 -1150.71 715.286 1354.9 
12353300 13624.5 -6075.53 1680.67 -873.535 526.734 1020.06 
9960.5 2
12355900 13042.7 -6442.27 1817.67 -1027.28 685.753 1235.14 
12353300 13117.3 -5846.93 1726.4 -1022.45 460.887 1121.52 
9961 2
12355900 12364.1 -6037.4 1749.27 -1370.91 817.912 1596.36 
12353300 12497.7 -5389.33 1699.2 -1251.85 924.444 1556.19 
9961.5 2
12355900 11771.3 -5488.47 1701.6 -1195.3 1106.72 1628.98 
12353300 11843.1 -4775.67 1628.67 -1319.62 1237.23 1808.91 
9962 2
12355900 11128 -4896.19 1699.69 -1256.38 1156.8 1707.83 
12353300 11460.4 -4278.31 1644.19 -747.453 971.395 1225.68 
9962.5 2
12355900 10647.6 -4483.8 1697.4 -940.117 807.021 1238.99 
12353300 10877 -3909.53 1633.33 -1141.76 721.681 1350.72 
9963 2
12355900 10184.1 -4008.07 1699.33 -936.431 961.077 1341.85 
12353300 10470.9 -3407.4 1669.47 -820.337 1014.41 1304.6 
9963.5 2
12355900 9671.27 -3500.4 1721.13 -1035.96 1025.59 1457.75 
12353300 9990.73 -2958.07 1692.87 -970.101 907.744 1328.57 
9964 2
12355900 9214.2 -3004.53 1713.47 -919.651 997.72 1356.91 
12353300 9505.6 -2430.93 1694.13 -976.123 1060.63 1441.44 
9964.5 2
12355900 8704.67 -2625.2 1715.93 -1027.28 764.785 1280.71 
12353300 8974.53 -2061.67 1740.4 -1070.7 744.489 1304.09 
9965 2
12355900 8216.47 -2141.73 1737.93 -986.263 976.7 1388.04 
12353300 8483.93 -1488.27 1708.73 -991.111 1158.38 1524.52 
9965.5 2
12355900 7711.62 -1628.75 1717.94 -986.019 1001.92 1405.73 
12353300 7927.12 -943.062 1683.25 -1087.52 1064.85 1522.04 
9966 2
12355900 7271.13 -1098 1712.27 -860.335 1036.62 1347.13 
12353300 7383.53 -453.933 1651.53 -1061.7 955.33 1428.24 
9966.5 2
12355900 6694.93 -618.6 1731.87 -1164.04 968.485 1514.25 
12353300 6864.6 4.06667 1638.87 -1048.35 925.253 1398.26 
9967 2
12355900 6228 -114.933 1694.73 -943.3 1017.51 1387.49 
12353300 6295.87 478.267 1646.4 -1148.96 957.98 1495.94 
9967.5 2
12355900 5648.53 311.333 1655.67 -1170.64 861.145 1453.26 
12353300 5757 912.333 1671.2 -1088.62 876.902 1397.87 
9968 2
12355900 5086.33 693.467 1623.27 -1135.76 771.987 1373.28 
12353300 5125.27 1250.87 1655.27 -1276.23 683.906 1447.93 
9968.5 2
12355900 4549.67 1058.4 1668.47 -1084.18 737.239 1311.09 
12353300 4521.6 1652.33 1638.13 -1219.53 811.044 1464.6 
9969 2
12355900 3896.44 1425.75 1658.75 -1270.87 714.689 1458.05 
12353300 3778.75 2190.19 1644.94 -1445.23 1046.41 1784.28 
9969.5 2
12355900 3272.73 1659.4 1574.8 -1220.56 457.241 1303.39 
12353300 3064.4 2482.87 1625.67 -1397.95 572.758 1510.73 
9970 2
12355900 2641.53 1809.07 1619.4 -1275.15 302.357 1310.51 
12353300 2393 2582.47 1631.33 -1356.36 201.212 1371.21 
9970.5 2
12355900 1962.27 2005.07 1699.6 -1372.26 395.96 1428.24 
12353300 1863.13 2670.33 1683.8 -1070.44 177.508 1085.06 
9971 2
12355900 1312.6 2176.93 1691.87 -1312.46 347.205 1357.61 
12353300 1147.93 2690.67 1704.07 -1444.85 41.0774 1445.43 
9971.5 2
12355900 609.333 2189.53 1748.73 -1420.74 25.4545 1420.97 
12353300 562.267 2834.6 1691.07 -1183.16 290.774 1218.37 
9972 2
12355900 48.4667 2333.13 1797.73 -1133.06 290.101 1169.61 
12353300 -196.467 2828.67 1716.27 -1532.79 -11.9865 1532.84 
9972.5 2
12355900 -568.812 2432.44 1759.38 -1205.62 193.953 1221.12 
12353300 -901.25 3094.12 1729.88 -1376.53 518.473 1470.93 
9973 2
12355900 -1185.07 2595.27 1841.4 -1205.98 318.648 1247.36 
12353300 -1594.6 3212.87 1695.4 -1356.85 232.371 1376.6 
9973.5 2
12355900 -1691.07 2723.8 1814.6 -1022.22 259.663 1054.69 
12353300 -2181.6 3325.2 1689.33 -1185.86 226.936 1207.38 
9974 2
12355900 -2333.07 2688.73 1796.2 -1296.97 -70.8418 1298.9 
12353300 -2723.4 3472.8 1716.47 -1094.55 298.182 1134.43 
9974.5 2
12355900 -2864.53 2852.07 1739.4 -1073.67 329.966 1123.23 
12353300 -3301.27 3510.6 1741.07 -1167.41 76.3636 1169.9 
9975 2
12355900 -3605.33 2835.67 1846.33 -1496.57 -33.1313 1496.93 
12353300 -4101.53 3553.73 1783.87 -1616.7 87.138 1619.05 
9975.5 2
12355900 -4332.47 2820.73 1864.33 -1468.96 -30.1684 1469.27 
12353300 -4681.2 3468.2 1742.6 -1171.04 -172.795 1183.72 
9976 2
12355900 -5071.56 3048 1458.56 -1443.55 443.88 1510.25 
12353300 -5435.25 3762.56 1488.06 -1472.75 574.927 1580.99 
9976.5 2
12355900 -5915.33 3130.4 1238.47 -1651.21 161.252 1659.07 
12353300 -6371.8 3842.53 1380.53 -1832.78 156.499 1839.45 
9977 2
12355900 -6520.13 3162.4 1459.8 -1221.82 64.6465 1223.53 
12353300 -6898.47 3766.8 1484.07 -1063.97 -152.997 1074.92 
9977.5 2
12355900 -6894.6 3074.2 1518.33 -756.498 -178.182 777.199 
12353300 -7332.33 3519.47 1539.93 -876.498 -499.663 1008.92 
9978 2
12355900 -7551.07 3015.67 1510.93 -1326.2 -118.249 1331.46 
12353300 -7879.4 3614.27 1502.67 -1105.19 191.515 1121.66 
9978.5 2
12355900 -8571.53 3083.87 1483.07 -2061.55 137.778 2066.15 
12353300 -8703.87 3677.6 1492.93 -1665.59 127.946 1670.5 
9979 2
12355900 -9292.93 2978.53 1629.33 -1451.51 -211.938 1466.9 
12353300 -9422.6 3761.73 1492.27 -1446.14 169.282 1456.02 
9979.5 2
12355900 -9936.88 3045.62 1543.94 -1255.25 130.783 1262.04 
12353300 -10020.9 3901.69 1520.5 -1166.35 272.815 1197.83 
9980 2
12355900 -10569.5 3099.93 1610.07 -1237.95 106.279 1242.5 
12353300 -10629.8 3887.67 1555 -1191.51 -27.438 1191.83 
9980.5 2
12355900 -11206.2 3164.4 1638.33 -1286.33 130.236 1292.91 
12353300 -11328.3 3947.8 1533 -1411.04 121.481 1416.26 
9981 2
12355900 -11809.7 3342.07 1606.87 -1214.35 357.478 1265.88 
12353300 -12002.9 4004.2 1524.8 -1357.34 113.481 1362.08 
9981.5 2
12355900 -12352.8 3320.87 1630.2 -1097.1 -42.8283 1097.94 
12353300 -12579.7 4023.2 1516.73 -1165.25 38.3838 1165.88 
9982 2
12355900 -12928.1 3409.07 1598.93 -1162.29 178.182 1175.87 
12353300 -13183.1 4276.4 1485.8 -1219.12 511.515 1322.09 
9982.5 2
12355900 -13599.9 3555.07 1603.07 -1357.04 294.949 1388.72 
12353300 -13802.1 4371.73 1526.8 -1250.37 192.593 1265.12 
9983 2
12355900 -14198.5 3800.69 1630.56 -1169.21 479.728 1263.8 
12353300 -14467.1 4558.25 1520.44 -1298.82 364.29 1348.94 
9983.5 2
12355900 -14881.2 3943.33 1590.4 -1336.01 279.15 1364.86 
12353300 -15058.7 4857.53 1456.2 -1157.87 585.682 1297.57 
9984 2
12355900 -15416.5 3980.73 1571.33 -1081.48 75.5556 1084.12 
12353300 -15586.9 5182.53 1480.87 -1066.94 656.566 1252.77 
9984.5 2
12355900 -15913.2 4293.2 1525.07 -1003.37 631.246 1185.42 
12353300 -16017.2 5585.47 1468.8 -869.36 814.007 1190.96 
9985 2
12355900 -16299.6 4758.73 1567.33 -779.032 938.575 1219.76 
12353300 -16270.8 6155.4 1490.53 -511.29 1149.06 1257.68 
9985.5 2
12355900 -16533.6 5381.47 1517.67 -472.727 1258.05 1343.93 
12353300 -16560.3 6661.27 1420.87 -584.916 1021.95 1177.5 
9986 2
12355900 -16824.5 5954.13 1563.47 -587.744 1156.9 1297.64 
12353300 -16906.1 7315.27 1409.87 -698.586 1321.21 1494.53 
9986.5 2
12355900 -17061.5 6617.12 1526.56 -462.826 1294.91 1375.13 
12353300 -17097.5 7957.12 1404.19 -373.763 1253.63 1308.16 
9987 2
12355900 -17432.3 7281.6 1495.13 -725.571 1300.34 1489.07 
12353300 -17100.3 8622.47 1478.73 -5.54468 1302.04 1302.05 
9987.5 2
12355900 -17557.5 7753.53 1473.93 -252.929 953.401 986.38 
12353300 -17140.8 9346 1450.07 -81.7508 1461.68 1463.97 
9988 2
12355900 -17765.4 8348.4 1446.67 -420.067 1201.75 1273.05 
12353300 -17303.4 9971.87 1373.6 -328.485 1264.38 1306.35 
9988.5 2
12355900 -18027.9 8845.93 1343.6 -530.37 1005.12 1136.47 
12353300 -17294.9 10556.5 1449.07 17.1044 1181.14 1181.27 
9989 2
12355900 -18367.3 9506.33 1427.07 -685.657 1334.14 1500.02 
12353300 -17546.3 11103.3 1342.27 -507.879 1104.51 1215.68 
9989.5 2
12355900 -18584.2 10044.1 1427.12 -423.543 1050.37 1132.55 
12353300 -17818 11827.7 1370.75 -530.599 1414.88 1511.1 
9990 2
12355900 -18891 10700.5 1318.13 -600.416 1284.56 1417.95 
12353300 -18237.8 12333.7 1339.33 -821.526 990.174 1286.6 
9990.5 2
12355900 -19100.1 11326.9 1352.47 -422.357 1265.45 1334.08 
12353300 -18587.1 12833.1 1430.93 -705.724 1009.02 1231.33 
9991 2
12355900 -19295.9 12043.3 1502.33 -395.69 1447.27 1500.39 
12353300 -19026.7 13352 1364.6 -888.081 1048.22 1373.84 
9991.5 2
12355900 -19691.9 12541.1 1303.27 -800 1005.66 1285.05 
12353300 -19402.6 13806.1 1424.33 -759.327 917.441 1190.91 
9992 2
12355900 -20016 13205.8 1549.07 -654.68 1342.76 1493.86 
12353300 -19820.2 14232.9 1486.93 -843.636 862.088 1206.2 
9992.5 2
12355900 -20446.3 13600.1 1388.8 -869.36 796.498 1179.07 
12353300 -20206.8 14635.5 1636.13 -781.01 813.333 1127.6 
9993 2
12355900 -20852.8 14055.8 1505.94 -793.783 890.129 1192.65 
12353300 -20570.4 15089.1 1556.06 -710.107 886.051 1135.49 
9993.5 2
12355900 -21290.5 14541.3 1514.33 -856.719 950.139 1279.35 
12353300 -20924.9 15513.7 1467.8 -693.852 830.806 1082.44 
9994 2
12355900 -21770.6 15076.2 1391.27 -969.832 1080.54 1451.94 
12353300 -21424.1 16047.7 1652.53 -1008.48 1078.92 1476.86 
9994.5 2
12355900 -21976.6 15565.3 1584 -416.162 988.148 1072.21 
12353300 -21780.9 16519.1 1513.2 -720.808 952.189 1194.25 
9995 2
12355900 -22362.1 15947.1 1606.67 -778.855 771.178 1096.05 
12353300 -22080.5 16962.7 1402.47 -605.118 896.162 1081.33 
9995.5 2
12355900 -22839.3 16536.7 1524.27 -964.04 1191.25 1532.46 
12353300 -22433.9 17543.9 1668.27 -714.074 1174.14 1374.23 
9996 1
12353300 -22710.1 18097.8 1737.94 -539.315 1081.93 1208.89 
