# Supplementary material for: Intrinsic group behaviour: Dependence of pedestrian dyad dynamics on principal social and personal features
Source: PLoS One. 2017 Nov 2;12(11):e0187253. doi: 10.1371/journal.pone.0187253 (PMC5667819; doi:10.1371/journal.pone.0187253)
Supplement: S1 Data Set — (ZIP) [file pone.0187253.s001.zip › set/trajectories/traj_2_0508_93.dat]

2 12345501 12345500 0 1 0 0 2 0 1 30 30 30 1762.12 1785.67 1738.57
9895 2
12345501 42401.4 -22269.6 1683 0 0 0 
12345500 42159 -23500.2 1686.62 0 0 0 
9895.5 2
12345501 41909.3 -22042.9 1695.47 -1491.11 686.869 1641.71 
12345500 41506.1 -23200.9 1773.4 -1413.13 647.83 1554.55 
9896 2
12345501 41281.2 -21796.3 1736.93 -1268.96 498.316 1363.29 
12345500 40863.9 -23007.2 1750.07 -1297.37 391.38 1355.12 
9896.5 2
12345501 40411.6 -21237.4 1720.73 -1756.77 1129.02 2088.28 
12345500 40255.4 -22640 1716.53 -1229.36 741.818 1435.83 
9897 2
12345501 39752 -21132.7 1731 -1332.53 211.582 1349.22 
12345500 39578.5 -22245.3 1772.47 -1367.54 797.306 1582.99 
9897.5 2
12345501 39212.8 -20964.4 1844.25 -1053.1 328.695 1103.2 
12345500 38913.8 -21870.4 1855.62 -1298.15 732.34 1490.48 
9898 2
12345501 38641.1 -20746.1 1848.6 -1118.75 427.087 1197.5 
12345500 38314.3 -21511.1 1915.2 -1173.28 703.147 1367.85 
9898.5 2
12345501 38003.9 -20495.2 1851.53 -1287.27 506.936 1383.49 
12345500 37756.3 -21358.9 1885.2 -1127.14 307.34 1168.29 
9899 2
12345501 37480.4 -20352.4 1836.93 -1057.64 288.485 1096.28 
12345500 37137.6 -21111.5 1867 -1249.97 499.798 1346.18 
9899.5 2
12345501 36862.7 -20020.7 1801 -1247.81 670.034 1416.33 
12345500 36469.3 -20878.5 1768.8 -1350.17 470.707 1429.87 
9900 2
12345501 36245.8 -19716 1816.53 -1246.33 615.623 1390.08 
12345500 35937.6 -20680.5 1698.53 -1074.07 400.135 1146.19 
9900.5 2
12345501 35532.5 -19485.9 1719.6 -1440.94 464.916 1514.09 
12345500 35227.1 -20443.7 1776.8 -1435.42 478.384 1513.04 
9901 2
12345501 34869.7 -19272.9 1727.06 -1294.62 415.999 1359.82 
12345500 34415.9 -20146.3 1719.19 -1584.24 580.77 1687.34 
9901.5 2
12345501 34147.2 -19113.8 1718.67 -1413.87 311.301 1447.73 
12345500 33844.6 -19858.1 1694.73 -1118.08 563.951 1252.25 
9902 2
12345501 33549.3 -18923.4 1707.67 -1207.95 384.646 1267.71 
12345500 33259.1 -19680.6 1697.27 -1182.9 358.653 1236.07 
9902.5 2
12345501 32908.5 -18719.9 1655.87 -1294.55 411.044 1358.24 
12345500 32596 -19536.2 1633.6 -1339.53 291.717 1370.93 
9903 2
12345501 32236.1 -18477.2 1692.93 -1358.25 490.37 1444.06 
12345500 31918.9 -19304.3 1595.47 -1367.81 468.552 1445.84 
9903.5 2
12345501 31536.7 -18212.9 1577.73 -1412.93 534.007 1510.47 
12345500 31132.3 -19049.7 1469.4 -1589.23 514.343 1670.39 
9904 2
12345501 30656.5 -17834.7 1513 -1778.32 763.906 1935.45 
12345500 30314.2 -18789.7 1387.33 -1652.66 525.118 1734.08 
9904.5 2
12345501 29887.5 -17575.4 1584.12 -1498.96 505.572 1581.92 
12345500 29574.7 -18450.2 1530.69 -1441.54 661.883 1586.23 
9905 2
12345501 29223.4 -17392.4 1674.07 -1299.61 358.072 1348.04 
12345500 28861.3 -18154.5 1706.6 -1396 578.58 1511.15 
9905.5 2
12345501 28576.7 -17158.5 1767 -1306.4 472.593 1389.25 
12345500 28173.5 -18030.8 1762.07 -1389.63 249.966 1411.93 
9906 2
12345501 28049.1 -16951.1 1755.4 -1065.86 418.99 1145.25 
12345500 27721.9 -17808.1 1845.27 -912.323 449.832 1017.19 
9906.5 2
12345501 27397.7 -16804.3 1759.13 -1316.09 296.566 1349.09 
12345500 26971.9 -17605.9 1740.87 -1515.15 408.62 1569.28 
9907 2
12345501 26790 -16499.8 1653.6 -1227.61 615.084 1373.08 
12345500 26394.6 -17430.6 1709.4 -1166.2 354.074 1218.76 
9907.5 2
12345501 26073.5 -16312 1624.47 -1447.54 379.394 1496.44 
12345500 25689.6 -17190.7 1639.47 -1424.24 484.714 1504.46 
9908 2
12345501 25371.9 -16002.1 1655.94 -1367.63 604.167 1495.13 
12345500 25014.6 -16861.7 1643.44 -1315.74 641.285 1463.7 
9908.5 2
12345501 24717 -15681.1 1708.8 -1281.56 628.041 1427.17 
12345500 24397.5 -16528.7 1704.07 -1207.75 651.704 1372.36 
9909 2
12345501 24243.7 -15372.5 1692.33 -956.229 623.569 1141.58 
12345500 23790.1 -16212.3 1775.53 -1226.94 639.192 1383.45 
9909.5 2
12345501 23733.1 -15121.3 1646.27 -1031.52 507.475 1149.59 
12345500 23239 -15864.5 1824.07 -1113.4 702.626 1316.57 
9910 2
12345501 23214.5 -14709.6 1626.47 -1047.54 831.65 1337.53 
12345500 22805.5 -15533.5 1738.47 -875.825 668.687 1101.91 
9910.5 2
12345501 22637.7 -14347.7 1573.67 -1165.39 731.044 1375.7 
12345500 22217.9 -15210.5 1688 -1187.07 652.525 1354.59 
9911 2
12345501 22016.6 -13949.8 1671.12 -1212.97 777.311 1440.66 
12345500 21498.9 -14811.8 1718.75 -1404.16 778.743 1605.65 
9911.5 2
12345501 21384.5 -13568 1697.33 -1236.97 747.065 1445.06 
12345500 20975.1 -14278.5 1722.6 -1025.19 1043.48 1462.82 
9912 2
12345501 20899.7 -13226.7 1715.87 -979.394 689.562 1197.79 
12345500 20487.9 -13911.4 1809.13 -984.242 741.684 1232.41 
9912.5 2
12345501 20520.1 -12830.7 1758.27 -767.003 800 1108.28 
12345500 19994.9 -13533.6 1785.47 -995.96 763.232 1254.77 
9913 2
12345501 20100.5 -12470.5 1850.73 -847.542 727.542 1116.98 
12345500 19479.5 -13219.4 1736.53 -1041.08 634.747 1219.32 
9913.5 2
12345501 19560.3 -12119 1729.53 -1091.31 710.168 1302.04 
12345500 19000.9 -12834.5 1714.2 -966.869 777.643 1240.79 
9914 2
12345501 19095.1 -11829.7 1722.8 -939.933 584.377 1106.78 
12345500 18463.5 -12471.6 1664.2 -1085.79 733.064 1310.09 
9914.5 2
12345501 18546.6 -11414.1 1657.25 -1071.18 811.735 1344 
12345500 17917.7 -12070.7 1642.38 -1065.97 783.032 1322.66 
9915 2
12345501 18296.3 -10932.1 1631.33 -489.808 943.363 1062.94 
12345500 17305.7 -11672.7 1637.33 -1197.69 778.906 1428.69 
9915.5 2
12345501 17401.8 -10167.9 1641.33 -1807.14 1543.84 2376.8 
12345500 16469.9 -11031.7 1778.67 -1688.48 1294.95 2127.88 
9916 2
12345501 16775.6 -9819.47 1687.93 -1265.05 703.838 1447.67 
12345500 16019.1 -10505.1 1824.4 -910.572 1063.84 1400.32 
9916.5 2
12345501 16329.4 -9390.2 1707.53 -901.414 867.205 1250.84 
12345500 15676.2 -10109.8 1832.4 -692.795 798.519 1057.16 
9917 2
12345501 15953.1 -8957.6 1755.6 -760.269 873.939 1158.35 
12345500 15338.9 -9611.33 1849.87 -681.347 1007 1215.85 
9917.5 2
12345501 15571.2 -8299.19 1697.44 -745.736 1285.96 1486.55 
12345500 14899.4 -9100 1792 -858.39 998.698 1316.9 
9918 2
12345501 15160.4 -7779.47 1637.53 -804.012 1017.07 1296.48 
12345500 14518.2 -8380.47 1790.6 -746.062 1408.09 1593.52 
9918.5 2
12345501 14809 -7267.73 1567.93 -709.899 1033.8 1254.08 
12345500 13905.5 -7677.13 1852.4 -1237.85 1420.88 1884.45 
9919 2
12345501 14060.7 -6511.8 1639.47 -1511.65 1527.14 2148.78 
12345500 13426.5 -7183.2 1806.87 -967.677 997.845 1390 
9919.5 2
12345501 13641.8 -6017.13 1606.93 -846.33 999.327 1309.55 
12345500 13051.3 -6818.6 1741.87 -757.98 736.566 1056.91 
9920 2
12345501 13227.2 -5591.07 1583.87 -837.576 860.741 1201 
12345500 12587.7 -6336 1776.6 -936.431 974.949 1351.82 
9920.5 2
12345501 12808.5 -5116.73 1584 -845.791 958.249 1278.13 
12345500 12087.9 -5816.6 1701.87 -1009.7 1049.29 1456.19 
9921 2
12345501 12321.1 -4501.44 1620.75 -952.091 1201.75 1533.19 
12345500 11575.9 -5309.75 1713.62 -999.992 989.941 1407.11 
9921.5 2
12345501 11936.1 -3942 1705.27 -753.417 1094.79 1328.98 
12345500 11103.2 -4610.6 1780 -925.122 1368.2 1651.61 
9922 2
12345501 11511.3 -3456.6 1620.13 -856.452 978.629 1300.47 
12345500 10628.4 -4072.87 1713.6 -957.258 1084.14 1446.27 
9922.5 2
12345501 11148.5 -2976.67 1625.07 -732.795 969.562 1215.33 
12345500 10232.2 -3507 1746.67 -800.404 1143.16 1395.52 
9923 2
12345501 10820.7 -2585.53 1623.27 -662.357 790.168 1031.06 
12345500 9833.6 -3079.53 1702.87 -805.253 863.569 1180.76 
9923.5 2
12345501 10406.8 -2057.07 1683.6 -834.409 1065.46 1353.31 
12345500 9477.13 -2507 1695.2 -718.683 1154.3 1359.75 
9924 2
12345501 10147.7 -1566.67 1642.67 -522.312 988.71 1118.19 
12345500 9021.07 -2039.53 1717.27 -919.489 942.473 1316.71 
9924.5 2
12345501 9754.19 -940.375 1716.75 -768.644 1223.23 1444.68 
12345500 8738.12 -1322.5 1724.12 -552.62 1400.46 1505.54 
9925 2
12345501 9384.73 -465 1615.07 -723.002 930.284 1178.2 
12345500 8397.27 -771.667 1722.87 -667.042 1077.95 1267.65 
9925.5 2
12345501 8985.07 43 1500.2 -807.407 1026.26 1305.8 
12345500 8138.33 -263.067 1722.4 -523.098 1027.47 1152.97 
9926 2
12345501 8821.93 556.333 1439.73 -329.562 1037.04 1088.14 
12345500 7927.87 373.8 1674.2 -425.185 1286.6 1355.04 
9926.5 2
12345501 8655.87 1046.07 1443.87 -334.812 987.366 1042.59 
12345500 7686.73 978.6 1637.4 -486.156 1219.35 1312.7 
9927 2
12345501 8528.27 1665.33 1385.6 -257.778 1251.04 1277.33 
12345500 7648.07 1649.87 1619 -78.1145 1356.09 1358.34 
9927.5 2
12345501 8424.4 2336.53 1332.27 -209.832 1355.96 1372.1 
12345500 7542.07 2291 1556.87 -214.141 1295.22 1312.8 
9928 2
12345501 8300.56 2940.94 1315 -241.87 1180.48 1205 
12345500 7406 2951.25 1558 -265.755 1289.55 1316.65 
9928.5 2
12345501 8261.67 3593.07 1315.33 -75.8203 1271.21 1273.47 
12345500 7174.8 3575.87 1557.67 -450.682 1217.58 1298.31 
9929 2
12345501 8069.53 4081.4 1314.67 -388.148 986.532 1060.14 
12345500 6957.4 4226.73 1579.53 -439.192 1314.88 1386.29 
9929.5 2
12345501 8261.93 4117.87 1314 388.687 73.67 395.607 
12345500 6677 5019.4 1693.8 -566.465 1601.35 1698.59 
9930 1
12345500 6342.27 5531.87 1789.2 -676.229 1035.29 1236.57 
9930.5 1
12345500 6306.73 6194.8 1790 -71.6398 1336.56 1338.48 
9931 1
12345500 6152.67 6883.73 1783.73 -310.618 1388.98 1423.29 
