# Supplementary material for: Intrinsic group behaviour: Dependence of pedestrian dyad dynamics on principal social and personal features
Source: PLoS One. 2017 Nov 2;12(11):e0187253. doi: 10.1371/journal.pone.0187253 (PMC5667819; doi:10.1371/journal.pone.0187253)
Supplement: S1 Data Set — (ZIP) [file pone.0187253.s001.zip › set/trajectories/traj_2_0508_92.dat]

2 12335700 12335800 0 0 1 0 1 1 0 50 50 50 1743.29 1823.09 1663.5
9837 1
12335700 -12719.2 13376.4 1136.4 0 0 0 
9837.5 1
12335700 -12603.8 13017.3 1306.33 348.64 -1084.99 1139.63 
9838 1
12335700 -12276.9 12388.4 1442.53 659.005 -1267.88 1428.92 
9838.5 2
12335800 -12451.1 13403.3 1416.33 0 0 0 
12335700 -11937.3 11815.3 1463.73 686.061 -1157.85 1345.84 
9839 2
12335800 -11957.1 12969.6 1387.4 1247.42 -1095.29 1660.03 
12335700 -11396.7 11286.6 1486.73 1092.12 -1068.01 1527.54 
9839.5 2
12335800 -11443.3 12221.1 1325.27 1037.98 -1512.05 1834.04 
12335700 -10998.1 10670.7 1536.8 805.387 -1244.31 1482.21 
9840 2
12335800 -10949.2 11669.2 1392.88 965.129 -1078.02 1446.93 
12335700 -10653.7 10154.4 1547.75 672.616 -1008.26 1212.02 
9840.5 2
12335800 -10590.7 11114.1 1371.07 701.606 -1086.34 1293.21 
12335700 -10172.6 9679.8 1592.6 941.463 -928.841 1322.53 
9841 2
12335800 -10240 10555.8 1316.47 708.418 -1127.81 1331.85 
12335700 -9869 9149.73 1511.93 613.333 -1070.84 1234.05 
9841.5 2
12335800 -9681.6 9977.4 1405.4 1128.08 -1168.48 1624.17 
12335700 -9466 8607.2 1591.6 814.141 -1096.03 1365.32 
9842 2
12335800 -9100 9258.93 1416.13 1174.95 -1451.45 1867.41 
12335700 -9090.2 8107.27 1606.8 759.192 -1009.97 1263.49 
9842.5 2
12335800 -8655.4 8757.4 1480.27 898.182 -1013.2 1353.99 
12335700 -8728.07 7791.6 1599.53 731.582 -637.71 970.509 
9843 2
12335800 -8110.4 8302.67 1526.87 1101.01 -918.653 1433.93 
12335700 -8433.4 7525.13 1632.73 595.286 -538.316 802.59 
9843.5 2
12335800 -7584.5 7926.62 1489.38 1027.15 -734.456 1262.72 
12335700 -7991.12 7329.38 1582 863.818 -382.34 944.651 
9844 2
12335800 -7130.93 7729.67 1480.53 887.606 -385.437 967.681 
12335700 -7474.33 7101.8 1475.27 1011.33 -445.352 1105.05 
9844.5 2
12335800 -6677.47 7542.87 1352.67 916.094 -377.374 990.777 
12335700 -7098.6 6797.6 1511.4 759.057 -614.545 976.644 
9845 2
12335800 -6071.6 7279.6 1428.33 1223.97 -531.852 1334.53 
12335700 -6552.27 6297.2 1515.13 1103.7 -1010.91 1496.7 
9845.5 2
12335800 -5199.73 6856.93 1321.93 1761.35 -853.872 1957.41 
12335700 -5942.13 5990.6 1399.4 1232.59 -619.394 1379.47 
9846 2
12335800 -4412.47 6540.73 1469.93 1590.44 -638.788 1713.93 
12335700 -5639.4 5774.13 1157.47 611.582 -437.306 751.844 
9846.5 2
12335800 -3903 6230.73 1538.53 1029.23 -626.263 1204.79 
12335700 -4857.2 5245.87 1457.13 1580.2 -1067.21 1906.82 
9847 2
12335800 -3405.75 5870.38 1576.75 971.191 -703.825 1199.41 
12335700 -3988.25 4770.12 1793.75 1697.17 -929.183 1934.88 
9847.5 2
12335800 -2784 5491.67 1658.6 1214.36 -739.665 1421.89 
12335700 -3414 4487.87 1918.53 1121.58 -551.286 1249.74 
9848 2
12335800 -2212.8 5154.07 1690.2 1153.94 -682.02 1340.42 
12335700 -2518.87 4233.4 1820.53 1808.35 -514.074 1880 
9848.5 2
12335800 -1781.4 4873.93 1674.47 871.515 -565.926 1039.14 
12335700 -2079.13 3982.6 1806.27 888.35 -506.667 1022.68 
9849 2
12335800 -1322.13 4585.2 1684.93 927.811 -583.3 1095.93 
12335700 -1564.2 3762.93 1789.13 1040.27 -443.771 1130.97 
9849.5 2
12335800 -711.867 4257.4 1662 1232.86 -662.222 1399.46 
12335700 -979.8 3479.47 1784.87 1180.61 -572.66 1312.16 
9850 2
12335800 -221.875 3845.94 1662.06 957.015 -803.638 1249.68 
12335700 -390.188 3010.38 1809.56 1151.59 -916.195 1471.59 
9850.5 2
12335800 470.6 3553.53 1634.67 1355.14 -572.22 1471 
12335700 135.933 2609.53 1841.67 1029.59 -784.426 1294.37 
9851 2
12335800 1156.13 3166.8 1609.67 1384.92 -781.279 1590.09 
12335700 776.2 2434.07 1852.33 1293.47 -354.478 1341.16 
9851.5 2
12335800 1561.67 2992.2 1582.73 819.259 -352.727 891.965 
12335700 1400 2229.6 1817.13 1260.2 -413.064 1326.17 
9852 2
12335800 1839.8 2986 1519.6 561.886 -12.5253 562.025 
12335700 1964.73 2048.93 1751.93 1140.88 -364.983 1197.84 
9852.5 2
12335800 1891.93 3007.4 1528.4 105.32 43.2323 113.848 
12335700 2592.47 1816.67 1744.13 1268.15 -469.226 1352.17 
9853 2
12335800 2052.8 3003.8 1566.07 324.983 -7.27273 325.065 
12335700 3256.93 1482.87 1727.4 1342.36 -674.343 1502.22 
9853.5 2
12335800 2457.88 2883.56 1574 791.162 -234.839 825.28 
12335700 3959.19 1096.62 1767.62 1371.59 -754.378 1565.36 
9854 2
12335800 2889.13 2501.6 1594 843.95 -747.48 1127.38 
12335700 4606.27 744.733 1753.13 1266.3 -688.633 1441.43 
9854.5 2
12335800 3490.4 1997.13 1574.07 1212.23 -1017.07 1582.38 
12335700 5170.93 346.2 1725.87 1138.44 -803.495 1393.43 
9855 2
12335800 4098.07 1552.2 1618.2 1225.13 -897.043 1518.43 
12335700 5740.6 -2 1724.33 1148.52 -702.016 1346.08 
9855.5 2
12335800 4814.73 1128.4 1632 1444.89 -854.435 1678.62 
12335700 6267.07 -378.2 1763.67 1061.42 -758.468 1304.57 
9856 2
12335800 5433.27 701.2 1603.6 1249.56 -863.03 1518.63 
12335700 6766.6 -807.4 1778.67 1009.16 -867.071 1330.49 
9856.5 2
12335800 5894.27 199.267 1622.8 931.313 -1014.01 1376.79 
12335700 7272.33 -1296.4 1779.07 1021.68 -987.879 1421.18 
9857 2
12335800 6447.25 -339 1614 1080.05 -1051.3 1507.23 
12335700 7754.12 -1768.12 1798.31 940.999 -921.338 1316.94 
9857.5 2
12335800 6872.33 -1011.93 1638.4 830.241 -1314.32 1554.59 
12335700 8254.73 -2068.4 1815.27 977.751 -586.475 1140.15 
9858 2
12335800 7373.13 -1581.53 1650.4 1011.72 -1150.71 1532.22 
12335700 8828.67 -2397.27 1810.4 1159.46 -664.377 1336.32 
9858.5 2
12335800 7853.27 -2077.87 1640.2 969.966 -1002.69 1395.07 
12335700 9378.13 -2829.53 1841.47 1110.03 -873.266 1412.36 
9859 2
12335800 8549.47 -2548 1648.67 1406.46 -949.764 1697.11 
12335700 9869.2 -3266.8 1790.47 992.054 -883.367 1328.35 
9859.5 2
12335800 9078.13 -2997.2 1688.4 1068.01 -907.475 1401.49 
12335700 10293.1 -3664.07 1800.47 856.431 -802.559 1173.7 
9860 2
12335800 9495.33 -3373.4 1681.93 842.828 -760 1134.88 
12335700 10675.7 -4054.67 1696.67 772.795 -789.091 1104.48 
9860.5 2
12335800 9868.38 -3764.56 1677.25 728.597 -763.989 1055.71 
12335700 11210.9 -4543.31 1731 1045.33 -954.386 1415.47 
9861 2
12335800 10308.3 -4224.8 1626.93 860.845 -900.66 1245.89 
12335700 11681.9 -5010.07 1777.93 921.836 -913.413 1297.73 
9861.5 2
12335800 10769.5 -4635.27 1581.33 931.717 -829.226 1247.28 
12335700 12057.1 -5481.93 1716.13 757.845 -953.266 1217.8 
9862 2
12335800 11177.2 -5131.53 1608.67 823.704 -1002.56 1297.54 
12335700 12504.6 -6015.93 1733.33 904.108 -1078.79 1407.55 
9862.5 2
12335800 11544.3 -5515.47 1605.4 741.684 -775.623 1073.17 
12335700 12978.5 -6446 1786.73 957.441 -868.822 1292.88 
9863 2
12335800 12080.5 -6056.6 1607.27 1083.23 -1093.2 1538.99 
12335700 13385.7 -6851.53 1803.6 822.492 -819.259 1160.9 
9863.5 2
12335800 12631.9 -6580.27 1668.53 1113.94 -1057.91 1536.24 
12335700 13778.3 -7282.53 1838.87 793.266 -870.707 1177.88 
9864 2
12335800 13070.1 -7020.06 1694.69 855.843 -858.976 1212.56 
12335700 14171.5 -7717 1809.19 767.904 -848.568 1144.44 
9864.5 2
12335800 13369.8 -7332 1669.33 586.448 -610.445 846.501 
12335700 14495.1 -8050.67 1820.6 633.203 -652.968 909.568 
9865 2
12335800 13729.1 -7731 1648.4 725.926 -806.061 1084.76 
12335700 14962.5 -8522.67 1791.73 944.377 -953.535 1342.04 
9865.5 2
12335800 13954.9 -8059 1651.2 456.027 -662.626 804.384 
12335700 15336 -9192.27 1900 754.478 -1352.73 1548.91 
9866 2
12335800 14464.7 -8796.33 1666.27 1029.9 -1489.56 1810.94 
12335700 15804.5 -9616.07 1904.33 946.532 -856.162 1276.3 
9866.5 2
12335800 15260.9 -9814.4 1766.07 1608.48 -2056.7 2610.98 
12335700 16140.7 -10068.4 1893.53 679.057 -913.805 1138.49 
9867 2
12335800 15463.6 -10322.4 1775.5 395.119 -990.327 1066.24 
12335700 16619.9 -10460.2 1893 934.251 -763.718 1206.69 
9867.5 2
12335800 15792.7 -10671.2 1715.4 644.17 -682.51 938.496 
12335700 17229.9 -10804.1 1858.6 1193.6 -672.953 1370.24 
9868 2
12335800 16250.8 -11139.2 1673.73 923.522 -943.548 1320.29 
12335700 17727.1 -11158.1 1828.73 1002.42 -713.71 1230.54 
9868.5 2
12335800 16740.5 -11427.3 1649.8 989.226 -581.953 1147.71 
12335700 18200 -11482.5 1845.07 955.421 -655.488 1158.66 
9869 2
12335800 17194.9 -11787.1 1674.8 917.98 -726.869 1170.91 
12335700 19323.9 -11737.6 1833.4 2270.57 -515.286 2328.31 
9869.5 2
12335800 18125.4 -12147.7 1676.33 1879.87 -728.62 2016.13 
12335700 19879.3 -12032.7 1903.47 1121.89 -596.229 1270.48 
9870 2
12335800 18992.3 -12312 1723.33 1747.85 -331.183 1778.95 
12335700 20234.3 -12356.1 1850.67 715.726 -651.882 968.098 
9870.5 2
12335800 19442.1 -12478.4 1674.69 878.377 -325.073 936.6 
12335700 20705.3 -12716.1 1866.06 920.011 -703.239 1158 
9871 2
12335800 19890.7 -12688.3 1665.33 877.895 -410.625 969.181 
12335700 21211.1 -13091 1856.4 989.734 -733.611 1231.97 
9871.5 2
12335800 20388.8 -12991.1 1675.47 1006.33 -611.852 1177.74 
12335700 21678.8 -13379.5 1789.33 944.916 -582.761 1110.17 
9872 2
12335800 20852.3 -13322.8 1659.33 936.296 -670.034 1151.35 
12335700 22189.5 -13695.9 1762.27 1031.78 -639.192 1213.73 
9872.5 2
12335800 21258.1 -13698.1 1639.73 819.798 -758.249 1116.7 
12335700 22758.7 -13968.5 1719 1149.76 -550.707 1274.85 
9873 2
12335800 21706.1 -13977.2 1612.73 905.185 -563.771 1066.39 
12335700 23472.7 -14299 1708.8 1442.42 -667.744 1589.49 
9873.5 2
12335800 22347 -14305.2 1581.13 1294.68 -662.626 1454.4 
12335700 24212.1 -14481 1768.13 1493.74 -367.677 1538.32 
9874 2
12335800 23057.2 -14506.7 1557.31 1387.21 -393.53 1441.95 
12335700 24713.1 -14718.3 1779.38 978.507 -463.501 1082.73 
9874.5 2
12335800 23778.7 -14684.4 1568.4 1411.9 -347.774 1454.11 
12335700 25292.1 -14962.5 1800 1133.21 -477.797 1229.82 
9875 2
12335800 24389.2 -14965.7 1572.67 1233.27 -568.35 1357.93 
12335700 25920.3 -15124 1804.73 1269.09 -326.33 1310.38 
9875.5 2
12335800 24945.1 -15132 1591.4 1122.96 -335.892 1172.12 
12335700 26770.4 -15349.1 1755.73 1717.31 -454.815 1776.51 
9876 2
12335800 25406 -15324.8 1642.8 931.178 -389.495 1009.36 
12335700 27456.7 -15602.4 1715.73 1386.4 -511.65 1477.8 
9876.5 2
12335800 26003.2 -15467.3 1647.67 1206.46 -287.946 1240.35 
12335700 28201.9 -15905.8 1807.2 1505.45 -612.929 1625.45 
9877 2
12335800 26752.7 -15821.4 1598.6 1514.21 -715.286 1674.65 
12335700 28848.9 -15976.8 1883.07 1307.21 -143.434 1315.05 
9877.5 2
12335800 27389.6 -16084.8 1653.62 1243.93 -514.478 1346.12 
12335700 29420.5 -16058.9 1884.12 1116.34 -160.303 1127.79 
9878 2
12335800 28008.3 -16292 1713.07 1210.78 -405.455 1276.86 
12335700 30002.9 -16322.9 1860.8 1139.66 -516.748 1251.34 
9878.5 2
12335800 28610.1 -16349 1702.73 1215.76 -115.152 1221.2 
12335700 30649 -16512.8 1795.4 1305.32 -383.569 1360.51 
9879 2
12335800 29313.6 -16548.8 1657.67 1421.14 -403.636 1477.35 
12335700 31302.8 -16756.9 1684.6 1320.81 -493.064 1409.84 
9879.5 2
12335800 29873.5 -16785.5 1649.4 1131.18 -478.114 1228.07 
12335700 31976.5 -17051.2 1795.27 1361.08 -594.613 1485.29 
9880 2
12335800 30537 -16970.5 1625.87 1340.34 -373.872 1391.5 
12335700 32904.7 -17339.9 1768.87 1875.02 -583.3 1963.65 
9880.5 2
12335800 31310.3 -17276.4 1562 1510.38 -597.347 1624.21 
12335700 33648.7 -17438.4 1734.56 1453.17 -192.391 1465.85 
9881 2
12335800 32126.6 -17496.6 1588.2 1597.43 -430.969 1654.55 
12335700 34305.1 -17377.4 1741.2 1284.63 119.447 1290.17 
9881.5 2
12335800 32973.9 -17706 1554.2 1711.78 -423.03 1763.28 
12335700 34984.7 -17567.7 1742.07 1372.79 -384.377 1425.59 
9882 2
12335800 33816.1 -17738.7 1598.6 1701.41 -66.1279 1702.7 
12335700 35687.2 -17753.3 1757.87 1419.26 -375.084 1467.99 
9882.5 2
12335800 34474.1 -17879.9 1613.6 1329.16 -285.118 1359.39 
12335700 36260.9 -17913.5 1756.73 1159.06 -323.636 1203.39 
9883 2
12335800 35135.2 -18062.1 1668.73 1335.62 -368.215 1385.45 
12335700 36905.3 -17975.1 1753.33 1301.82 -124.444 1307.75 
9883.5 2
12335800 35724.6 -18240.9 1658.8 1190.71 -361.212 1244.29 
12335700 37675.3 -18123.6 1736.13 1555.42 -299.933 1584.08 
9884 2
12335800 36407.3 -18303.6 1617.62 1333.42 -122.323 1339.02 
12335700 38409.5 -18187.2 1717.94 1434.05 -124.194 1439.42 
9884.5 2
12335800 37021 -18418.9 1602.13 1200.95 -225.775 1221.99 
12335700 39188.5 -18331.1 1714.87 1524.53 -281.694 1550.33 
9885 2
12335800 37676 -18486 1601.8 1320.56 -135.215 1327.47 
12335700 39848.6 -18276.1 1714.53 1330.78 111.022 1335.4 
9885.5 2
12335800 38404.3 -18518.1 1591.13 1471.38 -64.7811 1472.81 
12335700 40535.1 -18267.3 1721 1386.8 17.6431 1386.91 
9886 2
12335800 39047.7 -18455.1 1571.53 1299.66 127.273 1305.88 
12335700 41120.1 -18242 1737.53 1181.82 51.1785 1182.93 
9886.5 2
12335800 39738.7 -18440.4 1552.07 1396.09 29.6296 1396.41 
12335700 41690.8 -18225 1719.07 1153 34.3434 1153.51 
9887 2
12335800 40446.5 -18380 1547.6 1429.76 122.02 1434.96 
12335700 42307.3 -18188.5 1648.67 1245.39 73.8047 1247.57 
9887.5 2
12335800 41017.3 -18254.7 1534.19 1112.76 244.274 1139.26 
12335700 43011.3 -18254.6 1620.06 1372.41 -128.964 1378.45 
9888 2
12335800 41607.5 -18234.5 1522.87 1155.03 39.4406 1155.7 
12335700 43562.8 -18183.3 1617.87 1079.23 139.644 1088.23 
9888.5 2
12335800 42177.5 -18343 1472.2 1151.52 -219.125 1172.18 
12335700 44050.9 -18178.9 1615.4 985.993 8.75421 986.032 
9889 1
12335800 42650.5 -18338.9 1470.47 955.556 8.35017 955.592 
9889.5 1
12335800 43272.9 -18345.5 1451.6 1257.24 -13.468 1257.31 
9890 1
12335800 43802.7 -18367.8 1438.93 1066 -44.8021 1066.94 
9890.5 1
12335800 43913.3 -18555.3 1442.47 222.984 -377.957 438.832 
9891 1
12335800 43237.8 -18703.5 1443 -1316.67 -288.954 1348.01 
9891.5 1
12335800 42453.1 -18618.6 1498.4 -1535.71 166.145 1544.67 
9892 1
12335800 41899.9 -18434 1677.07 -1117.44 372.929 1178.03 
9892.5 1
12335800 41514.5 -18252.4 1647.87 -778.721 366.869 860.813 
9893 1
12335800 41050.8 -18091.8 1713.87 -936.7 324.444 991.298 
9893.5 1
12335800 40477.9 -18057.5 1700.87 -1157.44 69.3603 1159.52 
9894 1
12335800 39950.4 -18101.9 1719.27 -1065.59 -89.697 1069.36 
9894.5 1
12335800 39328.1 -18118.3 1707.38 -1215.5 -32.1208 1215.93 
9895 1
12335800 38745.5 -18063 1707.73 -1139.98 108.244 1145.11 
9895.5 1
12335800 38113.1 -17832.2 1720.87 -1277.71 466.263 1360.13 
9896 1
12335800 37435.1 -17615.6 1720.73 -1369.7 437.576 1437.9 
9896.5 1
12335800 36668.1 -17440.2 1719.6 -1549.49 354.343 1589.49 
9897 1
12335800 35983.1 -17323.9 1764.13 -1383.84 235.017 1403.65 
9897.5 1
12335800 35341.2 -17156.3 1759.06 -1253.67 327.254 1295.68 
9898 1
12335800 34785.6 -17016.4 1704.07 -1087.26 273.801 1121.2 
9898.5 1
12335800 34220.7 -16982.9 1675 -1141.14 67.6094 1143.15 
9899 1
12335800 33597.5 -16792.2 1662.67 -1258.99 385.32 1316.63 
9899.5 1
12335800 32934.7 -16848.3 1640.8 -1339.12 -113.266 1343.91 
9900 1
12335800 32322.7 -16845.9 1570.07 -1236.36 4.7138 1236.37 
9900.5 1
12335800 31581.2 -16573.6 1629.8 -1497.91 550.168 1595.75 
9901 1
12335800 30854.2 -16313.1 1740.31 -1419.82 508.74 1508.22 
9901.5 1
12335800 30287 -16059.5 1761.2 -1110.08 496.396 1216.01 
9902 1
12335800 29704.8 -15888.5 1836 -1176.16 345.32 1225.81 
9902.5 1
12335800 29081.5 -15679.8 1930.13 -1259.26 421.684 1327.99 
9903 1
12335800 28492.9 -15537 1809.73 -1189.09 288.485 1223.59 
9903.5 1
12335800 27916.5 -15358.5 1663.73 -1164.31 360.539 1218.85 
9904 1
12335800 27184.7 -15275.2 1637.8 -1478.38 168.35 1487.94 
9904.5 1
12335800 26505.8 -15129.7 1702.81 -1323.43 283.65 1353.49 
9905 1
12335800 25753 -15128.3 1750.67 -1473.21 2.65003 1473.22 
9905.5 1
12335800 25266.7 -15034.3 1715 -982.492 189.899 1000.68 
9906 1
12335800 24491.1 -14904.5 1773.53 -1566.87 262.357 1588.68 
9906.5 1
12335800 23805.1 -14892.1 1785.2 -1385.72 25.0505 1385.95 
9907 1
12335800 23247 -14816.5 1722.2 -1127.54 152.727 1137.84 
9907.5 1
12335800 22476.7 -14522.1 1783.6 -1556.09 594.613 1665.83 
9908 1
12335800 21901.9 -14230.7 1729.31 -1120.58 568.121 1256.37 
9908.5 1
12335800 21297.9 -13876 1767.13 -1181.88 694.105 1370.63 
9909 1
12335800 20811.4 -13518.1 1816.4 -982.896 722.963 1220.15 
9909.5 1
12335800 20321.7 -13139.3 1803.8 -989.36 765.387 1250.86 
9910 1
12335800 19938.1 -12705.3 1802.6 -774.815 876.768 1170.07 
9910.5 1
12335800 19461.2 -12279.7 1788.2 -963.502 859.798 1291.35 
9911 1
12335800 19123.7 -11828.1 1888.5 -659.204 882.039 1101.16 
9911.5 1
12335800 18491.5 -11427.7 1832.6 -1237.09 783.423 1464.29 
9912 1
12335800 17711.2 -10927.5 1806.6 -1576.43 1010.64 1872.57 
9912.5 1
12335800 16989.2 -10575.1 1837.87 -1458.59 711.785 1622.99 
9913 1
12335800 16589.9 -10203.1 1853.27 -806.734 751.65 1102.63 
9913.5 1
12335800 16210 -9752.4 1841.4 -767.407 910.438 1190.72 
9914 1
12335800 15823.6 -9275.8 1873.47 -780.606 962.828 1239.51 
9914.5 1
12335800 15388.5 -8833.56 1826.94 -849.805 863.745 1211.7 
9915 1
12335800 14763.9 -8338 1790.33 -1222.24 969.79 1560.25 
9915.5 1
12335800 14044.8 -7757.87 1809.47 -1452.79 1171.99 1866.59 
9916 1
12335800 13512.4 -7466 1815.4 -1075.56 589.63 1226.57 
9916.5 1
12335800 12985 -7247 1788.8 -1065.45 442.424 1153.66 
9917 1
12335800 12422.5 -7079.4 1778.13 -1136.43 338.586 1185.8 
9917.5 1
12335800 11858.8 -6888.88 1783.12 -1101.01 372.119 1162.19 
9918 1
12335800 11074.9 -6609.2 1913.6 -1533.89 547.309 1628.61 
9918.5 1
12335800 10485.9 -6344.73 1726.07 -1189.9 534.276 1304.34 
9919 1
12335800 9966.2 -5966 1662.27 -1049.97 765.118 1299.17 
9919.5 1
12335800 9462.8 -5709.33 1633.2 -1016.97 518.519 1141.53 
9920 1
12335800 9141.53 -5295.8 1614.33 -649.024 835.421 1057.9 
9920.5 1
12335800 8920.4 -4717.73 1674.6 -446.734 1167.81 1250.34 
9921 1
12335800 8531.62 -4184.94 1647.44 -759.326 1040.62 1288.2 
9921.5 1
12335800 8216.87 -3692.73 1608.13 -615.965 963.218 1143.33 
9922 1
12335800 7773.67 -3154.67 1658.87 -893.548 1084.81 1405.43 
9922.5 1
12335800 7411.07 -2538.47 1661.13 -732.525 1244.85 1444.38 
9923 1
12335800 6914.07 -2053 1714.53 -1004.04 980.741 1403.55 
9923.5 1
12335800 6363.27 -1624.07 1844.93 -1110.48 864.785 1407.49 
9924 1
12335800 5929.2 -1112.07 1802.47 -875.134 1032.26 1353.3 
9924.5 1
12335800 5572.69 -543.125 1734.94 -696.313 1111.21 1311.35 
9925 1
12335800 5168.67 -40.7333 1718.73 -790.647 983.154 1261.63 
9925.5 1
12335800 4772.93 507.133 1651.33 -799.461 1106.8 1365.34 
9926 1
12335800 4237.93 974.4 1591.13 -1080.81 943.973 1435 
9926.5 1
12335800 3721.53 1266.87 1567.47 -1041.13 589.651 1196.51 
9927 1
12335800 3157.67 1630 1626.47 -1139.12 733.603 1354.91 
9927.5 1
12335800 2553.4 2040.2 1656.93 -1220.74 828.687 1475.44 
9928 1
12335800 2008.44 2295.81 1720.69 -1064.38 499.243 1175.65 
9928.5 1
12335800 1422.73 2565.13 1838 -1141.72 524.992 1256.64 
9929 1
12335800 930.333 2846 1864.93 -994.747 567.407 1145.2 
9929.5 1
12335800 359 3134.93 1848.8 -1154.21 583.704 1293.41 
9930 1
12335800 -332.333 3410.67 1876.07 -1396.63 557.037 1503.62 
9930.5 1
12335800 -947.267 3624.8 1823.6 -1239.78 431.72 1312.8 
9931 1
12335800 -1409.33 4040.13 1831.4 -931.586 837.366 1252.61 
9931.5 1
12335800 -2028.06 4296.69 1833.88 -1208.46 501.082 1308.22 
9932 1
12335800 -2582.53 4482.4 1882.8 -1085.07 363.43 1144.32 
9932.5 1
12335800 -3405 4606.73 1899.27 -1661.55 251.178 1680.43 
9933 1
12335800 -3974.87 4968.07 1874.4 -1151.25 729.966 1363.16 
9933.5 1
12335800 -4330.67 5309.53 1726.33 -718.788 689.832 996.255 
9934 1
12335800 -4737.07 5660.33 1495.93 -821.01 708.687 1084.57 
9934.5 1
12335800 -5315.8 5987.2 1345.47 -1169.16 660.337 1342.75 
9935 1
12335800 -5854.56 6293.88 1383.19 -1052.27 598.975 1210.8 
9935.5 1
12335800 -6162.73 6583.67 1389.87 -603.074 567.107 827.834 
9936 1
12335800 -6630.4 7091.07 1391.53 -944.781 1025.05 1394.04 
9936.5 1
12335800 -7450.67 7618.93 1504.33 -1657.1 1066.4 1970.58 
9937 1
12335800 -8089.87 7993.4 1575.47 -1291.31 756.498 1496.59 
9937.5 1
12335800 -8555.33 8383.07 1656.47 -940.337 787.205 1226.35 
9938 1
12335800 -9008.27 8707.87 1618.47 -915.017 656.162 1125.97 
9938.5 1
12335800 -9568.5 9206.94 1504 -1094.21 974.748 1465.41 
9939 1
12335800 -10032.1 9613.93 1567.6 -907.175 796.469 1207.2 
9939.5 1
12335800 -10480.7 10056.4 1558.93 -906.263 893.872 1272.92 
9940 1
12335800 -10909 10493.5 1503.4 -865.32 882.963 1236.29 
9940.5 1
12335800 -11409.5 10991.3 1529.27 -1011.04 1005.79 1426.12 
9941 1
12335800 -11807.3 11474.9 1537.4 -803.771 976.97 1265.12 
9941.5 1
12335800 -12285.8 11984.4 1535.12 -934.408 995.003 1364.97 
9942 1
12335800 -12755.5 12507.8 1439.13 -919.211 1024.32 1376.29 
9942.5 1
12335800 -13246.1 13077.1 1439.47 -991.111 1150.17 1518.28 
9943 1
12335800 -13615.5 13657.4 1499.6 -746.397 1172.26 1389.71 
9943.5 1
12335800 -14008.5 14104.3 1671.93 -793.805 902.761 1202.12 
9944 1
12335800 -14310.1 14394.9 1606 -609.428 587.205 846.293 
9944.5 1
12335800 -14593.7 14849.7 1655.4 -572.795 918.788 1082.71 
9945 1
12335800 -15031.3 15228.4 1954.88 -854.777 739.657 1130.37 
9945.5 1
12335800 -15343.3 15592.8 1812.07 -610.478 713.038 938.673 
9946 1
12335800 -15747.1 16004.7 1912.87 -815.892 832.189 1165.43 
9946.5 1
12335800 -16183.3 16440.3 1785.87 -881.077 879.865 1245.17 
9947 1
12335800 -16677 16923.3 1884.27 -997.441 975.758 1395.35 
9947.5 1
12335800 -17041.7 17376.8 1708 -736.7 916.229 1175.67 
9948 1
12335800 -17602.1 17883 1917.12 -1094.52 988.672 1474.94 
9948.5 1
12335800 -18113.7 18246.8 1725.07 -1001.18 711.937 1228.5 
9949 1
12335800 -18503 18866.7 1819.87 -786.532 1252.39 1478.89 
