# Supplementary material for: Intrinsic group behaviour: Dependence of pedestrian dyad dynamics on principal social and personal features
Source: PLoS One. 2017 Nov 2;12(11):e0187253. doi: 10.1371/journal.pone.0187253 (PMC5667819; doi:10.1371/journal.pone.0187253)
Supplement: S1 Data Set — (ZIP) [file pone.0187253.s001.zip › set/trajectories/traj_2_0508_91.dat]

2 12334700 12334900 0 1 0 0 0 0 1 40 40 40 1609.94 1624.43 1595.45
9827 1
12334700 39323.1 -21112.2 1598.67 0 0 0 
9827.5 1
12334700 39148.5 -20748.1 1648.47 -440.853 919.585 1019.8 
9828 1
12334700 38775.5 -20499.9 1667.4 -753.535 501.279 905.04 
9828.5 1
12334700 38327.3 -20239.7 1705.93 -905.455 525.791 1047.05 
9829 2
12334900 37441 -20769 1394 0 0 0 
12334700 37918.9 -19996.9 1674.33 -825.185 490.37 959.893 
9829.5 2
12334900 37194.9 -20719.7 1546.5 -875.667 175.489 893.079 
12334700 37405.2 -19694.8 1633.94 -1003.28 590.202 1164.01 
9830 2
12334900 36657.9 -20386.2 1680.8 -1046.92 650.073 1232.33 
12334700 36828.5 -19585.7 1595.33 -1124.08 212.508 1143.99 
9830.5 2
12334900 36340.7 -20174.8 1688.07 -639.516 426.21 768.528 
12334700 36242.5 -19442.4 1558.67 -1181.45 288.978 1216.28 
9831 2
12334900 35465.5 -20048.4 1656.8 -1768.08 255.354 1786.43 
12334700 35767.9 -19298.9 1546.47 -958.788 289.966 1001.68 
9831.5 2
12334900 34805.3 -19768.5 1716.27 -1333.6 565.387 1448.5 
12334700 35196 -19127 1557.27 -1155.42 347.205 1206.46 
9832 2
12334900 34470.7 -19523.9 1682.47 -675.96 494.141 837.315 
12334700 34752.1 -18980.5 1562.93 -896.835 296.027 944.428 
9832.5 2
12334900 33997.1 -19340.8 1643.13 -956.768 369.966 1025.81 
12334700 34347.3 -18829.1 1587.93 -817.643 305.724 872.93 
9833 2
12334900 33573.5 -19235.1 1631.94 -827.409 206.396 852.763 
12334700 33860.2 -18706.7 1529.94 -951.335 239.152 980.934 
9833.5 2
12334900 33080.4 -19083.3 1612.67 -964.971 297.048 1009.66 
12334700 33304.6 -18547.7 1478.6 -1087.38 311.065 1131 
9834 2
12334900 32616.3 -18939.2 1588.6 -937.508 291.178 981.686 
12334700 32817.8 -18349.9 1479.93 -983.434 399.731 1061.57 
9834.5 2
12334900 31861.7 -18873.8 1523.67 -1524.44 132.121 1530.16 
12334700 32208.7 -18145.7 1391.87 -1230.44 412.391 1297.71 
9835 2
12334900 31181.4 -18607.3 1341.4 -1374.41 538.451 1476.12 
12334700 31664 -17983.7 1237.27 -1100.47 327.273 1148.1 
9835.5 2
12334900 30801.7 -18414.1 1279.27 -767.003 390.303 860.599 
12334700 31112.5 -17812.8 1277.13 -1114.21 345.32 1166.49 
9836 2
12334900 30157.2 -18139.6 1417.13 -1299.46 553.36 1412.38 
12334700 30499.7 -17567.6 1362.73 -1235.48 494.355 1330.72 
9836.5 2
12334900 29651.6 -17964.3 1464.31 -987.573 342.358 1045.23 
12334700 29978.1 -17321.9 1440.5 -1018.64 479.81 1125.98 
9837 2
12334900 29066.9 -17782.5 1549.87 -1141.98 355.037 1195.9 
12334700 29477 -17085.5 1531.07 -978.76 461.857 1082.26 
9837.5 2
12334900 28527.7 -17606.4 1606 -1087.1 355.108 1143.63 
12334700 28930.8 -16928.7 1578.73 -1101.21 315.995 1145.65 
9838 2
12334900 27969 -17430.1 1624.47 -1126.34 355.511 1181.12 
12334700 28411.4 -16857.7 1585.73 -1047.18 143.145 1056.92 
9838.5 2
12334900 27485.7 -17259.7 1604.47 -976.296 344.242 1035.21 
12334700 27927.5 -16745.4 1555.6 -977.643 226.936 1003.64 
9839 2
12334900 26967.2 -17150.4 1605.53 -1047.54 220.741 1070.55 
12334700 27429.1 -16573.2 1487.6 -1006.87 347.879 1065.27 
9839.5 2
12334900 26355.2 -16975 1579.87 -1236.36 354.343 1286.14 
12334700 26902.9 -16550.5 1534.13 -1063.03 45.9259 1064.02 
9840 2
12334900 25806.2 -16758.8 1531 -1072.29 422.241 1152.43 
12334700 26283.6 -16272.5 1520.62 -1209.46 542.904 1325.72 
9840.5 2
12334900 25280.1 -16565.6 1569.93 -1029.59 378.107 1096.82 
12334700 25725.1 -16031.2 1528.8 -1093.07 472.211 1190.71 
9841 2
12334900 24788.1 -16356.8 1574.47 -993.939 421.818 1079.74 
12334700 25220.7 -15885.7 1562.33 -1018.99 294.007 1060.56 
9841.5 2
12334900 24294.9 -16158.9 1597.8 -996.364 399.865 1073.61 
12334700 24771 -15694.5 1535.73 -908.418 386.128 987.075 
9842 2
12334900 23935.2 -15933.6 1613.87 -726.599 455.084 857.35 
12334700 24309.5 -15545.9 1560.8 -932.256 300.202 979.399 
9842.5 2
12334900 23519.8 -15789.9 1578.13 -839.192 290.236 887.964 
12334700 23892.5 -15346.6 1519.27 -842.559 402.694 933.846 
9843 2
12334900 23122.8 -15803.3 1577.4 -802.02 -26.936 802.472 
12334700 23526.5 -15117.3 1503.07 -739.259 463.3 872.44 
9843.5 2
12334900 22759.8 -15810.1 1540.12 -709.082 -13.3952 709.209 
12334700 23219.4 -15115.5 1472.38 -599.919 3.45052 599.929 
9844 2
12334900 22425.5 -15517.7 1567.13 -654.044 572.326 869.098 
12334700 22743.6 -15017.6 1420.33 -931.067 191.585 950.573 
9844.5 2
12334900 22016.5 -15495.4 1503.27 -826.397 44.9832 827.621 
12334700 22201 -14839 1415.07 -1096.16 360.808 1154.02 
9845 2
12334900 21724.7 -15283.7 1471.67 -589.36 427.744 728.224 
12334700 21714.1 -14644.4 1444.27 -983.569 393.131 1059.23 
9845.5 2
12334900 21316.1 -15072.3 1496.27 -825.589 426.936 929.447 
12334700 21303.8 -14511.3 1486.47 -828.956 268.956 871.496 
9846 2
12334900 20840.1 -14809.3 1551.47 -961.616 531.313 1098.64 
12334700 20933.2 -14262.7 1493 -748.687 502.222 901.532 
9846.5 2
12334900 20351.7 -14610.2 1567.2 -986.667 402.29 1065.53 
12334700 20657.3 -14116.7 1521.8 -557.306 294.815 630.481 
9847 2
12334900 19869.4 -14361.8 1612.94 -941.854 485.254 1059.51 
12334700 20305.3 -13907.8 1572.75 -687.541 408.171 799.572 
9847.5 2
12334900 19406.8 -14222.8 1609.8 -903.589 271.387 943.464 
12334700 19855.7 -13701.2 1562.33 -878.215 403.418 966.44 
9848 2
12334900 19002.3 -14021.6 1534.47 -817.104 406.465 912.619 
12334700 19447.5 -13460.1 1527.53 -824.646 487.003 957.713 
9848.5 2
12334900 18526.2 -13831.2 1550.93 -961.886 384.646 1035.94 
12334700 19116.2 -13137.7 1523.8 -669.226 651.313 933.848 
9849 2
12334900 18132.5 -13514.8 1536.47 -795.421 639.192 1020.42 
12334700 18700.8 -12898.8 1518.87 -839.192 482.694 968.11 
9849.5 2
12334900 17628.3 -13294.5 1491.2 -1018.45 445.118 1111.47 
12334700 18220.4 -12734.5 1456.27 -970.505 331.852 1025.67 
9850 2
12334900 17091.9 -12937.4 1455.19 -1047.77 697.445 1258.67 
12334700 17641.9 -12519.5 1406 -1129.93 419.987 1205.46 
9850.5 2
12334900 16605.1 -12717.3 1398.53 -952.528 430.61 1045.34 
12334700 17232.3 -12294.7 1356.87 -801.582 439.856 914.334 
9851 2
12334900 16178.9 -12521 1358.4 -861.145 396.633 948.097 
12334700 16708.8 -12086.3 1323.67 -1057.51 421.01 1138.23 
9851.5 2
12334900 15875.9 -12265.3 1368.13 -611.987 516.633 800.898 
12334700 16059.5 -11789.5 1508.47 -1311.78 599.731 1442.38 
9852 2
12334900 15279.3 -11793.4 1558 -1205.25 953.266 1536.67 
12334700 15757.3 -11548.1 1537.53 -610.505 487.542 781.29 
9852.5 2
12334900 14789 -11413.7 1614.27 -990.572 767.138 1252.89 
12334700 15329.6 -11053.1 1565.4 -863.973 1000 1321.53 
9853 2
12334900 14565.5 -11053.6 1574.6 -451.582 727.407 856.182 
12334700 15063.1 -10745.7 1570.8 -538.451 621.01 821.939 
9853.5 2
12334900 14289.2 -10595.8 1627.25 -539.608 894.238 1044.43 
12334700 14799.3 -10281.7 1667.69 -515.145 906.34 1042.51 
9854 2
12334900 13997 -10099.5 1621.33 -571.795 971.07 1126.91 
12334700 14548.9 -9778.8 1722.53 -489.979 984.124 1099.35 
9854.5 2
12334900 13623.7 -9490.2 1600.73 -752.688 1228.49 1440.74 
12334700 14178.4 -9218.8 1617 -747.043 1129.03 1353.8 
9855 2
12334900 13151.9 -9066 1573.13 -951.075 855.242 1279.06 
12334700 13792.7 -8701.4 1523 -777.688 1043.15 1301.13 
9855.5 2
12334900 12796.4 -8616.4 1722.8 -716.801 906.452 1155.62 
12334700 13489.1 -8230.93 1500.33 -611.962 948.522 1128.8 
9856 2
12334900 12553.3 -8190.27 1692.6 -491.178 860.875 991.142 
12334700 13178.5 -7835.13 1543.93 -627.609 799.596 1016.49 
9856.5 2
12334900 12289.5 -7838.67 1706.93 -532.929 710.303 888 
12334700 12909.1 -7492 1566.2 -544.108 693.199 881.236 
9857 2
12334900 11971.7 -7449 1613.56 -620.662 761.068 982.062 
12334700 12590 -7161.69 1602.5 -623.307 645.142 897.062 
9857.5 2
12334900 11418.1 -7047.4 1604.47 -1081.29 784.375 1335.83 
12334700 12129.3 -6745.6 1557.53 -899.87 812.671 1212.52 
9858 2
12334900 11004.6 -6692.47 1568.87 -835.286 717.037 1100.84 
12334700 11594.8 -6395.67 1475.33 -1079.73 706.936 1290.57 
9858.5 2
12334900 10436.5 -6348.53 1526.8 -1147.74 694.815 1341.67 
12334700 11015.9 -6086.8 1429.4 -1169.56 623.973 1325.6 
9859 2
12334900 10097.7 -6063.33 1506.93 -684.444 576.162 894.666 
12334700 10706.2 -5709 1438.8 -625.589 763.232 986.856 
9859.5 2
12334900 9711 -5735.6 1512.47 -781.145 662.088 1023.99 
12334700 10405.7 -5231.4 1472.67 -607.138 964.848 1139.98 
9860 2
12334900 9346.87 -5435.73 1535.67 -735.623 605.791 952.955 
12334700 10027.3 -4964.2 1483.27 -764.444 539.798 935.819 
9860.5 2
12334900 9167.38 -5032.38 1548.44 -350.57 787.809 862.289 
12334700 9639.75 -4622.25 1527.44 -756.868 667.871 1009.41 
9861 2
12334900 8842.8 -4600.2 1543.87 -635.176 845.744 1057.7 
12334700 9312.2 -4249.2 1537.07 -640.998 730.039 971.512 
9861.5 2
12334900 8460.47 -4177.73 1498.13 -772.391 853.468 1151.08 
12334700 8929.07 -3780.6 1547.07 -774.007 946.667 1222.81 
9862 2
12334900 8075.53 -3785.73 1523.4 -777.643 791.919 1109.89 
12334700 8705.47 -3402.53 1535.53 -451.717 763.771 887.353 
9862.5 2
12334900 7807.2 -3385.73 1540.73 -542.088 808.081 973.064 
12334700 8479.67 -2948.73 1513.2 -456.162 916.768 1023.99 
9863 2
12334900 7493 -2859 1569.07 -634.747 1064.11 1239.04 
12334700 8179.67 -2523.93 1515.87 -606.061 858.182 1050.61 
9863.5 2
12334900 7318.67 -2307.13 1570.4 -352.189 1114.88 1169.19 
12334700 7841.33 -2010.13 1489.73 -683.502 1037.98 1242.81 
9864 2
12334900 6877.81 -1989.62 1583.69 -861.043 620.133 1061.11 
12334700 7475 -1651.44 1488.5 -715.495 700.578 1001.37 
9864.5 2
12334900 6536.8 -1583.67 1615.2 -667.343 794.439 1037.54 
12334700 7084.87 -1210.33 1467.93 -763.47 863.218 1152.4 
9865 2
12334900 6098.2 -1210 1578.4 -886.061 754.882 1164.02 
12334700 6754.2 -857.467 1500.6 -668.013 712.862 976.941 
9865.5 2
12334900 5837.93 -829.533 1581.47 -525.791 768.62 931.253 
12334700 6498.53 -392.4 1503 -516.498 939.529 1072.14 
9866 2
12334900 5521.07 -433.533 1590.4 -640.135 800 1024.58 
12334700 6209 18.6667 1467.53 -584.916 830.438 1015.75 
9866.5 2
12334900 5270.4 63.5333 1587.8 -506.397 1004.18 1124.64 
12334700 5883 473.8 1454.2 -658.586 919.461 1130.99 
9867 2
12334900 4991.62 500.875 1573.5 -543.421 852.518 1010.99 
12334700 5603.44 848.062 1424.06 -544.956 729.557 910.621 
9867.5 2
12334900 4719.53 1007.67 1594.53 -532.469 991.765 1125.66 
12334700 5270.73 1338.07 1324.27 -651.084 958.912 1159.06 
9868 2
12334900 4302.4 1480.07 1602.67 -840.995 952.419 1270.58 
12334700 4984.8 1636.73 1334.27 -576.478 602.151 833.614 
9868.5 2
12334900 3861.2 1927.73 1596.6 -891.313 904.377 1269.78 
12334700 4668.8 2041 1360.6 -638.384 816.7 1036.6 
9869 2
12334900 3514.93 2392.33 1539.07 -699.529 938.586 1170.59 
12334700 4359.73 2617.27 1384.67 -624.377 1164.18 1321.04 
9869.5 2
12334900 3202.53 2775.07 1587.87 -631.111 773.199 998.067 
12334700 4075.87 2994.4 1421.27 -573.468 761.886 953.591 
9870 2
12334900 2961.13 3104.8 1574.47 -486.694 664.785 823.899 
12334700 3754.07 3404.6 1443.2 -648.79 827.016 1051.13 
9870.5 2
12334900 2785.44 3553 1577.25 -343.156 875.391 940.247 
12334700 3445.06 3692.88 1538.25 -603.524 563.037 825.38 
9871 2
12334900 2534.67 4054.07 1591.53 -490.745 980.561 1096.51 
12334700 3218.47 4156.07 1563.13 -443.436 906.442 1009.09 
9871.5 2
12334900 2412.93 4644.07 1610.07 -245.926 1191.92 1217.03 
12334700 2950.2 4554.47 1569.73 -541.953 804.848 970.306 
9872 2
12334900 2199.93 5101.07 1594.87 -430.303 923.232 1018.59 
12334700 2753.53 5003.07 1561.67 -397.306 906.263 989.527 
9872.5 2
12334900 1974.8 5555.33 1628.8 -454.815 917.71 1024.23 
12334700 2535.6 5588.6 1524.67 -440.269 1182.9 1262.17 
9873 2
12334900 1783.33 5936.6 1646.8 -386.801 770.236 861.904 
12334700 2353.53 6125.33 1518.07 -367.811 1084.31 1144.99 
9873.5 1
12334900 1601.2 6106.47 1691.27 -367.946 343.165 503.137 
9874 1
12334900 1295.69 6519 1659.94 -596.704 805.729 1002.62 
9873.5 1
12334700 2241.6 6338.4 1519 -339.192 645.657 729.331 
9874.5 2
12334900 1027.4 7189.2 1677.07 -525.024 1311.55 1412.73 
12334700 1894.09 7228.36 1961.09 -277.12 709.7 761.886 
9875 2
12334900 793.067 7398.6 1651.87 -473.401 423.03 634.872 
12334700 2086.27 6574.6 1923.2 447.962 -1523.92 1588.4 
9875.5 2
12334900 678.067 7561.13 1646.87 -232.323 328.35 402.229 
12334700 2430.33 5868.67 1921.07 695.084 -1426.13 1586.5 
9876 2
12334900 451.6 7747.2 1644.27 -457.508 375.892 592.122 
12334700 3112.6 4950.2 1874.33 1378.32 -1855.49 2311.4 
9876.5 2
12334900 343.8 8128.6 1589.27 -217.778 770.505 800.69 
12334700 3451 4083.33 1725.93 683.636 -1751.25 1879.95 
9877 2
12334900 281 8445.73 1576.47 -126.869 640.673 653.114 
12334700 3558.73 3407.73 1698.27 217.643 -1364.85 1382.09 
9877.5 2
12334900 155.312 8765.25 1563.12 -245.483 624.056 670.603 
12334700 3894.44 2592.94 1589.88 655.672 -1591.4 1721.18 
9878 2
12334900 235.333 9200.27 1633.4 156.597 851.305 865.588 
12334700 4331.47 1705.07 1522.4 855.243 -1737.52 1936.6 
9878.5 2
12334900 205.4 9543.4 1846.73 -60.4714 693.199 695.831 
12334700 4966.47 940.267 1590.67 1282.83 -1545.05 2008.19 
9879 2
12334900 120.133 9926 1884.67 -172.256 772.929 791.891 
12334700 5603.47 299.8 1619.67 1286.87 -1293.87 1824.87 
9879.5 2
12334900 65.6667 10321.5 1887.73 -110.034 798.923 806.464 
12334700 6120.13 -448 1645.73 1043.77 -1510.71 1836.22 
9880 2
12334900 -13.7333 10739.3 1931.53 -160.404 844.04 859.147 
12334700 6697.4 -1161.6 1653.33 1166.2 -1441.62 1854.26 
9880.5 1
12334700 7315.69 -1942.12 1668.88 1207.59 -1524.46 1944.81 
9881 1
12334700 7957.47 -2613.33 1646.2 1255.93 -1313.52 1817.33 
9881.5 1
12334700 8520.87 -3291.27 1662.93 1138.18 -1369.56 1780.77 
9882 1
12334700 9124.2 -4011.6 1664.13 1218.86 -1455.22 1898.23 
9882.5 1
12334700 9670.2 -4815.4 1642.6 1103.03 -1623.84 1963.04 
9883 1
12334700 10321.7 -5546.6 1573.53 1316.23 -1477.17 1978.51 
9883.5 1
12334700 10930.3 -6325.93 1622.53 1229.49 -1574.41 1997.61 
9884 1
12334700 11806.9 -7112.69 1639.75 1712.12 -1536.63 2300.56 
9884.5 1
12334700 12650.1 -7717.47 1701.53 1650.09 -1183.52 2030.64 
9885 1
12334700 13232.1 -8300.07 1710.33 1173.39 -1174.6 1660.28 
9885.5 1
12334700 13984.6 -8819 1705.33 1520.13 -1048.35 1846.58 
9886 1
12334700 14860.3 -9428.27 1697.07 1769.02 -1230.84 2155.09 
9886.5 1
12334700 15651.3 -10117.5 1770.53 1598.11 -1392.46 2119.65 
9887 1
12334700 16382.7 -10565.1 1755.13 1477.58 -904.108 1732.24 
9887.5 1
12334700 17324.4 -10913.7 1698.44 1835.68 -679.573 1957.43 
9888 1
12334700 18497.8 -11426.6 1618.2 2296.21 -1003.74 2506.01 
9888.5 1
12334700 19332.9 -11776.5 1624.53 1687 -706.801 1829.08 
9889 1
12334700 20000.2 -12240.3 1661.13 1348.15 -937.104 1641.85 
9889.5 1
12334700 20813.5 -12619.9 1744.53 1642.96 -766.734 1813.07 
9890 1
12334700 21326.5 -13054.1 1765.53 1032.33 -873.642 1352.39 
9890.5 1
12334700 22126.3 -13406.7 1679.93 1612.37 -711.022 1762.18 
9891 1
12334700 23022.6 -13794.1 1567.94 1747.29 -755.028 1903.44 
9891.5 1
12334700 23971 -14172.9 1600.87 1855.92 -741.3 1998.49 
9892 1
12334700 24847.9 -14634.2 1605.93 1771.58 -931.987 2001.78 
9892.5 1
12334700 25519.4 -14959.1 1581.67 1356.5 -656.296 1506.92 
9893 1
12334700 26409.5 -15331.5 1575.53 1798.11 -752.458 1949.21 
9893.5 1
12334700 27489.7 -15788.9 1635.53 2182.22 -924.04 2369.8 
9894 1
12334700 28393.5 -16258.2 1763.13 1825.99 -948.013 2057.42 
9894.5 1
12334700 29099.1 -16680.1 1732.31 1377.99 -824.072 1605.6 
9895 1
12334700 29903.9 -16873.5 1633.47 1574.96 -378.49 1619.8 
9895.5 1
12334700 30795.9 -17269.3 1579.27 1802.15 -799.461 1971.52 
9896 1
12334700 31721.7 -17691.3 1502.67 1870.3 -852.66 2055.5 
9896.5 1
12334700 32688.5 -17953.3 1595.6 1953 -529.158 2023.41 
9897 1
12334700 33731.7 -18189.7 1704.13 2107.47 -477.576 2160.91 
9897.5 1
12334700 34621.5 -18403.8 1678.88 1737.96 -418.132 1787.55 
9898 1
12334700 35386.8 -18641.3 1688.27 1497.65 -464.808 1568.12 
9898.5 1
12334700 36223.1 -18879.3 1637.07 1689.43 -480.808 1756.51 
9899 1
12334700 37168.5 -19235.2 1641.33 1910.03 -719.057 2040.9 
9899.5 1
12334700 38048.9 -19442.5 1682.8 1778.59 -418.855 1827.24 
9900 1
12334700 38935.6 -19732.1 1656.73 1791.25 -584.916 1884.33 
9900.5 1
12334700 39791.5 -20004.9 1534.53 1729.02 -551.246 1814.77 
9901 1
12334700 40736.5 -20223 1453.31 1845.77 -425.911 1894.27 
9901.5 1
12334700 41151.7 -20287.9 1407.8 812.459 -126.941 822.316 
9902 1
12334700 42012 -20414.7 1414.8 1738.05 -256.162 1756.82 
9902.5 1
12334700 43216.5 -20472.3 1503.8 2433.27 -116.364 2436.05 
9903 1
12334700 44498 -20188.8 1656.07 2588.96 572.66 2651.53 
9903.5 1
12334700 45345.5 -19728.2 1698.73 1712.19 930.505 1948.7 
9904 1
12334700 46077.4 -19296.6 1756.2 1478.52 871.919 1716.47 
9904.5 1
12334700 46142.2 -18428.7 1694.56 126.291 1691.84 1696.54 
