# Supplementary material for: Intrinsic group behaviour: Dependence of pedestrian dyad dynamics on principal social and personal features
Source: PLoS One. 2017 Nov 2;12(11):e0187253. doi: 10.1371/journal.pone.0187253 (PMC5667819; doi:10.1371/journal.pone.0187253)
Supplement: S1 Data Set — (ZIP) [file pone.0187253.s001.zip › set/trajectories/traj_2_0508_90.dat]

2 12325600 12330300 0 1 0 0 1 0 1 30 30 30 1635.6 1639.68 1631.51
9776.5 1
12325600 45706.3 -23851.8 1357.17 0 0 0 
9777 1
12325600 45243.5 -24006.7 1350.53 -1337.57 -447.495 1410.44 
9777.5 1
12325600 44650.1 -23774.5 1368.07 -1198.79 469.091 1287.3 
9778 1
12325600 43954.6 -23324.6 1541.33 -1405.12 908.822 1673.41 
9778.5 1
12325600 43391.6 -23030.6 1631.27 -1137.37 593.939 1283.11 
9779 1
12325600 42918.1 -22824.3 1529.31 -924.756 402.905 1008.72 
9779.5 1
12325600 42290.2 -22705.7 1567.4 -1228.82 232.053 1250.53 
9780 1
12325600 41758 -22631.1 1541.33 -1075.15 150.707 1085.66 
9780.5 1
12325600 41127.7 -22286 1571.27 -1273.27 697.239 1451.67 
9781 1
12325600 40721.9 -22122.8 1558.27 -819.933 329.697 883.736 
9781.5 1
12325600 40271.3 -21846.3 1555.47 -910.168 558.653 1067.94 
9782 1
12325600 39878.4 -21477 1597.88 -767.497 721.224 1053.19 
9782.5 1
12325600 39550.1 -21275.9 1633 -642.352 393.607 753.354 
9783 2
12330300 38564.2 -21496.6 1752.5 0 0 0 
12325600 39038.4 -21088.6 1662 -1033.8 378.316 1100.85 
9783.5 2
12330300 38242.1 -21405.6 1785.8 -723.67 204.457 751.998 
12325600 38467.1 -20932.9 1681 -1154.21 314.613 1196.32 
9784 2
12330300 37878.5 -21334 1685.53 -734.545 144.646 748.652 
12325600 38098.1 -20782.9 1664.8 -745.455 302.896 804.642 
9784.5 2
12330300 37508.9 -21111.3 1661.47 -746.801 449.832 871.815 
12325600 37747.6 -20603.7 1625.53 -708.013 362.155 795.26 
9785 2
12330300 37058.8 -21013.8 1637.53 -907.392 196.64 928.455 
12325600 37386.7 -20533.2 1651.87 -727.554 142.07 741.295 
9785.5 2
12330300 36592.9 -20815.4 1655.69 -910.01 387.427 989.049 
12325600 36917.4 -20352.8 1647.56 -916.715 352.441 982.131 
9786 2
12330300 36170.4 -20644.5 1592.2 -825.146 333.927 890.154 
12325600 36443.1 -20142.9 1654.2 -926.253 409.798 1012.86 
9786.5 2
12330300 35570.7 -20552.7 1623.13 -1211.58 185.455 1225.69 
12325600 36057.5 -19932.8 1633.53 -778.99 424.512 887.15 
9787 2
12330300 34796.3 -20416.2 1567.47 -1564.44 275.69 1588.55 
12325600 35287.7 -19729.3 1622.73 -1555.29 411.044 1608.69 
9787.5 2
12330300 34537.3 -20191.8 1637.87 -523.098 453.333 692.201 
12325600 34745.5 -19644.6 1647.4 -1095.35 171.178 1108.65 
9788 2
12330300 34026.3 -20012.4 1565.47 -1032.32 362.424 1094.09 
12325600 34359.7 -19429.7 1651 -779.394 434.209 892.184 
9788.5 2
12330300 33578.2 -19868.9 1589.4 -905.32 289.832 950.582 
12325600 33823.7 -19321.7 1678.4 -1082.69 218.182 1104.46 
9789 2
12330300 33173.7 -19841.1 1625.5 -790.063 54.4352 791.937 
12325600 33378.3 -19224.2 1602.56 -869.963 190.267 890.526 
9789.5 2
12330300 32594.2 -19637.1 1599.73 -1134.03 399.209 1202.24 
12325600 32864.3 -19124.5 1570.8 -1005.96 195.271 1024.74 
9790 2
12330300 31993.8 -19512.7 1591.53 -1212.93 251.178 1238.66 
12325600 32314 -19055.9 1559.53 -1111.65 138.586 1120.26 
9790.5 2
12330300 31367.5 -19392.5 1440.67 -1265.32 242.963 1288.44 
12325600 31591.5 -18692.9 1438.93 -1459.66 733.333 1633.52 
9791 2
12330300 30825.5 -19193.6 1284.6 -1094.95 401.751 1166.33 
12325600 30987.7 -18452.1 1358.53 -1219.66 486.33 1313.05 
9791.5 2
12330300 30218.2 -18817.5 1163.4 -1226.8 759.731 1442.99 
12325600 30454.9 -18159.5 1448.93 -1076.5 591.111 1228.11 
9792 2
12330300 29644.3 -18456.9 1244.47 -1159.46 728.62 1369.39 
12325600 29862 -17939.5 1439.4 -1197.71 444.579 1277.56 
9792.5 2
12330300 29147.4 -18187.9 1395.81 -970.492 525.252 1103.51 
12325600 29314.3 -17613.9 1527.69 -1069.7 635.799 1244.39 
9793 2
12330300 28461.8 -17999.1 1527.67 -1341.63 369.48 1391.58 
12325600 28773.7 -17411.3 1605.2 -1057.88 396.486 1129.74 
9793.5 2
12330300 28036 -17822.9 1568.47 -860.202 356.094 930.994 
12325600 28257.1 -17144.9 1628.6 -1043.64 538.316 1174.29 
9794 2
12330300 27573.3 -17617.1 1557.67 -934.68 415.758 1022.98 
12325600 27777.5 -17026.1 1678.53 -968.889 240 998.171 
9794.5 2
12330300 27085.7 -17465.7 1624.07 -985.051 305.859 1031.44 
12325600 27281.7 -16823.4 1629.27 -1001.75 409.428 1082.19 
9795 2
12330300 26489.9 -17238.1 1583 -1203.77 459.663 1288.55 
12325600 26658.1 -16590.1 1605.47 -1259.66 471.38 1344.97 
9795.5 2
12330300 25990.3 -17022.9 1481.12 -975.692 420.426 1062.42 
12325600 26124.8 -16346.6 1562.62 -1041.64 475.472 1145.03 
9796 2
12330300 25360 -16715.2 1459.87 -1231.08 600.928 1369.92 
12325600 25595.9 -16060.5 1537.47 -1032.97 558.903 1174.48 
9796.5 2
12330300 24839.9 -16475 1496.8 -1050.77 485.253 1157.41 
12325600 25088.1 -15810 1571.4 -1025.86 505.993 1143.86 
9797 2
12330300 24285.7 -16179.6 1560.2 -1119.46 596.768 1268.59 
12325600 24509.7 -15595.3 1579.47 -1168.62 433.805 1246.54 
9797.5 2
12330300 23885.3 -15980.4 1537.6 -809.024 402.424 903.584 
12325600 24043.9 -15408.8 1587.67 -940.875 376.7 1013.48 
9798 2
12330300 23367.3 -15683.3 1590.47 -1046.46 600.135 1206.34 
12325600 23653 -15128.7 1566.67 -789.764 565.926 971.597 
9798.5 2
12330300 22872.1 -15523.5 1561.8 -1000.4 322.963 1051.24 
12325600 23071.1 -14906.7 1529.93 -1175.49 448.35 1258.09 
9799 2
12330300 22361.2 -15365.6 1538.81 -997.811 308.407 1044.39 
12325600 22476.2 -14700.1 1438.19 -1161.88 403.532 1229.96 
9799.5 2
12330300 21842.4 -15232.9 1409.07 -1015.24 259.548 1047.89 
12325600 21916.9 -14477.1 1476 -1094.55 436.383 1178.34 
9800 2
12330300 21280.7 -14896.4 1434.4 -1134.81 679.865 1322.88 
12325600 21413.5 -14203.9 1559.2 -1016.97 551.919 1157.08 
9800.5 2
12330300 20678.3 -14567.9 1524.93 -1216.84 663.704 1386.07 
12325600 20925.7 -13956.9 1594 -985.455 498.99 1104.59 
9801 2
12330300 20172.7 -14350.4 1541 -1021.55 439.327 1112.01 
12325600 20561.7 -13749.3 1646.2 -735.354 419.529 846.61 
9801.5 2
12330300 19748.3 -14112.7 1589.07 -857.374 480.135 982.659 
12325600 20089 -13551.4 1635.73 -955.017 399.731 1035.3 
9802 2
12330300 19318.3 -13842.1 1548.13 -868.552 546.801 1026.34 
12325600 19774.5 -13152.8 1652.2 -635.421 805.253 1025.76 
9802.5 2
12330300 18905.4 -13493.2 1531.62 -806.437 681.405 1055.77 
12325600 19350.4 -12906.5 1641.81 -828.304 481.055 957.863 
9803 2
12330300 18527.3 -13114.7 1509.53 -740.06 740.745 1047.09 
12325600 18952.1 -12563.5 1600.47 -779.468 671.298 1028.69 
9803.5 2
12330300 18023.3 -12689.3 1522.07 -1018.05 859.394 1332.28 
12325600 18603.1 -12214.2 1593.4 -705.051 705.589 997.473 
9804 2
12330300 17650.5 -12359.1 1472.73 -753.131 667.071 1006.08 
12325600 18075.8 -11815.7 1540.6 -1065.19 804.983 1335.15 
9804.5 2
12330300 17066.4 -11935.6 1504.73 -1180.07 855.488 1457.54 
12325600 17235.6 -11360.9 1601.6 -1697.37 918.788 1930.09 
9805 2
12330300 16512.6 -11463.4 1632.8 -1118.79 953.939 1470.27 
12325600 16996.3 -11092.6 1658.73 -483.502 542.088 726.383 
9805.5 2
12330300 16005.7 -11121.8 1648.44 -990.063 667.163 1193.87 
12325600 16553.4 -10664.3 1653.94 -865.023 836.499 1203.33 
9806 2
12330300 15757.3 -10752.2 1683.93 -486.016 723.312 871.431 
12325600 16179.7 -10286.9 1631.53 -731.327 738.642 1039.44 
9806.5 2
12330300 15428.3 -10264.1 1648.47 -664.781 985.993 1189.17 
12325600 15902.4 -9915.07 1678.33 -560.135 751.111 936.973 
9807 2
12330300 15124.7 -9945.6 1671.13 -613.199 643.502 888.88 
12325600 15596.7 -9511.33 1689.6 -617.643 815.623 1023.1 
9807.5 2
12330300 14751.6 -9563.6 1761.53 -753.805 771.717 1078.78 
12325600 15329.9 -8992.93 1635.93 -538.855 1047.27 1177.77 
9808 2
12330300 14448.9 -8989.73 1656.8 -611.582 1159.33 1310.75 
12325600 14828.3 -8485.93 1571.2 -1013.47 1024.24 1440.9 
9808.5 2
12330300 13792.9 -8188.53 1597.47 -1325.12 1618.59 2091.83 
12325600 14315.1 -7813.53 1586.33 -1036.63 1358.38 1708.75 
9809 2
12330300 13475.7 -7808 1598.19 -619.621 743.229 967.636 
12325600 13966.3 -7330.94 1614.44 -681.291 942.57 1163.01 
9809.5 2
12330300 13150.2 -7425.2 1658.27 -635.718 747.656 981.39 
12325600 13673.7 -6934 1644.93 -571.574 775.269 963.192 
9810 2
12330300 12814.7 -7061.8 1698.13 -676.344 732.661 997.113 
12325600 13266.9 -6515.93 1658.27 -820.027 842.876 1175.96 
9810.5 2
12330300 12386.9 -6675.07 1639.53 -864.242 781.279 1165.04 
12325600 12839.7 -6106.6 1609.33 -863.03 826.936 1195.26 
9811 2
12330300 11962.1 -6249.93 1573.67 -858.182 858.855 1214.13 
12325600 12583.7 -5672.13 1695.6 -517.306 877.71 1018.81 
9811.5 2
12330300 11516.2 -5697.07 1514.67 -900.875 1116.9 1434.94 
12325600 11995.6 -5198.47 1619.13 -1188.01 956.902 1525.46 
9812 2
12330300 11042.3 -5095 1552.67 -957.441 1216.3 1547.92 
12325600 11578.3 -4623.6 1555.53 -842.963 1161.35 1435.03 
9812.5 2
12330300 10640.9 -4682.8 1538.13 -807.646 829.376 1157.65 
12325600 11197.9 -4266.67 1534.2 -765.526 718.176 1049.67 
9813 2
12330300 10320.1 -4281.94 1541.25 -624.133 779.888 998.883 
12325600 10901.4 -3785.25 1562.19 -576.832 936.608 1099.99 
9813.5 2
12330300 9898.53 -3696.27 1621.67 -824.91 1146.13 1412.12 
12325600 10488.6 -3210.53 1559.2 -807.779 1124.69 1384.71 
9814 2
12330300 9634.33 -3319.93 1592.67 -533.737 760.269 928.916 
12325600 10227.5 -2935.6 1644.53 -527.542 555.421 766.024 
9814.5 2
12330300 9274.53 -2857.67 1613.33 -726.869 933.872 1183.41 
12325600 9938.33 -2480.2 1602.27 -584.108 920 1089.76 
9815 2
12330300 8915.67 -2349.8 1642.33 -724.983 1025.99 1256.29 
12325600 9600.2 -2008.13 1545.27 -683.098 953.67 1173.08 
9815.5 2
12330300 8738.2 -1881.8 1597.93 -358.519 945.455 1011.15 
12325600 9287.47 -1463.2 1609 -631.785 1100.88 1269.28 
9816 2
12330300 8441.19 -1291.5 1589.25 -580.103 1152.93 1290.65 
12325600 9074.5 -817.5 1518.88 -415.951 1261.13 1327.96 
9816.5 2
12330300 8236.8 -833.667 1584.27 -399.976 895.956 981.181 
12325600 8845.13 -398.8 1542.27 -448.858 819.374 934.263 
9817 2
12330300 8010.47 -216.8 1539.33 -457.239 1246.2 1327.43 
12325600 8661.73 175.133 1501.2 -370.505 1159.46 1217.22 
9817.5 2
12330300 7913 328.933 1522.6 -196.902 1102.49 1119.94 
12325600 8525.93 640.933 1405.07 -274.343 941.01 980.186 
9818 2
12330300 7704.33 870.267 1496.47 -421.549 1093.6 1172.04 
12325600 8497.73 1186.4 1396.07 -56.9697 1101.95 1103.42 
9818.5 2
12330300 7726.6 1344.2 1439.4 44.9832 957.441 958.497 
12325600 8385.2 1648.93 1315.2 -227.34 934.411 961.669 
9819 2
12330300 7610.67 1931.67 1368.67 -234.209 1186.8 1209.69 
12325600 8274.73 1997.93 1290.67 -223.165 705.051 739.526 
9819.5 2
12330300 7530.5 2441.44 1328.94 -156.576 995.646 1007.88 
12325600 8197.56 2214.56 1261.69 -150.724 423.104 449.149 
9820 2
12330300 7384.2 2969.8 1331.47 -286.301 1033.98 1072.88 
12325600 7948.6 2411.07 1206.07 -487.206 384.548 620.683 
9820.5 2
12330300 7210.4 3476.2 1332.73 -351.111 1023.03 1081.61 
12325600 7697.53 2736 1179 -507.205 656.431 829.553 
9821 2
12330300 7027.87 3949.27 1351.93 -368.754 955.69 1024.36 
12325600 7405.33 3023.27 1178.67 -590.303 580.337 827.797 
9821.5 2
12330300 6873.73 4416.93 1465 -311.38 944.781 994.771 
12325600 7206 3506.6 1176.6 -402.694 976.431 1056.21 
9822 2
12330300 6742.93 4955.13 1590.2 -264.242 1087.27 1118.92 
12325600 7082.13 4038.33 1176 -250.236 1074.21 1102.97 
9822.5 1
12330300 6578.93 5528.73 1610.07 -330.645 1156.45 1202.79 
9823 1
12330300 6437.81 5829.56 1617 -275.089 586.412 647.729 
9823.5 1
12330300 6202.67 6513.27 1602.6 -460.168 1337.97 1414.89 
