# Supplementary material for: Intrinsic group behaviour: Dependence of pedestrian dyad dynamics on principal social and personal features
Source: PLoS One. 2017 Nov 2;12(11):e0187253. doi: 10.1371/journal.pone.0187253 (PMC5667819; doi:10.1371/journal.pone.0187253)
Supplement: S1 Data Set — (ZIP) [file pone.0187253.s001.zip › set/trajectories/traj_2_0508_89.dat]

2 12311000 12311400 0 1 0 0 2 0 1 45 40 50 1711.63 1737.45 1685.82
9670 1
12311000 44655.5 -22232 1424 0 0 0 
9670.5 1
12311000 44308.9 -22088.1 1555.56 -1166.88 484.638 1263.52 
9671 1
12311000 43751.9 -21821.7 1650.33 -1090.16 521.192 1208.34 
9671.5 1
12311000 43325.5 -21651.7 1623.8 -861.414 343.569 927.402 
9672 1
12311000 42557.5 -21687.5 1750.4 -1551.38 -72.4579 1553.07 
9672.5 1
12311000 42021.1 -21303.7 1745.6 -1083.64 775.354 1332.46 
9673 1
12311000 41609.5 -21033.7 1786 -831.65 545.455 994.566 
9673.5 1
12311000 41183.2 -21082.4 1763.12 -832.454 -95.0033 837.858 
9674 1
12311000 40659.4 -20847.5 1713.47 -1025.15 459.703 1123.5 
9674.5 2
12311400 39528.2 -21398 1293.17 0 0 0 
12311000 40118.7 -20583.3 1695.93 -1090.05 532.527 1213.18 
9675 2
12311400 39232.9 -21125.7 1376.4 -853.468 786.898 1160.87 
12311000 39613.3 -20379 1700.8 -1021.01 412.795 1101.3 
9675.5 2
12311400 38981 -20913.4 1360.6 -508.822 428.956 665.509 
12311000 39114.3 -20223.5 1806 -1008.08 314.209 1055.91 
9676 2
12311400 38661.8 -20770.1 1333.27 -644.848 289.562 706.878 
12311000 38581.5 -20107.7 1790.6 -1076.36 233.939 1101.49 
9676.5 2
12311400 38038.9 -20818.3 1462.4 -1258.45 -97.5084 1262.22 
12311000 38134.7 -19957.6 1809.87 -902.626 303.165 952.178 
9677 2
12311400 37357.7 -20737.4 1368.12 -1330.43 158.122 1339.79 
12311000 37732.4 -19760.8 1801 -785.734 384.473 874.756 
9677.5 2
12311400 36755.6 -20566.8 1354.53 -1175.95 333.154 1222.23 
12311000 37349.1 -19500.5 1803.8 -748.771 508.236 904.965 
9678 2
12311400 36408.5 -20523.5 1603.53 -701.279 87.4074 706.706 
12311000 36685.9 -19287.5 1761.2 -1339.8 430.438 1407.24 
9678.5 2
12311400 36178.9 -20268.5 1699.07 -463.838 515.152 693.201 
12311000 35919.3 -19251.3 1711.8 -1548.69 73.1313 1550.41 
9679 2
12311400 35665.6 -20194.6 1663.87 -1036.9 149.36 1047.6 
12311000 35507.1 -19077.1 1725.93 -832.593 351.785 903.86 
9679.5 2
12311400 34939.7 -19958.6 1663.07 -1466.4 476.768 1541.96 
12311000 35006.6 -18816.2 1733.07 -1011.18 527.138 1140.33 
9680 2
12311400 34363.4 -19827.7 1681.13 -1164.31 264.512 1193.98 
12311000 34628.5 -18622.3 1709.73 -763.906 391.785 858.514 
9680.5 2
12311400 33935.5 -19593.6 1681.94 -835.742 457.235 952.643 
12311000 34029.2 -18502.8 1698.94 -1170.35 233.309 1193.37 
9681 2
12311400 33443.3 -19520.1 1647.67 -961.263 143.416 971.903 
12311000 33421.7 -18367.5 1718 -1186.69 264.347 1215.77 
9681.5 2
12311400 32911.8 -19229.1 1724.47 -1071.64 586.828 1221.79 
12311000 32955.8 -18187.2 1717.13 -939.247 363.441 1007.11 
9682 2
12311400 32291.4 -19036.3 1751 -1253.33 389.495 1312.46 
12311000 32457.5 -18039.8 1700 -1006.6 297.778 1049.72 
9682.5 2
12311400 31693.3 -18908.1 1698 -1205.78 258.468 1233.17 
12311000 31864.1 -17763.7 1667.33 -1196.37 556.586 1319.5 
9683 2
12311400 31063.7 -18721.4 1614.93 -1272.05 377.104 1326.77 
12311000 31114.4 -17669.7 1576.07 -1514.61 190.034 1526.49 
9683.5 2
12311400 30474.8 -18519.9 1471.73 -1189.63 407.003 1257.33 
12311000 30577.9 -17358.1 1566.07 -1083.91 629.36 1253.37 
9684 2
12311400 29911.6 -18150.8 1445.94 -1100.07 721.061 1315.33 
12311000 29966.4 -17136.6 1666.81 -1194.32 432.633 1270.26 
9684.5 2
12311400 29238.9 -17888.5 1586.87 -1313.86 512.272 1410.19 
12311000 29429.9 -17009.9 1724.47 -1047.87 247.575 1076.72 
9685 2
12311400 28771.7 -17524.6 1713.73 -940.04 732.126 1191.51 
12311000 28991.5 -16863.7 1747.47 -882.093 294.165 929.85 
9685.5 2
12311400 28325.7 -17396.3 1701.53 -900.875 259.125 937.402 
12311000 28526.5 -16658.5 1781.4 -939.394 414.545 1026.8 
9686 2
12311400 27932 -17332.6 1659.6 -795.421 128.754 805.774 
12311000 28025.7 -16442.4 1779.53 -1011.58 436.498 1101.74 
9686.5 2
12311400 27541.5 -17085.7 1690.73 -788.956 498.721 933.367 
12311000 27572.5 -16280.3 1745.6 -915.69 327.542 972.508 
9687 2
12311400 27062.1 -17092.7 1664.67 -968.35 -14.1414 968.453 
12311000 26996.6 -16221.9 1716.73 -1163.37 117.845 1169.32 
9687.5 2
12311400 26685.4 -16850.9 1589.38 -735.856 472.38 874.429 
12311000 26472.5 -15995.4 1736.06 -1023.63 442.497 1115.18 
9688 2
12311400 26255.7 -16680.3 1581.27 -840.917 333.741 904.723 
12311000 25841.8 -15777.3 1668.6 -1234.25 426.826 1305.97 
9688.5 2
12311400 25620.3 -16425.4 1531.93 -1281.05 513.978 1380.31 
12311000 25263.9 -15577.3 1714.87 -1165.19 403.091 1232.94 
9689 2
12311400 25155.9 -16168.6 1534.47 -936.29 517.742 1069.9 
12311000 24819.5 -15390.3 1702.8 -895.968 377.151 972.111 
9689.5 2
12311400 24755.3 -15924.5 1653 -809.158 493.199 947.619 
12311000 24362.7 -15221.1 1695.87 -922.694 341.818 983.973 
9690 2
12311400 24311 -15687.3 1657.13 -897.643 479.057 1017.48 
12311000 23941.1 -14990.1 1671.8 -851.852 466.532 971.238 
9690.5 2
12311400 23807.2 -15755.4 1701.67 -1017.78 -137.508 1027.02 
12311000 23555.2 -14742.4 1692.87 -779.529 500.471 926.357 
9691 2
12311400 23319.2 -15351.3 1704.75 -953.149 789.233 1237.49 
12311000 23082.3 -14405.9 1680.75 -923.608 657.275 1133.61 
9691.5 2
12311400 22823.9 -15135.9 1713.93 -969.317 421.616 1057.04 
12311000 22540.9 -13953.9 1663.47 -1059.58 884.426 1380.19 
9692 2
12311400 22423.7 -14910.5 1717.27 -808.35 455.219 927.715 
12311000 22018.7 -13737.9 1651.6 -1054.95 436.364 1141.64 
9692.5 2
12311400 21976.7 -14668.3 1586.4 -903.165 489.293 1027.19 
12311000 21585.2 -13479.5 1666.33 -875.69 522.155 1019.55 
9693 2
12311400 21666.6 -14351.5 1589.87 -626.397 640.135 895.626 
12311000 21204.1 -13235 1672.73 -769.966 493.872 914.745 
9693.5 2
12311400 21216.6 -14079.1 1664.73 -907.258 549.194 1060.53 
12311000 20882.3 -12932.7 1694.8 -648.79 609.543 890.209 
9694 2
12311400 20833 -13816.1 1661.33 -773.387 530.108 937.626 
12311000 20551.3 -12673.3 1700.27 -667.339 522.984 847.852 
9694.5 2
12311400 20728.2 -13371 1739.62 -204.59 869.401 893.149 
12311000 20131.5 -12413.6 1697.19 -819.857 507.113 964.017 
9695 2
12311400 20404.1 -13178 1763 -634.41 377.691 738.326 
12311000 19686.3 -12140.9 1721.53 -871.298 533.774 1021.8 
9695.5 2
12311400 19933.1 -12923.8 1721.33 -945.783 510.442 1074.74 
12311000 19324.2 -11794.3 1722.07 -727.041 695.85 1006.38 
9696 2
12311400 19663.6 -12656.8 1661.33 -544.377 539.394 766.35 
12311000 19011.7 -11554.6 1683.6 -631.38 484.31 795.737 
9696.5 2
12311400 19281.6 -12262.2 1631.2 -771.717 797.172 1109.52 
12311000 18519.4 -11266 1672.8 -994.478 583.03 1152.78 
9697 2
12311400 18897.6 -11859.9 1567 -775.758 812.66 1123.48 
12311000 17754.3 -10981.1 1660.4 -1545.72 575.488 1649.38 
9697.5 2
12311400 18552 -11973.5 1533.73 -698.182 -229.36 734.89 
12311000 17011 -10782.5 1739.6 -1501.55 401.347 1554.26 
9698 2
12311400 17675.3 -11774.6 1560.47 -1771.18 401.751 1816.17 
12311000 16609.8 -10591.8 1758.53 -810.505 385.185 897.377 
9698.5 2
12311400 16987.6 -11478.5 1685.5 -1343.05 578.32 1462.27 
12311000 16213.4 -10350.2 1771.56 -774.268 471.777 906.678 
9699 2
12311400 16555.9 -11133.2 1723.33 -844.928 675.734 1081.91 
12311000 15834.3 -10069.5 1765.13 -741.895 549.348 923.142 
9699.5 2
12311400 16062.9 -10854.2 1664.13 -995.96 563.636 1144.39 
12311000 15475.9 -9719.6 1777.87 -723.906 706.936 1011.83 
9700 2
12311400 15706.9 -10593.5 1684.47 -719.057 526.599 891.263 
12311000 15132.3 -9456.4 1763.07 -694.141 531.717 874.389 
9700.5 2
12311400 15265 -10391.9 1694.4 -892.795 407.407 981.358 
12311000 14688.4 -9141.93 1706.2 -896.835 635.286 1099.05 
9701 2
12311400 14902.5 -9975.6 1664.8 -732.256 840.943 1115.07 
12311000 14249.3 -8522.13 1709.2 -887.003 1252.12 1534.46 
9701.5 2
12311400 14484.9 -9753.94 1715.19 -815.739 432.935 923.505 
12311000 13624.9 -8165.62 1698.44 -1219.52 696.305 1404.31 
9702 2
12311400 13821.3 -9167.6 1772.87 -1298.65 1147.43 1732.94 
12311000 13380.4 -7834 1700.33 -478.547 648.973 806.333 
9702.5 2
12311400 13358.2 -8467.67 1679.33 -935.488 1414.01 1695.45 
12311000 13080.3 -7495.8 1722.73 -606.195 683.232 913.389 
9703 2
12311400 13126.8 -8218.47 1575.67 -467.475 503.434 687.007 
12311000 12830.9 -7272.07 1744.73 -503.838 451.987 676.864 
9703.5 2
12311400 12842.5 -7920.6 1646.33 -574.411 601.751 831.897 
12311000 12701.7 -7020.67 1757.6 -261.01 507.879 571.023 
9704 2
12311400 12566.7 -7668.13 1739.2 -557.172 510.034 755.364 
12311000 12565.1 -6757.93 1765 -275.96 530.774 598.227 
9704.5 2
12311400 12389.7 -7432.53 1709.33 -357.441 475.96 595.232 
12311000 12539 -6653.13 1777.33 -52.7946 211.717 218.2 
9705 2
12311400 12246.8 -7322.94 1718.12 -279.264 214.054 351.863 
12311000 12517.4 -6563.5 1783.69 -42.1143 175.065 180.059 
9705.5 2
12311400 12177.2 -7475 1701.4 -136.106 -297.578 327.227 
12311000 12428.6 -6659.67 1749.13 -173.85 -188.193 256.204 
9706 2
12311400 12167.3 -7499.53 1687.2 -20.0673 -49.5623 53.4707 
12311000 12238.6 -6748.8 1710.4 -383.838 -180.067 423.977 
9706.5 2
12311400 12249.9 -7521.6 1702.53 166.869 -44.5791 172.721 
12311000 12210.7 -6805 1736.2 -56.431 -113.535 126.786 
9707 2
12311400 12352.5 -7498.53 1704.67 207.407 46.5993 212.578 
12311000 12226.4 -6709.6 1748.13 31.7845 192.727 195.331 
9707.5 2
12311400 12324.3 -7493.27 1703.73 -56.9697 10.6397 57.9547 
12311000 12202.7 -6656.27 1761.27 -47.9461 107.744 117.931 
9708 2
12311400 12284.9 -7473.19 1771.75 -77.0671 39.2171 86.4715 
12311000 12073.9 -6599.62 1707.19 -251.546 110.628 274.798 
9708.5 2
12311400 12307.9 -7364.47 1744.73 45.1239 212.761 217.493 
12311000 11895.8 -6310.73 1697.27 -348.483 565.346 664.121 
9709 2
12311400 12299.7 -7310.47 1692.2 -16.5657 109.091 110.342 
12311000 11549.5 -6053.93 1696.33 -699.529 518.788 870.908 
9709.5 2
12311400 12167.5 -7082.8 1658.47 -267.071 459.933 531.85 
12311000 11244.1 -5780.27 1656.07 -616.97 552.862 828.437 
9710 2
12311400 12050.3 -6573.27 1615.87 -236.902 1029.36 1056.27 
12311000 11071.1 -5500.47 1642.87 -349.495 565.253 664.573 
9710.5 2
12311400 11890.7 -6239.8 1561.6 -322.29 673.67 746.794 
12311000 10935.7 -5238.73 1650.53 -273.67 528.754 595.379 
9711 2
12311400 11812.3 -5772.93 1533.73 -158.519 943.165 956.393 
12311000 10778.1 -5164.13 1640.13 -318.384 150.707 352.251 
9711.5 2
12311400 11535.8 -5744.62 1612.88 -540.072 55.2897 542.894 
12311000 10742 -5234 1652.62 -70.4427 -136.458 153.568 
9712 2
12311400 11247.8 -5645 1669.87 -563.503 194.961 596.276 
12311000 10707.9 -5243.67 1630.73 -66.7971 -18.9172 69.4242 
9712.5 2
12311400 11097.5 -5859.47 1660.47 -303.569 -433.266 529.031 
12311000 10711.7 -5240.93 1639.53 7.67677 5.52189 9.45642 
9713 2
12311400 11211 -5987.53 1661.27 228.763 -258.199 344.963 
12311000 10696.4 -5254.13 1634.8 -30.7796 -26.6129 40.6894 
9713.5 2
12311400 11249.3 -5999.27 1702.53 77.4411 -23.7037 80.9876 
12311000 10574.5 -5328.87 1636.6 -246.195 -150.976 288.801 
9714 2
12311400 11155.3 -5974.67 1687.73 -188.889 49.3976 195.241 
12311000 10695.1 -5303.87 1710.87 242.035 50.2008 247.186 
9714.5 2
12311400 11079.7 -6016.87 1626.13 -152.593 -85.2525 174.793 
12311000 10735.5 -5288.47 1692.8 81.6162 31.1111 87.3447 
9715 2
12311400 11033.4 -6056.44 1602.5 -90.5436 -77.2868 119.044 
12311000 10722.9 -5302.94 1645.81 -24.5931 -28.2633 37.4651 
9715.5 2
12311400 10939 -6048.33 1557.6 -184.687 15.8594 185.367 
12311000 10679.8 -5312.67 1632.87 -84.2955 -19.0395 86.4189 
9716 2
12311400 10886.8 -5960.27 1535.87 -105.455 177.912 206.818 
12311000 10949.4 -5121 1630.4 544.646 387.205 668.257 
9716.5 2
12311400 10832.7 -5894.93 1578.8 -109.226 131.987 171.32 
12311000 11158.7 -4775.47 1661.2 422.896 698.047 816.156 
9717 2
12311400 10875.5 -5865 1589.13 86.4646 60.4714 105.513 
12311000 10940.9 -4379.87 1667.53 -440 799.192 912.309 
9717.5 2
12311400 10819.8 -5767.27 1594.53 -112.593 197.441 227.289 
12311000 10455 -3989.27 1696 -981.684 789.091 1259.51 
9718 2
12311400 10735.9 -5527.67 1581.93 -169.428 484.04 512.836 
12311000 10180.2 -3757.33 1724 -555.152 468.552 726.453 
9718.5 2
12311400 10426.1 -4981.44 1565.25 -605.216 1066.85 1226.57 
12311000 9834.75 -3522.19 1736.62 -674.707 459.269 816.185 
9719 2
12311400 10083.3 -4523.6 1576.27 -670.703 895.964 1119.19 
12311000 9403.87 -3133.13 1752.87 -843.216 761.358 1136.08 
9719.5 2
12311400 9801.53 -4137.07 1628.87 -569.293 780.875 966.365 
12311000 9110.4 -2866.2 1758.73 -592.862 539.259 801.427 
9720 2
12311400 9551.07 -3857.53 1546.47 -505.993 564.714 758.242 
12311000 8780.93 -2541.93 1750.47 -665.589 655.084 933.887 
9720.5 2
12311400 9135 -3585.73 1575.53 -840.539 549.091 1004 
12311000 8448 -2150.93 1731.13 -672.593 789.899 1037.46 
9721 2
12311400 8751.07 -3310.13 1592.33 -775.623 556.768 954.768 
12311000 8102.2 -1785.67 1716.8 -698.586 737.912 1016.14 
9721.5 2
12311400 8290.4 -2875.67 1560.4 -930.64 877.71 1279.24 
12311000 7828.2 -1503.87 1716.13 -553.535 569.293 794.038 
9722 2
12311400 7841.44 -2428.38 1629.69 -876.88 873.617 1237.79 
12311000 7524.06 -1235.06 1701.5 -594.019 525.008 792.775 
9722.5 2
12311400 7446.07 -2022.2 1644.33 -773.72 794.863 1109.26 
12311000 7239 -989.867 1695.13 -557.852 479.835 735.827 
9723 2
12311400 7129.47 -1732.33 1654.27 -639.596 585.589 867.178 
12311000 6919.13 -738.2 1680 -646.195 508.418 822.227 
9723.5 2
12311400 6809.6 -1569.47 1632.2 -646.195 329.024 725.138 
12311000 6661 -484.733 1668.13 -521.481 512.054 730.85 
9724 2
12311400 6478.8 -1223.6 1670.67 -668.283 698.721 966.857 
12311000 6471.53 -149.933 1676.27 -382.761 676.364 777.157 
9724.5 2
12311400 6247.13 -920.333 1594.73 -468.013 612.66 770.966 
12311000 6209.53 172 1662.33 -529.293 650.37 838.53 
9725 2
12311400 5929.69 -645.875 1560.38 -620.011 536.051 819.613 
12311000 5845.88 488.312 1660.06 -710.27 617.798 941.36 
9725.5 2
12311400 5667.47 -299.067 1570.27 -513.152 678.686 850.846 
12311000 5586.93 760.267 1658.67 -506.735 532.2 734.859 
9726 2
12311400 5330.27 -74.5333 1581.27 -681.212 453.603 818.416 
12311000 5365.2 982.533 1735.2 -447.946 449.024 634.254 
9726.5 2
12311400 5043.2 244.067 1568.87 -579.933 643.636 866.366 
12311000 5099.27 1171 1644.53 -537.239 380.741 658.475 
9727 2
12311400 4868.67 457.133 1464.2 -352.593 430.438 556.415 
12311000 4992.87 1439.67 1570.6 -214.949 542.761 583.775 
9727.5 2
12311400 4811.6 618.8 1428.67 -115.286 326.599 346.35 
12311000 4968.13 1601.73 1487.13 -49.9663 327.407 331.198 
9728 2
12311400 4872.13 723.667 1444.47 122.29 211.852 244.614 
12311000 4992.73 1691.87 1452.93 49.697 182.088 188.748 
9728.5 2
12311400 4790.56 655.312 1454.31 -159.318 -133.504 207.86 
12311000 5076.44 1659.69 1465.19 163.485 -62.8499 175.15 
9729 2
12311400 4810.93 376.133 1433.93 39.8646 -546.339 547.791 
12311000 4936.73 1633.73 1456.33 -273.394 -50.7909 278.072 
9729.5 2
12311400 4921.47 372.2 1425.87 223.3 -7.94613 223.441 
12311000 5014.87 1470.73 1473.2 157.845 -329.293 365.17 
9730 2
12311400 5101.07 260.667 1402.4 362.828 -225.32 427.099 
12311000 5322.73 1191.2 1501 621.953 -564.714 840.076 
9730.5 2
12311400 5079.33 195.667 1461.93 -43.9057 -131.313 138.459 
12311000 5434.33 1120.07 1583.47 225.455 -143.704 267.358 
9731 2
12311400 5036.67 223.667 1475.73 -86.1953 56.5657 103.099 
12311000 5418.07 1060.67 1558.93 -32.862 -120 124.418 
9731.5 2
12311400 4893.81 175.625 1485.81 -279.012 -93.8314 294.367 
12311000 5464.5 1106.19 1594 90.6901 88.9079 127.001 
9732 2
12311400 4782.67 70.2667 1543.6 -217.507 -206.181 299.699 
12311000 5496.33 978.867 1590.6 62.2962 -249.16 256.83 
9732.5 2
12311400 4655.47 25.4667 1553.2 -256.97 -90.5051 272.442 
12311000 5365.13 1006.33 1619.73 -265.051 55.4882 270.796 
9733 2
12311400 4687.4 -48.2 1562.87 64.5118 -148.822 162.202 
12311000 5383.2 981 1596.13 36.4983 -51.1785 62.8599 
9733.5 2
12311400 4662.47 87.5333 1628 -50.3704 274.209 278.797 
12311000 5441.8 1067.27 1621.53 118.384 174.276 210.682 
9734 2
12311400 4566.53 44.0667 1550.13 -193.414 -87.6344 212.341 
12311000 5381.73 1106 1601.93 -121.102 78.0914 144.097 
9734.5 2
12311400 4490.73 1.13333 1542.4 -153.131 -86.734 175.989 
12311000 5234.8 1281.93 1540 -296.835 355.421 463.071 
9735 2
12311400 4505.87 24.4667 1533.67 30.5724 47.138 56.1842 
12311000 4873.33 1501.13 1570.93 -730.236 442.828 854.015 
9735.5 2
12311400 4429.19 121.625 1574.81 -149.181 189.024 240.801 
12311000 4150.06 1832.88 1551 -1407.14 645.412 1548.1 
9736 2
12311400 4262.73 341.467 1541.73 -325.742 430.219 539.626 
12311000 3744.27 2316.27 1549.07 -794.121 945.972 1235.11 
9736.5 2
12311400 3983.93 622.8 1538.87 -563.232 568.35 800.158 
12311000 3440.53 2661.53 1626 -613.603 697.508 928.992 
9737 1
12311000 3121.13 3020.13 1674.73 -645.253 724.444 970.139 
9737.5 1
12311000 2822.2 3455.33 1665.27 -603.906 879.192 1066.62 
9738 1
12311000 2366.53 3753.27 1656.07 -920.539 601.886 1099.84 
9738.5 1
12311000 1980.44 4075.69 1707.75 -754.093 629.728 982.453 
9739 1
12311000 1487.07 4270.2 1713.67 -963.615 379.907 1035.8 
9739.5 1
12311000 980.133 4626.4 1720.33 -1024.11 719.596 1251.64 
9740 1
12311000 444.933 4859.93 1769.07 -1081.21 471.785 1179.66 
9740.5 1
12311000 -1.4 4981.93 1812.93 -901.684 246.465 934.761 
9741 1
12311000 -338.067 5134.47 1771.53 -680.135 308.148 746.685 
9741.5 1
12311000 -594.067 5226.93 1763.53 -517.172 186.801 549.874 
9742 1
12311000 -876.188 5320.62 1742.69 -551.017 182.992 580.608 
9742.5 1
12311000 -1243.8 5524.47 1699.67 -719.398 398.907 822.594 
9743 1
12311000 -1665.6 5661.93 1721.67 -852.121 277.71 896.233 
9743.5 1
12311000 -2219.13 5701.53 1689.47 -1118.25 80 1121.11 
9744 1
12311000 -2573.73 5930.33 1641.53 -716.364 462.222 852.541 
9744.5 1
12311000 -3062.47 6068 1657.07 -987.34 278.114 1025.76 
9745 1
12311000 -3597.73 6302.6 1624.4 -1081.35 473.939 1180.65 
9745.5 1
12311000 -4040.62 6469 1608 -865.023 325 924.061 
9746 1
12311000 -4515.4 6676.8 1551.47 -929.11 406.654 1014.21 
9746.5 1
12311000 -4974.6 6810.27 1507.27 -927.677 269.63 966.066 
9747 1
12311000 -5460.6 7194.6 1465.47 -981.818 776.431 1251.72 
9747.5 1
12311000 -6385.13 7528.2 1372.27 -1867.74 673.939 1985.61 
9748 1
12311000 -7093 7808.67 1423.27 -1430.03 566.599 1538.19 
9748.5 1
12311000 -7511.69 8116.56 1465.75 -817.749 601.359 1015.06 
9749 1
12311000 -7806 8546.47 1470.33 -575.954 841.3 1019.56 
9749.5 1
12311000 -8186.73 8847.8 1530.8 -769.158 608.754 980.911 
9750 1
12311000 -8508.4 9236.93 1475.2 -649.832 786.128 1019.94 
9750.5 1
12311000 -8792.4 9535.93 1467 -573.737 604.04 833.09 
9751 1
12311000 -9179.07 9857.13 1516.67 -781.145 648.889 1015.5 
9751.5 1
12311000 -9455 10191.5 1411.07 -557.441 675.556 875.852 
9752 1
12311000 -9803.25 10556.2 1381.38 -680.176 712.215 984.83 
9752.5 1
12311000 -10146.3 10989.2 1411.07 -671.396 847.383 1081.12 
9753 1
12311000 -10277.1 11428.5 1340 -264.242 887.407 925.914 
9753.5 1
12311000 -10415.4 11771.8 1330.8 -279.327 693.603 747.735 
9754 1
12311000 -10474.5 12112 1396.33 -119.327 687.273 697.555 
9754.5 1
12311000 -10475.8 12559.7 1409.47 -2.6936 904.512 904.516 
9755 1
12311000 -10646.2 13002.1 1394.44 -332.91 863.924 925.848 
9755.5 1
12311000 -10636.9 13463.3 1285 18.2322 902.683 902.867 
9756 1
12311000 -10861.5 14123.3 1644.6 -453.737 1333.2 1408.3 
9756.5 1
12311000 -10929.5 14387.1 1539.33 -137.374 532.929 550.35 
9757 1
12311000 -10948.5 14709.9 1837.67 -38.3838 652.256 653.384 
9757.5 1
12311000 -11080.9 15091.9 1671.6 -267.475 771.717 816.756 
9758 1
12311000 -11022.9 15491.7 1826.6 117.306 807.677 816.151 
9758.5 1
12311000 -11015.7 15857.3 1836.88 14.0218 714.022 714.159 
9759 1
12311000 -10960.9 16341.5 1783.6 107.281 947.464 953.519 
9759.5 1
12311000 -10739.2 16835.5 1721.8 447.811 997.98 1093.85 
9760 1
12311000 -10611.6 17279.5 1691.73 257.778 897.104 933.405 
9760.5 1
12311000 -10525.7 17831.4 1711.33 173.603 1114.88 1128.32 
9761 1
12311000 -10406.5 18322 1670.53 240.323 989.113 1017.89 
9761.5 1
12311000 -10344.5 18883.7 1668.6 125.253 1134.81 1141.71 
9762 1
12311000 -10384.8 19348.3 1854.38 -78.525 905.612 909.01 
9762.5 1
12311000 -10319.1 19722.7 1960.07 128.408 732.591 743.76 
9763 1
12311000 -10113.4 19892.3 1671.67 415.623 342.761 538.728 
9763.5 1
12311000 -9910.93 20076.4 1712 409.024 371.852 552.788 
9764 1
12311000 -9824.33 20465.3 1741.53 174.949 785.724 804.965 
9764.5 1
12311000 -9729.67 20818.3 1695.47 191.246 712.997 738.2 
9765 1
12311000 -9663.8 21258.9 1614.33 133.064 890.236 900.125 
9765.5 1
12311000 -9634.19 21692.6 1519.94 57.8369 846.932 848.905 
