# Supplementary material for: Intrinsic group behaviour: Dependence of pedestrian dyad dynamics on principal social and personal features
Source: PLoS One. 2017 Nov 2;12(11):e0187253. doi: 10.1371/journal.pone.0187253 (PMC5667819; doi:10.1371/journal.pone.0187253)
Supplement: S1 Data Set — (ZIP) [file pone.0187253.s001.zip › set/trajectories/traj_2_0508_88.dat]

2 12292700 12292800 0 1 0 0 2 0 1 20 20 20 1730.8 1757.63 1703.97
9567.5 1
12292700 -36907.9 -3062.07 1772.93 0 0 0 
9568 1
12292700 -36398 -3161.13 1740.47 1030.03 -200.135 1049.3 
9568.5 2
12292800 -35666.5 -2169.08 1764.92 0 0 0 
12292700 -35828.6 -2972.47 1696.27 1150.3 381.145 1211.8 
9569 2
12292800 -35261.8 -1938.07 1752.07 876.057 500.022 1008.71 
12292700 -35315.3 -2707.67 1772.87 1036.9 534.949 1166.76 
9569.5 2
12292800 -34833.5 -1590.33 1708.87 865.32 702.492 1114.57 
12292700 -34826.5 -2442.8 1773.47 987.475 535.084 1123.13 
9570 2
12292800 -34364.4 -1242.67 1677.33 947.609 702.357 1179.52 
12292700 -34325.4 -1903.8 1758.47 1012.39 1088.89 1486.81 
9570.5 2
12292800 -33954.7 -988.5 1663 800.22 496.419 941.692 
12292700 -34028.1 -1809.12 1729.56 580.615 184.912 609.349 
9571 2
12292800 -33536.4 -676.133 1670.27 818.567 611.285 1021.63 
12292700 -33425.7 -1492 1771.8 1178.85 620.597 1332.23 
9571.5 2
12292800 -33141.9 -231.867 1644.47 797.037 897.508 1200.33 
12292700 -32859.1 -1321.8 1756.87 1144.78 343.838 1195.3 
9572 2
12292800 -32684.9 120.6 1660.2 923.098 712.054 1165.82 
12292700 -32450.7 -1155.53 1762.07 824.916 335.892 890.679 
9572.5 2
12292800 -32116.1 503.6 1599.93 1149.09 773.737 1385.31 
12292700 -31903.1 -1004.53 1797.87 1106.4 305.051 1147.68 
9573 2
12292800 -31701.1 876.2 1629.93 838.384 752.727 1126.71 
12292700 -31369.4 -828.333 1774.53 1078.11 355.96 1135.36 
9573.5 2
12292800 -31289.5 1325.8 1722.73 831.515 908.283 1231.42 
12292700 -30752.6 -693.467 1734.2 1246.06 272.458 1275.5 
9574 2
12292800 -30893.2 1714.5 1724.88 774.113 759.18 1084.25 
12292700 -30190.8 -431.875 1676.62 1097.36 510.921 1210.47 
9574.5 2
12292800 -30364.7 1845.87 1715.93 1034.29 257.078 1065.76 
12292700 -29675.5 -46.6 1678.07 1008.25 753.963 1258.98 
9575 2
12292800 -29830.8 2076.27 1716.93 1078.52 465.455 1174.67 
12292700 -29109.5 95.6 1701.07 1143.57 287.273 1179.1 
9575.5 2
12292800 -29270.8 2220.67 1705.33 1131.31 291.717 1168.32 
12292700 -28596.6 693.533 1706.13 1036.09 1207.95 1591.42 
9576 2
12292800 -28622.2 2412.73 1694.87 1310.3 388.013 1366.55 
12292700 -28394.5 1066.53 1824.13 408.215 753.535 857.004 
9576.5 2
12292800 -28139.2 2531 1676.93 975.758 238.923 1004.58 
12292700 -28092.4 1257.8 1816 610.37 386.397 722.395 
9577 2
12292800 -27600.3 2612.81 1693.12 1052.51 159.79 1064.58 
12292700 -27556.8 1661.19 1807.38 1046.07 787.866 1309.58 
9577.5 2
12292800 -27033.4 2764.2 1680.53 1109.42 296.257 1148.29 
12292700 -27022.7 1923.33 1777.53 1045.16 513.006 1164.28 
9578 2
12292800 -26633.1 2887.27 1690 808.754 248.62 846.106 
12292700 -26559.8 2130.6 1727.6 935.219 418.721 1024.68 
9578.5 2
12292800 -26061.9 3088.73 1667.6 1153.94 407.003 1223.61 
12292700 -26094.9 2211.73 1732.93 939.259 163.906 953.453 
9579 2
12292800 -25716.6 3380.13 1713.8 697.508 588.687 912.727 
12292700 -25666.7 2378.33 1693.6 865.051 336.566 928.218 
9579.5 2
12292800 -25257.8 3392 1650.13 926.869 23.9731 927.179 
12292700 -25119.3 2496.53 1650.07 1105.86 238.788 1131.35 
9580 2
12292800 -24868.7 3480.53 1680.53 786.128 178.855 806.217 
12292700 -24691.5 2588.67 1663.67 864.108 186.128 883.926 
9580.5 2
12292800 -24297.1 3642.81 1662.12 1116.41 316.951 1160.53 
12292700 -24117.3 2650.56 1647.62 1121.53 120.89 1128.02 
9581 2
12292800 -23800.5 3752 1648.2 971.812 213.674 995.025 
12292700 -23544.7 2793.6 1681.87 1120.64 279.917 1155.07 
9581.5 2
12292800 -23192.5 3967.67 1688.73 1228.15 435.69 1303.14 
12292700 -23028.1 3222.67 1746.27 1043.5 866.801 1356.55 
9582 2
12292800 -22523.1 4085.73 1287.4 1352.32 238.519 1373.2 
12292700 -22400.2 3353.13 1280.53 1268.55 263.569 1295.64 
9582.5 2
12292800 -21942.6 4153.4 1233.07 1172.79 136.7 1180.73 
12292700 -21945.1 3261.53 1144.93 919.327 -185.051 937.766 
9583 2
12292800 -21537.5 4290.07 1535.07 818.316 276.094 863.638 
12292700 -21673.3 3337.47 1462.07 549.226 153.401 570.246 
9583.5 2
12292800 -21027.4 4377.06 1444.94 996.403 169.914 1010.79 
12292700 -21131.6 3419.56 1454.94 1058.02 160.343 1070.1 
9584 2
12292800 -20448.9 4483.47 1428.33 1132.11 208.227 1151.1 
12292700 -20588.8 3467.4 1545.07 1062.16 93.6155 1066.28 
9584.5 2
12292800 -19964 4391.87 1361.2 977.554 -184.677 994.845 
12292700 -20252.8 3386.4 1405.67 677.419 -163.306 696.826 
9585 2
12292800 -19290 4258.87 1379.2 1361.62 -268.687 1387.87 
12292700 -19772.1 3279.13 1424.73 971.044 -216.7 994.93 
9585.5 2
12292800 -18700.5 4206.07 1384.93 1190.84 -106.667 1195.61 
12292700 -19097.8 3257 1473.73 1362.29 -44.7138 1363.02 
9586 2
12292800 -18044.8 4112.27 1434.53 1324.71 -189.495 1338.2 
12292700 -18523.3 3323.13 1396.13 1160.54 133.603 1168.2 
9586.5 2
12292800 -17429.9 4145.73 1468.93 1239.65 67.4731 1241.49 
12292700 -18014 3261.87 1415.6 1026.88 -123.522 1034.28 
9587 2
12292800 -16870.9 4062.06 1502.94 1091.79 -163.42 1103.95 
12292700 -17404.6 3143.19 1521.5 1190.19 -231.795 1212.55 
9587.5 2
12292800 -16358 3929.53 1483 1003.79 -259.353 1036.76 
12292700 -16908.9 3056.67 1540.93 970.173 -169.317 984.837 
9588 2
12292800 -15822.8 3744.13 1521.47 1081.21 -374.545 1144.25 
12292700 -16372.9 2985.2 1552.4 1082.69 -144.377 1092.28 
9588.5 2
12292800 -15184.7 3663.73 1484.67 1289.02 -162.424 1299.22 
12292700 -15809 2877.27 1568.8 1139.26 -218.047 1159.94 
9589 2
12292800 -14673 3550.67 1537.53 1033.8 -228.418 1058.74 
12292700 -15289.3 2774.13 1549.73 1049.83 -208.35 1070.31 
9589.5 2
12292800 -14120.5 3446.4 1530 1116.23 -210.64 1135.93 
12292700 -14640.4 2745.27 1557.87 1310.98 -58.3165 1312.27 
9590 2
12292800 -13605 3340.07 1519.13 1041.35 -214.815 1063.27 
12292700 -14122.6 2687.33 1574.53 1046.06 -117.037 1052.59 
9590.5 2
12292800 -13039.8 3250.62 1517.94 1104 -174.691 1117.74 
12292700 -13563.3 2592.12 1602.69 1092.36 -185.954 1108.07 
9591 2
12292800 -12415.6 3270.47 1574.53 1221.43 38.8291 1222.05 
12292700 -12893.4 2517.6 1581.8 1310.98 -145.841 1319.07 
9591.5 2
12292800 -11971.6 3229.2 1497.93 891.566 -82.8648 895.409 
12292700 -12356.1 2569.93 1588.33 1078.85 105.087 1083.95 
9592 2
12292800 -11488.3 3141.73 1535.27 976.431 -176.7 992.291 
12292700 -11846.5 2465 1636.53 1029.49 -211.987 1051.09 
9592.5 2
12292800 -10950.3 3123.47 1525.07 1086.73 -36.9024 1087.36 
12292700 -11289.3 2275.8 1625 1125.66 -382.222 1188.78 
9593 2
12292800 -10489.6 3013.6 1541.53 930.774 -221.953 956.872 
12292700 -10743.5 2236.4 1624.33 1102.63 -79.596 1105.5 
9593.5 2
12292800 -9947.87 2955.27 1517 1094.41 -117.845 1100.74 
12292700 -10269.9 2140.07 1516 956.768 -194.613 976.36 
9594 2
12292800 -9451.06 2901.12 1527.5 970.321 -105.745 976.066 
12292700 -9738.31 2158.69 1556.94 1038.32 36.3688 1038.96 
9594.5 2
12292800 -8919.27 2884.47 1494.47 1040.7 -32.5995 1041.21 
12292700 -9146 2069.33 1574.47 1159.12 -174.861 1172.24 
9595 2
12292800 -8356.27 2781.13 1490.33 1137.37 -208.754 1156.37 
12292700 -8594.67 2095.67 1553.53 1113.8 53.1987 1115.07 
9595.5 2
12292800 -7911.6 2783.93 1447.67 898.316 5.65657 898.334 
12292700 -8037.73 2118.2 1478 1125.12 45.5219 1126.04 
9596 2
12292800 -7321.73 2810.47 1446.67 1191.65 53.6027 1192.85 
12292700 -7483.53 2059.8 1514.27 1119.6 -117.98 1125.79 
9596.5 2
12292800 -6644.27 2795.33 1541.2 1368.62 -30.5724 1368.96 
12292700 -6935.33 2094.47 1567.87 1107.47 70.0337 1109.69 
9597 2
12292800 -6087.27 2702.93 1374.13 1125.25 -186.667 1140.63 
12292700 -6477 2067.27 1403.47 925.926 -54.9495 927.555 
9597.5 2
12292800 -5604.81 2631.56 1155.25 942.293 -139.396 952.548 
12292700 -5874.69 2072.5 1189.25 1176.39 10.2214 1176.44 
9598 2
12292800 -4807.8 2565.73 1539.67 1559.71 -128.824 1565.02 
12292700 -5079.6 2010.33 1406.2 1555.94 -121.657 1560.69 
9598.5 2
12292800 -4194.73 2540.8 1752.2 1238.52 -50.3704 1239.54 
12292700 -4485.53 1998.33 1685.6 1200.13 -24.2424 1200.38 
9599 2
12292800 -3615.93 2557.2 1807.47 1169.29 33.1313 1169.76 
12292700 -3937.27 2086.93 1484.8 1107.61 178.99 1121.98 
9599.5 2
12292800 -3141.87 2574.73 1818.93 957.71 35.4209 958.365 
12292700 -3339 2078.6 1419.6 1208.62 -16.835 1208.74 
9600 2
12292800 -2574.67 2423.2 1759.13 1145.86 -306.128 1186.05 
12292700 -2804.8 1989.93 1458.93 1079.19 -179.125 1093.96 
9600.5 2
12292800 -2068.8 2373.8 1754.73 1019.89 -99.5968 1024.74 
12292700 -2263.47 1887.6 1499.47 1091.4 -206.317 1110.73 
9601 2
12292800 -1507.06 2249.56 1721.31 1097.14 -242.651 1123.66 
12292700 -1819.5 1543.56 1703.88 867.122 -671.948 1097 
9601.5 2
12292800 -1022.07 2095.27 1707.13 949.111 -301.949 995.985 
12292700 -1217.2 1445.87 1717.67 1178.67 -191.186 1194.07 
9602 2
12292800 -498.667 2102.8 1699 1057.37 15.2189 1057.48 
12292700 -587.867 1530.6 1726.4 1271.38 171.178 1282.85 
9602.5 2
12292800 114.867 2058.33 1676.27 1239.46 -89.8316 1242.71 
12292700 -151.2 1607.73 1667.27 882.155 155.825 895.812 
9603 2
12292800 645.333 2059 1664.93 1071.65 1.3468 1071.65 
12292700 430.667 1551.13 1671.13 1175.49 -114.343 1181.04 
9603.5 2
12292800 1192.27 2036.53 1640.87 1102.69 -45.2957 1103.62 
12292700 973.8 1464.2 1682.07 1095.03 -175.269 1108.96 
9604 2
12292800 1755.44 2005.75 1633.06 1099.94 -60.1237 1101.59 
12292700 1429.31 1329.44 1574.81 889.673 -263.208 927.791 
9604.5 2
12292800 2292.4 1869.07 1647.47 1050.81 -267.482 1084.32 
12292700 1937.53 1215.4 1531.67 994.561 -223.165 1019.29 
9605 2
12292800 2792.73 1625.2 1602.87 1010.77 -492.66 1124.45 
12292700 2549.47 802.333 1519.87 1236.23 -834.478 1491.51 
9605.5 2
12292800 3419.13 1386.13 1637.6 1265.45 -482.963 1354.48 
12292700 3318 335.267 1795.73 1552.59 -943.569 1816.83 
9606 2
12292800 3904.87 1036.53 1664.4 981.279 -706.263 1209.01 
12292700 3847.47 86.0667 1827.6 1069.63 -503.434 1182.18 
9606.5 2
12292800 4450.47 577.6 1662.93 1102.22 -927.138 1440.31 
12292700 4232 -179.933 1801.33 776.835 -537.374 944.586 
9607 2
12292800 4943.47 276.8 1656.27 995.96 -607.677 1166.71 
12292700 4614.53 -476.467 1796.47 772.795 -599.057 977.794 
9607.5 2
12292800 5390.69 -99.5 1655.88 873.478 -734.961 1141.55 
12292700 4985.31 -863.188 1771.38 724.178 -755.314 1046.39 
9608 2
12292800 5869.13 -516 1636.13 936.293 -815.068 1241.36 
12292700 5394.07 -1224.33 1766.4 799.91 -706.743 1067.4 
9608.5 2
12292800 6257.6 -952.133 1644.33 784.781 -881.077 1179.91 
12292700 5772.27 -1611.27 1777.2 764.04 -781.684 1093.06 
9609 2
12292800 6757.07 -1291.67 1665.67 1009.02 -685.926 1220.09 
12292700 6266.47 -1923.13 1765 998.384 -630.034 1180.56 
9609.5 2
12292800 7227.2 -1668.27 1656 947.849 -759.274 1214.46 
12292700 6830 -2279.2 1661.93 1136.16 -717.876 1343.95 
9610 2
12292800 7798.27 -1997.47 1653.87 1153.67 -665.051 1331.63 
12292700 7353.87 -2461.13 1647.07 1058.32 -367.542 1120.32 
9610.5 2
12292800 8290.6 -2262.13 1663.93 994.613 -534.68 1129.22 
12292700 7896.87 -2780.33 1725.33 1096.97 -644.848 1272.47 
9611 2
12292800 8737.75 -2622 1689.38 871.637 -701.494 1118.86 
12292700 8340.94 -3134.62 1701.62 865.635 -690.627 1107.38 
9611.5 2
12292800 9300.73 -2953.2 1692.67 1097.43 -645.614 1273.25 
12292700 8943.33 -3441.4 1700.27 1174.26 -598.002 1317.76 
9612 2
12292800 9713.13 -3303.67 1703.93 833.131 -708.013 1093.34 
12292700 9361.73 -3815.13 1709.07 845.253 -755.017 1133.36 
9612.5 2
12292800 10124.5 -3597.2 1694.73 831.111 -592.997 1020.98 
12292700 9732 -4113.8 1700.13 748.013 -603.367 961.029 
9613 2
12292800 10583.8 -3887.73 1663.73 927.811 -586.936 1097.87 
12292700 10092.9 -4460.67 1700.93 729.158 -700.741 1011.29 
9613.5 2
12292800 11075.5 -4160.2 1627.47 993.266 -550.438 1135.59 
12292700 10526.8 -4834.47 1680.27 876.498 -755.152 1156.94 
9614 2
12292800 11504.1 -4505.93 1610.67 865.859 -698.451 1112.45 
12292700 11013.6 -5113.73 1713.33 983.434 -564.175 1133.77 
9614.5 2
12292800 12052.6 -4843.25 1633.56 1071.28 -658.822 1257.65 
12292700 11446.8 -5531.06 1736.19 846.118 -815.096 1174.86 
9615 2
12292800 12669.7 -5354.13 1658 1207.64 -999.772 1567.78 
12292700 11965.4 -5998.07 1756.13 1014.85 -913.902 1365.7 
9615.5 2
12292800 13183.2 -5733.27 1686.53 1037.44 -765.926 1289.55 
12292700 12515.1 -6378.67 1754.8 1110.44 -768.889 1350.65 
9616 2
12292800 13639.3 -6068.53 1734.4 919.624 -675.941 1141.32 
12292700 12991.7 -6688.2 1741.87 960.887 -624.059 1145.75 
9616.5 2
12292800 13945.8 -6451.47 1672.2 619.125 -773.603 990.846 
12292700 13372.8 -7023.6 1778.67 769.966 -677.576 1025.65 
9617 2
12292800 14337.9 -6865 1637.6 792.189 -835.421 1151.3 
12292700 13747.7 -7321.07 1776.47 757.441 -600.943 966.876 
9617.5 2
12292800 14741.9 -7261.47 1620.8 816.162 -800.943 1143.52 
12292700 14153.9 -7803.73 1757.2 820.606 -975.084 1274.43 
9618 2
12292800 15321 -7974.5 1612.12 1130.99 -1392.64 1794.04 
12292700 14598.6 -8359.56 1719.25 868.538 -1085.6 1390.29 
9618.5 2
12292800 15767.5 -8559.33 1789.67 873.842 -1144.49 1439.95 
12292700 15114.6 -9000.2 1754.8 1009.74 -1253.69 1609.76 
9619 2
12292800 16035.3 -9076.93 1879.93 540.875 -1045.66 1177.26 
12292700 15522.6 -9371.13 1782.6 824.242 -749.36 1113.96 
9619.5 2
12292800 16452.9 -9562.67 1791.47 843.771 -981.279 1294.16 
12292700 15906.4 -9868 1800.33 775.354 -1003.77 1268.36 
9620 2
12292800 16794.1 -10030.4 1796.13 689.158 -944.916 1169.53 
12292700 16274.1 -10319 1799 742.761 -911.111 1175.51 
9620.5 2
12292800 17184.3 -10350 1792.6 788.283 -645.657 1018.95 
12292700 16739.2 -10686.1 1790.27 939.663 -741.549 1197.02 
9621 2
12292800 17596.9 -10653.2 1755 805.998 -592.163 1000.14 
12292700 17105.2 -11131.1 1801.19 714.941 -869.255 1125.5 
9621.5 2
12292800 18074.1 -11073.7 1758.27 933.717 -822.986 1244.64 
12292700 17537.9 -11455.1 1793.33 846.608 -633.937 1057.65 
9622 2
12292800 18690.7 -11253.9 1742.8 1245.66 -363.906 1297.72 
12292700 18169.1 -11844.1 1866.53 1275.29 -785.859 1497.97 
9622.5 2
12292800 19545.6 -11582.7 1689.27 1727.14 -664.377 1850.51 
12292700 19060.1 -12154.5 1799.53 1799.87 -627.205 1906.02 
9623 2
12292800 20072.7 -11838.3 1676.53 1064.78 -516.229 1183.32 
12292700 19599.1 -12551 1826.47 1089.02 -800.943 1351.84 
9623.5 2
12292800 20560.4 -12179.7 1705.47 985.32 -689.697 1202.72 
12292700 20002.2 -12735.1 1811.6 814.276 -371.852 895.164 
9624 2
12292800 20991.3 -12423.7 1676.53 870.438 -493.064 1000.39 
12292700 20441.8 -13067.3 1774.47 888.081 -671.111 1113.14 
9624.5 2
12292800 21343.8 -12808.6 1650.31 688.566 -751.619 1019.34 
12292700 20884.1 -13311.1 1780.62 863.794 -476.286 986.402 
9625 2
12292800 21779.7 -13089.1 1635.53 852.944 -548.932 1014.32 
12292700 21301.8 -13596.9 1775.13 817.49 -559.312 990.515 
9625.5 2
12292800 22256.3 -13302.2 1645.4 962.963 -430.572 1054.84 
12292700 21779.9 -13874.3 1763.6 965.926 -560.404 1116.72 
9626 2
12292800 22762.7 -13544.9 1640.8 1023.03 -490.236 1134.43 
12292700 22329.5 -14128.3 1741.6 1110.17 -513.131 1223.02 
9626.5 2
12292800 23317.9 -13717.8 1585.53 1121.48 -349.36 1174.64 
12292700 22947.4 -14366.7 1662.13 1248.35 -481.481 1337.98 
9627 2
12292800 23956.2 -14012.9 1600 1289.56 -596.229 1420.73 
12292700 23648.9 -14518.8 1670.6 1417.1 -307.34 1450.05 
9627.5 2
12292800 24557.8 -14262.6 1641.67 1215.35 -504.377 1315.86 
12292700 24157.9 -14845.1 1702.47 1028.42 -659.259 1221.58 
9628 2
12292800 25046.1 -14622.6 1631.62 953.638 -703.052 1184.78 
12292700 24647 -15048.1 1695.5 955.208 -396.346 1034.17 
9628.5 2
12292800 25497.8 -14864 1687.6 882.3 -471.558 1000.41 
12292700 25035 -15280 1669.73 757.812 -453.003 882.888 
9629 2
12292800 26049.8 -15017.5 1660.8 1115.15 -310.034 1157.45 
12292700 25422.8 -15420.5 1712.67 783.434 -283.771 833.244 
9629.5 2
12292800 26610.1 -15259.3 1631.53 1131.99 -488.62 1232.94 
12292700 25936.7 -15787.5 1654.47 1038.25 -741.549 1275.87 
9630 2
12292800 27077.1 -15491.8 1659.6 943.3 -469.63 1053.74 
12292700 26489.9 -16089.1 1665.2 1117.58 -609.293 1272.88 
9630.5 2
12292800 27744.7 -15877 1673 1348.82 -778.182 1557.2 
12292700 27150.3 -16341.5 1688.87 1334.14 -509.899 1428.26 
9631 2
12292800 28318.4 -15926.1 1691.94 1120.52 -95.9473 1124.62 
12292700 27679.4 -16509 1696.81 1033.28 -327.083 1083.82 
9631.5 2
12292800 28839.4 -16105.1 1719.33 1019.5 -350.179 1077.96 
12292700 28281.1 -16640.4 1754.93 1177.48 -257.143 1205.23 
9632 2
12292800 29421.7 -16172.3 1725.07 1176.43 -135.758 1184.24 
12292700 28725.9 -16785.9 1769.47 898.721 -293.872 945.547 
9632.5 2
12292800 29815.3 -16437.1 1747.8 795.017 -534.949 958.239 
12292700 29267.5 -16999.5 1742.47 1094.01 -431.515 1176.03 
9633 2
12292800 30501.5 -16508.7 1694.87 1386.4 -144.646 1393.92 
12292700 29769.2 -17006.7 1735.33 1013.6 -14.6801 1013.71 
9633.5 2
12292800 31046.9 -16641 1646.13 1101.68 -267.34 1133.66 
12292700 30269.6 -17121.7 1764 1010.91 -232.323 1037.26 
9634 2
12292800 31542.9 -16850.2 1678.87 993.988 -419.238 1078.78 
12292700 30845.5 -17299.4 1682.07 1154.04 -356.045 1207.72 
9634.5 2
12292800 32223.6 -16889.7 1754.2 1366.93 -79.2503 1369.23 
12292700 31405.8 -17694.9 1739.67 1125.17 -794.11 1377.18 
9635 2
12292800 32931.1 -17158.7 1608.31 1381.88 -525.431 1478.41 
12292700 32060 -17964.4 1781.19 1277.73 -526.506 1381.96 
9635.5 2
12292800 33493.7 -17358.5 1572.4 1100.86 -391.088 1168.27 
12292700 32829.3 -18095 1775.73 1505.41 -255.504 1526.94 
9636 2
12292800 34004.7 -17461.3 1624.53 1032.32 -207.542 1052.98 
12292700 33397.3 -18157.3 1714.47 1147.61 -125.791 1154.48 
9636.5 2
12292800 34566 -17572.3 1668.53 1134.01 -224.242 1155.97 
12292700 34056.9 -18164.2 1703.47 1332.39 -14.0067 1332.46 
9637 2
12292800 35094.7 -17588.4 1660.2 1068.01 -32.5926 1068.51 
12292700 34636.1 -18199.6 1731.2 1170.1 -71.5152 1172.28 
9637.5 2
12292800 35703.1 -17675.3 1643.6 1229.23 -175.623 1241.71 
12292700 35174.3 -18262.1 1721.33 1087.41 -126.195 1094.71 
9638 2
12292800 36273.7 -17782.8 1629.67 1152.59 -217.104 1172.86 
12292700 35682.8 -18333.3 1719.73 1027.21 -143.838 1037.23 
9638.5 2
12292800 36882 -17879.2 1624.94 1188.15 -188.257 1202.97 
12292700 36320.4 -18399.3 1702.19 1245.26 -128.996 1251.93 
9639 2
12292800 37539.9 -17950.2 1607.33 1287.41 -138.968 1294.89 
12292700 36976 -18564.1 1728.87 1283.02 -322.546 1322.95 
9639.5 2
12292800 38207.1 -18147.7 1603.13 1348.01 -399.057 1405.84 
12292700 37567.1 -18621.8 1744.27 1194.07 -116.498 1199.74 
9640 2
12292800 38784.5 -18339.7 1606.87 1166.33 -387.879 1229.14 
12292700 38123.6 -18710.6 1686 1124.31 -179.394 1138.53 
9640.5 2
12292800 39373.3 -18367.3 1598.87 1189.63 -55.7576 1190.94 
12292700 38639.3 -18821.8 1642.67 1041.89 -224.646 1065.83 
9641 2
12292800 40057.3 -18347.2 1604.2 1381.68 40.6734 1382.28 
12292700 39167.7 -18762.5 1646.13 1067.34 119.731 1074.03 
9641.5 2
12292800 40583.7 -18249.4 1630.13 1063.57 197.576 1081.76 
12292700 39712.9 -18880.1 1648.27 1101.41 -237.576 1126.75 
9642 2
12292800 41198 -18154.1 1658.75 1199.74 186.206 1214.1 
12292700 40351.9 -18777.3 1608 1248.19 200.822 1264.24 
9642.5 2
12292800 41712.5 -18042.2 1686.87 1006.91 218.909 1030.44 
12292700 40877.5 -18720.8 1557.33 1028.43 110.592 1034.36 
9643 2
12292800 42261.3 -17941.6 1672.33 1108.69 203.232 1127.16 
12292700 41369.9 -18515 1643.47 994.882 415.758 1078.26 
9643.5 2
12292800 42717.7 -18044 1637.33 922.02 -206.869 944.942 
12292700 41920.8 -18435.6 1675.67 1112.86 160.404 1124.36 
9644 2
12292800 43204.7 -18006 1582.87 983.838 76.7677 986.829 
12292700 42427.3 -18414.4 1634.07 1023.16 42.8283 1024.06 
9644.5 2
12292800 43758.9 -18014.1 1569.27 1119.46 -16.431 1119.58 
12292700 43085.4 -18379.7 1611.67 1329.56 70.1684 1331.41 
9645 2
12292800 44155.6 -18092.1 1567.88 774.797 -152.205 789.605 
12292700 43478.9 -18333.9 1613.81 768.506 89.4368 773.693 
9645.5 2
12292800 44239.7 -18463.9 1563 164.396 -726.18 744.556 
12292700 43817.4 -18063.3 1613.4 661.182 528.402 846.386 
