# Supplementary material for: Intrinsic group behaviour: Dependence of pedestrian dyad dynamics on principal social and personal features
Source: PLoS One. 2017 Nov 2;12(11):e0187253. doi: 10.1371/journal.pone.0187253 (PMC5667819; doi:10.1371/journal.pone.0187253)
Supplement: S1 Data Set — (ZIP) [file pone.0187253.s001.zip › set/trajectories/traj_2_0508_87.dat]

2 12285101 12284600 1 0 0 0 1 1 0 20 20 20 1634.62 1713.07 1556.17
9526 1
12284600 1120.42 8671.83 1369 0 0 0 
9526.5 1
12284600 1231.69 8241.62 1534.75 240.846 -931.187 961.829 
9527 1
12284600 1343.8 7806.67 1600 219.398 -851.19 879.011 
9527.5 1
12284600 1522.8 7395.73 1643.93 361.616 -830.168 905.509 
9528 1
12284600 1693.4 6979.6 1783.4 344.646 -840.673 908.577 
9528.5 1
12284600 1957 6704.33 1752.07 532.525 -556.094 769.951 
9529 1
12284600 2379 6372.87 1763.73 852.525 -669.63 1084.07 
9529.5 1
12284600 2553.06 5912.25 1771.38 339.966 -899.642 961.734 
9530 1
12284600 3010.13 5335.4 1713.93 892.716 -1126.66 1437.47 
9530.5 1
12284600 3358 5148.93 1645.87 702.761 -376.7 797.356 
9531 1
12284600 3814.07 4924.87 1751.13 921.347 -452.66 1026.54 
9531.5 2
12285101 3351.92 3911.33 1528.08 0 0 0 
12284600 3935.67 4474.27 1796 245.657 -910.303 942.867 
9532 2
12285101 3563.33 3206.6 1523.13 475.094 -1583.67 1653.4 
12284600 3702.8 3638.67 1796.33 -470.438 -1688.08 1752.41 
9532.5 1
12284600 3982.33 3137.73 1693.47 564.714 -1011.99 1158.89 
9532.5 1
12285101 3669.5 2818 1521 377.817 -1382.92 1433.6 
9533 2
12285101 4968.55 3388.45 1489.55 1607.73 706.008 1755.92 
12284600 4271.19 2665.5 1501.62 564.168 -922.331 1081.19 
9533.5 2
12285101 5224.2 3041.6 1509.87 595.931 -808.519 1004.41 
12284600 4707 2419 1382.6 852.862 -482.387 979.832 
9534 2
12285101 5364.8 2508.07 1503.13 284.04 -1077.85 1114.64 
12284600 4995 1945 1394.93 581.818 -957.576 1120.47 
9534.5 2
12285101 5681.47 2006.87 1516.33 639.731 -1012.53 1197.69 
12284600 5389.27 1465.8 1417.4 796.498 -968.081 1253.63 
9535 2
12285101 6006.6 1566.4 1498.33 656.835 -889.832 1106 
12284600 5664.8 1119.47 1378.2 556.633 -699.663 894.074 
9535.5 2
12285101 6401.8 1038.33 1553.87 798.384 -1066.8 1332.47 
12284600 5982.47 632.533 1431.33 641.751 -983.704 1174.53 
9536 2
12285101 6814.93 639.733 1621.4 834.613 -805.253 1159.75 
12284600 6217.87 247.067 1433.33 475.556 -778.721 912.447 
9536.5 2
12285101 7074.06 154.125 1638.94 506.112 -948.454 1075.04 
12284600 6570.5 -196.938 1441.19 688.737 -867.196 1107.42 
9537 2
12285101 7445.53 -356.133 1692.47 726.949 -998.549 1235.13 
12284600 6964.47 -682.4 1472.67 770.972 -950.024 1223.5 
9537.5 2
12285101 7817.73 -820.333 1658.67 751.919 -937.778 1202 
12284600 7325.93 -1159.6 1488.67 730.236 -964.04 1209.39 
9538 2
12285101 8221.87 -1224.8 1675.27 816.431 -817.104 1155.08 
12284600 7687.07 -1492.47 1504.13 729.562 -672.458 992.2 
9538.5 2
12285101 8540.13 -1574.67 1632.33 642.963 -706.801 955.494 
12284600 8042.13 -1808.27 1487.47 717.306 -637.98 959.972 
9539 2
12285101 8891.13 -1983.87 1673.6 709.091 -826.667 1089.12 
12284600 8365.33 -2187.07 1548.47 652.929 -765.253 1005.95 
9539.5 2
12285101 9362.69 -2299.06 1636.19 921.004 -615.617 1107.81 
12284600 8789.44 -2625.44 1488.06 828.328 -856.193 1191.3 
9540 2
12285101 9762.47 -2550.2 1697.87 782.347 -491.463 923.906 
12284600 9176.07 -2984.13 1491.07 756.613 -701.949 1032.08 
9540.5 2
12285101 10255.5 -2878.47 1689 995.96 -663.165 1196.55 
12284600 9494.27 -3425.8 1510.53 642.828 -892.256 1099.7 
9541 2
12285101 10569.7 -3229.67 1615.13 634.882 -709.495 952.081 
12284600 9834.6 -3803.67 1457.47 687.542 -763.367 1027.35 
9541.5 2
12285101 10836.5 -3566.8 1599 538.855 -681.077 868.465 
12284600 10211.8 -4134.53 1443.33 762.02 -668.418 1013.64 
9542 2
12285101 11133.9 -4037.6 1647.2 600.943 -951.111 1125.05 
12284600 10629 -4422.13 1423.73 842.828 -581.01 1023.69 
9542.5 2
12285101 11414.4 -4419.2 1659.33 566.599 -770.909 956.732 
12284600 10954.3 -4789.8 1485.93 657.104 -742.761 991.706 
9543 2
12285101 11859.2 -4725.13 1746 894.97 -615.56 1086.23 
12284600 11308.5 -5107.2 1443.27 712.81 -638.632 957.052 
9543.5 2
12285101 12325.3 -5046.06 1632 908.601 -625.593 1103.14 
12284600 11694.1 -5573.06 1410.44 751.519 -908.114 1178.75 
9544 2
12285101 12800.7 -5510.8 1615.13 928.426 -907.69 1298.41 
12284600 12108.3 -6096.13 1457.13 809.123 -1021.62 1303.22 
9544.5 2
12285101 13250.7 -5868.87 1656.13 907.258 -721.909 1159.43 
12284600 12534.9 -6452.13 1493.07 859.946 -717.742 1120.12 
9545 2
12285101 13620.9 -6251.53 1662.47 747.879 -773.064 1075.62 
12284600 12939.5 -6800.2 1535.27 817.374 -703.165 1078.21 
9545.5 2
12285101 13969.3 -6623.33 1655.93 703.973 -751.111 1029.44 
12284600 13387.6 -7140.33 1622.93 905.32 -687.138 1136.56 
9546 2
12285101 14366 -6926.33 1650.07 801.347 -612.121 1008.39 
12284600 13713.7 -7462.8 1555.07 658.855 -651.448 926.539 
9546.5 2
12285101 14666.1 -7247.13 1639.2 606.195 -648.081 887.402 
12284600 14095.5 -7783.47 1549 771.313 -647.811 1007.27 
9547 2
12285101 15261.8 -7925.44 1661.44 1163.44 -1324.81 1763.16 
12284600 14608.1 -8216.88 1543.31 1001.16 -846.501 1311.06 
9547.5 2
12285101 15582.8 -8339.47 1658.53 628.278 -810.233 1025.29 
12284600 15075.9 -8621.73 1586.8 915.476 -792.286 1210.71 
9548 2
12285101 15972.4 -8655.87 1647.07 785.484 -637.903 1011.88 
12284600 15517.7 -9159.93 1574.2 890.591 -1085.08 1403.76 
9548.5 2
12285101 16312.5 -9172 1705.8 687.138 -1042.69 1248.75 
12284600 15919.5 -9592.4 1579.67 811.852 -873.67 1192.65 
9549 2
12285101 16885.5 -9408.6 1680.53 1157.58 -477.98 1252.38 
12284600 16194.4 -10011.4 1634.67 555.286 -846.465 1012.35 
9549.5 2
12285101 17135.7 -9645.87 1681.93 505.455 -479.327 696.59 
12284600 16556.3 -10351.8 1631.53 731.044 -687.677 1003.66 
9550 2
12285101 17377.9 -10240.8 1725.5 473.055 -1162 1254.6 
12284600 16862 -10721.9 1606.56 597.135 -722.803 937.558 
9550.5 2
12285101 17855.9 -10693.2 1785.07 935.413 -885.298 1287.92 
12284600 17268.3 -11085.3 1589.47 795.042 -711.138 1066.68 
9551 2
12285101 18583.3 -10964.8 1713.8 1469.36 -548.687 1568.46 
12284600 17829.1 -11436.8 1565.67 1133.06 -710.168 1337.23 
9551.5 2
12285101 19161.3 -11362.8 1702.53 1167.81 -804.04 1417.84 
12284600 18461.3 -11832.9 1513.73 1277.17 -800.269 1507.18 
9552 2
12285101 19446.5 -11530.9 1691.33 576.162 -339.663 668.83 
12284600 18925.8 -12085 1544.2 938.316 -509.226 1067.59 
9552.5 2
12285101 19863.1 -11823.4 1707.6 841.481 -590.842 1028.2 
12284600 19414.3 -12428.2 1581.27 986.801 -693.333 1206.02 
9553 2
12285101 20227.5 -12140.4 1740.87 736.162 -640.404 975.731 
12284600 19727.3 -12599.2 1508.8 632.323 -345.455 720.536 
9553.5 2
12285101 20696.4 -12351.8 1755.56 915.837 -412.793 1004.57 
12284600 20153.9 -12853.2 1524.56 833.219 -496.069 969.711 
9554 2
12285101 21039.7 -12574.1 1753.07 671.804 -435.192 800.445 
12284600 20482.3 -13159.7 1520.6 642.645 -599.764 879.039 
9554.5 2
12285101 21272.2 -12716.4 1739.53 469.764 -287.407 550.71 
12284600 20827.1 -13429.1 1547.33 696.566 -544.242 883.97 
9555 2
12285101 21603.4 -12918.7 1803.33 669.091 -408.62 783.998 
12284600 21208.3 -13652.9 1568.6 770.101 -452.256 893.079 
9555.5 2
12285101 21929.5 -13210.3 1802.33 658.721 -589.226 883.798 
12284600 21590.7 -13823.9 1482.53 772.525 -345.32 846.192 
9556 2
12285101 22322.5 -13510.3 1706.27 793.939 -606.061 998.824 
12284600 21943.7 -13982.1 1478.47 713.131 -319.596 781.472 
9556.5 2
12285101 22684.2 -13844.8 1604.27 730.774 -675.69 995.283 
12284600 22343.6 -14290.9 1487.53 807.946 -623.973 1020.84 
9557 2
12285101 23145.2 -14164.2 1550.25 900.366 -623.804 1095.35 
12284600 22774.1 -14708.4 1489.62 840.869 -815.316 1171.24 
9557.5 2
12285101 23664.5 -14408.4 1669.53 1016.33 -477.911 1123.09 
12284600 23158.8 -15031.9 1515.67 752.789 -633.056 983.591 
9558 2
12285101 23991.9 -14748.9 1686.13 660.081 -686.425 952.305 
12284600 23620.7 -15348.8 1501.6 931.183 -638.978 1129.33 
9558.5 2
12285101 24398.6 -14956.1 1704 821.549 -418.721 922.101 
12284600 23882.6 -15590.3 1506.07 529.158 -487.811 719.7 
9559 2
12285101 24563 -15095.3 1671.13 332.121 -281.077 435.097 
12284600 24241.1 -15877.5 1393.53 724.175 -580.337 928.02 
9559.5 2
12285101 24954.9 -15100.4 1637.27 791.65 -10.3704 791.718 
12284600 24637.7 -16033.7 1511.87 801.347 -315.556 861.239 
9560 2
12285101 25350.1 -15106.9 1668.5 771.867 -12.6465 771.97 
12284600 24962.6 -16221.6 1421 634.432 -366.976 732.922 
9560.5 2
12285101 25800.4 -15227.6 1567.87 881.287 -236.252 912.404 
12284600 25463.9 -16312.5 1403.67 981.156 -177.772 997.131 
9561 2
12285101 26223.3 -15409.3 1602.73 854.411 -367.003 929.897 
12284600 25977.5 -16351.2 1423.47 1037.58 -78.2492 1040.52 
9561.5 2
12285101 26775 -15673.6 1554 1114.48 -534.007 1235.81 
12284600 26556 -16461 1438.13 1168.62 -221.818 1189.49 
9562 2
12285101 27303 -15886 1627.6 1066.67 -429.091 1149.74 
12284600 27010.9 -16561.7 1495.6 918.923 -203.367 941.157 
9562.5 2
12285101 27836.3 -16143.3 1713.33 1077.44 -519.865 1196.3 
12284600 27506.8 -16717.1 1542.8 1001.89 -313.939 1049.92 
9563 2
12285101 28453.7 -16365.1 1739.53 1244.62 -447.043 1322.47 
12284600 28008.6 -16818.9 1539.8 1011.69 -205.242 1032.3 
9563.5 2
12285101 28832.8 -16420 1757.75 740.519 -107.292 748.251 
12284600 28505.6 -16939.8 1570.31 970.63 -236.1 998.932 
9564 2
12285101 29302.1 -16578.9 1709.87 918.306 -310.894 969.505 
12284600 28948.3 -17134.1 1494.87 866.479 -380.398 946.303 
9564.5 2
12285101 29804.5 -16724.9 1732.2 1015.08 -294.949 1057.07 
12284600 29442.9 -17339.5 1519.73 999.057 -414.949 1081.8 
9565 2
12285101 30281.9 -16858.5 1627.07 964.31 -269.899 1001.37 
12284600 29967.7 -17324.6 1489 1060.34 30.1684 1060.77 
9565.5 2
12285101 30903.8 -16977.5 1591.87 1256.43 -240.404 1279.22 
12284600 30636.3 -17481.4 1412.13 1350.71 -316.768 1387.35 
9566 2
12285101 31479.5 -17225.7 1504.47 1163.1 -501.414 1266.58 
12284600 31170.4 -17647.3 1339.6 1078.92 -335.084 1129.76 
9566.5 2
12285101 31923.9 -17695.5 1458 897.778 -949.091 1306.44 
12284600 31621.8 -18096.8 1343 911.919 -908.148 1286.98 
9567 2
12285101 32522.8 -17732.3 1535.75 1169.56 -71.9645 1171.78 
12284600 32254.6 -18196.2 1422.88 1235.99 -194.238 1251.16 
9567.5 2
12285101 33118.5 -18001.8 1643.33 1158.98 -524.295 1272.05 
12284600 32974.1 -18463.4 1471.07 1399.69 -519.747 1493.08 
9568 2
12285101 33745.3 -18197.9 1685.73 1266.4 -396.094 1326.9 
12284600 33415.2 -18717.5 1513.8 891.178 -513.266 1028.42 
9568.5 2
12285101 34405.3 -18224.8 1688.87 1333.33 -54.4108 1334.44 
12284600 33925 -18819.9 1473.4 1029.9 -207.003 1050.5 
9569 2
12285101 34894.7 -18321.7 1646.27 988.687 -195.69 1007.87 
12284600 34470.7 -18946.2 1501.07 1102.36 -255.084 1131.49 
9569.5 2
12285101 35386.7 -18468.2 1665.87 993.939 -296.027 1037.09 
12284600 34929.3 -19077.5 1513 926.465 -265.185 963.67 
9570 2
12285101 35764.9 -18680.7 1644.53 763.906 -429.36 876.3 
12284600 35459.3 -19272.9 1485.87 1070.84 -394.882 1141.33 
9570.5 2
12285101 36227.4 -18890.1 1647.69 903.459 -408.968 991.712 
12284600 35936.1 -19459.7 1482.19 931.112 -364.754 1000.01 
9571 2
12285101 36811.7 -19055.7 1640.73 1143.31 -324.087 1188.35 
12284600 36472 -19684.4 1480.6 1048.8 -439.75 1137.26 
9571.5 2
12285101 37411.9 -19200.7 1694.33 1212.66 -292.929 1247.54 
12284600 37034.7 -19856.1 1518 1136.84 -346.801 1188.56 
9572 2
12285101 37944.6 -19326.5 1708.6 1076.09 -254.141 1105.7 
12284600 37541.7 -20079.5 1563.67 1024.24 -451.448 1119.32 
9572.5 2
12285101 38449.6 -19584.3 1687.13 1020.2 -520.673 1145.39 
12284600 38088.3 -20199.7 1613.07 1104.11 -242.694 1130.47 
9573 2
12285101 38963.7 -19645.8 1765.13 1038.65 -124.31 1046.07 
12284600 38585.3 -20340.7 1624.4 1004.18 -284.983 1043.83 
9573.5 2
12285101 39462.5 -19794 1631.87 1007.68 -299.394 1051.21 
12284600 39029.5 -20486.6 1492.8 897.374 -294.68 944.519 
9574 2
12285101 40006.7 -19978.8 1603 1062.8 -360.84 1122.39 
12284600 39538.4 -20653.9 1459.94 993.831 -326.709 1046.15 
9574.5 2
12285101 40654.6 -20282.8 1544.4 1267.93 -595.01 1400.6 
12284600 40017.5 -20840 1409.67 937.688 -364.237 1005.95 
9575 2
12285101 41166.5 -20440.7 1610.07 1034.07 -319.057 1082.18 
12284600 40692.6 -21082.5 1457.6 1363.77 -489.966 1449.12 
9575.5 2
12285101 41531.7 -20489.2 1564.93 737.778 -97.9125 744.247 
12284600 41166.7 -21382.7 1484.4 957.845 -606.465 1133.7 
9576 2
12285101 42005.7 -20728.7 1530.53 957.576 -483.906 1072.9 
12284600 41697.2 -21481.7 1528.93 1071.65 -199.865 1090.13 
9576.5 2
12285101 42307.1 -20962.3 1565.87 609.024 -471.919 770.466 
12284600 42203.7 -21812.6 1503.13 1023.16 -668.552 1222.22 
9577 2
12285101 42905.9 -21417.4 1614.19 1169.54 -888.875 1468.99 
12284600 42630.1 -22100.8 1457.19 832.804 -562.915 1005.2 
9577.5 2
12285101 43712.1 -21792.3 1816 1577.55 -733.521 1739.75 
12284600 43077.7 -22421.3 1416.8 876.068 -627.242 1077.46 
9578 2
12285101 44112.1 -21957.3 1849.6 808.081 -333.468 874.183 
12284600 43573.8 -22630.6 1487.27 1002.15 -422.761 1087.68 
9578.5 2
12285101 44615.1 -22261.1 1655.13 1016.16 -613.603 1187.05 
12284600 44042 -22835.6 1449.2 945.859 -414.141 1032.55 
9579 2
12285101 45220.5 -22278.1 1671.6 1223.16 -34.3434 1223.65 
12284600 44620.2 -22915.2 1490.07 1168.08 -160.808 1179.1 
9579.5 2
12285101 45741.1 -22352.5 1700.6 1051.72 -150.438 1062.42 
12284600 45181.9 -22981.9 1533.27 1134.81 -134.815 1142.79 
9580 2
12285101 46131.1 -22555.4 1698.67 787.744 -409.832 887.977 
12284600 45615.7 -23137.3 1521.8 876.364 -313.939 930.898 
9580.5 2
12285101 46540.1 -22724.4 1720 798.82 -330.151 864.357 
12284600 46113.9 -23189.6 1566 972.933 -102.132 978.279 
9581 2
12285101 46957.1 -23017 1725.27 816.186 -572.529 996.97 
12284600 46528.5 -23401.7 1560.67 811.464 -415.085 911.466 
9581.5 2
12285101 47298.5 -23420.5 1725.87 689.562 -815.219 1067.74 
12284600 46928 -23769.5 1565.33 807.003 -742.896 1096.88 
9582 1
12285101 47539 -23739.1 1721.47 485.926 -643.502 806.361 
