# Supplementary material for: Intrinsic group behaviour: Dependence of pedestrian dyad dynamics on principal social and personal features
Source: PLoS One. 2017 Nov 2;12(11):e0187253. doi: 10.1371/journal.pone.0187253 (PMC5667819; doi:10.1371/journal.pone.0187253)
Supplement: S1 Data Set — (ZIP) [file pone.0187253.s001.zip › set/trajectories/traj_2_0508_86.dat]

2 12280400 12280401 0 1 0 0 2 0 1 30 30 30 1764.87 1789.66 1740.09
9484 1
12280400 8376.5 2221.25 1373.12 0 0 0 
9484.5 2
12280401 7563.29 1940 1135.71 0 0 0 
12280400 8397.8 1668.67 1389.73 56.2005 -1458 1459.09 
9485 2
12280401 7691.73 1310.2 1439.53 353.85 -1734.99 1770.7 
12280400 8568.27 1119.2 1428.4 344.377 -1110.03 1162.23 
9485.5 2
12280401 7932.27 661.6 1583.13 485.926 -1310.3 1397.5 
12280400 8677.4 626.867 1445.4 220.471 -994.613 1018.76 
9486 2
12280401 8134 3.46667 1610.2 407.542 -1329.56 1390.62 
12280400 8755.33 25.9333 1581.6 157.441 -1214.01 1224.17 
9486.5 2
12280401 8334.06 -573.438 1638.94 390.747 -1126.77 1192.6 
12280400 9054.38 -514.688 1610.62 584.066 -1055.9 1206.67 
9487 2
12280401 8537.8 -1180.47 1776.6 398.704 -1187.92 1253.05 
12280400 9217.93 -995.933 1615.27 320.075 -941.773 994.678 
9487.5 2
12280401 8635.27 -1697.27 1744.93 196.902 -1044.04 1062.45 
12280400 9366.67 -1524.8 1648.07 300.471 -1068.42 1109.86 
9488 2
12280401 8876.53 -2193.13 1717.73 487.407 -1001.75 1114.03 
12280400 9774.27 -1865 1609.93 823.434 -687.273 1072.56 
9488.5 2
12280401 9419.6 -2712.27 1794 1097.1 -1048.75 1517.74 
12280400 10156.7 -2362.4 1638.4 772.525 -1004.85 1267.48 
9489 2
12280401 9884.33 -3209.33 1777.93 938.855 -1004.18 1374.71 
12280400 10610 -2828.2 1723.73 915.825 -941.01 1313.1 
9489.5 2
12280401 10274.9 -3719.27 1726.33 788.956 -1030.17 1297.57 
12280400 10858 -3180.87 1705.8 501.01 -712.458 870.981 
9490 2
12280401 10541.6 -3988.94 1653.81 521.012 -526.701 740.856 
12280400 11165 -3593.56 1670.56 599.609 -806.047 1004.61 
9490.5 2
12280401 10869.3 -4431.73 1674.8 641.177 -866.528 1077.95 
12280400 11463.1 -4057.27 1661.4 583.301 -907.445 1078.75 
9491 2
12280401 11244.7 -4958.07 1715.4 758.384 -1063.3 1306.04 
12280400 11777.6 -4464.13 1792.67 635.421 -821.953 1038.93 
9491.5 2
12280401 11525.4 -5389.07 1713.13 567.138 -870.707 1039.12 
12280400 12151.2 -4944.47 1673.6 754.747 -970.37 1229.33 
9492 2
12280401 11875.3 -5945.8 1659.73 706.801 -1124.71 1328.36 
12280400 12530.3 -5560.13 1637.27 765.926 -1243.77 1460.69 
9492.5 2
12280401 12399.3 -6452 1722.8 1058.59 -1022.63 1471.86 
12280400 12902.9 -6013.6 1700.47 752.593 -916.094 1185.59 
9493 2
12280401 12803.9 -6858.44 1784 790.373 -793.823 1120.2 
12280400 13234.5 -6423.81 1686.88 647.721 -801.196 1030.27 
9493.5 2
12280401 13124.9 -7264.93 1776.13 628.041 -795.491 1013.53 
12280400 13647.7 -6791.07 1729.33 808.676 -718.697 1081.89 
9494 2
12280401 13462.8 -7682.53 1787.4 682.694 -843.636 1085.26 
12280400 13969.2 -7151.73 1711.4 649.428 -728.62 976.034 
9494.5 2
12280401 13757.4 -8008.6 1765.2 595.152 -658.721 887.76 
12280400 14297.9 -7584.4 1739.93 664.108 -874.074 1097.75 
9495 2
12280401 14114.4 -8271.4 1769.53 721.212 -530.909 895.551 
12280400 14619.1 -7931.07 1735.6 648.889 -700.337 954.74 
9495.5 2
12280401 14500.1 -8941.07 1727.87 779.259 -1352.86 1561.24 
12280400 14994.5 -8625.6 1708.07 758.249 -1403.1 1594.87 
9496 2
12280401 14823.5 -9621.33 1711.13 653.199 -1374.28 1521.61 
12280400 15373.7 -9066.87 1688.47 766.061 -891.448 1175.38 
9496.5 2
12280401 15113.6 -10126.7 1687.56 566.715 -987.02 1138.15 
12280400 15798.6 -9379.5 1692.56 829.997 -610.612 1030.41 
9497 2
12280401 15478.3 -10544.4 1781.4 713.715 -817.441 1085.17 
12280400 16228.3 -9851.87 1741.73 840.917 -924.397 1249.66 
9497.5 2
12280401 15976 -10874.7 1839.6 1005.39 -667.34 1206.71 
12280400 16526.1 -10128.6 1760.73 601.616 -559.057 821.272 
9498 2
12280401 16297.2 -11256.3 1837.93 648.889 -770.774 1007.55 
12280400 16956.7 -10549.6 1753 869.764 -850.505 1216.49 
9498.5 2
12280401 16769.3 -11520.9 1823.93 953.805 -534.545 1093.38 
12280400 17404.7 -10816 1752.4 905.185 -538.182 1053.09 
9499 2
12280401 17128.9 -11784.1 1804.4 726.465 -531.852 900.343 
12280400 17758.5 -11149.7 1699.2 714.747 -674.209 982.559 
9499.5 2
12280401 17877.7 -12179.9 1722.44 1462.41 -772.933 1654.11 
12280400 18072.3 -11498.7 1732.94 612.85 -681.551 916.568 
9500 2
12280401 18556.1 -12469.3 1669.33 1327.55 -566.455 1443.35 
12280400 18847.7 -11878.1 1704.93 1517.46 -742.555 1689.4 
9500.5 2
12280401 18981.7 -12825 1722.07 859.798 -718.519 1120.5 
12280400 19499.8 -12217.4 1701.73 1317.31 -685.387 1484.94 
9501 2
12280401 19431.7 -13100.5 1703 909.091 -556.633 1065.97 
12280400 19933.6 -12485.7 1719.93 876.364 -541.953 1030.4 
9501.5 2
12280401 19855.8 -13340.6 1747.8 856.835 -484.983 984.568 
12280400 20315 -12717.3 1706.67 770.505 -468.013 901.507 
9502 2
12280401 20242.7 -13597.9 1792.6 781.684 -519.865 938.77 
12280400 20697.1 -12970.7 1755.07 771.987 -511.785 926.222 
9502.5 2
12280401 20624.3 -13865.3 1755.33 770.774 -540.067 941.151 
12280400 21018.1 -13238.1 1767 648.485 -540.337 844.095 
9503 2
12280401 21090.9 -14121.2 1716.44 911.344 -499.967 1039.48 
12280400 21430.9 -13489.6 1731.88 806.258 -491.073 944.036 
9503.5 2
12280401 21578 -14171.6 1707.67 953.278 -98.5323 958.357 
12280400 21814.1 -13696.1 1706.27 749.894 -404.118 851.852 
9504 2
12280401 22029.7 -14394.9 1656 912.593 -451.044 1017.97 
12280400 22416.2 -13865.9 1616.27 1216.3 -343.165 1263.78 
9504.5 2
12280401 22501.3 -14622.6 1525.67 952.727 -460.067 1057.99 
12280400 22963.7 -14091.6 1502.53 1106.13 -455.892 1196.39 
9505 2
12280401 23041.3 -14636.3 1535.13 1088.58 -27.5538 1088.92 
12280400 23608.5 -14263.9 1532.8 1299.87 -347.312 1345.46 
9505.5 2
12280401 23607.1 -14737.8 1756.87 1143.03 -205.118 1161.29 
12280400 24272.3 -14423.6 1719.33 1341.14 -322.694 1379.42 
9506 2
12280401 24174.7 -15101.2 1736.73 1146.8 -734.141 1361.66 
12280400 24661.7 -14640.3 1707.73 786.667 -437.845 900.307 
9506.5 2
12280401 24546.2 -15410.4 1723.94 725.618 -603.857 944.016 
12280400 25105.6 -14917.8 1722.38 866.854 -541.829 1022.26 
9507 2
12280401 25004.2 -15760.5 1672.07 896.184 -685.241 1128.14 
12280400 25484 -15193.1 1613.27 740.582 -538.78 915.831 
9507.5 2
12280401 25537.4 -15992.6 1749.4 1077.17 -468.822 1174.77 
12280400 26021.5 -15463.1 1616.8 1085.93 -545.455 1215.22 
9508 2
12280401 26090.1 -16327.9 1715.53 1116.5 -677.306 1305.88 
12280400 26450.4 -15770.1 1573.53 866.397 -620.337 1065.58 
9508.5 2
12280401 26645.7 -16694.4 1650.13 1122.42 -740.471 1344.67 
12280400 27012.3 -16060.2 1683.67 1135.22 -585.993 1277.54 
9509 2
12280401 27265.2 -17020.2 1834.87 1251.58 -658.182 1414.09 
12280400 27568 -16297.1 1693.4 1122.56 -478.653 1220.35 
9509.5 2
12280401 27755.2 -17140.2 1844.19 957.129 -234.351 985.401 
12280400 28028.4 -16490.9 1756.56 899.17 -378.524 975.596 
9510 2
12280401 28426.3 -17250.2 1819.73 1313.27 -215.289 1330.8 
12280400 28568.5 -16650.3 1814.67 1057.06 -311.929 1102.12 
9510.5 2
12280401 28841.6 -17523.7 1742.33 838.923 -552.458 1004.49 
12280400 29020.3 -16873.9 1802.6 912.727 -451.717 1018.39 
9511 2
12280401 29312.6 -17598.3 1740.6 951.515 -150.842 963.397 
12280400 29549.5 -17071.5 1687.53 1068.96 -399.192 1141.06 
9511.5 2
12280401 29887 -17789.9 1720.87 1160.4 -387.071 1223.26 
12280400 30047.5 -17138.1 1649.87 1006.06 -134.411 1015 
9512 2
12280401 30345.9 -17965.9 1611.47 927.138 -355.421 992.929 
12280400 30536.9 -17355.7 1547.4 988.822 -439.596 1082.13 
9512.5 2
12280401 30891 -18174.2 1479.47 1101.14 -420.875 1178.84 
12280400 31115.1 -17644.5 1502 1167.95 -583.434 1305.56 
9513 2
12280401 31503.9 -18450.9 1380.19 1197.02 -540.503 1313.39 
12280400 31620.2 -17950.7 1420.06 986.564 -598.088 1153.7 
9513.5 2
12280401 32094.1 -18770.1 1285 1154.97 -624.519 1313.01 
12280400 32351.3 -18173.5 1421 1430.81 -435.967 1495.76 
9514 2
12280401 32784.6 -19156.7 1471.8 1395.02 -781.01 1598.76 
12280400 32797.7 -18460.2 1471.6 901.684 -579.259 1071.72 
9514.5 2
12280401 33385.4 -19386 1712 1213.74 -463.3 1299.16 
12280400 33642.4 -18573.6 1687.47 1706.53 -229.091 1721.84 
9515 2
12280401 33853.9 -19429.9 1777.6 946.532 -88.6195 950.671 
12280400 34158.2 -18738.6 1648.73 1042.02 -333.333 1094.04 
9515.5 2
12280401 34340.7 -19573.3 1771.67 983.3 -289.832 1025.12 
12280400 34597.1 -18895.5 1636.47 886.599 -317.037 941.579 
9516 2
12280401 34807.9 -19685 1698.67 943.973 -225.589 970.554 
12280400 35093 -19010.3 1648 1001.89 -231.785 1028.35 
9516.5 2
12280401 35342.2 -19851.8 1771.38 1043.59 -325.806 1093.26 
12280400 35654.5 -19209 1706.38 1096.68 -388.151 1163.34 
9517 2
12280401 35981.9 -20076.7 1734 1251.83 -440.028 1326.91 
12280400 36178.1 -19363.1 1677.47 1024.72 -301.5 1068.16 
9517.5 2
12280401 36464.9 -20256.2 1705.53 975.623 -362.694 1040.86 
12280400 36737 -19611.6 1723.07 1129.02 -502.088 1235.63 
9518 2
12280401 37085.8 -20461.4 1784.07 1254.41 -414.545 1321.13 
12280400 37257.3 -19797.4 1797.4 1051.04 -375.354 1116.06 
9518.5 2
12280401 37532.3 -20578.2 1817.27 900.269 -235.484 930.557 
12280400 37740.9 -19985.3 1831.73 975.134 -378.763 1046.11 
9519 2
12280401 38122.9 -20923.5 1868.8 1193 -697.643 1382.01 
12280400 38267.9 -20235.9 1829.67 1064.65 -506.397 1178.94 
9519.5 2
12280401 38516.1 -21088.3 1885.31 767.961 -321.834 832.671 
12280400 38785.9 -20413 1788.5 1011.6 -345.833 1069.09 
9520 2
12280401 38964.3 -21198.3 1911 877.242 -215.305 903.278 
12280400 39277.9 -20597.7 1815.47 962.932 -361.513 1028.56 
9520.5 2
12280401 39392.5 -21396.3 1930.6 865.051 -400 953.054 
12280400 39766.9 -20755.2 1677.27 987.879 -318.114 1037.83 
9521 2
12280401 39890.5 -21593.5 1796.13 1006.06 -398.249 1082.02 
12280400 40300.3 -20981.7 1639.13 1077.58 -457.508 1170.68 
9521.5 2
12280401 40295.1 -21745.8 1679.8 817.239 -307.744 873.262 
12280400 41101.5 -21302.4 1717.33 1618.59 -647.946 1743.46 
9522 2
12280401 41021.7 -22090.1 1717.93 1468.01 -695.488 1624.43 
12280400 41507.7 -21540.2 1759.87 820.606 -480.404 950.885 
9522.5 2
12280401 41531.7 -22341.1 1753.53 1030.17 -507.205 1148.26 
12280400 41765.3 -21728.6 1775.47 520.404 -380.606 644.734 
9523 2
12280401 42036.4 -22479.6 1733.62 985.881 -270.369 1022.28 
12280400 42324.9 -21867.7 1688 1092.98 -271.655 1126.23 
9523.5 2
12280401 42453.7 -22686.7 1734.67 816.495 -405.292 911.552 
12280400 42870 -22069.1 1693.53 1066.66 -394.219 1137.18 
9524 2
12280401 42967.6 -22854.7 1660.07 1036.16 -338.844 1090.15 
12280400 43363.4 -22226.5 1620.87 994.758 -317.339 1044.15 
9524.5 2
12280401 43437.8 -22983.3 1635.87 949.899 -259.798 984.786 
12280400 43790.5 -22420 1644.2 862.896 -390.842 947.284 
9525 2
12280401 43886.7 -23126.4 1637 906.801 -289.024 951.748 
12280400 44364.3 -22589.2 1663.67 1159.06 -341.818 1208.41 
9525.5 2
12280401 44503.3 -23305.6 1662 1245.66 -362.02 1297.2 
12280400 44964.2 -22745.8 1653.67 1211.99 -316.364 1252.6 
9526 2
12280401 44979.3 -23457.8 1771.4 961.616 -307.475 1009.58 
12280400 45445.7 -22826 1680.27 972.66 -162.02 986.062 
9526.5 2
12280401 45406.9 -23425.6 1766.19 835.173 62.9639 837.543 
12280400 46003.4 -22756.6 1728.12 1089.4 135.498 1097.79 
9527 2
12280401 45834.7 -23532.3 1810.93 837.166 -208.945 862.847 
12280400 46397.9 -22978.3 1758.07 771.877 -433.741 885.396 
9527.5 2
12280401 46178.9 -23553.5 1795.27 695.488 -42.8283 696.806 
12280400 46856.3 -23254.1 1689.87 926.195 -557.306 1080.94 
9528 2
12280401 46485.1 -23671.9 1791 618.451 -239.192 663.095 
12280400 47200.1 -23555.3 1659.6 694.545 -608.485 923.389 
9528.5 2
12280401 46793.4 -23773 1746.67 622.896 -204.175 655.505 
12280400 47234.4 -23951.4 1648.87 69.2256 -800.135 803.124 
9529 1
12280401 47207.7 -23682.5 1741.53 837.037 182.761 856.757 
