# Supplementary material for: Intrinsic group behaviour: Dependence of pedestrian dyad dynamics on principal social and personal features
Source: PLoS One. 2017 Nov 2;12(11):e0187253. doi: 10.1371/journal.pone.0187253 (PMC5667819; doi:10.1371/journal.pone.0187253)
Supplement: S1 Data Set — (ZIP) [file pone.0187253.s001.zip › set/trajectories/traj_2_0508_85.dat]

2 12272400 12272500 0 1 0 0 2 0 1 50 50 50 1764.88 1766.81 1762.96
9444.5 1
12272400 39900.9 -19964.3 1666.27 0 0 0 
9445 2
12272500 38790.8 -20344.8 1793.08 0 0 0 
12272400 39213.1 -19739.1 1750.4 -1389.49 454.949 1462.08 
9445.5 2
12272500 38236.2 -20103.8 1786.13 -1200.37 521.745 1308.85 
12272400 38613.9 -19492.1 1799 -1210.64 498.855 1309.39 
9446 2
12272500 37742.3 -19896.7 1818.44 -964.624 404.517 1046.01 
12272400 37993.7 -19270.1 1762 -1211.29 433.61 1286.56 
9446.5 2
12272500 37057.1 -19725.3 1780.07 -1340.99 335.331 1382.28 
12272400 37359.8 -19101.9 1769.2 -1240.48 329.142 1283.41 
9447 2
12272500 36484.6 -19510.2 1752.8 -1156.5 434.613 1235.47 
12272400 36632.7 -18926.8 1772.67 -1468.96 353.805 1510.96 
9447.5 2
12272500 35658.2 -19271.5 1748.47 -1669.49 482.29 1737.76 
12272400 35965.1 -18639.9 1775.53 -1348.69 579.663 1467.98 
9448 2
12272500 35049.1 -19079.5 1745.07 -1230.57 387.879 1290.26 
12272400 35419.1 -18383.9 1753.4 -1102.9 517.037 1218.07 
9448.5 2
12272500 34468.5 -18828.5 1743 -1172.93 506.936 1277.79 
12272400 34854.1 -18203.1 1755 -1141.55 365.253 1198.56 
9449 2
12272500 33854.2 -18638.5 1709.13 -1240.94 383.973 1298.99 
12272400 34110.3 -18026.7 1771.33 -1502.49 356.364 1544.17 
9449.5 2
12272500 33222.3 -18452.6 1671.75 -1234.16 362.972 1286.42 
12272400 33429.5 -17847.6 1777.19 -1329.75 349.821 1375 
9450 2
12272500 32581.5 -18334.1 1665.53 -1253.97 231.882 1275.23 
12272400 32921.1 -17696.9 1762.73 -994.847 295.026 1037.67 
9450.5 2
12272500 31864.4 -17967.2 1588 -1448.75 741.279 1627.39 
12272400 32193.3 -17485.5 1727.67 -1470.3 426.936 1531.03 
9451 2
12272500 31209.6 -17936.7 1536.33 -1322.83 61.5488 1324.26 
12272400 31446.7 -17158.3 1593 -1508.28 661.145 1646.82 
9451.5 2
12272500 30508.3 -17616.7 1601.8 -1416.84 646.465 1557.35 
12272400 30782.4 -16979.5 1584.13 -1342.09 361.212 1389.85 
9452 2
12272500 29904.6 -17354.5 1671.67 -1219.53 529.697 1329.6 
12272400 30160.6 -16646.7 1721.33 -1256.16 672.323 1424.77 
9452.5 2
12272500 29236.8 -16998.6 1723.5 -1304.27 695.256 1478.01 
12272400 29534.2 -16384.6 1744.44 -1223.34 511.922 1326.13 
9453 2
12272500 28626.6 -16778 1727.13 -1194.15 431.629 1269.77 
12272400 29003.9 -16116.5 1692 -1037.8 524.519 1162.82 
9453.5 2
12272500 28079 -16565.5 1748.73 -1106.26 429.36 1186.66 
12272400 28459 -15881.8 1721.73 -1100.88 474.209 1198.67 
9454 2
12272500 27453.1 -16346 1795.8 -1264.51 443.367 1339.99 
12272400 27927.2 -15694.8 1641.47 -1074.34 377.778 1138.83 
9454.5 2
12272500 26768.3 -16069.3 1839.47 -1383.3 559.057 1492 
12272400 27306.1 -15326.5 1532.73 -1254.81 744.108 1458.85 
9455 2
12272500 26213.1 -15753.8 1726 -1121.75 637.306 1290.15 
12272400 26557.5 -15109.8 1674.07 -1512.19 437.71 1574.26 
9455.5 2
12272500 25590.9 -15426.7 1734.2 -1256.97 660.741 1420.05 
12272400 25880.3 -14843.1 1770 -1368.22 538.721 1470.45 
9456 2
12272500 24904.5 -15135 1752.94 -1340.56 569.792 1456.63 
12272400 25303.7 -14615.6 1779 -1126.13 444.474 1210.67 
9456.5 2
12272500 24359.5 -14909.7 1673.67 -1066.6 440.835 1154.11 
12272400 24736 -14369.5 1755.07 -1110.93 481.466 1210.78 
9457 2
12272500 23814.7 -14652.9 1646.27 -1100.61 518.788 1216.75 
12272400 24122.4 -14165.5 1705.13 -1239.6 412.256 1306.35 
9457.5 2
12272500 23089.8 -14388.3 1641.67 -1464.38 534.68 1558.94 
12272400 23580.4 -13859.9 1712.93 -1094.95 617.239 1256.94 
9458 2
12272500 22355.3 -14069.5 1663.53 -1483.77 644.04 1617.52 
12272400 22880.4 -13560.3 1674.47 -1414.14 605.387 1538.27 
9458.5 2
12272500 21790 -13849.7 1682.07 -1142.09 443.906 1225.32 
12272400 22250 -13255.5 1725.33 -1273.54 615.758 1414.58 
9459 2
12272500 21198.7 -13493.4 1699.38 -1154.91 696.012 1348.42 
12272400 21676 -12939.2 1775.94 -1121.09 617.733 1280.02 
9459.5 2
12272500 20722.5 -13179.2 1694.87 -931.939 614.824 1116.48 
12272400 21144.4 -12623.3 1781.87 -1040.31 618.24 1210.15 
9460 2
12272500 20220.7 -12748.9 1689.8 -1013.74 869.226 1335.37 
12272400 20696.2 -12215.7 1769.07 -905.455 823.3 1223.79 
9460.5 2
12272500 19787.9 -12412.2 1701.6 -874.343 680.269 1107.81 
12272400 20325.4 -11876.5 1744.8 -749.091 685.387 1015.33 
9461 2
12272500 19257.3 -12077.3 1741.4 -1071.78 676.633 1267.5 
12272400 19949.9 -11553.4 1858.47 -758.519 652.66 1000.66 
9461.5 2
12272500 18841.4 -11713.5 1723.53 -840.269 734.815 1116.25 
12272400 19382.9 -11241.7 1787.67 -1145.59 629.764 1307.28 
9462 2
12272500 18123.1 -11246.6 1717.93 -1451.18 943.3 1730.82 
12272400 18881.2 -10826.1 1733.13 -1013.47 839.461 1315.98 
9462.5 2
12272500 17353.5 -10719 1738 -1503.06 1030.47 1822.38 
12272400 18343.8 -10420.6 1715.19 -1049.71 792.008 1314.98 
9463 2
12272500 16905.3 -10340.6 1759.87 -877.038 740.509 1147.85 
12272400 17618.1 -9914 1730.67 -1420.12 991.438 1731.96 
9463.5 2
12272500 16408.1 -9917.2 1772.4 -998.527 850.201 1311.45 
12272400 16982.7 -9648.6 1792.2 -1275.77 532.932 1382.61 
9464 2
12272500 15897.1 -9688.53 1799.8 -1032.19 461.953 1130.85 
12272400 16505.7 -9253.8 1770.47 -963.636 797.576 1250.89 
9464.5 2
12272500 15538.1 -9236.93 1877.2 -725.387 912.323 1165.56 
12272400 15969.8 -8788.73 1803.6 -1082.69 939.529 1433.51 
9465 2
12272500 15053.6 -8769.13 1827.07 -978.721 945.051 1360.52 
12272400 15523.1 -8263.87 1748.13 -902.492 1060.34 1392.41 
9465.5 2
12272500 14501.7 -8086.47 1748.73 -1114.88 1379.12 1773.4 
12272400 15008.9 -7681.47 1700.33 -1038.65 1176.57 1569.43 
9466 2
12272500 13872.1 -7403.25 1705.94 -1229.83 1334.41 1814.69 
12272400 14417.1 -6999 1720.06 -1156 1332.94 1764.39 
9466.5 2
12272500 13486.6 -6981.53 1736.73 -751.389 822.06 1113.72 
12272400 13985.7 -6525.27 1770.2 -840.798 923.457 1248.88 
9467 2
12272500 13060.5 -6599.67 1749.33 -860.741 771.448 1155.86 
12272400 13622.3 -6103.8 1756.47 -734.276 851.448 1124.33 
9467.5 2
12272500 12613.7 -6160.87 1748.53 -902.626 886.465 1265.13 
12272400 13266.7 -5673.67 1753 -718.249 868.956 1127.37 
9468 2
12272500 12093.5 -5585.93 1711.27 -1051.04 1161.48 1566.44 
12272400 12781.1 -5201.73 1758.93 -981.01 953.401 1367.97 
9468.5 2
12272500 11607.4 -4967.93 1682.07 -981.953 1248.48 1588.38 
12272400 12281 -4584.87 1726 -1010.37 1246.2 1604.32 
9469 2
12272500 11179.1 -4480.67 1679.6 -865.185 984.377 1310.55 
12272400 11765.1 -4103.13 1745.4 -1042.15 973.199 1425.9 
9469.5 2
12272500 10678 -3956.75 1664.94 -978.776 1023.27 1416.01 
12272400 11381.4 -3702.94 1701.69 -749.406 781.632 1082.85 
9470 2
12272500 10250.2 -3386.4 1747.07 -837.182 1116.14 1395.23 
12272400 10982.7 -3030.93 1679.53 -780.243 1315.08 1529.12 
9470.5 2
12272500 9845.53 -2941.87 1747.07 -817.508 898.047 1214.42 
12272400 10564.4 -2538.4 1722.67 -845.118 995.017 1305.48 
9471 2
12272500 9510 -2501.8 1740.87 -677.845 889.024 1117.96 
12272400 10180.1 -2138.07 1727.27 -776.431 808.754 1121.13 
9471.5 2
12272500 9120.47 -1995.27 1754.13 -786.936 1023.3 1290.9 
12272400 9852.6 -1659.6 1690.13 -661.549 966.599 1171.31 
9472 2
12272500 8795.07 -1410.73 1744.33 -657.374 1180.88 1351.52 
12272400 9471 -1108.53 1663.6 -770.909 1113.27 1354.13 
9472.5 2
12272500 8421.67 -913.067 1730.2 -754.343 1005.39 1256.92 
12272400 9047.8 -530 1658.87 -854.949 1168.75 1448.08 
9473 2
12272500 8160.94 -252.188 1711.69 -509.237 1290.78 1387.6 
12272400 8846.44 16.375 1602.38 -393.286 1067.14 1137.3 
9473.5 2
12272500 7858.13 343.4 1668.53 -592.572 1165.53 1307.52 
12272400 8557.13 556.867 1588.07 -566.153 1057.71 1199.7 
9474 2
12272500 7679.6 903.533 1648.73 -360.673 1131.58 1187.67 
12272400 8377.73 1162 1521 -362.424 1222.49 1275.08 
9474.5 2
12272500 7625.6 1475.27 1621.47 -108.871 1152.69 1157.82 
12272400 8226.27 1796.87 1452.8 -305.376 1279.97 1315.9 
9475 2
12272500 7590.47 2141.07 1578.87 -70.9764 1345.05 1346.92 
12272400 8238.8 2466.2 1420.07 25.3199 1352.19 1352.43 
9475.5 2
12272500 7454.73 2783.07 1556.4 -273.105 1291.75 1320.31 
12272400 8005.4 2938.87 1420.33 -469.618 951.04 1060.67 
9476 2
12272500 7263.33 3247.67 1543.87 -385.887 936.694 1013.07 
12272400 7738.53 3287.07 1423 -538.038 702.016 884.484 
9476.5 2
12272500 6996.75 3603.31 1525 -520.671 694.621 868.099 
12272400 7280.38 3962.12 1423 -894.84 1318.47 1593.46 
9477 2
12272500 6731.13 4112.53 1595.53 -519.798 996.518 1123.94 
12272400 6924.6 4579.93 1423 -696.233 1209.02 1395.16 
9477.5 1
12272500 6365.53 4920.13 1694.13 -738.586 1631.52 1790.91 
9478 1
12272500 6304.93 5746.4 1726.47 -122.424 1669.23 1673.71 
9478.5 1
12272500 6202.2 6319.73 1727.93 -207.542 1158.25 1176.7 
9479 1
12272500 6048 6937.13 1721.93 -311.515 1247.27 1285.59 
