# Supplementary material for: Intrinsic group behaviour: Dependence of pedestrian dyad dynamics on principal social and personal features
Source: PLoS One. 2017 Nov 2;12(11):e0187253. doi: 10.1371/journal.pone.0187253 (PMC5667819; doi:10.1371/journal.pone.0187253)
Supplement: S1 Data Set — (ZIP) [file pone.0187253.s001.zip › set/trajectories/traj_2_0508_84.dat]

2 12253800 12253500 0 1 0 0 1 0 1 35 30 40 1715.45 1726.79 1704.11
9335.5 1
12253500 42546.8 -17732.3 1522.47 0 0 0 
9336 1
12253500 42264.5 -18137.9 1667.47 -570.37 -819.259 998.253 
9336.5 1
12253500 41864.3 -18321.3 1632.07 -808.35 -370.64 889.272 
9337 1
12253500 41437.6 -18458 1657.27 -862.088 -276.094 905.22 
9337.5 1
12253500 41016.9 -18440.1 1649.73 -849.832 36.229 850.604 
9338 1
12253500 40566.1 -18557.7 1618.07 -910.707 -237.576 941.185 
9338.5 2
12253800 39958.6 -17862.5 1604.1 0 0 0 
12253500 40085 -18497.6 1597 -939.714 117.391 947.018 
9339 2
12253800 39516.9 -17928.3 1583.67 -1072.01 -159.628 1083.83 
12253500 39542.5 -18535.5 1607.2 -1061.58 -74.1765 1064.17 
9339.5 2
12253800 39014.4 -17868.1 1580.4 -1015.22 121.616 1022.48 
12253500 38984.9 -18427.1 1611.47 -1126.6 218.855 1147.66 
9340 2
12253800 38392.9 -17753.5 1563.27 -1255.49 231.38 1276.63 
12253500 38386.9 -18428.4 1613.07 -1207.95 -2.55892 1207.95 
9340.5 2
12253800 37870.3 -17730.3 1566.8 -1055.89 46.8687 1056.93 
12253500 37857.2 -18420.8 1632.53 -1070.17 15.3535 1070.28 
9341 2
12253800 37370.1 -17683.9 1560.07 -1010.37 93.7374 1014.71 
12253500 37264.2 -18457.5 1662.8 -1197.98 -74.2088 1200.28 
9341.5 2
12253800 36670 -17651.1 1597.12 -1367.45 64.0788 1368.95 
12253500 36571.2 -18323.1 1669.56 -1353.42 262.516 1378.64 
9342 2
12253800 35979.3 -17629.4 1649.6 -1351.6 42.5147 1352.27 
12253500 35920 -18320.3 1693.67 -1274.46 5.59361 1274.47 
9342.5 2
12253800 35384.1 -17607 1638.13 -1202.56 45.2525 1203.41 
12253500 35365.5 -18211.9 1702.27 -1120.13 218.99 1141.34 
9343 2
12253800 34988.9 -17562.9 1662.07 -798.249 89.1582 803.213 
12253500 34831.6 -18161.7 1703.13 -1078.65 101.414 1083.41 
9343.5 2
12253800 34513.9 -17452.3 1631.27 -959.596 223.3 985.235 
12253500 34283.1 -18169.5 1679.4 -1108.15 -15.8923 1108.26 
9344 2
12253800 33984.7 -17378.1 1644.47 -1069.09 150.034 1079.57 
12253500 33748 -18050.1 1646.93 -1080.94 241.212 1107.53 
9344.5 2
12253800 33395.2 -17361.1 1588.87 -1190.98 34.2088 1191.47 
12253500 33139.4 -18031.3 1651.33 -1229.49 37.9798 1230.08 
9345 2
12253800 32704.7 -17252.4 1567.06 -1348.66 212.419 1365.28 
12253500 32616.4 -17973.9 1644.25 -1021.53 112.101 1027.67 
9345.5 2
12253800 31932.3 -17067.5 1468.27 -1511.59 361.856 1554.3 
12253500 31895.7 -17779.5 1573.6 -1410.39 380.439 1460.8 
9346 2
12253800 31350.6 -16916.5 1467.8 -1175.08 305.051 1214.03 
12253500 31245.3 -17513.2 1521.73 -1313.8 538.047 1419.71 
9346.5 2
12253800 30802.2 -16768.1 1543.87 -1107.88 299.663 1147.69 
12253500 30623.8 -17359.9 1552.8 -1255.62 309.63 1293.24 
9347 2
12253800 30314 -16558.3 1634.13 -986.263 423.838 1073.48 
12253500 30052.3 -17092.2 1679.53 -1154.48 540.875 1274.9 
9347.5 2
12253800 29797.6 -16353.9 1703.87 -1043.23 412.929 1121.98 
12253500 29462.4 -16986 1681.53 -1191.78 214.545 1210.94 
9348 2
12253800 29245.1 -16216.8 1725.75 -1079.17 267.936 1111.94 
12253500 28992.1 -16745.1 1731.25 -918.506 470.459 1031.98 
9348.5 2
12253800 28737.2 -16038 1741.2 -993.86 349.804 1053.62 
12253500 28404.5 -16533.6 1720.93 -1150.02 413.943 1222.25 
9349 2
12253800 28231.2 -15900.3 1716.93 -1022.22 278.114 1059.38 
12253500 27861.7 -16422.9 1716.33 -1096.43 223.569 1118.99 
9349.5 2
12253800 27689 -15682.2 1767.53 -1095.35 440.673 1180.67 
12253500 27303 -16255.8 1668.47 -1128.75 337.643 1178.17 
9350 2
12253800 27133.3 -15452.1 1611.47 -1122.56 464.781 1214.97 
12253500 26807.6 -16036.7 1677.87 -1000.81 442.559 1094.29 
9350.5 2
12253800 26654.3 -15197.1 1582.6 -967.677 515.152 1096.26 
12253500 26257.6 -15781.6 1665.07 -1111.11 515.421 1224.84 
9351 2
12253800 26030.2 -15125.7 1623.33 -1260.88 144.377 1269.11 
12253500 25660.9 -15557.1 1720.07 -1205.52 453.468 1287.99 
9351.5 2
12253800 25433.6 -14760.6 1692 -1165.31 713.094 1366.18 
12253500 25222.6 -15317.4 1690.38 -855.941 468.278 975.663 
9352 2
12253800 25028.6 -14515.4 1659.93 -789.401 477.9 922.79 
12253500 24757.3 -15000.7 1658.73 -907.001 617.365 1097.17 
9352.5 2
12253800 24612.7 -14314.9 1601.13 -838.575 404.167 930.892 
12253500 24224.5 -14774.5 1668.73 -1074.19 455.914 1166.94 
9353 2
12253800 24076.6 -14089.7 1595.33 -1082.96 455.084 1174.7 
12253500 23677.4 -14739.3 1626.93 -1105.32 71.2458 1107.61 
9353.5 2
12253800 23576.3 -13921.9 1565.07 -1008.6 338.172 1063.79 
12253500 23209.3 -14447.3 1620.53 -943.683 588.71 1112.26 
9354 2
12253800 22977.2 -13770.3 1557.2 -1205.5 305.03 1243.49 
12253500 22523.9 -14258.7 1583.07 -1379.07 379.477 1430.33 
9354.5 2
12253800 22410.9 -13495.1 1583.87 -1143.97 555.96 1271.91 
12253500 22015.2 -14030.5 1608.67 -1027.74 461.01 1126.41 
9355 2
12253800 21907.5 -13205.1 1633.33 -1017.1 585.859 1173.77 
12253500 21467.4 -13749.2 1697.53 -1106.67 568.215 1244.02 
9355.5 2
12253800 21483.3 -12922.9 1662.44 -828.426 551.164 995.023 
12253500 21052.8 -13410.9 1684.69 -809.741 660.669 1045.07 
9356 2
12253800 21041.9 -12632.7 1640.6 -863.886 568.045 1033.91 
12253500 20658.9 -13056.5 1680.67 -770.931 693.55 1036.99 
9356.5 2
12253800 20655.2 -12262.3 1683.47 -781.145 748.148 1081.63 
12253500 20249.9 -12746.1 1662.6 -826.128 627.071 1037.16 
9357 2
12253800 20335.7 -11972 1677.8 -645.522 586.532 872.192 
12253500 19854.1 -12439.3 1650.4 -799.731 619.933 1011.87 
9357.5 2
12253800 19872.1 -11650 1662.8 -936.566 650.505 1140.31 
12253500 19441.5 -12182.9 1665.93 -833.535 517.845 981.297 
9358 2
12253800 19547.5 -11399.6 1674.6 -655.623 505.859 828.091 
12253500 19112.5 -11863.7 1743.93 -664.512 644.848 925.962 
9358.5 2
12253800 19162.8 -11099.4 1688.25 -751.408 586.255 953.052 
12253500 18599.6 -11548.9 1722.19 -1001.9 614.958 1175.57 
9359 2
12253800 18709.8 -10775.6 1641.47 -886.522 633.733 1089.74 
12253500 17749.3 -11068.1 1714.13 -1663.85 940.786 1911.41 
9359.5 2
12253800 17984.9 -10467.4 1626.07 -1464.51 622.626 1591.37 
12253500 17179.5 -10696.4 1730.27 -1151.25 750.976 1374.53 
9360 2
12253800 17419.3 -10069.5 1703.87 -1142.63 803.906 1397.09 
12253500 16842.7 -10497.3 1741.4 -680.404 402.155 790.366 
9360.5 2
12253800 17098.9 -9815 1738.73 -647.138 514.074 826.474 
12253500 16438.7 -10163.7 1747.2 -816.162 674.074 1058.53 
9361 2
12253800 16702.3 -9450.07 1696.33 -801.212 737.239 1088.79 
12253500 16105.2 -9876 1793.87 -673.67 581.145 889.697 
9361.5 2
12253800 16325.3 -9198.8 1715.4 -761.751 507.609 915.386 
12253500 15694.7 -9522.4 1782.8 -829.36 714.343 1094.59 
9362 2
12253800 15922.4 -8815.31 1749.69 -786.776 748.999 1086.29 
12253500 15287.2 -9166.94 1765.56 -795.858 694.263 1056.12 
9362.5 2
12253800 15490.9 -8442.47 1734.53 -844.431 729.64 1115.99 
12253500 14849.8 -8833.13 1756.8 -855.944 653.237 1076.74 
9363 2
12253800 15148.4 -8040.13 1686.73 -691.987 812.795 1067.46 
12253500 14626.1 -8401.53 1721.73 -451.852 871.919 982.045 
9363.5 2
12253800 14725.7 -7378.93 1637.27 -854.007 1335.76 1585.43 
12253500 13959.4 -7563.93 1678.73 -1346.94 1692.12 2162.76 
9364 2
12253800 14350.1 -6911.47 1647.13 -758.788 944.377 1211.45 
12253500 13599.9 -7212.73 1686.67 -726.33 709.495 1015.35 
9364.5 2
12253800 14141.3 -6621.4 1672.13 -421.818 585.993 722.024 
12253500 13246.1 -6899.07 1708.73 -714.747 633.67 955.197 
9365 2
12253800 13858 -6375 1661.8 -572.256 497.778 758.459 
12253500 12891.7 -6565.8 1684.07 -715.825 673.266 982.696 
9365.5 2
12253800 13672.8 -6070 1669.38 -361.694 595.703 696.911 
12253500 12593.5 -6132.12 1680 -582.487 847.021 1027.98 
9366 2
12253800 13334.7 -5778.53 1659.27 -660.441 569.271 871.924 
12253500 12181.7 -5716.4 1679.07 -804.362 811.963 1142.93 
9366.5 2
12253800 13065.4 -5475.2 1647.33 -542.876 611.559 817.753 
12253500 11910.6 -5327.6 1643.67 -546.505 783.871 955.574 
9367 2
12253800 12639.7 -4980.93 1586.8 -860.067 998.519 1317.86 
12253500 11596.4 -4861 1648.67 -634.747 942.626 1136.42 
9367.5 2
12253800 12258.6 -4510.87 1594.8 -769.832 949.63 1222.47 
12253500 11397.8 -4421.13 1656.47 -401.212 888.62 974.995 
9368 2
12253800 11904.3 -4167 1633.47 -715.69 694.68 997.393 
12253500 11146.1 -4106.73 1648.6 -508.418 635.152 813.576 
9368.5 2
12253800 11597.9 -3729.13 1728.73 -618.99 884.579 1079.64 
12253500 10822.3 -3826.07 1634.67 -654.141 567.003 865.675 
9369 2
12253800 11316.2 -3375.38 1627.94 -550.163 690.934 883.215 
12253500 10500.1 -3397.06 1666.94 -629.435 837.899 1047.98 
9369.5 2
12253800 10906 -2949.73 1622.47 -802.838 832.958 1156.88 
12253500 10017.4 -3247.47 1741.47 -944.545 292.751 988.872 
9370 2
12253800 10558.7 -2562 1661.4 -701.684 783.3 1051.63 
12253500 9646.07 -2808.73 1714.53 -750.168 886.33 1161.18 
9370.5 2
12253800 10040.6 -2231.2 1634.53 -1046.6 668.283 1241.76 
12253500 9312.13 -2494.73 1688.53 -674.613 634.343 926.01 
9371 2
12253800 9580.6 -1982.07 1659.93 -929.293 503.3 1056.83 
12253500 8951.4 -2120.47 1718.33 -728.754 756.094 1050.12 
9371.5 2
12253800 9171.4 -1554.27 1691.13 -826.667 864.242 1195.95 
12253500 8549.4 -1644.13 1710.13 -812.121 962.29 1259.18 
9372 2
12253800 8836.94 -1133.25 1693.62 -653.247 822.298 1050.19 
12253500 8146.81 -1251.69 1699.25 -786.304 766.496 1098.08 
9372.5 2
12253800 8333.2 -729.067 1652.07 -985.788 790.965 1263.88 
12253500 7743.07 -809.933 1674.87 -790.109 864.49 1171.16 
9373 2
12253800 8003.67 -287.067 1609.07 -665.724 892.929 1113.78 
12253500 7402.67 -339.267 1676.93 -687.677 950.842 1173.46 
9373.5 2
12253800 7743.87 67.6 1655.87 -524.848 716.498 888.164 
12253500 7011.07 12.0667 1667.67 -791.111 709.764 1062.84 
9374 2
12253800 7368 508.4 1654.53 -759.327 890.505 1170.29 
12253500 6641.6 388.667 1659.73 -746.397 760.808 1065.8 
9374.5 2
12253800 7142.93 774.8 1667.2 -454.68 538.182 704.538 
12253500 6276.07 876.2 1644.27 -738.451 984.916 1231 
9375 2
12253800 6801.27 1299.07 1610.33 -690.236 1059.12 1264.19 
12253500 5971.87 1242.53 1673.6 -614.545 740.067 961.959 
9375.5 2
12253800 6479.5 1834.56 1591.44 -628.451 1045.89 1220.18 
12253500 5753.94 1693.19 1639.31 -425.643 880.184 977.699 
9376 2
12253800 6103.47 2372.67 1591.53 -735.877 1053.04 1284.68 
12253500 5398.13 2175.87 1611.07 -696.29 944.578 1173.48 
9376.5 2
12253800 5724.6 2932.8 1571.27 -763.844 1129.3 1363.37 
12253500 5112.27 2627.73 1520.07 -576.344 911.022 1078.02 
9377 2
12253800 5319.2 3348.67 1537.93 -818.99 840.135 1173.27 
12253500 4797.47 2987.8 1496.8 -635.96 727.407 966.212 
9377.5 2
12253800 5020.8 3598 1496.13 -601.613 502.688 783.986 
12253500 4241.73 3324.6 1632.2 -1120.43 679.032 1310.13 
9378 2
12253800 4586.4 3870.47 1614 -875.806 549.328 1033.83 
12253500 3963.6 3622.2 1619.6 -560.753 600 821.245 
9378.5 2
12253800 4294.47 4250.6 1774.73 -589.764 767.946 968.278 
12253500 3687.53 4043.47 1628.47 -557.71 851.044 1017.51 
9379 2
12253800 3961.69 4710.19 1775 -649.959 897.632 1108.24 
12253500 3365.69 4481.62 1621.12 -628.605 855.778 1061.84 
9379.5 2
12253800 3751.27 5132.67 1743.6 -411.782 826.769 923.641 
12253500 2980.4 4988.8 1625.4 -753.987 992.515 1246.43 
9380 2
12253800 3482.2 5441.33 1741.27 -543.569 623.569 827.228 
12253500 2779.53 5760.27 1606.73 -405.791 1558.52 1610.48 
9380.5 2
12253800 2672.07 5607.67 1744.47 -1636.63 336.027 1670.77 
12253500 2094.27 6180.6 1708.4 -1384.38 849.158 1624.06 
9381 2
12253800 1766.73 6249.53 1788 -1828.96 1296.7 2241.99 
12253500 2051.07 6683.53 1788.47 -87.2727 1016.03 1019.77 
9381.5 2
12253800 1482 6809.67 1856 -575.219 1131.58 1269.39 
12253500 2211.8 7084 1809.33 324.714 809.024 871.756 
9382 2
12253800 1251.73 7128 1780.13 -465.185 643.098 793.708 
12253500 2044.8 7301.67 1879.8 -337.374 439.731 554.242 
9382.5 2
12253800 1038.12 7570.25 1688.31 -417.204 863.77 959.248 
12253500 1743.81 7767.19 1873.38 -587.866 909.22 1082.71 
9383 2
12253800 869.667 8010.8 1672.87 -329.664 862.133 923.012 
12253500 1509.33 8261.27 1802.4 -458.863 966.887 1070.25 
9383.5 2
12253800 707 8403.07 1645.2 -328.62 792.458 857.893 
12253500 1439.4 8732.73 1754.73 -141.279 952.458 962.879 
9384 2
12253800 666.733 8998.73 1644.53 -81.3468 1203.37 1206.11 
12253500 1480.27 9242.07 1747.53 82.5589 1028.96 1032.26 
9384.5 2
12253800 736.4 9476.47 1687.07 140.741 965.118 975.326 
12253500 1741.2 9653.6 1733.73 527.138 831.38 984.413 
9385 2
12253800 704.267 9990.87 1778 -64.9158 1039.19 1041.22 
12253500 1528.93 10148.7 1719.73 -428.822 1000.27 1088.31 
9385.5 1
12253800 467.438 10546.4 1835.31 -462.557 1084.98 1179.46 
9386 1
12253800 200.667 11038.3 1832.73 -522.056 962.606 1095.06 
