# Supplementary material for: Intrinsic group behaviour: Dependence of pedestrian dyad dynamics on principal social and personal features
Source: PLoS One. 2017 Nov 2;12(11):e0187253. doi: 10.1371/journal.pone.0187253 (PMC5667819; doi:10.1371/journal.pone.0187253)
Supplement: S1 Data Set — (ZIP) [file pone.0187253.s001.zip › set/trajectories/traj_2_0508_83.dat]

2 12251700 12251601 0 0 0 1 0 1 0 30 30 30 1620.14 1627.1 1613.18
9316 1
12251601 6947 4058 1661 0 0 0 
9316.5 1
12251601 6961.27 3952.2 1661 50.9524 -377.857 381.277 
9317 1
12251601 7153.53 3668.8 1661 388.418 -572.525 691.848 
9317.5 2
12251700 7503.53 2209.27 1353.27 0 0 0 
12251601 7350.27 3406.73 1661 397.441 -529.428 662.007 
9318 2
12251700 7557.8 2038.07 1333.47 109.63 -345.859 362.818 
12251601 7503.67 3041.73 1661 309.899 -737.374 799.848 
9318.5 2
12251700 7361.81 1623.31 1361.25 -382.788 -810.067 895.955 
12251601 7739.06 2813.12 1661 459.757 -446.501 640.89 
9319 2
12251700 7506.4 1222.27 1422.87 282.95 -784.826 834.273 
12251601 7783.4 2469.73 1637.67 86.7661 -671.999 677.578 
9319.5 2
12251700 7610.6 685.467 1513.27 210.505 -1084.44 1104.69 
12251601 7795.93 2043.47 1510.4 25.3199 -861.145 861.517 
9320 2
12251700 7768.27 270.8 1527.27 318.519 -837.71 896.221 
12251601 7786.67 1566.33 1421.4 -18.7205 -963.906 964.087 
9320.5 2
12251700 8031.6 -106.2 1533.47 531.987 -761.616 929.015 
12251601 7716.93 1157.87 1452.33 -140.875 -825.185 837.124 
9321 2
12251700 8330.07 -354.067 1528.67 602.963 -500.741 783.777 
12251601 7776 759.4 1498.67 119.327 -804.983 813.779 
9321.5 2
12251700 8459.19 -731.188 1546.38 252.189 -736.564 778.541 
12251601 7955.38 304.938 1563.5 350.342 -887.622 954.26 
9322 2
12251700 8599.07 -1016.27 1573.53 273.736 -557.885 621.423 
12251601 8103.53 -53.6667 1518.07 289.938 -701.769 759.305 
9322.5 2
12251700 8788.47 -1260.53 1583.87 382.626 -493.468 624.431 
12251601 8271 -467.733 1551.6 338.316 -836.498 902.323 
9323 2
12251700 9050.8 -1513.4 1557.93 529.966 -510.842 736.087 
12251601 8416.33 -871.333 1597.47 293.603 -815.354 866.605 
9323.5 2
12251700 9127.4 -1712.13 1598.47 154.747 -401.481 430.272 
12251601 8534.2 -1194.93 1592.27 238.114 -653.737 695.752 
9324 2
12251700 9310.6 -1893 1588.07 370.101 -365.387 520.079 
12251601 8616.8 -1515 1643.27 166.869 -646.599 667.784 
9324.5 2
12251700 9618.6 -2026.33 1568.33 622.222 -269.36 678.023 
12251601 8856.73 -1811 1632.07 484.714 -597.98 769.758 
9325 2
12251700 10257.4 -2382.19 1558.75 1245.18 -693.673 1425.36 
12251601 9254 -2186.06 1601.5 774.399 -731.116 1065 
9325.5 2
12251700 10672.3 -2634.8 1567.47 810.465 -493.384 948.832 
12251601 9607.8 -2439.13 1597.67 691.016 -494.279 849.597 
9326 2
12251700 10980.4 -2909.87 1573.73 622.357 -555.69 834.338 
12251601 9948.93 -2698.33 1581.2 689.158 -523.636 865.525 
9326.5 2
12251700 11254.7 -3132.4 1535.47 554.074 -449.562 713.515 
12251601 10176.2 -2972.67 1588.6 459.125 -554.209 719.682 
9327 2
12251700 11490.7 -3369.8 1524.47 476.768 -479.596 676.254 
12251601 10460.6 -3182.2 1548.67 574.545 -423.3 713.642 
9327.5 2
12251700 11803.9 -3625.47 1550.6 632.727 -516.498 816.771 
12251601 10776.5 -3366 1558 638.249 -371.313 738.401 
9328 2
12251700 11983.7 -4026 1535 363.367 -809.158 887.002 
12251601 11045.3 -3626 1551.53 543.03 -525.253 755.495 
9328.5 2
12251700 12225.6 -4312.19 1523.81 472.323 -558.96 731.796 
12251601 11325.9 -3889.25 1530.81 547.933 -514.16 751.393 
9329 2
12251700 12492.3 -4567.6 1523.33 522.056 -499.829 722.753 
12251601 11513 -4293.13 1571 366.194 -790.378 871.089 
9329.5 2
12251700 12619.9 -4992.87 1491.47 257.778 -859.125 896.964 
12251601 11760.5 -4511.8 1525.07 499.933 -441.751 667.141 
9330 2
12251700 12902.8 -5388.53 1539.67 571.448 -799.327 982.586 
12251601 12095.7 -4723.4 1574.13 677.172 -427.475 800.81 
9330.5 2
12251700 13223.3 -5563.33 1546.07 647.407 -353.131 737.454 
12251601 12388.3 -5055 1560.93 591.246 -669.899 893.497 
9331 2
12251700 13493.1 -5786.27 1566 545.185 -450.37 707.149 
12251601 12703.7 -5373.73 1529.07 637.037 -643.906 905.776 
9331.5 2
12251700 13835.6 -5966.81 1587 668.807 -352.629 756.075 
12251601 13055.3 -5637.88 1533.94 686.808 -515.902 858.988 
9332 2
12251700 14179.4 -6109.07 1567.47 672.872 -278.384 728.185 
12251601 13387.3 -5852.93 1607.07 649.617 -420.858 774.031 
9332.5 2
12251700 14358.5 -6368.8 1514.2 361.751 -524.714 637.329 
12251601 13723.8 -5978.47 1612.73 679.865 -253.603 725.625 
9333 2
12251700 14638.1 -6644.93 1526.4 564.848 -557.845 793.88 
12251601 13980.8 -6127.87 1559.2 519.192 -301.818 600.545 
9333.5 2
12251700 14834.6 -6898.73 1518.07 397.037 -512.727 648.481 
12251601 14264.6 -6310.87 1571.53 573.333 -369.697 682.193 
9334 2
12251700 15086.2 -7401.4 1504.07 508.283 -1015.49 1135.59 
12251601 14473.1 -6533.47 1562.2 421.145 -449.697 616.109 
9334.5 2
12251700 15289.7 -7864.2 1542.8 411.044 -934.949 1021.32 
12251601 14684.7 -6873.6 1550.93 427.609 -687.138 809.326 
9335 2
12251700 15457.1 -8148.31 1569.88 327.067 -554.907 644.123 
12251601 14916.7 -7133.5 1539.56 453.035 -507.617 680.38 
9335.5 1
12251700 15672.5 -8484.2 1616.87 421.543 -657.314 780.871 
9336 1
12251700 15975.3 -8656.87 1753.6 611.582 -348.822 704.066 
9335.5 1
12251601 15002 -7328 1547 246.568 -562.139 613.837 
9336.5 2
12251700 16320.3 -8781.67 1760.2 697.104 -252.121 741.296 
12251601 15602.8 -8653.5 1487 460.762 -1016.49 1116.04 
9337 2
12251700 16613.1 -9026.73 1687.67 591.38 -495.084 771.258 
12251601 15652.3 -8628.67 1542.07 143.064 71.7726 160.058 
9337.5 2
12251700 16934.1 -9104.6 1687.87 648.62 -157.306 667.422 
12251601 15933 -8841.87 1610.67 567.003 -430.707 712.04 
9338 2
12251700 17221.7 -9336.73 1706.27 580.875 -468.956 746.55 
12251601 16311.4 -8998.27 1621 764.444 -315.96 827.167 
9338.5 2
12251700 17512.6 -9589.12 1692.62 568.156 -492.952 752.199 
12251601 16659.2 -9181.81 1661.31 679.395 -358.488 768.174 
9339 2
12251700 17617.4 -9891.07 1578.67 205.161 -590.884 625.488 
12251601 16918.1 -9403.6 1603.53 506.621 -434.026 667.116 
9339.5 2
12251700 17874.6 -10186.5 1476 519.596 -596.768 791.272 
12251601 17280.4 -9523 1654.8 731.852 -241.212 770.578 
9340 2
12251700 18005.9 -10403 1438.27 265.32 -437.441 511.614 
12251601 17495.5 -9651.13 1646.4 434.613 -258.855 505.86 
9340.5 2
12251700 18471.4 -10740.9 1623.2 940.337 -682.559 1161.95 
12251601 17614.3 -9780.8 1548.53 239.865 -261.953 355.183 
9341 2
12251700 18584.8 -10954.1 1607.53 229.091 -430.842 487.962 
12251601 17817.4 -10106.6 1490.47 410.37 -658.182 775.633 
9341.5 2
12251700 19041.9 -11230.8 1616.06 892.847 -540.267 1043.58 
12251601 17942.9 -10396.2 1491.25 245.19 -565.601 616.46 
9342 2
12251700 19255.2 -11508.1 1647.67 417.343 -542.694 684.611 
12251601 18218.1 -10696.6 1575.33 538.544 -587.891 797.274 
9342.5 2
12251700 19382.9 -11784.5 1618.13 258.047 -558.519 615.249 
12251601 18280.2 -11051.9 1649.47 125.387 -717.845 728.714 
9343 2
12251700 19603.4 -12038.8 1644.67 445.387 -513.67 679.873 
12251601 18339.5 -11251.3 1604.2 119.731 -402.828 420.245 
9343.5 1
12251700 19814.1 -12331.4 1637.27 425.724 -591.111 728.459 
9343.5 1
12251601 18366.7 -11465.4 1604 68.6869 -540.685 545.03 
9344 2
12251700 20051.9 -12554.5 1592 480.269 -450.64 658.585 
12251601 19517.2 -11780.1 1651.38 1834.91 -501.806 1902.29 
9344.5 2
12251700 20391.9 -12693 1605.13 686.869 -279.865 741.696 
12251601 19831.2 -11933.3 1610.93 679.754 -331.724 756.377 
9345 2
12251700 20706.3 -12881.1 1590.88 614.152 -367.432 715.674 
12251601 20097.5 -12157.8 1625.19 520.117 -438.314 680.177 
9345.5 2
12251700 20986.8 -13059.5 1586.47 548.899 -349.136 650.528 
12251601 20389.1 -12393.5 1592.13 570.581 -461.285 733.721 
9346 2
12251700 21149.8 -13315.6 1565.93 329.293 -517.306 613.221 
12251601 20696.7 -12639 1645.53 621.414 -496.027 795.109 
9346.5 2
12251700 21384.5 -13620.5 1553.4 474.074 -615.892 777.219 
12251601 20971.1 -12871.6 1608.27 554.343 -469.899 726.706 
9347 2
12251700 21708.1 -13702.7 1567.2 653.872 -166.195 674.663 
12251601 21225.6 -12973.9 1596.67 514.209 -206.734 554.211 
9347.5 2
12251700 21957.2 -13793.6 1532.33 503.165 -183.569 535.605 
12251601 21544.1 -13134.5 1612.8 643.367 -324.444 720.545 
9348 2
12251700 22233.6 -13959.9 1540 539.893 -324.756 630.04 
12251601 21864.7 -13230.9 1554.31 626.213 -188.167 653.872 
9348.5 2
12251700 22529.5 -14200.2 1504.2 579.077 -470.303 746 
12251601 22156.7 -13298.5 1552.27 571.388 -132.404 586.528 
9349 2
12251700 22757 -14515.1 1471.6 459.529 -636.094 784.718 
12251601 22415.8 -13441.7 1539.87 523.502 -289.293 598.117 
9349.5 2
12251700 23001.3 -14847.1 1456.13 493.468 -670.707 832.682 
12251601 22726.5 -13602.8 1498.93 627.744 -325.387 707.064 
9350 2
12251700 23364.1 -15080.7 1516.93 733.064 -472.054 871.905 
12251601 23006.9 -14033.7 1446.67 566.465 -870.572 1038.64 
9350.5 2
12251700 23582.5 -15368.2 1519.67 441.212 -580.741 729.334 
12251601 23269.1 -14462.3 1457.8 529.697 -865.724 1014.92 
9351 2
12251700 23807.7 -15666.7 1510.4 454.815 -603.098 755.37 
12251601 23652.1 -14783.7 1542.8 773.737 -649.293 1010.07 
9351.5 2
12251700 24045.1 -15917.6 1515.12 463.786 -490.023 674.7 
12251601 23806.9 -15132.8 1580.5 302.23 -681.925 745.899 
9352 2
12251700 24339 -16125 1529.2 572.856 -404.24 701.123 
12251601 24055.9 -15501.3 1538.53 485.494 -718.364 867.036 
9352.5 2
12251700 24589.4 -16257.9 1550.47 504.839 -267.876 571.507 
12251601 24242.4 -15803.8 1569.93 375.941 -609.812 716.381 
9353 2
12251700 24890.9 -16459.1 1658 609.158 -406.599 732.391 
12251601 24470.5 -15990.5 1534.53 460.875 -377.104 595.495 
9353.5 2
12251700 25212.7 -16664.1 1553.8 648.79 -413.306 769.254 
12251601 24781.8 -16208.1 1600.87 627.554 -438.844 765.773 
9354 2
12251700 25608.5 -16820.6 1536.53 796.378 -314.822 856.348 
12251601 25033.2 -16394.1 1625.87 505.835 -374.111 629.149 
9354.5 2
12251700 25923.3 -16985.8 1590.73 635.825 -333.737 718.09 
12251601 25345.3 -16566.8 1562.93 630.438 -348.956 720.571 
9355 2
12251700 26314.9 -17167 1582 791.246 -366.061 871.82 
12251601 25840.1 -16722.3 1529 999.731 -314.074 1047.9 
9355.5 2
12251700 26728.4 -17338.2 1632.44 807.503 -334.351 873.986 
12251601 26213.5 -16851 1537 729.232 -251.432 771.361 
9356 2
12251700 26988.5 -17549.9 1713.4 508.986 -414.245 656.251 
12251601 26639.3 -16991.7 1581.2 833.333 -275.408 877.664 
9356.5 2
12251700 27288.2 -17699.9 1679.13 605.522 -303.165 677.175 
12251601 27120.7 -17126.8 1666.6 972.391 -272.862 1009.95 
9357 2
12251700 27622.5 -17926.6 1622.33 675.286 -457.912 815.902 
12251601 27710.8 -17422.1 1717.93 1192.19 -596.633 1333.15 
9357.5 2
12251700 28104.4 -18026.3 1611.8 973.603 -201.481 994.232 
12251601 27856.1 -17534.9 1699.4 293.603 -227.879 371.66 
9358 2
12251700 28373.7 -18050.8 1541.73 544.108 -49.4276 546.348 
12251601 28081.1 -17572.7 1638 454.411 -76.229 460.76 
9358.5 2
12251700 28721.8 -18225.1 1545.62 679.842 -340.356 760.281 
12251601 28435.6 -17741.1 1590.25 692.497 -329.02 766.685 
9359 2
12251700 29267.1 -18220.5 1476.53 1067.16 8.9938 1067.2 
12251601 28797 -17837.7 1591.6 707.192 -189.057 732.027 
9359.5 2
12251700 29559.1 -18358.2 1421.6 589.899 -278.249 652.23 
12251601 29207.7 -17878.2 1493.13 829.764 -81.7508 833.782 
9360 2
12251700 30086.5 -18547.2 1384.33 1065.45 -381.818 1131.8 
12251601 29562.5 -17990.4 1433.2 716.768 -226.667 751.754 
9360.5 2
12251700 30492.3 -18721.5 1342.47 819.798 -352.189 892.247 
12251601 29953.1 -18095.1 1349.33 788.956 -211.582 816.835 
9361 2
12251700 30886.7 -18868.3 1277.33 796.768 -296.566 850.171 
12251601 30247.3 -18288.7 1207.33 594.343 -391.111 711.486 
9361.5 2
12251700 31366.8 -18925.5 1301.6 969.832 -115.556 976.692 
12251601 30542.8 -18437.5 1131.8 597.037 -300.606 668.444 
9362 2
12251700 31699.4 -18953.9 1368.88 649.561 -55.4769 651.925 
12251601 31082.8 -18573.2 1145.38 1054.71 -265.072 1087.51 
9362.5 2
12251700 32035.7 -19148.7 1476.13 658.105 -381.075 760.474 
12251601 31505.4 -18605.6 1193.67 826.981 -63.3072 829.401 
9363 2
12251700 32597.6 -19331.1 1539.53 1135.22 -368.62 1193.57 
12251601 31865.8 -18602.9 1200.13 728.081 5.52189 728.102 
9363.5 2
12251700 32922.7 -19438.5 1555.53 656.835 -216.97 691.743 
12251601 32166.2 -18649.6 1281.87 606.869 -94.4108 614.169 
9364 2
12251700 33260.7 -19558.3 1558.27 682.828 -241.886 724.405 
12251601 32530.2 -18907.3 1444.33 735.354 -520.539 900.947 
9364.5 2
12251700 33537.9 -19585.9 1570.6 559.865 -55.7576 562.635 
12251601 32676.1 -19051.2 1343.67 294.815 -290.774 414.084 
9365 2
12251700 33848.4 -19670.9 1590.27 627.34 -171.717 650.417 
12251601 33209.1 -19358.7 1595.87 1076.77 -621.145 1243.08 
9365.5 2
12251700 34205.1 -19815.8 1628.31 696.606 -282.975 751.888 
12251601 33533.5 -19544.4 1530.06 633.529 -362.834 730.073 
9366 2
12251700 34560.1 -19953.6 1636.4 693.368 -269.238 743.806 
12251601 33798.3 -19623.9 1562.2 517.253 -155.135 540.016 
9366.5 2
12251700 34892.5 -20147.6 1631.33 670.161 -391.129 775.95 
12251601 34091.5 -19838.8 1555.27 590.995 -433.333 732.839 
9367 2
12251700 35293.1 -20371.1 1603.07 809.428 -451.448 926.811 
12251601 34348.1 -20085.9 1530.73 518.519 -499.259 719.806 
9367.5 2
12251700 35615.5 -20509.1 1628.27 651.313 -278.923 708.524 
12251601 34594.6 -20275.3 1539.4 497.912 -382.492 627.867 
9368 2
12251700 36038 -20706.3 1615.73 853.468 -398.384 941.869 
12251601 34937 -20354.5 1489.8 691.717 -160.135 710.011 
9368.5 2
12251700 36440.1 -20833.4 1638.2 812.256 -256.7 851.854 
12251601 35291.1 -20518.1 1464.93 715.286 -330.505 787.952 
9369 2
12251700 36874.1 -20975 1663.81 847.77 -276.562 891.74 
12251601 35795.8 -20565.9 1404.62 985.832 -93.3675 990.243 
9369.5 2
12251700 37200.6 -21148.7 1676.53 638.894 -339.987 723.724 
12251601 36189.3 -20686.3 1483 770.099 -235.478 805.297 
9370 2
12251700 37573.1 -21256.5 1695.27 752.593 -217.778 783.468 
12251601 36487.1 -20804.9 1500.4 601.616 -239.731 647.621 
9370.5 2
12251700 37873 -21458.5 1690.93 605.791 -408.081 730.42 
12251601 36730.4 -20956.7 1506.2 491.448 -306.532 579.209 
9371 2
12251700 38237.5 -21635.2 1692.47 736.431 -356.902 818.358 
12251601 36949.3 -21157.6 1503.27 442.29 -405.926 600.33 
9371.5 2
12251700 38574.4 -21795.1 1662 680.539 -322.963 753.285 
12251601 37541.4 -21508.1 1649.4 1196.09 -708.013 1389.94 
9372 2
12251700 38923 -22050.9 1661.75 680.859 -499.626 844.509 
12251601 37913.8 -21600.8 1660.88 727.246 -181.022 749.437 
9372.5 2
12251700 39233.7 -22262.7 1686 607.958 -414.596 735.869 
12251601 38225.4 -21777.6 1647.73 609.883 -346.086 701.236 
9373 2
12251700 39603.1 -22372.5 1668.27 746.397 -221.684 778.622 
12251601 38488.7 -21948.5 1594.53 531.987 -345.32 634.236 
9373.5 2
12251700 39992.3 -22547.3 1626.8 786.128 -353.266 861.855 
12251601 38807.3 -22132.3 1547.27 643.636 -371.178 742.995 
9374 2
12251700 40371.9 -22554.9 1562.8 767.003 -15.2189 767.154 
12251601 39094.2 -22314.6 1579.53 579.529 -368.35 686.684 
9374.5 2
12251700 40760.6 -22574.3 1542.73 785.185 -39.1919 786.163 
12251601 39412.1 -22520.5 1574.8 642.29 -416.027 765.254 
9375 2
12251700 41173.7 -22537.8 1599.87 834.613 73.67 837.858 
12251601 39760.2 -22784.6 1557.67 703.165 -533.468 882.626 
9375.5 2
12251700 41380.6 -22614 1603.5 404.085 -148.828 430.621 
12251601 40194.6 -22969.6 1526.69 848.364 -361.377 922.125 
9376 2
12251700 41653.7 -22690.7 1578.67 534.328 -150.163 555.027 
12251601 40566 -23068.3 1546.27 726.884 -193.167 752.112 
9376.5 2
12251700 41900.9 -22810.7 1559.8 498.387 -241.801 553.947 
12251601 40911.3 -23246.7 1574.87 696.237 -359.543 783.592 
9377 2
12251700 42100.3 -22757.2 1578.4 402.828 108.013 417.058 
12251601 41293.8 -23290.7 1534.4 772.66 -89.0236 777.772 
9377.5 2
12251700 42345.2 -22743.3 1584.2 493.817 28.0914 494.616 
12251601 41683.3 -23352.3 1428.13 785.349 -124.194 795.109 
9378 2
12251700 42595.5 -22796.9 1563.6 504.57 -108.065 516.012 
12251601 42001 -23427.1 1474.2 640.457 -150.806 657.972 
9378.5 2
12251700 42957.7 -22836.4 1576.53 731.852 -79.8653 736.197 
12251601 42328.3 -23443.6 1462.07 661.145 -33.266 661.981 
9379 2
12251700 43235.9 -22983.1 1568.5 543.368 -286.45 614.249 
12251601 42626.4 -23537.3 1476.75 582.365 -183.032 610.45 
9379.5 2
12251700 43601.2 -23180.7 1606 714.799 -386.701 812.697 
12251601 42933.5 -23646.8 1505.47 600.97 -214.261 638.023 
9380 2
12251700 43920.3 -23150.8 1599.8 644.714 60.3367 647.531 
12251601 43252.3 -23722.3 1542.87 643.906 -152.593 661.739 
9380.5 2
12251700 44255.1 -23225.1 1555.27 676.364 -150.034 692.804 
12251601 43667.9 -23924.8 1539.73 839.596 -409.024 933.928 
9381 2
12251700 44642.9 -23254.3 1604.47 783.3 -59.1246 785.528 
12251601 43990.5 -23987.7 1561.4 651.852 -127.003 664.109 
9381.5 2
12251700 45008.9 -23323.4 1640.2 739.529 -139.529 752.576 
12251601 44338.7 -24124.1 1596.27 703.434 -275.556 755.48 
9382 2
12251700 45287 -23634.5 1611.8 561.751 -628.418 842.895 
12251601 44568.7 -24183.5 1625.8 464.512 -120.135 479.795 
9382.5 2
12251700 45657.1 -23795.7 1598.44 722.9 -314.884 788.503 
12251601 44924.6 -24086.9 1635.5 695.231 188.664 720.375 
9383 2
12251700 46069 -23701.1 1596.2 806.018 185.168 827.014 
12251601 45393.8 -23847.7 1661.13 918.151 468.24 1030.66 
9383.5 2
12251700 46404.9 -23545.1 1642.53 678.653 315.152 748.258 
12251601 45775.7 -23928.5 1658.8 771.448 -163.232 788.528 
9384 2
12251700 46724.2 -23715.7 1634.53 644.983 -344.781 731.353 
12251601 46196.9 -24213.1 1678.4 851.044 -575.084 1027.13 
9384.5 2
12251700 46991.1 -23925.7 1649.87 539.125 -424.108 685.947 
12251601 46432.1 -24339.9 1658.67 475.152 -256.027 539.74 
9385 2
12251700 47303.6 -24065.1 1631.87 631.38 -281.616 691.339 
12251601 46712.5 -24314.5 1614.6 566.33 51.3131 568.65 
9385.5 2
12251700 47517.2 -24177.7 1630.19 417.285 -219.963 471.71 
12251601 46819.9 -24419.1 1595.19 209.782 -204.289 292.818 
9386 1
12251601 46148.9 -24041.1 1593.13 -1313 739.587 1506.97 
9386.5 1
12251601 46180.9 -23678.7 1594.8 64.6465 732.121 734.97 
9387 1
12251601 46295.4 -23634 1596 315.414 123.232 338.633 
9389 1
12251601 46639.5 -24209.8 1686.62 157.994 -264.357 307.972 
9389.5 1
12251601 46219.4 -24149.9 1719.8 -909.391 129.659 918.587 
9390 1
12251601 45654.1 -23730.3 1698.2 -1142.09 847.542 1422.21 
9390.5 1
12251601 45126.5 -23553.1 1730.73 -1063.71 357.258 1122.1 
9391 1
12251601 44563.8 -23186.9 1738.6 -1134.41 738.441 1353.58 
9391.5 1
12251601 43704.3 -23054.3 1743.6 -1736.3 267.879 1756.84 
9392 1
12251601 42927.9 -22893.1 1679 -1568.48 325.522 1601.91 
9392.5 1
12251601 42296.1 -22675.7 1668.12 -1234 424.699 1305.04 
9393 1
12251601 41622.1 -22577.6 1661.2 -1319.1 191.952 1332.99 
9393.5 1
12251601 40907.5 -22292.1 1674.4 -1443.64 576.7 1554.56 
9394 1
12251601 40190.9 -22109.6 1705.6 -1447.54 368.754 1493.77 
9394.5 1
12251601 39485.7 -21644.7 1799.73 -1424.65 939.259 1706.41 
9395 1
12251601 38818.1 -21417.3 1739.27 -1348.82 459.259 1424.86 
9395.5 1
12251601 38198.2 -21140.3 1803.5 -1210.58 541.056 1325.99 
9396 1
12251601 37578.7 -20969.8 1783.4 -1212.49 333.684 1257.57 
9396.5 1
12251601 36984.7 -20676.3 1747.53 -1197.45 591.667 1335.64 
9397 1
12251601 36431 -20383.9 1747.07 -1118.65 590.707 1265.04 
9397.5 1
12251601 35654.9 -20270.5 1700.2 -1567.95 229.091 1584.59 
9398 1
12251601 34814.9 -19988.3 1724.47 -1696.84 570.101 1790.05 
9398.5 1
12251601 34166.6 -19755 1694.33 -1307.12 470.43 1389.2 
9399 1
12251601 33549.6 -19615.9 1664.69 -1205.03 271.606 1235.26 
9399.5 1
12251601 32979.8 -19560.8 1672.4 -1115.12 107.901 1120.33 
9400 1
12251601 32216.3 -19402.4 1630.47 -1542.36 320 1575.2 
9400.5 1
12251601 31360.4 -19057.9 1409.93 -1729.16 696.027 1863.99 
9401 1
12251601 30611.7 -18897.4 1296.8 -1512.59 324.175 1546.94 
9401.5 1
12251601 30065.4 -18593.1 1352.53 -1103.57 614.68 1263.21 
9402 1
12251601 29405.9 -18281.6 1530.93 -1332.26 629.36 1473.43 
9402.5 1
12251601 28672.6 -18019.5 1633.12 -1432.36 511.914 1521.09 
9403 1
12251601 27924.7 -17852.5 1672.67 -1463.46 326.875 1499.52 
9403.5 1
12251601 27476.3 -17477.1 1692 -905.993 758.249 1181.43 
9404 1
12251601 26904.9 -17434.8 1669.87 -1154.34 85.5219 1157.51 
9404.5 1
12251601 26190.9 -17195.7 1638.67 -1442.29 483.098 1521.05 
9405 1
12251601 25528.8 -17035.7 1626.33 -1337.64 323.232 1376.14 
9405.5 1
12251601 24924.7 -16694.7 1646.6 -1220.34 688.754 1401.29 
9406 1
12251601 24342.1 -16498.7 1686.31 -1138.03 382.902 1200.72 
9406.5 1
12251601 23798.7 -16226.3 1630.47 -1063.27 533.113 1189.43 
9407 1
12251601 23261.3 -15960.3 1656.53 -1085.66 537.374 1211.37 
9407.5 1
12251601 22647.5 -15760.5 1609.4 -1240 403.502 1304 
9408 1
12251601 22068.5 -15650.3 1581.07 -1169.83 222.626 1190.83 
9408.5 1
12251601 21408.4 -15391.9 1556.87 -1333.47 522.02 1432.01 
9409 1
12251601 20789.4 -15130.2 1551.62 -1208.91 511.222 1312.56 
9409.5 1
12251601 20209 -14695.8 1636.2 -1135.89 850.073 1418.75 
9410 1
12251601 19701.9 -14507.1 1675.67 -1024.38 381.145 1092.99 
9410.5 1
12251601 19197 -14233.9 1682.8 -1020.07 551.919 1159.81 
9411 1
12251601 18757.7 -13845.5 1700 -887.542 784.646 1184.65 
9411.5 1
12251601 18175.3 -13459.7 1646.87 -1176.57 779.529 1411.37 
9412 1
12251601 17554.7 -13141.5 1559.87 -1253.6 642.828 1408.81 
9412.5 1
12251601 16970.8 -12707.8 1490.88 -1140.47 847.103 1420.65 
9413 1
12251601 16438.6 -12223.9 1501.87 -1041.51 946.804 1407.55 
9413.5 1
12251601 15572.3 -11645.3 1635.2 -1750.03 1169.02 2104.57 
9414 1
12251601 15117.9 -11218.9 1685 -917.98 861.279 1258.76 
9414.5 1
12251601 14749.7 -10748.1 1722.6 -743.838 951.111 1207.44 
9415 1
12251601 14344.1 -10152.3 1692.53 -819.529 1203.64 1456.15 
9415.5 1
12251601 13821.5 -9299.13 1701.93 -1053.49 1720.16 2017.13 
9416 1
12251601 13352.1 -8528.75 1681.88 -916.813 1504.65 1761.97 
9416.5 1
12251601 13046.1 -8096.4 1674.07 -598.94 846.086 1036.62 
9417 1
12251601 12616 -7433.67 1745.6 -868.822 1338.86 1596.05 
9417.5 1
12251601 12167.6 -6999.73 1763.13 -905.859 876.633 1260.58 
9418 1
12251601 11671.1 -6501.2 1726.73 -1002.96 1007.14 1421.36 
9418.5 1
12251601 11074.4 -5784.27 1632.73 -1205.52 1448.35 1884.41 
9419 1
12251601 10614.6 -5207.69 1589.62 -898.12 1126.13 1440.41 
9419.5 1
12251601 10224.2 -4722.33 1613.8 -763.919 949.812 1218.9 
9420 1
12251601 9868.53 -4165.2 1623.07 -718.519 1125.52 1335.32 
9420.5 1
12251601 9419.6 -3599 1662.2 -906.936 1143.84 1459.76 
9421 1
12251601 9147.8 -3090.8 1682.07 -549.091 1026.67 1164.28 
9421.5 1
12251601 8657.87 -2545.8 1688.47 -987.769 1098.79 1477.51 
9422 1
12251601 8213.47 -1993.8 1684.2 -897.778 1115.15 1431.63 
9422.5 1
12251601 7733.38 -1401.88 1682.62 -937.679 1156.1 1488.56 
9423 1
12251601 7309 -851 1677.4 -830.479 1078.03 1360.83 
9423.5 1
12251601 6807 -262 1656.87 -1014.14 1189.9 1563.44 
9424 1
12251601 6405.53 300.2 1623.93 -811.044 1135.76 1395.61 
9424.5 1
12251601 5969.2 759.733 1620 -881.481 928.35 1280.17 
9425 1
12251601 5600.2 1278.27 1566.2 -745.455 1047.54 1285.71 
9425.5 1
12251601 5221.13 1870.2 1538.53 -765.791 1195.82 1420.01 
9426 1
12251601 4831 2369.5 1535.19 -761.979 975.195 1237.59 
9426.5 1
12251601 4333.87 3057.2 1532.2 -972.864 1345.79 1660.61 
9427 1
12251601 4041.2 3670.33 1601.53 -591.246 1238.65 1372.53 
9427.5 1
12251601 3618.53 4110.13 1689.87 -853.872 888.485 1232.28 
9428 1
12251601 3297.4 4519.87 1704.47 -647.446 826.075 1049.57 
9428.5 1
12251601 2807.53 4905.2 1714.27 -989.63 778.451 1259.11 
9429 1
12251601 2326.75 5318.81 1673.38 -939.03 807.837 1238.7 
9429.5 1
12251601 1717.47 5692.87 1652.33 -1192.34 732.004 1399.1 
9430 1
12251601 935.667 6061.4 1643.33 -1579.39 744.512 1746.08 
9430.5 1
12251601 64.4667 5791.73 1701.67 -1760 -544.781 1842.39 
9431 1
12251601 -783.133 5653.13 1697.07 -1712.32 -280 1735.07 
9431.5 1
12251601 -1445.47 5512.33 1706.93 -1338.05 -284.444 1367.95 
9432 1
12251601 -2044 5514.07 1715.27 -1209.16 3.50168 1209.16 
9432.5 1
12251601 -2903.93 5356.4 1701.87 -1730.25 -317.237 1759.09 
9433 1
12251601 -3554.19 5208.12 1675.88 -1267.55 -289.035 1300.09 
9433.5 1
12251601 -4166.53 5107.6 1600.07 -1198.33 -196.722 1214.37 
9434 1
12251601 -5047.07 5011.8 1337.53 -1778.86 -193.535 1789.35 
9434.5 1
12251601 -5776.53 4813.47 1301.07 -1473.67 -400.673 1527.17 
9435 1
12251601 -6508.87 4578.87 1453.73 -1479.46 -473.939 1553.52 
9435.5 1
12251601 -7076.33 4328 1487.73 -1146.4 -506.801 1253.43 
9436 1
12251601 -7635.19 4023.94 1521.94 -1091.51 -593.872 1242.61 
9436.5 1
12251601 -8443.13 3573.67 1460.73 -1581.11 -881.156 1810.07 
9437 1
12251601 -9126.87 3126.53 1499.67 -1381.28 -903.3 1650.42 
9437.5 1
12251601 -9724 2579.27 1517.8 -1206.33 -1105.59 1636.33 
9438 1
12251601 -10320.9 2101.2 1558.2 -1205.93 -965.791 1545 
9438.5 1
12251601 -10812.7 1547.27 1582.07 -993.401 -1119.06 1496.37 
9439 1
12251601 -11324.8 1097.33 1557.8 -1034.61 -908.956 1377.18 
9439.5 1
12251601 -11818.2 533.562 1552.31 -963.77 -1101.11 1463.32 
9440 1
12251601 -12330.7 -56.4 1597.2 -1002.9 -1154.53 1529.29 
9440.5 1
12251601 -12903.1 -570.667 1587.73 -1156.36 -1038.92 1554.52 
9441 1
12251601 -13368.5 -1031.93 1591.2 -940.067 -931.852 1323.66 
9441.5 1
12251601 -13936.9 -1422.2 1595.73 -1148.42 -788.418 1393.01 
9442 1
12251601 -14436.3 -1896.53 1592.27 -1008.89 -958.249 1391.44 
9442.5 1
12251601 -14955.9 -2455.81 1599.69 -1014.85 -1092.34 1491.02 
9443 1
12251601 -15485.6 -2929.73 1618.87 -1036.52 -927.438 1390.87 
9443.5 1
12251601 -16074.2 -3338.53 1604.47 -1189.09 -825.859 1447.75 
9444 1
12251601 -16618.6 -3625.93 1585.47 -1099.8 -580.606 1243.65 
9444.5 1
12251601 -17222.1 -4003.53 1587.33 -1219.12 -762.828 1438.11 
9445 1
12251601 -17931.9 -4298.13 1568.73 -1433.94 -595.152 1552.54 
9445.5 1
12251601 -18492.6 -4599.07 1543.93 -1132.79 -607.946 1285.62 
9446 1
12251601 -19078.6 -4895.69 1530.81 -1144.46 -579.338 1282.74 
9446.5 1
12251601 -19737.7 -5268.47 1505.73 -1289.96 -729.509 1481.95 
9447 1
12251601 -20346.3 -5631.4 1473.07 -1229.36 -733.199 1431.4 
9447.5 1
12251601 -20975.8 -6046.4 1534.73 -1271.78 -838.384 1523.26 
9448 1
12251601 -21559.7 -6278.07 1502.87 -1179.53 -468.013 1268.99 
9448.5 1
12251601 -22346.7 -6492.33 1220.73 -1589.9 -432.862 1647.77 
