# Supplementary material for: Intrinsic group behaviour: Dependence of pedestrian dyad dynamics on principal social and personal features
Source: PLoS One. 2017 Nov 2;12(11):e0187253. doi: 10.1371/journal.pone.0187253 (PMC5667819; doi:10.1371/journal.pone.0187253)
Supplement: S1 Data Set — (ZIP) [file pone.0187253.s001.zip › set/trajectories/traj_2_0508_82.dat]

2 12221700 12221800 0 1 0 0 2 0 1 35 20 50 1778.66 1843.1 1714.21
9137.5 1
12221700 -11330.6 11998.4 1582.11 0 0 0 
9138 2
12221800 -10471.7 12574.9 1399 0 0 0 
12221700 -11166.3 11463.7 1627.27 414.703 -1350.45 1412.69 
9138.5 2
12221800 -10334.5 11917.3 1404.73 287.129 -1375.86 1405.5 
12221700 -10916.5 10874 1572 504.646 -1191.25 1293.73 
9139 2
12221800 -10224.1 11288.6 1430.56 215.633 -1227.94 1246.73 
12221700 -10678.4 10262.4 1570 465.031 -1194.46 1281.79 
9139.5 2
12221800 -9997.53 10746.3 1454.27 443.306 -1061.11 1149.99 
12221700 -10245.9 9681.4 1641.4 846.388 -1137.06 1417.49 
9140 2
12221800 -9878.07 10169.5 1310.93 241.347 -1165.25 1189.98 
12221700 -9816.67 9116.27 1548.93 867.205 -1141.68 1433.7 
9140.5 2
12221800 -9609.27 9646.87 1405.27 543.03 -1055.89 1187.35 
12221700 -9340.07 8647.13 1613.47 962.828 -947.744 1351.02 
9141 2
12221800 -9160.53 9194.67 1469.6 906.532 -913.535 1286.99 
12221700 -8991.2 8162.4 1653.07 704.781 -979.259 1206.51 
9141.5 2
12221800 -8787.87 8918.8 1477.73 749.832 -555.064 932.922 
12221700 -8613.33 7781.47 1637.8 760.295 -766.465 1079.59 
9142 2
12221800 -8355.67 8702.13 1464.33 873.131 -437.71 976.703 
12221700 -8140.6 7341.2 1655.73 955.017 -889.428 1305.04 
9142.5 2
12221800 -7946.73 8384.07 1443.73 824.462 -641.263 1044.49 
12221700 -7737.47 6952.93 1535.33 812.769 -782.796 1128.43 
9143 2
12221800 -7530.94 8239.94 1519.56 812.101 -281.502 859.507 
12221700 -7362.12 6619.38 1635.69 733.089 -651.481 980.738 
9143.5 2
12221800 -7193.2 8195.8 1279 660.934 -86.3748 666.555 
12221700 -6911.27 6266.67 1536.27 882.306 -690.232 1120.22 
9144 2
12221800 -6812.13 7973.53 1451.93 769.832 -449.024 891.214 
12221700 -6284.4 5932.67 1505.73 1266.4 -674.747 1434.94 
9144.5 2
12221800 -5849.47 7371.87 1419 1944.78 -1215.49 2293.38 
12221700 -5827.13 5628.47 1315.47 923.771 -614.545 1109.51 
9145 2
12221800 -5281.87 7108.27 1424.73 1146.67 -532.525 1264.29 
12221700 -5227.67 5302.13 1463.8 1211.04 -659.259 1378.86 
9145.5 2
12221800 -4814.33 6743.6 1434 942.608 -735.215 1195.43 
12221700 -4673 4910.8 1667.67 1118.28 -788.978 1368.59 
9146 2
12221800 -4441.27 6406.27 1490.67 753.67 -681.481 1016.09 
12221700 -4191.2 4599.73 1910 973.333 -628.418 1158.57 
9146.5 2
12221800 -3801.2 6087.07 1599.73 1275.03 -635.857 1424.79 
12221700 -3684.07 4218.13 1969.13 1010.23 -760.159 1264.28 
9147 2
12221800 -3258.31 5801.88 1606.38 1058.26 -555.929 1195.4 
12221700 -3217.56 3942.56 2005.69 909.365 -537.175 1056.17 
9147.5 2
12221800 -2701.07 5455.4 1657.87 1090.5 -678.033 1284.1 
12221700 -2697.87 3684.67 1928.6 1017.02 -504.689 1135.36 
9148 2
12221800 -2199.33 5133.93 1723.8 1013.6 -649.428 1203.81 
12221700 -1935.53 3476.67 1873.73 1540.07 -420.202 1596.36 
9148.5 2
12221800 -1706.4 4765 1686.93 995.825 -745.32 1243.85 
12221700 -1374.13 3330.53 1804.6 1134.14 -295.219 1171.93 
9149 2
12221800 -1233.07 4428.73 1678.6 952.381 -676.593 1168.25 
12221700 -822.467 2966.8 1862.87 1109.99 -731.858 1329.55 
9149.5 2
12221800 -726.8 4059.4 1696.6 1020.7 -744.624 1263.44 
12221700 -258.867 2842.33 1854.33 1136.29 -250.941 1163.67 
9150 2
12221800 -128.867 3678.93 1665.53 1200.67 -763.989 1423.13 
12221700 318.733 2724.53 1827.47 1159.84 -236.546 1183.72 
9150.5 2
12221800 505.643 3370.93 1692.14 1232.06 -598.067 1369.54 
12221700 937.429 2488.43 1817.43 1201.35 -458.456 1285.86 
9151 2
12221800 1181.64 3062.79 1753.64 1357.43 -618.761 1491.8 
12221700 1407.36 2205.29 1824.29 943.632 -568.56 1101.68 
9151.5 2
12221800 1740.31 2853.69 1753.38 1110.67 -415.693 1185.91 
12221700 1823.85 1881.62 1689.77 828.01 -643.48 1048.65 
9152 2
12221800 2120.47 2597.4 1679.33 787.079 -530.626 949.24 
12221700 2372.6 1544.73 1588.6 1136.14 -697.478 1333.15 
9152.5 2
12221800 2691.36 2362.14 1625 1097.87 -452.418 1187.43 
12221700 2964.86 1121.36 1661.93 1138.96 -814.185 1400.04 
9153 2
12221800 3211.14 1867.43 1590.79 1052.2 -1001.45 1452.59 
12221700 3470.79 730.786 1713.71 1024.15 -790.63 1293.82 
9153.5 2
12221800 3766.31 1441.15 1614.08 1126.1 -864.655 1419.76 
12221700 3954.08 183.308 1849.23 980.307 -1110.5 1481.29 
9154 2
12221800 4270.07 971.143 1662.5 1017.7 -949.517 1391.87 
12221700 4429.79 -181.429 1886.07 961.028 -736.841 1211 
9154.5 2
12221800 4852.13 659.667 1660.93 1171.15 -626.713 1328.29 
12221700 4827.67 -549.933 1861.47 800.565 -741.458 1091.18 
9155 2
12221800 5332.23 99.7692 1659.92 954.468 -1113.12 1466.3 
12221700 5321.15 -943.923 1835.31 981.088 -783.28 1255.41 
9155.5 2
12221800 5763.85 -303.538 1659.15 879.054 -821.401 1203.09 
12221700 5666.85 -1428.92 1835.85 704.058 -987.78 1213.02 
9156 2
12221800 6199.29 -813.714 1663 838.997 -982.998 1292.36 
12221700 5995.14 -2079 1807.79 632.556 -1252.56 1403.22 
9156.5 2
12221800 6642.29 -1284.86 1711.36 866.928 -922.002 1265.56 
12221700 6442.43 -2610.07 1687 875.315 -1039.28 1358.78 
9157 2
12221800 7103.14 -1782.79 1695.79 940.525 -1016.18 1384.63 
12221700 6789.79 -3134.64 1706.36 708.892 -1070.55 1283.98 
9157.5 2
12221800 7557.86 -2172.43 1632.5 916.763 -785.57 1207.3 
12221700 7150.29 -3691.57 1643.71 726.815 -1122.84 1337.55 
9158 2
12221800 8024.13 -2701.87 1664.6 907.152 -1030.04 1372.55 
12221700 7477.07 -4252 1596 635.761 -1090.33 1262.14 
9158.5 2
12221800 8410 -3159.07 1651.36 795.601 -942.69 1233.55 
12221700 7962.07 -4600.07 1632.5 1000.01 -717.673 1230.88 
9159 2
12221800 8871 -3670.21 1693.43 954.451 -1058.27 1425.1 
12221700 8460.14 -5012.57 1700 1031.2 -854.037 1338.94 
9159.5 2
12221800 9295.13 -4158 1685.2 839.868 -965.912 1279.99 
12221700 9080.93 -5321.07 1740.53 1229.29 -610.882 1372.71 
9160 2
12221800 9682.2 -4661.87 1616.33 764.954 -995.784 1255.68 
12221700 9592.73 -5723.67 1678.4 1011.46 -795.652 1286.9 
9160.5 2
12221800 10040.5 -5113.93 1561.67 705.249 -889.895 1135.47 
12221700 10186.2 -6140.27 1641.67 1168.24 -820.079 1427.35 
9161 2
12221800 10535.9 -5456.33 1615.33 988.955 -683.433 1202.13 
12221700 10701.5 -6442.93 1738.87 1028.61 -604.125 1192.9 
9161.5 2
12221800 11037.2 -5821.4 1604.8 1012.66 -737.508 1252.76 
12221700 11365 -6972.87 1784.07 1340.34 -1070.57 1715.41 
9162 2
12221800 11581.7 -6232.73 1646.67 1099.93 -830.976 1378.54 
12221700 12045.2 -7288 1815.27 1374.14 -636.633 1514.45 
9162.5 2
12221800 12159.7 -6783.53 1692.4 1167.68 -1112.73 1612.96 
12221700 12650.3 -7632 1765.33 1222.36 -694.949 1406.1 
9163 2
12221800 12658.5 -7156.69 1759.31 974.284 -728.817 1216.72 
12221700 13162.1 -8093.12 1833.06 999.723 -900.635 1345.58 
9163.5 2
12221800 12963.3 -7588.87 1772 595.378 -844.1 1032.95 
12221700 13647.7 -8546.53 1879.8 948.324 -885.563 1297.51 
9164 2
12221800 13359.8 -7951.33 1712.27 799.328 -730.78 1083.03 
12221700 14094 -8993.53 1841.27 899.866 -901.21 1273.55 
9164.5 2
12221800 13741.3 -8415.93 1694.4 769.086 -936.694 1211.98 
12221700 14564.3 -9609.27 1845.07 948.118 -1241.4 1562.05 
9165 2
12221800 14250.5 -8835.73 1661.8 1022.49 -842.972 1325.17 
12221700 15034.1 -10182.4 1856.93 943.373 -1150.87 1488.1 
9165.5 2
12221800 14835.9 -9533.87 1690.6 1182.76 -1410.37 1840.67 
12221700 15340.3 -10681.9 1847.4 618.586 -1009.16 1183.66 
9166 2
12221800 15326.5 -10042.4 1751.07 990.976 -1027.34 1427.4 
12221700 15717.1 -11160.2 1846.07 761.347 -966.195 1230.11 
9166.5 2
12221800 15665.3 -10520.5 1740 684.444 -965.926 1183.84 
12221700 16110.3 -11576 1825.07 794.343 -840 1156.11 
9167 2
12221800 16129.7 -10923.2 1751.31 907.072 -786.556 1200.6 
12221700 16506.1 -12034.4 1846.44 773.031 -895.386 1182.92 
9167.5 2
12221800 16663.3 -11383.7 1737.87 1044.19 -901.142 1379.27 
12221700 17038.2 -12319.4 1806.93 1041.24 -557.657 1181.17 
9168 2
12221800 17203.1 -11825.7 1738.13 1090.51 -892.795 1409.36 
12221700 17585 -12770.7 1688.6 1104.65 -911.65 1432.25 
9168.5 2
12221800 18094.4 -12201.1 1671.27 1800.67 -758.519 1953.91 
12221700 18226.7 -13073.9 1762.87 1296.3 -612.66 1433.78 
9169 2
12221800 18598.9 -12606.9 1641.4 1019.26 -819.663 1307.95 
12221700 18659.1 -13451.2 1820.27 873.67 -762.155 1159.39 
9169.5 2
12221800 19120.7 -12962 1745.87 1054.14 -717.441 1275.12 
12221700 19106.1 -13735.9 1826.87 902.896 -575.219 1070.56 
9170 2
12221800 19514.4 -13422.2 1723.06 768.831 -898.926 1182.86 
12221700 19528.8 -14076.8 1824.81 825.675 -665.78 1060.66 
9170.5 2
12221800 19903.8 -13814.1 1707.8 762.084 -766.895 1081.16 
12221700 19957.8 -14513.3 1812.6 839.506 -854.248 1197.71 
9171 2
12221800 20298.5 -14188.8 1660.93 797.306 -756.902 1099.36 
12221700 20436.7 -14782.3 1769.27 967.542 -543.3 1109.65 
9171.5 2
12221800 20835.1 -14502.1 1647.4 1084.18 -632.997 1255.44 
12221700 20924.3 -15225.3 1754 985.051 -894.949 1330.89 
9172 2
12221800 21286.2 -14840.7 1606.6 911.246 -684.04 1139.42 
12221700 21531 -15719.4 1647.53 1225.59 -998.249 1580.69 
9172.5 2
12221800 21948.5 -15143.7 1529.4 1335.22 -610.887 1468.33 
12221700 22049.9 -16074.9 1564.4 1046.24 -716.801 1268.23 
9173 2
12221800 22496.8 -15535.9 1623 1107.74 -792.189 1361.86 
12221700 22630 -16368.7 1649 1171.85 -593.401 1313.53 
9173.5 2
12221800 23033.8 -15837.6 1638.56 1046.69 -588.223 1200.65 
12221700 23146.2 -16661.5 1740.56 1006.34 -570.825 1156.96 
9174 2
12221800 23571.1 -16095.6 1661.33 1049.45 -503.857 1164.14 
12221700 23704.9 -16816.7 1703.4 1091.05 -303.06 1132.36 
9174.5 2
12221800 24122.7 -16403 1645.8 1114.34 -621.01 1275.7 
12221700 24239.5 -17122.3 1740.93 1080.13 -617.374 1244.12 
9175 2
12221800 24621.2 -16703.5 1592.47 1007.14 -607.138 1175.99 
12221700 24934.7 -17462.5 1699.93 1404.31 -687.407 1563.53 
9175.5 2
12221800 25237.1 -16947.9 1612.8 1244.18 -493.737 1338.56 
12221700 25610.7 -17746.5 1711.13 1365.66 -573.603 1481.23 
9176 2
12221800 25874.8 -17159.9 1571.93 1288.35 -428.148 1357.63 
12221700 26278.7 -18027.3 1749.6 1349.49 -567.407 1463.93 
9176.5 2
12221800 26602.9 -17408.9 1662.4 1470.84 -503.03 1554.48 
12221700 27024.4 -18233.1 1826.53 1506.53 -415.758 1562.85 
9177 2
12221800 27289.9 -17588.5 1713.56 1336.59 -349.481 1381.53 
12221700 27480.9 -18400.8 1782.31 888.084 -326.224 946.105 
9177.5 2
12221800 28038.9 -17767.5 1764.27 1465.74 -350.228 1507 
12221700 28199.3 -18528.1 1817.67 1405.85 -249.16 1427.76 
9178 2
12221800 28582.7 -17884.7 1710.2 1098.72 -236.902 1123.97 
12221700 28820.3 -18433.5 1766.87 1254.55 191.246 1269.04 
9178.5 2
12221800 29069.1 -17892.8 1664.67 982.626 -16.2963 982.761 
12221700 29456 -18413.7 1715.27 1284.31 40 1284.93 
9179 2
12221800 29823.1 -17952.7 1574.8 1523.23 -120.943 1528.03 
12221700 30193.1 -18619.1 1610.53 1489.16 -414.949 1545.89 
9179.5 2
12221800 30476.4 -18090.4 1545.6 1319.73 -278.249 1348.74 
12221700 30923.7 -18972.1 1458.13 1475.96 -713.131 1639.21 
9180 2
12221800 31117.3 -18340.7 1443.4 1294.81 -505.724 1390.07 
12221700 31497.1 -19166.9 1456.8 1158.38 -393.535 1223.41 
9180.5 2
12221800 31686.9 -18629 1461.62 1112.51 -563.021 1246.86 
12221700 31984.9 -19385.9 1513.44 952.743 -427.873 1044.41 
9181 2
12221800 32297.2 -18797.3 1418.47 1194.25 -329.289 1238.82 
12221700 32689.1 -19721 1668.2 1377.94 -655.7 1526 
9181.5 2
12221800 33106.7 -19134.5 1613.67 1635.42 -681.212 1771.62 
12221700 33430.1 -19866 1791.6 1496.97 -292.929 1525.36 
9182 2
12221800 33731.4 -19336.4 1679.33 1261.95 -407.946 1326.25 
12221700 33957.9 -20053.7 1817.73 1066.4 -379.125 1131.79 
9182.5 2
12221800 34282.3 -19541.4 1740.2 1113 -414.141 1187.55 
12221700 34463.3 -20157.7 1841.93 1021.01 -210.236 1042.43 
9183 2
12221800 34836.5 -19798.4 1668.27 1119.46 -519.192 1234 
12221700 35037.5 -20427.6 1806.8 1159.87 -545.185 1281.61 
9183.5 2
12221800 35390.7 -20098.2 1648.47 1119.73 -605.657 1273.03 
12221700 35499.5 -20791.3 1683.53 933.333 -734.68 1187.8 
9184 2
12221800 36019.7 -20284.4 1604.31 1228.43 -363.623 1281.11 
12221700 36174 -21012.2 1686.31 1317.45 -431.608 1386.35 
9184.5 2
12221800 36652.6 -20528.3 1686.73 1238.58 -477.414 1327.4 
12221700 36859.4 -21317 1778.6 1341.29 -596.38 1467.9 
9185 2
12221800 37367.5 -20776.9 1770.2 1444.18 -502.088 1528.96 
12221700 37459.7 -21471.1 1868.53 1212.79 -311.246 1252.1 
9185.5 2
12221800 37869.8 -21021.8 1787.4 1014.81 -494.815 1129.02 
12221700 37975.4 -21759.9 1896.2 1041.75 -583.434 1194 
9186 2
12221800 38477.2 -21241.5 1825.33 1227.07 -443.906 1304.9 
12221700 38458.7 -21885.4 1904.6 976.431 -253.603 1008.83 
9186.5 2
12221800 38998.3 -21500 1813.87 1052.79 -522.155 1175.17 
12221700 39121.3 -22115.9 1934.07 1338.45 -465.724 1417.16 
9187 2
12221800 39540.2 -21695.4 1805.88 1058.43 -381.592 1125.12 
12221700 39636.4 -22449.8 1931.56 1006.19 -651.986 1198.96 
9187.5 2
12221800 40221.7 -22117.9 1801.2 1333.5 -826.794 1569.01 
12221700 40255.1 -22973.2 1810.07 1210.62 -1024.36 1585.85 
9188 2
12221800 40896.7 -22489.7 1689.73 1363.77 -751.246 1557 
12221700 40859.8 -23235.7 1787.73 1221.68 -530.236 1331.79 
9188.5 2
12221800 41448.4 -22779.7 1697.27 1114.48 -585.859 1259.08 
12221700 41392.9 -23476.6 1770.07 1077.04 -486.734 1181.91 
9189 2
12221800 42045.9 -23038.1 1663.73 1207 -521.886 1315 
12221700 42067.7 -23746.5 1706.93 1363.23 -545.32 1468.26 
9189.5 2
12221800 42600.2 -23313.4 1626.27 1119.87 -556.229 1250.4 
12221700 42760 -24030.8 1694.33 1398.52 -574.276 1511.84 
9190 2
12221800 43209.8 -23605.1 1600.87 1231.52 -589.226 1365.22 
12221700 43357.8 -24401.5 1701.33 1207.68 -748.822 1420.99 
9190.5 2
12221800 43715.9 -23974.4 1625.38 988.428 -721.427 1223.7 
12221700 43956.9 -24684 1757.88 1170.19 -551.823 1293.78 
9191 2
12221800 44232.3 -24232.5 1641.13 1010.55 -505.08 1129.74 
12221700 44586 -24962.5 1823.4 1231.04 -545.075 1346.32 
9191.5 2
12221800 44809.3 -24352.2 1663.47 1165.66 -241.751 1190.46 
12221700 45141.5 -24984.7 1898.4 1122.29 -44.8485 1123.19 
9192 2
12221800 45326.1 -24454.3 1676.2 1044.18 -206.33 1064.37 
12221700 45621.8 -24981.9 1848.87 970.236 5.79125 970.253 
9192.5 2
12221800 45985.1 -24274.9 1721.2 1331.31 362.559 1379.8 
12221700 46161.5 -24976.5 1867.33 1090.24 10.7744 1090.29 
9193 2
12221800 46441.2 -24099.6 1779.27 921.347 354.074 987.04 
12221700 46627.5 -24748.1 1853.53 941.414 461.414 1048.41 
9193.5 2
12221800 47009.9 -24006.3 1748.62 1110.82 182.202 1125.66 
12221700 46950.2 -24471.6 1797.31 630.436 540.177 830.206 
