# Supplementary material for: Intrinsic group behaviour: Dependence of pedestrian dyad dynamics on principal social and personal features
Source: PLoS One. 2017 Nov 2;12(11):e0187253. doi: 10.1371/journal.pone.0187253 (PMC5667819; doi:10.1371/journal.pone.0187253)
Supplement: S1 Data Set — (ZIP) [file pone.0187253.s001.zip › set/trajectories/traj_2_0508_81.dat]

2 12221300 12221501 0 1 0 0 2 0 1 55 50 60 1821.03 1865.72 1776.35
9133 1
12221300 5757.45 3495 1782.64 0 0 0 
9133.5 1
12221300 6057.13 2908.67 1773 698.552 -1366.74 1534.92 
9134 1
12221300 6378.27 2045.73 1841 647.446 -1739.78 1856.35 
9134.5 1
12221300 6775.33 1433.27 1817.67 798.927 -1232.33 1468.64 
9135 2
12221501 6080.5 2227.93 1707.64 0 0 0 
12221300 7162.2 777.333 1819.53 781.549 -1325.12 1538.43 
9135.5 2
12221501 6524.53 1586.93 1710.2 927.001 -1338.19 1627.91 
12221300 7430.47 139 1793.13 540.86 -1286.96 1395.99 
9136 2
12221501 6841.56 834.188 1741.81 617.991 -1467.34 1592.17 
12221300 7777.56 -559.562 1786.81 676.6 -1361.72 1520.55 
9136.5 2
12221501 7106.07 299.933 1738.6 517.621 -1045.51 1166.63 
12221300 8070.93 -1139.07 1768.8 574.111 -1134.06 1271.1 
9137 2
12221501 7497 -318.867 1732 789.764 -1250.1 1478.68 
12221300 8535.67 -1706.53 1829.27 938.855 -1146.4 1481.78 
9137.5 2
12221501 7907.33 -1036.33 1741.33 828.956 -1449.43 1669.73 
12221300 8962.13 -2218.07 1827.47 861.549 -1033.4 1345.43 
9138 2
12221501 8203.6 -1645.73 1762 598.519 -1231.11 1368.89 
12221300 9431.93 -2675.93 1891.87 949.091 -924.983 1325.28 
9138.5 2
12221501 8642.4 -2175.87 1751.47 886.465 -1070.98 1390.26 
12221300 9917.8 -3129.93 1821.67 981.549 -917.172 1343.37 
9139 2
12221501 9143.56 -2672 1746.56 978.833 -969.01 1377.35 
12221300 10275.7 -3572.81 1771.38 698.999 -864.998 1112.12 
9139.5 2
12221501 9606.87 -3266.6 1745 906.662 -1163.6 1475.13 
12221300 10705.3 -4076.8 1747.2 840.664 -986.277 1295.94 
9140 2
12221501 9974.27 -3757.33 1771.13 742.222 -991.38 1238.44 
12221300 11191 -4645.2 1826.8 981.279 -1148.28 1510.45 
9140.5 2
12221501 10421.7 -4269.47 1702.73 903.838 -1034.61 1373.81 
12221300 11636.4 -5118.33 1854.07 899.798 -955.825 1312.72 
9141 2
12221501 10902.3 -4756.8 1673.8 970.909 -984.512 1382.72 
12221300 11950.9 -5750.53 1808.13 635.286 -1277.17 1426.45 
9141.5 2
12221501 11335.5 -5198.67 1667.8 871.63 -889.068 1245.06 
12221300 12490.9 -6216.93 1785.6 1086.52 -938.431 1435.68 
9142 2
12221501 11767.6 -5660.47 1701.4 872.997 -932.929 1277.69 
12221300 12892.6 -6590.4 1853.87 811.582 -754.478 1108.11 
9142.5 2
12221501 12270 -6180.67 1735.27 1012.9 -1048.79 1458.06 
12221300 13241.1 -6968.6 1837.33 702.554 -762.5 1036.82 
9143 2
12221501 12851.9 -6626.62 1763.94 1136.6 -871.012 1431.96 
12221300 13576.2 -7397.31 1856.44 654.655 -837.329 1062.87 
9143.5 2
12221501 13316.5 -7006.4 1732.73 909.189 -743.2 1174.3 
12221300 13867.7 -7842.4 1844.07 570.417 -871.013 1041.17 
9144 2
12221501 13856.9 -7331.6 1726.53 1091.72 -656.97 1274.15 
12221300 14232.1 -8226.67 1830.87 736.027 -776.296 1069.75 
9144.5 2
12221501 14440.3 -7880.73 1724.07 1178.45 -1109.36 1618.46 
12221300 14656.6 -8849.07 1877.27 857.643 -1257.37 1522.02 
9145 2
12221501 14917.9 -8417.07 1716.53 964.983 -1083.5 1450.92 
12221300 14973.9 -9508.67 1870.53 641.077 -1332.53 1478.72 
9145.5 2
12221501 15440.7 -9222.67 1795.33 1054.03 -1624.19 1936.23 
12221300 15354.6 -9970.93 1828.27 767.473 -931.989 1207.32 
9146 2
12221501 15966.2 -9746.87 1893.67 1061.55 -1058.99 1499.45 
12221300 15777 -10424.2 1807.2 853.333 -915.69 1251.67 
9146.5 2
12221501 16262.1 -10172.8 1845.33 589.509 -848.473 1033.16 
12221300 16205.3 -10918.7 1838.4 853.254 -984.993 1303.17 
9147 2
12221501 16715.7 -10666.2 1800.94 884.121 -961.769 1306.4 
12221300 16656.9 -11582.8 1891.94 880.198 -1294.63 1565.51 
9147.5 2
12221501 17191.7 -11189.7 1749.47 931.597 -1024.42 1384.67 
12221300 17257.9 -12057.4 1879.93 1176.11 -928.743 1498.6 
9148 2
12221501 17645.2 -11681.1 1739.2 916.094 -992.862 1350.93 
12221300 18024.7 -12552.3 1802.6 1549.09 -999.731 1843.68 
9148.5 2
12221501 18591.1 -12355.7 1731.47 1910.84 -1362.83 2347.04 
12221300 18431.9 -12989.6 1763.07 822.626 -883.502 1207.18 
9149 2
12221501 18900.8 -12761.1 1721.07 623.206 -815.56 1026.41 
12221300 18912.1 -13429.8 1735.6 966.197 -885.714 1310.74 
9149.5 2
12221501 19206.5 -13167.1 1727.93 616.398 -818.548 1024.68 
12221300 19265.9 -13801.3 1796.33 713.441 -749.059 1034.45 
9150 2
12221501 19551 -13550.5 1723.93 691.7 -770.013 1035.07 
12221300 19753.7 -14140.1 1848.87 979.518 -680.321 1192.6 
9150.5 2
12221501 20010.2 -13871.1 1683.64 891.678 -622.543 1087.5 
12221300 20304.6 -14447.6 1871.79 1069.59 -597.106 1224.97 
9151 2
12221501 20504.9 -14172.4 1663.57 993.259 -604.848 1162.93 
12221300 20793.8 -14756.4 1801.36 982.358 -620.052 1161.68 
9151.5 2
12221501 21023.2 -14509.6 1698.38 1030.41 -670.494 1229.35 
12221300 21292.8 -15247.1 1756.62 992.168 -975.444 1391.36 
9152 2
12221501 21578.4 -14854.2 1623.13 1149.58 -713.426 1352.96 
12221300 21676.8 -16340.9 1712.53 794.935 -2264.71 2400.18 
9152.5 1
12221501 22123.1 -15259.6 1579.86 1047.45 -779.698 1305.78 
9152.5 1
12221300 21876.7 -17030 1702 614.974 -2120.21 2207.59 
9153 2
12221501 22727.7 -15509.6 1652.07 1223.97 -506.073 1324.47 
12221300 23435.4 -16022 1929.2 1827.35 1181.71 2176.16 
9153.5 2
12221501 23311.3 -15742.6 1644.69 1183.76 -472.561 1274.6 
12221300 23863.1 -16181 1868.08 1299.93 -483.283 1386.86 
9154 2
12221501 23764.8 -16000.9 1659.43 916.117 -521.845 1054.32 
12221300 24430.6 -16463.1 1834.64 1146.45 -569.841 1280.26 
9154.5 2
12221501 24501 -16272.9 1715.47 1481.32 -547.159 1579.14 
12221300 25106 -16668.1 1832.87 1359.01 -412.599 1420.26 
9155 2
12221501 25335.9 -16358.1 1681.69 1659.89 -169.404 1668.51 
12221300 25758.1 -16887.1 1820.46 1296.38 -435.276 1367.5 
9155.5 2
12221501 25946.3 -16460.2 1679.15 1243.15 -207.896 1260.41 
12221300 26569.8 -17144.1 1776.31 1653.3 -523.422 1734.18 
9156 2
12221501 26715.4 -16629.8 1935 1481.79 -326.844 1517.41 
12221300 27259.6 -17418.1 1792.5 1328.95 -527.928 1429.97 
9156.5 2
12221501 27367 -16734.5 1805.14 1275.23 -204.92 1291.59 
12221300 27955.7 -17481.2 1831.79 1362.31 -123.567 1367.91 
9157 2
12221501 28147.9 -16836.8 1776.71 1593.59 -208.746 1607.2 
12221300 28646.5 -17681.4 1879.14 1409.77 -408.455 1467.75 
9157.5 2
12221501 28750.7 -16914.5 1728.57 1215.44 -156.682 1225.5 
12221300 29223.9 -17903.1 1828.79 1164.17 -447.149 1247.09 
9158 2
12221501 29354.1 -17102.7 1691.87 1173.84 -366.083 1229.6 
12221300 29938.3 -18152 1713.93 1389.76 -484.158 1471.68 
9158.5 2
12221501 29993.9 -17284.3 1721.71 1319.3 -374.472 1371.42 
12221300 30574.1 -18452.9 1589.36 1311.08 -620.324 1450.43 
9159 2
12221501 30644.3 -17506.3 1720.21 1346.5 -459.627 1422.78 
12221300 31302.8 -18834.2 1601.64 1508.58 -789.559 1702.71 
9159.5 2
12221501 31221.5 -17683.9 1561.67 1143.06 -351.777 1195.97 
12221300 32014.8 -19290.7 1522.07 1409.93 -903.998 1674.85 
9160 2
12221501 31904.2 -18098.4 1501.87 1349.14 -819.104 1578.33 
12221300 33041.1 -19782 1793.87 2028.19 -970.883 2248.6 
9160.5 2
12221501 32700.1 -18582.2 1655.13 1566.67 -952.362 1833.42 
12221300 33541.9 -20081.4 1871.47 985.827 -589.37 1148.57 
9161 2
12221501 33252.8 -19060.8 1660.33 1103.26 -955.289 1459.37 
12221300 34184.3 -20258.1 1876.07 1282.37 -352.628 1329.97 
9161.5 2
12221501 33766.5 -19468.6 1699.33 1037.71 -823.838 1324.97 
12221300 34854.4 -20663.2 1810.33 1353.67 -818.451 1581.86 
9162 2
12221501 34271.6 -19856.1 1773.13 1020.47 -782.761 1286.11 
12221300 35730.6 -20928.4 1771.33 1770.1 -535.758 1849.4 
9162.5 2
12221501 34839.3 -20258.2 1773.93 1146.94 -812.391 1405.5 
12221300 36587.4 -21359.1 1833.33 1730.91 -870.168 1937.33 
9163 2
12221501 35425.1 -20674.7 1734.44 1144 -813.452 1403.73 
12221300 37279.5 -21427.9 1828.19 1351.76 -134.383 1358.42 
9163.5 2
12221501 36196.5 -20995.2 1746 1506.65 -626.001 1631.52 
12221300 37952.5 -21622.3 1915.2 1314.39 -379.549 1368.09 
9164 2
12221501 36988.3 -21261.1 1777.33 1596.51 -536.156 1684.13 
12221300 38683.4 -21825.8 1966.6 1473.66 -410.349 1529.72 
9164.5 2
12221501 37673.8 -21420.7 1833.6 1381.99 -321.774 1418.95 
12221300 39316.2 -21987.5 1955.47 1275.81 -325.941 1316.78 
9165 2
12221501 38373.9 -21654.2 1852.33 1405.89 -468.809 1481.99 
12221300 39913.5 -22409.7 1904.47 1199.33 -847.791 1468.72 
9165.5 2
12221501 39068.3 -21883.5 1865.07 1402.83 -463.3 1477.35 
12221300 40594.5 -22856.9 1836.47 1375.76 -903.569 1645.95 
9166 2
12221501 39692.3 -22306.2 1850.87 1260.61 -853.872 1522.57 
12221300 41215.1 -23266 1820.27 1253.74 -826.397 1501.6 
9166.5 2
12221501 40390.7 -22855.1 1718.33 1410.91 -1108.96 1794.56 
12221300 41917.9 -23487.6 1779.67 1419.8 -447.677 1488.7 
9167 2
12221501 41101.6 -23248.2 1717.81 1388.34 -767.684 1586.45 
12221300 42526.9 -23738.2 1683.06 1189.47 -489.429 1286.23 
9167.5 2
12221501 41742.5 -23468.3 1698.47 1254.35 -430.814 1326.27 
12221300 43076.2 -23993.3 1663.07 1075 -499.176 1185.24 
9168 2
12221501 42287.5 -23816.1 1708.73 1101.01 -702.492 1306.03 
12221300 43672.5 -24173.1 1692.73 1204.58 -363.232 1258.15 
9168.5 2
12221501 42808.9 -23994.7 1704.67 1053.33 -360.808 1113.42 
12221300 44200.5 -24358.7 1779.6 1066.8 -375.084 1130.82 
9169 2
12221501 43613.1 -24256.6 1703.27 1624.51 -529.158 1708.52 
12221300 44638.3 -24343.5 1775.13 884.31 30.7071 884.843 
9169.5 2
12221501 44071.8 -24365.3 1694.2 926.734 -219.529 952.381 
12221300 45006.4 -24380.6 1821.53 743.704 -74.8822 747.464 
9170 2
12221501 44543.7 -24440.4 1710.88 921.655 -146.696 933.257 
12221300 45383.7 -24466.5 1846.19 736.89 -167.773 755.747 
9170.5 2
12221501 44965.1 -24626.8 1796.93 824.617 -364.824 901.715 
12221300 45642.4 -24579.7 1861.33 506.287 -221.461 552.604 
9171 2
12221501 45437.7 -24768.9 1762.4 954.882 -287.003 997.081 
12221300 46257.5 -24563.7 1935.27 1242.69 32.3232 1243.11 
9171.5 2
12221501 45894.5 -24835.5 1736.4 922.828 -134.545 932.585 
12221300 46497.2 -24578.5 1915.07 484.175 -30.0337 485.106 
9172 2
12221501 46149.4 -24561.2 1758.2 514.882 554.074 756.374 
12221300 46673.3 -24445.7 1854.27 355.825 268.418 445.712 
9172.5 2
12221501 46331.7 -24567.9 1772.2 367.608 -13.4409 367.853 
12221300 46823 -24411.1 1815.47 301.747 69.7581 309.706 
9173 2
12221501 46693.3 -24327.5 1754.13 730.505 485.522 877.137 
12221300 47043 -24657.5 1784.73 444.444 -497.912 667.419 
9173.5 1
12221300 47201.1 -24744.1 1772.31 308.114 -168.673 351.262 
