# Supplementary material for: Intrinsic group behaviour: Dependence of pedestrian dyad dynamics on principal social and personal features
Source: PLoS One. 2017 Nov 2;12(11):e0187253. doi: 10.1371/journal.pone.0187253 (PMC5667819; doi:10.1371/journal.pone.0187253)
Supplement: S1 Data Set — (ZIP) [file pone.0187253.s001.zip › set/trajectories/traj_2_0508_78.dat]

2 12204100 12203600 0 1 0 0 0 0 1 30 30 30 1698.58 1753.99 1643.16
9036.5 1
12203600 6944.22 4164.67 1633 0 0 0 
9037 1
12203600 7010.44 3769.06 1633 160.328 -957.879 971.204 
9037.5 1
12203600 7392.73 3132.2 1633 748.133 -1246.31 1453.61 
9038 1
12203600 7565.87 2488.6 1627.13 349.764 -1300.2 1346.43 
9038.5 1
12203600 7635.53 1818.33 1543.87 140.741 -1354.07 1361.37 
9039 1
12203600 7693 1197.4 1476.73 116.094 -1254.41 1259.77 
9039.5 1
12203600 7766.33 530.6 1507.73 148.148 -1347.07 1355.19 
9040 1
12203600 8032.93 -60.5333 1572.73 538.586 -1194.21 1310.04 
9040.5 1
12203600 8380 -660.125 1578.38 677.865 -1171.08 1353.12 
9041 2
12204100 8766.67 -444.25 1652.58 0 0 0 
12203600 8732.07 -1132.33 1596.33 688.976 -924.087 1152.66 
9041.5 2
12204100 9364.73 -1167.87 1707 1343.97 -1626.1 2109.61 
12203600 9023.13 -1609.33 1587.67 588.013 -963.636 1128.87 
9042 2
12204100 9943.13 -1836.07 1764.87 1168.48 -1349.9 1785.38 
12203600 9366.2 -2069.07 1558.73 693.064 -928.754 1158.85 
9042.5 2
12204100 10355.2 -2235.53 1720.27 830.78 -805.376 1157.08 
12203600 9910.53 -2568.07 1581.2 1097.45 -1006.05 1488.8 
9043 2
12204100 10778.1 -2662.33 1725.73 854.276 -862.222 1213.76 
12203600 10327.9 -2958.87 1568.87 843.232 -789.495 1155.14 
9043.5 2
12204100 11128.9 -3077.27 1693.47 708.687 -838.249 1097.68 
12203600 10690.4 -3407.8 1561.4 732.256 -906.936 1165.65 
9044 2
12204100 11465.9 -3485.5 1694 658.341 -797.331 1034 
12203600 11023.9 -3879 1504.38 651.44 -920.312 1127.54 
9044.5 2
12204100 11874.7 -3986.13 1676.27 799.992 -979.713 1264.84 
12203600 11371.1 -4428.53 1529 679.313 -1075.41 1271.99 
9045 2
12204100 12256.3 -4472.8 1701.6 770.909 -983.165 1249.37 
12203600 11728.2 -4889.67 1531.93 721.481 -931.582 1178.3 
9045.5 2
12204100 12595.2 -4980.27 1713.4 684.579 -1025.19 1232.74 
12203600 12139.3 -5435.87 1523.07 830.572 -1103.43 1381.09 
9046 2
12204100 13025.9 -5573 1735.4 870.034 -1197.44 1480.14 
12203600 12677.8 -5988.6 1589.6 1087.81 -1116.63 1558.91 
9046.5 2
12204100 13444.9 -5998.2 1745.6 846.599 -858.99 1206.07 
12203600 13085.1 -6467.87 1645.07 822.761 -968.215 1270.58 
9047 2
12204100 13829.6 -6437.12 1724.44 751.229 -857.275 1139.85 
12203600 13464.4 -6888.62 1613.19 740.959 -821.794 1106.51 
9047.5 2
12204100 14208.5 -6906.13 1689.93 741.626 -917.825 1180 
12203600 13872.1 -7347 1619.2 797.839 -897.016 1200.49 
9048 2
12204100 14618.4 -7293.93 1672.47 826.344 -781.855 1137.6 
12203600 14262.1 -7708.2 1585.27 786.29 -728.226 1071.71 
9048.5 2
12204100 15267.6 -7971.47 1676.8 1306.24 -1363.25 1888.04 
12203600 14854.9 -8357.27 1574.33 1192.76 -1305.97 1768.68 
9049 2
12204100 15687.9 -8471.8 1740 849.024 -1010.77 1320.04 
12203600 15244.4 -8805.73 1568.8 786.801 -905.993 1199.95 
9049.5 2
12204100 16052.6 -8855.07 1838.33 736.835 -774.276 1068.84 
12203600 15670.3 -9256 1609.33 860.337 -909.63 1252.04 
9050 2
12204100 16423.5 -9346.4 1816.07 749.36 -992.593 1243.7 
12203600 16060.7 -9738.87 1643.13 788.687 -975.488 1254.43 
9050.5 2
12204100 16755.8 -9745.94 1803.25 648.861 -780.347 1014.87 
12203600 16470.4 -10186.9 1702.38 800.334 -875.138 1185.92 
9051 2
12204100 17184.5 -10077.5 1783.2 839.106 -648.785 1060.67 
12203600 16875.1 -10558.2 1652.73 791.838 -726.541 1074.65 
9051.5 2
12204100 17623.6 -10428.3 1757.73 887.003 -708.687 1135.35 
12203600 17345.9 -10914.1 1631.53 951.246 -719.057 1192.44 
9052 2
12204100 18025.7 -10815.1 1754.73 810.753 -779.973 1125.02 
12203600 17767.5 -11355.9 1658.53 849.866 -890.726 1231.12 
9052.5 2
12204100 18504.9 -11155.7 1745.67 967.946 -687.946 1187.51 
12203600 18354.1 -11654.7 1676.87 1185.05 -603.502 1329.87 
9053 2
12204100 19391.3 -11548.3 1720.87 1790.84 -793.131 1958.61 
12203600 19158.1 -12154.2 1633.73 1624.24 -1009.16 1912.21 
9053.5 2
12204100 19795.7 -11860.1 1696.13 816.97 -629.899 1031.61 
12203600 19506.9 -12421.7 1636 704.646 -540.337 887.97 
9054 2
12204100 20258.8 -12143.3 1697.62 904.329 -553.215 1060.12 
12203600 19981.9 -12839.1 1640.88 927.751 -815.348 1235.12 
9054.5 2
12204100 20759.1 -12540.7 1709.4 979.093 -777.732 1250.4 
12203600 20394.5 -13155.3 1625 807.42 -618.673 1017.19 
9055 2
12204100 21305.1 -12959.7 1711.27 1103.16 -846.465 1390.49 
12203600 20791.4 -13478.8 1627.2 801.886 -653.603 1034.51 
9055.5 2
12204100 21773.5 -13296.3 1691.53 946.128 -680 1165.14 
12203600 21240.7 -13649.4 1688.33 907.609 -344.646 970.843 
9056 2
12204100 22346.2 -13548.5 1656.13 1157.04 -509.495 1264.25 
12203600 21913.9 -13945.1 1637.67 1360 -597.441 1485.44 
9056.5 2
12204100 22900.5 -13887.6 1661.73 1119.87 -684.983 1312.75 
12203600 22478.6 -14285.3 1563.87 1140.88 -687.138 1331.82 
9057 2
12204100 23523.9 -14115.9 1632.87 1259.26 -461.279 1341.09 
12203600 23196.2 -14576.3 1502.8 1449.7 -588.013 1564.41 
9057.5 2
12204100 24227.9 -14462.1 1655.5 1375.02 -676.156 1532.27 
12203600 23830.8 -14864.6 1548.12 1239.36 -562.948 1361.22 
9058 2
12204100 24834.1 -14705.1 1675.47 1186.29 -475.424 1278.01 
12203600 24316.2 -15149.5 1629.67 950 -557.673 1101.59 
9058.5 2
12204100 25327.5 -14988.2 1683.93 996.902 -571.987 1149.34 
12203600 24977.9 -15403.8 1558.67 1336.7 -513.67 1432 
9059 2
12204100 25879.5 -15323 1747.87 1115.02 -676.364 1304.12 
12203600 25384.4 -15654.5 1526.33 821.279 -506.532 964.922 
9059.5 2
12204100 26421.5 -15482.3 1691.87 1094.95 -321.886 1141.28 
12203600 26024.7 -15945.6 1577.87 1293.6 -588.013 1420.97 
9060 2
12204100 26972.1 -15739.3 1698.33 1112.32 -519.192 1227.53 
12203600 26703.5 -16243 1555.93 1371.31 -600.808 1497.15 
9060.5 2
12204100 27638.2 -16062.8 1692.62 1301.14 -631.673 1446.37 
12203600 27369.6 -16536.1 1614.56 1300.96 -572.51 1421.36 
9061 2
12204100 28315.3 -16272.3 1715.6 1324.89 -410.144 1386.92 
12203600 28006.4 -16738.9 1662.07 1246.14 -396.885 1307.81 
9061.5 2
12204100 28888.9 -16358.7 1740.8 1158.79 -174.411 1171.84 
12203600 28573.3 -16870.2 1676.4 1145.32 -265.185 1175.62 
9062 2
12204100 29476.4 -16528.1 1734.73 1186.94 -342.357 1235.32 
12203600 29086.1 -17067.1 1637.4 1035.96 -397.71 1109.68 
9062.5 2
12204100 30013 -16664.3 1699 1084.04 -275.017 1118.38 
12203600 29711.1 -17177.4 1627.93 1262.63 -222.896 1282.15 
9063 2
12204100 30697.9 -16844 1659.27 1383.57 -363.098 1430.42 
12203600 30306.9 -17279.6 1547.53 1203.5 -206.465 1221.08 
9063.5 2
12204100 31289 -17054.7 1610.93 1191.8 -424.731 1265.22 
12203600 30918.9 -17580.2 1474.93 1233.87 -606.048 1374.68 
9064 2
12204100 31919.1 -17270.9 1551.38 1230.71 -422.282 1301.14 
12203600 31570.7 -17870.7 1417.38 1273.09 -567.358 1393.79 
9064.5 2
12204100 32666.5 -17586.3 1612.67 1462.51 -617.205 1587.41 
12203600 32115.9 -18187.8 1379.07 1066.89 -620.572 1234.24 
9065 2
12204100 33324.4 -17858.2 1651.53 1329.16 -549.36 1438.21 
12203600 32881.9 -18554.5 1553.93 1547.47 -740.875 1715.68 
9065.5 2
12204100 34008.6 -17926.8 1665.67 1382.22 -138.586 1389.15 
12203600 33629.5 -18730.9 1594.93 1510.44 -356.229 1551.88 
9066 2
12204100 34539.4 -18117.1 1693.73 1072.32 -384.512 1139.18 
12203600 34246.4 -18829.7 1598.6 1246.2 -199.731 1262.1 
9066.5 2
12204100 35046.1 -18313.5 1704.8 1023.7 -396.768 1097.9 
12203600 34785.7 -18994.6 1591.73 1089.43 -333.064 1139.2 
9067 2
12204100 35659.3 -18538.6 1734.8 1238.79 -454.68 1319.59 
12203600 35356.6 -19146.6 1606.6 1153.4 -307.071 1193.58 
9067.5 2
12204100 36251.6 -18795.6 1719.94 1156.82 -502.002 1261.05 
12203600 35946.6 -19386.6 1566.94 1152.39 -468.799 1244.1 
9068 2
12204100 36925.6 -19042.8 1669.87 1318.93 -483.708 1404.83 
12203600 36589.3 -19635.7 1571.13 1257.62 -487.492 1348.79 
9068.5 2
12204100 37548.1 -19285.6 1705.33 1257.51 -490.505 1349.79 
12203600 37218.3 -19882.7 1607.73 1270.84 -498.99 1365.29 
9069 2
12204100 38247.6 -19592.5 1764.53 1413.2 -619.933 1543.19 
12203600 37850.5 -20047.6 1692.8 1277.04 -333.064 1319.76 
9069.5 2
12204100 38979.4 -19906 1790.6 1478.38 -633.401 1608.36 
12203600 38617.2 -20337.7 1747.4 1548.96 -586.128 1656.14 
9070 2
12204100 39508.9 -20138 1766.67 1067.61 -467.742 1165.58 
12203600 39189.5 -20581.7 1717.6 1153.9 -491.801 1254.33 
9070.5 2
12204100 40214.1 -20377.9 1709.6 1424.51 -484.579 1504.68 
12203600 39774.3 -20801.5 1610 1181.41 -444.175 1262.15 
9071 2
12204100 41087.2 -20683.1 1714.75 1701.99 -595.045 1803.01 
12203600 40634.5 -21224.1 1555.62 1676.74 -823.765 1868.16 
9071.5 2
12204100 41798.5 -21002.9 1748.33 1392.07 -625.718 1526.23 
12203600 41217.7 -21620.5 1657.6 1141.36 -775.62 1379.96 
9072 2
12204100 42302.4 -21150.5 1790 1017.91 -298.182 1060.69 
12203600 41918.2 -21750.4 1619.93 1415.08 -262.492 1439.22 
9072.5 2
12204100 42845.5 -21386.2 1758.33 1097.1 -476.229 1196.01 
12203600 42394.9 -21911 1600.33 963.098 -324.444 1016.28 
9073 2
12204100 43370.5 -21554.5 1717.4 1060.74 -340.067 1113.92 
12203600 43060.1 -22162.3 1558.53 1343.84 -507.609 1436.51 
9073.5 2
12204100 44057.5 -21736.3 1700.6 1387.88 -367.138 1435.62 
12203600 43586.7 -22413.5 1579.13 1063.7 -507.475 1178.56 
9074 2
12204100 44659.4 -22021.5 1706.88 1175.47 -557.096 1300.8 
12203600 44238.2 -22673.6 1574.44 1272.62 -508 1370.27 
9074.5 2
12204100 45391.7 -22289.9 1746.53 1433.06 -525.31 1526.3 
12203600 44918.8 -22962.9 1588.8 1331.8 -566.153 1447.14 
9075 2
12204100 45988.7 -22379.9 1789 1206.06 -181.684 1219.67 
12203600 45464.5 -23273.4 1626.07 1102.36 -627.34 1268.36 
9075.5 2
12204100 46507.7 -22585.4 1824.53 1048.62 -415.219 1127.83 
12203600 46019.6 -23587.9 1629.8 1121.48 -635.286 1288.92 
9076 2
12204100 47000.2 -23011.9 1795.33 994.882 -861.549 1316.08 
12203600 46507.1 -23562.4 1672.87 984.781 51.4478 986.124 
9076.5 2
12204100 47266.9 -23407.1 1787.53 538.721 -798.384 963.139 
12203600 47070.2 -23906.9 1620.8 1137.64 -695.892 1333.6 
