# Supplementary material for: Intrinsic group behaviour: Dependence of pedestrian dyad dynamics on principal social and personal features
Source: PLoS One. 2017 Nov 2;12(11):e0187253. doi: 10.1371/journal.pone.0187253 (PMC5667819; doi:10.1371/journal.pone.0187253)
Supplement: S1 Data Set — (ZIP) [file pone.0187253.s001.zip › set/trajectories/traj_2_0508_76.dat]

2 12203100 12202901 0 1 0 0 0 0 1 30 30 30 1704.91 1724.94 1684.88
9029.5 1
12202901 7061 3889.75 1784.25 0 0 0 
9030 1
12202901 7052.33 3636.13 1760.47 -27.689 -810.277 810.75 
9030.5 1
12202901 7110.62 3031.38 1758.38 113.851 -1181.17 1186.64 
9031 2
12203100 8329.27 2680.91 1214 0 0 0 
12202901 7431.87 2468.93 1759.4 628.653 -1100.67 1267.55 
9031.5 2
12203100 8457 2079.87 1322.27 297.04 -1397.77 1428.99 
12202901 7753.27 1843.13 1680.73 647.984 -1261.69 1418.36 
9032 2
12203100 8549.07 1372.27 1448.33 185.993 -1429.49 1441.54 
12202901 7735.6 1177.13 1544 -35.6902 -1345.45 1345.93 
9032.5 2
12203100 8746.8 780.8 1475.53 399.461 -1194.88 1259.89 
12202901 7850.87 498.333 1583.47 232.862 -1371.31 1390.94 
9033 2
12203100 8785.07 126.867 1548.67 77.3064 -1321.08 1323.34 
12202901 7957.2 -156.533 1659.53 214.815 -1322.96 1340.29 
9033.5 2
12203100 8936.2 -629.667 1591.6 305.32 -1528.35 1558.55 
12202901 8169.6 -746.4 1660.27 429.091 -1191.65 1266.55 
9034 2
12203100 9080.5 -1320.56 1660.06 281.836 -1349.41 1378.52 
12202901 8334.69 -1402.38 1610.19 322.437 -1281.2 1321.15 
9034.5 2
12203100 9494.2 -1932.27 1669.13 809.589 -1197.07 1445.14 
12202901 8603.93 -2029.27 1699.13 526.9 -1226.79 1335.16 
9035 2
12203100 9813.27 -2444.2 1653.2 644.579 -1034.21 1218.63 
12202901 9057.93 -2537.2 1694.13 917.172 -1026.13 1376.28 
9035.5 2
12203100 10146.5 -2872 1653.4 673.266 -864.242 1095.54 
12202901 9511.27 -3048.53 1697.6 915.825 -1033 1380.51 
9036 2
12203100 10536 -3212.8 1652.27 786.801 -688.485 1045.5 
12202901 9877.47 -3521.6 1655.8 739.798 -955.69 1208.57 
9036.5 2
12203100 11024 -3657.13 1608.47 985.859 -897.643 1333.3 
12202901 10253 -3941.93 1676.47 758.653 -849.158 1138.69 
9037 2
12203100 11439.5 -4125.56 1595.06 811.523 -914.901 1222.95 
12202901 10782.6 -4463.25 1610.44 1034.3 -1018.2 1451.38 
9037.5 2
12203100 11878.1 -4575.4 1594 858.382 -880.308 1229.54 
12202901 11204 -4967.93 1634 824.731 -987.639 1286.71 
9038 2
12203100 12335.2 -5184.33 1557.27 923.367 -1230.17 1538.15 
12202901 11654.1 -5500.53 1610.47 909.226 -1075.96 1408.68 
9038.5 2
12203100 12864.9 -5789.33 1615.07 1070.17 -1222.22 1624.53 
12202901 12230.7 -6174.47 1675.73 1164.98 -1361.48 1791.88 
9039 2
12203100 13253.7 -6165.6 1677.13 785.32 -760.135 1092.95 
12202901 12730.4 -6623.33 1710.47 1009.43 -906.801 1356.92 
9039.5 2
12203100 13679.5 -6613.07 1651.2 860.337 -903.973 1247.94 
12202901 13197.8 -7012.13 1715.13 944.242 -785.455 1228.22 
9040 2
12203100 14066.3 -7033.27 1618.07 781.279 -848.889 1153.69 
12202901 13558.6 -7336.13 1713.2 728.889 -654.545 979.647 
9040.5 2
12203100 14536 -7412.88 1597.31 917.448 -741.423 1179.58 
12202901 13922.8 -7702.94 1703.62 711.353 -716.414 1009.59 
9041 2
12203100 15117.4 -8040.93 1586.67 1137.77 -1229.08 1674.86 
12202901 14451 -8215.07 1719.07 1033.64 -1002.21 1439.73 
9041.5 2
12203100 15667.4 -8666.47 1718.8 1111.11 -1263.7 1682.71 
12202901 15000.6 -9085.73 1707.8 1110.3 -1758.92 2080.04 
9042 2
12203100 15993.5 -9077.93 1754.53 658.721 -831.246 1060.6 
12202901 15436 -9508.53 1729.73 879.596 -854.141 1226.07 
9042.5 2
12203100 16429.7 -9713.87 1747.67 879.57 -1282.12 1554.83 
12202901 15877.6 -10095.9 1778.87 890.323 -1184.14 1481.51 
9043 2
12203100 16791.9 -10113.1 1735.13 731.582 -806.599 1088.95 
12202901 16294.1 -10401.9 1748.07 841.481 -618.316 1044.23 
9043.5 2
12203100 17256.3 -10379.7 1695.13 938.182 -538.451 1081.72 
12202901 16741.4 -10793.4 1747.53 903.569 -790.842 1200.78 
9044 2
12203100 17577.1 -10783.2 1695.19 626.676 -788.127 1006.91 
12202901 17200.6 -11289.5 1711.25 896.924 -968.945 1320.35 
9044.5 2
12203100 18059.6 -11201.1 1693.4 944.178 -817.767 1249.09 
12202901 17643.5 -11711.7 1722.53 866.618 -826.288 1197.4 
9045 2
12203100 18570 -11683.6 1643.33 1031.11 -974.815 1418.96 
12202901 18438 -12277.9 1688.8 1605.12 -1143.7 1970.9 
9045.5 2
12203100 19482.1 -12166.1 1639.53 1842.69 -974.68 2084.59 
12202901 19007.1 -12556.3 1701.33 1149.63 -562.424 1279.83 
9046 2
12203100 19948.7 -12454.5 1637.2 942.626 -582.761 1108.22 
12202901 19533 -12852.7 1673.4 1062.49 -598.788 1219.6 
9046.5 2
12203100 20354.3 -12764.6 1641.93 819.394 -626.397 1031.4 
12202901 20049 -13185.1 1711.87 1042.42 -671.65 1240.07 
9047 2
12203100 20950.4 -13070.7 1635.94 1164.14 -597.827 1308.67 
12202901 20482.4 -13480.1 1750.25 846.436 -576.034 1023.85 
9047.5 2
12203100 21353.4 -13404.9 1620.8 788.699 -653.971 1024.56 
12202901 20875 -13800.1 1682.73 768.346 -626.231 991.222 
9048 2
12203100 21878.8 -13660.8 1604.6 1059.27 -515.995 1178.27 
12202901 21391.6 -14094.1 1660.47 1041.53 -592.876 1198.45 
9048.5 2
12203100 22457.8 -13898 1607.53 1164.99 -477.264 1258.96 
12202901 21975.3 -14352.1 1629.07 1174.38 -519.115 1284 
9049 2
12203100 23072.7 -14154.7 1550.6 1242.15 -518.519 1346.03 
12202901 22574.8 -14680.4 1594.27 1211.18 -663.165 1380.85 
9049.5 2
12203100 23779.3 -14424 1580.07 1427.61 -544.108 1527.78 
12202901 23203.1 -14986.3 1644.8 1269.23 -618.047 1411.71 
9050 2
12203100 24310.5 -14699.8 1574 1073 -557.172 1209.03 
12202901 23787.6 -15294.9 1687.93 1180.88 -623.3 1335.28 
9050.5 2
12203100 24891.6 -14958.4 1616.44 1135.07 -505.029 1242.36 
12202901 24406.7 -15513.8 1641.44 1209.16 -427.629 1282.55 
9051 2
12203100 25404.8 -15114.5 1617.67 1004.26 -305.594 1049.72 
12202901 24917.7 -15661.7 1635.4 999.959 -289.343 1040.98 
9051.5 2
12203100 26034.7 -15359.8 1610.6 1272.59 -495.488 1365.65 
12202901 25481.5 -15987.9 1709.93 1139.12 -659.125 1316.07 
9052 2
12203100 26576.3 -15601 1595.13 1091.94 -486.29 1195.32 
12202901 26145.1 -16227.2 1629.07 1337.77 -482.392 1422.09 
9052.5 2
12203100 27213.8 -15954.3 1635.13 1287.81 -713.805 1472.4 
12202901 26871.8 -16637.3 1665.2 1468.15 -828.552 1685.81 
9053 2
12203100 27820.4 -16242.2 1679.8 1225.45 -581.549 1356.44 
12202901 27471.5 -16815.3 1732.6 1211.58 -359.461 1263.78 
9053.5 2
12203100 28347.9 -16419.7 1672.6 1065.59 -358.653 1124.33 
12202901 28053.4 -16933.2 1754.87 1175.49 -238.249 1199.39 
9054 2
12203100 28958.5 -16637 1678.25 1192.64 -424.349 1265.89 
12202901 28637.8 -17087.2 1733.25 1141.31 -300.879 1180.3 
9054.5 2
12203100 29495.4 -16877.6 1648.13 1050.68 -470.841 1151.36 
12202901 29149.7 -17404.6 1667 1001.79 -621.037 1178.68 
9055 2
12203100 30060.7 -17050.6 1661.4 1142.09 -349.495 1194.37 
12202901 29739.2 -17515.9 1685.8 1190.98 -224.781 1212 
9055.5 2
12203100 30749.3 -17253.4 1597 1391.11 -409.697 1450.19 
12202901 30342.9 -17790.5 1650.53 1219.53 -554.747 1339.77 
9056 2
12203100 31464.7 -17514.9 1519.47 1445.25 -528.215 1538.75 
12202901 31092.9 -18188.7 1570.2 1515.15 -804.579 1715.53 
9056.5 2
12203100 32037.9 -17861.5 1475.47 1157.85 -700.337 1353.17 
12202901 31686.2 -18375.9 1551.67 1198.65 -378.047 1256.86 
9057 2
12203100 32830.6 -18061.6 1566.6 1601.48 -404.175 1651.7 
12202901 32410.5 -18651.9 1548.27 1463.3 -557.576 1565.93 
9057.5 2
12203100 33657.1 -18219.4 1602.88 1614.18 -308.154 1643.34 
12202901 33159.4 -18875.1 1625.94 1462.58 -436.051 1526.2 
9058 2
12203100 34200.5 -18322.2 1625.13 1063.54 -201.223 1082.41 
12202901 33811.5 -18922 1658.93 1276.11 -91.7319 1279.4 
9058.5 2
12203100 34765.5 -18549.4 1647.47 1141.41 -458.99 1230.24 
12202901 34435 -19088.7 1656.33 1259.66 -336.7 1303.89 
9059 2
12203100 35369.9 -18678.3 1661.53 1220.88 -260.471 1248.35 
12202901 35111.5 -19258.3 1646.4 1366.6 -342.761 1408.93 
9059.5 2
12203100 35889.1 -18837.3 1680.87 1049.02 -321.077 1097.06 
12202901 35687.6 -19442.1 1709.6 1163.91 -371.313 1221.7 
9060 2
12203100 36545 -19045.5 1610.6 1324.98 -420.741 1390.18 
12202901 36232.7 -19759.1 1666.47 1101.28 -640.269 1273.88 
9060.5 2
12203100 37228.1 -19317.2 1588.94 1334.11 -530.575 1435.74 
12202901 36914.2 -19948.5 1698.88 1331.09 -369.987 1381.55 
9061 2
12203100 37798.5 -19465.3 1655.87 1116.25 -289.914 1153.28 
12202901 37683.6 -20225.8 1775.13 1505.58 -542.661 1600.39 
9061.5 2
12203100 38498.7 -19766.6 1722.87 1414.68 -608.62 1540.04 
12202901 38254.9 -20431.5 1763.8 1154.07 -415.488 1226.59 
9062 2
12203100 39154.1 -19973 1720.93 1324.04 -416.97 1388.15 
12202901 38693.1 -20576.7 1803.13 885.253 -293.333 932.586 
9062.5 2
12203100 39656.4 -20181.3 1638.33 1014.68 -420.875 1098.5 
12202901 39387.9 -20761.4 1791.67 1403.64 -373.199 1452.4 
9063 2
12203100 40562.9 -20622.7 1662.47 1831.25 -891.582 2036.76 
12202901 39951.8 -21105 1767.73 1139.26 -694.141 1334.07 
9063.5 2
12203100 41265.8 -21027.3 1683.2 1417.2 -815.726 1635.2 
12202901 40764.3 -21516.6 1740.33 1638.17 -829.839 1836.37 
9064 2
12203100 41803.9 -21245.4 1690.94 1050.93 -425.993 1133.98 
12202901 41394.8 -21818.6 1721.81 1231.28 -589.771 1365.24 
9064.5 2
12203100 42573.4 -21403.5 1725.2 1505.92 -309.508 1537.4 
12202901 42057.1 -21941.1 1684.6 1296.12 -239.734 1318.1 
9065 2
12203100 43049.2 -21683.1 1660.27 961.212 -564.714 1114.82 
12202901 42675.6 -22215.3 1630.27 1249.56 -554.074 1366.9 
9065.5 2
12203100 43603.5 -21864.7 1641.87 1119.73 -366.869 1178.3 
12202901 43301.5 -22558.3 1620.07 1264.51 -692.795 1441.86 
9066 2
12203100 44240.3 -22177.1 1594.07 1286.46 -631.246 1432.99 
12202901 43939.9 -22701 1649.53 1289.7 -288.35 1321.54 
9066.5 2
12203100 44818.3 -22338.7 1629.13 1167.68 -326.465 1212.46 
12202901 44594.7 -22910.7 1682.73 1322.83 -423.569 1388.99 
9067 2
12203100 45440.4 -22514.8 1685.07 1256.84 -355.69 1306.2 
12202901 45110.1 -23354.5 1683.67 1041.08 -896.566 1373.93 
9067.5 2
12203100 45946.2 -22803.6 1731.38 987.988 -563.989 1137.63 
12202901 45569.1 -23713.1 1688.94 896.476 -700.382 1137.63 
9068 2
12203100 46421.5 -23072.4 1760.87 930.104 -526.101 1068.59 
12202901 46082.7 -24033.5 1691 1005.23 -627.144 1184.82 
9068.5 2
12203100 47016.6 -23524.9 1729.47 1202.15 -914.209 1510.28 
12202901 46510.2 -24145 1721.87 863.569 -225.185 892.446 
9069 2
12203100 47427.8 -24047.7 1728.87 830.707 -1056.16 1343.71 
12202901 47162.1 -24554.1 1676.67 1316.9 -826.532 1554.79 
