# Supplementary material for: Intrinsic group behaviour: Dependence of pedestrian dyad dynamics on principal social and personal features
Source: PLoS One. 2017 Nov 2;12(11):e0187253. doi: 10.1371/journal.pone.0187253 (PMC5667819; doi:10.1371/journal.pone.0187253)
Supplement: S1 Data Set — (ZIP) [file pone.0187253.s001.zip › set/trajectories/traj_2_0508_75.dat]

2 12201901 12201900 0 1 0 0 2 0 1 30 30 30 1820.06 1844.63 1795.49
9019 1
12201900 7522 2161 1516 0 0 0 
9019.5 2
12201901 8344.75 1989.75 1560.75 0 0 0 
12201900 7543.2 1776.4 1545.4 80.303 -1456.82 1459.03 
9020 2
12201901 8486 1380 1525.93 372.691 -1608.84 1651.44 
12201900 7819.13 923.533 1643.4 557.441 -1722.96 1810.9 
9020.5 2
12201901 8803.75 594.125 1571 620.605 -1534.91 1655.63 
12201900 8192.06 160.688 1692.44 728.377 -1489.93 1658.44 
9021 2
12201901 8966.27 -201.267 1608.73 318.037 -1556.54 1588.7 
12201900 8537.8 -625.533 1754.13 676.59 -1538.59 1680.79 
9021.5 2
12201901 9290.2 -854.4 1589.13 654.411 -1319.46 1472.83 
12201900 8900.87 -1399.4 1788.8 733.468 -1563.37 1726.87 
9022 2
12201901 9801.6 -1324.47 1581.87 1033.13 -949.63 1403.27 
12201900 9410.8 -2051.6 1811 1030.17 -1317.58 1672.5 
9022.5 2
12201901 10064.6 -1994.47 1729.53 531.313 -1353.54 1454.08 
12201900 9880.8 -2730.8 1830.53 949.495 -1372.12 1668.61 
9023 2
12201901 10416.9 -2558.73 1729 711.65 -1139.93 1343.83 
12201900 10196 -3265.4 1808.87 636.768 -1080 1253.74 
9023.5 2
12201901 10743.9 -3062.38 1714.19 638.81 -983.675 1172.9 
12201900 10609.5 -3815.44 1776.56 807.617 -1074.29 1344 
9024 2
12201901 11361.7 -3712.47 1699.4 1208.99 -1272.2 1755.03 
12201900 11061.5 -4544.93 1748.93 884.605 -1427.58 1679.44 
9024.5 2
12201901 11884.4 -4350.6 1761.53 1055.89 -1289.16 1666.38 
12201900 11586.7 -5088 1766.33 1061.01 -1097.1 1526.23 
9025 2
12201901 12383.9 -4954.53 1697.07 1009.16 -1220.07 1583.34 
12201900 12012.1 -5819.2 1749.4 859.259 -1477.17 1708.91 
9025.5 2
12201901 12973.9 -5673.27 1712.87 1191.92 -1451.99 1878.55 
12201900 12536.5 -6432.6 1808.07 1059.53 -1239.19 1630.4 
9026 2
12201901 13422.5 -6288.4 1730.53 904.301 -1240.19 1534.87 
12201900 13014 -6975.13 1832.2 962.634 -1093.82 1457.09 
9026.5 2
12201901 13836.8 -6783 1744.67 837.037 -999.192 1303.46 
12201900 13416.9 -7420.2 1818.2 813.872 -899.125 1212.77 
9027 2
12201901 14335.4 -7324.44 1807 973.901 -1057.5 1437.63 
12201900 13960.2 -7905.5 1805.44 1061.3 -947.852 1422.94 
9027.5 2
12201901 14876.5 -7920.8 1787.33 1058.9 -1167.05 1575.84 
12201900 14545.5 -8382.87 1828.13 1145.24 -934.181 1477.93 
9028 2
12201901 15505.8 -8723.4 1728.6 1271.25 -1621.41 2060.35 
12201900 15083 -9200.07 1809.33 1085.93 -1650.91 1976.04 
9028.5 2
12201901 15991.5 -9236.8 1765.13 981.279 -1037.17 1427.81 
12201900 15613.7 -10004.4 1887.13 1072.19 -1624.92 1946.78 
9029 2
12201901 16474.1 -9726.27 1807 974.949 -988.822 1388.63 
12201900 16048.1 -10419.3 1892.73 877.576 -838.249 1213.59 
9029.5 2
12201901 17017.5 -10218.8 1881.27 1097.64 -995.017 1481.51 
12201900 16479.7 -10810.6 1848.67 871.785 -790.438 1176.78 
9030 2
12201901 17527.3 -10632.9 1852.8 1030.03 -836.498 1326.91 
12201900 17009.9 -11276.7 1813.73 1071.25 -941.549 1426.21 
9030.5 2
12201901 18337.5 -11052.3 1756.88 1582.36 -819.23 1781.85 
12201900 17748.9 -11694.2 1801 1443.37 -815.592 1657.86 
9031 2
12201901 18970.2 -11428.7 1718.07 1238.16 -736.636 1440.72 
12201900 18553.4 -12085.8 1768.67 1574.29 -766.243 1750.86 
9031.5 2
12201901 19545.1 -11906.3 1737.33 1159.14 -962.769 1506.83 
12201900 19132.3 -12494.1 1782.27 1167.2 -823.253 1428.32 
9032 2
12201901 20000.9 -12293.9 1779.73 920.808 -783.03 1208.73 
12201900 19621.1 -12913.3 1847.53 987.34 -846.734 1300.69 
9032.5 2
12201901 20544.1 -12596.6 1832.13 1097.37 -611.582 1256.29 
12201900 20177.9 -13274.1 1821.47 1124.98 -728.889 1340.47 
9033 2
12201901 20985.9 -12935 1851.33 892.391 -683.636 1124.15 
12201900 20703.3 -13662.5 1801.47 1061.41 -784.646 1319.95 
9033.5 2
12201901 21406.9 -13204.7 1852.53 850.64 -544.916 1010.21 
12201900 21258.7 -13848.1 1802.93 1121.89 -374.949 1182.88 
9034 2
12201901 21984.1 -13582.4 1813 1127.21 -737.581 1347.08 
12201900 21870 -14169.3 1734.62 1194.01 -627.433 1348.83 
9034.5 2
12201901 22685 -13800.5 1712.6 1371.7 -426.924 1436.6 
12201900 22585.3 -14462.2 1699.67 1399.74 -573.165 1512.54 
9035 2
12201901 23328 -14076.3 1662.33 1298.99 -557.172 1413.44 
12201900 23447.6 -14769.3 1761.93 1742.09 -620.337 1849.24 
9035.5 2
12201901 24263.5 -14280.3 1753.27 1889.83 -412.121 1934.25 
12201900 24221.8 -15092.7 1773.67 1564.04 -653.333 1695.01 
9036 2
12201901 24895.9 -14525.9 1693.67 1277.58 -496.027 1370.49 
12201900 24693.7 -15283.5 1796.73 953.266 -385.455 1028.25 
9036.5 2
12201901 25414.2 -14719.7 1684.33 1047.14 -391.65 1117.98 
12201900 25203.9 -15477.1 1863.87 1030.71 -391.111 1102.42 
9037 2
12201901 26018.8 -14907.1 1719.38 1180.76 -365.999 1236.19 
12201900 25954.7 -15645.6 1797.44 1466.45 -329.215 1502.95 
9037.5 2
12201901 26839.5 -15145 1659.33 1606.1 -465.509 1672.2 
12201900 26814.3 -15814.7 1757.4 1682.28 -330.936 1714.52 
9038 2
12201901 27555 -15419.1 1622.87 1445.52 -553.67 1547.93 
12201900 27641.9 -16216.1 1823.53 1671.92 -810.909 1858.19 
9038.5 2
12201901 28260.4 -15722.7 1766.47 1425.05 -613.333 1551.43 
12201900 28318.6 -16385.9 1854.47 1367 -342.896 1409.35 
9039 2
12201901 29020.3 -16005.9 1829 1535.22 -572.121 1638.36 
12201900 28894.1 -16566.5 1844.2 1162.56 -364.848 1218.47 
9039.5 2
12201901 29565.7 -16101.1 1932 1101.82 -192.458 1118.5 
12201900 29578.2 -16706.9 1788.93 1382.09 -283.636 1410.89 
9040 2
12201901 30200.2 -16357.3 1923.07 1281.75 -517.441 1382.26 
12201900 30309.6 -16977.2 1756.27 1477.58 -546.128 1575.27 
9040.5 2
12201901 31146.4 -16546.1 1804.94 1848.12 -368.864 1884.57 
12201900 30955.5 -17165.4 1675.94 1261.52 -367.529 1313.97 
9041 2
12201901 31903.5 -16776.6 1647.13 1481.47 -451.027 1548.6 
12201900 31652.2 -17461.9 1671.8 1363.41 -580.219 1481.73 
9041.5 2
12201901 32632.4 -17090.3 1630.6 1472.59 -633.805 1603.2 
12201900 32555.7 -17878.2 1742.07 1825.19 -841.077 2009.65 
9042 2
12201901 33413.3 -17295.8 1710 1577.51 -415.084 1631.2 
12201900 33329.1 -18138.6 1825.6 1562.56 -526.061 1648.74 
9042.5 2
12201901 34126.2 -17530.8 1726.87 1437.37 -473.79 1513.44 
12201900 34004.7 -18207.3 1761.13 1361.96 -138.575 1368.99 
9043 2
12201901 34799 -17674.9 1703.33 1359.19 -291.178 1390.03 
12201900 34714.1 -18474.8 1805.93 1433.27 -540.337 1531.74 
9043.5 2
12201901 35417.5 -17932.2 1733.33 1249.43 -519.731 1353.21 
12201900 35403.1 -18615.9 1819.93 1391.78 -284.983 1420.66 
9044 2
12201901 36160.7 -18176.2 1714.88 1451.6 -476.538 1527.82 
12201900 35928.4 -18858.1 1776.12 1025.99 -473.161 1129.84 
9044.5 2
12201901 36844.3 -18543.9 1754.8 1337.86 -719.529 1519.07 
12201900 36679.2 -19160.8 1750.07 1469.32 -592.319 1584.22 
9045 2
12201901 37557.8 -18747.3 1758.4 1441.35 -410.909 1498.78 
12201900 37297.5 -19431.1 1812.07 1249.02 -546.128 1363.2 
9045.5 2
12201901 38269.7 -19055.6 1742.33 1438.11 -622.896 1567.22 
12201900 38114.4 -19733.7 1866.73 1650.37 -611.313 1759.95 
9046 2
12201901 39004.3 -19330.3 1706.8 1484.18 -554.882 1584.51 
12201900 38769.1 -20049.7 1896.73 1322.69 -638.384 1468.69 
9046.5 2
12201901 39574.4 -19673.1 1695.33 1151.65 -692.66 1343.9 
12201900 39339.3 -20262.1 1893.93 1151.78 -429.091 1229.12 
9047 2
12201901 40335.7 -19985.8 1563 1486.89 -610.701 1607.42 
12201900 39948.7 -20602.1 1801.62 1190.28 -664.046 1362.98 
9047.5 2
12201901 40979.4 -20370 1584.73 1259.71 -751.835 1467.01 
12201900 40602.1 -20887.5 1771 1278.63 -558.399 1395.24 
9048 2
12201901 41517.7 -20383.2 1564.07 1085.22 -26.6129 1085.54 
12201900 41094.9 -21152.1 1739.07 993.548 -533.602 1127.77 
9048.5 2
12201901 42133.3 -20713.1 1638.07 1238.63 -663.716 1405.25 
12201900 41635.1 -21473.4 1761.73 1086.92 -646.412 1264.61 
9049 2
12201901 42997.3 -21298.8 1774.6 1745.45 -1183.3 2108.75 
12201900 42589.9 -22135.1 1840.13 1928.89 -1336.7 2346.78 
9049.5 2
12201901 43506.5 -21769.1 1983.53 1028.82 -950.034 1400.37 
12201900 43056.1 -22525.4 1808.27 941.818 -788.552 1228.35 
9050 2
12201901 44054.9 -22004.6 1687.13 1107.74 -475.825 1205.61 
12201900 43788.2 -22732.9 2048.27 1479.06 -419.125 1537.29 
9050.5 2
12201901 44696.5 -22404.2 1685.25 1253.19 -780.566 1476.4 
12201900 44480.6 -22980.6 1923.19 1352.27 -483.903 1436.24 
9051 2
12201901 45423.9 -22686.1 1759.2 1423.42 -551.5 1526.52 
12201900 45172.3 -23282.1 1783.73 1353.76 -589.905 1476.7 
9051.5 2
12201901 45985.4 -22811.9 1808.13 1134.41 -254.276 1162.56 
12201900 45733.5 -23450.9 1807.6 1133.6 -341.145 1183.82 
9052 2
12201901 46579.3 -22929 1776.4 1197.31 -236.022 1220.35 
12201900 46399 -23472.7 1871.4 1341.8 -43.9516 1342.52 
9052.5 2
12201901 47120.5 -23329.3 1722.53 1093.33 -808.62 1359.87 
12201900 46867.3 -23827.9 1845.47 946.128 -717.441 1187.38 
9053 1
12201900 47346.5 -24248.2 1817.47 968.081 -849.158 1287.73 
