# Supplementary material for: Intrinsic group behaviour: Dependence of pedestrian dyad dynamics on principal social and personal features
Source: PLoS One. 2017 Nov 2;12(11):e0187253. doi: 10.1371/journal.pone.0187253 (PMC5667819; doi:10.1371/journal.pone.0187253)
Supplement: S1 Data Set — (ZIP) [file pone.0187253.s001.zip › set/trajectories/traj_2_0508_74.dat]

2 12201501 12201500 0 1 0 0 2 0 1 40 40 40 1733.64 1773.29 1693.99
9015 1
12201500 6748.83 -2821.33 1371.67 0 0 0 
9015.5 2
12201501 6915.11 -1877.44 1547.67 0 0 0 
12201500 7216.27 -2937.47 1438.33 1350.96 -335.645 1392.03 
9016 2
12201501 7520.2 -2201.53 1618.53 1528 -818.406 1733.37 
12201500 7597.6 -3129.27 1506.87 770.37 -387.475 862.327 
9016.5 2
12201501 8276.67 -2772.07 1697.93 1528.22 -1152.59 1914.13 
12201500 8022.07 -3468.8 1463.93 857.508 -685.926 1098.1 
9017 2
12201501 8756.75 -3136.44 1677.19 937.663 -711.662 1177.15 
12201500 8713.62 -3861.12 1589.62 1350.7 -766.26 1552.91 
9017.5 2
12201501 9298.73 -3539.6 1741.67 1060.63 -788.968 1321.9 
12201500 9252.07 -4051.33 1646.13 1053.7 -372.228 1117.52 
9018 2
12201501 9845.6 -4046 1709.13 1104.78 -1023.03 1505.7 
12201500 9735.73 -4520.4 1558.93 977.104 -947.609 1361.14 
9018.5 2
12201501 10371.4 -4277.73 1679.2 1062.22 -468.148 1160.81 
12201500 10168.4 -4860.47 1549.8 874.074 -687.003 1111.75 
9019 2
12201501 10879.2 -4650.4 1660.07 1025.86 -752.862 1272.47 
12201500 10671.9 -5203.13 1559.2 1017.1 -692.256 1230.33 
9019.5 2
12201501 11445.3 -5084.53 1682.33 1143.57 -877.037 1441.16 
12201500 11210.2 -5604.2 1602.53 1087.54 -810.236 1356.18 
9020 2
12201501 11987.2 -5539.8 1655.2 1094.81 -919.731 1429.87 
12201500 11756.1 -6160.67 1612.6 1102.76 -1124.18 1574.75 
9020.5 2
12201501 12642.8 -6128.25 1743.31 1280.49 -1149.32 1720.64 
12201500 12309.9 -6543.12 1627.56 1081.78 -746.989 1314.62 
9021 2
12201501 13169.3 -6604.33 1789 1030.37 -931.67 1389.13 
12201500 12879.5 -7009.93 1673.73 1114.54 -913.519 1441.08 
9021.5 2
12201501 13626.7 -6953.8 1772.33 924.04 -705.993 1162.87 
12201500 13339.5 -7364.33 1734 929.293 -715.96 1173.11 
9022 2
12201501 14056.3 -7349.4 1789.87 867.744 -799.192 1179.7 
12201500 13738.4 -7765.73 1706.53 805.926 -810.909 1143.28 
9022.5 2
12201501 14469.3 -7770.4 1755.4 834.343 -850.505 1191.42 
12201500 14086.3 -8220.6 1650.2 702.896 -918.923 1156.93 
9023 2
12201501 15002.9 -8273.27 1755.87 1077.98 -1015.89 1481.24 
12201500 14521.7 -8801.4 1675.07 879.596 -1173.33 1466.42 
9023.5 2
12201501 15396.4 -8956.56 1708.44 768.571 -1334.56 1540.05 
12201500 15001.4 -9419.5 1664 936.922 -1207.23 1528.14 
9024 2
12201501 15825 -9485.67 1779.93 838.796 -1035.43 1332.55 
12201500 15355.8 -9997.93 1717.47 693.469 -1131.96 1327.49 
9024.5 2
12201501 16195.4 -10058.3 1863.93 748.283 -1156.9 1377.81 
12201500 15788.9 -10483.1 1708.6 874.882 -980.202 1313.85 
9025 2
12201501 16544.1 -10481 1836.73 704.377 -853.872 1106.91 
12201500 16154 -10921.4 1716.8 737.643 -885.387 1152.4 
9025.5 2
12201501 16854.3 -10811 1821.47 626.801 -666.667 915.054 
12201500 16617.4 -11319.1 1755.8 936.162 -803.502 1233.7 
9026 2
12201501 17298 -11123.9 1823.2 894.489 -630.78 1094.53 
12201500 17230.9 -11767.5 1719.53 1236.83 -904.032 1532 
9026.5 2
12201501 17769.9 -11538.3 1839.4 953.401 -837.172 1268.79 
12201500 18005.6 -12159.2 1688.93 1565.12 -791.246 1753.76 
9027 2
12201501 18559.7 -11746.9 1881.38 1542.49 -407.438 1595.39 
12201500 18781.1 -12418.8 1662.56 1514.7 -506.934 1597.28 
9027.5 2
12201501 19349 -12109.2 1793.33 1544.64 -709.051 1699.61 
12201500 19238.6 -12761.4 1668.2 895.254 -670.548 1118.53 
9028 2
12201501 19776.1 -12434.6 1769.87 862.896 -657.374 1084.77 
12201500 19757.2 -13144.8 1728.87 1047.68 -774.545 1302.9 
9028.5 2
12201501 20303.9 -12770.2 1824.27 1066.26 -677.98 1263.56 
12201500 20088.3 -13438.3 1692.33 668.822 -592.997 893.85 
9029 2
12201501 20659.1 -13097.4 1795.6 717.441 -661.01 975.529 
12201500 20602.9 -13721.4 1685.67 1039.6 -571.852 1186.5 
9029.5 2
12201501 21055.2 -13393.2 1762.53 800.269 -597.576 998.763 
12201500 21050.8 -13964.4 1636.13 904.916 -490.909 1029.5 
9030 2
12201501 21549.9 -13692.9 1744.33 999.327 -605.522 1168.46 
12201500 21588.1 -14232.4 1611.87 1085.39 -541.414 1212.93 
9030.5 2
12201501 22178.9 -13881.2 1657.69 1228.65 -367.806 1282.53 
12201500 22173.2 -14399.9 1587.12 1142.94 -327.1 1188.82 
9031 2
12201501 22807.3 -14064.1 1599.07 1229.74 -357.763 1280.72 
12201500 22961.4 -14629.7 1552.33 1542.37 -449.821 1606.62 
9031.5 2
12201501 23519.1 -14301 1594.53 1434.95 -477.688 1512.37 
12201500 23697.3 -14908.8 1615.6 1483.6 -562.634 1586.71 
9032 2
12201501 24162.5 -14553.8 1675.87 1299.8 -510.707 1396.53 
12201500 24277.9 -15163.9 1587.07 1173.06 -515.421 1281.3 
9032.5 2
12201501 24756.1 -14734.9 1682.33 1199.33 -365.926 1253.91 
12201500 24810.2 -15342.3 1605.33 1075.29 -360.269 1134.03 
9033 2
12201501 25328.7 -14948.8 1602.2 1156.63 -432.054 1234.69 
12201500 25343.7 -15626.1 1672.6 1077.85 -573.333 1220.84 
9033.5 2
12201501 25937.7 -15188.4 1602.13 1230.3 -484.04 1322.1 
12201500 25964.7 -15892.3 1797.73 1254.41 -537.778 1364.83 
9034 2
12201501 26531.7 -15532.4 1609.5 1160.2 -671.948 1340.74 
12201500 26588.8 -16198 1668.56 1218.91 -597.135 1357.32 
9034.5 2
12201501 27209.9 -15811.7 1646 1327.16 -546.437 1435.25 
12201500 27301.8 -16520.1 1694.6 1395.4 -630.398 1531.19 
9035 2
12201501 27866.7 -16173.5 1753.2 1327 -731.044 1515.05 
12201500 27901.6 -16777.3 1689.4 1211.72 -519.461 1318.37 
9035.5 2
12201501 28441.9 -16370.2 1802.93 1162.02 -397.306 1228.06 
12201500 28463.3 -16971.2 1725.67 1134.68 -391.785 1200.41 
9036 2
12201501 29031.9 -16607.6 1814.73 1191.78 -479.596 1284.66 
12201500 28959.5 -17132.5 1699.53 1002.42 -325.926 1054.08 
9036.5 2
12201501 29652.4 -16709.4 1786.87 1253.6 -205.657 1270.36 
12201500 29584.8 -17278.1 1613.2 1263.3 -294.007 1297.06 
9037 2
12201501 30233.8 -16818.2 1754.25 1135.57 -212.476 1155.28 
12201500 30143.6 -17426.4 1567.69 1091.46 -289.787 1129.27 
9037.5 2
12201501 30940.9 -17051.5 1627.07 1383.67 -456.515 1457.03 
12201500 30858.7 -17628.6 1517.87 1399.43 -395.621 1454.28 
9038 2
12201501 31560.7 -17293.1 1580.67 1252.12 -488.215 1343.94 
12201500 31721.6 -17963.6 1476 1743.16 -676.768 1869.93 
9038.5 2
12201501 32168.1 -17554.6 1464.67 1227.07 -528.215 1335.93 
12201500 32129.4 -18098.3 1396.2 823.838 -272.189 867.638 
9039 2
12201501 32898.6 -17780.7 1595.93 1475.82 -456.7 1544.87 
12201500 32843.1 -18448.9 1566.27 1441.75 -708.283 1606.33 
9039.5 2
12201501 33618.7 -18057.6 1709.27 1454.68 -559.461 1558.55 
12201500 33549.5 -18714.3 1614.87 1427.07 -536.027 1524.42 
9040 2
12201501 34285.8 -18213.7 1683.93 1347.74 -315.286 1384.13 
12201500 34170 -18798.1 1623.6 1253.6 -169.428 1265 
9040.5 2
12201501 34832 -18452.9 1716.31 1066.8 -467.326 1164.67 
12201500 34680.9 -18949 1652.94 997.925 -294.661 1040.52 
9041 2
12201501 35337.1 -18629.1 1708.07 988.389 -344.806 1046.81 
12201500 35185.3 -19166.3 1617.2 987.076 -425.179 1074.75 
9041.5 2
12201501 35898.3 -18818.9 1679.27 1133.87 -383.3 1196.91 
12201500 35783.7 -19373.5 1612.93 1208.75 -418.721 1279.22 
9042 2
12201501 36498.5 -18951.5 1677.67 1212.39 -267.879 1241.63 
12201500 36459.5 -19643.6 1619.4 1365.25 -545.589 1470.23 
9042.5 2
12201501 37126.6 -19172.1 1693.93 1266.4 -444.758 1342.23 
12201500 37145.8 -19876.7 1681.67 1383.74 -469.892 1461.34 
9043 2
12201501 37796.5 -19325.5 1721.73 1353.4 -310.034 1388.46 
12201500 37781.3 -19991.9 1757.73 1283.91 -232.727 1304.83 
9043.5 2
12201501 38442.5 -19637.2 1792.8 1305.05 -629.63 1449 
12201500 38412.8 -20176.9 1722.4 1275.69 -373.872 1329.35 
9044 2
12201501 39102.4 -19846.1 1745.12 1288.88 -408.057 1351.93 
12201500 39060.4 -20464.2 1743 1264.79 -561.043 1383.65 
9044.5 2
12201501 39606.9 -20050.5 1704.2 987.141 -399.886 1065.06 
12201500 39655.1 -20689.4 1706.4 1163.91 -440.729 1244.56 
9045 2
12201501 40246.1 -20339.7 1602.73 1291.31 -584.242 1417.33 
12201500 40310.6 -21059.7 1616.47 1324.18 -748.013 1520.84 
9045.5 2
12201501 40904.1 -20516.7 1549.6 1329.29 -357.576 1376.55 
12201500 41131.2 -21485.5 1668.87 1657.78 -860.202 1867.67 
9046 2
12201501 41536.5 -20721.1 1501.33 1277.58 -413.064 1342.69 
12201500 41625.9 -21698.3 1664.2 999.461 -429.899 1088 
9046.5 2
12201501 41994.5 -21073.3 1528.27 925.253 -711.38 1167.11 
12201500 42133.1 -21916 1670.8 1024.51 -439.865 1114.95 
9047 2
12201501 42453.2 -21488.5 1574.88 896.061 -811.003 1208.57 
12201500 42729.9 -22218.2 1609.56 1165.76 -590.332 1306.71 
9047.5 2
12201501 43369.7 -21931.7 1647.6 1793.38 -867.384 1992.13 
12201500 43316.7 -22530.9 1514.13 1148.2 -611.774 1301.01 
9048 2
12201501 43981.3 -22282 1687.4 1233.06 -706.183 1420.97 
12201500 43966.8 -22889.3 1562.93 1310.75 -722.715 1496.79 
9048.5 2
12201501 44632.2 -22508.1 1693.93 1309.73 -454.997 1386.51 
12201500 44663.5 -23129.9 1610.33 1401.74 -484.105 1482.98 
9049 2
12201501 45157.2 -22822 1733.33 1060.61 -634.074 1235.69 
12201500 45190.1 -23454.7 1673.8 1063.97 -656.162 1250.03 
9049.5 2
12201501 45779.6 -23042.1 1767 1257.37 -444.714 1333.7 
12201500 45711.1 -23692.3 1657.07 1052.39 -480 1156.69 
9050 2
12201501 46354.2 -23136.9 1784.13 1160.81 -191.38 1176.48 
12201500 46159.7 -23831.8 1630.73 906.397 -281.751 949.178 
9050.5 2
12201501 46799.9 -23381.8 1721.06 870.459 -478.288 993.206 
12201500 46635.1 -23906.6 1627.12 928.377 -146.143 939.81 
9051 2
12201501 47288.7 -23812.5 1697.67 956.539 -843.02 1275.01 
12201500 47192.2 -24389.7 1588.33 1090.29 -945.287 1443.02 
