# Supplementary material for: Intrinsic group behaviour: Dependence of pedestrian dyad dynamics on principal social and personal features
Source: PLoS One. 2017 Nov 2;12(11):e0187253. doi: 10.1371/journal.pone.0187253 (PMC5667819; doi:10.1371/journal.pone.0187253)
Supplement: S1 Data Set — (ZIP) [file pone.0187253.s001.zip › set/trajectories/traj_2_0508_72.dat]

2 12193703 12193801 0 1 0 0 0 0 1 25 20 30 1595.39 1610.65 1580.12
8977.5 1
12193703 7277.56 3038.89 1471 0 0 0 
8978 1
12193703 7277.73 2614.73 1471 0.445558 -1063.05 1063.05 
8978.5 2
12193801 8411.36 2500.73 1216.82 0 0 0 
12193703 7468.07 2083.4 1470.27 384.512 -1073.4 1140.19 
8979 2
12193801 8428.6 1812.6 1278.87 40.178 -1604.03 1604.53 
12193703 7644.13 1469.47 1460.8 355.69 -1240.27 1290.26 
8979.5 2
12193801 8732.27 1297.27 1285.47 613.468 -1041.08 1208.38 
12193703 7971.87 905.533 1419.6 662.088 -1139.26 1317.68 
8980 2
12193801 8797.62 661.625 1282.62 127.653 -1241.49 1248.03 
12193703 8172.81 310.875 1439.06 392.472 -1161.44 1225.96 
8980.5 2
12193801 8866.27 -49.4667 1323 134.328 -1391.57 1398.04 
12193703 8516.27 -195 1465.13 672.122 -989.971 1196.57 
8981 2
12193801 8555.27 -955.933 1483.53 -628.283 -1831.25 1936.03 
12193703 9014.73 -589.533 1466.2 1007 -797.037 1284.26 
8981.5 2
12193801 8964.2 -1489.2 1518.73 826.128 -1077.31 1357.6 
12193703 9611.93 -878.6 1414.73 1206.46 -583.973 1340.37 
8982 2
12193801 9390.2 -1861.8 1492.93 858.871 -751.21 1141.04 
12193703 10081.7 -1370.93 1388.93 947.043 -992.608 1371.92 
8982.5 2
12193801 9714.4 -2379.67 1486.93 654.949 -1046.2 1234.29 
12193703 10169.7 -2047.33 1422.33 177.912 -1366.46 1378 
8983 2
12193801 10111.9 -2807.47 1589.07 803.098 -864.242 1179.78 
12193703 10658.1 -2560.07 1503.53 986.532 -1035.82 1430.45 
8983.5 2
12193801 10511.3 -3184.44 1547.5 780.037 -736.271 1072.64 
12193703 11064.6 -2873.81 1511.75 794.059 -612.785 1003.01 
8984 2
12193801 10848.4 -3595.07 1502.8 659.662 -803.58 1039.66 
12193703 11394.7 -3274.53 1453.93 646.005 -784.189 1016.01 
8984.5 2
12193801 11237.5 -4085.53 1481.87 785.993 -990.842 1264.73 
12193703 11698 -3719.27 1475 612.66 -898.451 1087.46 
8985 2
12193801 11553.9 -4517.2 1540.6 639.327 -872.054 1081.3 
12193703 12094.3 -4200.73 1597.4 800.539 -972.66 1259.73 
8985.5 2
12193801 11862.8 -5064.87 1587.8 623.973 -1106.4 1270.22 
12193703 12460.3 -4738.87 1570.27 739.394 -1087.14 1314.75 
8986 2
12193801 12258.3 -5666.4 1547.27 798.923 -1215.22 1454.32 
12193703 12818.7 -5215.07 1463.8 724.175 -962.02 1204.12 
8986.5 2
12193801 12743.7 -6187.87 1604.53 980.741 -1053.47 1439.32 
12193703 13287 -5662.87 1471.93 945.993 -904.646 1308.93 
8987 2
12193801 13178.8 -6607.94 1593.88 848.108 -818.852 1178.9 
12193703 13734 -6141.31 1519.69 871.345 -932.643 1276.35 
8987.5 2
12193801 13510.2 -7078.4 1587.6 648.508 -920.67 1126.14 
12193703 14049.2 -6543.87 1492.8 616.83 -787.777 1000.54 
8988 2
12193801 13828.9 -7451.4 1554.07 643.906 -753.535 991.176 
12193703 14355.2 -6927.07 1442.67 618.182 -774.141 990.678 
8988.5 2
12193801 14185 -7959.27 1578.73 719.327 -1025.99 1253.03 
12193703 14782.3 -7506 1456.8 862.761 -1169.56 1453.35 
8989 2
12193801 14591.1 -8585.2 1535.47 820.337 -1264.51 1507.3 
12193703 15262.7 -8186.6 1432.93 970.64 -1374.95 1683.04 
8989.5 2
12193801 14975.7 -9263.8 1540.87 777.104 -1370.91 1575.84 
12193703 15662.4 -8510.73 1524.73 807.407 -654.815 1039.56 
8990 2
12193801 15368.8 -9791.81 1581.31 767.733 -1031.27 1285.67 
12193703 15915.9 -9035.38 1548.19 495.19 -1024.69 1138.07 
8990.5 2
12193801 15656.3 -10162.1 1637.87 561.564 -723.153 915.589 
12193703 16222.7 -9503.27 1531.53 599.08 -913.851 1092.71 
8991 2
12193801 16068.7 -10457.6 1655.33 832.997 -597.037 1024.86 
12193703 16567.9 -9894.73 1599.47 697.374 -790.842 1054.4 
8991.5 2
12193801 16466.7 -10843.1 1659.47 804.04 -778.721 1119.32 
12193703 17008.9 -10265.4 1610 891.044 -748.822 1163.91 
8992 2
12193801 16933.3 -11142.9 1613.27 942.761 -605.791 1120.62 
12193703 17545.3 -10666.6 1691.47 1083.5 -810.505 1353.11 
8992.5 2
12193801 17380.8 -11551 1616.47 903.973 -824.377 1223.42 
12193703 17903.7 -11048.9 1684.2 724.04 -772.256 1058.59 
8993 2
12193801 18044.7 -11949.8 1605.93 1341.14 -805.657 1564.53 
12193703 18377.5 -11409.1 1686 957.306 -727.811 1202.56 
8993.5 2
12193801 18822 -12292.4 1569.06 1518.23 -669.214 1659.18 
12193703 19240.5 -11770.5 1644.06 1685.48 -705.794 1827.29 
8994 2
12193801 19197.8 -12718.1 1515.6 735.421 -832.934 1111.14 
12193703 19713.9 -12107.4 1648.53 926.484 -659.295 1137.12 
8994.5 2
12193801 19639 -12970.6 1506 891.313 -510.168 1026.99 
12193703 20103.6 -12344.2 1604.87 787.205 -478.384 921.164 
8995 2
12193801 20084.7 -13221.9 1543.47 900.471 -507.744 1033.76 
12193703 20500.1 -12716.7 1625.8 800.943 -752.593 1099.05 
8995.5 2
12193801 20521.8 -13551.5 1589.87 882.963 -665.859 1105.89 
12193703 20838.8 -13083.1 1565.6 684.31 -740.067 1007.96 
8996 2
12193801 20970.5 -13791.5 1577.47 906.532 -484.848 1028.05 
12193703 21302.1 -13307.8 1581.93 935.892 -454.007 1040.2 
8996.5 2
12193801 21396.1 -14101.5 1552.2 859.798 -626.263 1063.7 
12193703 21813.1 -13608.9 1503.27 1032.46 -608.35 1198.36 
8997 2
12193801 21925.8 -14362.7 1504.31 1034.53 -510.067 1153.44 
12193703 22260.9 -13886.8 1497.06 874.618 -542.733 1029.33 
8997.5 2
12193801 22496.9 -14664.4 1458.73 1117.52 -590.435 1263.91 
12193703 22839.3 -14175.2 1436.27 1131.89 -564.359 1264.78 
8998 2
12193801 23077.8 -15022 1485.47 1173.6 -722.424 1378.13 
12193703 23457 -14319.3 1386.47 1247.81 -291.178 1281.33 
8998.5 2
12193801 23580.5 -15347.3 1514.67 1015.62 -657.104 1209.66 
12193703 23988.8 -14571.7 1581.93 1074.34 -509.899 1189.21 
8999 2
12193801 24046 -15542.7 1526.33 940.337 -394.882 1019.88 
12193703 24488.1 -14853.5 1558.47 1008.75 -569.158 1158.24 
8999.5 2
12193801 24594.7 -15664.5 1550.4 1108.42 -245.926 1135.37 
12193703 24996.2 -15008.7 1492.87 1026.4 -313.535 1073.22 
9000 2
12193801 25181.2 -15839.8 1541.94 1145.55 -342.472 1195.65 
12193703 25499.8 -15127.2 1427.81 983.496 -231.486 1010.37 
9000.5 2
12193801 25784.4 -16162.1 1527.73 1180.45 -630.634 1338.35 
12193703 26071.1 -15257.5 1402.07 1118.04 -254.949 1146.74 
9001 2
12193801 26381.6 -16357.5 1519.2 1206.46 -394.747 1269.4 
12193703 26619.1 -15520.2 1403.8 1107.21 -530.774 1227.85 
9001.5 2
12193801 26969.2 -16607.7 1582.4 1184.68 -504.435 1287.6 
12193703 27103.2 -15729.6 1450.6 975.941 -422.177 1063.34 
9002 2
12193801 27583.5 -16776.3 1680.67 1240.94 -340.741 1286.87 
12193703 27670.1 -15999.7 1511.13 1145.32 -545.724 1268.69 
9002.5 2
12193801 28072.4 -16888.4 1618 987.744 -226.397 1013.36 
12193703 28243.1 -16295.4 1573.53 1157.44 -597.306 1302.48 
9003 2
12193801 28635.4 -17086.1 1606.67 1137.37 -399.461 1205.48 
12193703 28777.5 -16556.3 1589.93 1079.73 -527.003 1201.48 
9003.5 2
12193801 29174 -17251.8 1609.69 1051.95 -323.592 1100.6 
12193703 29269.1 -16711.9 1576.44 960.14 -303.923 1007.09 
9004 2
12193801 29740 -17410.9 1589.87 1105.47 -310.653 1148.29 
12193703 29853.9 -16762.7 1482.87 1142.07 -99.2025 1146.37 
9004.5 2
12193801 30358.1 -17621.1 1512.47 1248.62 -424.781 1318.9 
12193703 30519.6 -16815.3 1445.27 1344.92 -106.397 1349.12 
9005 2
12193801 31037.5 -18029.5 1419.67 1372.53 -824.916 1601.35 
12193703 31137.2 -17040.5 1356.87 1247.68 -454.949 1328.03 
9005.5 2
12193801 31619.2 -18128.8 1330.07 1175.22 -200.673 1192.23 
12193703 31730.1 -17237.9 1324.47 1197.85 -398.788 1262.48 
9006 2
12193801 32256.7 -18288.8 1395.27 1287.95 -323.232 1327.89 
12193703 32332.1 -17457.2 1360.6 1216.03 -442.963 1294.19 
9006.5 2
12193801 32954.9 -18540.9 1520.53 1410.37 -509.36 1499.53 
12193703 32929.9 -17557.9 1442.6 1207.68 -203.502 1224.7 
9007 2
12193801 33489.8 -18555.4 1543.44 1042.78 -28.1514 1043.16 
12193703 33671.8 -17916.2 1475.81 1446.29 -698.351 1606.06 
9007.5 2
12193801 34051.9 -18730.5 1572.93 1097.89 -342.106 1149.96 
12193703 34236 -18108.7 1484.73 1101.93 -376.066 1164.33 
9008 2
12193801 34671.2 -18901.7 1585.73 1251.04 -345.859 1297.97 
12193703 34761.5 -18258.4 1532.07 1061.68 -302.357 1103.9 
9008.5 2
12193801 35168.9 -19094.5 1591.93 1005.39 -389.36 1078.15 
12193703 35333.2 -18511.5 1512.87 1154.88 -511.246 1262.98 
9009 2
12193801 35689.1 -19331.9 1605.8 1050.91 -479.596 1155.17 
12193703 35810.3 -18738.7 1473.8 963.771 -459.125 1067.54 
9009.5 2
12193801 36275.9 -19520.9 1536.67 1185.45 -381.953 1245.47 
12193703 36411.5 -18952.7 1523.2 1214.55 -432.323 1289.2 
9010 2
12193801 36979.1 -19795.3 1615.13 1420.61 -554.209 1524.88 
12193703 37013.3 -19134.7 1545.4 1215.76 -367.542 1270.1 
9010.5 2
12193801 37510.8 -20018.9 1634.75 1038.57 -436.735 1126.66 
12193703 37699 -19266.8 1566.69 1339.32 -258.097 1363.96 
9011 2
12193801 38154.8 -20154.1 1682.4 1260.25 -264.693 1287.75 
12193703 38211.9 -19547.2 1535.67 1003.78 -548.704 1143.97 
9011.5 2
12193801 38602.1 -20305.9 1694.87 901.882 -305.914 952.352 
12193703 38722.1 -19776.8 1566.93 1028.63 -462.903 1127.99 
9012 2
12193801 39141.7 -20530.4 1706.4 1090.1 -453.603 1180.71 
12193703 39310.2 -20014.5 1429.87 1188.01 -480.269 1281.42 
9012.5 2
12193801 39664.4 -20731.4 1647.07 1055.89 -406.061 1131.28 
12193703 39797.1 -20210 1377.33 983.569 -394.882 1059.88 
9013 2
12193801 40168.5 -21028.4 1595.13 1018.45 -600 1182.05 
12193703 40455.5 -20481.5 1367.67 1330.1 -548.418 1438.73 
9013.5 2
12193801 40993.3 -21421.7 1571.13 1666.13 -794.613 1845.91 
12193703 41050.9 -20713.7 1486.47 1202.83 -469.091 1291.06 
9014 2
12193801 41491.9 -21683.4 1595.5 973.844 -511.019 1099.78 
12193703 41670.9 -21037.9 1508.38 1210.95 -633.341 1366.58 
9014.5 2
12193801 42025.9 -21762.7 1611.07 1045.12 -155.17 1056.58 
12193703 42291.4 -21090.9 1568.6 1214.33 -103.71 1218.76 
9015 2
12193801 42493.2 -21911.7 1602.93 943.973 -301.145 990.845 
12193703 42761.6 -21329.5 1552 949.899 -481.886 1065.14 
9015.5 2
12193801 43064.3 -22214.2 1546.47 1153.67 -611.044 1305.5 
12193703 43240.6 -21573.6 1500.93 967.677 -493.199 1086.11 
9016 2
12193801 43646.1 -22390.4 1522.2 1175.49 -355.96 1228.2 
12193703 43835.8 -21810.7 1486.4 1202.42 -478.923 1294.29 
9016.5 2
12193801 44182.6 -22497.1 1532.07 1083.77 -215.488 1104.99 
12193703 44392.6 -21944.3 1427.67 1124.85 -269.899 1156.78 
9017 2
12193801 44685.9 -22635.9 1559.19 982.959 -271.232 1019.69 
12193703 45017.2 -22148 1421.62 1220.02 -397.917 1283.27 
9017.5 2
12193801 45129.8 -22664 1574.33 868.738 -54.9168 870.472 
12193703 45628.9 -22211.7 1538.33 1196.9 -124.592 1203.37 
9018 2
12193801 45517.7 -22634.3 1624.33 783.569 59.9327 785.858 
12193703 46011.7 -22288.9 1578.67 773.468 -156.094 789.062 
9018.5 2
12193801 45706.7 -22575.9 1617.4 381.818 118.114 399.67 
12193703 46262.9 -22336.8 1621.2 507.475 -96.7003 516.606 
9019 2
12193801 45732.6 -22328.7 1614.4 52.3906 499.259 502.001 
12193703 46306 -22143.1 1633 87.0034 391.38 400.934 
9019.5 2
12193801 45698.7 -21973.6 1609 -68.4175 717.441 720.696 
12193703 46320.7 -21968.5 1704 29.7643 352.727 353.981 
9020 2
12193801 45463.5 -21482.3 1603.8 -475.152 992.593 1100.46 
12193703 46283 -21579.1 1660.6 -76.229 786.667 790.351 
9020.5 2
12193801 45105.6 -21143.3 1588.19 -699.04 662.02 962.77 
12193703 45856.6 -21023.6 1593.81 -832.764 1084.85 1367.62 
9021 2
12193801 44824.7 -20714.1 1572.13 -549.821 840.011 1003.95 
12193703 45699.8 -20583.7 1580.2 -306.898 860.845 913.915 
9021.5 2
12193801 44542.3 -20208.5 1564.2 -570.505 1021.41 1169.94 
12193703 45434.5 -20126.3 1570.4 -535.892 924.175 1068.31 
9022 2
12193801 44201.9 -19697.3 1571.8 -687.542 1032.73 1240.66 
12193703 45168.9 -19681.1 1546.13 -536.566 899.259 1047.17 
9022.5 2
12193801 43857.5 -19169.4 1596.4 -695.758 1066.4 1273.3 
12193703 44717.4 -19172.4 1530.53 -912.189 1027.74 1374.17 
9023 1
12193703 43732.6 -18322.3 1506.2 -1989.49 1717.31 2628.16 
9023.5 1
12193703 42916.4 -17982.8 1493.75 -1594.19 663.127 1726.61 
9024 1
12193703 42655.4 -17850.1 1515.93 -510.714 259.777 572.986 
9024.5 1
12193703 42482.6 -17824.4 1532.27 -349.091 51.8519 352.921 
9025 1
12193703 42397.8 -17776.9 1568.53 -171.313 95.8923 196.325 
9025.5 1
12193703 42332.3 -17766.1 1506.8 -132.391 21.8182 134.176 
9026 1
12193703 42319.5 -17824.2 1466.6 -25.672 -117.07 119.852 
9026.5 1
12193703 42365.9 -17770.9 1533.67 93.6027 107.609 142.623 
9027 1
12193703 42388.4 -17639.4 1578.62 43.9616 256.828 260.563 
9027.5 1
12193703 42364.8 -17663.2 1553.27 -46.135 -46.502 65.5048 
9028 1
12193703 42423.5 -17670 1549.2 118.653 -13.7374 119.446 
9028.5 1
12193703 42575.5 -17704.5 1481.53 306.936 -69.6296 314.735 
9029 1
12193703 42545.1 -17636.5 1563.73 -61.4141 137.239 150.354 
9029.5 1
12193703 42749.9 -17572.1 1577 413.737 130.101 433.711 
9030 1
12193703 42746.8 -17593.1 1559.07 -6.19529 -42.2896 42.7409 
9030.5 1
12193703 42677.3 -17602.4 1559.94 -135.718 -18.1803 136.93 
9031 1
12193703 42691.1 -17592.9 1545.67 27.0466 18.6073 32.8291 
9031.5 1
12193703 42717.9 -17615.5 1547.73 53.8978 -45.6989 70.6638 
9032 1
12193703 42628.7 -17587.7 1541.47 -180.202 56.1616 188.751 
9032.5 1
12193703 42629.9 -17577.1 1538.13 2.55892 21.5488 21.7002 
9033 1
12193703 42593.9 -17769.8 1527.2 -72.862 -389.36 396.119 
9033.5 1
12193703 42488.1 -17788.1 1513.53 -213.603 -36.9024 216.767 
9034 1
12193703 42451.6 -17767.7 1569.19 -71.4274 39.8031 81.7689 
9034.5 1
12193703 42438.2 -17714.5 1584.2 -26.1497 104.02 107.256 
9035 1
12193703 42507.9 -17695.2 1554.6 140.741 39.0572 146.06 
9035.5 1
12193703 42427.1 -17695.5 1597.4 -163.098 -0.538721 163.099 
9036 1
12193703 42477.9 -17632.3 1585.4 102.492 127.677 163.725 
9036.5 1
12193703 42458.7 -17604.9 1591.87 -38.7879 55.2189 67.4805 
9037 1
12193703 42431.1 -17687.2 1559.75 -53.7923 -160.775 169.535 
9037.5 1
12193703 42539.1 -17620.1 1516.07 211.367 131.344 248.851 
9038 1
12193703 42767.1 -17613.5 1525.87 460.471 13.468 460.668 
9038.5 1
12193703 42750.7 -17664.5 1538.73 -32.9966 -103.165 108.313 
9039 1
12193703 42665.3 -17701.5 1504.33 -172.525 -74.7475 188.022 
9039.5 1
12193703 42688.9 -17604.1 1566.27 47.5421 196.768 202.43 
9040 1
12193703 42583.1 -17595.7 1581.4 -213.737 17.1044 214.421 
9040.5 1
12193703 42701.2 -17622.9 1574.62 230.705 -53.1413 236.746 
9041 1
12193703 42624.6 -17660.9 1569.13 -149.878 -74.4781 167.363 
9041.5 1
12193703 42628.2 -17658.8 1515.33 7.27273 4.30976 8.45379 
9042 1
12193703 42784 -17691.3 1468.2 314.747 -65.5892 321.509 
9042.5 1
12193703 42712.1 -17637.6 1526.4 -144.892 108.199 180.834 
9043 1
12193703 42575.1 -17773.3 1536.47 -276.768 -274.209 389.603 
9043.5 1
12193703 42409.8 -17878.6 1529.47 -334.007 -212.66 395.961 
9044 1
12193703 42409.5 -17777.9 1577.44 -0.585938 196.729 196.729 
9044.5 1
12193703 42604.8 -17698.4 1574.47 382.192 155.528 412.625 
9045 1
12193703 42815.1 -17654.2 1522.2 424.781 89.2929 434.065 
9045.5 1
12193703 42832.4 -17629.9 1514.4 35.0168 49.0236 60.2452 
9046 1
12193703 42697.7 -17685.7 1500.4 -272.054 -112.727 294.484 
9046.5 1
12193703 42563.3 -17644.1 1516.53 -271.65 84.1751 284.392 
9047 1
12193703 42362.8 -17641.8 1550.5 -391.634 4.40267 391.659 
9047.5 1
12193703 42201.1 -17831.3 1585.53 -316.406 -370.882 487.51 
9048 1
12193703 42296.3 -17967.1 1591.33 192.07 -273.656 334.333 
9048.5 1
12193703 42520.7 -18014.7 1535.53 451.375 -95.9088 461.452 
9049 1
12193703 42541.3 -18003.5 1571.47 41.7508 22.6263 47.4877 
9049.5 1
12193703 42467.1 -17886 1483.33 -149.899 237.441 280.799 
9050 1
12193703 42517.5 -17872.4 1547.07 101.818 27.4747 105.46 
9050.5 1
12193703 42557.2 -17835.4 1521.88 77.4495 72.1924 105.878 
9051 1
12193703 42515.3 -17913.9 1529.13 -82.0369 -153.612 174.146 
9051.5 1
12193703 42377.3 -17991.5 1564.53 -278.788 -156.633 319.776 
9052 1
12193703 42391.3 -17968.2 1598.27 28.2258 46.9086 54.7459 
9052.5 1
12193703 42284.9 -17948.9 1563.6 -214.815 38.9226 218.313 
9053 1
12193703 42243.5 -17655.5 1544.33 -83.6364 592.862 598.732 
9053.5 1
12193703 42683.5 -17419.5 1485.07 888.754 476.768 1008.56 
9054 1
12193703 42890.1 -17509.6 1448.5 403.63 -176.09 440.369 
9054.5 1
12193703 42849.2 -17400.3 1387.53 -80.0881 214.008 228.503 
