# Supplementary material for: Intrinsic group behaviour: Dependence of pedestrian dyad dynamics on principal social and personal features
Source: PLoS One. 2017 Nov 2;12(11):e0187253. doi: 10.1371/journal.pone.0187253 (PMC5667819; doi:10.1371/journal.pone.0187253)
Supplement: S1 Data Set — (ZIP) [file pone.0187253.s001.zip › set/trajectories/traj_2_0508_71.dat]

2 12193500 12193400 0 1 0 0 2 0 1 35 30 40 1755.25 1797.16 1713.34
8974 1
12193400 7253 3371 1549 0 0 0 
8974.5 1
12193400 7261 3012.27 1549 28.5714 -1281.19 1281.51 
8975 1
12193400 7423.2 2202.47 1547.73 327.677 -1635.96 1668.45 
8975.5 2
12193500 8425.64 1949.43 1465.29 0 0 0 
12193400 7653.33 1520.87 1506.53 464.916 -1376.97 1453.34 
8976 2
12193500 8640.07 1257.47 1533.53 447.649 -1444.6 1512.37 
12193400 7945.4 897 1470.6 588.844 -1257.8 1388.81 
8976.5 2
12193500 8791.44 448.25 1603.44 295.646 -1580.5 1607.92 
12193400 8233.69 156.5 1502.62 563.062 -1446.29 1552.03 
8977 2
12193500 8960 -222.933 1681.93 329.868 -1313.47 1354.26 
12193400 8542.33 -546.4 1573.33 604.004 -1375.54 1502.31 
8977.5 2
12193500 9440.73 -767.2 1683.07 971.178 -1099.53 1467.02 
12193400 8875.47 -1088.8 1612.13 672.997 -1095.76 1285.93 
8978 2
12193500 9781 -1359.87 1724.07 683.266 -1190.09 1372.29 
12193400 9196.8 -1683.33 1640.87 645.248 -1193.84 1357.06 
8978.5 2
12193500 10145.5 -2021.33 1734.6 736.296 -1336.3 1525.72 
12193400 9669.6 -2320.07 1646.73 955.152 -1286.33 1602.17 
8979 2
12193500 10568.2 -2540.2 1732.53 854.007 -1048.22 1352.07 
12193400 10099.3 -2882.13 1630.87 868.013 -1135.49 1429.26 
8979.5 2
12193500 10984.7 -2955.13 1702.47 841.347 -838.249 1187.66 
12193400 10512.7 -3303.33 1606.2 835.286 -850.909 1192.37 
8980 2
12193500 11379.7 -3395.5 1693.69 771.525 -860.091 1155.43 
12193400 10839.1 -3864.88 1541.75 637.484 -1096.76 1268.57 
8980.5 2
12193500 11857.5 -4029.67 1723 935.119 -1241.03 1553.9 
12193400 11334.9 -4447.2 1578.53 970.271 -1139.58 1496.69 
8981 2
12193500 12216 -4577.27 1710.2 724.175 -1106.26 1322.21 
12193400 11755.2 -4995.13 1582.93 849.024 -1106.94 1395.04 
8981.5 2
12193500 12634.3 -5189.6 1664.67 844.983 -1237.04 1498.08 
12193400 12278.1 -5555 1544.13 1056.43 -1131.04 1547.68 
8982 2
12193500 13156.5 -5713.93 1720.93 1052.96 -1057.12 1492.06 
12193400 12783.7 -6149 1624.47 1019.35 -1197.58 1572.67 
8982.5 2
12193500 13628.7 -6188.2 1721.07 953.805 -958.114 1351.93 
12193400 13253.3 -6693.47 1693.27 948.687 -1099.93 1452.54 
8983 2
12193500 14058.7 -6547.2 1716 868.687 -725.253 1131.64 
12193400 13612.6 -7206.73 1670.13 725.791 -1036.9 1265.68 
8983.5 2
12193500 14505.8 -7020.38 1718.88 873.332 -924.17 1271.53 
12193400 14078.9 -7576.31 1687.19 910.693 -721.834 1162.07 
8984 2
12193500 15021.2 -7570.6 1692.6 1008.59 -1076.76 1475.35 
12193400 14628.1 -8217.07 1741.2 1074.74 -1253.92 1651.48 
8984.5 2
12193500 15578.8 -8354.8 1751.2 1126.46 -1584.24 1943.9 
12193400 15073.1 -8798.67 1664 899.125 -1174.95 1479.5 
8985 2
12193500 16027.4 -8905.73 1804.27 906.263 -1113 1435.3 
12193400 15587.3 -9443.73 1689.07 1038.79 -1303.16 1666.53 
8985.5 2
12193500 16350.6 -9426.2 1789.8 652.929 -1051.45 1237.68 
12193400 16064.6 -9904.27 1716.53 964.175 -930.37 1339.86 
8986 2
12193500 16756.4 -9932.33 1796.93 819.798 -1022.49 1310.56 
12193400 16425.4 -10367 1722.47 728.889 -934.815 1185.39 
8986.5 2
12193500 17184.6 -10348.6 1816.27 865.051 -840.943 1206.44 
12193400 16896.3 -10794.3 1737.33 951.246 -863.165 1284.49 
8987 2
12193500 17705.6 -10754.2 1799.25 1015.64 -790.741 1287.17 
12193400 17426.9 -11194.1 1683.19 1034.32 -779.451 1295.13 
8987.5 2
12193500 18162.9 -11218.8 1835.4 894.798 -909.1 1275.59 
12193400 17868 -11670.9 1740 863.258 -932.958 1271.07 
8988 2
12193500 19089.9 -11661.1 1811.93 1872.73 -893.603 2075 
12193400 18741.7 -12087.2 1671.6 1765.12 -841.077 1955.26 
8988.5 2
12193500 19642.5 -11960.9 1764.87 1116.5 -605.522 1270.13 
12193400 19308.1 -12394.7 1729.13 1144.11 -621.145 1301.85 
8989 2
12193500 20087.1 -12256.6 1731.47 898.047 -597.441 1078.62 
12193400 19775.7 -12770.2 1719.33 944.781 -758.653 1211.68 
8989.5 2
12193500 20568.8 -12626.5 1734.73 973.199 -747.34 1227.04 
12193400 20320 -13106.1 1700.93 1099.53 -678.519 1292.03 
8990 2
12193500 21060.9 -12915.3 1747.94 961.206 -564.022 1114.47 
12193400 20791.6 -13431.4 1693.81 921.143 -635.49 1119.08 
8990.5 2
12193500 21539.4 -13235.9 1755.87 934.497 -626.082 1124.84 
12193400 21271.9 -13691.5 1682.33 938.102 -508 1066.82 
8991 2
12193500 22087.1 -13510.5 1746 1106.53 -554.747 1237.8 
12193400 21838.2 -13957 1676.47 1143.97 -536.296 1263.44 
8991.5 2
12193500 22556.1 -13730.3 1747 947.475 -444.04 1046.37 
12193400 22433.7 -14285.5 1608.73 1203.1 -663.704 1374.03 
8992 2
12193500 23151.7 -14124.2 1717.8 1203.1 -795.825 1442.49 
12193400 23095.3 -14688.3 1616.27 1336.57 -813.737 1564.79 
8992.5 2
12193500 24007.6 -14411.6 1723.33 1729.16 -580.606 1824.03 
12193400 23773.3 -14972.5 1678.73 1369.7 -574.141 1485.16 
8993 2
12193500 24546.7 -14780.3 1698.87 1089.02 -744.781 1319.35 
12193400 24305.3 -15286.2 1671 1074.61 -633.67 1247.53 
8993.5 2
12193500 25178.4 -14976.9 1701.19 1233.81 -384.123 1292.22 
12193400 24772.6 -15555.7 1634.25 912.809 -526.343 1053.69 
8994 2
12193500 25673.5 -15195.7 1739.47 968.999 -428.041 1059.33 
12193400 25322.9 -15838.5 1592.4 1076.79 -553.514 1210.73 
8994.5 2
12193500 26300.9 -15467.7 1730.8 1267.34 -549.495 1381.34 
12193400 25981.9 -16073.2 1573.53 1331.31 -474.074 1413.2 
8995 2
12193500 26987.5 -15843.6 1875.07 1387.07 -759.461 1581.37 
12193400 26703.4 -16379.2 1605.53 1457.64 -618.182 1583.31 
8995.5 2
12193500 27600.2 -16161.2 1753.6 1237.85 -641.616 1394.25 
12193400 27411.2 -16671.9 1666.8 1429.9 -591.246 1547.31 
8996 2
12193500 28190.5 -16331.7 1825.27 1192.59 -344.512 1241.36 
12193400 28008.9 -16871.2 1743.47 1207.41 -402.694 1272.79 
8996.5 2
12193500 28749.3 -16546.9 1814.47 1128.75 -434.747 1209.58 
12193400 28636.3 -17048.2 1719.2 1267.47 -357.576 1316.95 
8997 2
12193500 29286.5 -16840.8 1776.19 1049.28 -573.861 1195.96 
12193400 29161 -17442 1661 1024.87 -769.141 1281.38 
8997.5 2
12193500 29915.7 -17055.9 1755.13 1231.25 -421.102 1301.27 
12193400 29829 -17693.2 1603.6 1307.24 -491.585 1396.62 
8998 2
12193500 30525.3 -17270.6 1747.67 1231.52 -433.67 1305.64 
12193400 30431.7 -17885.7 1570.47 1217.51 -388.822 1278.09 
8998.5 2
12193500 31268.7 -17695.6 1660.33 1501.82 -858.586 1729.92 
12193400 31120.7 -18208.9 1436.27 1392.05 -653.064 1537.63 
8999 2
12193500 31970.5 -17893.7 1561.6 1417.91 -400.135 1473.29 
12193400 31828.2 -18430 1304.07 1429.23 -446.599 1497.38 
8999.5 2
12193500 32708.1 -18217.1 1739.6 1490.1 -653.333 1627.04 
12193400 32657.1 -18761.5 1602.93 1674.61 -669.764 1803.58 
9000 2
12193500 33480.3 -18314.2 1738.5 1508.16 -189.689 1520.04 
12193400 33297.6 -18960.4 1657.88 1250.84 -388.485 1309.78 
9000.5 2
12193500 34156.6 -18576.9 1746.47 1323.46 -514.18 1419.83 
12193400 33893.1 -19138 1691.13 1165.5 -347.48 1216.2 
9001 2
12193500 34762.4 -18733.1 1771 1223.84 -315.556 1263.87 
12193400 34548.5 -19302.1 1707.8 1323.91 -331.448 1364.77 
9001.5 2
12193500 35327.5 -18999.1 1783.67 1139.38 -536.29 1259.28 
12193400 35068.2 -19576 1694.47 1047.85 -552.285 1184.49 
9002 2
12193500 35922.3 -19235.7 1757.87 1201.48 -477.845 1293.02 
12193400 35678.3 -19820.9 1683.2 1232.46 -494.68 1328.03 
9002.5 2
12193500 36545.9 -19470.3 1730.33 1259.93 -473.939 1346.12 
12193400 36388.7 -20107.7 1657.73 1435.29 -579.394 1547.82 
9003 2
12193500 37224 -19685.9 1797.27 1369.83 -435.69 1437.45 
12193400 37221.3 -20228.6 1808.53 1682.02 -244.31 1699.67 
9003.5 2
12193500 38031.3 -20008.9 1846.69 1576.78 -630.868 1698.3 
12193400 37795.8 -20509.2 1779.62 1122.03 -548.145 1248.76 
9004 2
12193500 38738.5 -20294.1 1858.07 1381.29 -556.893 1489.33 
12193400 38413.1 -20764.3 1806.2 1205.57 -498.21 1304.46 
9004.5 2
12193500 39274.3 -20478.9 1850.73 1082.29 -373.468 1144.91 
12193400 38987.7 -21024.4 1775.93 1160.94 -525.387 1274.29 
9005 2
12193500 39805.1 -20774.7 1837.4 1072.46 -597.441 1227.64 
12193400 39247 -21097.5 1765.27 523.771 -147.609 544.173 
9005.5 2
12193500 40604.3 -21150.6 1802.33 1614.55 -759.461 1784.25 
12193400 40032.1 -21387.4 1699.13 1586.13 -585.724 1690.82 
9006 2
12193500 41415.2 -21527.5 1783.4 1638.11 -761.481 1806.45 
12193400 40561 -21471.1 1624.53 1068.42 -169.024 1081.7 
9006.5 2
12193500 42020.5 -21772.1 1804.33 1222.76 -494.141 1318.83 
12193400 41115.1 -21817.1 1584.8 1119.46 -698.99 1319.77 
9007 2
12193500 42636.2 -21939.8 1769.88 1200.36 -326.86 1244.06 
12193400 41981.2 -22096.3 1582.5 1688.34 -544.339 1773.92 
9007.5 2
12193500 43434.1 -22085.9 1823 1558.37 -285.392 1584.28 
12193400 43061.7 -22679.9 1581.4 2110.32 -1139.88 2398.5 
9008 2
12193500 44119.2 -22266.3 1709.53 1383.97 -364.31 1431.12 
12193400 43815.4 -22925.6 1632.53 1522.56 -496.296 1601.4 
9008.5 2
12193500 44727.8 -22386.7 1714.47 1229.49 -243.367 1253.35 
12193400 44467.3 -23273.7 1646.33 1317.04 -703.165 1492.99 
9009 2
12193500 45365.3 -22664.7 1769.8 1287.95 -561.616 1405.07 
12193400 45197.2 -23434.7 1705.87 1474.48 -325.253 1509.93 
9009.5 2
12193500 45998.7 -22737.4 1851.67 1279.46 -146.801 1287.86 
12193400 45743.2 -23547.2 1724 1103.03 -227.34 1126.21 
9010 2
12193500 46548.9 -23061.4 1848.6 1111.65 -654.545 1290.04 
12193400 46314.4 -23636.1 1716.8 1153.94 -179.663 1167.84 
9010.5 2
12193500 47060.3 -23471.7 1773.81 998.787 -801.343 1280.52 
12193400 46736.1 -23927.2 1689 823.682 -568.587 1000.87 
9011 1
12193500 47421.1 -23849.1 1772 706.107 -738.511 1021.76 
