# Supplementary material for: Intrinsic group behaviour: Dependence of pedestrian dyad dynamics on principal social and personal features
Source: PLoS One. 2017 Nov 2;12(11):e0187253. doi: 10.1371/journal.pone.0187253 (PMC5667819; doi:10.1371/journal.pone.0187253)
Supplement: S1 Data Set — (ZIP) [file pone.0187253.s001.zip › set/trajectories/traj_2_0508_70.dat]

2 12185800 12190000 0 0 1 0 1 1 0 50 50 50 1688.07 1723.47 1652.67
8938.5 1
12185800 46337 -24325.2 1726.75 0 0 0 
8939 1
12185800 45964.3 -24065.4 1812.93 -983.465 685.62 1198.87 
8939.5 1
12185800 45650.3 -23753.7 1816.67 -634.209 629.63 893.675 
8940 2
12190000 46311.8 -23850.9 1740.5 0 0 0 
12185800 45266.7 -23674.8 1818.8 -773.522 159.14 789.722 
8940.5 2
12190000 45899.9 -23660.9 1746.2 -861.616 397.619 948.938 
12185800 44663.5 -23841.1 1816.2 -1218.59 -335.892 1264.03 
8941 2
12190000 45429.9 -23681.7 1659.87 -949.495 -42.0202 950.424 
12185800 44010.7 -24195.6 1765.33 -1318.65 -716.229 1500.61 
8941.5 2
12190000 44885.6 -23933.3 1582.75 -1063.22 -491.496 1171.33 
12185800 43411.1 -24011.6 1727.25 -1171.11 359.326 1225 
8942 2
12190000 44276.3 -23734.5 1584.8 -1190.03 388.371 1251.8 
12185800 42795.7 -23714.3 1713.4 -1202.07 580.648 1334.96 
8942.5 2
12190000 43731 -23151.3 1586.27 -1101.55 1178.05 1612.83 
12185800 42092.1 -23542.8 1684.6 -1421.28 346.532 1462.91 
8943 2
12190000 42978.3 -22952.3 1588.6 -1520.67 402.02 1572.92 
12185800 41636.9 -23445.9 1684.07 -919.596 195.69 940.187 
8943.5 2
12190000 42439.7 -22965.1 1581.2 -1087.95 -25.8586 1088.25 
12185800 41242.9 -23367.7 1668.07 -795.96 158.114 811.512 
8944 2
12190000 41868.9 -22794 1609.87 -1153.13 345.724 1203.84 
12185800 40742.3 -23130.2 1646.4 -1011.45 479.731 1119.45 
8944.5 2
12190000 41324.7 -22755.3 1570.13 -1097.18 78.0914 1099.95 
12185800 40235.6 -22980.1 1637.73 -1021.51 302.688 1065.41 
8945 2
12190000 40732.6 -22535.9 1599 -1156.58 428.499 1233.41 
12185800 39597 -22654.8 1682.06 -1247.27 635.384 1399.78 
8945.5 2
12190000 40105.7 -22250.1 1636.8 -1224.41 558.219 1345.65 
12185800 39068.4 -22317.3 1804.67 -1032.42 659.147 1224.9 
8946 2
12190000 39510.8 -21901.9 1738.47 -1201.75 703.434 1392.49 
12185800 38577.1 -22087.7 1792 -992.458 463.838 1095.5 
8946.5 2
12190000 39003.3 -21473.3 1748.33 -1025.19 865.859 1341.91 
12185800 38084.1 -21897.5 1780.27 -995.96 384.242 1067.51 
8947 2
12190000 38446.6 -21308 1740 -1124.71 333.872 1173.22 
12185800 37624.2 -21701.7 1757.87 -929.158 395.556 1009.85 
8947.5 2
12190000 37955.3 -21126.5 1739.2 -992.593 366.734 1058.17 
12185800 37169.7 -21565.7 1771.47 -918.249 274.613 958.433 
8948 2
12190000 37460.7 -20909.2 1732.6 -999.192 438.923 1091.35 
12185800 36703.4 -21332.5 1725.13 -941.953 471.111 1053.2 
8948.5 2
12190000 36902.6 -20698.3 1696.56 -1089.93 411.89 1165.16 
12185800 36180.2 -21113.1 1742.62 -1021.78 428.654 1108.05 
8949 2
12190000 36431.7 -20456.9 1688.73 -921.51 472.497 1035.58 
12185800 35793.4 -20865.2 1707.53 -757.045 485.054 899.108 
8949.5 2
12190000 35748.5 -20216.1 1649.2 -1374.78 484.507 1457.66 
12185800 35024.1 -20712.9 1693.47 -1547.82 306.372 1577.85 
8950 2
12190000 35090 -20040.8 1635.13 -1327.55 353.36 1373.78 
12185800 34466 -20455.5 1716.47 -1125.27 519.086 1239.23 
8950.5 2
12190000 34575.3 -19872.9 1653 -1039.73 339.259 1093.68 
12185800 34022.3 -20246.6 1735.73 -896.296 421.953 990.652 
8951 2
12190000 34105.3 -19622.1 1641.4 -949.495 506.532 1076.16 
12185800 33465.8 -20091.7 1721.87 -1124.31 312.862 1167.03 
8951.5 2
12190000 33703 -19453.1 1618.93 -812.795 341.549 881.641 
12185800 33090.7 -19991.3 1688.67 -757.71 202.963 784.423 
8952 2
12190000 33145.9 -19264.4 1601.44 -1085.89 367.698 1146.46 
12185800 32556.2 -19924.2 1679.31 -1042 130.637 1050.16 
8952.5 2
12190000 32630.6 -19138.7 1596.67 -1006.52 245.646 1036.06 
12185800 31829.1 -19596.5 1537.2 -1420.16 640.202 1557.79 
8953 2
12190000 31945.3 -18781.9 1555.2 -1384.38 720.673 1560.73 
12185800 31129.1 -19406.6 1398.73 -1414.01 383.569 1465.11 
8953.5 2
12190000 31168.5 -18469.2 1414.47 -1562.98 629.242 1684.89 
12185800 30377.7 -19159.1 1300.33 -1511.87 498.055 1591.8 
8954 2
12190000 30578.2 -18187.3 1346.93 -1190.19 568.414 1318.96 
12185800 29905.4 -19014.1 1330.8 -952.285 292.204 996.107 
8954.5 2
12190000 30068.5 -17923.9 1433.67 -1025.62 529.98 1154.46 
12185800 29484.5 -18786.6 1381.87 -846.814 457.814 962.646 
8955 2
12190000 29476.5 -17663.3 1548.53 -1195.96 526.33 1306.65 
12185800 28876.2 -18534.2 1526.73 -1228.96 509.899 1330.54 
8955.5 2
12190000 28892.7 -17546.9 1595.67 -1179.26 235.286 1202.5 
12185800 28226.2 -18422.9 1622.53 -1313.13 224.781 1332.23 
8956 2
12190000 28345.4 -17385.9 1623.75 -1069.06 314.315 1114.31 
12185800 27623.8 -18173.8 1649.94 -1176.54 486.564 1273.18 
8956.5 2
12190000 27765.7 -17359.7 1600.67 -1134.33 51.4106 1135.49 
12185800 27025.7 -18063.4 1673.53 -1170.54 216.071 1190.32 
8957 2
12190000 27262.9 -17129.9 1601.27 -1015.89 464.108 1116.89 
12185800 26607.5 -17875.7 1692.33 -844.848 379.259 926.07 
8957.5 2
12190000 26598.1 -17226.4 1635.2 -1342.9 -194.882 1356.96 
12185800 26060.5 -17718.7 1639.47 -1105.05 317.037 1149.63 
8958 2
12190000 26000.5 -16982.4 1620.67 -1207.41 492.929 1304.15 
12185800 25476.7 -17434.9 1533.13 -1179.26 573.468 1311.3 
8958.5 2
12190000 25372.7 -16614.7 1586.87 -1268.28 742.896 1469.84 
12185800 24850.9 -17102.5 1537.6 -1264.24 671.515 1431.52 
8959 2
12190000 24852.4 -16399.6 1592.69 -1016.19 420.003 1099.57 
12185800 24306.8 -16913.1 1595.5 -1062.74 369.93 1125.28 
8959.5 2
12190000 24380.5 -16172.4 1641.13 -923.369 444.667 1024.86 
12185800 23825.4 -16663.5 1662.8 -942.099 488.315 1061.13 
8960 2
12190000 23991.8 -16032 1616.93 -785.32 283.636 834.971 
12185800 23312.8 -16438 1635.47 -1035.56 455.623 1131.36 
8960.5 2
12190000 23580.9 -15862.3 1592.6 -830.168 342.761 898.145 
12185800 22792.7 -16208.7 1671 -1050.77 463.165 1148.32 
8961 2
12190000 23011.2 -15680.5 1532.47 -1150.84 367.273 1208.03 
12185800 22344.4 -16027 1650.2 -905.589 367.138 977.181 
8961.5 2
12190000 22527.1 -15540.8 1535.8 -978.047 282.29 1017.97 
12185800 21795.8 -15878.8 1557.33 -1108.28 299.394 1148.01 
8962 2
12190000 21940.9 -15360.1 1479.13 -1184.24 365.118 1239.25 
12185800 21269.5 -15659.9 1509 -1063.3 442.155 1151.57 
8962.5 2
12190000 21466.2 -15169.6 1462.12 -926.986 372.078 998.872 
12185800 20726.4 -15407.1 1510.75 -1060.73 493.888 1170.07 
8963 2
12190000 20931 -14869.5 1536.47 -1047.46 587.272 1200.85 
12185800 20197.1 -15079.1 1581.67 -1035.7 641.74 1218.4 
8963.5 2
12190000 20410.9 -14647.1 1540.47 -1050.64 449.293 1142.68 
12185800 19657.3 -14698.5 1656.4 -1090.51 769.024 1334.39 
8964 2
12190000 20103.5 -14383.3 1546.8 -621.145 532.929 818.434 
12185800 19316.1 -14411 1626.27 -689.428 580.741 901.427 
8964.5 2
12190000 19561.2 -14009.1 1620 -1093.28 754.435 1328.32 
12185800 18911.1 -14118.9 1616.73 -816.532 588.844 1006.71 
8965 2
12190000 19160.5 -13719.3 1599.93 -809.428 585.455 998.965 
12185800 18508.7 -13695.6 1675.87 -812.795 855.219 1179.85 
8965.5 2
12190000 18766.3 -13377.1 1563.8 -796.364 691.313 1054.57 
12185800 18037.2 -13329.1 1630 -952.593 740.337 1206.45 
8966 2
12190000 18364.8 -12983.2 1535.06 -784.342 769.295 1098.64 
12185800 17486.5 -12967.1 1554.81 -1075.59 707.17 1287.24 
8966.5 2
12190000 17910 -12567.1 1489.8 -889.922 814.196 1206.18 
12185800 17013.9 -12658.2 1546.73 -924.788 604.428 1104.79 
8967 2
12190000 17431.5 -12237.2 1427.13 -964.651 665.188 1171.76 
12185800 16438.3 -12198.9 1574.33 -1160.62 926.075 1484.81 
8967.5 2
12190000 16817.6 -11823.7 1512.2 -1240.27 835.421 1495.39 
12185800 15777.9 -11723.6 1683.93 -1334.14 960.135 1643.71 
8968 2
12190000 16257.9 -11566.5 1599.6 -1130.64 519.461 1244.26 
12185800 15394 -11372.9 1678.53 -775.488 708.418 1050.35 
8968.5 2
12190000 15842.4 -11254.2 1610.6 -839.461 630.976 1050.16 
12185800 15110.8 -11030.1 1736.13 -572.121 692.66 898.388 
8969 2
12190000 15460.5 -10879.3 1627.6 -771.582 757.306 1081.13 
12185800 14743.1 -10668.8 1699.8 -742.896 729.832 1041.42 
8969.5 2
12190000 15133.2 -10594.8 1670.88 -637.971 554.622 845.347 
12185800 14490.7 -10216.9 1773.81 -491.967 880.945 1009.01 
8970 2
12190000 14819.5 -10197.1 1673 -612.606 776.847 989.332 
12185800 14181.5 -9800.93 1762.33 -603.947 812.386 1012.29 
8970.5 2
12190000 14447.5 -9757.07 1640.2 -751.515 888.889 1164 
12185800 13646.1 -9096.8 1679.4 -1081.48 1422.49 1786.92 
8971 2
12190000 14024 -9146.2 1665 -853.898 1231.59 1498.65 
12185800 13209.4 -8579.07 1668.93 -880.511 1043.82 1365.6 
8971.5 2
12190000 13664.1 -8583 1690.47 -725.672 1135.48 1347.56 
12185800 12847.6 -8247.67 1647 -729.435 668.145 989.189 
8972 2
12190000 13353.5 -8133.67 1585.47 -627.475 907.744 1103.51 
12185800 12652.6 -7743 1708.47 -393.939 1019.53 1092.99 
8972.5 2
12190000 13055.5 -7716.27 1575.87 -601.886 843.232 1036.01 
12185800 12477.1 -7536.53 1715.8 -354.478 417.104 547.385 
8973 2
12190000 12731.1 -7328.44 1607.56 -633.732 757.479 987.619 
12185800 12077.8 -7016.44 1746.19 -779.924 1015.81 1280.69 
8973.5 2
12190000 12389.4 -6849.4 1632.27 -668.615 937.451 1151.46 
12185800 11492.1 -6634.8 1683 -1146.27 746.844 1368.11 
8974 2
12190000 11936.9 -6364.6 1607.07 -914.074 979.394 1339.68 
12185800 11009.3 -6221.47 1604.8 -975.219 835.017 1283.86 
8974.5 2
12190000 11467.1 -5989.47 1552.53 -949.091 757.845 1214.54 
12185800 10616.3 -5782.6 1597 -793.939 886.599 1190.13 
8975 2
12190000 11135.6 -5484.07 1547.07 -669.764 1021.01 1221.08 
12185800 10237.2 -5419.87 1614.47 -765.926 732.795 1060.01 
8975.5 2
12190000 10742.2 -5134.07 1525.93 -794.747 707.071 1063.75 
12185800 9891.93 -5123.93 1614.2 -697.508 597.845 918.66 
8976 2
12190000 10401.5 -4823.07 1526.2 -686.828 627.016 929.99 
12185800 9526.27 -4754.4 1576.87 -737.231 745.027 1048.13 
8976.5 2
12190000 10039.2 -4405.06 1535.38 -707.585 816.414 1080.37 
12185800 9190.88 -4354.31 1630.94 -655.062 781.421 1019.67 
8977 2
12190000 9625.93 -3989.4 1577.53 -808.839 813.43 1147.12 
12185800 8724.2 -3935.47 1658.07 -913.258 819.659 1227.14 
8977.5 2
12190000 9259 -3747.8 1589.2 -741.279 488.081 887.535 
12185800 8339.53 -3505.4 1651.2 -777.104 868.822 1165.65 
8978 2
12190000 8895 -3435.47 1588.93 -730.924 627.175 963.119 
12185800 7940.13 -3113.47 1633.13 -802.008 787.015 1123.66 
8978.5 2
12190000 8430.27 -3073.73 1608.27 -938.855 730.774 1189.74 
12185800 7596.93 -2698.67 1641 -693.333 837.98 1087.62 
8979 2
12190000 8044.87 -2866.27 1587.33 -778.586 419.125 884.229 
12185800 7201.73 -2262.87 1674.93 -798.384 880.404 1188.5 
8979.5 2
12190000 7660.8 -2582.8 1589.33 -775.892 572.66 964.338 
12185800 6717.6 -1803.67 1670.47 -978.047 927.677 1348.02 
8980 2
12190000 7283.81 -2204.81 1577.38 -736.304 738.257 1042.67 
12185800 6370.38 -1335.94 1677.81 -678.174 913.534 1137.74 
8980.5 2
12190000 6760.47 -1789.27 1579.13 -1024.16 813.201 1307.75 
12185800 5983.73 -953.133 1666.53 -756.637 749.128 1064.75 
8981 2
12190000 6244.27 -1535.53 1612.53 -1042.83 512.593 1162 
12185800 5646.27 -423.933 1660.8 -681.751 1069.09 1267.97 
8981.5 2
12190000 5705.13 -1191.87 1594 -1089.16 694.276 1291.62 
12185800 5297.13 88.8667 1655.73 -705.32 1035.96 1253.27 
8982 2
12190000 5257 -876.933 1614.4 -903.495 634.946 1104.29 
12185800 4969.07 326.667 1655.47 -661.425 479.435 816.909 
8982.5 2
12190000 4783.6 -519.267 1635 -956.364 722.559 1198.63 
12185800 4722.6 813.267 1662.4 -497.912 983.03 1101.94 
8983 2
12190000 4316 -252.2 1635.8 -944.646 539.529 1087.86 
12185800 4129.33 1093 1641.27 -1198.52 565.118 1325.07 
8983.5 2
12190000 3690.25 123 1664.5 -1222.17 732.812 1425.03 
12185800 3610.31 1370.25 1646.31 -1013.71 541.504 1149.28 
8984 2
12190000 3382.47 420.467 1662.47 -602.316 582.127 837.649 
12185800 3078.93 1676.4 1624.93 -1039.88 599.119 1200.12 
8984.5 2
12190000 2942.93 781.667 1602.2 -887.946 729.697 1149.31 
12185800 2567.33 1918.4 1614.4 -1033.54 488.889 1143.33 
8985 2
12190000 2202.4 1201.13 1477.6 -1496.03 847.407 1719.36 
12185800 2086.2 2160.93 1649.47 -971.987 489.966 1088.5 
8985.5 2
12190000 1596.47 1471.67 1485.6 -1224.11 546.532 1340.57 
12185800 1547.4 2410.07 1685.13 -1088.48 503.3 1199.21 
8986 2
12190000 1085.33 1517 1505.93 -1032.59 91.5825 1036.65 
12185800 1023.93 2584.47 1725 -1057.51 352.323 1114.65 
8986.5 2
12190000 557.733 1679.87 1525.67 -1065.86 329.024 1115.49 
12185800 519.267 2708.67 1700.47 -1019.53 250.909 1049.95 
8987 2
12190000 -39.75 1719 1590.38 -1164.68 76.2833 1167.18 
12185800 -162.312 2701.94 1726.19 -1328.61 -13.1173 1328.68 
8987.5 2
12190000 -649.8 1870.73 1598.73 -1193.84 296.934 1230.21 
12185800 -639.933 2871.73 1714.27 -934.679 332.281 991.986 
8988 2
12190000 -1318.53 1961.6 1622.33 -1350.98 183.569 1363.39 
12185800 -1177.33 2706.8 1752.4 -1085.66 -333.199 1135.64 
8988.5 2
12190000 -1790.6 2174.47 1616.4 -953.67 430.034 1046.14 
12185800 -1878.87 3171.87 1709.53 -1417.24 939.529 1700.38 
8989 2
12190000 -2413.67 2324.87 1595.47 -1258.72 303.838 1294.87 
12185800 -2264.4 3253 1734.6 -778.855 163.906 795.915 
8989.5 2
12190000 -3044.47 2358.6 1592.93 -1274.34 68.1481 1276.16 
12185800 -2714.67 3425.2 1732.33 -909.63 347.879 973.882 
8990 2
12190000 -3556.94 2569.12 1702.19 -1000.92 411.182 1082.09 
12185800 -3257 3320 1739.38 -1059.24 -205.469 1078.99 
8990.5 2
12190000 -4180.2 2787.6 1735.33 -1217.31 426.709 1289.93 
12185800 -3907.33 3448.47 1781.27 -1270.18 250.911 1294.73 
8991 2
12190000 -4691.93 2876.07 1637.73 -1033.8 178.721 1049.14 
12185800 -4661.8 3616.67 1806.33 -1524.18 339.798 1561.59 
8991.5 2
12190000 -5326 2980.27 1380.73 -1280.94 210.505 1298.12 
12185800 -5105.13 3721.4 1448.8 -895.623 211.582 920.276 
8992 2
12190000 -6028.13 3105.87 1133.8 -1418.45 253.737 1440.97 
12185800 -5668.07 3864.67 1308.8 -1137.24 289.428 1173.49 
8992.5 2
12190000 -6447.27 3157.13 1436.07 -846.734 103.569 853.045 
12185800 -6219.27 3965.47 1434.2 -1113.54 203.636 1132 
8993 2
12190000 -6952.07 3294.07 1433.87 -1019.8 276.633 1056.65 
12185800 -6728.47 4176.13 1476.53 -1028.69 425.589 1113.25 
8993.5 2
12190000 -7571.81 3212.56 1371.94 -1210.44 -159.188 1220.86 
12185800 -7231.31 4164.31 1521.62 -982.121 -23.0876 982.392 
8994 2
12190000 -8165.87 3413.67 1355 -1162.53 393.55 1227.34 
12185800 -7797.27 4228.27 1512.67 -1107.54 125.155 1114.59 
8994.5 2
12190000 -8696.8 3426.67 1364.07 -1072.59 26.2626 1072.91 
12185800 -8608 4468.07 1479.07 -1637.85 484.444 1707.99 
8995 2
12190000 -9336 3363.8 1413.8 -1291.31 -127.003 1297.54 
12185800 -9242.53 4647.8 1472.4 -1281.89 363.098 1332.32 
8995.5 2
12190000 -10019.9 3344.47 1451.07 -1381.55 -39.0572 1382.1 
12185800 -9773.27 4755.67 1515.47 -1072.19 217.912 1094.11 
8996 2
12190000 -10484.1 3486.67 1436.8 -937.912 287.273 980.921 
12185800 -10200.3 4811.67 1543.27 -862.626 113.131 870.013 
8996.5 2
12190000 -11044.6 3498.2 1462.33 -1132.26 23.2997 1132.5 
12185800 -10738 4838.13 1484.73 -1086.33 53.468 1087.64 
8997 2
12190000 -11643.4 3554.19 1425.06 -1169.48 109.351 1174.58 
12185800 -11349.1 4803.38 1505.44 -1193.6 -67.8874 1195.53 
8997.5 2
12190000 -12282.3 3509.33 1437.33 -1250.41 -87.7772 1253.48 
12185800 -12030.7 4782.73 1526.53 -1333.87 -40.3947 1334.48 
8998 2
12190000 -12810.1 3480.73 1403.53 -1066.13 -57.7778 1067.69 
12185800 -12735.4 4628.67 1516.93 -1423.57 -311.246 1457.2 
8998.5 2
12190000 -13343.3 3579.53 1435.13 -1077.17 199.596 1095.51 
12185800 -13329.4 4616.8 1475.8 -1200 -23.9731 1200.24 
8999 2
12190000 -13973.7 3646.13 1452.87 -1273.67 134.545 1280.76 
12185800 -13850.9 4638.27 1502.67 -1053.47 43.367 1054.36 
8999.5 2
12190000 -14555.7 3706 1447.93 -1175.62 120.943 1181.83 
12185800 -14350.8 4769.87 1502.53 -1009.97 265.859 1044.37 
9000 2
12190000 -15174.6 3648.88 1415.75 -1208.78 -111.572 1213.92 
12185800 -15098.1 4576.19 1416.12 -1459.5 -378.28 1507.72 
9000.5 2
12190000 -15774.3 3686.67 1433.33 -1173.59 73.9563 1175.92 
12185800 -15662.3 4512 1442.73 -1104.25 -125.612 1111.37 
9001 2
12190000 -16350.3 3654.53 1424.67 -1163.64 -64.9158 1165.45 
12185800 -16128.7 4773.87 1389.27 -942.222 529.024 1080.58 
9001.5 2
12190000 -16870.9 3524.6 1402.93 -1049.73 -261.962 1081.92 
12185800 -16589.9 4928.93 1316.13 -929.839 312.634 980.989 
9002 2
12190000 -17480.2 3573.73 1371.07 -1230.84 99.2593 1234.84 
12185800 -17369.7 4791.67 1343.73 -1575.35 -277.306 1599.57 
9002.5 2
12190000 -17962.4 3483.67 1320.73 -974.141 -181.953 990.989 
12185800 -17962.3 4549 1419.4 -1197.04 -490.236 1293.53 
9003 2
12190000 -18587.3 3488.93 1337.4 -1262.36 10.6397 1262.4 
12185800 -18558.1 4536.6 1451.73 -1203.64 -25.0505 1203.9 
9003.5 2
12190000 -19400.5 3512.44 1289.12 -1588.35 45.9066 1589.01 
12185800 -19161.6 4425.25 1402.25 -1178.82 -217.48 1198.72 
9004 2
12190000 -20201.2 3504.33 1362.2 -1563.87 -15.8285 1563.95 
12185800 -19981.1 4303.33 1457.47 -1600.47 -238.118 1618.09 
9004.5 2
12190000 -20616.7 3291.93 1380.47 -839.461 -429.091 942.769 
12185800 -20363.1 4585.13 1317.73 -771.852 569.293 959.088 
9005 2
12190000 -20883.7 3159 1297.73 -539.394 -268.552 602.55 
12185800 -20660.3 3991.6 1360.33 -600.404 -1199.06 1340.98 
9005.5 2
12190000 -21433.8 3003.13 1341.2 -1111.25 -314.882 1155 
12185800 -21363.8 3735.33 1411.53 -1421.14 -517.71 1512.51 
9006 2
12190000 -22019.3 2781.27 1104.6 -1182.9 -448.215 1264.97 
12185800 -21945.4 3637.53 1233.27 -1174.95 -197.576 1191.45 
9006.5 2
12190000 -22778.2 2663.73 1355.6 -1533.06 -237.441 1551.34 
12185800 -22783.8 3457.8 1475.73 -1693.74 -363.098 1732.22 
9007 2
12190000 -23496 2318.44 1644 -1399.22 -673.091 1552.7 
12185800 -23403.4 3284.94 1686.5 -1207.87 -336.964 1253.99 
9007.5 2
12190000 -23972.9 2012.07 1623.47 -931.38 -598.381 1107.04 
12185800 -23953.5 3074.33 1654 -1074.28 -411.336 1150.33 
9008 2
12190000 -24517.8 1737.93 1634.6 -1100.88 -553.805 1232.33 
12185800 -24488 2786.6 1634.27 -1079.87 -581.279 1226.37 
9008.5 2
12190000 -24777.5 1508.47 1673.67 -524.579 -463.569 700.057 
12185800 -25085.7 2631.47 1621.47 -1207.41 -313.401 1247.42 
9009 2
12190000 -25347.7 1366.07 1587.4 -1151.92 -287.677 1187.3 
12185800 -25527.7 2391.13 1609.47 -893.064 -485.522 1016.51 
9009.5 2
12190000 -26034.3 1323.07 1686.6 -1387.07 -86.8687 1389.79 
12185800 -26035.8 2163.93 1686.47 -1026.4 -458.99 1124.35 
9010 2
12190000 -26682.3 1092.47 1735.2 -1309.09 -465.859 1389.51 
12185800 -26596.9 1908.4 1716.07 -1133.47 -516.229 1245.49 
9010.5 2
12190000 -27158.4 948.062 1721.25 -930.021 -282.039 971.846 
12185800 -27065.8 1602 1752.56 -915.788 -598.438 1093.98 
9011 2
12190000 -27494.2 905 1720.27 -657.069 -84.271 662.451 
12185800 -27658.5 1413.6 1782.4 -1160.05 -368.689 1217.23 
9011.5 2
12190000 -27853.8 818.667 1709.93 -725 -174.059 745.601 
12185800 -28216.9 1209.93 1763.2 -1125.81 -410.618 1198.35 
9012 2
12190000 -28265.1 354.667 1711.47 -830.842 -937.374 1252.58 
12185800 -28650.5 896.267 1665.8 -875.96 -633.67 1081.13 
9012.5 2
12190000 -28484.3 245.067 1700.67 -442.963 -221.414 495.218 
12185800 -29116.1 481.4 1624.53 -940.471 -838.114 1259.73 
9013 2
12190000 -28831.3 372.533 1618.73 -700.875 257.508 746.684 
12185800 -29592.7 114.667 1673.87 -962.963 -740.875 1214.99 
9013.5 2
12190000 -29152.4 296 1582.67 -648.754 -154.613 666.924 
12185800 -29962.4 -269.6 1636.07 -746.801 -776.296 1077.19 
9014 2
12190000 -29503.5 -83.9375 1569.25 -685.742 -742.065 1010.4 
12185800 -30690.4 -607.438 1716.88 -1421.83 -659.839 1567.47 
9014.5 2
12190000 -30040.9 -343.133 1599.93 -1051.6 -507.233 1167.54 
12185800 -31331.4 -837.733 1721.2 -1254.45 -450.677 1332.95 
9015 2
12190000 -30612.7 -581.4 1636.13 -1155.15 -481.347 1251.43 
12185800 -31818.3 -1066.87 1753.13 -983.569 -462.896 1087.05 
9015.5 2
12190000 -31122.9 -832.867 1629.67 -1030.84 -508.013 1149.22 
12185800 -32290.5 -1277.13 1705.2 -953.939 -424.781 1044.24 
9016 2
12190000 -31659.5 -1149.2 1648.47 -1084.04 -639.057 1258.39 
12185800 -32757.9 -1518.67 1717.07 -944.377 -487.946 1062.99 
9016.5 2
12190000 -32122.6 -1471.07 1672.2 -935.488 -650.236 1139.27 
12185800 -33288.1 -1713.87 1709.33 -1070.98 -394.343 1141.27 
9017 2
12190000 -32604 -1886.31 1657 -940.234 -811.027 1241.69 
12185800 -33802 -1928.56 1680.75 -1003.78 -419.328 1087.84 
9017.5 2
12190000 -33096.8 -2137.73 1646.6 -964.384 -492.017 1082.64 
12185800 -34210.5 -2122.8 1714.67 -799.478 -380.113 885.241 
9018 2
12190000 -33633.4 -2463.67 1616.4 -1084.04 -658.451 1268.35 
12185800 -34711.7 -2257.87 1728.8 -1012.39 -272.862 1048.52 
9018.5 2
12190000 -34089.3 -2662.47 1605.87 -920.943 -401.616 1004.7 
12185800 -35234.1 -2410.47 1745.47 -1055.49 -308.283 1099.59 
9019 2
12190000 -34571 -2838.93 1596.27 -973.199 -356.498 1036.44 
12185800 -35807.8 -2462.6 1745.47 -1158.92 -105.32 1163.7 
9019.5 2
12190000 -35127.5 -2970.33 1634.4 -1124.31 -265.455 1155.22 
12185800 -36382.8 -2587.87 1751.8 -1161.62 -253.064 1188.86 
9020 2
12190000 -35714.7 -3016.07 1648.4 -1186.26 -92.3906 1189.86 
12185800 -36919.1 -2564.8 1791 -1083.37 46.5993 1084.37 
9020.5 2
12190000 -36295.4 -3002.25 1671.12 -1134.19 26.9857 1134.51 
12185800 -37433.6 -2652.75 1840.62 -1005 -171.777 1019.57 
9021 2
12190000 -36624.9 -3064.4 1678.47 -644.675 -121.624 656.048 
12185800 -37863.6 -2602.4 1830.67 -841.438 98.5323 847.188 
9021.5 2
12190000 -36894.9 -3073.2 1706.47 -545.589 -17.7778 545.879 
12185800 -38086.4 -2592.67 1795.73 -450.101 19.6633 450.53 
9022 2
12190000 -37469.4 -3061.93 1744.8 -1160.54 22.7609 1160.76 
12185800 -38704.1 -2611.93 1764.73 -1247.95 -38.9226 1248.55 
9022.5 1
12190000 -37973.1 -3064.4 1733.73 -1017.64 -4.98316 1017.66 
9023 1
12190000 -38601.9 -2916.27 1701.33 -1270.3 299.259 1305.08 
9023.5 1
12190000 -39257.6 -2764.25 1681.56 -1280.53 296.908 1314.5 
