# Supplementary material for: Intrinsic group behaviour: Dependence of pedestrian dyad dynamics on principal social and personal features
Source: PLoS One. 2017 Nov 2;12(11):e0187253. doi: 10.1371/journal.pone.0187253 (PMC5667819; doi:10.1371/journal.pone.0187253)
Supplement: S1 Data Set — (ZIP) [file pone.0187253.s001.zip › set/trajectories/traj_2_0508_69.dat]

2 12190701 12190600 0 1 0 0 2 0 1 30 30 30 1731.53 1821.59 1641.47
8946 1
12190600 4624.62 4947.38 1515.88 0 0 0 
8946.5 1
12190600 4971.07 4266.27 1505.6 914.094 -1797.12 2016.24 
8947 1
12190600 5258.47 3238.53 1520 580.606 -2076.23 2155.88 
8947.5 2
12190701 6728.08 1733.31 1756.54 0 0 0 
12190600 5598.67 2588.47 1543.93 687.273 -1313.27 1482.23 
8948 2
12190701 7239.87 1036.93 1812.73 1107.77 -1507.3 1870.59 
12190600 5997.67 1753.4 1542.87 806.061 -1687 1869.68 
8948.5 2
12190701 7603.25 492.062 1809.25 709.733 -1064.2 1279.16 
12190600 6319.31 1022 1566.19 628.215 -1428.52 1560.55 
8949 2
12190701 8032.2 -189.133 1733.27 839.432 -1333.06 1575.34 
12190600 6833.13 269.067 1612.93 1005.52 -1473.45 1783.85 
8949.5 2
12190701 8559.67 -892.933 1762.93 1061.3 -1416.1 1769.66 
12190600 7303.53 -429.133 1621.6 946.479 -1404.83 1693.92 
8950 2
12190701 9047.27 -1454.53 1775.4 983.065 -1132.26 1499.47 
12190600 7771.13 -1203.53 1663.8 942.742 -1561.29 1823.84 
8950.5 2
12190701 9483.8 -2114.6 1774.13 881.886 -1333.47 1598.71 
12190600 8386 -1980.67 1651.2 1242.15 -1569.97 2001.93 
8951 2
12190701 10008.1 -2738.67 1768.73 1059.12 -1260.74 1646.58 
12190600 8828.6 -2426.8 1624.33 894.141 -901.279 1269.56 
8951.5 2
12190701 10332 -3355.47 1771.93 654.411 -1246.06 1407.45 
12190600 9232.8 -3029.07 1611.73 816.566 -1216.7 1465.31 
8952 2
12190701 10742.8 -3905.56 1739.06 800.804 -1072.31 1338.33 
12190600 9697 -3747.56 1597.81 904.873 -1400.58 1667.46 
8952.5 2
12190701 11190.1 -4584.27 1728.13 873.674 -1325.59 1587.61 
12190600 10036.7 -4406.87 1566 663.411 -1287.7 1448.55 
8953 2
12190701 11712.1 -5153.8 1771 1054.41 -1150.57 1560.64 
12190600 10539.7 -5061.4 1519.93 1016.3 -1322.29 1667.73 
8953.5 2
12190701 12163.5 -5847.13 1774.07 908.384 -1395.04 1664.72 
12190600 10961.1 -5681.53 1547.87 847.753 -1247.75 1508.5 
8954 2
12190701 12791.2 -6499.47 1808.53 1265.46 -1315.19 1825.13 
12190600 11519.3 -6321.2 1531.13 1125.54 -1289.65 1711.73 
8954.5 2
12190701 13272.6 -6999.53 1839.27 968.612 -1006.17 1396.63 
12190600 12117.2 -6973.2 1588.73 1202.95 -1311.87 1779.91 
8955 2
12190701 13698.7 -7497.93 1803.33 860.875 -1006.87 1324.72 
12190600 12710.3 -7553 1564.4 1198.25 -1171.31 1675.64 
8955.5 2
12190701 14191.1 -8021.93 1807.33 994.747 -1058.59 1452.63 
12190600 13264.6 -8216.73 1616.73 1119.73 -1340.88 1746.92 
8956 2
12190701 14862.9 -8856.38 1788.75 1312 -1629.77 2092.24 
12190600 13756.6 -8751.44 1546.19 960.864 -1044.34 1419.12 
8956.5 2
12190701 15403.9 -9566.93 1739.33 1058.69 -1390.53 1747.68 
12190600 14242 -9281.6 1526.73 949.976 -1037.5 1406.72 
8957 2
12190701 15930.9 -10121.7 1862.27 1064.78 -1120.81 1545.95 
12190600 14850.6 -9955.07 1580.8 1229.49 -1360.54 1833.77 
8957.5 2
12190701 16411.6 -10559.9 1856.67 971.044 -885.253 1314 
12190600 15319.5 -10519.6 1652.27 947.205 -1140.47 1482.52 
8958 2
12190701 16859.9 -11030.5 1847.53 905.589 -950.572 1312.89 
12190600 15831.1 -11004.3 1737.47 1033.54 -979.125 1423.69 
8958.5 2
12190701 17329.8 -11432.4 1848.07 949.36 -811.987 1249.24 
12190600 16384.9 -11419.7 1719 1118.92 -839.327 1398.73 
8959 1
12190600 17062.6 -11874.9 1699.19 1323.49 -888.949 1594.32 
8959.5 1
12190600 18053.8 -12352.3 1580.87 1939.8 -934.23 2153.05 
8960 1
12190600 18685.9 -12771.8 1583 1277.04 -847.542 1532.69 
8960.5 1
12190600 19310.8 -13059.3 1700.73 1262.36 -580.741 1389.53 
8961 1
12190600 19896.8 -13371.6 1677.87 1183.84 -630.976 1341.49 
8961.5 1
12190600 20390.7 -13722.5 1668 997.71 -708.822 1223.87 
8962 1
12190600 20938.8 -13966.8 1628.87 1107.34 -493.603 1212.37 
8962.5 1
12190600 21524.1 -14155.3 1614.06 1143.09 -368.188 1200.92 
8963 1
12190600 22192.3 -14451.1 1529.07 1307.77 -578.906 1430.17 
8963.5 1
12190600 22909.5 -14640.6 1430 1448.89 -382.761 1498.59 
8964 1
12190600 23561.9 -14890.2 1567.27 1317.98 -504.242 1411.15 
8964.5 1
12190600 24288.1 -15160.2 1618.47 1463.98 -544.355 1561.91 
8965 1
12190600 24855.7 -15536.1 1622.27 1146.67 -759.327 1375.29 
8965.5 1
12190600 25481 -15847.2 1599.07 1263.3 -628.552 1411.03 
8966 1
12190600 26316.6 -16313.4 1640.69 1631.96 -910.498 1868.77 
8966.5 1
12190600 26957 -16761.7 1647.27 1253.3 -877.283 1529.83 
8967 1
12190600 27711.3 -17157.9 1719 1520.7 -798.79 1717.73 
8967.5 1
12190600 28311.5 -17352.8 1713.67 1212.53 -393.805 1274.87 
8968 1
12190600 28933.4 -17643.3 1673.2 1256.43 -586.936 1386.76 
8968.5 1
12190600 29738.4 -17931.8 1569.27 1626.26 -582.761 1727.52 
8969 1
12190600 30561.7 -18415.1 1484.6 1663.16 -976.296 1928.54 
8969.5 1
12190600 31186.2 -18662.8 1396.12 1217.39 -482.935 1309.68 
8970 1
12190600 31803.8 -18954.9 1337.07 1206.27 -570.549 1334.4 
8970.5 1
12190600 32694.4 -19117.9 1499.47 1799.19 -329.293 1829.08 
8971 1
12190600 33491.2 -19490.5 1614.27 1606.45 -751.21 1773.42 
8971.5 1
12190600 34095.6 -19653.9 1636.8 1218.55 -329.301 1262.26 
8972 1
12190600 34781.3 -19911.5 1602.67 1385.19 -520.404 1479.72 
8972.5 1
12190600 35507.5 -20175.2 1591.67 1467.07 -532.795 1560.82 
8973 1
12190600 36523.1 -20465.8 1669.12 1983.59 -567.603 2063.2 
8973.5 1
12190600 37160.7 -20773.7 1691.8 1247.89 -602.454 1385.7 
8974 1
12190600 37782.6 -21027.5 1727.2 1256.3 -512.862 1356.95 
8974.5 1
12190600 38441.4 -21261.5 1764.87 1330.91 -472.727 1412.37 
8975 1
12190600 39105 -21554.5 1710.6 1340.61 -591.919 1465.47 
8975.5 1
12190600 39757.2 -21836.1 1696.4 1317.58 -568.889 1435.14 
8976 1
12190600 40492.2 -22331.5 1637.13 1481.85 -998.656 1786.95 
8976.5 1
12190600 41147.7 -22705.6 1649.75 1280.25 -730.778 1474.14 
8977 1
12190600 42054.7 -23076.5 1596.6 1775.04 -725.718 1917.66 
8977.5 1
12190600 42818.1 -23400.9 1580.4 1542.22 -655.488 1675.74 
8978 1
12190600 43458.9 -23599.4 1616.8 1286.61 -398.527 1346.92 
8978.5 1
12190600 44236.8 -23836.1 1687.73 1571.58 -478.114 1642.7 
8979 1
12190600 44945.7 -24041.3 1676 1432.05 -414.68 1490.88 
8979.5 1
12190600 45493.1 -24268.5 1649.2 1105.99 -458.855 1197.4 
8980 1
12190600 46079.9 -24367.9 1656.94 1145.98 -194.157 1162.31 
8980.5 1
12190600 46627.3 -24383.8 1687.87 1071.35 -31.1644 1071.8 
8981 1
12190600 47044.1 -24560.3 1699.47 841.886 -356.498 914.255 
