# Supplementary material for: Intrinsic group behaviour: Dependence of pedestrian dyad dynamics on principal social and personal features
Source: PLoS One. 2017 Nov 2;12(11):e0187253. doi: 10.1371/journal.pone.0187253 (PMC5667819; doi:10.1371/journal.pone.0187253)
Supplement: S1 Data Set — (ZIP) [file pone.0187253.s001.zip › set/trajectories/traj_2_0508_67.dat]

2 12175901 12181000 0 1 0 0 2 0 1 25 20 30 1742.65 1816.85 1668.46
8879.5 1
12175901 -31842.5 -1241.92 1787.17 0 0 0 
8880 1
12175901 -31184.2 -958.562 1743.38 1424.92 613.321 1551.31 
8880.5 1
12175901 -30345.2 -743.533 1673.53 1641.85 420.801 1694.92 
8881 1
12175901 -29529.1 -417.733 1607.6 1648.75 658.182 1775.27 
8881.5 1
12175901 -28903.3 54.4667 1556.27 1261.69 952.016 1580.57 
8882 1
12175901 -28230.3 492.333 1527.87 1356.85 882.796 1618.76 
8882.5 1
12175901 -27838.7 1208.4 1544.93 791.111 1446.6 1648.79 
8883 1
12175901 -27019.7 1501.67 1562.2 1651.21 591.263 1753.88 
8883.5 1
12175901 -26271.4 2040.06 1540.75 1461.39 1051.55 1800.39 
8884 1
12175901 -25586.9 2348.53 1551.2 1339.54 603.661 1469.28 
8884.5 1
12175901 -24818.1 2713.2 1513.33 1550 735.215 1715.53 
8885 1
12175901 -24051.6 2912.73 1575.73 1548.55 403.098 1600.16 
8885.5 1
12175901 -23188.1 3338.33 1605.73 1744.38 859.798 1944.76 
8886 1
12175901 -22069.9 3294.73 1370.07 2259.12 -88.0808 2260.84 
8886.5 1
12175901 -21289.6 3227.2 1422 1576.3 -136.431 1582.19 
8887 1
12175901 -20700.1 3032.06 1402.56 1151.44 -381.128 1212.88 
8887.5 1
12175901 -19896.3 3206.8 1466.93 1572.99 341.952 1609.73 
8888 1
12175901 -18984.4 3315.27 1513.73 1842.15 219.125 1855.14 
8888.5 1
12175901 -18072.7 3359.27 1560.53 1841.89 88.8889 1844.03 
8889 1
12175901 -17474.4 3267.33 1556.2 1208.62 -185.724 1222.81 
8889.5 1
12175901 -16660.6 3274.73 1654.33 1640.73 14.9194 1640.79 
8890 1
12175901 -15893.7 3187.73 1593.93 1546.1 -175.403 1556.02 
8890.5 2
12181000 -15125.8 3808.73 1458 0 0 0 
12175901 -15128.5 3132.94 1601.38 1494.6 -107.023 1498.42 
8891 2
12181000 -14366 3742.6 1525.73 1771.14 -154.143 1777.83 
12175901 -14188.1 3015.47 1617.93 1840.25 -229.884 1854.55 
8891.5 2
12181000 -13586.7 3676.27 1523.67 1574.41 -134.007 1580.1 
12175901 -13436.1 2883.27 1625.13 1519.19 -267.071 1542.49 
8892 2
12181000 -12796.9 3698.13 1528.47 1595.42 44.1751 1596.03 
12175901 -12641.7 2875.4 1643.13 1604.98 -15.8923 1605.06 
8892.5 2
12181000 -11934.3 3663.6 1509.27 1742.76 -69.7643 1744.16 
12175901 -11834.6 2952.6 1620.67 1630.44 155.96 1637.88 
8893 2
12181000 -11233.1 3643.2 1516 1416.43 -41.2121 1417.03 
12175901 -11072.3 2987 1649.33 1539.93 69.4949 1541.5 
8893.5 2
12181000 -10448 3693.4 1446.8 1586.13 101.414 1589.37 
12175901 -10372.1 3086.87 1613.93 1414.68 201.751 1428.99 
8894 2
12181000 -9735.44 3712.88 1292.19 1391.72 38.0371 1392.24 
12175901 -9602.31 3098.12 1612.75 1503.43 21.9889 1503.59 
8894.5 2
12181000 -8833.53 3702.07 1445.47 1764.98 -21.1513 1765.11 
12175901 -8744.93 3136.6 1568.13 1677.85 75.2935 1679.53 
8895 2
12181000 -8086.73 3707.47 1397.8 1508.69 10.9091 1508.73 
12175901 -7922.6 3095.87 1545.07 1661.28 -82.2896 1663.32 
8895.5 2
12181000 -7281.4 3615.6 1426.2 1626.94 -185.589 1637.49 
12175901 -7191.27 2960.6 1535.67 1477.44 -273.266 1502.5 
8896 2
12181000 -6515.47 3511.8 1366.47 1547.34 -209.697 1561.48 
12175901 -6506.53 2817.8 1410.93 1383.3 -288.485 1413.06 
8896.5 2
12181000 -5525.47 3515.93 1148.07 2000 8.35017 2000.02 
12175901 -5651.6 2713.53 1146.27 1727.14 -210.64 1739.94 
8897 2
12181000 -4701.75 3347.75 1335 1608.82 -328.483 1642.01 
12175901 -4538.5 2693.25 1559.75 2174.02 -39.6159 2174.38 
8897.5 2
12181000 -3746.47 3294.4 1577.73 1869.44 -104.403 1872.35 
12175901 -3673.87 2611.8 1741.93 1692.04 -159.393 1699.53 
8898 2
12181000 -2898.27 3226.53 1651.53 1713.54 -137.104 1719.01 
12175901 -3150.8 2610.8 1882.87 1056.7 -2.0202 1056.7 
8898.5 2
12181000 -2199.27 3168.2 1666.93 1412.12 -117.845 1417.03 
12175901 -2739.27 2662.13 1883.93 831.38 103.704 837.823 
8899 2
12181000 -1423.07 2994.07 1707.33 1568.08 -351.785 1607.06 
12175901 -1445 2439.4 1866.07 2614.68 -449.966 2653.12 
8899.5 2
12181000 -857.667 2861.47 1776.93 1142.22 -267.879 1173.21 
12175901 -546.4 2275 1780.2 1815.35 -332.121 1845.48 
8900 2
12181000 -50.3333 2745.87 1788 1630.98 -233.535 1647.61 
12175901 298.933 2186.8 1837.8 1707.74 -178.182 1717.01 
8900.5 2
12181000 888.688 2731.69 1699.81 1834.03 -27.6937 1834.23 
12175901 1062.44 2173.38 1735.56 1491.22 -26.2207 1491.45 
8901 2
12181000 1873.93 2562.13 1524.67 1928.07 -331.809 1956.42 
12175901 1899 2003.93 1620.8 1637.11 -331.588 1670.35 
8901.5 2
12181000 2662 2415.93 1500.87 1592.05 -295.354 1619.22 
12175901 2710.13 1854.73 1646.93 1638.65 -301.414 1666.14 
8902 2
12181000 3454.8 2222.87 1518.87 1601.62 -390.034 1648.42 
12175901 3438.8 1569.67 1692.67 1472.05 -575.892 1580.69 
8902.5 2
12181000 4212.73 1903 1513.73 1531.18 -646.195 1661.95 
12175901 4161.2 1316.47 1718.93 1459.39 -511.515 1546.44 
8903 2
12181000 4949.2 1454 1599.4 1487.81 -907.071 1742.52 
12175901 4940.47 909.733 1742.27 1574.28 -821.684 1775.81 
8903.5 2
12181000 5762 1077.27 1563.47 1642.02 -761.077 1809.83 
12175901 5568.87 482.8 1755.67 1269.49 -862.492 1534.77 
8904 2
12181000 6463.94 631.625 1585.25 1370.97 -870.394 1623.93 
12175901 6240.44 85.6875 1762.56 1311.66 -775.61 1523.82 
8904.5 2
12181000 7265.13 65.3333 1625.67 1567.9 -1108.2 1920 
12175901 6923.4 -445.8 1757 1336.52 -1040.09 1693.54 
8905 2
12181000 8057.33 -605.6 1635.53 1600.4 -1355.42 2097.25 
12175901 7634.73 -983.933 1784.27 1437.04 -1087.14 1801.93 
8905.5 2
12181000 8559.8 -1139.47 1607.13 1015.08 -1078.52 1481.08 
12175901 8348 -1666.27 1828.13 1440.94 -1378.45 1994.1 
8906 2
12181000 9138.6 -1728.4 1496.47 1169.29 -1189.76 1668.17 
12175901 8841.87 -2223.27 1794.67 997.71 -1125.25 1503.87 
8906.5 2
12181000 9849.33 -2419.27 1565.07 1432.93 -1392.88 1998.35 
12175901 9448.6 -2724.87 1753.2 1223.25 -1011.29 1587.15 
8907 2
12181000 10408.2 -2994.93 1610.67 1126.75 -1160.62 1617.59 
12175901 9956.6 -3246.47 1756 1024.19 -1051.61 1467.94 
8907.5 2
12181000 10852.5 -3465.69 1556.31 867.773 -919.442 1264.28 
12175901 10473.2 -3865.81 1681.56 1009.08 -1209.66 1575.29 
8908 2
12181000 11424.5 -4016.07 1571.47 1119.31 -1077.06 1553.36 
12175901 11113.1 -4442.07 1754 1252.09 -1127.7 1685.06 
8908.5 2
12181000 12013.4 -4545.8 1655.2 1189.76 -1070.17 1600.25 
12175901 11693.7 -4985.47 1770.73 1173.06 -1097.78 1606.61 
8909 2
12181000 12556.9 -5188.4 1599.6 1098.05 -1298.18 1700.29 
12175901 12273.3 -5749.73 1783.73 1170.91 -1543.97 1937.75 
8909.5 2
12181000 13190.8 -5865.33 1622.4 1280.54 -1367.54 1873.49 
12175901 12926.8 -6491.13 1792.93 1320.13 -1497.78 1996.52 
8910 2
12181000 13804.8 -6399.33 1626.2 1240.4 -1078.79 1643.89 
12175901 13525.7 -7052.4 1812.87 1209.83 -1133.87 1658.12 
8910.5 2
12181000 14351.6 -6931.5 1624.94 1068.02 -1039.39 1490.3 
12175901 14062.4 -7556.25 1795.94 1048.26 -984.082 1437.8 
8911 2
12181000 14985.3 -7645.8 1600.07 1240 -1397.85 1868.58 
12175901 14667.7 -8187.6 1782.47 1184.65 -1235.52 1711.7 
8911.5 2
12181000 15631.7 -8459.4 1640.27 1305.86 -1643.64 2099.24 
12175901 15291.3 -8924.07 1714.2 1259.8 -1487.81 1949.53 
8912 2
12181000 16198.3 -9044.13 1648.33 1144.78 -1181.28 1644.98 
12175901 15885.9 -9459.2 1862.33 1201.21 -1081.08 1616.06 
8912.5 2
12181000 16697 -9514.53 1694.13 1007.41 -950.303 1384.9 
12175901 16347.7 -9967.6 1873.73 932.795 -1027.07 1387.44 
8913 2
12181000 17261.1 -10034.5 1707.4 1139.53 -1050.37 1549.78 
12175901 16950.8 -10478.1 1856.2 1218.45 -1031.38 1596.36 
8913.5 2
12181000 17953.1 -10584.1 1726.33 1398.11 -1110.3 1785.36 
12175901 17547.5 -11012.1 1875.33 1205.39 -1078.65 1617.54 
8914 2
12181000 19016.4 -11098.6 1669.38 2072.72 -1003.04 2302.66 
12175901 18409.2 -11447.6 1817.69 1679.77 -848.92 1882.1 
8914.5 2
12181000 19796 -11566.2 1636.8 1522.58 -913.232 1775.46 
12175901 19378.9 -11909.2 1834.53 1893.9 -901.636 2097.58 
8915 2
12181000 20264.4 -12027.9 1627.93 942.455 -929.041 1323.38 
12175901 19843.9 -12300.4 1831.2 935.614 -787.123 1222.68 
8915.5 2
12181000 20889.7 -12400.9 1670 1263.3 -753.535 1470.97 
12175901 20467.3 -12761.2 1840.07 1259.39 -930.909 1566.1 
8916 2
12181000 21330.8 -12720.1 1730.4 891.044 -644.848 1099.9 
12175901 21016.7 -13172.5 1856.4 1109.9 -830.976 1386.51 
8916.5 2
12181000 21969.6 -13047.9 1697.07 1290.51 -662.088 1450.44 
12175901 21674.3 -13527.8 1807.87 1328.62 -717.71 1510.08 
8917 2
12181000 22642.9 -13439.9 1639.6 1360.27 -792.054 1574.07 
12175901 22356.1 -13880.3 1725.47 1377.24 -712.054 1550.42 
8917.5 2
12181000 23480.7 -13830.6 1511.56 1636.24 -762.948 1805.37 
12175901 23196.8 -14271.3 1638.06 1641.96 -763.761 1810.9 
8918 2
12181000 24369.5 -14214.5 1536.93 1739.42 -751.411 1894.79 
12175901 24053.4 -14655.1 1737.07 1676.42 -750.987 1836.94 
8918.5 2
12181000 25041.1 -14541.1 1532 1356.77 -659.798 1508.69 
12175901 24741.5 -15013.2 1758.33 1390.03 -723.502 1567.05 
8919 2
12181000 25735.9 -14873.1 1556.47 1403.64 -670.572 1555.59 
12175901 25354.5 -15315.9 1682.13 1238.38 -611.582 1381.17 
8919.5 2
12181000 26473.2 -15118.4 1498 1489.43 -495.623 1569.73 
12175901 26058.2 -15676.3 1641 1421.68 -727.946 1597.21 
8920 2
12181000 27240.5 -15570.8 1535.47 1550.17 -913.939 1799.53 
12175901 26908.2 -16032.4 1656.73 1717.17 -719.461 1861.8 
8920.5 2
12181000 28025.5 -15975.7 1630.73 1585.72 -817.912 1784.24 
12175901 27682.1 -16408.8 1760 1563.5 -760.404 1738.61 
8921 2
12181000 28687.3 -16196.8 1645.62 1292.67 -431.925 1362.92 
12175901 28540.1 -16689.4 1909.12 1675.76 -548.12 1763.13 
8921.5 2
12181000 29457.1 -16497.3 1680.4 1506.5 -587.973 1617.17 
12175901 29285.1 -16986.5 1825.8 1457.94 -581.401 1569.59 
8922 2
12181000 30171.8 -16709.9 1674.33 1443.77 -429.63 1506.34 
12175901 29948 -17271.2 1772.07 1339.12 -575.084 1457.39 
8922.5 2
12181000 30967.1 -16987.5 1586.13 1606.6 -560.808 1701.67 
12175901 30721.3 -17548.3 1734.2 1562.15 -559.731 1659.41 
8923 2
12181000 31755 -17307.5 1483 1591.78 -646.465 1718.05 
12175901 31557.2 -17976.1 1611.73 1688.75 -864.377 1897.11 
8923.5 2
12181000 32565.5 -17725.5 1530.93 1637.44 -844.444 1842.36 
12175901 32310.1 -18265.4 1507.53 1521.08 -584.377 1629.47 
8924 2
12181000 33496.8 -17958.1 1608.44 1818.78 -454.159 1874.63 
12175901 33206.2 -18609.6 1738.12 1750.11 -672.314 1874.8 
8924.5 2
12181000 34260.9 -18229.9 1633.67 1495.47 -531.906 1587.24 
12175901 34032.1 -18842.7 1745.4 1616.33 -456.181 1679.47 
8925 2
12181000 34919.3 -18420.1 1642 1330.1 -384.242 1384.49 
12175901 34734 -19105.9 1756.6 1417.91 -531.717 1514.33 
8925.5 2
12181000 35606.5 -18721.1 1609.6 1388.28 -608.215 1515.67 
12175901 35362.2 -19304.9 1736.6 1269.09 -402.02 1331.24 
8926 2
12181000 36304.3 -18962.7 1575.47 1409.56 -488.081 1491.67 
12175901 36059.5 -19570.7 1713.87 1408.62 -536.97 1507.5 
8926.5 2
12181000 37003.1 -19254.8 1572.13 1411.72 -590.034 1530.06 
12175901 36954.9 -19837.1 1752.67 1808.89 -538.047 1887.21 
8927 2
12181000 37773.5 -19544 1635.47 1556.5 -584.242 1662.54 
12175901 37627.9 -20097.9 1864.93 1359.73 -526.869 1458.24 
8927.5 2
12181000 38602.9 -19806.7 1689.38 1616.77 -512.061 1695.92 
12175901 38401 -20305.1 1928.06 1506.95 -404.012 1560.17 
8928 2
12181000 39291.5 -20039.7 1573 1347.42 -456.058 1422.5 
12175901 39133.7 -20577.1 1887.13 1433.79 -532.306 1529.41 
8928.5 2
12181000 39998.9 -20382.2 1471.13 1426.34 -690.457 1584.67 
12175901 39806.2 -20890.8 1763.47 1355.91 -632.392 1496.14 
8929 2
12181000 40913.7 -20839.1 1603.87 1844.22 -921.102 2061.45 
12175901 40554.8 -21331.9 1797 1509.27 -889.382 1751.83 
8929.5 2
12181000 41621.2 -21190.3 1656.73 1429.36 -709.495 1595.76 
12175901 41404.1 -21808.9 1868.93 1715.82 -963.502 1967.84 
8930 2
12181000 42358.7 -21266.7 1733.73 1489.97 -154.478 1497.95 
12175901 42135.3 -22050.9 1789 1477.04 -488.889 1555.84 
8930.5 2
12181000 42992 -21529.5 1890 1279.33 -530.774 1385.06 
12175901 42852.9 -22239.2 1745.47 1449.7 -380.471 1498.79 
8931 2
12181000 43732.8 -21969.9 1736.75 1446.9 -860.173 1683.27 
12175901 43556.3 -22582.1 1732.94 1373.92 -669.775 1528.48 
8931.5 2
12181000 44457.6 -22286.4 1594.67 1418.37 -619.423 1547.73 
12175901 44190.1 -22836 1723.4 1240.22 -496.82 1336.03 
8932 2
12181000 45225.7 -22553 1615.13 1551.65 -538.586 1642.47 
12175901 45008.6 -23071.9 1771.47 1653.6 -476.498 1720.89 
8932.5 2
12181000 45818.1 -22689 1689.07 1196.9 -274.747 1228.03 
12175901 45723.3 -23334.3 1809.47 1443.91 -530.236 1538.19 
8933 2
12181000 46441.1 -22883.5 1651.33 1258.59 -392.997 1318.52 
12175901 46313.9 -23436.2 1791.93 1193 -205.791 1210.62 
8933.5 2
12181000 46939.8 -23390.2 1603.13 1005.38 -1021.51 1433.27 
12175901 46945.2 -23930.1 1760.53 1272.85 -995.833 1616.12 
