# Supplementary material for: Intrinsic group behaviour: Dependence of pedestrian dyad dynamics on principal social and personal features
Source: PLoS One. 2017 Nov 2;12(11):e0187253. doi: 10.1371/journal.pone.0187253 (PMC5667819; doi:10.1371/journal.pone.0187253)
Supplement: S1 Data Set — (ZIP) [file pone.0187253.s001.zip › set/trajectories/traj_2_0508_66.dat]

2 12175900 12182200 0 1 0 0 2 0 1 30 30 30 1729.07 1770.6 1687.54
8879 1
12175900 -30851.4 -779.091 1631.09 0 0 0 
8879.5 1
12175900 -29968.7 -657.133 1612.67 2057.57 284.283 2077.11 
8880 1
12175900 -29197 -287.375 1586.12 1507.16 722.184 1671.25 
8880.5 1
12175900 -28517.6 158.733 1560.8 1329.55 873.01 1590.55 
8881 1
12175900 -28086.6 708 1553.07 870.707 1109.63 1410.46 
8881.5 1
12175900 -27390.9 1152.2 1571.07 1402.69 895.565 1664.2 
8882 1
12175900 -26577.8 1250.8 1631.53 1639.25 198.79 1651.26 
8882.5 1
12175900 -25711.1 1512.13 1579.53 1750.98 527.946 1828.84 
8883 1
12175900 -24707.9 1774.33 1788.8 2022.45 528.629 2090.39 
8883.5 1
12175900 -23947 2020.88 1788.81 1486.2 481.527 1562.26 
8884 1
12175900 -23201.2 2338.13 1777 1459.49 620.858 1586.06 
8884.5 1
12175900 -22406.2 2697.67 1419.2 1602.82 724.866 1759.11 
8885 1
12175900 -21817.9 2934.93 1293.6 1188.42 479.327 1281.44 
8885.5 1
12175900 -20860.4 3043.93 1450.6 1934.41 220.202 1946.9 
8886 1
12175900 -20118.7 3116.33 1370.13 1498.32 146.263 1505.44 
8886.5 1
12175900 -19302.7 3106.8 1435.8 1648.62 -19.2593 1648.73 
8887 1
12175900 -18423.9 3057 1412.12 1716.39 -97.2656 1719.14 
8887.5 1
12175900 -17548.9 2949.47 1507.8 1712.21 -210.437 1725.1 
8888 1
12175900 -16850.9 2907.33 1580.8 1410.24 -85.1178 1412.8 
8888.5 1
12175900 -16025 2832.8 1574.8 1668.42 -150.572 1675.2 
8889 1
12175900 -15261 2748 1557.07 1543.43 -171.313 1552.91 
8889.5 1
12175900 -14507.7 2648.93 1581.07 1518.68 -199.731 1531.76 
8890 1
12175900 -13691.1 2568.33 1581.67 1646.51 -162.5 1654.5 
8890.5 1
12175900 -12763.1 2488.25 1618.75 1812.39 -156.413 1819.12 
8891 1
12175900 -11990.9 2556 1617.13 1511.27 132.583 1517.07 
8891.5 1
12175900 -11222.7 2576.6 1604.8 1551.92 41.6162 1552.48 
8892 1
12175900 -10422.1 2534.53 1549.53 1617.37 -84.9832 1619.6 
8892.5 1
12175900 -9671.8 2569.47 1548.07 1515.69 70.5724 1517.33 
8893 1
12175900 -8946.47 2494.93 1510.27 1465.32 -150.572 1473.04 
8893.5 1
12175900 -8066.87 2551.53 1552.27 1776.97 114.343 1780.64 
8894 1
12175900 -7246.69 2578.88 1567.12 1601.91 53.4017 1602.8 
8894.5 1
12175900 -6454.73 2561.87 1385 1549.81 -33.2844 1550.17 
8895 1
12175900 -5596.67 2462.13 1235.47 1733.47 -201.481 1745.14 
8895.5 1
12175900 -4474 2390.73 1775.13 2268.01 -144.242 2272.6 
8896 1
12175900 -3670.07 2313.93 1861.13 1624.11 -155.152 1631.5 
8896.5 1
12175900 -2735 2278.67 1847.27 1889.02 -71.2458 1890.37 
8897 1
12175900 -2231.5 2247.12 1810.94 983.398 -61.6048 985.326 
8897.5 1
12175900 -1360.13 2154.27 1752.8 1705.22 -181.719 1714.87 
8898 1
12175900 -503.933 1951.4 1751.53 1729.7 -409.832 1777.59 
8898.5 1
12175900 426.4 1922.2 1669.6 1879.46 -58.9899 1880.39 
8899 1
12175900 1372 1956.07 1657.4 1910.3 68.4175 1911.53 
8899.5 1
12175900 2113.67 2259.73 1579.8 1498.32 613.468 1619.04 
8900 1
12175900 2864.47 1871.13 1567.93 1516.77 -785.051 1707.89 
8900.5 1
12175900 3604.94 1534.31 1558.5 1446.23 -657.853 1588.82 
8901 1
12175900 4411.6 1150.33 1584.73 1578.6 -751.427 1748.32 
8901.5 1
12175900 5277.2 715.6 1565.27 1748.69 -878.249 1956.84 
8902 2
12182200 5356.77 -503.462 1708.62 0 0 0 
12175900 5825.13 197.867 1613.07 1106.94 -1045.93 1522.91 
8902.5 2
12182200 5959 -1024.8 1697 1303.53 -1128.44 1724.11 
12175900 6435.93 -342.667 1594.4 1233.94 -1091.99 1647.74 
8903 2
12182200 6488.27 -1524.93 1746.27 1069.23 -1010.37 1471.09 
12175900 6988 -970.533 1573.53 1115.29 -1268.42 1689.01 
8903.5 2
12182200 7188.73 -2002.73 1718.47 1415.08 -965.253 1712.94 
12175900 7772.07 -1727 1584.07 1583.97 -1528.22 2201 
8904 2
12182200 7906.88 -2688.06 1700.44 1402.62 -1338.53 1938.82 
12175900 8322.25 -2244.88 1658.06 1074.58 -1011.47 1475.74 
8904.5 2
12182200 8367.07 -3225.8 1715.67 900.571 -1052.32 1385.07 
12175900 8837.47 -2770 1595.73 1008.25 -1027.64 1439.66 
8905 2
12182200 8991.73 -3771 1675.8 1261.95 -1101.41 1675 
12175900 9426.8 -3354.67 1606.07 1190.57 -1181.14 1677.07 
8905.5 2
12182200 9582.2 -4297.4 1700.13 1192.86 -1063.43 1598.07 
12175900 9942.53 -3860.93 1642.93 1041.89 -1022.76 1459.99 
8906 2
12182200 10164.9 -4868.4 1677.67 1177.1 -1153.54 1648.1 
12175900 10468.3 -4396.73 1574.73 1062.09 -1082.42 1516.47 
8906.5 2
12182200 10658.9 -5417 1648.93 995.968 -1106.05 1488.39 
12175900 10970.3 -4940.13 1598.27 1012.1 -1095.56 1491.51 
8907 2
12182200 11149.8 -6094.47 1672.4 989.785 -1365.86 1686.79 
12175900 11461 -5615.13 1592.47 989.382 -1360.89 1682.52 
8907.5 2
12182200 11703.1 -6847.19 1636.12 1080.59 -1470.16 1824.57 
12175900 12027.5 -6412 1591.31 1106.45 -1556.38 1909.59 
8908 2
12182200 12344.9 -7483.27 1734.2 1256.11 -1244.77 1768.41 
12175900 12709.1 -7065.4 1728.4 1333.92 -1278.67 1847.79 
8908.5 2
12182200 12889.1 -8027.4 1795.47 1099.26 -1099.26 1554.59 
12175900 13274.9 -7615.8 1732.8 1143.03 -1111.92 1594.64 
8909 2
12182200 13337.6 -8520.8 1737.67 906.128 -996.768 1347.08 
12175900 13781.1 -8039.2 1741.67 1022.49 -855.354 1333.09 
8909.5 2
12182200 13892.9 -9123.93 1733.73 1121.75 -1218.45 1656.18 
12175900 14384.8 -8647.87 1687.93 1219.66 -1229.63 1731.93 
8910 2
12182200 14586.4 -9839 1711 1401.08 -1444.58 2012.42 
12175900 15037.1 -9464.2 1695.47 1317.85 -1649.16 2111.03 
8910.5 2
12182200 15274.2 -10584.1 1819.75 1343.46 -1455.32 1980.62 
12175900 15615.4 -10040.4 1736.56 1129.38 -1125.46 1594.42 
8911 2
12182200 15742.2 -11050.7 1787.4 915.753 -912.997 1293.12 
12175900 16151.5 -10503.2 1751.4 1049.1 -905.602 1385.9 
8911.5 2
12182200 16304.3 -11550.9 1751.33 1135.49 -1010.64 1520.11 
12175900 16911 -10851.9 1651.07 1534.41 -704.377 1688.36 
8912 2
12182200 16940.6 -12025.7 1740.93 1285.52 -959.192 1603.94 
12175900 17400.5 -11295.2 1689.47 988.956 -895.623 1334.23 
8912.5 2
12182200 17984.1 -12422.7 1867.07 2108.15 -802.02 2255.55 
12175900 18282 -11897.3 1577 1780.74 -1216.3 2156.48 
8913 2
12182200 18757.5 -12793.7 1764.73 1562.29 -749.36 1732.71 
12175900 19132.3 -12266.1 1566.33 1717.85 -745.185 1872.51 
8913.5 2
12182200 19380.9 -13263.9 1705.13 1259.53 -950.034 1577.65 
12175900 19826.7 -12719.7 1627.93 1402.83 -916.229 1675.53 
8914 2
12182200 20045.2 -13637.4 1740.81 1294.96 -728.078 1485.61 
12175900 20495.9 -13061.8 1692.06 1304.49 -666.829 1465.05 
8914.5 2
12182200 20730.1 -14042 1760.87 1337.66 -790.161 1553.61 
12175900 20977.4 -13368.5 1708.47 940.356 -599.186 1115.03 
8915 2
12182200 21271.7 -14404 1676.6 1089.74 -728.37 1310.75 
12175900 21618.5 -13702 1658.67 1289.87 -670.959 1453.95 
8915.5 2
12182200 21987.7 -14720.5 1589.33 1446.46 -639.461 1581.51 
12175900 22376.6 -14099.3 1572.87 1531.58 -802.559 1729.12 
8916 2
12182200 22701.4 -15087.7 1620.4 1441.75 -741.684 1621.34 
12175900 23102.7 -14441 1524.33 1466.8 -690.37 1621.15 
8916.5 2
12182200 23515.2 -15379.7 1699.73 1644.04 -590.034 1746.71 
12175900 23937.7 -14794.6 1670.47 1686.87 -714.343 1831.89 
8917 2
12182200 24308.7 -15673.1 1720.87 1603.1 -592.593 1709.12 
12175900 24780.6 -15193.8 1663.53 1702.9 -806.465 1884.21 
8917.5 2
12182200 25030.4 -16003 1747.5 1409.58 -644.401 1549.89 
12175900 25334.7 -15550.1 1625.25 1082.2 -695.947 1286.66 
8918 2
12182200 25829.6 -16350.1 1654.93 1563.92 -679.191 1705.03 
12175900 26108.3 -15876.1 1602.6 1513.98 -637.851 1642.86 
8918.5 2
12182200 26659.9 -16781.2 1738.07 1677.31 -870.976 1889.96 
12175900 26922.1 -16206.5 1626.53 1644.04 -667.609 1774.42 
8919 2
12182200 27477.2 -17249.9 1787.27 1651.18 -946.801 1903.37 
12175900 27660.4 -16642.9 1674.6 1491.45 -881.481 1732.46 
8919.5 2
12182200 28026.5 -17411.3 1751.87 1109.63 -326.195 1156.58 
12175900 28466.6 -16891.7 1688.53 1628.69 -502.761 1704.52 
8920 2
12182200 28707.1 -17727.8 1773.53 1374.95 -639.327 1516.32 
12175900 29045.8 -17230.3 1698.87 1170.1 -683.906 1355.31 
8920.5 2
12182200 29375 -17888.1 1739 1349.36 -323.906 1387.69 
12175900 29706.2 -17370.5 1644.27 1334.14 -283.232 1363.87 
8921 2
12182200 30266.8 -18306.2 1616.75 1741.82 -816.634 1923.75 
12175900 30541.9 -17685.9 1569.94 1632.3 -616.032 1744.68 
8921.5 2
12182200 31138.5 -18686.7 1498.8 1705.78 -744.586 1861.21 
12175900 31501.9 -18146.5 1484.13 1878.66 -901.484 2083.76 
8922 2
12182200 32093.5 -19083.5 1520.8 1929.43 -801.481 2089.27 
12175900 32328.6 -18449.7 1447.53 1670.03 -612.525 1778.82 
8922.5 2
12182200 33016.2 -19418.3 1730.73 1863.97 -676.498 1982.94 
12175900 33154.3 -18868.9 1624.07 1668.15 -846.734 1870.74 
8923 2
12182200 33573 -19565.3 1715.4 1124.85 -296.97 1163.39 
12175900 33868 -19031.8 1624.2 1441.75 -329.158 1478.85 
8923.5 2
12182200 34357.7 -19827.3 1727.93 1585.19 -529.293 1671.22 
12175900 34610.8 -19211.9 1655.4 1500.61 -363.771 1544.07 
8924 2
12182200 35090.6 -20066.9 1729.31 1431.56 -467.855 1506.07 
12175900 35356.1 -19461.8 1649.19 1455.59 -488.053 1535.23 
8924.5 2
12182200 35940.4 -20398.1 1628.93 1662.96 -648.255 1784.85 
12175900 36216.7 -19816.1 1573.8 1684.29 -693.509 1821.48 
8925 2
12182200 37009.3 -20626.9 1802.33 2159.46 -462.088 2208.35 
12175900 37085.6 -20057.7 1592.13 1755.29 -488.081 1821.88 
8925.5 2
12182200 37714.4 -20902.3 1831 1424.38 -556.364 1529.18 
12175900 37801.9 -20266 1747.4 1447.14 -420.741 1507.06 
8926 2
12182200 38327.9 -21084 1885.27 1239.33 -367.138 1292.56 
12175900 38444.1 -20436.4 1756.67 1297.37 -344.242 1342.27 
8926.5 2
12182200 38987.8 -21347 1892.8 1333.2 -531.313 1435.17 
12175900 39139.9 -20726.9 1751.07 1405.52 -586.936 1523.15 
8927 2
12182200 39674.6 -21556.7 1829.67 1387.47 -423.704 1450.73 
12175900 39873.9 -21037.8 1672.07 1482.83 -628.013 1610.34 
8927.5 2
12182200 40502.9 -21937.1 1735.38 1614.69 -741.382 1776.76 
12175900 40658.6 -21307.8 1578.5 1529.74 -526.218 1617.72 
8928 2
12182200 41330.3 -22347.9 1719.2 1619.17 -804.053 1807.82 
12175900 41530.8 -21657.4 1623.4 1706.8 -684.247 1838.85 
8928.5 2
12182200 42105.2 -22508.4 1677.07 1562.23 -323.522 1595.38 
12175900 42169.5 -21931.3 1618.8 1287.77 -552.285 1401.2 
8929 2
12182200 42825.2 -22834.8 1623.47 1451.61 -658.065 1593.81 
12175900 42974.1 -22283.4 1573.93 1622.18 -709.812 1770.68 
8929.5 2
12182200 43656.1 -23142.7 1684.67 1678.65 -622.088 1790.21 
12175900 43781.9 -22563.6 1584.2 1631.92 -566.061 1727.31 
8930 2
12182200 44428 -23489.7 1713 1559.33 -700.875 1709.6 
12175900 44508.9 -22813.5 1615.33 1468.55 -504.916 1552.93 
8930.5 2
12182200 45246.5 -23611.7 1760.87 1653.6 -246.465 1671.87 
12175900 45219.3 -23053.2 1651.6 1435.29 -484.175 1514.75 
8931 2
12182200 45717.2 -23739.8 1715.81 919.368 -250.163 952.796 
12175900 45867.8 -23157.6 1697.38 1266.56 -203.955 1282.88 
8931.5 2
12182200 46259.2 -23964 1724.87 1060.57 -438.845 1147.78 
12175900 46463.3 -23370.7 1663.27 1165.4 -416.911 1237.73 
8932 2
12182200 46840.4 -24332.1 1676.87 1174.14 -743.704 1389.86 
12175900 47061.6 -23836.1 1599.27 1208.62 -940.202 1531.25 
8932.5 1
12182200 47404.3 -24827.3 1644.13 1139.12 -1000.27 1515.96 
