# Supplementary material for: Intrinsic group behaviour: Dependence of pedestrian dyad dynamics on principal social and personal features
Source: PLoS One. 2017 Nov 2;12(11):e0187253. doi: 10.1371/journal.pone.0187253 (PMC5667819; doi:10.1371/journal.pone.0187253)
Supplement: S1 Data Set — (ZIP) [file pone.0187253.s001.zip › set/trajectories/traj_2_0508_65.dat]

2 12171800 12180800 0 1 0 0 2 0 1 50 50 50 1729.46 1742.18 1716.74
8838 1
12171800 -16821.9 12514.4 1336.36 0 0 0 
8838.5 1
12171800 -17043.3 11904.3 1344.6 -463.2 -1276.34 1357.79 
8839 1
12171800 -17330.7 11228.6 1323.73 -580.741 -1364.98 1483.39 
8839.5 1
12171800 -17817.9 10673.7 1437 -984.108 -1120.94 1491.64 
8840 1
12171800 -18370 10114.3 1417.94 -1078.39 -1092.62 1535.16 
8840.5 1
12171800 -18956.9 9530.2 1448.93 -1148.47 -1143.08 1620.37 
8841 1
12171800 -19661.7 8959.67 1447.87 -1423.84 -1152.59 1831.88 
8841.5 1
12171800 -20332.2 8514.27 1530.93 -1354.61 -899.798 1626.23 
8842 1
12171800 -20786.5 8093.27 1363.73 -917.71 -850.505 1251.22 
8842.5 1
12171800 -21093.7 7624.2 1234.2 -620.606 -947.609 1132.75 
8843 1
12171800 -21675.3 7150.47 1335 -1174.95 -957.037 1515.4 
8843.5 1
12171800 -22391.8 6657.25 1406.25 -1399.5 -963.314 1698.99 
8844 1
12171800 -23230.9 6144.13 1599.07 -1641.98 -1004.14 1924.69 
8844.5 1
12171800 -24032.7 5758.4 1730.47 -1619.93 -779.259 1797.62 
8845 1
12171800 -24648.7 5452.13 1681.87 -1244.31 -618.721 1389.65 
8845.5 1
12171800 -25091.7 5315.13 1622.87 -895.084 -276.768 936.897 
8846 1
12171800 -25700.8 4993.4 1625.53 -1230.44 -649.966 1391.56 
8846.5 1
12171800 -26450.7 4297.4 1654.73 -1515.02 -1406.06 2066.95 
8847 1
12171800 -27135.6 3846.69 1654.75 -1337.68 -880.298 1601.35 
8847.5 1
12171800 -27755.1 3586.73 1657.07 -1212.35 -508.717 1314.75 
8848 1
12171800 -28414.9 3254.87 1650.93 -1332.93 -670.438 1492.04 
8848.5 1
12171800 -29009.5 2834.33 1632.13 -1201.08 -849.562 1471.17 
8849 1
12171800 -29618.8 2453.53 1702.2 -1230.98 -769.293 1451.59 
8849.5 1
12171800 -30241.2 2000.2 1755.67 -1257.37 -915.825 1555.55 
8850 1
12171800 -30769 1585.5 1785.75 -1030.86 -809.961 1310.99 
8850.5 1
12171800 -31277.2 1234.93 1728.27 -994.521 -686.04 1208.19 
8851 1
12171800 -31912.7 794.267 1705.27 -1283.77 -890.236 1562.24 
8851.5 1
12171800 -32876.7 235.867 1679.07 -1947.47 -1128.08 2250.61 
8852 1
12171800 -33211.1 -132.533 1674.33 -675.556 -744.242 1005.12 
8852.5 1
12171800 -33747.3 -546.533 1591.8 -1081.05 -834.677 1365.78 
8853 1
12171800 -34317.5 -932.8 1655.2 -1152.05 -780.337 1391.46 
8853.5 1
12171800 -34790.6 -1293.88 1703.75 -923.885 -705.225 1162.28 
8854 1
12171800 -35168.2 -1673.4 1752.33 -739.017 -742.71 1047.74 
8854.5 1
12171800 -35641.4 -1976.73 1756.6 -955.96 -612.795 1135.51 
8855 1
12171800 -36081.8 -2314.53 1769.27 -889.697 -682.424 1121.28 
8855.5 1
12171800 -36526.2 -2719.4 1725.8 -897.778 -817.912 1214.49 
8856 1
12171800 -36900.3 -2767.73 1772 -755.69 -97.6431 761.972 
8856.5 1
12171800 -36465.7 -2261.67 1784.67 877.98 1022.36 1347.61 
8857 1
12171800 -35635.1 -2155.69 1775.25 1622.27 206.991 1635.43 
8857.5 1
12171800 -34986.2 -1838.13 1759.27 1269.79 621.437 1413.7 
8858 1
12171800 -34170.5 -1499 1741.73 1647.95 685.118 1784.69 
8858.5 1
12171800 -33434.4 -1348.07 1711.33 1487 304.916 1517.94 
8859 1
12171800 -32799.3 -1168.67 1718.6 1283.1 362.424 1333.3 
8859.5 1
12171800 -32282.9 -931.933 1753.67 1043.1 478.249 1147.51 
8860 1
12171800 -31628.1 -798.688 1791.12 1278.92 260.246 1305.13 
8860.5 1
12171800 -30911.1 -529.533 1755.87 1403.25 526.72 1498.84 
8861 1
12171800 -30174.9 -257.467 1734.53 1487.14 549.63 1585.46 
8861.5 1
12171800 -29432.4 43.5333 1703.53 1500.07 608.081 1618.63 
8862 1
12171800 -28747 426.267 1707.73 1384.65 773.199 1585.9 
8862.5 1
12171800 -28288.8 716.467 1649.53 925.657 586.263 1095.69 
8863 1
12171800 -27817.5 1122.33 1679.67 952.189 819.933 1256.56 
8863.5 1
12171800 -27044.9 1268.31 1754.81 1508.97 285.116 1535.67 
8864 1
12171800 -26260.9 1594.87 1643.67 1534.26 639.049 1662.03 
8864.5 1
12171800 -25651.5 1916.93 1663.67 1230.98 650.64 1392.35 
8865 1
12171800 -25039.3 2174.13 1761.87 1236.9 519.596 1341.61 
8865.5 1
12171800 -24512 2441.33 1729.67 1065.19 539.798 1194.15 
8866 1
12171800 -23659.3 2886.53 1704.2 1722.69 899.394 1943.34 
8866.5 1
12171800 -22845.7 3196.94 1608.56 1589.02 606.258 1700.75 
8867 1
12171800 -22146.4 2884.6 1035.53 1368.47 -611.228 1498.77 
8867.5 1
12171800 -21655.9 2843.4 1374.27 990.976 -83.2323 994.466 
8868 1
12171800 -20843.2 2838.67 1426.87 1641.75 -9.56229 1641.78 
8868.5 1
12171800 -20199.7 2849.73 1424.13 1300.07 22.3569 1300.26 
8869 1
12171800 -19586.9 2778.33 1417.13 1237.85 -144.242 1246.22 
8869.5 1
12171800 -18728.3 2781.47 1508.13 1734.55 6.32997 1734.56 
8870 1
12171800 -17863.3 2715.5 1531.25 1686.2 -128.59 1691.1 
8870.5 1
12171800 -17030.7 2699.13 1541.73 1626.13 -31.9661 1626.45 
8871 1
12171800 -16278.4 2710.53 1519.13 1519.87 23.0303 1520.04 
8871.5 1
12171800 -15434.8 2669.4 1505.6 1704.24 -83.0976 1706.27 
8872 1
12171800 -14626.4 2684.93 1549.87 1633.13 31.3805 1633.43 
8872.5 1
12171800 -13794.1 2750.67 1481.4 1681.35 132.795 1686.58 
8873 1
12171800 -13076.3 2756.33 1519.93 1450.24 11.4478 1450.28 
8873.5 1
12171800 -12350.2 2894.06 1467.31 1418.12 269.002 1443.41 
8874 1
12171800 -11438.7 3172.27 1564.67 1783.8 544.431 1865.03 
8874.5 1
12171800 -10807.5 3135.87 1496.2 1275.02 -73.5354 1277.14 
8875 1
12171800 -10155.2 3304.67 1521.13 1317.85 341.01 1361.25 
8875.5 1
12171800 -9398.87 3345.93 1548.53 1527.95 83.367 1530.22 
8876 1
12171800 -8718.07 3374.13 1516.8 1375.35 56.9697 1376.53 
8876.5 1
12171800 -7969.93 3452.67 1532.87 1511.38 158.653 1519.68 
8877 1
12171800 -7289.75 3436.12 1522.75 1328.48 -32.3079 1328.88 
8877.5 1
12171800 -6505.2 3380.27 1508.93 1535.32 -109.312 1539.21 
8878 1
12171800 -5944.87 3446.2 1276.6 1131.99 133.199 1139.8 
8878.5 1
12171800 -5147.87 3354.53 1499.47 1610.1 -185.185 1620.72 
8879 1
12171800 -4216 3400.4 1791.93 1882.56 92.6599 1884.84 
8879.5 1
12171800 -3590.67 3380.53 1867.87 1263.3 -40.1347 1263.94 
8880 1
12171800 -2881.44 3371.69 1865.81 1385.21 -17.277 1385.32 
8880.5 1
12171800 -2233.2 3349.33 1779.4 1268.57 -43.7459 1269.32 
8881 1
12171800 -1636.8 3195.2 1725.13 1204.85 -311.38 1244.43 
8881.5 1
12171800 -1018.2 2935.33 1797.07 1247.18 -523.925 1352.76 
8882 1
12171800 -382.8 2638 1766.53 1281.05 -599.462 1414.37 
8882.5 1
12171800 218.333 2543 1720.67 1214.41 -191.919 1229.48 
8883 1
12171800 780.2 2492.13 1775.07 1132.8 -102.554 1137.43 
8883.5 1
12171800 1417.38 2352 1757.44 1244.48 -273.698 1274.22 
8884 1
12171800 1922.67 2153.27 1733.07 988.829 -388.911 1062.56 
8884.5 1
12171800 2550.07 1940.07 1662.07 1264.92 -429.839 1335.96 
8885 1
12171800 3150.6 1649.73 1677.6 1213.2 -586.532 1347.54 
8885.5 1
12171800 3663.27 1350.8 1669 1035.69 -603.906 1198.9 
8886 1
12171800 4083.6 1010 1676.33 849.158 -688.485 1093.2 
8886.5 1
12171800 4577.47 604.933 1713.8 997.71 -818.316 1290.38 
8887 1
12171800 5007.69 203.375 1691.12 840.275 -784.294 1149.43 
8887.5 1
12171800 5368.2 -158.067 1692.27 705.504 -707.322 999.02 
8888 2
12180800 5730.75 -1631.5 1647.38 0 0 0 
12171800 5773 -474.733 1692.47 817.778 -639.731 1038.28 
8888.5 2
12180800 6100.13 -1464.8 1686.8 974.626 439.842 1069.28 
12171800 6239.73 -774.733 1692 942.896 -606.061 1120.88 
8889 2
12180800 6543.93 -1560.27 1697.53 896.566 -192.862 917.075 
12171800 6661.4 -1015.07 1687.73 851.852 -485.522 980.501 
8889.5 2
12180800 6996.33 -1795.67 1676.33 912.097 -474.597 1028.18 
12171800 7182.93 -1258.67 1671.4 1051.48 -491.129 1160.52 
8890 2
12180800 7586.27 -2162.53 1669.07 1189.38 -739.651 1400.61 
12171800 7694.73 -1519.73 1713.87 1031.85 -526.344 1158.34 
8890.5 2
12180800 8086.75 -2438.62 1669.62 977.507 -539.242 1116.38 
12171800 8158.12 -1782.81 1714.06 905.062 -513.826 1040.75 
8891 2
12180800 8546.33 -2679.53 1638.07 899.38 -471.445 1015.45 
12171800 8635.67 -2125.4 1768.93 934.524 -670.426 1150.13 
8891.5 2
12180800 8991 -3001.4 1674.6 898.316 -650.236 1108.95 
12171800 9187.53 -2422.53 1709.6 1114.88 -600.269 1266.21 
8892 2
12180800 9527.4 -3299.07 1704 1083.64 -601.347 1239.31 
12171800 9769.53 -2762.8 1703.13 1175.76 -687.407 1361.96 
8892.5 2
12180800 9953.4 -3671.6 1698.2 860.606 -752.593 1143.26 
12171800 10190.9 -3114.6 1670.67 851.313 -710.707 1108.98 
8893 2
12180800 10353 -4092.33 1643.73 807.273 -849.966 1172.23 
12171800 10611.5 -3530.67 1676.93 849.697 -840.539 1195.19 
8893.5 2
12180800 10725.1 -4509.87 1660.13 751.65 -843.502 1129.81 
12171800 11002.6 -3931.27 1687.6 790.034 -809.293 1130.98 
8894 2
12180800 11155.4 -4902.94 1627.12 840.568 -767.716 1138.4 
12171800 11568.4 -4398.69 1697.31 1105.03 -912.931 1433.36 
8894.5 2
12180800 11577.8 -5323.73 1630.27 826.541 -823.475 1166.74 
12171800 12064.8 -4858.2 1698.53 971.477 -899.242 1323.78 
8895 2
12180800 12056 -5831.33 1687.8 966.061 -1025.45 1408.84 
12171800 12367.6 -5408.53 1668.93 611.717 -1111.78 1268.96 
8895.5 2
12180800 12578.9 -6337.13 1702.13 1056.3 -1021.82 1469.65 
12171800 12790.9 -5866.93 1670 855.084 -926.061 1260.46 
8896 2
12180800 13005.1 -6759.47 1734.27 861.01 -853.199 1212.14 
12171800 13321.3 -6301.67 1694 1071.52 -878.249 1385.45 
8896.5 2
12180800 13487.7 -7213.13 1730.93 975.084 -916.498 1338.19 
12171800 13795.4 -6698.33 1714.47 957.845 -801.347 1248.85 
8897 2
12180800 13815.8 -7593.88 1670.38 640.78 -743.636 981.628 
12171800 14113.2 -7104.38 1683.06 620.679 -793.05 1007.06 
8897.5 2
12180800 14293.6 -8105.13 1646.13 935.005 -1000.51 1369.4 
12171800 14621.5 -7481.87 1704.13 994.675 -738.731 1238.99 
8898 2
12180800 14910.9 -8766.27 1628 1247.14 -1335.62 1827.36 
12171800 15116.7 -8211.07 1646.73 1000.4 -1473.13 1780.71 
8898.5 2
12180800 15355.3 -9455.07 1770.73 897.643 -1391.52 1655.92 
12171800 15589.1 -8907.93 1727.6 954.343 -1407.81 1700.8 
8899 2
12180800 15732.7 -9876.07 1775.53 762.424 -850.505 1142.21 
12171800 16033.5 -9378.47 1737.33 897.778 -950.572 1307.51 
8899.5 2
12180800 16081.3 -10415 1740.47 704.377 -1088.75 1296.74 
12171800 16435 -9971.87 1799.07 811.178 -1198.79 1447.45 
8900 2
12180800 16618.7 -10780.5 1678 1085.66 -738.451 1313 
12171800 16930.5 -10310 1731.73 1000.94 -683.098 1211.82 
8900.5 2
12180800 17018.9 -11316.8 1642.94 781.527 -1047.42 1306.86 
12171800 17295.2 -10759.1 1725.62 712.467 -877.197 1130.08 
8901 2
12180800 17507.9 -11719.1 1685.8 957.061 -787.321 1239.29 
12171800 17694.7 -11203.2 1740.27 781.768 -869.031 1168.92 
8901.5 2
12180800 18502.3 -12149 1623.73 2008.89 -868.418 2188.56 
12171800 18264.4 -11619.1 1785.73 1150.84 -840.135 1424.87 
8902 2
12180800 19115.4 -12508.5 1668.73 1238.52 -726.195 1435.72 
12171800 19273 -11826.1 1754.4 2037.58 -418.316 2080.07 
8902.5 2
12180800 19534.3 -12823.9 1703.93 846.195 -637.172 1059.26 
12171800 19672.9 -12281.7 1749.07 807.946 -920.269 1224.61 
8903 2
12180800 19953.1 -13235 1679 846.061 -830.572 1185.61 
12171800 20046.5 -12624.4 1706.87 754.747 -692.391 1024.23 
8903.5 2
12180800 20397.4 -13586.9 1656.73 897.643 -710.976 1145.1 
12171800 20637.5 -12944 1740.93 1193.94 -645.657 1357.34 
8904 2
12180800 20940.5 -13918.8 1698.5 1060.74 -648.079 1243.05 
12171800 21185.6 -13318.2 1758.19 1070.37 -730.835 1296.08 
8904.5 2
12180800 21451.3 -14174.7 1671.07 999.543 -500.946 1118.05 
12171800 21653.8 -13688.9 1716.67 916.316 -725.4 1168.69 
8905 2
12180800 21950.6 -14489.1 1651.8 1008.75 -635.152 1192.06 
12171800 22217 -14015.9 1662.33 1137.78 -660.741 1315.72 
8905.5 2
12180800 22563.3 -14844.7 1575.2 1237.85 -718.384 1431.2 
12171800 22724.1 -14314.7 1595.6 1024.38 -603.636 1189 
8906 2
12180800 23279.9 -15094.8 1612.6 1447.54 -505.185 1533.16 
12171800 23350.2 -14547.5 1638.8 1264.92 -470.303 1349.52 
8906.5 2
12180800 23852.6 -15312.5 1616.4 1154.7 -438.844 1235.28 
12171800 23993.3 -14749 1710.33 1296.64 -406.183 1358.77 
8907 2
12180800 24310.7 -15555.1 1648.27 923.656 -489.247 1045.23 
12171800 24589.5 -15048.2 1694.47 1202.02 -603.226 1344.89 
8907.5 2
12180800 24879.1 -15864.2 1657.81 1110.14 -603.743 1263.69 
12171800 25014.3 -15160.1 1731.19 829.647 -218.481 857.932 
8908 2
12180800 25376.6 -16078.7 1644.73 973.532 -419.733 1060.16 
12171800 25497.7 -15356.4 1698.07 945.899 -384.222 1020.96 
8908.5 2
12180800 26011.7 -16172.5 1700.47 1282.96 -189.495 1296.88 
12171800 26027.9 -15541.4 1678.33 1071.11 -373.737 1134.44 
8909 2
12180800 26773.1 -16438.9 1718.07 1538.18 -538.047 1629.57 
12171800 26674.9 -15783.3 1700 1307.21 -488.62 1395.54 
8909.5 2
12180800 27375.3 -16713.5 1724.27 1216.7 -554.882 1337.26 
12171800 27346.6 -16015.5 1706.67 1356.9 -469.226 1435.74 
8910 2
12180800 27874.4 -16799.9 1711.8 1008.22 -174.545 1023.21 
12171800 27985.3 -16237.9 1798.67 1290.37 -449.293 1366.35 
8910.5 2
12180800 28444.1 -17012.4 1709.06 1112.74 -414.925 1187.59 
12171800 28594.4 -16375.1 1767 1189.53 -267.83 1219.31 
8911 2
12180800 29069.3 -17128.6 1686.53 1223.5 -227.446 1244.46 
12171800 29165.7 -16567.3 1763.2 1118.12 -376.133 1179.69 
8911.5 2
12180800 29543.1 -17341.1 1669.53 957.172 -429.36 1049.06 
12171800 29726.5 -16784.9 1756.13 1132.93 -439.596 1215.23 
8912 2
12180800 30178.4 -17544.4 1630 1283.37 -410.64 1347.46 
12171800 30258.2 -16932 1722 1074.07 -297.239 1114.44 
8912.5 2
12180800 30830.1 -17784.9 1553.13 1316.5 -485.791 1403.27 
12171800 30797.8 -17124.1 1725 1090.1 -388.148 1157.14 
8913 2
12180800 31386.7 -18015.9 1462.67 1124.44 -466.667 1217.44 
12171800 31410.4 -17359.6 1661.33 1237.58 -475.69 1325.85 
8913.5 2
12180800 32094.2 -18192.6 1405.93 1429.36 -357.037 1473.28 
12171800 32111.1 -17619.1 1616.13 1415.49 -524.31 1509.47 
8914 2
12180800 33047.1 -18536.9 1632.25 1857.55 -671.101 1975.07 
12171800 32907.6 -17872.2 1693.94 1552.62 -493.283 1629.1 
8914.5 2
12180800 33671.9 -18565.5 1677.87 1220.2 -55.9733 1221.48 
12171800 33538.9 -17957.9 1687.93 1233.15 -167.472 1244.47 
8915 2
12180800 34222.5 -18669.5 1684.07 1107.98 -209.256 1127.57 
12171800 34103.7 -18068.5 1702.67 1136.28 -222.535 1157.87 
8915.5 2
12180800 34706.4 -18782.2 1725.33 977.508 -227.609 1003.66 
12171800 34682.6 -18235.7 1745.93 1169.56 -337.643 1217.32 
8916 2
12180800 35161.3 -18903.5 1726 918.923 -245.118 951.053 
12171800 35168.9 -18315.7 1739.8 982.492 -161.751 995.717 
8916.5 2
12180800 35699.9 -19076 1708.6 1088.22 -348.418 1142.63 
12171800 35621.3 -18470.2 1762.93 913.805 -312.054 965.617 
8917 2
12180800 36210.7 -19224.4 1723.53 1031.78 -299.798 1074.46 
12171800 36220.1 -18662.9 1684.73 1209.7 -389.226 1270.77 
8917.5 2
12180800 36833.7 -19518 1657.25 1216.84 -573.438 1345.19 
12171800 36800.9 -18845.3 1664.19 1134.39 -356.34 1189.04 
8918 2
12180800 37426.9 -19650.1 1688.27 1160.82 -258.447 1189.24 
12171800 37347.4 -19016.7 1714.33 1069.52 -335.331 1120.86 
8918.5 2
12180800 37967.7 -19787.7 1773.13 1092.53 -278.114 1127.37 
12171800 37915.3 -19160.6 1719.8 1147.21 -290.774 1183.48 
8919 2
12180800 38477.8 -19991.1 1758.33 1030.57 -410.774 1109.42 
12171800 38411.5 -19421.7 1719.2 1002.42 -527.407 1132.7 
8919.5 2
12180800 38965.9 -20279.6 1779.87 986.128 -582.896 1145.52 
12171800 38933.6 -19583.1 1764.53 1054.81 -326.061 1104.06 
8920 2
12180800 39399.5 -20519.4 1782.07 875.96 -484.444 1001 
12171800 39309.9 -19797.2 1729.53 760.269 -432.593 874.726 
8920.5 2
12180800 39776.5 -20788.9 1713.4 761.481 -544.377 936.056 
12171800 39544.3 -19985.1 1689.67 473.401 -379.529 606.754 
8921 2
12180800 40224.8 -21149.8 1701.12 875.553 -704.85 1124.01 
12171800 40101 -20376.3 1680.88 1087.37 -764.152 1329.02 
8921.5 2
12180800 40839.9 -21449.7 1668.47 1203.88 -587.052 1339.39 
12171800 40851.5 -20758.6 1702.33 1468.75 -748.116 1648.31 
8922 2
12180800 40949.1 -21544.7 1661.4 220.606 -191.785 292.315 
12171800 41318.5 -20985.2 1721.93 943.434 -457.778 1048.63 
8922.5 2
12180800 41393 -21674.7 1670.87 896.7 -262.761 934.406 
12171800 41590.3 -21047.5 1779.2 549.091 -125.791 563.315 
8923 2
12180800 42128.7 -21948.1 1694.8 1486.33 -552.189 1585.59 
12171800 42091.8 -21106.3 1784.13 1013.06 -118.923 1020.02 
8923.5 2
12180800 42857.7 -22295 1682.33 1472.59 -700.875 1630.88 
12171800 42617.5 -21007.8 1759.93 1062.09 199.057 1080.58 
8924 2
12180800 43505.7 -22429.4 1633.56 1265.67 -262.573 1292.62 
12171800 43228.9 -20935.2 1701.19 1194.03 141.699 1202.41 
8924.5 2
12180800 44170.3 -22685.9 1638.27 1300.55 -501.949 1394.05 
12171800 43718.1 -20775.9 1724.53 957.322 311.905 1006.85 
8925 2
12180800 44813.5 -23043 1668.8 1299.53 -721.347 1486.31 
12171800 44203.9 -20597.4 1706.47 981.549 360.539 1045.67 
8925.5 2
12180800 45488.7 -23073.6 1700.87 1364.04 -61.8182 1365.44 
12171800 44791.2 -20358.7 1700.73 1186.4 482.29 1280.68 
8926 2
12180800 46155.9 -23134 1766 1347.74 -122.02 1353.26 
12171800 45463 -19974.1 1715.93 1357.17 776.97 1563.84 
8926.5 2
12180800 46722.1 -23461.7 1760.13 1143.97 -661.953 1321.69 
12171800 45943.3 -19666.9 1744.47 970.37 620.606 1151.86 
8927 2
12180800 47243.1 -23720.6 1742 1052.53 -523.098 1175.35 
12171800 46441.9 -19493.3 1739.87 1007.14 350.707 1066.45 
8927.5 2
12180800 47437.6 -23548.5 1740 379.126 335.478 506.243 
12171800 46361.7 -18879.7 1740.94 -156.295 1196.06 1206.23 
