# Supplementary material for: Intrinsic group behaviour: Dependence of pedestrian dyad dynamics on principal social and personal features
Source: PLoS One. 2017 Nov 2;12(11):e0187253. doi: 10.1371/journal.pone.0187253 (PMC5667819; doi:10.1371/journal.pone.0187253)
Supplement: S1 Data Set — (ZIP) [file pone.0187253.s001.zip › set/trajectories/traj_2_0508_64.dat]

2 12180100 12180000 0 1 0 0 2 0 1 30 30 30 1764.16 1770.37 1757.95
8880.5 1
12180000 5100.53 2904.73 1597.73 0 0 0 
8881 2
12180100 6135.2 2850.8 1544 0 0 0 
12180000 5468.93 2284.93 1636.8 744.242 -1252.12 1456.61 
8881.5 2
12180100 6316.73 2525.87 1493 550.101 -984.646 1127.89 
12180000 5736.47 1643.73 1635.8 539.382 -1292.74 1400.75 
8882 2
12180100 6534.07 1777.27 1582.67 438.172 -1509.27 1571.59 
12180000 6101.87 1033.6 1640.33 736.694 -1230.11 1433.83 
8882.5 2
12180100 6838.53 1009.07 1653 615.084 -1551.92 1669.37 
12180000 6424.33 410.933 1690.93 651.448 -1257.91 1416.59 
8883 2
12180100 7106.2 502.533 1670.33 539.651 -1021.24 1155.05 
12180000 6735.47 -187.133 1684.93 627.285 -1205.78 1359.19 
8883.5 2
12180100 7536 -179.188 1706.75 839.453 -1331.49 1574.02 
12180000 7032.06 -812.562 1719.06 579.289 -1221.54 1351.94 
8884 2
12180100 7976.73 -747.333 1715 862.492 -1111.83 1407.15 
12180000 7527.07 -1472.67 1716.67 968.697 -1291.79 1614.65 
8884.5 2
12180100 8299.47 -1300.13 1712.67 650.672 -1114.52 1290.55 
12180000 7889.93 -2032 1754.67 731.586 -1127.69 1344.21 
8885 2
12180100 8698.87 -1745.53 1742.73 806.869 -899.798 1208.58 
12180000 8342.93 -2446.27 1696.2 915.152 -836.902 1240.12 
8885.5 2
12180100 9162.27 -2248.07 1725.73 936.162 -1015.22 1380.97 
12180000 8690.47 -2858.87 1704.67 702.088 -833.535 1089.82 
8886 2
12180100 9486.33 -2847.27 1730 654.68 -1210.51 1376.2 
12180000 9133.33 -3407.4 1696.67 894.68 -1108.15 1424.23 
8886.5 2
12180100 9822.53 -3284.07 1783.13 679.192 -882.424 1113.54 
12180000 9509.87 -3865.47 1687.4 760.673 -925.387 1197.9 
8887 2
12180100 10215.7 -3685.19 1755.06 767.879 -783.439 1097 
12180000 9940.75 -4334.75 1662.94 841.569 -916.569 1244.32 
8887.5 2
12180100 10695.9 -4067.27 1663.93 939.816 -747.709 1200.97 
12180000 10320.1 -4868.47 1631.2 742.303 -1044.46 1281.37 
8888 2
12180100 11181.9 -4569.8 1717.53 981.684 -1015.22 1412.22 
12180000 10820.1 -5300.8 1635.73 1010.1 -873.401 1335.34 
8888.5 2
12180100 11599.3 -4954.6 1666.33 843.367 -777.374 1146.99 
12180000 11314.5 -5797.87 1703.6 998.923 -1004.18 1416.41 
8889 2
12180100 12084.9 -5558.07 1676.33 981.01 -1219.12 1564.81 
12180000 11691.7 -6298.07 1687.67 761.886 -1010.51 1265.54 
8889.5 2
12180100 12624.1 -6069.93 1639.4 1086.96 -1031.99 1498.83 
12180000 12295.6 -6797.27 1665.47 1217.61 -1006.45 1579.72 
8890 2
12180100 13052 -6506.2 1783.07 862.769 -879.57 1232.08 
12180000 12752.9 -7234 1726.47 922.043 -880.511 1274.94 
8890.5 2
12180100 13433.1 -6914.88 1788 744.385 -798.193 1091.43 
12180000 13218.1 -7662.56 1789.69 908.455 -837.036 1235.28 
8891 2
12180100 13826.4 -7345.33 1734.33 769.618 -842.384 1141.02 
12180000 13630.5 -8131.47 1787.87 807.184 -917.621 1222.12 
8891.5 2
12180100 14280.2 -7753.93 1758.73 916.768 -825.455 1233.63 
12180000 14125.3 -8561.6 1756.47 999.461 -868.956 1324.39 
8892 2
12180100 14761.5 -8292.4 1725.13 972.391 -1087.81 1459.07 
12180000 14554 -9207.4 1731.8 866.128 -1304.65 1565.98 
8892.5 2
12180100 15195.3 -9013.07 1650.07 876.229 -1455.89 1699.23 
12180000 15049.7 -9715.87 1778.07 1001.35 -1027.21 1434.52 
8893 2
12180100 15669.9 -9477.6 1681.2 958.788 -938.451 1341.63 
12180000 15515.5 -10307 1812.93 941.145 -1194.21 1520.49 
8893.5 2
12180100 16152.7 -9969.87 1786.87 975.354 -994.478 1392.95 
12180000 15855.1 -10666.2 1773.27 686.061 -725.657 998.627 
8894 2
12180100 16604.6 -10300.4 1791.06 882.609 -645.524 1093.48 
12180000 16247.4 -11005.6 1754.19 766.097 -662.939 1013.11 
8894.5 2
12180100 17039.8 -10758.4 1844.07 851.737 -896.331 1236.47 
12180000 16766.5 -11517.9 1768.53 1015.83 -1002.43 1427.16 
8895 2
12180100 17377.1 -11075.7 1820.13 681.481 -641.077 935.627 
12180000 17496.5 -11884.8 1739 1474.88 -741.279 1650.69 
8895.5 2
12180100 18042 -11572.9 1757.93 1343.16 -1004.31 1677.12 
12180000 18157.9 -12271.4 1628.47 1336.03 -781.01 1547.56 
8896 2
12180100 18874.1 -11924.7 1713.07 1681.08 -710.842 1825.19 
12180000 18685.4 -12683.5 1645.4 1065.72 -832.593 1352.4 
8896.5 2
12180100 19361.9 -12319.7 1752.2 985.32 -797.845 1267.84 
12180000 19163.9 -13118.5 1665.53 966.599 -878.653 1306.27 
8897 2
12180100 19809.1 -12683.8 1746.44 873.429 -711.1 1126.3 
12180000 19604 -13500.6 1717.5 859.635 -746.281 1138.38 
8897.5 2
12180100 20201.7 -13088.7 1732.33 768.436 -792.401 1103.81 
12180000 20044.6 -13901.9 1711.87 862.231 -785.462 1166.36 
8898 2
12180100 20588.3 -13456.7 1764 781.01 -743.434 1078.27 
12180000 20532.3 -14208.2 1709.4 985.32 -618.721 1163.47 
8898.5 2
12180100 21090.8 -13742.5 1758.2 1015.08 -577.508 1167.87 
12180000 21027.7 -14492.3 1667.6 1000.67 -574.007 1153.62 
8899 2
12180100 21463.8 -14018.7 1731.67 753.535 -557.845 937.554 
12180000 21570.7 -14777.7 1611.47 1097.1 -576.566 1239.38 
8899.5 2
12180100 22056.1 -14221 1729.33 1196.5 -408.754 1264.39 
12180000 22143.5 -15108 1557.67 1157.17 -667.205 1335.74 
8900 2
12180100 22634.2 -14460.3 1640.27 1167.95 -483.502 1264.07 
12180000 22766.4 -15325.8 1633.47 1258.32 -440 1333.03 
8900.5 2
12180100 23327.4 -14719.3 1665.38 1353.98 -505.819 1445.38 
12180000 23417.1 -15577.9 1720.38 1270.95 -492.334 1362.97 
8901 2
12180100 23992.1 -14848.9 1660.07 1300.64 -253.661 1325.15 
12180000 23997.4 -15663.9 1752.67 1135.57 -168.281 1147.97 
8901.5 2
12180100 24491.2 -15022.5 1732.27 1008.35 -350.572 1067.55 
12180000 24482.7 -15849.9 1758 980.471 -375.758 1050.01 
8902 2
12180100 25092.7 -15229.5 1681.6 1215.08 -418.182 1285.03 
12180000 24986.9 -16034.4 1694.53 1018.59 -372.795 1084.66 
8902.5 2
12180100 25522.7 -15389.1 1810.47 868.822 -322.424 926.719 
12180000 25566.7 -16273.3 1599.87 1171.18 -482.694 1266.75 
8903 2
12180100 26066.9 -15559.9 1845.07 1099.39 -345.185 1152.31 
12180000 26240.9 -16506.7 1622.33 1362.15 -471.38 1441.41 
8903.5 2
12180100 26640.7 -15826.4 1716 1159.19 -538.316 1278.09 
12180000 26869.5 -16758.5 1605.67 1269.76 -508.822 1367.92 
8904 2
12180100 27451.4 -16074.4 1689.31 1583.41 -484.448 1655.86 
12180000 27600.8 -16954.6 1738 1428.29 -382.869 1478.71 
8904.5 2
12180100 28010.9 -16331.3 1738.93 1094.9 -502.601 1204.75 
12180000 28174.2 -17041 1762.13 1122.21 -169.154 1134.89 
8905 2
12180100 28672.9 -16467.6 1805.6 1337.37 -275.421 1365.44 
12180000 28708.9 -17227.8 1760.47 1080.13 -377.374 1144.16 
8905.5 2
12180100 29239.1 -16552.8 1746.73 1143.7 -172.121 1156.58 
12180000 29188.7 -17399.6 1780.07 969.428 -347.071 1029.68 
8906 2
12180100 29727.7 -16670.1 1812.33 987.071 -237.037 1015.13 
12180000 29763.5 -17507.1 1733.47 1161.21 -217.239 1181.36 
8906.5 2
12180100 30362.5 -16670.7 1801.07 1279.84 -1.20968 1279.84 
12180000 30471.7 -17718.6 1625.73 1427.82 -426.344 1490.12 
8907 2
12180100 30966.9 -16809.3 1681.87 1218.68 -279.435 1250.31 
12180000 31060.5 -17972.1 1562.93 1186.96 -511.022 1292.29 
8907.5 2
12180100 31562.9 -16989.4 1576.69 1163.95 -351.766 1215.94 
12180000 31672.1 -18176.3 1517.81 1194.65 -398.918 1259.49 
8908 2
12180100 32139.9 -17217.2 1450.87 1129.27 -445.719 1214.05 
12180000 32426.7 -18378.8 1476.6 1476.73 -396.257 1528.97 
8908.5 2
12180100 33179 -17620.6 1657.93 2099.12 -814.949 2251.77 
12180000 33288.5 -18619 1716.8 1740.88 -485.253 1807.24 
8909 2
12180100 33832.7 -17754.9 1672.13 1320.67 -271.246 1348.24 
12180000 33864 -18692.2 1750.4 1162.69 -147.879 1172.06 
8909.5 2
12180100 34260 -17744.3 1702.33 863.165 21.2795 863.427 
12180000 34474.7 -18765.6 1739.07 1233.67 -148.283 1242.55 
8910 2
12180100 34753.5 -17988.9 1731.8 996.902 -494.141 1112.65 
12180000 34971.4 -18974.6 1756 1003.5 -422.222 1088.71 
8910.5 2
12180100 35422.4 -18172.1 1684.12 1306.58 -357.796 1354.69 
12180000 35584.1 -19203.6 1690.25 1196.73 -447.192 1277.55 
8911 2
12180100 35925.4 -18395.2 1686.8 984.271 -436.546 1076.74 
12180000 36254.5 -19401 1651.87 1311.82 -386.375 1367.54 
8911.5 2
12180100 36514.1 -18617.1 1690.73 1189.23 -448.215 1270.89 
12180000 36808.3 -19692.9 1683.87 1118.79 -589.764 1264.72 
8912 2
12180100 37213.9 -18786.3 1676.33 1413.87 -341.818 1454.6 
12180000 37427.2 -19947.6 1762.27 1250.37 -514.478 1352.08 
8912.5 2
12180100 37819 -19080.3 1715.27 1222.36 -593.939 1359.01 
12180000 38043.7 -20152 1856.6 1245.39 -412.929 1312.06 
8913 2
12180100 38587.7 -19423 1731.87 1553 -692.391 1700.35 
12180000 38623.4 -20425.7 1886.67 1171.18 -552.862 1295.11 
8913.5 2
12180100 39009.7 -19631.5 1786.4 852.525 -421.145 950.874 
12180000 39136.9 -20786.1 1869.2 1037.44 -728.215 1267.51 
8914 2
12180100 39516.1 -19892.4 1775.56 986.996 -508.715 1110.38 
12180000 39679 -21005.7 1777.88 1056.66 -427.981 1140.04 
8914.5 2
12180100 40161.9 -20244.2 1673.47 1261.47 -687.036 1436.42 
12180000 40269.6 -21409.4 1716.13 1153.52 -788.501 1397.26 
8915 2
12180100 40814.2 -20528.5 1640.2 1312.41 -571.965 1431.63 
12180000 40790 -21725.7 1726.73 1047.08 -636.486 1225.36 
8915.5 2
12180100 41460 -20893.6 1719.4 1304.65 -737.643 1498.74 
12180000 41303.7 -21608.9 1689.93 1037.71 236.094 1064.23 
8916 2
12180100 42009.6 -21075.2 1806.07 1110.3 -366.869 1169.34 
12180000 41828.8 -21754.1 1660.67 1060.88 -293.333 1100.68 
8916.5 2
12180100 42545.1 -21171.6 1876.67 1081.89 -194.747 1099.27 
12180000 42525.9 -22180.9 1653.33 1408.22 -862.222 1651.21 
8917 2
12180100 43002.3 -21514.3 1840.27 923.502 -692.256 1154.15 
12180000 43038.7 -22844.7 1642.13 1036.09 -1341.01 1694.64 
8917.5 2
12180100 43700.1 -21791.1 1699.25 1363 -540.739 1466.35 
12180000 43721.8 -23090.7 1650.81 1334.14 -480.509 1418.03 
8918 2
12180100 44270.3 -22136.3 1654.27 1115.74 -675.424 1304.25 
12180000 44378.4 -23346.3 1755.53 1284.91 -500.285 1378.87 
8918.5 2
12180100 44852.4 -22371.1 1671.73 1176.03 -474.343 1268.09 
12180000 45032.8 -23351.6 1737.27 1322.02 -10.6397 1322.06 
8919 2
12180100 45381.7 -22580.8 1730.33 1069.23 -423.704 1150.12 
12180000 45435.3 -23560.7 1760.67 813.064 -422.357 916.22 
8919.5 2
12180100 45884.8 -22779.9 1733.93 1016.43 -402.155 1093.1 
12180000 45820.5 -23785.7 1735.87 778.316 -454.68 901.394 
8920 2
12180100 46385 -22821.9 1813.93 1010.51 -84.9832 1014.07 
12180000 46289.4 -24146.5 1746.73 947.205 -728.889 1195.19 
8920.5 2
12180100 46887.9 -22992.3 1725.67 1015.89 -344.108 1072.59 
12180000 46694.1 -24196.9 1739 817.508 -101.684 823.808 
8921 2
12180100 47218.8 -23330.1 1707 646.257 -659.757 923.541 
12180000 47194.6 -24310.9 1695.25 977.531 -222.795 1002.6 
