# Supplementary material for: Intrinsic group behaviour: Dependence of pedestrian dyad dynamics on principal social and personal features
Source: PLoS One. 2017 Nov 2;12(11):e0187253. doi: 10.1371/journal.pone.0187253 (PMC5667819; doi:10.1371/journal.pone.0187253)
Supplement: S1 Data Set — (ZIP) [file pone.0187253.s001.zip › set/trajectories/traj_2_0508_62.dat]

2 12175300 12175103 0 1 0 0 2 0 1 30 30 30 1771.35 1804.05 1738.65
8871.5 1
12175103 6089.67 -2329.11 1708.78 0 0 0 
8872 1
12175103 6365.47 -2086.6 1652.2 696.465 612.402 927.415 
8872.5 1
12175103 7067.4 -1993.53 1614 1418.05 188.013 1430.46 
8873 1
12175103 7834.53 -2277.13 1616.73 1549.76 -572.929 1652.28 
8873.5 2
12175300 8740.5 -3486 1512.5 0 0 0 
12175103 8595.94 -2683.25 1670.81 1487.12 -793.197 1685.43 
8874 2
12175300 9007.67 -3847.27 1598.2 954.167 -1290.24 1604.73 
12175103 9235.6 -3211.53 1675.47 1251.79 -1033.82 1623.5 
8874.5 2
12175300 9530.53 -4520.27 1654.33 1056.3 -1359.6 1721.7 
12175103 9735.33 -3722.27 1658.8 1009.56 -1031.78 1443.54 
8875 2
12175300 9961.13 -5055 1689.8 869.899 -1080.27 1386.98 
12175103 10177.5 -4335.33 1624.2 893.199 -1238.52 1527 
8875.5 2
12175300 10436.9 -5568.87 1678.53 961.077 -1038.11 1414.69 
12175103 10697.9 -5051.4 1664.13 1051.31 -1446.6 1788.27 
8876 2
12175300 10918.3 -6058.67 1675.2 972.66 -989.495 1387.5 
12175103 11232.7 -5485.6 1630.47 1080.54 -877.172 1391.76 
8876.5 2
12175300 11595.1 -6650.87 1724.4 1367.14 -1196.36 1816.69 
12175103 11761.3 -6094.13 1645.4 1067.88 -1229.36 1628.4 
8877 2
12175300 12183.4 -7207.81 1777.69 1149.04 -1087.78 1582.27 
12175103 12467.5 -6701.44 1732.31 1379.23 -1186.14 1819.12 
8877.5 2
12175300 12715.2 -7689.47 1790.07 1040.75 -942.572 1404.14 
12175103 12958.4 -7188 1740.6 960.665 -952.177 1352.6 
8878 2
12175300 13186.5 -8130.47 1792 952.189 -890.909 1303.99 
12175103 13542.5 -7704.6 1742.67 1180.07 -1043.64 1575.35 
8878.5 2
12175300 13702 -8732.07 1739.6 1041.35 -1215.35 1600.46 
12175103 14044.5 -8233.8 1745.67 1014.01 -1069.09 1473.49 
8879 2
12175300 14258.3 -9299.73 1771.87 1123.77 -1146.8 1605.62 
12175103 14586.5 -8813.67 1720.73 1094.95 -1171.45 1603.5 
8879.5 2
12175300 14888.5 -9988.87 1751.47 1273.27 -1392.19 1886.64 
12175103 15104.9 -9399.2 1628.33 1047.27 -1182.9 1579.88 
8880 2
12175300 15327.1 -10533.9 1787.06 856.624 -1064.59 1366.44 
12175103 15656.5 -10007.2 1660.12 1077.41 -1187.48 1603.41 
8880.5 2
12175300 15868.3 -10976.6 1793.27 1058.99 -866.267 1368.16 
12175103 16144 -10457.3 1745.27 954.012 -880.912 1298.52 
8881 2
12175300 16376.1 -11447.7 1815.13 1025.86 -951.785 1399.39 
12175103 16600.3 -10872.2 1775.47 921.886 -838.114 1245.92 
8881.5 2
12175300 17002.1 -11890.7 1829.13 1262.23 -893.011 1546.19 
12175103 17273.9 -11395.1 1749.6 1357.93 -1054.3 1719.16 
8882 2
12175300 17937.1 -12333.4 1695.53 1884.95 -892.608 2085.61 
12175103 18181.7 -11778.2 1629.8 1830.38 -772.312 1986.64 
8882.5 2
12175300 18708.1 -12843.7 1734.27 1557.71 -1030.98 1867.99 
12175103 18849.9 -12229.3 1703 1349.9 -911.38 1628.75 
8883 2
12175300 19182 -13159.9 1788.73 955.376 -637.5 1148.54 
12175103 19474.7 -12614.7 1823.87 1259.68 -776.882 1479.98 
8883.5 2
12175300 19667.7 -13632.2 1808.19 948.608 -922.493 1323.2 
12175103 20025.8 -13024.1 1783.06 1076.2 -799.723 1340.81 
8884 2
12175300 20264.4 -13942 1815.73 1167.73 -606.164 1315.69 
12175103 20592.6 -13316.3 1746.2 1109.3 -571.836 1248.01 
8884.5 2
12175300 20814.9 -14254.9 1747.07 1109.81 -630.78 1276.54 
12175103 21085.9 -13615.5 1750.33 994.489 -603.091 1163.07 
8885 2
12175300 21394.7 -14516.1 1717.33 1171.45 -527.811 1284.86 
12175103 21514.2 -13955.4 1715.07 865.32 -686.734 1104.71 
8885.5 2
12175300 22050 -14919.7 1637.87 1323.77 -815.219 1554.65 
12175103 22218.9 -14337.1 1669.87 1423.57 -771.178 1619.03 
8886 2
12175300 22812.4 -15200.2 1695.8 1540.2 -566.734 1641.16 
12175103 22903.1 -14627 1609.13 1382.36 -585.589 1501.27 
8886.5 2
12175300 23468 -15576.3 1714.33 1324.44 -759.731 1526.87 
12175103 23629.3 -14992.7 1700.4 1467.07 -738.721 1642.56 
8887 2
12175300 24092.6 -15783.8 1671.88 1219.97 -405.363 1285.55 
12175103 24232.1 -15232 1732.12 1177.33 -467.448 1266.73 
8887.5 2
12175300 24763.6 -16024.2 1685.73 1313.06 -470.426 1394.79 
12175103 24870.1 -15451.5 1711.2 1248.42 -429.485 1320.23 
8888 2
12175300 25453 -16362.3 1702.73 1392.73 -683.098 1551.23 
12175103 25516.9 -15744.3 1682.13 1306.67 -591.515 1434.32 
8888.5 2
12175300 26101.9 -16648.5 1698.6 1310.84 -578.182 1432.69 
12175103 26236.8 -16118.3 1644.87 1454.41 -755.556 1638.96 
8889 2
12175300 26912.7 -17094.1 1790.87 1637.98 -900.202 1869.05 
12175103 26982.5 -16517.5 1597.53 1506.4 -806.599 1708.75 
8889.5 2
12175300 27582.2 -17425.9 1809 1349.87 -668.817 1506.47 
12175103 27550.6 -16873.1 1643.6 1145.43 -716.935 1351.3 
8890 2
12175300 28242.6 -17625.9 1794.13 1331.45 -403.36 1391.21 
12175103 28168.2 -17058.2 1694.93 1245.16 -373.118 1299.86 
8890.5 2
12175300 28890.2 -17937.1 1762.12 1264.94 -607.674 1403.33 
12175103 28923.7 -17262.2 1713.44 1475.56 -398.535 1528.43 
8891 2
12175300 29614 -17998.5 1721.47 1416.34 -120.165 1421.43 
12175103 29494.5 -17400.3 1697.13 1117.12 -270.222 1149.33 
8891.5 2
12175300 30323 -18253.9 1638.73 1432.32 -515.96 1522.42 
12175103 30187.6 -17583.4 1652.53 1400.13 -369.832 1448.15 
8892 2
12175300 31247.1 -18496.3 1473.93 1866.94 -489.832 1930.13 
12175103 30909.8 -17852.2 1559.67 1458.99 -543.03 1556.77 
8892.5 2
12175300 32114.5 -18845.7 1573.2 1752.19 -705.859 1889.02 
12175103 31734.7 -18037.9 1495.4 1666.53 -375.084 1708.22 
8893 2
12175300 32752.9 -19082.7 1769.87 1289.7 -478.788 1375.7 
12175103 32411.8 -18299.3 1569.47 1367.81 -528.081 1466.21 
8893.5 2
12175300 33429.6 -19273.3 1783.47 1367.14 -384.916 1420.29 
12175103 33284.3 -18691 1716.93 1762.69 -791.38 1932.19 
8894 2
12175300 34115.7 -19496.8 1757.44 1340.01 -436.491 1409.31 
12175103 33867.7 -18802.6 1752.81 1139.36 -217.896 1160.01 
8894.5 2
12175300 34764.7 -19718.9 1787.47 1270.02 -434.671 1342.34 
12175103 34639.1 -19076.1 1736.33 1509.55 -535.233 1601.63 
8895 2
12175300 35489.7 -19889.8 1741.13 1464.78 -345.32 1504.94 
12175103 35227.8 -19347.5 1679.47 1189.36 -548.283 1309.65 
8895.5 2
12175300 36288.1 -20152.3 1783.67 1612.93 -530.236 1697.85 
12175103 35973 -19617.6 1707.47 1505.45 -545.724 1601.31 
8896 2
12175300 36963.9 -20384.6 1824.8 1365.12 -469.36 1443.55 
12175103 36733 -19896.7 1691.4 1535.35 -563.771 1635.59 
8896.5 2
12175300 37659.8 -20623.1 1871.47 1405.93 -481.886 1486.22 
12175103 37519.5 -20077.7 1806.6 1588.96 -365.657 1630.49 
8897 2
12175300 38295.6 -20852.5 1896.25 1241.85 -447.982 1320.18 
12175103 38256.2 -20321.6 1776.62 1438.78 -476.481 1515.62 
8897.5 2
12175300 38939.4 -21098.1 1940.6 1259.83 -480.691 1348.42 
12175103 38909.4 -20547.7 1797.93 1278.3 -442.482 1352.72 
8898 2
12175300 39588.9 -21360.5 1881.47 1312.05 -530.101 1415.09 
12175103 39500.9 -20844.3 1749.4 1194.88 -599.057 1336.64 
8898.5 2
12175300 40166.1 -21650.5 1723.4 1166.06 -585.724 1304.9 
12175103 40090 -21111.5 1647.73 1190.17 -539.933 1306.92 
8899 2
12175300 40966.9 -22032.1 1759.2 1617.78 -771.044 1792.13 
12175103 40820.5 -21460.5 1630.07 1475.82 -704.916 1635.53 
8899.5 2
12175300 41702.2 -22397.1 1787 1485.52 -737.239 1658.4 
12175103 41542.9 -21753.3 1677.93 1459.39 -591.515 1574.71 
8900 2
12175300 42394 -22651.7 1727.8 1397.58 -514.343 1489.22 
12175103 42270.8 -22055.1 1686.13 1470.44 -609.832 1591.88 
8900.5 2
12175300 43101.6 -22873.2 1678.94 1382.08 -432.78 1448.26 
12175103 43039.6 -22291.4 1644.06 1501.61 -461.41 1570.9 
8901 2
12175300 43804.1 -23101.4 1759.4 1374.77 -446.477 1445.45 
12175103 43768.7 -22431.4 1673.33 1426.7 -274.022 1452.77 
8901.5 2
12175300 44612.2 -23300.7 1775.8 1632.46 -402.559 1681.36 
12175103 44427 -22630.4 1658.67 1329.97 -402.02 1389.4 
8902 2
12175300 45281.5 -23468.1 1825 1352.19 -338.182 1393.84 
12175103 45118.9 -22843.7 1666.4 1397.71 -430.842 1462.61 
8902.5 2
12175300 45837.2 -23751.9 1797.8 1122.56 -573.468 1260.56 
12175103 45788.3 -22919.9 1706.2 1352.46 -154.074 1361.21 
8903 2
12175300 46376.5 -23749.3 1751.2 1089.56 5.25253 1089.57 
12175103 46350.2 -23074.9 1733.53 1135.08 -312.997 1177.45 
8903.5 2
12175300 46843.8 -23960.2 1703.53 943.973 -425.993 1035.64 
12175103 46978.4 -23469.1 1678 1269.09 -796.498 1498.33 
