# Supplementary material for: Intrinsic group behaviour: Dependence of pedestrian dyad dynamics on principal social and personal features
Source: PLoS One. 2017 Nov 2;12(11):e0187253. doi: 10.1371/journal.pone.0187253 (PMC5667819; doi:10.1371/journal.pone.0187253)
Supplement: S1 Data Set — (ZIP) [file pone.0187253.s001.zip › set/trajectories/traj_2_0508_60.dat]

2 12164701 12164700 0 0 1 0 1 1 0 60 60 60 1659.47 1740.17 1578.78
8807 1
12164700 46684.6 -24332.8 1667.42 0 0 0 
8807.5 2
12164701 46757.7 -22817.2 1824.54 0 0 0 
12164700 46293.7 -24042.4 1710 -878.464 652.659 1094.38 
8808 2
12164701 46358.6 -22612.6 1816.13 -863.836 442.757 970.694 
12164700 45916.1 -23641 1678 -762.694 810.909 1113.23 
8808.5 2
12164701 45942.3 -22426.3 1797.47 -841.077 376.296 921.417 
12164700 45539.5 -23415.5 1611.27 -760.943 455.488 886.85 
8809 2
12164701 45480.3 -22321.1 1756.6 -933.199 212.66 957.123 
12164700 45133.8 -23279.7 1560 -819.529 274.478 864.272 
8809.5 2
12164701 45008.7 -22169.5 1719.07 -952.862 306.263 1000.87 
12164700 44679.7 -23143.1 1545.2 -917.441 275.825 958.007 
8810 2
12164701 44487.3 -22194.7 1692.8 -1053.2 -50.9091 1054.43 
12164700 44175.2 -23060.3 1527.73 -1019.12 167.273 1032.76 
8810.5 2
12164701 43944.6 -22255.2 1724.94 -1059.98 -118.327 1066.56 
12164700 43698.1 -22910.6 1608.75 -931.787 292.399 976.588 
8811 2
12164701 43455.9 -22067.5 1722.67 -956.344 367.352 1024.47 
12164700 43131.9 -22793.1 1576.87 -1108.14 229.925 1131.74 
8811.5 2
12164701 42961.1 -21948.3 1728.47 -999.731 240.943 1028.36 
12164700 42570.9 -22583.9 1558.07 -1133.33 422.626 1209.57 
8812 2
12164701 42440.7 -21741.7 1775.93 -1051.31 417.374 1131.13 
12164700 42010.1 -22404.5 1574.2 -1132.79 362.424 1189.36 
8812.5 2
12164701 42041.2 -21619.6 1788.53 -807.003 246.599 843.84 
12164700 41585.3 -22221.7 1588.2 -858.316 369.428 934.443 
8813 2
12164701 41594.6 -21282.7 1768.6 -902.222 680.673 1130.19 
12164700 41194.4 -22060.2 1569.2 -789.63 326.195 854.353 
8813.5 2
12164701 40799.5 -20935.4 1739.6 -1606.33 701.549 1752.85 
12164700 40697.1 -21976.1 1536.6 -1004.71 169.832 1018.97 
8814 2
12164701 40396.9 -20972.6 1706.19 -786.19 -72.583 789.533 
12164700 40174.9 -21672.1 1582.31 -1019.78 593.766 1180.05 
8814.5 2
12164701 39825.4 -20776 1732.4 -1118.47 384.662 1182.77 
12164700 39616.7 -21309.9 1650.87 -1092.51 708.92 1302.36 
8815 2
12164701 39281.6 -20603.4 1804.4 -1098.59 348.687 1152.59 
12164700 39178.2 -21147 1668.8 -885.791 329.024 944.925 
8815.5 2
12164701 38778.7 -20458.9 1826.33 -1016.03 291.987 1057.15 
12164700 38731 -21069.6 1674.47 -903.434 156.364 916.866 
8816 2
12164701 38354.3 -20317.3 1818.93 -857.374 285.926 903.794 
12164700 38269.2 -20938 1684.8 -932.929 265.859 970.071 
8816.5 2
12164701 37832.4 -20123.2 1804 -1054.28 392.189 1124.86 
12164700 37823.9 -20831.9 1673.93 -899.663 214.411 924.86 
8817 2
12164701 37301.4 -19937.9 1788.75 -1037.04 361.963 1098.39 
12164700 37293.6 -20647.5 1647.44 -1035.63 360.091 1096.44 
8817.5 2
12164701 36765.4 -19749.3 1794.27 -1049 368.966 1111.99 
12164700 36727.9 -20492.6 1608.27 -1107.03 303.131 1147.78 
8818 2
12164701 36235.9 -19638.6 1771.73 -1069.63 223.704 1092.77 
12164700 36251 -20339.7 1613.87 -963.502 308.956 1011.82 
8818.5 2
12164701 35585 -19480.5 1736.6 -1315.02 319.461 1353.26 
12164700 35603.3 -20103.3 1564.4 -1308.42 477.576 1392.85 
8819 2
12164701 35131.7 -19443.9 1758.07 -915.69 73.8047 918.66 
12164700 35042.2 -19973.6 1594.47 -1133.6 261.953 1163.48 
8819.5 2
12164701 34654.9 -19244 1732.93 -963.232 403.906 1044.49 
12164700 34584.8 -19831.7 1612.67 -924.04 286.734 967.506 
8820 2
12164701 34173 -19019.7 1732.87 -973.603 453.199 1073.91 
12164700 34092.3 -19715.9 1577.33 -995.017 233.939 1022.15 
8820.5 2
12164701 33682.7 -18921.2 1700.06 -957.642 192.22 976.743 
12164700 33603.6 -19562.6 1582.25 -954.5 299.422 1000.36 
8821 2
12164701 33131.9 -18697.4 1689.73 -1077.93 438.063 1163.54 
12164700 33067.5 -19375.4 1532.27 -1049.11 366.267 1111.21 
8821.5 2
12164701 32664.1 -18620.9 1665.73 -944.916 154.478 957.46 
12164700 32741.7 -19267.3 1527.93 -658.182 218.316 693.445 
8822 2
12164701 32046.7 -18387.8 1566.73 -1247.27 470.976 1333.23 
12164700 32053.2 -18948.9 1451.47 -1390.84 643.232 1532.38 
8822.5 2
12164701 31420.5 -18116.1 1458.73 -1265.05 548.822 1378.97 
12164700 31438.5 -18647.9 1329.4 -1241.75 608.215 1382.7 
8823 2
12164701 31060.7 -18004.9 1447.73 -727.003 224.781 760.96 
12164700 31071.4 -18495.9 1338 -741.684 306.936 802.686 
8823.5 2
12164701 30225.9 -17758.9 1577.81 -1630.33 480.33 1699.62 
12164700 30465.3 -18258.2 1359.44 -1183.76 464.347 1271.58 
8824 2
12164701 29744 -17626.1 1628.2 -943.126 260.021 978.314 
12164700 30124.1 -18179.6 1396.07 -667.8 153.792 685.28 
8824.5 2
12164701 29220 -17389.8 1688.13 -1058.59 477.306 1161.22 
12164700 29428.4 -17965.4 1446.47 -1405.39 432.727 1470.5 
8825 2
12164701 28712.5 -17182.7 1682.67 -1025.32 418.451 1107.42 
12164700 28777.3 -17770.9 1510.47 -1315.29 392.997 1372.74 
8825.5 2
12164701 28212.9 -16939.4 1694.53 -1009.29 491.448 1122.58 
12164700 28209.7 -17541.2 1508.27 -1146.67 463.973 1236.98 
8826 2
12164701 27797.6 -16786.8 1758.4 -838.923 308.283 893.773 
12164700 27731.1 -17352.7 1538.73 -966.869 380.741 1039.13 
8826.5 2
12164701 27305.5 -16541.7 1778.27 -994.074 495.219 1110.6 
12164700 27203.1 -17197.1 1569.73 -1066.8 314.343 1112.15 
8827 2
12164701 26801.9 -16387.1 1704.75 -983.586 301.839 1028.86 
12164700 26756.1 -17082.4 1592 -873.055 224.015 901.337 
8827.5 2
12164701 26253.5 -16104.2 1669.53 -1073.33 553.669 1207.72 
12164700 26261.7 -16912.1 1574.8 -967.507 333.276 1023.3 
8828 2
12164701 25670.7 -15848 1656.4 -1177.37 517.576 1286.12 
12164700 25668.1 -16576.9 1546.13 -1199.19 677.306 1377.25 
8828.5 2
12164701 25223.3 -15769.7 1714.93 -903.704 158.114 917.432 
12164700 25179.9 -16408.5 1577.53 -986.128 340.067 1043.12 
8829 2
12164701 24791.8 -15584 1699 -871.785 375.219 949.103 
12164700 24671.1 -16276.5 1593.73 -1027.88 266.801 1061.94 
8829.5 2
12164701 24336.5 -15446.7 1671.33 -919.865 277.306 960.755 
12164700 24142.4 -16108.3 1577.27 -1068.15 339.798 1120.89 
8830 2
12164701 23829.4 -15303.6 1643.73 -1024.38 289.158 1064.41 
12164700 23711.5 -15937.7 1536.07 -870.572 344.512 936.261 
8830.5 2
12164701 23415.1 -15148.1 1671.62 -809.253 303.784 864.393 
12164700 23228.8 -15768.6 1483.44 -942.684 330.412 998.912 
8831 2
12164701 22892.7 -14985.8 1624 -1022.17 317.539 1070.36 
12164700 22793.3 -15607.1 1467.6 -852.34 316.039 909.046 
8831.5 2
12164701 22297.1 -14842.5 1577.07 -1203.37 289.428 1237.68 
12164700 22315.7 -15562.3 1425.87 -964.848 90.3704 969.071 
8832 2
12164701 21737.1 -14724.9 1590.8 -1131.18 237.576 1155.86 
12164700 21751.9 -15428.5 1398.67 -1138.99 270.438 1170.66 
8832.5 2
12164701 21204 -14497.5 1620.6 -1077.04 459.394 1170.92 
12164700 21282.5 -15343.5 1411.8 -948.148 171.717 963.572 
8833 2
12164701 20801.6 -14336.4 1647.73 -812.929 325.522 875.682 
12164700 20802.6 -15090.7 1438.93 -969.562 510.707 1095.84 
8833.5 2
12164701 20362.3 -14066.8 1639.5 -857.983 526.66 1006.73 
12164700 20330.9 -14804.2 1526.62 -921.338 559.408 1077.87 
8834 2
12164701 19906.1 -13781.2 1630.67 -892.719 558.806 1053.19 
12164700 19918.7 -14607.7 1504.67 -806.539 384.573 893.533 
8834.5 2
12164701 19525.4 -13457.9 1673.47 -769.158 653.199 1009.1 
12164700 19565.1 -14325.3 1518.2 -714.343 570.64 914.285 
8835 2
12164701 19083.7 -13156.2 1717.87 -892.256 609.428 1080.52 
12164700 19174.7 -14032.1 1547.73 -788.687 592.189 986.263 
8835.5 2
12164701 18783.8 -12834.3 1706 -605.926 650.236 888.793 
12164700 18866.3 -13639.9 1555.33 -623.03 792.323 1007.94 
8836 2
12164701 18451 -12545.9 1682.47 -672.323 582.626 889.647 
12164700 18649.1 -13259.7 1565.47 -438.923 768.215 884.764 
8836.5 2
12164701 18047.4 -12205.4 1656.8 -815.354 687.946 1066.8 
12164700 18388.5 -12894.5 1567.53 -526.33 737.643 906.168 
8837 2
12164701 17614.2 -11865.1 1654.75 -845.996 664.6 1075.83 
12164700 18057 -12496.7 1562.5 -647.526 777.043 1011.48 
8837.5 2
12164701 16986.4 -11618 1714.33 -1228.67 483.611 1320.42 
12164700 17588.4 -12096.1 1483.8 -917.025 783.863 1206.39 
8838 2
12164701 16613.3 -11195.3 1706.4 -753.805 854.007 1139.1 
12164700 16901.9 -11716.9 1499.27 -1386.8 766.061 1584.32 
8838.5 2
12164701 16275 -10859.1 1720.4 -683.367 679.192 963.479 
12164700 16440.1 -11447.2 1513.87 -932.929 544.916 1080.41 
8839 2
12164701 15952.4 -10443.9 1724.4 -651.717 838.788 1062.21 
12164700 15989.5 -11126 1531.4 -910.303 648.889 1117.9 
8839.5 2
12164701 15774 -10230.5 1782.27 -360.404 430.976 561.811 
12164700 15527.1 -10835.1 1537.6 -934.276 587.744 1103.77 
8840 2
12164701 15347.8 -9813.44 1765.81 -832.52 814.64 1164.79 
12164700 15170.7 -10491.6 1589.88 -696.053 670.785 966.665 
8840.5 2
12164701 15041.5 -9417 1744.07 -599.25 775.807 980.294 
12164700 14826.7 -10205.7 1631.07 -673.1 559.475 875.258 
8841 2
12164701 14661.2 -9034 1755.53 -768.35 773.737 1090.43 
12164700 14507.9 -9813.07 1694.2 -644.175 793.266 1021.88 
8841.5 2
12164701 14183.1 -8470.2 1693.93 -965.926 1138.99 1493.42 
12164700 14103.1 -9251 1627.07 -817.643 1135.49 1399.24 
8842 2
12164701 13700.9 -7898.2 1658.6 -974.141 1155.56 1511.38 
12164700 13716.3 -8668.07 1534.2 -781.549 1177.64 1413.39 
8842.5 2
12164701 13492.6 -7513.6 1660.53 -420.741 776.97 883.575 
12164700 13370.9 -8243.33 1517.33 -697.643 858.047 1105.87 
8843 2
12164701 13249.5 -7220.07 1684.4 -491.178 592.997 770.001 
12164700 13081.3 -7895.07 1543.8 -585.051 703.569 915.037 
8843.5 2
12164701 12980.8 -6939.19 1719.75 -524.715 548.592 759.131 
12164700 12727.9 -7603.69 1584.94 -690.226 569.1 894.588 
8844 2
12164701 12754 -6630.07 1748.27 -443.86 604.933 750.304 
12164700 12463.8 -7334.27 1602 -516.903 527.242 738.359 
8844.5 2
12164701 12488.3 -6387.27 1730.07 -536.835 490.505 727.177 
12164700 12092.7 -6996.6 1590.27 -749.63 682.155 1013.55 
8845 2
12164701 12060.5 -5921.6 1777.67 -864.242 940.741 1277.46 
12164700 11518.6 -6478.4 1555.27 -1159.87 1046.87 1562.44 
8845.5 2
12164701 11519.2 -5421.13 1703.2 -1093.47 1011.04 1489.26 
12164700 11099.5 -6045.4 1503.73 -846.734 874.747 1217.43 
8846 2
12164701 11119.5 -5027.8 1660.93 -807.407 794.613 1132.84 
12164700 10671.8 -5681.73 1480.87 -863.973 734.68 1134.11 
8846.5 2
12164701 10691.7 -4714.53 1659.73 -864.242 632.862 1071.18 
12164700 10334.8 -5303.27 1458.93 -680.808 764.579 1023.76 
8847 2
12164701 10303.4 -4346.69 1664.5 -758.512 718.449 1044.75 
12164700 9909.31 -5040.81 1464.44 -831.03 512.606 976.41 
8847.5 2
12164701 9952.8 -3966.67 1684.6 -686.057 743.681 1011.8 
12164700 9562.53 -4693.73 1520.87 -678.629 679.216 960.141 
8848 2
12164701 9591.33 -3727.67 1720.27 -730.236 482.828 875.424 
12164700 9275.33 -4294.73 1519 -580.202 806.061 993.161 
8848.5 2
12164701 9240.8 -3365.53 1720.93 -708.148 731.582 1018.18 
12164700 9045.8 -3865.73 1534.4 -463.704 866.667 982.92 
8849 2
12164701 8853.27 -3029.67 1714 -782.896 678.519 1036.01 
12164700 8606.13 -3484.53 1522.53 -888.215 770.101 1175.58 
8849.5 2
12164701 8571.33 -2611.4 1714.67 -569.562 844.983 1019.02 
12164700 8316.27 -3120.33 1504.8 -585.589 735.758 940.348 
8850 2
12164701 8252.69 -2177.06 1707.25 -622.355 848.315 1052.12 
12164700 8041.75 -2690.38 1499.62 -536.165 839.762 996.33 
8850.5 2
12164701 7913.47 -1773.93 1706.27 -663.837 788.902 1031.04 
12164700 7582.8 -2261.67 1523.07 -898.141 838.96 1229.03 
8851 2
12164701 7530.27 -1432.2 1698 -774.141 690.37 1037.26 
12164700 7141.8 -1887.8 1518.53 -890.909 755.286 1167.98 
8851.5 2
12164701 7138.67 -1058.33 1680.93 -791.111 755.286 1093.76 
12164700 6664.47 -1570.27 1505.87 -964.31 641.481 1158.18 
8852 2
12164701 6895.67 -627.533 1685.13 -490.909 870.303 999.209 
12164700 6254.6 -1230.87 1510.13 -828.013 685.657 1075.05 
8852.5 2
12164701 6614.73 -250.533 1685.53 -566.398 760.081 947.908 
12164700 5847.8 -957.8 1497 -820.161 550.538 987.804 
8853 2
12164701 6382.07 138.8 1700.93 -470.034 786.532 916.277 
12164700 5527.53 -595.467 1520.87 -647.003 731.987 976.943 
8853.5 2
12164701 6008.75 554.688 1666.25 -729.134 812.28 1091.53 
12164700 5180.88 -229.062 1501 -677.067 715.633 985.165 
8854 2
12164701 5709.13 896.8 1661.47 -586.334 669.496 889.951 
12164700 4936.67 171.533 1518 -477.903 783.945 918.129 
8854.5 2
12164701 5346.53 1080.2 1683.67 -732.525 370.505 820.894 
12164700 4518.4 593.733 1510.33 -844.983 852.929 1200.62 
8855 2
12164701 4859.4 1407.13 1646.4 -984.108 660.471 1185.2 
12164700 4102.73 939.933 1551.07 -839.731 699.394 1092.84 
8855.5 2
12164701 4312.47 1629.33 1648.2 -1104.92 448.889 1192.62 
12164700 3667.53 1151.67 1573.47 -879.192 427.744 977.724 
8856 2
12164701 3683.2 1800.33 1660.07 -1271.25 345.455 1317.35 
12164700 3245.87 1247.73 1585 -851.852 194.074 873.68 
8856.5 2
12164701 3117.53 2075.53 1655.27 -1142.76 555.96 1270.82 
12164700 2676.47 1538 1548.93 -1150.3 586.397 1291.15 
8857 2
12164701 2563.31 2228.94 1683.94 -1082.46 299.618 1123.16 
12164700 2168.94 1635.75 1518.69 -991.268 190.918 1009.49 
8857.5 2
12164701 2034.13 2392.6 1696.27 -1035.58 320.279 1083.97 
12164700 1660.93 1795.27 1506.13 -994.137 312.166 1042 
8858 2
12164701 1555.93 2445 1732.53 -966.061 105.859 971.843 
12164700 1211.4 1793.27 1498.73 -908.148 -4.0404 908.157 
8858.5 2
12164701 1113.2 2576.6 1749.8 -894.411 265.859 933.087 
12164700 780.533 1936.2 1517.6 -870.438 288.754 917.083 
8859 2
12164701 504.067 2677.4 1732.73 -1230.57 203.636 1247.31 
12164700 309.333 1976.33 1503.13 -951.919 81.0774 955.366 
8859.5 2
12164701 -142.6 2607.27 1738.6 -1306.4 -141.684 1314.06 
12164700 -199.533 2010.73 1533.33 -1028.01 69.4949 1030.36 
8860 2
12164701 -747.75 2796.5 1722.75 -1181.93 369.596 1238.37 
12164700 -685.688 2111.44 1525.12 -949.52 196.688 969.677 
8860.5 2
12164701 -1366.13 2975.53 1713.33 -1210.14 350.359 1259.84 
12164700 -1278.07 2129.27 1567.33 -1159.25 34.8907 1159.78 
8861 2
12164701 -1863.53 3198.6 1674.53 -1004.85 450.64 1101.27 
12164700 -1837 2271.67 1571.4 -1129.16 287.677 1165.23 
8861.5 2
12164701 -2345.07 3167 1697.87 -972.795 -63.8384 974.887 
12164700 -2338 2347.6 1563.6 -1012.12 153.401 1023.68 
8862 2
12164701 -2885.13 3254.27 1714.8 -1091.04 176.296 1105.2 
12164700 -2708.27 2511.6 1552.87 -748.013 331.313 818.103 
8862.5 2
12164701 -3520.8 3249 1873.67 -1284.18 -10.6397 1284.22 
12164700 -3168.47 2709.13 1600.93 -929.697 399.057 1011.72 
8863 2
12164701 -4039.2 3347.8 1813.53 -1047.27 199.596 1066.12 
12164700 -3668.2 2803.13 1691.4 -1009.56 189.899 1027.27 
8863.5 2
12164701 -4495.44 3380.88 1766.56 -891.089 64.5996 893.427 
12164700 -4175.75 2761 1623.62 -991.309 -82.2917 994.718 
8864 2
12164701 -5069.2 3539.33 1711.8 -1122.82 310.095 1164.86 
12164700 -4725.53 2910.27 1566.53 -1075.9 292.107 1114.85 
8864.5 2
12164701 -5591.27 3650.6 1335.4 -1054.68 224.781 1078.37 
12164700 -5335.13 2841.27 1207.33 -1231.52 -139.394 1239.38 
8865 2
12164701 -6064.87 3761.87 1405.53 -956.768 224.781 982.818 
12164700 -5911.67 2924.47 1239.27 -1164.71 168.081 1176.78 
8865.5 2
12164701 -6553.33 3731.27 1567.93 -986.801 -61.8182 988.736 
12164700 -6375.67 3020.73 1423.07 -937.374 194.478 957.336 
8866 2
12164701 -6997.4 3642.53 1510.13 -897.104 -179.259 914.839 
12164700 -6916.73 3026.33 1377.07 -1093.06 11.3131 1093.12 
8866.5 2
12164701 -7451.75 3694.88 1488.88 -887.402 102.23 893.271 
12164700 -7346.19 3008.25 1334.69 -838.778 -35.319 839.521 
8867 2
12164701 -8096.93 3621 1444.33 -1262.59 -144.569 1270.84 
12164700 -7816.73 3043.2 1314.13 -920.833 68.3953 923.37 
8867.5 2
12164701 -8867.13 3823.27 1534.6 -1555.96 408.62 1608.72 
12164700 -8420.13 3188.6 1358.4 -1218.99 293.737 1253.88 
8868 2
12164701 -9397 3736.47 1509.27 -1070.44 -175.354 1084.71 
12164700 -9117.33 3072.27 1352.93 -1408.48 -235.017 1427.96 
8868.5 2
12164701 -9899.53 3849.2 1534.73 -1015.22 227.744 1040.45 
12164700 -9513.73 3099.67 1370.73 -800.808 55.3535 802.719 
8869 2
12164701 -10345.4 4026.6 1560.13 -900.741 358.384 969.419 
12164700 -10033.7 3005.47 1351.73 -1050.37 -190.303 1067.47 
8869.5 2
12164701 -10842.3 4018.67 1537.33 -1003.77 -16.0269 1003.9 
12164700 -10574.1 3172.27 1398.47 -1091.72 336.97 1142.54 
8870 2
12164701 -11367.1 3978.44 1556 -1023.12 -78.4194 1026.12 
12164700 -11065.9 3176.81 1360.75 -958.813 8.86127 958.853 
8870.5 2
12164701 -11921.2 3988.2 1561.33 -1082.18 19.0674 1082.35 
12164700 -11602.5 3275.93 1390.33 -1047.91 193.595 1065.64 
8871 2
12164701 -12451.1 4012.27 1553.13 -1070.57 48.6195 1071.68 
12164700 -12114.1 3297.2 1375.6 -1033.67 42.963 1034.56 
8871.5 2
12164701 -13024.4 3961.87 1509.73 -1158.11 -101.818 1162.58 
12164700 -12667.9 3384.47 1365.87 -1118.79 176.296 1132.59 
8872 2
12164701 -13539 4171.07 1529.8 -1039.6 422.626 1122.22 
12164700 -13290.7 3438.87 1371.93 -1258.18 109.899 1262.97 
8872.5 2
12164701 -14004.3 4182.87 1542.27 -939.933 23.8384 940.235 
12164700 -13795.9 3536.73 1385.87 -1020.61 197.71 1039.58 
8873 2
12164701 -14581.7 4219.13 1519.4 -1166.46 73.266 1168.76 
12164700 -14303.6 3570.6 1377.93 -1025.59 68.4175 1027.87 
8873.5 2
12164701 -15083.1 4304 1506.81 -979.289 165.755 993.218 
12164700 -14838.4 3546.94 1326.12 -1044.6 -46.2158 1045.63 
8874 2
12164701 -15616.9 4351.4 1519 -1044.76 92.7593 1048.87 
12164700 -15387.8 3687.93 1355.53 -1075.07 275.921 1109.92 
8874.5 2
12164701 -16080.9 4367.33 1486.27 -937.374 32.1886 937.926 
12164700 -15921.5 3554.73 1345.73 -1078.25 -269.091 1111.32 
8875 2
12164701 -16596.9 4357.27 1503.27 -1042.29 -20.3367 1042.49 
12164700 -16558.5 3730.8 1365.93 -1286.73 355.69 1334.99 
8875.5 2
12164701 -17153.5 4560.2 1461.33 -1124.58 409.966 1196.98 
12164700 -17096 3661.53 1336.93 -1085.93 -139.933 1094.9 
8876 2
12164701 -17687.4 4728.8 1468.13 -1078.52 340.606 1131.02 
12164700 -17510.4 3637.33 1293.8 -837.172 -48.8889 838.598 
8876.5 2
12164701 -18212.5 4683.53 1431.4 -1060.74 -91.4478 1064.68 
12164700 -18008.2 3706.93 1270 -1005.66 140.606 1015.44 
8877 2
12164701 -18812.6 4595.12 1412.5 -1172.18 -172.673 1184.83 
12164700 -18597.1 3855.25 1276.94 -1150.12 289.681 1186.04 
8877.5 2
12164701 -19409.1 4599.13 1393.53 -1167.34 7.8441 1167.36 
12164700 -19139.9 3837.2 1171.2 -1062.37 -35.3229 1062.96 
8878 2
12164701 -20038.8 4704.27 1444.27 -1272.05 212.391 1289.66 
12164700 -19703.5 3963.27 1194.33 -1138.59 254.68 1166.72 
8878.5 2
12164701 -20494.9 4827.2 1454.67 -921.481 248.35 954.362 
12164700 -20253.1 4181.67 1271.27 -1110.17 441.212 1194.63 
8879 2
12164701 -20938.1 4856.07 1354.2 -895.219 58.3165 897.116 
12164700 -20658.5 4111.93 1215.67 -819.125 -140.875 831.15 
8879.5 2
12164701 -21299.5 5072.27 1466 -730.101 436.768 850.772 
12164700 -21460.1 4236.2 1285.2 -1619.26 251.044 1638.6 
8880 2
12164701 -21904.8 5004.75 1280.25 -1182.19 -131.868 1189.53 
12164700 -21976.4 4208.81 1338.5 -1008.54 -53.4912 1009.95 
8880.5 2
12164701 -22816.3 4583.73 1545.2 -1783.79 -823.907 1964.87 
12164700 -22351.5 4107.27 1114.4 -733.912 -198.72 760.34 
8881 2
12164701 -23333 4549.6 1749.8 -1043.91 -68.9562 1046.18 
12164700 -23231.4 3951.47 1425.33 -1777.64 -314.747 1805.29 
8881.5 2
12164701 -23934.3 4435.53 1727.67 -1212.23 -229.973 1233.85 
12164700 -23704.1 3882.53 1519.2 -953.091 -138.978 963.171 
8882 2
12164701 -24521.1 4458.87 1695.47 -1183.06 47.043 1184 
12164700 -24097.6 3873.07 1514.93 -793.28 -19.086 793.509 
8882.5 2
12164701 -25091.7 4362.33 1708.2 -1152.86 -195.017 1169.24 
12164700 -24706 3783.93 1547.8 -1229.09 -180.067 1242.21 
8883 2
12164701 -25463.2 4218.4 1722.73 -748.925 -290.188 803.18 
12164700 -25169.4 3551 1530.87 -934.274 -469.624 1045.66 
8883.5 2
12164701 -25847.9 3997.12 1702.69 -751.44 -432.178 866.857 
12164700 -25479.8 3446.38 1528.81 -606.152 -204.346 639.67 
8884 2
12164701 -26358.9 3743.07 1675.6 -999.861 -497.179 1116.65 
12164700 -25960.5 3236.47 1542.73 -940.737 -410.78 1026.51 
8884.5 2
12164701 -26875.1 3550.73 1695.87 -1040.73 -387.769 1110.62 
12164700 -26375.3 3014.33 1536.67 -836.29 -447.849 948.657 
8885 2
12164701 -27304.6 3243.8 1681.87 -867.744 -620.067 1066.52 
12164700 -26767.3 2763.93 1556.6 -792.054 -505.859 939.81 
8885.5 2
12164701 -27780.7 3001.93 1690.47 -961.751 -488.62 1078.76 
12164700 -27221.9 2532.87 1572 -918.249 -466.801 1030.09 
8886 2
12164701 -28249.7 2692.47 1718.87 -947.609 -625.185 1135.26 
12164700 -27700.9 2373.6 1591.87 -967.677 -321.751 1019.77 
8886.5 2
12164701 -28774.8 2518.67 1715.33 -1060.74 -351.111 1117.34 
12164700 -28198.4 2276.07 1571.33 -1005.12 -197.037 1024.25 
8887 2
12164701 -29229.4 2239.25 1715.38 -887.842 -545.736 1042.16 
12164700 -28557.7 2217.44 1592.56 -701.733 -114.51 711.015 
8887.5 2
12164701 -29760.3 2015.8 1711.07 -1039.06 -437.28 1127.32 
12164700 -28936 2201.47 1591.53 -740.338 -31.2541 740.997 
8888 2
12164701 -30175.8 1819.4 1736.6 -839.327 -396.768 928.382 
12164700 -29285.8 2287.2 1599 -706.667 173.199 727.582 
8888.5 2
12164701 -30512.3 1682.07 1730.67 -679.731 -277.441 734.171 
12164700 -29667.2 2239.67 1542.2 -770.505 -96.0269 776.466 
8889 2
12164701 -30806.9 1587.67 1722.93 -595.152 -190.707 624.96 
12164700 -30099.9 2078.2 1552.93 -874.074 -326.195 932.957 
8889.5 2
12164701 -31091.1 1384.2 1720.13 -573.118 -410.215 704.799 
12164700 -30505.3 2023.73 1579.4 -817.473 -109.812 824.816 
8890 2
12164701 -31326.3 1223.2 1735.13 -474.194 -324.597 574.65 
12164700 -30910.9 1876.53 1581.6 -817.742 -296.774 869.929 
8890.5 2
12164701 -31461.7 1267.81 1738.5 -264.364 87.1338 278.353 
12164700 -31348.4 1764.75 1574.69 -854.5 -218.327 881.951 
8891 2
12164701 -31537 1165.93 1697 -147.383 -199.372 247.933 
12164700 -31773.7 1590.47 1548.33 -832.281 -341.063 899.454 
8891.5 2
12164701 -31595.2 1236.07 1693.13 -117.576 141.684 184.115 
12164700 -32186.3 1288.53 1502.67 -833.401 -609.966 1032.77 
8892 2
12164701 -31706 1306.33 1691.73 -223.838 141.953 265.055 
12164700 -32617.2 957.4 1454.73 -870.572 -668.956 1097.91 
8892.5 2
12164701 -31834.5 1291.53 1664.67 -259.663 -29.899 261.379 
12164700 -32955.7 678.733 1414.07 -683.906 -562.963 885.807 
8893 2
12164701 -31879.9 1401.87 1665.4 -91.7172 222.896 241.028 
12164700 -33218 546.667 1503.6 -529.832 -266.801 593.215 
8893.5 2
12164701 -31875.7 1671.2 1668.13 8.61953 544.108 544.176 
12164700 -33446.9 420.467 1485.73 -462.492 -254.949 528.108 
8894 2
12164701 -31886.1 1889 1703.06 -20.3044 425.391 425.875 
12164700 -33558.1 347.625 1463.31 -217.049 -142.269 259.52 
8894.5 2
12164701 -31803.7 2086.47 1735.33 161.244 386.432 418.723 
12164700 -33540.5 454.333 1502.4 34.4341 208.823 211.643 
8895 2
12164701 -31865.9 2146 1738.8 -125.657 120.269 173.938 
12164700 -33491.2 532.333 1502.67 99.5286 157.576 186.376 
8895.5 2
12164701 -31901.5 2195.67 1761.6 -71.9192 100.337 123.45 
12164700 -33527.6 463.867 1507.33 -73.5354 -138.316 156.649 
8896 2
12164701 -31853.5 2289.27 1760 96.9697 189.091 212.505 
12164700 -33565 485.8 1489.93 -75.5556 44.3098 87.5899 
8896.5 2
12164701 -31513.7 2499.93 1760 686.465 425.589 807.688 
12164700 -33566.6 504.8 1490.2 -3.23232 38.3838 38.5197 
8897 2
12164701 -31427.5 2781.06 1760 168.294 549.08 574.293 
12164700 -33624.6 551.75 1491.88 -113.208 91.6992 145.687 
8897.5 1
12164700 -33699.6 556.333 1492.2 -146.844 8.96934 147.118 
8898 1
12164700 -33848.7 541.2 1495.33 -301.279 -30.5724 302.827 
8898.5 1
12164700 -33855.9 425.8 1505.07 -14.5455 -233.131 233.585 
8899 1
12164700 -33843.2 378 1503 25.7239 -96.5657 99.9332 
8899.5 1
12164700 -33832.8 401.267 1510.87 21.0101 47.0034 51.4853 
8900 1
12164700 -33778.5 398.667 1520.33 109.63 -5.25253 109.755 
8900.5 1
12164700 -33759.8 357.062 1505.31 36.6862 -81.2581 89.1558 
8901 1
12164700 -33757.7 425.133 1504 3.94651 133.211 133.269 
8901.5 1
12164700 -33747 422.2 1501.4 21.6835 -5.92593 22.4787 
8902 1
12164700 -33734.9 366.667 1502.33 24.5118 -112.189 114.835 
8902.5 1
12164700 -33606.3 194.8 1486.4 259.798 -347.205 433.643 
8903 1
12164700 -33566 264.6 1480.73 81.3468 141.01 162.792 
8903.5 1
12164700 -33578 250.067 1491.07 -24.2424 -29.3603 38.0752 
8904 1
12164700 -33567.7 236 1492.81 20.1416 -27.474 34.0661 
8904.5 1
12164700 -33486.6 193.4 1497.2 158.684 -83.3659 179.25 
8905 1
12164700 -33382.5 204.8 1484.53 210.37 23.0303 211.627 
8905.5 1
12164700 -33366.5 219.4 1489.33 32.3232 29.4949 43.7578 
8906 1
12164700 -33414.2 152.8 1486.27 -96.431 -134.545 165.534 
8906.5 1
12164700 -33469.7 119.267 1473 -111.962 -67.6075 130.791 
8907 1
12164700 -33385.5 181.4 1485.13 169.758 125.269 210.974 
8907.5 1
12164700 -33388.4 162.938 1486.12 -5.55013 -36.0596 36.4842 
8908 1
12164700 -33454.9 166.333 1488.27 -130.251 6.64547 130.421 
8908.5 1
12164700 -33593 324.133 1498.27 -278.923 318.788 423.584 
8909 1
12164700 -33611.5 401.2 1504.2 -37.4411 155.69 160.129 
8909.5 1
12164700 -33649.7 411.067 1510.67 -77.1717 19.9327 79.7044 
8910 1
12164700 -33525.7 439.267 1495.07 250.505 56.9697 256.901 
8910.5 1
12164700 -33591.4 379.875 1498.62 -128.206 -115.999 172.895 
8911 1
12164700 -33647.7 423.933 1495.53 -110.16 86.2198 139.889 
8911.5 1
12164700 -33656.3 396.2 1507.47 -17.5084 -56.0269 58.6989 
8912 1
12164700 -33787 469.067 1513.2 -263.973 147.205 302.244 
8912.5 1
12164700 -33746.7 509 1509.53 81.3468 80.6734 114.567 
8913 1
12164700 -33720.2 529.4 1508.13 53.6027 41.2121 67.6143 
8913.5 1
12164700 -33721.2 511.933 1513.4 -2.0202 -35.2862 35.344 
8914 1
12164700 -33730.2 436.938 1512.81 -17.6413 -146.191 147.251 
8914.5 1
12164700 -33745.9 339.667 1500.8 -30.6315 -189.982 192.436 
8915 1
12164700 -33741.6 462.133 1514.47 8.71898 246.412 246.566 
8915.5 1
12164700 -33738.6 551.667 1509.8 6.06061 180.875 180.977 
8916 1
12164700 -33709.2 534.533 1505.33 59.3939 -34.6128 68.7436 
8916.5 1
12164700 -33714.3 504.4 1505.4 -10.3704 -60.8754 61.7524 
8917 1
12164700 -33609.5 414.133 1501.73 211.852 -182.357 279.527 
8917.5 1
12164700 -33659.3 399.75 1498.25 -97.3551 -28.0924 101.327 
8918 1
12164700 -33686.1 383.4 1509.07 -52.487 -31.9961 61.4706 
8918.5 1
12164700 -33755.5 476 1516.6 -140.202 187.071 233.778 
8919 1
12164700 -33774.6 435.267 1529.73 -38.5185 -82.2896 90.8584 
8919.5 1
12164700 -33735.3 400.8 1511.4 79.4613 -69.6296 105.652 
8920 1
12164700 -33454.5 375.933 1497.6 567.273 -50.2357 569.493 
8920.5 1
12164700 -33317.1 319.867 1492.87 277.576 -113.266 299.796 
8921 1
12164700 -33284.8 296.75 1494.25 63.1185 -45.1497 77.6044 
8921.5 1
12164700 -33317.4 216.533 1485.93 -63.8943 -156.98 169.485 
8922 1
12164700 -33382.7 138.867 1476.13 -131.987 -156.902 205.034 
8922.5 1
12164700 -33415.7 119.067 1484.33 -66.6667 -40 77.746 
8923 1
12164700 -33512.7 160.467 1486.2 -195.96 83.6364 213.062 
8923.5 1
12164700 -33455.3 161.867 1472.2 116.094 2.82828 116.129 
8924 1
12164700 -33412.1 164.812 1473.75 84.2611 5.75358 84.4573 
8924.5 1
12164700 -33369.3 178.2 1476.27 83.741 26.1986 87.7435 
8925 1
12164700 -33352 178.733 1471.33 35.0168 1.07744 35.0334 
8925.5 1
12164700 -33491.1 196.933 1482.27 -280.943 36.7677 283.338 
8926 1
12164700 -33494 115.733 1483.4 -5.92593 -164.04 164.147 
8926.5 1
12164700 -33539.1 300.933 1503.33 -91.0438 374.141 385.059 
8927 1
12164700 -33622.5 421.067 1523.8 -168.485 242.694 295.444 
8927.5 1
12164700 -33567.6 404.062 1514.44 107.026 -33.1465 112.041 
8928 1
12164700 -33526.6 367.933 1508.27 80.1614 -70.7029 106.887 
8928.5 1
12164700 -33575.7 362.067 1517.47 -98.9247 -11.828 99.6293 
8929 1
12164700 -33594.9 373.4 1506.93 -38.7097 22.8495 44.9504 
8929.5 1
12164700 -33551.9 418.2 1513.87 86.8687 90.5051 125.449 
8930 1
12164700 -33553.8 385.467 1515.47 -3.90572 -66.1279 66.2432 
8930.5 1
12164700 -33546.9 401 1500.67 14.0067 31.3805 34.3646 
8931 1
12164700 -33540.4 375 1498.94 12.679 -50.7812 52.3402 
8931.5 1
12164700 -33564.1 331.6 1501.47 -46.3633 -84.9315 96.7622 
8932 1
12164700 -33547.6 326.667 1504.27 33.266 -9.96633 34.7268 
8932.5 1
12164700 -33606.2 341.8 1507.93 -118.384 30.5724 122.268 
8933 1
12164700 -33559.6 255.8 1490.6 94.1414 -173.737 197.604 
8933.5 1
12164700 -33570.9 355 1487.07 -22.8495 200 201.301 
8934 1
12164700 -33612.7 334.2 1492.07 -84.3098 -42.0202 94.201 
8934.5 1
12164700 -33561.8 378.25 1490.75 99.3245 86.0352 131.406 
8935 1
12164700 -33541.8 332.533 1472.67 39.0869 -89.2904 97.4708 
8935.5 1
12164700 -33526.8 303.133 1487.87 30.303 -59.3939 66.6777 
8936 1
12164700 -33490.3 448.067 1472.53 73.67 292.795 301.92 
8936.5 1
12164700 -33480.7 550.467 1483.07 19.5286 206.869 207.788 
8937 1
12164700 -33512.5 651.933 1501.4 -64.3771 204.983 214.855 
8937.5 1
12164700 -33549.8 661.4 1520 -75.2862 19.1246 77.6773 
8938 1
12164700 -33576.1 654.312 1494.06 -51.2939 -13.8428 53.129 
8938.5 1
12164700 -33678.7 466.133 1481.67 -200.529 -367.537 418.683 
8939 1
12164700 -33755 191 1398.4 -154.074 -555.825 576.784 
8939.5 1
12164700 -33770.2 156.933 1325.67 -30.7071 -68.8215 75.3613 
8940 1
12164700 -33658.2 116.6 1302.8 225.806 -81.3172 240.002 
8940.5 1
12164700 -33678.1 310.667 1309.93 -40.1347 392.054 394.103 
8941 1
12164700 -33705.3 234.733 1294.67 -54.9495 -153.401 162.945 
8941.5 1
12164700 -33727.4 84.5 1261.88 -43.3024 -293.424 296.602 
8942 1
12164700 -33754.3 53.7333 1256.67 -52.5309 -60.0911 79.8151 
8942.5 1
12164700 -33778.1 44.2 1251 -48.0808 -19.2593 51.7946 
8943 1
12164700 -33768.5 99.4667 1250.53 19.3939 111.65 113.322 
8943.5 1
12164700 -33777.6 141.067 1288.07 -18.3165 84.0404 86.0133 
8944 1
12164700 -33751.1 68.9333 1290.2 53.6027 -145.724 155.27 
8944.5 1
12164700 -33800 32.1333 1298.33 -98.6559 -74.1935 123.441 
8945 1
12164700 -33873.9 126.688 1296.19 -144.409 184.676 234.434 
8945.5 1
12164700 -33899.2 260.6 1292.07 -49.3408 261.548 266.161 
8946 1
12164700 -33851.8 292.067 1303.93 95.7576 63.569 114.937 
8946.5 1
12164700 -33771 270.8 1300.2 163.232 -42.963 168.792 
8947 1
12164700 -33815.6 215.667 1290.93 -90.101 -111.38 143.261 
8947.5 1
12164700 -33848.6 31.4667 1311.8 -66.6667 -372.121 378.046 
8948 1
12164700 -33828.5 103.067 1295.53 40.6734 144.646 150.256 
8948.5 1
12164700 -33769.6 221.375 1298.19 115.047 231.071 258.127 
8949 1
12164700 -33749.2 223.733 1286.67 39.8483 4.61513 40.1147 
8949.5 1
12164700 -33775.1 179.867 1287 -52.1797 -88.2629 102.533 
8950 1
12164700 -33770.8 237.6 1420.4 8.73656 116.398 116.725 
8950.5 1
12164700 -33777.6 239.733 1362.73 -13.7374 4.30976 14.3976 
8951 1
12164700 -33766.9 221.533 1305.47 21.6835 -36.7677 42.6853 
8951.5 1
12164700 -33696.9 108.467 1287.8 141.279 -228.418 268.579 
8952 1
12164700 -33654.4 64.125 1284 82.8379 -86.436 119.722 
8952.5 1
12164700 -33690.9 4.93333 1319.67 -71.2809 -115.609 135.817 
8953 1
12164700 -33732.9 65.8667 1315.93 -84.7138 123.098 149.43 
8953.5 1
12164700 -33790.3 90.8667 1298 -115.493 50.3018 125.972 
8954 1
12164700 -33817.5 106.133 1319.47 -54.9731 30.7796 63.0034 
8954.5 1
12164700 -33733.3 232.267 1293.2 169.416 253.789 305.141 
8955 1
12164700 -33729.5 195.067 1332.67 7.81145 -75.1515 75.5564 
8955.5 1
12164700 -33787.9 154.733 1310.47 -117.98 -81.4815 143.382 
8956 1
12164700 -33691.4 44.5625 1284.56 188.338 -215.177 285.959 
8956.5 1
12164700 -33671.5 98.8 1287.47 39.0819 106.14 113.106 
8957 1
12164700 -33726.2 313.333 1284.53 -110.572 433.401 447.283 
8957.5 1
12164700 -33774.5 319.6 1264.27 -97.6431 12.6599 98.4604 
8958 1
12164700 -33680.4 382.333 1277.07 190.168 126.734 228.529 
8958.5 1
12164700 -33550.7 350.6 1460.4 261.953 -64.1077 269.683 
8959 1
12164700 -33551.1 430.625 1433.88 -0.642904 156.299 156.3 
8959.5 1
12164700 -33621.3 434.933 1376.07 -137.516 8.43118 137.775 
8960 1
12164700 -33663.6 452.133 1287.33 -85.3872 34.7475 92.1866 
8960.5 1
12164700 -33722 459.6 1206.47 -117.98 15.0842 118.94 
8961 1
12164700 -33794.4 386 1171.47 -146.263 -148.687 208.568 
8961.5 1
12164700 -33800.6 326 1204.8 -12.5253 -121.212 121.858 
8962 1
12164700 -33787 328.667 1241.53 27.4747 5.3872 27.9979 
8962.5 1
12164700 -33803.2 93.4375 1291.44 -31.6162 -459.432 460.519 
8963 1
12164700 -33759.5 43.5333 1336.27 85.4289 -97.6598 129.752 
8963.5 1
12164700 -33714.5 38.1333 1336.6 91.0438 -10.9091 91.695 
8964 1
12164700 -33732.6 3.53333 1298.33 -36.633 -69.899 78.9167 
8964.5 1
12164700 -33543.1 23.4667 1268.13 381.989 40.1882 384.097 
8965 1
12164700 -33500.5 9.46667 1244.53 86.1953 -28.2828 90.7168 
8965.5 1
12164700 -33449.2 206.133 1267.67 103.569 397.306 410.584 
8966 1
12164700 -33436.9 365.312 1382.31 23.9502 310.897 311.818 
8966.5 1
12164700 -33414.7 431.333 1354.33 43.4524 129.199 136.311 
8967 1
12164700 -33397.9 394.533 1331.87 33.871 -74.1935 81.5593 
8967.5 1
12164700 -33349.9 383 1319.33 96.9697 -23.2997 99.7296 
8968 1
12164700 -33425.3 453.333 1303.73 -152.189 142.088 208.207 
8968.5 1
12164700 -33550.1 460.8 1301.6 -252.256 15.0842 252.706 
8969 1
12164700 -33516.3 367.867 1310.47 68.4175 -187.744 199.822 
8969.5 1
12164700 -33438.2 118.375 1305.06 152.079 -486.339 509.562 
8970 1
12164700 -33413.5 106.933 1287.47 48.4049 -22.347 53.3144 
8970.5 1
12164700 -33515.6 79.0667 1287.6 -206.33 -56.2963 213.872 
8971 1
12164700 -33536.9 60.8667 1318.4 -42.8763 -36.6935 56.434 
8971.5 1
12164700 -33518.5 91.5333 1302.73 36.9624 61.828 72.0341 
8972 1
12164700 -33491.7 41.8667 1304.13 54.2761 -100.337 114.076 
8972.5 1
12164700 -33508.1 4.93333 1296.27 -33.266 -74.6128 81.6927 
8973 1
12164700 -33499 13.625 1310.12 17.8385 16.9759 24.6251 
8973.5 1
12164700 -33642.8 59 1369.87 -281.409 88.7965 295.086 
8974 1
12164700 -33689.5 67 1340.07 -94.2761 16.1616 95.6513 
8974.5 1
12164700 -33679.8 48.5333 1310.07 19.5286 -37.3064 42.1086 
8975 1
12164700 -33587.6 70.6 1303.4 186.263 44.5791 191.523 
8975.5 1
12164700 -33468.1 38 1286.6 241.347 -65.8586 250.171 
8976 1
12164700 -33465.5 56.8 1277.07 5.37634 37.9032 38.2826 
8976.5 1
12164700 -33533.1 174.625 1277.19 -132.145 230.127 265.369 
8977 1
12164700 -33545.7 147 1298.4 -24.5434 -54.0607 59.3711 
8977.5 1
12164700 -33634.4 90 1308.6 -179.259 -115.152 213.058 
8978 1
12164700 -33558.7 97.2667 1303.53 152.075 14.5917 152.773 
8978.5 1
12164700 -33593.1 82.7333 1374.67 -69.4949 -29.3603 75.4425 
8979 1
12164700 -33676.2 225.4 1339.4 -167.946 288.215 333.578 
8979.5 1
12164700 -33672.6 237.267 1302.87 7.27273 23.9731 25.052 
8980 1
12164700 -33692.9 142.875 1277.69 -39.7217 -184.359 188.589 
8980.5 1
12164700 -33563.9 -9 1299.47 252.585 -297.211 390.043 
8981 1
12164700 -33480.1 67.0667 1298.07 169.158 153.67 228.537 
8981.5 1
12164700 -33501.5 106.333 1291.27 -43.0976 79.3266 90.278 
8982 1
12164700 -33505 62.3333 1374.6 -7.12366 -88.7097 88.9952 
8982.5 1
12164700 -33530.1 5.26667 1350.2 -50.7744 -115.286 125.972 
8983 1
12164700 -33550.7 75.6 1385.6 -41.4815 142.088 148.019 
8983.5 1
12164700 -33482.5 127.75 1362.19 133.138 101.855 167.631 
8984 1
12164700 -33398.3 170.067 1342.6 164.71 82.8115 184.356 
8984.5 1
12164700 -33265.4 346 1434.87 268.552 355.421 445.471 
8985 1
12164700 -32931.7 636.533 1449.73 674.074 586.936 893.795 
8985.5 1
12164700 -32541.3 1129.93 1453.13 788.822 996.768 1271.14 
8986 1
12164700 -32216.3 1572.53 1500.87 656.431 894.141 1109.23 
8986.5 1
12164700 -32025.1 1945.47 1557.4 386.397 753.401 846.709 
8987 1
12164700 -31872.1 2294.12 1574.06 298.254 679.646 742.209 
