# Supplementary material for: Intrinsic group behaviour: Dependence of pedestrian dyad dynamics on principal social and personal features
Source: PLoS One. 2017 Nov 2;12(11):e0187253. doi: 10.1371/journal.pone.0187253 (PMC5667819; doi:10.1371/journal.pone.0187253)
Supplement: S1 Data Set — (ZIP) [file pone.0187253.s001.zip › set/trajectories/traj_2_0508_58.dat]

2 12152100 12152000 0 1 0 0 2 0 1 50 50 50 1721.57 1770.01 1673.12
8720 1
12152000 4073.43 3895.29 1519.43 0 0 0 
8720.5 1
12152000 4324.93 3372.4 1671.07 692.851 -1440.46 1598.42 
8721 2
12152100 5842.5 2796 1426.5 0 0 0 
12152000 4617 2753.4 1666.07 590.034 -1250.51 1382.72 
8721.5 2
12152100 5956.53 2506.27 1548 407.262 -1034.76 1112.02 
12152000 5011.47 2282.13 1686.93 796.902 -952.054 1241.56 
8722 2
12152100 6432.33 1883.67 1553.47 961.212 -1257.78 1583.01 
12152000 5427.53 1592.87 1722.93 840.539 -1392.46 1626.48 
8722.5 2
12152100 6745.33 1368.47 1560 632.323 -1040.81 1217.83 
12152000 5673.33 985.733 1693.6 496.566 -1226.53 1323.24 
8723 2
12152100 6983.75 867.25 1618.81 465.658 -978.939 1084.05 
12152000 6066.62 473 1692.12 768.148 -1001.43 1262.11 
8723.5 2
12152100 7301.27 235.467 1614.67 621.363 -1236.37 1383.72 
12152000 6426.8 -79.9333 1697.13 704.843 -1082.06 1291.38 
8724 2
12152100 7456.33 -279.2 1639.8 313.266 -1039.73 1085.9 
12152000 6785.4 -619.133 1703.73 724.444 -1089.29 1308.2 
8724.5 2
12152100 7860.07 -784.2 1640.07 815.623 -1020.2 1306.16 
12152000 7143.67 -1147.2 1705.27 723.771 -1066.8 1289.15 
8725 2
12152100 8324.07 -1283.27 1605.8 937.374 -1008.22 1376.65 
12152000 7554.33 -1679.13 1703.53 829.63 -1074.61 1357.6 
8725.5 2
12152100 8688.8 -1656.33 1648.13 736.835 -753.67 1054.01 
12152000 8014.2 -2229.33 1701.4 929.024 -1111.52 1448.64 
8726 2
12152100 9133.07 -2113 1642.93 897.508 -922.559 1287.1 
12152000 8479.07 -2720.13 1702.8 939.125 -991.515 1365.67 
8726.5 2
12152100 9587.06 -2603.56 1606.56 886.711 -958.13 1305.48 
12152000 8924.44 -3249.12 1701 869.865 -1033.19 1350.61 
8727 2
12152100 9956.8 -3068.8 1659 723.557 -910.445 1162.95 
12152000 9316.73 -3750.13 1718.53 767.702 -980.447 1245.25 
8727.5 2
12152100 10251.3 -3508.93 1591.6 594.882 -889.158 1069.81 
12152000 9683.53 -4178.47 1696.6 741.01 -865.32 1139.24 
8728 2
12152100 10613.1 -4038.87 1566 731.044 -1070.57 1296.36 
12152000 10144.1 -4713.33 1656.33 930.505 -1080.54 1425.97 
8728.5 2
12152100 11021.9 -4535.73 1601.4 825.724 -1003.77 1299.76 
12152000 10569 -5190.6 1650.8 858.316 -964.175 1290.87 
8729 2
12152100 11364.6 -5082.6 1560.93 692.391 -1104.78 1303.82 
12152000 10836.2 -5700.07 1649 539.798 -1029.23 1162.19 
8729.5 2
12152100 11834.7 -5598.8 1574.93 949.764 -1042.83 1410.51 
12152000 11258.5 -6259.73 1648.67 853.064 -1130.64 1416.36 
8730 2
12152100 12162.9 -6223.5 1621.81 641.024 -1220.12 1378.26 
12152000 11711.9 -6824.19 1698.44 885.563 -1102.45 1414.08 
8730.5 2
12152100 12580.5 -6689.67 1659.33 817.213 -912.264 1224.77 
12152000 12230.4 -7257.13 1752.13 1014.73 -847.252 1321.93 
8731 2
12152100 13021.5 -7200.47 1622.07 890.774 -1031.92 1363.21 
12152000 12701.1 -7770.6 1782.93 950.976 -1037.31 1407.25 
8731.5 2
12152100 13490.2 -7694.67 1671.47 946.936 -998.384 1376.03 
12152000 13040 -8171.87 1728.4 684.579 -810.64 1061.03 
8732 2
12152100 13989.8 -8078.07 1680.2 1009.29 -774.545 1272.24 
12152000 13295.7 -8758.47 1743.4 516.498 -1185.05 1292.72 
8732.5 2
12152100 14336.9 -8535.6 1656.4 701.145 -924.31 1160.15 
12152000 13776.7 -9236.07 1647.27 971.852 -964.848 1369.46 
8733 2
12152100 14777.2 -9042.69 1603.94 860.002 -990.405 1311.68 
12152000 14260.2 -9891.88 1734.75 944.246 -1280.88 1591.3 
8733.5 2
12152100 15231.2 -9689.2 1583.8 888.478 -1265.19 1546 
12152000 14786.6 -10431.8 1906.93 1030.16 -1056.6 1475.68 
8734 2
12152100 15754.7 -10122.9 1585.8 1057.51 -876.229 1373.35 
12152000 15057.5 -10878.5 1834.53 547.34 -902.492 1055.5 
8734.5 2
12152100 16079.3 -10532.3 1581 655.892 -827.071 1055.58 
12152000 15445.5 -11255.3 1796.4 783.704 -761.212 1092.54 
8735 2
12152100 16434 -10986.9 1567.33 716.498 -918.249 1164.71 
12152000 15839.1 -11698.7 1747.33 795.152 -895.623 1197.67 
8735.5 2
12152100 16930.7 -11335.4 1600.87 1003.5 -704.108 1225.88 
12152000 16430.5 -12210.4 1702.2 1194.75 -1033.8 1579.93 
8736 2
12152100 17581.9 -11989.6 1657.13 1315.42 -1321.62 1864.67 
12152000 17117.4 -12652.8 1636.53 1387.74 -893.737 1650.64 
8736.5 2
12152100 18406.3 -12322 1592.5 1610.25 -649.219 1736.2 
12152000 17659.6 -13059.5 1600.56 1058.91 -794.336 1323.73 
8737 2
12152100 18790.2 -12624.1 1610.53 751.248 -591.129 955.932 
12152000 18290.3 -13456.5 1616.27 1234.25 -776.973 1458.45 
8737.5 2
12152100 19273.5 -13084.7 1663.8 976.431 -930.64 1348.89 
12152000 18764.5 -13887.9 1722.67 957.98 -871.515 1295.09 
8738 2
12152100 19755.9 -13464.4 1683.67 974.545 -767.003 1240.17 
12152000 19280.1 -14166.9 1726.73 1041.62 -563.636 1184.34 
8738.5 2
12152100 20094.5 -13781.9 1685 683.906 -641.481 937.67 
12152000 19729.4 -14536.5 1727 907.744 -746.667 1175.38 
8739 2
12152100 20633.5 -14087.7 1642.87 1088.89 -617.778 1251.93 
12152000 20310.1 -14768.1 1734.47 1173.2 -467.879 1263.05 
8739.5 2
12152100 21127.8 -14324.4 1535.25 965.519 -462.313 1070.5 
12152000 20822.2 -15139.1 1645.56 1000.11 -724.471 1234.94 
8740 2
12152100 21689 -14520.6 1529.33 1098.21 -383.88 1163.37 
12152000 21400.1 -15475.4 1551.67 1130.88 -658.195 1308.48 
8740.5 2
12152100 22284.5 -14808.7 1442.93 1202.96 -582.088 1336.39 
12152000 21960.6 -15789.1 1529.27 1132.39 -633.805 1297.7 
8741 2
12152100 22961.9 -15137.4 1481.87 1368.62 -663.973 1521.18 
12152000 22660.5 -15986.4 1650.73 1414.01 -398.519 1469.09 
8741.5 2
12152100 23583.9 -15348.5 1537.33 1254.03 -425.672 1324.31 
12152000 23228.3 -16074.3 1696.93 1144.62 -177.151 1158.25 
8742 2
12152100 24087.2 -15502.4 1629.27 1014.65 -310.215 1061.01 
12152000 23788 -16340 1700.13 1128.49 -535.753 1249.21 
8742.5 2
12152100 24619 -15715.7 1574.8 1074.34 -430.976 1157.56 
12152000 24258.6 -16498.3 1670.07 950.707 -319.731 1003.03 
8743 2
12152100 25114.8 -15945.3 1600.81 968.384 -448.397 1067.16 
12152000 24764.5 -16753.6 1676.5 988.086 -498.625 1106.77 
8743.5 2
12152100 25625.8 -16207.9 1613.27 999.976 -513.805 1124.25 
12152000 25454.3 -17049 1686.13 1349.84 -578.156 1468.44 
8744 2
12152100 26245.7 -16376.1 1551.67 1252.39 -339.933 1297.7 
12152000 26045.7 -17319.8 1725.93 1194.88 -547.071 1314.17 
8744.5 2
12152100 26907.9 -16770.8 1603 1337.64 -797.306 1557.24 
12152000 26643.8 -17515.1 1749.73 1208.22 -394.478 1270.98 
8745 2
12152100 27430.5 -16898.9 1693.2 1055.76 -258.721 1087 
12152000 27195.3 -17781.4 1774.93 1114.07 -538.047 1237.2 
8745.5 2
12152100 28074.4 -17056.5 1827.87 1300.88 -318.384 1339.27 
12152000 27853.2 -17857.3 1769.87 1329.16 -153.266 1337.97 
8746 2
12152100 28557.4 -17384.5 1718.73 975.758 -662.761 1179.56 
12152000 28372 -18015 1749.8 1048.08 -318.653 1095.45 
8746.5 2
12152100 29060.2 -17558.7 1695.06 982.129 -340.145 1039.36 
12152000 28944.8 -18208.5 1664.5 1118.65 -377.93 1180.77 
8747 2
12152100 29695.1 -17694.7 1620.87 1237.46 -265.197 1265.56 
12152000 29536.3 -18368.2 1575.07 1153.18 -311.306 1194.46 
8747.5 2
12152100 30313.9 -17993.5 1564.4 1250.1 -603.636 1388.21 
12152000 30182.7 -18801.4 1492.13 1305.86 -875.152 1571.99 
8748 2
12152100 30936.1 -18225.3 1441.67 1257.1 -468.148 1341.44 
12152000 30744.4 -18927.6 1416.53 1134.68 -254.949 1162.97 
8748.5 2
12152100 31578.3 -18448.5 1322.2 1297.24 -451.044 1373.42 
12152000 31420.5 -19293.1 1357.8 1365.93 -738.451 1552.76 
8749 2
12152100 32188.3 -18694.2 1284.67 1232.46 -496.296 1328.63 
12152000 32135.5 -19669.5 1557.87 1444.31 -760.404 1632.25 
8749.5 2
12152100 33013.1 -19028.3 1593.73 1666.13 -675.017 1797.67 
12152000 33083.5 -19903.8 1725.27 1915.29 -473.266 1972.89 
8750 2
12152100 33667 -19190.8 1665.06 1277.21 -317.22 1316.02 
12152000 33638.7 -19992.9 1760.06 1084.29 -173.975 1098.15 
8750.5 2
12152100 34285.7 -19361.1 1682 1210.7 -333.301 1255.74 
12152000 34134.3 -20131.9 1771.47 969.822 -271.999 1007.24 
8751 2
12152100 34807.8 -19577.7 1623.8 1054.81 -437.71 1142.03 
12152000 34652.5 -20336.7 1789.13 1047 -413.872 1125.84 
8751.5 2
12152100 35443.2 -19766.5 1589.6 1283.64 -381.279 1339.07 
12152000 35126.8 -20575.2 1793.8 958.114 -481.751 1072.41 
8752 2
12152100 36120.1 -20060 1573.87 1367.54 -592.997 1490.58 
12152000 35692.7 -20860.5 1745.07 1143.16 -576.296 1280.21 
8752.5 2
12152100 36743.4 -20237.3 1641.2 1259.12 -358.114 1309.06 
12152000 36552.8 -21061.3 1789.13 1737.64 -405.791 1784.4 
8753 2
12152100 37444.7 -20499.1 1781.2 1416.84 -529.024 1512.38 
12152000 37131.4 -21275.6 1807.13 1168.89 -432.862 1246.46 
8753.5 2
12152100 38048.2 -20615.7 1779.56 1178.74 -227.645 1200.52 
12152000 37639.7 -21551.9 1824 992.749 -539.722 1129.98 
8754 2
12152100 38572.8 -20848.9 1781.6 1022.51 -454.67 1119.04 
12152000 38264 -21750.9 1852.87 1216.98 -387.776 1277.27 
8754.5 2
12152100 39097.5 -20980.9 1757 1060.07 -266.532 1093.06 
12152000 38814.9 -21986.7 1862.2 1113 -476.498 1210.71 
8755 2
12152100 39678.1 -21267.9 1698.07 1172.93 -579.798 1308.41 
12152000 39381.3 -22159.9 1872.67 1144.11 -349.764 1196.38 
8755.5 2
12152100 40233.8 -21508.1 1606.07 1122.56 -485.253 1222.95 
12152000 39957.1 -22421.9 1817.2 1163.23 -529.293 1277.99 
8756 2
12152100 40924.3 -21934.2 1614.53 1395.02 -860.875 1639.26 
12152000 40607.7 -22800.7 1691.67 1314.48 -765.387 1521.08 
8756.5 2
12152100 41447.4 -22111.9 1633.8 1056.7 -358.923 1115.99 
12152000 41234.3 -23136.6 1690.47 1265.86 -678.519 1436.24 
8757 2
12152100 42035.6 -22240.4 1608.69 1148.88 -250.993 1175.97 
12152000 41870.4 -23380.2 1691.56 1242.39 -475.879 1330.41 
8757.5 2
12152100 42650.7 -22691.9 1613.67 1203.73 -883.545 1493.19 
12152000 42607.6 -23669.9 1657.87 1442.59 -566.765 1549.93 
8758 2
12152100 43329.6 -22794.3 1556.07 1371.45 -206.869 1386.96 
12152000 43220.5 -23832.9 1699.67 1238.11 -329.428 1281.19 
8758.5 2
12152100 43861.8 -23000.1 1609.47 1075.15 -415.892 1152.79 
12152000 43810.2 -24092.1 1709.07 1191.38 -523.636 1301.38 
8759 2
12152100 44440.1 -23288.7 1635 1168.35 -583.03 1305.74 
12152000 44238.9 -24373.1 1751.53 865.993 -567.542 1035.4 
8759.5 2
12152100 44969.9 -23409.2 1682.53 1070.3 -243.367 1097.62 
12152000 44657.5 -24589.1 1746.73 845.791 -436.498 951.784 
8760 2
12152100 45464.7 -23566.2 1665.88 964.433 -306.14 1011.86 
12152000 45031.8 -24745.8 1719.44 729.467 -305.417 790.824 
8760.5 2
12152100 45836.5 -23753.5 1661.2 727.683 -366.504 814.768 
12152000 45409.5 -24880.5 1713.2 739.172 -263.511 784.737 
8761 2
12152100 46133.1 -23846.6 1641.93 599.057 -188.013 627.868 
12152000 45764.9 -24984.4 1734.93 717.98 -209.966 748.051 
8761.5 2
12152100 46444.5 -23809.6 1684.2 629.091 74.7475 633.516 
12152000 46177.4 -25092.8 1752.8 833.401 -218.99 861.692 
8762 2
12152100 46830 -23560.9 1716.6 778.855 502.492 926.884 
12152000 46403.1 -24757 1827.2 455.892 678.384 817.339 
8762.5 2
12152100 47094.5 -23752.8 1707 534.411 -387.744 660.258 
12152000 46796.2 -24392.6 1890.87 794.209 736.162 1082.91 
8763 1
12152000 46980.5 -24277.3 1866.27 372.391 232.997 439.275 
8763.5 1
12152000 47087.8 -24296.8 1802.56 209.408 -38.0534 212.837 
