# Supplementary material for: Intrinsic group behaviour: Dependence of pedestrian dyad dynamics on principal social and personal features
Source: PLoS One. 2017 Nov 2;12(11):e0187253. doi: 10.1371/journal.pone.0187253 (PMC5667819; doi:10.1371/journal.pone.0187253)
Supplement: S1 Data Set — (ZIP) [file pone.0187253.s001.zip › set/trajectories/traj_2_0508_55.dat]

2 12131100 12131000 0 0 0 1 0 1 0 20 20 20 1571.33 1596.29 1546.37
8590 1
12131000 6006.6 -2223.6 1530 0 0 0 
8590.5 1
12131000 6135.73 -2124.47 1514.93 391.313 300.404 493.324 
8591 1
12131000 6573.67 -2023.27 1507.8 884.714 204.444 908.029 
8591.5 2
12131100 7383.67 -2890.67 1533.33 0 0 0 
12131000 7034.13 -2001.73 1498.73 930.236 43.5017 931.252 
8592 2
12131100 7599.07 -3020.4 1516.27 722.819 -435.347 843.797 
12131000 7482.8 -2309.8 1519.07 904.57 -621.102 1097.28 
8592.5 2
12131100 7995.06 -3426.5 1477.88 773.429 -793.164 1107.84 
12131000 7939.12 -2721.25 1541.19 891.26 -803.613 1200.06 
8593 2
12131100 8475.47 -3808.2 1483.87 940.126 -746.967 1200.75 
12131000 8448.13 -3248.67 1578.2 996.102 -1032.13 1434.4 
8593.5 2
12131100 8777.6 -4185 1491.53 610.37 -761.212 975.703 
12131000 8898.67 -3564.53 1577.6 910.168 -638.114 1111.57 
8594 2
12131100 9186.93 -4590.47 1502.87 826.936 -819.125 1163.95 
12131000 9268.33 -3978.27 1595.53 746.801 -835.825 1120.85 
8594.5 2
12131100 9502.2 -4948.07 1517.6 636.902 -722.424 963.09 
12131000 9616.8 -4355.73 1539.27 703.973 -762.559 1037.82 
8595 2
12131100 9782.33 -5260.2 1478.13 565.926 -630.572 847.286 
12131000 9935.47 -4759.8 1514.87 643.771 -816.296 1039.61 
8595.5 2
12131100 10162.2 -5649.87 1454.87 767.407 -787.205 1099.37 
12131000 10294.3 -5147 1489.73 724.983 -782.222 1066.52 
8596 2
12131100 10453.8 -6092.5 1451.62 569.434 -864.518 1035.2 
12131000 10632.9 -5578.5 1464.94 661.336 -842.773 1071.28 
8596.5 2
12131100 10822 -6456.6 1423.8 720.646 -712.524 1013.42 
12131000 11054.2 -5993.4 1501.13 824.388 -811.937 1157.09 
8597 2
12131100 11230.6 -6987.47 1478.47 825.455 -1072.46 1353.34 
12131000 11406.9 -6445 1495.2 712.458 -912.323 1157.55 
8597.5 2
12131100 11680.9 -7354.47 1453.33 909.764 -741.414 1173.61 
12131000 11978.2 -6916.8 1594.73 1154.21 -953.131 1496.88 
8598 2
12131100 12195.1 -7737.4 1483.47 1038.65 -773.603 1295.09 
12131000 12416.5 -7253.33 1633.6 885.387 -679.865 1116.3 
8598.5 2
12131100 12622.5 -8206.93 1586.47 863.434 -948.552 1282.68 
12131000 12765.7 -7576.87 1626.73 705.589 -653.603 961.797 
8599 2
12131100 12912.5 -8519.47 1557.93 585.859 -631.38 861.32 
12131000 13148.6 -7894 1605.93 773.468 -640.673 1004.35 
8599.5 2
12131100 13291.1 -8923.25 1533.25 739.567 -788.639 1081.16 
12131000 13522.5 -8240.38 1553.12 730.273 -676.514 995.475 
8600 2
12131100 13755.8 -9244.07 1553.47 909.344 -627.821 1105.02 
12131000 14039.2 -8652.6 1538.53 1011.15 -806.703 1293.52 
8600.5 2
12131100 14155 -9653.93 1567.6 806.465 -828.013 1155.85 
12131000 14423.3 -8959.6 1569.2 775.892 -620.202 993.307 
8601 2
12131100 14786.3 -10070.9 1672.33 1275.29 -842.424 1528.41 
12131000 14836.8 -9533.33 1697.8 835.421 -1159.06 1428.76 
8601.5 2
12131100 15150 -10462.1 1631.53 734.815 -790.168 1079.04 
12131000 15207.3 -9832.27 1615.27 748.552 -603.906 961.786 
8602 2
12131100 15445.3 -10695.2 1610.2 596.633 -470.976 760.125 
12131000 15596.7 -10182.4 1673.13 786.532 -707.34 1057.81 
8602.5 2
12131100 15718.3 -10932.6 1581.94 533.162 -463.599 706.531 
12131000 15887.5 -10444.1 1694.69 568.034 -511.182 764.179 
8603 2
12131100 16183.5 -11276.1 1579.33 910.282 -672.35 1131.67 
12131000 16303.8 -10751.7 1635.87 814.677 -601.843 1012.87 
8603.5 2
12131100 16615.6 -11571.8 1583.87 872.997 -597.306 1057.78 
12131000 16796.1 -11069.5 1631 994.613 -642.155 1183.9 
8604 2
12131100 17330.3 -12080.3 1550.07 1443.77 -1027.21 1771.9 
12131000 17558.2 -11568.8 1592.07 1539.53 -1008.62 1840.51 
8604.5 2
12131100 18120.5 -12460 1459.67 1596.36 -767.138 1771.12 
12131000 18259.5 -11949.1 1547.4 1416.84 -768.215 1611.7 
8605 2
12131100 18605.1 -12815 1534.13 978.99 -717.172 1213.57 
12131000 18762.2 -12298.9 1597.07 1015.49 -706.801 1237.25 
8605.5 2
12131100 19036.5 -13131 1550.2 871.515 -638.384 1080.31 
12131000 19210.7 -12638.6 1615.53 905.993 -686.195 1136.52 
8606 2
12131100 19476 -13518.2 1558.31 858.464 -756.348 1144.12 
12131000 19590.2 -12990.2 1593.62 741.252 -686.694 1010.45 
8606.5 2
12131100 19825 -13836.2 1556.2 682.975 -622.211 923.905 
12131000 20015.7 -13333.5 1612.67 832.64 -671.779 1069.85 
8607 2
12131100 20238.8 -14263.1 1517.47 835.96 -862.357 1201.04 
12131000 20386.5 -13634.6 1575.6 749.226 -608.35 965.106 
8607.5 2
12131100 20747.9 -14547.4 1506.47 1028.42 -574.411 1177.96 
12131000 20785.1 -13930.1 1560.13 805.118 -597.037 1002.33 
8608 2
12131100 21200.5 -14777.1 1472.6 914.343 -464.108 1025.39 
12131000 21279.8 -14193.8 1532.8 999.461 -532.66 1132.54 
8608.5 2
12131100 21701 -15059.9 1395.93 1011.18 -571.313 1161.41 
12131000 21765.1 -14421.2 1508.93 980.471 -459.394 1082.76 
8609 2
12131100 22268.9 -15322.7 1355.38 1109.25 -513.192 1222.21 
12131000 22288.2 -14707.4 1438.75 1021.71 -558.936 1164.61 
8609.5 2
12131100 22816.1 -15529.1 1485 1070.83 -404.004 1144.51 
12131000 22858.9 -14958 1429.73 1116.67 -490.46 1219.63 
8610 2
12131100 23335.7 -15653.3 1507.53 1049.56 -250.774 1079.11 
12131000 23496.4 -15089.9 1502.47 1287.95 -266.532 1315.24 
8610.5 2
12131100 23837.8 -15958.9 1503.47 1014.41 -617.374 1187.51 
12131000 23961.6 -15339.9 1519 939.798 -504.916 1066.85 
8611 2
12131100 24350.6 -16100.1 1516.53 1035.96 -285.253 1074.51 
12131000 24398.7 -15545.7 1568.93 882.963 -415.758 975.95 
8611.5 2
12131100 24784.1 -16311.8 1477.4 875.69 -427.744 974.576 
12131000 24880.2 -15738.8 1554.07 972.795 -390.168 1048.12 
8612 2
12131100 25287.7 -16616.8 1473.07 1017.51 -616.162 1189.53 
12131000 25344.3 -15974.9 1701.07 937.643 -477.037 1052.02 
8612.5 2
12131100 25821.8 -16868 1481.44 1043 -490.625 1152.63 
12131000 25915.4 -16195.1 1648.25 1115.44 -430.062 1195.47 
8613 2
12131100 26355.5 -17151.7 1507.2 1044.59 -555.121 1182.93 
12131000 26489.4 -16407.6 1565.73 1123.21 -415.802 1197.71 
8613.5 2
12131100 27019.3 -17419.1 1592.67 1340.88 -540.337 1445.65 
12131000 27073.4 -16673.8 1594.67 1179.8 -537.778 1296.58 
8614 2
12131100 27436.7 -17633.2 1553.53 843.367 -432.458 947.78 
12131000 27541.7 -16978.4 1609.93 945.993 -615.354 1128.52 
8614.5 2
12131100 27894.3 -17836.7 1538.47 924.444 -411.178 1011.76 
12131000 28062.9 -17237.9 1656.53 1052.93 -524.31 1176.25 
8615 2
12131100 28407.8 -18131.3 1516.93 1037.31 -595.152 1195.91 
12131000 28474.8 -17399.8 1591.87 832.189 -327.003 894.13 
8615.5 2
12131100 28989.6 -18216.7 1478.67 1175.35 -172.525 1187.95 
12131000 28968.7 -17585.9 1570.8 997.845 -375.892 1066.3 
8616 2
12131100 29555.6 -18405.8 1442.69 1105.4 -369.173 1165.41 
12131000 29526.5 -17726.2 1524.75 1089.39 -274.186 1123.36 
8616.5 2
12131100 30219.1 -18813.4 1309.8 1298.44 -797.75 1523.93 
12131000 30220.3 -17984 1431.67 1357.8 -504.403 1448.46 
8617 2
12131100 30711 -19050.2 1195 993.805 -478.384 1102.95 
12131000 30778.5 -18355.6 1401.47 1127.54 -750.707 1354.59 
8617.5 2
12131100 31225.1 -19312.8 1142.8 1038.65 -530.505 1166.29 
12131000 31120.1 -18574.9 1295.4 690.101 -443.098 820.107 
8618 2
12131100 31759.2 -19590.4 1157.07 1078.92 -560.808 1215.97 
12131000 31702 -18881.1 1221.93 1175.62 -618.586 1328.43 
8618.5 2
12131100 32442.7 -19891 1365.27 1375.18 -604.829 1502.31 
12131000 32008 -19186.1 1227.33 615.694 -613.682 869.301 
8619 2
12131100 32863.5 -20051.5 1400.4 848.522 -323.522 908.105 
12131000 32652.1 -19407.4 1366.93 1298.66 -446.102 1373.14 
8619.5 2
12131100 33543.4 -20270.2 1600.69 1327.94 -427.189 1394.96 
12131000 33496.9 -19646.6 1555.44 1649.89 -467.114 1714.74 
8620 2
12131100 33951.5 -20609.3 1588.6 798.492 -663.56 1038.22 
12131000 33908.5 -19813.2 1544.4 805.594 -326.101 869.093 
8620.5 2
12131100 34473.7 -20924.6 1597.87 1055.08 -637.037 1232.48 
12131000 34317.7 -20100 1611.53 826.532 -579.394 1009.38 
8621 2
12131100 35070 -21261.9 1537.53 1204.58 -681.481 1383.99 
12131000 34782.7 -20418.7 1603.73 939.394 -643.906 1138.89 
8621.5 2
12131100 35613.5 -21463.3 1480.73 1097.91 -406.734 1170.83 
12131000 35259.7 -20757.3 1500.2 963.771 -683.906 1181.77 
8622 2
12131100 36200.3 -21667.7 1484.67 1185.59 -412.929 1255.44 
12131000 35790.1 -20963 1516.87 1071.52 -415.623 1149.3 
8622.5 2
12131100 36759.8 -21835.1 1595.25 1092.73 -326.945 1140.6 
12131000 36484.5 -21231.6 1540.31 1356.18 -524.658 1454.13 
8623 2
12131100 37228.8 -22057 1580.47 917.784 -434.32 1015.36 
12131000 36870.3 -21378.2 1549.53 755.055 -286.84 807.704 
8623.5 2
12131100 37687.5 -22206.1 1598.07 926.734 -301.279 974.477 
12131000 37366.9 -21417.1 1591.47 1003.1 -78.5185 1006.17 
8624 2
12131100 38142 -22553.1 1594.27 918.114 -700.875 1155.06 
12131000 37762.3 -21783.8 1613.6 798.923 -740.875 1089.57 
8624.5 2
12131100 38590.8 -22873.6 1551.27 904.839 -646.237 1111.91 
12131000 38102.5 -22046.1 1565.4 685.753 -528.763 865.937 
8625 2
12131100 39075.4 -23144 1520.2 978.99 -546.263 1121.08 
12131000 38398.3 -22412 1542.2 597.71 -739.259 950.664 
8625.5 2
12131100 39503.1 -23464.3 1510.33 864.108 -647.003 1079.49 
12131000 38780.1 -22727.4 1539.13 771.313 -637.172 1000.46 
8626 2
12131100 39868.2 -23975.1 1462.25 712.996 -997.77 1226.34 
12131000 39193.2 -23101.9 1528.94 806.868 -731.396 1089.03 
8626.5 2
12131100 40187.7 -24434.1 1418.87 625.334 -898.125 1094.38 
12131000 39523.2 -23548.9 1493.6 645.695 -874.739 1087.24 
8627 2
12131100 40491.7 -24856 1448.8 614.141 -852.391 1050.59 
12131000 39810.3 -24076.2 1475.67 580.067 -1065.32 1213.01 
8627.5 2
12131100 40737.4 -25167.1 1437.47 496.296 -628.418 800.761 
12131000 40073.8 -24556.3 1475.67 532.256 -969.966 1106.4 
8628 2
12131100 40881.4 -25408.5 1446.27 290.909 -487.677 567.853 
12131000 40289.4 -24874.9 1462.73 435.556 -643.636 777.159 
8628.5 2
12131100 40964.5 -25630.5 1460.53 167.946 -448.62 479.025 
12131000 40415.3 -25116.9 1467.73 254.411 -488.889 551.124 
8629 2
12131100 41065.7 -25745.9 1466.07 204.444 -232.997 309.976 
12131000 40528.9 -25288.7 1406.4 229.495 -346.936 415.972 
8629.5 2
12131100 41079.7 -25926.8 1491.12 27.2542 -353.41 354.459 
12131000 40664.4 -25407.1 1357.69 264.657 -231.364 351.529 
8630 2
12131100 41184.5 -25985.1 1454.13 205.047 -114.131 234.67 
12131000 40690.9 -25446.7 1306.67 51.8509 -77.381 93.1468 
8630.5 2
12131100 41301.8 -26002.5 1430.27 237.037 -35.0168 239.61 
12131000 40745.1 -25498.1 1376.87 109.495 -103.973 150.995 
8631 2
12131100 41378.7 -25966.1 1408.87 155.286 73.4007 171.76 
12131000 40702 -25553.5 1451.47 -87.138 -111.785 141.735 
8631.5 2
12131100 41329 -25977 1414.4 -100.337 -21.9529 102.71 
12131000 40766.9 -25479.5 1455.2 131.044 149.36 198.698 
8632 2
12131100 41365.9 -25985 1416.27 74.6128 -16.1616 76.3431 
12131000 40742.8 -25517.3 1465.67 -48.6195 -76.229 90.4141 
8632.5 2
12131100 41389.9 -25949.2 1396.62 46.7611 69.9463 84.1373 
12131000 40717.1 -25525.4 1460.69 -50.2686 -15.8366 52.7041 
8633 2
12131100 41340.3 -25948.5 1402.07 -96.9504 1.41063 96.9607 
12131000 40768.3 -25518.4 1449.13 100.204 13.6497 101.129 
8633.5 2
12131100 41323 -26038.4 1388.93 -35.0168 -181.684 185.027 
12131000 40724.1 -25574.3 1464.87 -89.2929 -112.862 143.913 
8634 2
12131100 41327.3 -26040.5 1398.07 8.75421 -4.17508 9.69884 
12131000 40749.3 -25469.9 1458.53 51.0438 210.909 216.998 
8634.5 2
12131100 41343.1 -25921.3 1430.47 31.7845 240.808 242.897 
12131000 40687.1 -25479.3 1445.53 -125.657 -18.9899 127.083 
8635 2
12131100 41463.6 -25882.9 1441.87 243.502 77.4411 255.519 
12131000 40793.5 -25419.1 1421.47 214.815 121.481 246.786 
8635.5 2
12131100 41661 -25847.5 1426.87 398.788 71.6498 405.173 
12131000 41013.1 -25280.3 1407.73 443.636 280.539 524.895 
8636 2
12131100 41867.2 -25760 1417.56 402.71 170.833 437.446 
12131000 41425.3 -25078.6 1353.88 805.168 393.831 896.325 
8636.5 2
12131100 42008.2 -25516.9 1381.4 275.954 475.799 550.032 
12131000 41799.8 -24871.9 1320.4 732.852 404.615 837.13 
8637 2
12131100 42129.4 -25358.8 1412.47 244.848 319.327 402.393 
12131000 42024.3 -24612.5 1386.27 453.468 524.04 693.002 
8637.5 2
12131100 42342.6 -25241.7 1437.87 430.707 236.498 491.365 
12131000 42110.3 -24503.9 1417 173.737 219.394 279.854 
8638 2
12131100 42561.6 -24972.3 1425.53 442.424 544.377 701.488 
12131000 42187.9 -24310.9 1487.73 156.768 389.899 420.235 
8638.5 2
12131100 42856.7 -24912.8 1537.8 596.229 120.135 608.212 
12131000 42560.7 -24089.8 1516.8 753.266 446.599 875.706 
8639 2
12131100 43270.6 -24947.8 1472.6 836.094 -70.7071 839.079 
12131000 43373.2 -24056.5 1502.53 1641.35 67.3401 1642.73 
8639.5 2
12131100 43715.6 -24890.1 1531.12 869.067 112.646 876.337 
12131000 44052.8 -24373.9 1467.88 1327.37 -619.938 1465 
8640 2
12131100 44262.7 -24900.1 1493.73 1070.78 -19.4553 1070.96 
12131000 44338.9 -24416.4 1514.8 559.793 -83.2192 565.945 
8640.5 2
12131100 44645.8 -24992.3 1515.67 773.872 -186.397 796.004 
12131000 44673.8 -24482.1 1547.47 676.633 -132.795 689.541 
8641 2
12131100 45295 -25017.2 1533.53 1311.52 -50.2357 1312.48 
12131000 45156 -24437.2 1540.67 974.141 90.7744 978.362 
8641.5 2
12131100 45726.5 -24978.7 1510.87 871.65 77.8451 875.119 
12131000 45704.2 -24466.4 1575 1107.47 -58.9899 1109.04 
8642 2
12131100 46386.1 -24742.4 1531 1332.53 477.306 1415.43 
12131000 46181.3 -24335.5 1638.2 963.906 264.377 999.505 
8642.5 2
12131100 46665.6 -24450 1529.44 545.89 571.094 790.028 
12131000 46830.8 -24009.1 1708.94 1268.51 637.638 1419.76 
8643 2
12131100 47246.1 -24602.2 1495.33 1136.02 -297.847 1174.41 
12131000 47467.3 -24162.6 1678.93 1245.64 -300.465 1281.36 
