# Supplementary material for: Intrinsic group behaviour: Dependence of pedestrian dyad dynamics on principal social and personal features
Source: PLoS One. 2017 Nov 2;12(11):e0187253. doi: 10.1371/journal.pone.0187253 (PMC5667819; doi:10.1371/journal.pone.0187253)
Supplement: S1 Data Set — (ZIP) [file pone.0187253.s001.zip › set/trajectories/traj_2_0508_54.dat]

2 12122900 12122801 0 1 0 0 2 0 1 35 20 50 1840.04 1911.71 1768.37
8548.5 1
12122801 46180.4 -20037.2 1806.62 0 0 0 
8549 2
12122900 44938.3 -18925.2 2117.69 0 0 0 
12122801 45694.4 -20301.4 1784.33 -1282.26 -696.966 1459.43 
8549.5 2
12122900 44509.1 -19269.3 2012.94 -895.997 -718.494 1148.5 
12122801 44985.4 -20646 1741.88 -1384.81 -673.047 1539.71 
8550 2
12122900 44330.2 -19861.2 1932.13 -350.147 -1158.29 1210.06 
12122801 44264.8 -20876.5 1726.93 -1410.13 -451.011 1480.5 
8550.5 2
12122900 43798.1 -20225.7 1899.33 -1075.02 -736.296 1302.99 
12122801 43541.8 -21081.5 1774.13 -1460.61 -414.276 1518.22 
8551 2
12122900 43233 -20386.5 1993.8 -1141.55 -324.848 1186.87 
12122801 42985 -21099.7 1825.13 -1124.85 -36.633 1125.44 
8551.5 2
12122900 42633 -20627.4 1971.07 -1212.12 -486.734 1306.2 
12122801 42375.5 -21238.9 1831.2 -1231.38 -281.347 1263.11 
8552 2
12122900 41938.6 -20523.4 1949.8 -1402.83 210.101 1418.47 
12122801 41676 -21150.4 1805.27 -1413.06 178.855 1424.34 
8552.5 2
12122900 41174.3 -20393.9 1910.93 -1543.97 261.549 1565.97 
12122801 40911.3 -20992.7 1766.07 -1544.78 318.653 1577.3 
8553 2
12122900 40808.8 -20434.2 1896.38 -713.908 -78.6214 718.224 
12122801 40102.8 -20822.8 1744.69 -1579.26 331.746 1613.73 
8553.5 2
12122900 39984.2 -20145.5 1894.53 -1613.72 565.011 1709.78 
12122801 39337.3 -20730.1 1828 -1497.88 181.499 1508.84 
8554 2
12122900 39084.4 -19825.5 1947.8 -1817.78 646.33 1929.26 
12122801 38675.1 -20577 1847.53 -1337.78 309.226 1373.05 
8554.5 2
12122900 38476.5 -19700.9 1963.8 -1228.01 251.717 1253.55 
12122801 38067.9 -20479.5 1846.27 -1226.8 196.902 1242.5 
8555 2
12122900 37922 -19461.9 1957.27 -1120.27 482.828 1219.89 
12122801 37327.5 -20393.8 1841.6 -1495.76 173.199 1505.75 
8555.5 2
12122900 37132.8 -19355 1942 -1594.34 216.027 1608.91 
12122801 36611.5 -20125.5 1798.07 -1446.46 542.088 1544.71 
8556 2
12122900 36164.4 -19137.9 1884.62 -1891.33 423.95 1938.27 
12122801 35944.1 -20008.8 1783.62 -1303.4 227.962 1323.19 
8556.5 2
12122900 35495.5 -18940.7 1897.53 -1309.01 385.918 1364.71 
12122801 35133.5 -19830.6 1773.8 -1586.29 348.63 1624.14 
8557 2
12122900 34811.5 -18795.3 1885 -1381.95 293.872 1412.85 
12122801 34450.6 -19671 1785.13 -1379.66 322.424 1416.84 
8557.5 2
12122900 34216.1 -18535.5 1881 -1202.69 524.848 1312.23 
12122801 33818.7 -19623.2 1754.13 -1276.63 96.5657 1280.28 
8558 2
12122900 33641.1 -18318.4 1840.6 -1161.75 438.519 1241.76 
12122801 33219.1 -19489.7 1768.13 -1211.31 269.764 1240.99 
8558.5 2
12122900 32907.2 -18112.3 1852.13 -1482.56 416.296 1539.9 
12122801 32606.3 -19440.6 1730.53 -1237.85 99.1246 1241.81 
8559 2
12122900 32290.7 -17955 1876 -1245.39 317.845 1285.31 
12122801 31861.3 -19053.9 1681.2 -1505.19 781.279 1695.87 
8559.5 2
12122900 31586.4 -17819.4 1821.38 -1375.58 264.771 1400.83 
12122801 30879.1 -18666.4 1576.06 -1918.37 756.82 2062.26 
8560 2
12122900 30603 -17456.7 1766.93 -1924.54 709.793 2051.25 
12122801 30215.9 -18385.7 1495 -1297.84 549.201 1409.26 
8560.5 2
12122900 29939.3 -17169.9 1838.8 -1340.74 579.529 1460.63 
12122801 29503.9 -18013.3 1624.13 -1438.25 752.323 1623.13 
8561 2
12122900 29278.1 -16956.7 1903 -1335.89 430.707 1403.61 
12122801 28796.9 -17767 1704.67 -1428.28 497.643 1512.49 
8561.5 2
12122900 28714.6 -16783.2 1897.87 -1138.32 350.438 1191.04 
12122801 28112.1 -17476.9 1742.6 -1383.57 585.993 1502.55 
8562 2
12122900 28101.5 -16501.3 1955 -1238.65 569.562 1363.33 
12122801 27543.1 -17235.9 1755.13 -1149.49 486.869 1248.35 
8562.5 2
12122900 27405.3 -16290.6 1942.31 -1359.68 411.532 1420.59 
12122801 26872.2 -16912.7 1752.94 -1310.31 631.34 1454.48 
8563 2
12122900 26682.2 -15951.4 1827.53 -1415.09 663.723 1563.02 
12122801 26091.3 -16563.3 1721.6 -1528.09 683.668 1674.06 
8563.5 2
12122900 25985.5 -15576.2 1846.07 -1407.54 757.98 1598.66 
12122801 25445.3 -16244.3 1717.27 -1305.19 644.579 1455.68 
8564 2
12122900 25432 -15301.1 1891.67 -1118.11 555.825 1248.65 
12122801 24794.1 -15952.1 1807.67 -1315.56 590.303 1441.92 
8564.5 2
12122900 24902.7 -15046 1869.6 -1069.36 515.286 1187.03 
12122801 24211.5 -15642.3 1778.2 -1176.97 625.724 1332.96 
8565 2
12122900 24195.8 -14758.2 1838.87 -1428.01 581.414 1541.84 
12122801 23646.3 -15442.2 1765.07 -1141.82 404.31 1211.29 
8565.5 2
12122900 23704.7 -14445.4 1867.93 -992.189 631.919 1176.33 
12122801 23082.9 -15076.1 1705.93 -1138.05 739.529 1357.22 
8566 2
12122900 22988.8 -14159.3 1839.88 -1398.15 558.765 1505.67 
12122801 22365.9 -14748.2 1635.75 -1400.5 640.397 1539.97 
8566.5 2
12122900 22266.5 -13848.4 1842.8 -1413.59 608.439 1538.97 
12122801 21712.6 -14304.5 1699.2 -1278.42 868.33 1545.43 
8567 2
12122900 21727.9 -13529.3 1856.2 -1087.95 644.579 1264.56 
12122801 21057.4 -14012.3 1768.67 -1323.64 590.438 1449.35 
8567.5 2
12122900 21191.5 -13244.3 1902.27 -1083.77 575.892 1227.28 
12122801 20541 -13639.1 1755.2 -1043.23 753.805 1287.07 
8568 2
12122900 20740 -12798.3 1912 -912.054 900.875 1281.96 
12122801 19985 -13320.6 1744.33 -1123.23 643.502 1294.51 
8568.5 2
12122900 20235.3 -12295.5 1891.87 -1019.53 1015.89 1439.26 
12122801 19547.9 -12918.9 1773.47 -882.963 811.448 1199.2 
8569 2
12122900 19741.9 -11864.1 1892.73 -996.768 871.515 1324.04 
12122801 19091.4 -12482.9 1759 -922.29 880.943 1275.41 
8569.5 2
12122900 19252.6 -11500.6 1908.44 -955.68 709.969 1190.54 
12122801 18554.3 -12116.9 1751.44 -1049 714.827 1269.4 
8570 2
12122900 18664.7 -11058.9 1883.8 -1150.6 864.375 1439.11 
12122801 17739.4 -11624 1751.53 -1594.74 964.53 1863.74 
8570.5 2
12122900 17889.7 -10587.7 1865.47 -1565.52 951.919 1832.21 
12122801 16971.3 -11194.5 1775.4 -1551.78 867.744 1777.92 
8571 2
12122900 17092.7 -10138 1914.53 -1610.1 908.418 1848.69 
12122801 16499.7 -10831 1771.93 -952.593 734.276 1202.74 
8571.5 2
12122900 16704.7 -9818.4 1917.33 -780.818 643.058 1011.53 
12122801 16034.3 -10359.9 1745.93 -936.553 947.82 1332.48 
8572 2
12122900 16408.1 -9380.53 1956.93 -599.192 884.579 1068.42 
12122801 15616.8 -9920.13 1706.27 -843.367 888.485 1225.02 
8572.5 2
12122900 15855.7 -8925.87 1956.67 -1115.82 918.519 1445.25 
12122801 15088.7 -9493.6 1759.93 -1066.8 861.684 1371.34 
8573 2
12122900 15308.1 -8347.19 1859.62 -1069.67 1130.23 1556.16 
12122801 14495.6 -8844.88 1719.69 -1158.41 1267.04 1716.78 
8573.5 2
12122900 14671.5 -7678.87 1856 -1245.78 1307.87 1806.24 
12122801 13781.9 -8186.33 1744.47 -1396.66 1288.73 1900.39 
8574 2
12122900 14060 -7153.2 1922.6 -1235.29 1061.95 1629.01 
12122801 13330.5 -7804.67 1742.4 -912.054 771.044 1194.3 
8574.5 2
12122900 13547.9 -6737.07 1863.47 -1034.48 840.673 1333 
12122801 12850.9 -7414.2 1773.93 -968.889 788.822 1249.39 
8575 2
12122900 13064.5 -6460.27 1886.93 -976.566 559.192 1125.33 
12122801 12402.7 -7016.53 1773.2 -905.32 803.367 1210.37 
8575.5 2
12122900 12578.6 -6096.2 1895.53 -981.684 735.488 1226.64 
12122801 11821.9 -6556.93 1747.67 -1173.33 928.485 1496.26 
8576 2
12122900 11850.2 -5496.19 1852.06 -1422.68 1171.9 1843.2 
12122801 11177.9 -5995.62 1672.62 -1257.93 1096.31 1668.61 
8576.5 2
12122900 11276.5 -5012 1847.33 -1122.61 947.529 1469.04 
12122801 10629.6 -5485.07 1677.93 -1072.95 999.136 1466.11 
8577 2
12122900 10759.1 -4542.4 1813.13 -1045.25 948.687 1411.58 
12122801 10164.5 -5017.27 1690 -939.663 945.051 1332.7 
8577.5 2
12122900 10342.8 -4121.6 1802.47 -841.077 850.101 1195.86 
12122801 9757.93 -4582.13 1707.53 -821.279 879.057 1203.01 
8578 2
12122900 9821 -3606.2 1879.13 -1054.14 1041.21 1481.67 
12122801 9320 -4061.2 1745.4 -884.714 1052.39 1374.86 
8578.5 2
12122900 9410.67 -3121.07 1897.13 -828.956 980.067 1283.63 
12122801 8750.07 -3675.73 1742.67 -1151.38 778.721 1389.99 
8579 2
12122900 8941.93 -2721.27 1892.07 -946.936 807.677 1244.6 
12122801 8205.07 -3225.87 1713.07 -1101.01 908.822 1427.65 
8579.5 2
12122900 8409.88 -2247.62 1864.25 -1039.18 925.081 1391.28 
12122801 7646.19 -2771.31 1695.06 -1091.56 887.801 1407.02 
8580 2
12122900 7717.4 -1874.2 1855.33 -1355.14 730.773 1539.62 
12122801 6999.2 -2219.93 1727.47 -1266.12 1079.02 1663.53 
8580.5 2
12122900 7167.6 -1466.47 1850.73 -1110.71 823.704 1382.81 
12122801 6387.33 -1706.27 1737.87 -1236.09 1037.71 1613.93 
8581 2
12122900 6603.4 -951.4 1851.87 -1139.8 1040.54 1543.33 
12122801 5867.67 -1303.8 1739.47 -1049.83 813.064 1327.86 
8581.5 2
12122900 6054.07 -548.067 1852 -1109.76 814.815 1376.77 
12122801 5311.8 -888.8 1755.4 -1122.96 838.384 1401.4 
8582 2
12122900 5535.73 -162.867 1860.93 -1047.14 778.182 1304.63 
12122801 4783.67 -456.2 1764.87 -1066.94 873.939 1379.17 
8582.5 2
12122900 5005.44 234.75 1845.31 -1035.73 776.595 1294.54 
12122801 4236.38 -114.062 1774.5 -1068.93 668.237 1260.62 
8583 2
12122900 4402.2 576.2 1867.2 -1180.5 668.2 1356.5 
12122801 3490 270.333 1787.67 -1460.62 752.242 1642.95 
8583.5 2
12122900 3751.8 847.2 1904.47 -1313.94 547.475 1423.43 
12122801 3033.73 540.067 1779.93 -921.751 544.916 1070.77 
8584 2
12122900 3034.73 1166.47 1837.47 -1448.62 644.983 1585.72 
12122801 2412.13 725.867 1747.2 -1255.76 375.354 1310.66 
8584.5 2
12122900 2265.2 1427.4 1771.93 -1554.61 527.138 1641.55 
12122801 1531.4 1123.33 1627.73 -1779.26 802.963 1952.05 
8585 2
12122900 1607.87 1708.87 1768.13 -1327.95 568.62 1444.57 
12122801 988.867 1112 1590.13 -1096.03 -22.8956 1096.27 
8585.5 2
12122900 1035.07 1771.93 1786.6 -1157.17 127.407 1164.16 
12122801 363.533 1158.4 1637.4 -1263.3 93.7374 1266.77 
8586 2
12122900 316.5 1811.5 1825.19 -1403.45 77.2786 1405.58 
12122801 -339.375 1054.38 1672.56 -1372.87 -203.174 1387.82 
8586.5 2
12122900 -563.6 1874.47 1877.73 -1722.31 123.222 1726.71 
12122801 -1087.6 1055.47 1714.33 -1464.24 2.13633 1464.24 
8587 2
12122900 -1286.93 1917.27 1864.27 -1461.28 86.4646 1463.84 
12122801 -1829.33 1200.47 1723 -1498.45 292.929 1526.81 
8587.5 2
12122900 -1929.8 2132.13 1882.67 -1298.72 434.074 1369.34 
12122801 -2567.07 1175.93 1727.67 -1490.37 -49.5623 1491.19 
8588 2
12122900 -2661.6 2277.33 1871 -1478.38 293.333 1507.2 
12122801 -3229.27 1259.67 1702.33 -1337.78 169.158 1348.43 
8588.5 2
12122900 -3318.07 2225.93 1901.6 -1326.2 -103.838 1330.25 
12122801 -3873.4 1437.67 1719.47 -1301.28 359.596 1350.05 
8589 2
12122900 -4089.87 2229.73 2004.47 -1559.19 7.67677 1559.21 
12122801 -4521.47 1626.73 1778.8 -1309.23 381.953 1363.8 
8589.5 2
12122900 -4706.75 2441 1917.75 -1204.85 412.63 1273.55 
12122801 -5298.69 1740.12 1587.69 -1518.01 221.468 1534.08 
8590 2
12122900 -5397.67 2498.47 1321.33 -1352.09 112.459 1356.76 
12122801 -6179.6 1812.73 1232.87 -1723.9 142.091 1729.75 
8590.5 2
12122900 -6321.27 2321.73 1300.47 -1865.86 -357.037 1899.71 
12122801 -6803.07 1605.27 1526.87 -1259.53 -419.125 1327.43 
8591 2
12122900 -6876 2125.53 1662.13 -1120.67 -396.364 1188.7 
12122801 -7520.07 1528.13 1530 -1448.48 -155.825 1456.84 
8591.5 2
12122900 -7745.67 2074.53 1682.4 -1756.9 -103.03 1759.92 
12122801 -8234.87 1517.4 1520.2 -1444.04 -21.6835 1444.2 
8592 2
12122900 -8460.2 2008.4 1653.2 -1440.59 -133.333 1446.75 
12122801 -8758.73 1314.87 1496.2 -1056.18 -408.333 1132.37 
8592.5 2
12122900 -9126 1797.81 1719.12 -1300.39 -411.304 1363.89 
12122801 -9538.19 1102 1515.44 -1522.37 -415.755 1578.12 
8593 2
12122900 -9809.47 1535.6 1732.07 -1337.51 -513.136 1432.56 
12122801 -10281.5 868.533 1587.6 -1454.56 -456.882 1524.62 
8593.5 2
12122900 -10438.7 1385.33 1772.13 -1271.11 -303.569 1306.86 
12122801 -10871.1 625.667 1660.6 -1191.25 -490.64 1288.33 
8594 2
12122900 -11007.3 1174.13 1773.73 -1148.69 -426.667 1225.37 
12122801 -11415 416.067 1610.4 -1098.72 -423.434 1177.49 
8594.5 2
12122900 -11742.7 1116.07 1749.53 -1485.79 -117.306 1490.41 
12122801 -12045.8 76.2 1635.33 -1274.34 -686.599 1447.54 
8595 2
12122900 -12349.4 756.067 1750.47 -1225.59 -727.273 1425.13 
12122801 -12534.5 -341.8 1637.6 -987.34 -844.444 1299.2 
8595.5 2
12122900 -12959.4 377.6 1742.33 -1232.32 -764.579 1450.24 
12122801 -13103.3 -764.267 1638.73 -1149.09 -853.468 1431.37 
8596 2
12122900 -13538.9 -24.875 1770.62 -1131.79 -786.084 1377.99 
12122801 -13702.8 -1214.38 1645.75 -1170.86 -879.118 1464.16 
8596.5 2
12122900 -14093.1 -443.333 1794.2 -1084.52 -818.901 1358.97 
12122801 -14247.3 -1742.6 1648.73 -1065.6 -1033.71 1484.61 
8597 2
12122900 -14682.1 -916.933 1777.87 -1189.9 -956.768 1526.85 
12122801 -14732.3 -2218.8 1650.27 -979.663 -962.02 1373.03 
8597.5 2
12122900 -15259.2 -1380.93 1744.13 -1165.93 -937.374 1496.01 
12122801 -15228.9 -2666.07 1646.6 -1003.37 -903.569 1350.25 
8598 2
12122900 -15813.7 -1830.13 1741.67 -1120.27 -907.475 1441.71 
12122801 -15699.9 -3175.53 1613.4 -951.515 -1029.23 1401.67 
8598.5 2
12122900 -16319.3 -2270.6 1774.13 -1021.28 -889.832 1354.55 
12122801 -16254 -3646.73 1657.33 -1119.33 -951.919 1469.37 
8599 2
12122900 -16914.3 -2743.53 1792.93 -1202.15 -955.421 1535.58 
12122801 -16754.5 -4041.2 1634.33 -1011.18 -796.902 1287.45 
8599.5 2
12122900 -17393.2 -3123.62 1791.19 -935.384 -742.367 1194.17 
12122801 -17326.5 -4608.25 1650.25 -1117.12 -1107.52 1573.07 
8600 2
12122900 -17957.7 -3568.93 1777.67 -1104.66 -871.445 1407.02 
12122801 -17885.5 -5067.93 1663.2 -1094 -899.576 1416.36 
8600.5 2
12122900 -18524.5 -3931.67 1785.4 -1144.92 -732.795 1359.35 
12122801 -18460.1 -5440.33 1585.93 -1160.67 -752.323 1383.17 
8601 2
12122900 -19039.1 -4250.47 1736.13 -1039.73 -644.04 1223.04 
12122801 -19095.2 -5795.67 1633.8 -1283.1 -717.845 1470.25 
8601.5 2
12122900 -19615.9 -4678.07 1627.93 -1165.12 -863.838 1450.42 
12122801 -19722.7 -6074.07 1629.93 -1267.61 -562.424 1386.78 
8602 2
12122900 -20112.1 -5012.2 1681.67 -1002.56 -675.017 1208.62 
12122801 -20377.5 -6331.53 1575.93 -1322.83 -520.135 1421.41 
8602.5 2
12122900 -20556.2 -5400.25 1683.44 -867.293 -757.91 1151.79 
12122801 -21065.8 -6607.88 1568.31 -1344.43 -539.73 1448.72 
8603 2
12122900 -21207.9 -5751.67 1658.93 -1275.3 -687.704 1448.91 
12122801 -21766.1 -6921.53 1410.87 -1370.36 -613.813 1501.55 
8603.5 2
12122900 -21743.5 -6046.67 1472.87 -1082.15 -595.96 1235.41 
12122801 -22361.3 -7119.2 1235.93 -1202.42 -399.327 1267 
8604 1
12122900 -22189.1 -6336.6 1261.73 -900.067 -585.724 1073.87 
