# Supplementary material for: Intrinsic group behaviour: Dependence of pedestrian dyad dynamics on principal social and personal features
Source: PLoS One. 2017 Nov 2;12(11):e0187253. doi: 10.1371/journal.pone.0187253 (PMC5667819; doi:10.1371/journal.pone.0187253)
Supplement: S1 Data Set — (ZIP) [file pone.0187253.s001.zip › set/trajectories/traj_2_0508_52.dat]

2 12104900 12101700 0 1 0 0 2 0 1 30 30 30 1719.6 1724.57 1714.62
8417 1
12101700 47012.8 -23388.4 1652.12 0 0 0 
8417.5 1
12101700 46691.1 -23204.9 1683.88 -812.184 463.384 935.076 
8418 1
12101700 46316.5 -23315.6 1770.13 -733.056 -216.683 764.41 
8418.5 1
12101700 46082.8 -23380.9 1780.27 -472.189 -131.852 490.252 
8419 1
12101700 45839.5 -23113.1 1781.87 -491.448 540.875 730.799 
8419.5 1
12101700 45674.1 -23032.4 1762.33 -334.141 163.098 371.822 
8420 1
12101700 45361.8 -23290.1 1753.8 -630.976 -520.673 818.066 
8420.5 1
12101700 45102.6 -23525 1721.8 -523.636 -474.478 706.629 
8421 1
12101700 44843.1 -23704.2 1690.06 -506.787 -350.098 615.956 
8421.5 1
12101700 44649.5 -23982.7 1751.2 -378.979 -544.977 663.796 
8422 1
12101700 44422.3 -24079.7 1718.8 -458.855 -195.825 498.894 
8422.5 1
12101700 44136.3 -24291.7 1717.2 -577.912 -428.418 719.392 
8423 1
12101700 43893.3 -24370.7 1666.87 -490.774 -159.596 516.072 
8423.5 1
12101700 43641.1 -24534.1 1739.4 -509.63 -329.966 607.124 
8424 1
12101700 43780.9 -24724.5 2110.53 282.424 -384.646 477.196 
8424.5 1
12101700 43644.8 -24658.6 2093.75 -265.853 128.719 295.375 
8425 1
12101700 43545.7 -24621.1 2034.07 -193.901 73.3774 207.32 
8425.5 1
12101700 43186.1 -24675.3 2014 -726.33 -109.495 734.537 
8426 1
12101700 43465.9 -24535 1993.13 565.253 283.367 632.303 
8426.5 1
12101700 43604.9 -24503.3 1950.27 280.673 63.9731 287.872 
8427 1
12101700 43572.3 -24500.5 2047.13 -65.7239 5.65657 65.9669 
8427.5 1
12101700 43632.2 -24486.9 1977 117.025 26.5544 120 
8428 1
12101700 43519.4 -24412.7 1967.67 -220.841 145.214 264.307 
8428.5 1
12101700 43390.9 -24369.7 1852 -259.529 86.8687 273.681 
8429 1
12101700 42980.9 -24361.9 1798.87 -828.418 15.8923 828.57 
8429.5 1
12101700 42962.6 -24555.7 1727.67 -36.9024 -391.515 393.25 
8430 1
12101700 43000.1 -24609.1 1652.73 75.6902 -107.879 131.783 
8430.5 1
12101700 42969.7 -24462.2 1631.2 -61.4141 296.7 302.99 
8431 1
12101700 43410.7 -24371.2 1686.25 861.369 177.637 879.495 
8431.5 1
12101700 43637.1 -24381.2 1699.27 443.012 -19.4716 443.44 
8432 1
12101700 43610.1 -24409 1771.67 -54.4108 -56.1616 78.1963 
8432.5 1
12101700 43556.7 -24468.5 2042.67 -107.796 -119.892 161.227 
8433 1
12101700 43503.7 -24525.7 2052.67 -106.72 -115.457 157.225 
8433.5 1
12101700 42997.7 -24465.8 2027.6 -1022.22 121.077 1029.37 
8434 1
12101700 42702.9 -24390.1 1974.93 -595.556 152.997 614.894 
8434.5 1
12101700 42464.8 -24338.9 1970 -465.08 99.8617 475.68 
8435 1
12101700 42322.1 -24185.8 1970 -279.346 299.682 409.687 
8435.5 1
12101700 42177.3 -24198.9 1970 -292.525 -26.532 293.726 
8436 1
12101700 42138.8 -24158.6 1970 -77.7104 81.4815 112.597 
8436.5 1
12101700 42027.3 -24085.5 1969 -225.32 147.609 269.365 
8437 1
12101700 41863.4 -24077.7 1969.53 -331.044 15.8923 331.425 
8437.5 1
12101700 41567.7 -24020.2 1968.25 -577.563 112.142 588.35 
8438 1
12101700 41312.5 -24026.9 1968.73 -496.539 -12.8729 496.705 
8438.5 1
12101700 41083 -23917.3 1968.73 -463.569 221.414 513.732 
8439 1
12101700 40873.5 -23704.1 1963.27 -423.3 430.572 603.801 
8439.5 1
12101700 40683.3 -23611.2 1849.07 -384.242 187.744 427.657 
8440 1
12101700 40637.1 -23530.9 1675.13 -93.1987 162.155 187.03 
8440.5 1
12101700 40490 -23569.8 1653.27 -297.239 -78.5185 307.435 
8441 1
12101700 40344.2 -23532.4 1693.2 -294.545 75.5556 304.082 
8441.5 1
12101700 40154.4 -23608.8 1750.69 -370.63 -149.243 399.55 
8442 1
12101700 40089.7 -23628.2 1646.93 -126.753 -37.9403 132.31 
8442.5 1
12101700 40005 -23579.4 1677.13 -171.044 98.5859 197.421 
8443 1
12101700 40039.8 -23562.7 1653 70.303 33.67 77.9499 
8443.5 1
12101700 40099.5 -23582.7 1682.47 120.673 -40.404 127.258 
8444 1
12101700 40200.5 -23627.3 1661.53 203.906 -90.101 222.925 
8444.5 1
12101700 40161.5 -23695.1 1654.25 -76.1068 -132.284 152.614 
8445 1
12101700 40152.7 -23620.2 1634.53 -17.1559 146.502 147.503 
8445.5 1
12101700 40183.1 -23636.9 1637.13 61.2795 -33.8047 69.9852 
8446 1
12101700 40170.2 -23642.3 1617.07 -25.9933 -10.7744 28.1378 
8446.5 1
12101700 40050.1 -23660 1627.67 -242.559 -35.8249 245.19 
8447 1
12101700 40059.1 -23647 1596.93 18.0471 26.2626 31.8657 
8447.5 1
12101700 40017.5 -23672.9 1599.8 -84.0404 -52.2559 98.962 
8448 1
12101700 40060.2 -23645.9 1624.81 83.5612 52.596 98.7361 
8448.5 1
12101700 40135.4 -23708.1 1623.13 147.065 -121.583 190.815 
8449 1
12101700 40160.1 -23705.5 1632.4 49.9663 5.11784 50.2277 
8449.5 2
12104900 42839.1 -24551.5 1446 0 0 0 
12101700 40187.3 -23704.1 1631.33 54.8148 2.96296 54.8948 
8450 2
12104900 42382.8 -24376.1 1499.6 -1204.02 462.709 1289.87 
12101700 40045.2 -23560.9 1677.87 -287.003 289.293 407.506 
8450.5 2
12104900 41703.5 -24011.1 1490.6 -1372.26 737.374 1557.82 
12101700 40022.7 -23474.5 1670.93 -45.5219 174.411 180.254 
8451 2
12104900 41281.4 -23955.7 1489.31 -824.406 108.293 831.488 
12101700 40119.8 -23570.8 1627.62 189.616 -188.045 267.049 
8451.5 2
12104900 41009.4 -23908.1 1486.47 -532.363 93.061 540.436 
12101700 40118.9 -23647.9 1636 -1.59817 -150.791 150.799 
8452 2
12104900 40717.3 -23813.5 1483.93 -588.978 190.726 619.09 
12101700 40145.2 -23760.7 1611.4 52.957 -227.419 233.504 
8452.5 2
12104900 40594.1 -24176.2 1473.07 -248.253 -731.183 772.177 
12101700 40235.7 -23797 1618.33 182.392 -73.2527 196.553 
8453 2
12104900 40329.7 -24602.9 1450.67 -534.276 -862.088 1014.22 
12101700 40219.6 -23906.2 1607.87 -32.4579 -220.606 222.981 
8453.5 2
12104900 40222.9 -24629.4 1434.8 -215.758 -53.468 222.284 
12101700 40258.7 -23899 1593.8 79.0572 14.5455 80.3842 
8454 2
12104900 40185.1 -24678.4 1407.07 -76.229 -98.9899 124.939 
12101700 40216.2 -23933.5 1610.93 -85.9259 -69.7643 110.681 
8454.5 2
12104900 40264.2 -24682.1 1366 154.403 -7.15332 154.568 
12101700 40251.8 -23939.5 1563.56 69.5557 -11.6536 70.5252 
8455 2
12104900 40260 -24605 1361.47 -8.19472 150.807 151.03 
12101700 40226.6 -24012.7 1572.07 -49.3395 -143.183 151.446 
8455.5 2
12104900 40144.3 -24726.8 1335.8 -232.396 -244.578 337.382 
12101700 40285.1 -24140.9 1563.33 117.537 -257.564 283.115 
8456 2
12104900 40247.3 -24788.9 1328.8 208.081 -125.387 242.939 
12101700 40380.5 -24229.4 1558.6 192.593 -178.721 262.741 
8456.5 2
12104900 40291.3 -24793.5 1315.47 88.8889 -9.29293 89.3733 
12101700 40275.6 -24208.5 1556.47 -211.852 42.1549 216.005 
8457 2
12104900 40224.1 -24650.9 1295.6 -135.758 287.946 318.344 
12101700 40249.7 -24179 1564.33 -52.3906 59.6633 79.4008 
8457.5 2
12104900 40219.5 -24632.3 1281.93 -9.29293 37.7104 38.8386 
12101700 40239.8 -24134.1 1561.73 -19.9327 90.7744 92.9371 
8458 2
12104900 40337.9 -24539.4 1380.27 239.327 187.609 304.096 
12101700 40242.1 -24014.5 1613.8 4.7138 241.616 241.662 
8458.5 2
12104900 40294.6 -24396.1 1567.94 -84.5866 279.956 292.456 
12101700 40137.2 -23663 1722 -204.85 686.458 716.372 
8459 2
12104900 40268.1 -24365.1 1634.33 -51.9733 60.5267 79.7791 
12101700 40141.6 -23441.7 1700 8.51272 433.138 433.221 
8459.5 2
12104900 40076.3 -24240.6 1657.47 -387.34 251.582 461.872 
12101700 40125.9 -23392.1 1735.53 -31.6498 100.202 105.082 
8460 2
12104900 39801.1 -24133.5 1655.13 -556.094 216.431 596.727 
12101700 40110.1 -23451.5 1701.07 -31.9192 -120 124.173 
8460.5 2
12104900 39457.1 -23780.1 1656.47 -694.815 713.939 996.231 
12101700 40009.9 -23039.4 1625.8 -202.424 832.458 856.716 
8461 2
12104900 39215.5 -23455.6 1657.53 -488.081 655.488 817.244 
12101700 39757.1 -22799.5 1608 -510.842 484.714 704.206 
8461.5 2
12104900 38791.2 -23116.1 1658.5 -828.678 663.037 1061.29 
12101700 39333.9 -22608 1671.19 -826.546 373.958 907.206 
8462 2
12104900 38291.6 -22770.8 1638.27 -977.789 675.783 1188.59 
12101700 38899.5 -22136.2 1771.47 -850.114 923.288 1255.05 
8462.5 2
12104900 37739.9 -22606.1 1711.33 -1114.61 332.795 1163.23 
12101700 38501.7 -21969.5 1734.8 -803.502 336.7 871.196 
8463 2
12104900 37249.6 -22106.5 1722.2 -990.438 1009.16 1413.99 
12101700 37998.1 -21713.1 1779.67 -1017.51 518.114 1141.83 
8463.5 2
12104900 36816.9 -22128.1 1706.93 -870.691 -43.3266 871.768 
12101700 37496.9 -21527.7 1770.27 -1008.45 372.904 1075.19 
8464 2
12104900 36311.3 -21861 1638.13 -1019.35 538.441 1152.82 
12101700 36998.7 -21378.9 1737 -1004.3 300.134 1048.19 
8464.5 2
12104900 35815.4 -21760.1 1596 -1001.75 203.906 1022.29 
12101700 36491.7 -21088.9 1739.8 -1024.38 585.724 1180.01 
8465 2
12104900 35140.7 -21625.1 1571.69 -1317.8 263.68 1343.92 
12101700 36106.2 -20876.1 1682 -752.767 415.641 859.893 
8465.5 2
12104900 34512.3 -21203.5 1615.8 -1229.66 825.041 1480.79 
12101700 35237.7 -20565.5 1726 -1699.77 607.811 1805.18 
8466 2
12104900 33974.1 -20893.4 1585.6 -1087.41 626.397 1254.92 
12101700 34578.1 -20383 1767.87 -1332.39 368.754 1382.48 
8466.5 2
12104900 33486.1 -20612.7 1576.53 -985.859 567.003 1137.28 
12101700 34055.1 -20134.5 1757.47 -1056.7 502.088 1169.92 
8467 2
12104900 32933.6 -20331.9 1576 -1116.09 567.273 1251.98 
12101700 33433.9 -19931.2 1727.33 -1254.95 410.64 1320.43 
8467.5 2
12104900 32455.1 -20104.5 1571.13 -966.599 459.394 1070.21 
12101700 32865.9 -19648.1 1728.73 -1147.47 571.852 1282.07 
8468 1
12104900 32136.7 -19711.8 1593 -643.232 793.401 1021.39 
8468 1
12101700 32538.8 -19379.5 1721.91 -762.351 626.291 986.62 
8468.5 2
12104900 31546 -19244.9 1606.25 -1153.78 911.841 1470.6 
12101700 30708.9 -19369.6 919 -2577.38 13.8444 2577.42 
8469 2
12104900 30989.1 -18979.8 1439.8 -1089.76 518.86 1206.98 
12101700 30169.3 -19197.3 912.133 -1423.59 454.595 1494.41 
8469.5 2
12104900 30298.5 -18710.2 1360.8 -1395.29 544.646 1497.82 
12101700 29593.3 -19214.4 1222.27 -1163.77 -34.4781 1164.28 
8470 2
12104900 29652.3 -18302.3 1537 -1305.32 823.973 1543.63 
12101700 28979 -18754.9 1380.93 -1240.94 928.215 1549.68 
8470.5 2
12104900 29054.2 -18147 1589.33 -1208.35 313.805 1248.43 
12101700 28325.5 -18508.1 1537.87 -1320.13 498.721 1411.2 
8471 2
12104900 28413.2 -17939.3 1738.6 -1294.95 419.663 1361.25 
12101700 27742.9 -18653.4 1667.4 -1176.97 -293.603 1213.04 
8471.5 2
12104900 27829.3 -18000.1 1753.07 -1179.53 -122.828 1185.91 
12101700 27170.1 -18428.8 1729.47 -1157.17 453.737 1242.95 
8472 2
12104900 27289.5 -17681.1 1768.56 -1054.36 623.055 1224.69 
12101700 26602.3 -18291.9 1670.06 -1109.03 267.31 1140.79 
8472.5 2
12104900 26597.1 -17666.5 1690.27 -1354.92 28.4328 1355.22 
12101700 25957.8 -18101.1 1637.13 -1261.28 373.394 1315.39 
8473 2
12104900 26071.7 -17415.5 1601.47 -1061.41 507.205 1176.37 
12101700 25255.8 -17934.5 1574.53 -1418.18 336.7 1457.6 
8473.5 2
12104900 25434.4 -17099.9 1616.53 -1287.54 637.441 1436.7 
12101700 24722.1 -17595.3 1643.2 -1078.25 685.118 1277.5 
8474 2
12104900 24884.8 -16789.2 1619.53 -1110.3 627.744 1275.47 
12101700 24155.7 -17348.3 1670.53 -1144.11 498.99 1248.19 
8474.5 2
12104900 24353.5 -16431.1 1718.73 -1073.4 723.502 1294.47 
12101700 23670.7 -17043.6 1665.93 -979.798 615.623 1157.15 
8475 2
12104900 23765.9 -16036.1 1757.25 -1147.64 771.493 1382.85 
12101700 23038.6 -16649.9 1659 -1234.71 768.994 1454.6 
8475.5 2
12104900 23355.8 -15744.2 1699.93 -802.495 571.159 984.998 
12101700 22464.8 -16254.1 1577.87 -1122.82 774.576 1364.07 
8476 2
12104900 22891.8 -15508 1730.8 -937.374 477.172 1051.84 
12101700 22012.9 -16079.2 1522.87 -912.997 353.266 978.958 
8476.5 2
12104900 22355.3 -15111.1 1687.13 -1083.91 801.751 1348.2 
12101700 21486.7 -16023.6 1479.6 -1063.03 112.323 1068.95 
8477 2
12104900 21770.2 -14863.6 1574.2 -1181.95 500.067 1283.39 
12101700 20799.6 -15581.5 1571.53 -1388.01 893.199 1650.57 
8477.5 2
12104900 21215.7 -14535 1635.2 -1120.13 663.838 1302.07 
12101700 20253.3 -15289.5 1653.87 -1103.7 589.764 1251.39 
8478 2
12104900 20592 -14288.8 1752.6 -1260.07 497.374 1354.68 
12101700 19735.7 -14911.7 1636.47 -1045.52 763.232 1294.46 
8478.5 2
12104900 20075.3 -14055.4 1659.19 -1009.16 455.908 1107.36 
12101700 19212.3 -14538.9 1594.56 -1022.31 728.239 1255.17 
8479 2
12104900 19550.9 -13774.9 1690.87 -1022.18 546.8 1159.24 
12101700 18738.1 -14076.4 1654.13 -924.326 901.511 1291.16 
8479.5 2
12104900 19105.1 -13382.5 1683.07 -900.741 792.727 1199.9 
12101700 18150.1 -13716.1 1558.73 -1188.01 727.946 1393.3 
8480 2
12104900 18714.9 -12961.6 1697.47 -786.694 848.522 1157.1 
12101700 17711.3 -13349.2 1523.2 -884.543 739.651 1153.04 
8480.5 2
12104900 18135 -12545.1 1638.07 -1171.45 841.347 1442.27 
12101700 17062.5 -12875.1 1470.07 -1310.71 957.71 1623.32 
8481 2
12104900 17690.5 -12052.4 1604.87 -897.912 995.421 1340.56 
12101700 16761.9 -12402.9 1451.2 -607.273 953.939 1130.83 
8481.5 2
12104900 16953.3 -11604.5 1721.27 -1489.29 904.781 1742.59 
12101700 16152.7 -11940.9 1648.33 -1230.84 933.468 1544.78 
8482 2
12104900 16404.1 -11059.6 1725.56 -1072.67 1064.27 1511.06 
12101700 15667.6 -11494.5 1796.44 -947.469 871.81 1287.54 
8482.5 2
12104900 16033.4 -10778.8 1792 -725.489 549.56 910.138 
12101700 15270.7 -11008.1 1764.27 -776.704 951.924 1228.59 
8483 2
12104900 15624 -10266.7 1788.47 -827.071 1034.48 1324.46 
12101700 14837.7 -10540.7 1707.73 -874.747 944.108 1287.06 
8483.5 2
12104900 15198.1 -9785.87 1828.67 -860.337 971.448 1297.65 
12101700 14405.6 -10041 1729.73 -872.862 1009.56 1334.58 
8484 2
12104900 14796.5 -9285.13 1817.53 -811.313 1011.58 1296.74 
12101700 13857.1 -9333.93 1711.47 -1108.01 1428.42 1807.78 
8484.5 2
12104900 14324.2 -8590.2 1779 -952.285 1401.08 1694.07 
12101700 13490.3 -8628.2 1733.87 -739.516 1422.85 1603.55 
8485 2
12104900 13829.3 -7870.47 1744.07 -999.731 1454.01 1764.54 
12101700 13260.4 -8116.33 1798.87 -464.512 1034.07 1133.61 
8485.5 2
12104900 13541 -7472.56 1754.12 -563.151 777.157 959.746 
12101700 12881.4 -7555.81 1777.25 -740.161 1094.77 1321.5 
8486 2
12104900 13153.7 -7012.73 1752.8 -756.51 898.104 1174.27 
12101700 12435.9 -7094.8 1718.67 -870.256 900.415 1252.23 
8486.5 2
12104900 12784.2 -6567.27 1742.07 -746.397 899.933 1169.18 
12101700 12076.1 -6527 1657.33 -726.869 1147.07 1357.98 
8487 2
12104900 12496.7 -6116.13 1712.8 -579.57 909.543 1078.5 
12101700 11873.6 -6098.4 1599.13 -408.199 864.113 955.676 
8487.5 2
12104900 12103.7 -5588.07 1694.73 -794.074 1066.8 1329.89 
12101700 11631.1 -5776.93 1584.87 -489.966 649.428 813.525 
8488 2
12104900 11622.5 -4992.6 1681.8 -971.987 1202.96 1546.57 
12101700 11111.4 -5082.73 1624 -1049.83 1402.42 1751.84 
8488.5 2
12104900 11036.8 -4615.2 1658.93 -1183.3 762.424 1407.65 
12101700 10343.4 -4381.2 1695.33 -1551.52 1417.24 2101.37 
8489 2
12104900 10542.7 -4010 1697.44 -965.063 1182.03 1525.96 
12101700 9703 -3883.81 1679.5 -1250.78 971.46 1583.73 
8489.5 2
12104900 10060.7 -3505.4 1733.13 -943.289 987.476 1365.61 
12101700 9325.8 -3470.07 1656.73 -738.16 809.679 1095.66 
8490 2
12104900 9587.73 -3126.4 1770.93 -955.421 765.657 1224.36 
12101700 8927.33 -3008.53 1665.53 -804.983 932.391 1231.81 
8490.5 2
12104900 9176.33 -2553.8 1753.4 -831.111 1156.77 1424.38 
12101700 8427.73 -2538.13 1699.2 -1009.29 950.303 1386.27 
8491 2
12104900 8784.8 -2114.87 1745.33 -790.976 886.734 1188.25 
12101700 7898.13 -2023.53 1667.8 -1069.9 1039.6 1491.79 
8491.5 2
12104900 8359.2 -1725.93 1711.87 -859.798 785.724 1164.74 
12101700 7377.6 -1609.27 1703.13 -1051.58 836.902 1343.96 
8492 2
12104900 7868.5 -1273.31 1739.44 -958.398 884.025 1303.85 
12101700 6805.69 -1145.19 1698.62 -1117.02 906.405 1438.5 
8492.5 2
12104900 7201.4 -658.733 1641.13 -1305.48 1202.7 1775.04 
12101700 6385 -670.2 1715.07 -823.263 929.525 1241.68 
8493 2
12104900 6699.07 -192 1682.4 -1014.81 942.896 1385.24 
12101700 5990.13 -315.667 1634.2 -797.71 716.229 1072.07 
8493.5 2
12104900 6265.47 305 1640.07 -875.96 1004.04 1332.44 
12101700 5562 215.267 1636.47 -864.916 1072.59 1377.87 
8494 2
12104900 5844.6 766.8 1607.6 -850.236 932.929 1262.24 
12101700 5098.8 772.2 1571.8 -935.758 1125.12 1463.4 
8494.5 2
12104900 5462.47 1129.73 1529.33 -771.987 733.199 1064.68 
12101700 4629.07 1174.53 1492.4 -948.956 812.795 1249.46 
8495 2
12104900 5022.2 1633.93 1493.47 -889.428 1018.59 1352.26 
12101700 4122.6 1629.07 1501.13 -1023.16 918.249 1374.79 
8495.5 2
12104900 4467.81 2129.94 1475 -1082.79 968.758 1452.9 
12101700 3655.19 2211.56 1525.62 -912.915 1137.69 1458.68 
8496 2
12104900 4049.27 2727.6 1539.2 -819.072 1169.59 1427.88 
12101700 3349.47 2767.4 1629.2 -598.28 1087.74 1241.42 
8496.5 2
12104900 3694.67 3244.6 1636.27 -716.364 1044.44 1266.51 
12101700 3011.53 3135.4 1675.53 -682.694 743.434 1009.34 
8497 2
12104900 3455.93 3709.6 1658.8 -482.29 939.394 1055.97 
12101700 2654.53 3732.13 1667.6 -721.212 1205.52 1404.79 
8497.5 2
12104900 3192.07 4237.67 1650.27 -533.064 1066.8 1192.57 
12101700 2354.73 4335.93 1721.73 -605.657 1219.8 1361.88 
8498 2
12104900 2983.8 4810.4 1595.33 -420.741 1157.04 1231.16 
12101700 2036.2 5041.13 1748.33 -643.502 1424.65 1563.24 
8498.5 2
12104900 2903.2 5432.73 1588.73 -162.828 1257.24 1267.74 
12101700 1791.47 5753.47 1727.27 -494.411 1439.06 1521.62 
8499 2
12104900 2431 5971.88 1587.19 -922.266 1053.01 1399.79 
12101700 1524.5 6581 1732.19 -521.419 1616.28 1698.3 
8499.5 2
12104900 2023.8 6680.33 1696.47 -796.869 1386.42 1599.11 
12101700 1203.4 7199.53 1795.8 -628.376 1210.44 1363.82 
8500 2
12104900 1877.53 7249.13 1828.4 -295.488 1149.09 1186.48 
12101700 822.8 7422.73 1712.13 -768.889 450.909 891.352 
8500.5 2
12104900 1725.87 7776.07 1806 -306.397 1064.51 1107.73 
12101700 671.4 8284.2 1643.2 -305.859 1740.34 1767.01 
8501 2
12104900 1547.07 8178.27 1769.67 -361.212 812.525 889.197 
12101700 850.933 8953.33 1627.67 362.694 1351.78 1399.6 
8501.5 2
12104900 1359.73 8764.27 1756.47 -377.688 1181.45 1240.35 
12101700 1074.4 9300.73 1621.53 450.538 700.403 832.796 
8502 2
12104900 1488.75 9033.25 1755.5 251.986 525.358 582.664 
12101700 1399.31 9543.69 1623.31 634.595 474.52 792.389 
8502.5 1
12101700 1575.87 9992.67 1619.67 345.507 878.629 944.12 
8503 1
12101700 1367.53 10701.5 1606.2 -420.875 1432.05 1492.62 
