# Supplementary material for: Intrinsic group behaviour: Dependence of pedestrian dyad dynamics on principal social and personal features
Source: PLoS One. 2017 Nov 2;12(11):e0187253. doi: 10.1371/journal.pone.0187253 (PMC5667819; doi:10.1371/journal.pone.0187253)
Supplement: S1 Data Set — (ZIP) [file pone.0187253.s001.zip › set/trajectories/traj_2_0508_51.dat]

2 12075600 12082500 0 0 0 1 0 1 0 20 20 20 1554.61 1565.04 1544.19
8276 1
12075600 23173.5 -13634.8 1625.27 0 0 0 
8276.5 1
12075600 23719.7 -13901.5 1622.53 1273.01 -621.558 1416.65 
8277 1
12075600 24301.3 -14300.1 1649.13 1175.08 -805.253 1424.52 
8277.5 1
12075600 24785.7 -14563.9 1631.4 978.451 -532.929 1114.17 
8278 1
12075600 25272 -14881.5 1650.19 949.87 -620.378 1134.51 
8278.5 1
12075600 25717.6 -15130.4 1645.47 872.016 -487.084 998.83 
8279 1
12075600 26269.7 -15329.3 1642.4 1115.29 -401.886 1185.49 
8279.5 1
12075600 26857.9 -15616.9 1632.2 1188.42 -580.875 1322.78 
8280 1
12075600 27334.5 -15850.1 1624.6 962.694 -471.111 1071.79 
8280.5 1
12075600 27833.1 -16088.8 1660.6 1007.41 -482.29 1116.9 
8281 1
12075600 28367.5 -16306.4 1730.87 1079.6 -439.596 1165.66 
8281.5 1
12075600 28806.9 -16607.7 1719.44 858.089 -588.452 1040.48 
8282 1
12075600 29217 -16998.5 1695.4 802.593 -764.865 1108.68 
8282.5 1
12075600 29589.4 -17347.5 1686.93 750.806 -703.495 1028.89 
8283 1
12075600 30043.7 -17535.9 1618.73 917.845 -380.606 993.63 
8283.5 1
12075600 30531.7 -17776.6 1552.87 985.859 -486.33 1099.29 
8284 1
12075600 31178.2 -18008.9 1471.73 1303.36 -468.414 1384.98 
8284.5 1
12075600 31749.6 -18175.1 1377.33 1154.34 -335.623 1202.14 
8285 1
12075600 32259.1 -18384.1 1464.62 995.044 -408.195 1075.52 
8285.5 1
12075600 33011.1 -18612 1627.6 1471.63 -446.062 1537.75 
8286 1
12075600 33565.7 -18767.7 1629.47 1120.54 -314.478 1163.83 
8286.5 1
12075600 34163.4 -18917.2 1658.33 1207.41 -302.088 1244.62 
8287 1
12075600 34691.3 -19070 1700 1066.53 -308.687 1110.31 
8287.5 1
12075600 35133.1 -19337.6 1672.53 892.525 -540.606 1043.48 
8288 1
12075600 35623.3 -19503.2 1684.94 957.381 -323.535 1010.57 
8288.5 1
12075600 36171.6 -19609.1 1674.4 1072.97 -207.208 1092.79 
8289 1
12075600 36773.4 -19785.3 1729.4 1215.76 -355.96 1266.8 
8289.5 1
12075600 37422 -19941.1 1767.13 1310.3 -314.613 1347.54 
8290 1
12075600 37873.5 -20123.3 1799.73 912.054 -368.081 983.527 
8290.5 1
12075600 38348.8 -20276.5 1797.73 960.269 -309.63 1008.95 
8291 1
12075600 38854 -20474.9 1800.13 1020.61 -400.808 1096.49 
8291.5 1
12075600 39427.1 -20656.1 1769.25 1119.38 -353.89 1173.99 
8292 1
12075600 39939.8 -20862.3 1717.4 1003.28 -403.408 1081.34 
8292.5 1
12075600 40517.7 -21207.9 1677.13 1167.41 -698.182 1360.26 
8293 1
12075600 41078.5 -21586.5 1659.73 1132.93 -764.983 1367.01 
8293.5 1
12075600 41619.3 -21876.9 1702.73 1092.66 -586.667 1240.19 
8294 1
12075600 42148.3 -22133.6 1701.93 1068.69 -518.519 1187.84 
8294.5 1
12075600 42647.1 -22243.2 1693.53 1007.68 -221.414 1031.72 
8295 1
12075600 43191.7 -22338.3 1723.38 1063.58 -185.767 1079.68 
8295.5 1
12075600 43774.6 -22635.3 1663 1140.73 -581.254 1280.28 
8296 1
12075600 44307.7 -22819.3 1682.07 1077.04 -371.717 1139.38 
8296.5 1
12075600 44851.9 -23063.9 1686.53 1099.26 -494.007 1205.16 
8297 1
12075600 45352.8 -23198.2 1689.13 1011.99 -271.38 1047.74 
8297.5 1
12075600 45783.4 -23296 1744.33 869.899 -197.576 892.054 
8298 1
12075600 46223.3 -23484.6 1798.31 859.204 -368.286 934.808 
8298.5 1
12075600 46540.9 -23848.2 1827.4 621.567 -711.619 944.853 
8299 1
12075600 46890.2 -24050.6 1817.67 705.589 -408.889 815.504 
8299.5 1
12075600 47248.5 -24145.7 1825.8 723.906 -192.189 748.983 
8300 1
12075600 47374.2 -24013.8 1819.13 253.872 266.532 368.09 
8300.5 1
12075600 47274 -23973.8 1813 -319.108 127.548 343.655 
8301 1
12075600 46360 -23193 1664 -1007.72 860.805 1325.32 
8301.5 1
12075600 46201.5 -23083.7 1674 -564.057 389.012 685.194 
8302 1
12075600 45650.1 -23214.9 1646.73 -1079.13 -256.711 1109.24 
8302.5 1
12075600 45042.5 -23392.3 1623.87 -1227.47 -358.519 1278.76 
8303 1
12075600 44527.1 -23320.1 1600.4 -1041.08 145.993 1051.26 
8303.5 1
12075600 44031.9 -23373.4 1588.8 -1000.54 -107.744 1006.32 
8304 1
12075600 42973.3 -24099.3 1593.67 -2138.59 -1466.53 2593.12 
8304.5 2
12082500 42454 -24216 1416 0 0 0 
12075600 42357 -24746.2 1534.56 -1203.65 -1263.51 1745.06 
8305 2
12082500 42162.9 -24365.6 1430.53 -1102.53 -566.667 1239.63 
12075600 42089.8 -25115.5 1435 -522.896 -722.668 892.003 
8305.5 2
12082500 41635.5 -24563.8 1381.53 -1065.45 -400.404 1138.21 
12075600 41813.1 -25442.3 1406.87 -559.057 -660.202 865.108 
8306 2
12082500 41357.6 -24843.7 1404.73 -561.481 -565.387 796.821 
12075600 41544.8 -25755.7 1382.6 -541.953 -633.131 833.408 
8306.5 2
12082500 41087.1 -25112.4 1417.4 -546.532 -542.896 770.346 
12075600 41320.3 -25906.8 1382.87 -453.603 -305.185 546.711 
8307 2
12082500 40975.7 -25403.5 1416.8 -225.051 -588.148 629.735 
12075600 41234.9 -25971 1338.47 -172.525 -129.697 215.839 
8307.5 2
12082500 40840.7 -25573.7 1474 -272.593 -343.704 438.679 
12075600 41328.5 -25866.8 1276.6 189.226 210.505 283.052 
8308 2
12082500 40765.2 -25655.1 1420 -147.55 -158.976 216.898 
12075600 41316.2 -25826.8 1130.62 -24.113 78.2227 81.8549 
8308.5 2
12082500 40751.5 -25614.9 1389.6 -26.7205 78.5307 82.9521 
12075600 41296.9 -25820.5 1034.07 -37.6794 12.2962 39.635 
8309 2
12082500 40747.1 -25595.2 1383.4 -9.02357 39.8653 40.8738 
12075600 41271.8 -25835.2 1041.53 -50.7744 -29.7643 58.8554 
8309.5 2
12082500 40779.3 -25546.5 1329.6 65.1852 98.3165 117.963 
12075600 41272 -25896.3 1081.6 0.40404 -123.367 123.368 
8310 2
12082500 40886.3 -25453.7 1318.27 216.162 187.609 286.222 
12075600 41292.8 -25894.7 1106 42.0202 3.23232 42.1443 
8310.5 2
12082500 40917.9 -25420.1 1364.53 63.7037 67.7441 92.9915 
12075600 41356.1 -25803.5 1026.6 127.811 184.242 224.234 
8311 2
12082500 40868.1 -25447.3 1325.27 -100.606 -54.9495 114.634 
12075600 41360 -25782.9 1091.47 7.94613 41.4815 42.2357 
8311.5 2
12082500 40759.1 -25431.6 1487.62 -212.899 30.6803 215.098 
12075600 41290.4 -25782.5 1123.44 -135.986 0.846354 135.989 
8312 2
12082500 40777.5 -25657.6 1501.93 36.016 -442.221 443.685 
12075600 41386.5 -25683.9 1157.93 188.177 193.02 269.569 
8312.5 2
12082500 40854.5 -25766.5 1437 155.69 -220.067 269.572 
12075600 41365.5 -25702.6 1070.67 -42.5589 -37.8451 56.9519 
8313 2
12082500 40803.9 -25827.7 1498.07 -102.222 -123.502 160.319 
12075600 41321.4 -25897.5 1095.27 -89.0236 -393.805 403.742 
8313.5 2
12082500 40845.7 -25951.1 1512.13 84.4444 -249.293 263.207 
12075600 41355.4 -26052.9 1216.07 68.6869 -313.939 321.366 
8314 2
12082500 40822.1 -25977.1 1503.2 -47.8114 -52.5253 71.027 
12075600 41317.7 -26114 1324.07 -76.229 -123.367 145.018 
8314.5 2
12082500 40841.6 -25935.6 1452.38 38.0778 81.0628 89.5606 
12075600 41311.1 -26101.1 1415.19 -12.7767 25.1465 28.2062 
8315 2
12082500 40850.9 -25900.1 1456.13 18.2078 69.4635 71.8101 
12075600 41345.9 -26110.5 1420.53 67.9876 -18.4116 70.4365 
8315.5 2
12082500 40890.2 -25832.5 1517.33 79.4613 136.431 157.884 
12075600 41385.1 -26005.6 1437.47 79.1919 211.987 226.295 
8316 2
12082500 41015.9 -25776.6 1426.13 254.007 112.997 278.007 
12075600 41512.4 -25876.9 1441.4 257.239 259.933 365.701 
8316.5 2
12082500 41066.9 -25609.2 1338.8 103.03 338.182 353.528 
12075600 41526.5 -25907.4 1399.87 28.5522 -61.5488 67.849 
8317 2
12082500 41039.6 -25512.5 1374.13 -55.2189 195.286 202.943 
12075600 41360.4 -25961.6 1419.6 -335.623 -109.495 353.032 
8317.5 2
12082500 41005.3 -25440.9 1371.4 -69.086 144.355 160.035 
12075600 41534.1 -25859.1 1297.6 350.134 206.586 406.536 
8318 2
12082500 40983.4 -25456.6 1371.5 -42.8038 -30.588 52.6098 
12075600 41561.9 -25901.6 1293.75 54.2073 -82.7079 98.889 
8318.5 2
12082500 41005.7 -25459 1368.33 43.7541 -4.64775 44.0002 
12075600 41325.3 -26014.2 1432 -463.03 -220.426 512.82 
8319 2
12082500 40907.9 -25441.3 1413.47 -197.576 35.8249 200.797 
12075600 41235.6 -26022 1409.8 -181.145 -15.7576 181.829 
8319.5 2
12082500 40927.1 -25478.4 1400.27 38.7879 -75.0168 84.4513 
12075600 41179.8 -25962.9 1444.13 -112.727 119.461 164.251 
8320 2
12082500 40793.5 -25469.4 1398.4 -269.899 18.1818 270.511 
12075600 41105.4 -25879.4 1460.53 -150.303 168.62 225.884 
8320.5 2
12082500 40772.7 -25647.8 1360.67 -42.0202 -360.404 362.845 
12075600 41171.9 -25925.7 1437.13 134.411 -93.468 163.715 
8321 2
12082500 40731.5 -25788.5 1282.87 -83.367 -284.175 296.151 
12075600 41161.1 -26071.3 1448.13 -21.8182 -294.276 295.084 
8321.5 2
12082500 40810.9 -25665.8 1177.94 154.914 239.214 284.994 
12075600 41149.9 -26100.6 1448 -21.9461 -57.0988 61.1711 
8322 2
12082500 40786.1 -25668.7 1079.73 -48.6709 -5.83823 49.0198 
12075600 41089.9 -26133.9 1459.27 -117.433 -65.1826 134.311 
8322.5 2
12082500 40766.9 -25606.9 1037.13 -38.6532 124.848 130.695 
12075600 40983 -26080.2 1480.73 -215.892 108.552 241.647 
8323 2
12082500 40689.7 -25663 1074.87 -156.094 -113.266 192.859 
12075600 41065.1 -26004.6 1463.07 165.926 152.727 225.515 
8323.5 2
12082500 40605.8 -25879.1 1084.73 -169.428 -436.498 468.227 
12075600 41151.8 -25768.7 1463.27 175.084 476.633 507.773 
8324 2
12082500 40634.7 -25898.3 1217.73 58.4512 -38.7879 70.1501 
12075600 41156.9 -25775.9 1446.6 10.2357 -14.5455 17.7859 
8324.5 2
12082500 40636.7 -25861.3 1324 3.70621 68.762 68.8618 
12075600 41132.2 -25902.5 1433.64 -45.8826 -235.293 239.725 
8325 2
12082500 40687.6 -25784.6 1366.53 107.326 161.757 194.124 
12075600 41138.4 -25973.6 1446.6 13.1185 -150.096 150.668 
8325.5 2
12082500 40685.5 -25603.3 1401.47 -4.30976 366.195 366.221 
12075600 41108.3 -26025.9 1425.73 -60.7407 -105.724 121.93 
8326 2
12082500 40736.1 -25451.3 1440 102.222 307.205 323.766 
12075600 41051.9 -26049 1448.4 -113.939 -46.5993 123.1 
8326.5 2
12082500 40759.7 -25462.1 1454.67 47.7151 -21.7742 52.4485 
12075600 41132.9 -26003.6 1431.6 163.172 91.5323 187.092 
8327 2
12082500 40828.9 -25443.7 1344.19 135.164 35.8968 139.85 
12075600 41180.8 -26087.4 1453.56 93.6442 -163.745 188.631 
8327.5 2
12082500 40864.9 -25464.1 1285.53 70.4419 -39.881 80.9479 
12075600 41119.7 -26020.3 1463.47 -119.659 131.45 177.756 
8328 2
12082500 40970.8 -25581.3 1291.07 213.872 -236.768 319.061 
12075600 41181.8 -26170.5 1451.6 125.522 -303.569 328.496 
8328.5 2
12082500 40892.2 -25499.1 1317.6 -158.788 165.926 229.663 
12075600 41184.8 -26042.7 1446 6.06061 258.182 258.253 
8329 2
12082500 40891.3 -25445.7 1378.47 -1.75084 107.879 107.893 
12075600 41204.7 -25939 1387.47 40.1347 209.562 213.371 
8329.5 2
12082500 40838.6 -25467.9 1357.27 -106.103 -44.668 115.122 
12075600 41247.2 -25907.1 1407 85.5801 64.2522 107.015 
8330 2
12082500 40839.8 -25447.8 1504.8 2.41935 40.5914 40.6634 
12075600 41218.3 -25911.9 1424.2 -58.1989 -9.67742 58.998 
8330.5 2
12082500 40873.6 -25467.9 1391.81 66.0645 -39.209 76.8235 
12075600 41221.1 -25898.2 1419.12 5.45247 26.7171 27.2678 
8331 2
12082500 40862.1 -25428 1362.8 -22.619 78.0333 81.2454 
12075600 41256.2 -25902.5 1459.93 68.6399 -8.50457 69.1648 
8331.5 2
12082500 40875.8 -25407.9 1414.47 27.7441 40.6734 49.2348 
12075600 41206 -26064.5 1468.2 -101.414 -327.138 342.497 
8332 2
12082500 40880.9 -25416.8 1398.8 10.2357 -18.0471 20.7477 
12075600 41041.9 -25913.9 1456.93 -331.448 304.242 449.912 
8332.5 2
12082500 40869 -25409.5 1338.13 -23.9247 14.6505 28.0541 
12075600 41105 -25934.1 1431.93 127.151 -40.7258 133.513 
8333 2
12082500 40837 -25442.7 1361.07 -64.6465 -67.0707 93.1539 
12075600 41077.2 -25961.3 1462.87 -56.1616 -55.0842 78.6663 
8333.5 2
12082500 40724.9 -25395 1399.27 -226.532 96.431 246.203 
12075600 41153.5 -25958.9 1433.53 154.209 4.98316 154.289 
8334 2
12082500 40911.4 -25502.5 1367.88 364.274 -209.961 420.451 
12075600 41226.7 -26000.1 1442.19 142.879 -80.4606 163.977 
8334.5 2
12082500 40946.5 -25521.5 1313.27 68.803 -37.2472 78.2382 
12075600 41304.7 -26028.1 1336.53 152.601 -54.8027 162.143 
8335 2
12082500 40911.3 -25550.6 1346.6 -71.1111 -58.7205 92.222 
12075600 41290.7 -26102.2 1320.67 -28.1481 -149.764 152.387 
8335.5 2
12082500 40892.5 -25550.8 1395.33 -38.1145 -0.40404 38.1166 
12075600 41205.9 -26024.9 1432.47 -171.313 156.229 231.853 
8336 2
12082500 40880.9 -25471.1 1396.6 -23.2997 161.077 162.754 
12075600 41122.8 -25966.9 1444.73 -167.946 117.172 204.781 
8336.5 2
12082500 40921.7 -25505.7 1444.27 82.2896 -69.899 107.97 
12075600 41082.1 -26053 1485.93 -82.2896 -174.007 192.484 
8337 2
12082500 40821.3 -25734.9 1413.33 -202.828 -463.03 505.506 
12075600 41217.4 -26068.2 1442.47 273.401 -30.7071 275.12 
8337.5 2
12082500 40860.9 -25852.5 1403.94 77.4821 -229.753 242.466 
12075600 41283.1 -26089.9 1456.5 128.247 -42.334 135.054 
8338 2
12082500 40795.1 -25882.9 1430.47 -128.775 -59.5564 141.88 
12075600 41315.9 -26078.4 1474.27 64.3265 22.456 68.1334 
8338.5 2
12082500 40801.4 -25910.5 1430.07 12.6599 -55.7576 57.1768 
12075600 41375.4 -26126.1 1499.4 120.135 -96.431 154.05 
8339 2
12082500 40888.2 -25886.4 1419.07 175.354 48.7542 182.005 
12075600 41542.4 -26170.3 1470.47 337.374 -89.1582 348.956 
8339.5 2
12082500 40935.2 -25848 1420.93 94.9495 77.5758 122.611 
12075600 41607.3 -26102.7 1467.53 131.178 136.566 189.362 
8340 2
12082500 40963.5 -25859.5 1350.4 57.1044 -23.165 61.6241 
12075600 41733.2 -26073.2 1434.13 254.276 59.5286 261.151 
8340.5 2
12082500 40943.8 -25831.2 1463.38 -38.5091 55.2327 67.3321 
12075600 41557.3 -26067.8 1302.62 -343.53 10.5225 343.691 
8341 2
12082500 40907.3 -25889.5 1452.93 -71.2655 -114.049 134.484 
12075600 41447.9 -26142.1 1113.33 -214.18 -145.442 258.894 
8341.5 2
12082500 40939.7 -25928.3 1448.4 65.3199 -78.3838 102.033 
12075600 41420.4 -26244.2 1066.67 -55.4882 -206.195 213.531 
8342 2
12082500 40930.5 -25871.3 1440.27 -18.4512 115.017 116.487 
12075600 41507.6 -26257.8 1062.87 176.162 -27.4747 178.291 
8342.5 2
12082500 40950.9 -25871.7 1447.93 41.2121 -0.808081 41.22 
12075600 41538.4 -26280.8 1071 62.2222 -46.4646 77.6567 
8343 2
12082500 40988.9 -25871.7 1428.07 76.633 0 76.633 
12075600 41461.2 -26282.1 1057.2 -155.96 -2.55892 155.981 
8343.5 2
12082500 40976.2 -25889.7 1392.13 -25.5892 -36.3636 44.4648 
12075600 41528.1 -26287.7 1069.2 135.219 -11.3131 135.691 
8344 2
12082500 41066 -25905.6 1268.69 175.391 -30.9163 178.095 
12075600 41493.5 -26251.9 1071.44 -67.6432 69.9056 97.2749 
8344.5 2
12082500 41105.5 -25910.5 1174.33 77.3646 -9.72766 77.9738 
12075600 41504.6 -26270.4 1131.2 21.7221 -36.2524 42.2622 
8345 2
12082500 41042.1 -25891.3 1215.13 -128.081 38.7879 133.825 
12075600 41420.7 -26307.8 1353.13 -169.562 -75.5556 185.634 
8345.5 2
12082500 41002.5 -25869.1 1226.2 -80 44.8485 91.7136 
12075600 41328.1 -26235.8 1491.07 -187.071 145.455 236.965 
8346 2
12082500 40872.5 -25777.2 1279.07 -262.626 185.724 321.661 
12075600 41355.3 -25990.1 1496.13 54.9495 496.296 499.329 
8346.5 2
12082500 40927.1 -25493.1 1393.33 110.303 573.872 584.376 
12075600 41457.7 -25578.7 1411.07 207.003 831.111 856.502 
8347 2
12082500 41039.7 -25098.9 1449.33 227.475 796.498 828.344 
12075600 41625.3 -25198.9 1436.8 338.451 767.273 838.604 
8347.5 2
12082500 41063.8 -24783.7 1440.62 46.9076 615.584 617.369 
12075600 41837.4 -24841 1433.88 414.396 699.089 812.68 
8348 2
12082500 40893.3 -24461.4 1433.8 -333.627 630.7 713.505 
12075600 42007.2 -24494.9 1411.93 332.216 677.365 754.447 
8348.5 2
12082500 40495.1 -24056.7 1425.4 -804.31 817.643 1146.93 
12075600 42067.1 -24089.6 1503.67 121.077 818.721 827.625 
8349 2
12082500 40087.9 -23812.5 1438.2 -822.626 493.333 959.214 
12075600 42094.5 -23720.9 1513.6 55.3535 744.916 746.97 
8349.5 2
12082500 39738.5 -23567.7 1465.27 -705.993 494.411 861.898 
12075600 41759.4 -23375.8 1522.87 -677.037 697.104 971.768 
8350 2
12082500 39460.5 -23163.8 1488.53 -561.481 816.027 990.536 
12075600 41251.3 -22953.5 1463.73 -1026.4 853.199 1334.71 
8350.5 2
12082500 39176.2 -22746.8 1589.75 -555.241 814.429 985.691 
12075600 40622 -22588.2 1490.94 -1229.17 713.314 1421.15 
8351 2
12082500 38836.7 -22380.8 1637.8 -664.416 716.267 976.979 
12075600 39919 -22173.5 1529.2 -1375.73 811.709 1597.35 
8351.5 2
12082500 38347.9 -22085.9 1677.4 -987.475 595.69 1153.24 
12075600 39226.5 -21701.5 1638.07 -1399.06 953.535 1693.1 
8352 2
12082500 37909.6 -21829.7 1660.53 -885.522 517.576 1025.69 
12075600 38633.6 -21423.6 1701.53 -1197.71 561.347 1322.73 
8352.5 2
12082500 37554.3 -21573.2 1663.67 -717.845 518.249 885.372 
12075600 38078.6 -21186.7 1683.6 -1121.21 478.653 1219.11 
8353 2
12082500 37142.9 -21279.5 1640.53 -830.976 593.266 1021.02 
12075600 37548.2 -20940.3 1643.93 -1071.52 497.778 1181.49 
8353.5 2
12082500 36684.6 -21072.2 1630 -925.926 418.855 1016.26 
12075600 36970.9 -20628.3 1606.6 -1166.33 630.303 1325.75 
8354 2
12082500 36297 -20829.4 1655.5 -755.556 473.221 891.517 
12075600 36463.9 -20311.2 1617.88 -988.166 618.088 1165.55 
8354.5 2
12082500 35706.1 -20568.1 1623.87 -1154.17 510.49 1262.02 
12075600 35981 -20059.9 1577.27 -943.237 490.861 1063.32 
8355 2
12082500 34825.7 -20319 1604.8 -1778.45 503.165 1848.26 
12075600 35077.3 -19793.9 1569.4 -1825.59 537.374 1903.04 
8355.5 2
12082500 34220.6 -20096.5 1608 -1222.49 449.562 1302.53 
12075600 34477.7 -19571.6 1583.8 -1211.31 449.024 1291.86 
8356 2
12082500 33649.9 -19860.5 1587.33 -1152.86 476.633 1247.51 
12075600 33972.8 -19432.5 1553.8 -1020.07 281.077 1058.08 
8356.5 2
12082500 33244.3 -19788.1 1579.87 -819.529 146.263 832.478 
12075600 33337.2 -19193.7 1540.53 -1284.04 482.424 1371.68 
8357 2
12082500 32696.3 -19586.3 1581.73 -1106.94 407.677 1179.62 
12075600 32839.1 -19093.5 1508.47 -1006.2 202.424 1026.35 
8357.5 2
12082500 31890.6 -19395.9 1477.94 -1573.65 371.867 1616.99 
12075600 32093.6 -18870.5 1494 -1456.19 435.482 1519.92 
8358 2
12082500 31279.5 -19093.8 1298.93 -1196 591.267 1334.18 
12075600 31356.8 -18563.8 1289.8 -1441.81 600.196 1561.74 
8358.5 2
12082500 30750.9 -18805.3 1206 -1067.74 582.896 1216.49 
12075600 30824.2 -18268.3 1193.4 -1075.96 597.037 1230.5 
8359 2
12082500 30156.7 -18492.3 1194.4 -1200.4 632.189 1356.7 
12075600 30281.9 -17960.1 1241.67 -1095.62 622.626 1260.18 
8359.5 2
12082500 29644.5 -18242.9 1281.07 -1032.66 502.823 1148.57 
12075600 29634.6 -17563.5 1382.33 -1304.97 799.597 1530.46 
8360 2
12082500 28992.1 -18015.7 1464.13 -1318.11 458.99 1395.74 
12075600 29037.5 -17299.3 1489.2 -1206.2 533.603 1318.95 
8360.5 2
12082500 28430.1 -17723.3 1579.07 -1135.35 590.707 1279.83 
12075600 28571.4 -17140.9 1525.07 -941.684 320 994.569 
8361 2
12082500 27950.6 -17501.4 1554.88 -936.532 433.39 1031.95 
12075600 28107.2 -16976.2 1568.69 -906.543 321.769 961.954 
8361.5 2
12082500 27384.5 -17312.4 1600.4 -1107.69 369.936 1167.83 
12075600 27560.8 -16792.7 1542.87 -1069.37 359.141 1128.07 
8362 2
12082500 26815.3 -17155.1 1565.07 -1150.03 317.71 1193.11 
12075600 27009.1 -16621 1498 -1114.48 346.801 1167.19 
8362.5 2
12082500 26239.2 -16892.3 1514.33 -1163.77 530.909 1279.15 
12075600 26385.5 -16367.6 1478.33 -1259.8 511.919 1359.84 
8363 2
12082500 25568.3 -16629.7 1537.6 -1355.42 530.64 1455.59 
12075600 25833.4 -16121.1 1496.53 -1115.42 497.912 1221.51 
8363.5 2
12082500 25002.3 -16454.9 1562.93 -1143.43 352.997 1196.68 
12075600 25245 -15839.1 1506.6 -1188.69 569.832 1318.21 
8364 2
12082500 24387.9 -16238.2 1550.94 -1199.86 423.332 1272.35 
12075600 24645.5 -15649.5 1508 -1170.9 370.247 1228.04 
8364.5 2
12082500 23867.3 -16022.5 1549.53 -1018.79 422.154 1102.8 
12075600 24155.8 -15484.6 1497.67 -958.317 322.701 1011.19 
8365 2
12082500 23345.1 -15839.3 1545 -1054.95 369.966 1117.94 
12075600 23628.6 -15306.4 1497.07 -1065.05 360 1124.25 
8365.5 2
12082500 22829.3 -15661.9 1531.2 -1042.02 358.384 1101.93 
12075600 23071.7 -15075.1 1454 -1124.98 467.34 1218.19 
8366 2
12082500 22197.1 -15448.9 1473.33 -1277.31 430.303 1347.84 
12075600 22530.9 -14850 1384.6 -1092.53 454.68 1183.36 
8366.5 2
12082500 21743.5 -15117.7 1417.13 -916.364 669.226 1134.72 
12075600 21899.2 -14557.9 1442 -1276.23 590.034 1406.02 
8367 2
12082500 21123.2 -14691.3 1480.27 -1253.06 861.279 1520.52 
12075600 21363.1 -14169.5 1480.73 -1083.1 784.646 1337.45 
8367.5 2
12082500 20540.4 -14348.8 1529.44 -1138.21 668.986 1320.25 
12075600 20908.7 -13879.9 1517.62 -887.459 565.617 1052.38 
8368 2
12082500 20068.5 -14048.4 1551.33 -923.492 587.891 1094.74 
12075600 20486.3 -13518 1516.6 -826.655 708.293 1088.59 
8368.5 2
12082500 19601.9 -13662.9 1582.47 -942.761 778.855 1222.87 
12075600 20049.7 -13149.5 1519.73 -881.886 744.512 1154.13 
8369 2
12082500 19238.2 -13273.1 1584.27 -734.68 787.34 1076.87 
12075600 19684.9 -12684.1 1536.8 -736.97 940.202 1194.61 
8369.5 2
12082500 18886.6 -12861.9 1564.6 -710.303 830.707 1092.98 
12075600 19267.1 -12292.5 1506.93 -844.175 790.976 1156.84 
8370 2
12082500 18477.9 -12498.7 1522.4 -825.724 733.872 1104.71 
12075600 18843.3 -11954.4 1552 -856.027 683.098 1095.17 
8370.5 2
12082500 17967.4 -12061.2 1502.75 -997.054 854.451 1313.09 
12075600 18382.2 -11629.8 1533.44 -900.553 633.96 1101.32 
8371 2
12082500 17325.6 -11617.1 1544.47 -1255.92 868.991 1527.25 
12075600 17589.7 -11155.2 1522.67 -1551.04 928.792 1807.87 
8371.5 2
12082500 16674.3 -11143.1 1584.67 -1315.82 957.71 1627.45 
12075600 16918.3 -10657 1587.4 -1356.36 1006.46 1688.99 
8372 2
12082500 16202.1 -10818.9 1609.47 -953.939 654.815 1157.06 
12075600 16546.6 -10348.8 1586.2 -750.842 622.626 975.411 
8372.5 2
12082500 15804.7 -10484.5 1605.6 -802.694 675.556 1049.14 
12075600 16159.9 -9945.87 1604.33 -781.279 814.007 1128.28 
8373 2
12082500 15370.2 -10082.7 1590.47 -877.845 811.852 1195.71 
12075600 15736.1 -9638.33 1613.8 -856.027 621.279 1057.72 
8373.5 2
12082500 14954.6 -9728.47 1596.6 -839.596 715.556 1103.15 
12075600 15353.7 -9168.53 1622.53 -772.525 949.091 1223.75 
8374 2
12082500 14500.1 -9251.19 1605.69 -887.646 932.186 1287.2 
12075600 14956.2 -8608.56 1586.44 -776.335 1093.69 1341.22 
8374.5 2
12082500 13816.9 -8366.2 1567.27 -1336.97 1731.87 2187.89 
12075600 14389.7 -8020.47 1571.87 -1108.77 1150.87 1598.09 
8375 2
12082500 13347.5 -7989.87 1567.47 -948.283 760.269 1215.42 
12075600 13840.1 -7521.27 1505 -1110.17 1008.48 1499.84 
8375.5 2
12082500 12971.8 -7660.6 1579.93 -759.057 665.185 1009.28 
12075600 13477.1 -7173 1501.33 -733.333 703.569 1016.26 
8376 2
12082500 12811.1 -7264 1642.2 -324.579 801.212 864.461 
12075600 13105.4 -6818.8 1548.27 -750.976 715.556 1037.3 
8376.5 2
12082500 12323.4 -6840.07 1605 -985.32 856.431 1305.5 
12075600 12683.7 -6382.2 1582.07 -851.987 882.02 1226.31 
8377 2
12082500 11818.3 -6478 1546.67 -1020.34 731.448 1255.43 
12075600 12210.5 -5976.53 1585.73 -955.96 819.529 1259.16 
8377.5 2
12082500 11299.7 -6053.5 1526.5 -1012.98 829.102 1309.02 
12075600 11635.2 -5484.5 1485.94 -1123.59 961.003 1478.51 
8378 2
12082500 10832.9 -5526.33 1509.67 -913.413 1031.64 1377.9 
12075600 11232 -4971.73 1486.67 -789.017 1003.46 1276.51 
8378.5 2
12082500 10446.3 -5238.73 1505.4 -781.145 581.01 973.53 
12075600 10840.5 -4630.87 1502.27 -790.976 688.62 1048.73 
8379 2
12082500 10047 -4951 1515.13 -806.599 581.279 994.227 
12075600 10493.2 -4180.2 1496.73 -701.549 910.438 1149.38 
8379.5 2
12082500 9678.2 -4493.33 1496.33 -745.051 924.579 1187.41 
12075600 10075.4 -3752.67 1552.93 -844.04 863.704 1207.64 
8380 2
12082500 9290.13 -4044.4 1545.93 -783.973 906.936 1198.81 
12075600 9730.47 -3469.67 1565 -696.835 571.717 901.354 
8380.5 2
12082500 8885 -3775.31 1590.31 -791.276 525.562 949.912 
12075600 9300.12 -3154.69 1588 -840.511 615.194 1041.6 
8381 2
12082500 8454.07 -3390.8 1563 -843.314 752.471 1130.22 
12075600 8858.87 -2697.4 1540.33 -863.519 894.887 1243.58 
8381.5 2
12082500 8022.2 -3016.87 1555.6 -872.458 755.421 1154.06 
12075600 8565.8 -2237.93 1548.8 -592.054 928.215 1100.96 
8382 2
12082500 7677.73 -2500.27 1519.4 -695.892 1043.64 1254.37 
12075600 8101.27 -1910.33 1555.13 -938.451 661.818 1148.34 
8382.5 2
12082500 7378.6 -2072.2 1542.53 -604.31 864.781 1055.01 
12075600 7685.67 -1511.67 1537.27 -839.596 805.387 1163.43 
8383 2
12082500 6864.87 -1547.6 1530.33 -1037.85 1059.8 1483.34 
12075600 7189.33 -1147.73 1515.07 -1002.69 735.219 1243.36 
8383.5 2
12082500 6487.13 -1250.13 1529.33 -763.098 600.943 971.314 
12075600 6680.27 -687.067 1489.87 -1028.42 930.64 1386.99 
8384 2
12082500 6031.62 -935.688 1511.44 -889.665 614.152 1081.06 
12075600 6262.69 -350.438 1493.81 -815.584 657.479 1047.6 
8384.5 2
12082500 5524.67 -589.467 1523.73 -992.091 677.536 1201.37 
12075600 5822.07 0.133333 1494.6 -862.272 686.049 1101.9 
8385 2
12082500 5079.53 -218.867 1512.27 -899.259 748.687 1170.13 
12075600 5361.8 380.8 1461.67 -929.832 769.024 1206.64 
8385.5 2
12082500 4633.4 27.2667 1533 -901.279 497.239 1029.35 
12075600 4895.13 706.6 1469.8 -942.761 658.182 1149.78 
8386 2
12082500 4036.2 265.467 1480.07 -1206.46 481.212 1298.89 
12075600 4467.8 975.6 1427.47 -863.3 543.434 1020.1 
8386.5 2
12082500 3563.67 653.8 1478.6 -954.613 784.512 1235.61 
12075600 3918.33 1196.8 1478.87 -1110.03 446.869 1196.61 
8387 2
12082500 3116.12 1123.69 1431.31 -874.105 917.749 1267.41 
12075600 3416.06 1584.5 1465.81 -980.998 757.227 1239.25 
8387.5 2
12082500 2609.67 1491.13 1485.67 -991.112 719.072 1224.49 
12075600 2857.53 1940.07 1461.33 -1093.01 695.825 1295.7 
8388 2
12082500 1993.47 1774.67 1488.93 -1244.85 572.795 1370.31 
12075600 2400.8 2170.6 1500.13 -922.694 465.724 1033.57 
8388.5 2
12082500 1472.33 1955.6 1548.73 -1052.79 365.522 1114.44 
12075600 1979.2 2481.53 1534.27 -851.717 628.148 1058.3 
8389 2
12082500 1068.8 2154.13 1511.2 -815.219 401.077 908.54 
12075600 1758 2876.67 1559.33 -446.869 798.249 914.819 
8389.5 2
12082500 714.533 2457.33 1564.93 -715.69 612.525 942.019 
12075600 1549.13 3379.8 1578 -421.953 1016.43 1100.53 
8390 2
12082500 435.267 2884.13 1587.67 -564.175 862.222 1030.4 
12075600 1311.2 3905.13 1519 -480.673 1061.28 1165.06 
8390.5 2
12082500 335.875 3632.94 1532.44 -194.124 1462.51 1475.34 
12075600 1161.62 4468.12 1513.88 -292.139 1099.59 1137.74 
8391 2
12082500 201.6 4304.33 1537.2 -262.769 1313.89 1339.9 
12075600 880 5037.53 1603 -551.125 1114.3 1243.14 
8391.5 2
12082500 107.133 4993.53 1672.6 -190.842 1392.32 1405.34 
12075600 690.733 5584.87 1590.33 -382.357 1105.72 1169.97 
8392 2
12082500 -82.6 5670.07 1604.93 -383.3 1366.73 1419.46 
12075600 645.6 6235.2 1544.93 -91.1785 1313.8 1316.96 
8392.5 2
12082500 -238.333 6296.27 1592.2 -314.613 1265.05 1303.59 
12075600 666.667 6957.07 1512.27 42.5589 1458.32 1458.94 
8393 2
12082500 -415.6 6818.73 1525.27 -358.114 1055.49 1114.59 
12075600 439.533 7379.47 1503.33 -458.855 853.333 968.879 
8393.5 2
12082500 -653.733 7189.8 1392.33 -481.077 749.63 890.719 
12075600 304.067 7614.67 1462.07 -273.67 475.152 548.329 
8394 2
12082500 -757.438 7885.12 1368.12 -202.547 1358.06 1373.08 
12075600 422.188 8093.06 1437.31 230.705 934.367 962.427 
8394.5 2
12082500 -910.467 8475.73 1488.07 -299.47 1155.79 1193.96 
12075600 484.867 8578.2 1425.93 122.66 949.388 957.279 
8395 2
12082500 -825.933 8931.67 1596.47 170.774 921.077 936.775 
12075600 424 9038 1495.67 -122.963 928.889 936.992 
8395.5 2
12082500 -682 9243 1631.47 290.774 628.956 692.918 
12075600 407 9498 1730.13 -34.3434 929.293 929.927 
8396 2
12082500 -497.067 9758.47 1749.33 373.603 1041.35 1106.34 
12075600 326.933 9926.13 1787.13 -161.751 864.916 879.911 
8396.5 2
12082500 -506.667 10198.2 1862.4 -19.3939 888.35 888.562 
12075600 305.133 10417.1 1788.73 -44.0404 991.785 992.762 
8397 2
12082500 -574.938 10658.3 1931.88 -133.341 898.657 908.496 
12075600 230.938 10853.2 1790 -144.914 851.799 864.037 
8397.5 1
12082500 -661.533 11115.3 1934 -169.463 894.235 910.151 
