# Supplementary material for: Intrinsic group behaviour: Dependence of pedestrian dyad dynamics on principal social and personal features
Source: PLoS One. 2017 Nov 2;12(11):e0187253. doi: 10.1371/journal.pone.0187253 (PMC5667819; doi:10.1371/journal.pone.0187253)
Supplement: S1 Data Set — (ZIP) [file pone.0187253.s001.zip › set/trajectories/traj_2_0508_50.dat]

2 12070800 12055400 0 1 0 0 2 0 1 40 40 40 1641.98 1651.3 1632.66
8154 1
12055400 900 -1550 911 0 0 0 
8154.5 1
12055400 1006.67 -1465.27 1029.27 404.04 320.96 516.007 
8155 1
12055400 1250.13 -1201.27 1142.8 491.852 533.333 725.509 
8155.5 1
12055400 1340.47 -1221.47 1154.6 182.492 -40.8081 186.999 
8156 1
12055400 1376.07 -1374 1148.4 71.9192 -308.148 316.43 
8156.5 1
12055400 1420 -1546 1084.47 88.7542 -347.475 358.631 
8157 1
12055400 1274.33 -1642.33 1013.27 -294.276 -194.613 352.807 
8157.5 1
12055400 1291.94 -1659.62 991.062 34.3831 -33.7728 48.1954 
8158 1
12055400 1181.8 -1712.4 969 -215.533 -103.278 239 
8158.5 1
12055400 893.933 -1958.13 1013.13 -581.549 -496.431 764.619 
8159 1
12055400 803.4 -1962.47 1079.13 -182.896 -8.75421 183.105 
8159.5 1
12055400 742.733 -1977.13 1137.73 -122.559 -29.6296 126.09 
8160 1
12055400 637.267 -2030 1134.93 -213.064 -106.801 238.333 
8160.5 1
12055400 444.062 -2229.94 1184.81 -377.352 -390.503 543.035 
8161 1
12055400 255.267 -2253.6 1186.67 -369.463 -46.3063 372.354 
8161.5 1
12055400 -11.1333 -2236.13 1176.67 -538.182 35.2862 539.337 
8162 1
12055400 -260.333 -2290.2 1188 -503.434 -109.226 515.147 
8162.5 1
12055400 -503.8 -2018.93 1191.33 -491.852 548.013 736.367 
8163 1
12055400 -754.333 -2315.87 1191 -506.128 -599.865 784.859 
8163.5 1
12055400 -677.867 -2680.4 1191 154.478 -736.431 752.459 
8164 1
12055400 -488.625 -2830.88 1191 369.613 -293.896 472.217 
8164.5 1
12055400 -570.867 -2714.33 1191 -160.943 228.066 279.135 
8165 1
12055400 -675.4 -2625.27 1191 -211.178 179.933 277.438 
8165.5 1
12055400 -680.4 -2605 1191 -10.101 40.9428 42.1704 
8166 1
12055400 -639.667 -2630.47 1191 82.2896 -51.4478 97.0487 
8166.5 1
12055400 -634.8 -2298.4 1191 9.83165 670.842 670.914 
8167 1
12055400 -588.75 -2232.88 1191 89.9414 127.979 156.422 
8167.5 1
12055400 -584.667 -2232.73 1191 7.99087 0.277234 7.99568 
8168 1
12055400 -579.4 -2286.33 1191 10.6397 -108.283 108.804 
8168.5 1
12055400 -549.467 -2268.27 1191 60.4714 36.4983 70.6323 
8169 1
12055400 -556.067 -2528.93 1191 -13.3333 -526.599 526.768 
8169.5 1
12055400 -497.4 -2561.6 1191 118.519 -65.9933 135.653 
8170 1
12055400 -362.133 -2522.07 1191 273.266 79.8653 284.698 
8170.5 1
12055400 -380 -2562.62 1191 -34.8958 -79.2155 86.561 
8171 1
12055400 -606.933 -2488.6 1191 -444.097 144.863 467.126 
8171.5 1
12055400 -691.333 -2404.8 1191 -170.505 169.293 240.275 
8172 1
12055400 -701.733 -2120.27 1191 -21.0101 574.815 575.199 
8172.5 1
12055400 -905.467 -2213.87 1191 -411.582 -189.091 452.941 
8173 1
12055400 -905.467 -2299.73 1191 0 -173.468 173.468 
8173.5 1
12055400 -842.6 -2345.67 1191 127.003 -92.7946 157.292 
8174 1
12055400 -690.312 -2274.12 1191 297.437 139.73 328.623 
8174.5 1
12055400 -603.667 -2250.87 1191 169.561 45.5153 175.564 
8175 1
12055400 -577 -2208.93 1191 53.8721 84.7138 100.392 
8175.5 1
12055400 -716.067 -2249.27 1191 -280.943 -81.4815 292.52 
8176 1
12055400 -738.267 -2346.73 1191 -44.8485 -196.902 201.945 
8176.5 1
12055400 -737.2 -2460.67 1191 2.15488 -230.168 230.178 
8177 1
12055400 -724.5 -2583.81 1191 24.8047 -240.519 241.795 
8177.5 1
12055400 -614.2 -2587.4 1191 215.851 -7.02055 215.965 
8178 1
12055400 -448.733 -2539.93 1189.47 334.276 95.8923 347.758 
8178.5 1
12055400 -456.133 -2607.93 1167.4 -14.9495 -137.374 138.185 
8179 1
12055400 -396.667 -2586 1166 120.135 44.3098 128.046 
8179.5 1
12055400 -294.8 -2484.8 1165.07 205.791 204.444 290.082 
8180 1
12055400 -334.667 -2386 1165 -80.5387 199.596 215.233 
8180.5 1
12055400 -309.188 -2366.56 1165 49.764 37.9639 62.5916 
8181 1
12055400 -336.867 -2368.33 1165 -54.1667 -3.46543 54.2774 
8181.5 1
12055400 -328.667 -2506.93 1165 16.5657 -280 280.49 
8182 1
12055400 -457.6 -2576.27 1165 -260.471 -140.067 295.743 
8182.5 1
12055400 -635.267 -2611.4 1165 -358.923 -70.9764 365.873 
8183 1
12055400 -709.067 -2523 1165 -149.091 178.586 232.639 
8183.5 1
12055400 -914.062 -2506.5 1165 -400.382 32.2266 401.677 
8184 1
12055400 -973.267 -2599.87 1165 -115.859 -182.714 216.351 
8184.5 1
12055400 -963.6 -2630.67 1165 19.5286 -62.2222 65.2148 
8185 1
12055400 -643.667 -2383.13 1165 646.33 500.067 817.196 
8185.5 1
12055400 -531.733 -2334.6 1165 226.128 98.0471 246.469 
8186 1
12055400 -470.067 -2255.67 1165 124.579 159.461 202.356 
8186.5 1
12055400 -451.133 -2261.53 1165 38.2492 -11.8519 40.0433 
8187 1
12055400 -656.688 -2444.06 1165 -401.473 -356.502 536.912 
8187.5 1
12055400 -711.867 -2544.47 1165 -107.983 -196.486 224.203 
8188 1
12055400 -712.933 -2546.53 1165 -2.15488 -4.17508 4.69839 
8188.5 1
12055400 -775.6 -2336.73 1161.07 -126.599 423.838 442.342 
8189 1
12055400 -663.933 -2132.27 1157.67 225.589 413.064 470.651 
8189.5 1
12055400 -641.267 -2241.27 1159 45.7912 -220.202 224.913 
8190 1
12055400 -598.533 -2267.67 1159 86.33 -53.3333 101.476 
8190.5 1
12055400 -606.062 -2249.19 1159 -14.7054 36.0921 38.9729 
8191 1
12055400 -589.667 -2254 1159 31.8985 -9.36284 33.2442 
8191.5 1
12055400 -626.6 -2247.8 1159 -74.0147 12.4248 75.0503 
8192 1
12055400 -651.333 -2277.53 1159 -49.9663 -60.0673 78.1327 
8192.5 1
12055400 -646.467 -2191.07 1159 9.83165 174.68 174.957 
8193 1
12055400 -511.933 -2217.53 1159 271.785 -53.468 276.994 
8193.5 1
12055400 -413.667 -2225.53 1159 198.519 -16.1616 199.175 
8194 1
12055400 -441 -2323.6 1159 -55.2189 -198.114 205.666 
8194.5 1
12055400 -625.625 -2494.19 1159 -360.596 -333.179 490.956 
8195 1
12055400 -636.2 -2470.8 1159 -20.6947 45.7681 50.2294 
8195.5 1
12055400 -623.8 -2490.27 1159 25.0505 -39.3266 46.6273 
8196 1
12055400 -625.133 -2527.4 1159 -2.68817 -74.8656 74.9138 
8196.5 1
12055400 -666.8 -2568.33 1159 -84.1751 -82.6936 117.999 
8197 1
12055400 -598.733 -2636.13 1159 137.508 -136.97 194.086 
8197.5 1
12055400 -716.267 -2346 1159 -236.962 584.946 631.121 
8198 1
12055400 -663.188 -2270.06 1159 103.67 148.315 180.956 
8198.5 1
12055400 -651.133 -2197.67 1159 23.5894 141.675 143.625 
8199 1
12055400 -616.867 -2203.47 1159 69.2256 -11.7172 70.2102 
8199.5 1
12055400 -604.867 -2118.07 1159 24.2424 172.525 174.22 
8200 1
12055400 -497 -2133.87 1159 217.912 -31.9192 220.238 
8200.5 1
12055400 -499.067 -2165.2 1158.27 -4.17508 -63.2997 63.4372 
8201 1
12055400 -541.75 -2220.38 1153.56 -83.3659 -107.764 136.246 
8201.5 1
12055400 -587.267 -2166.2 1153 -89.0737 106.018 138.47 
8202 1
12055400 -624.067 -2245.2 1149.53 -74.3434 -159.596 176.062 
8202.5 1
12055400 -637.067 -2250.67 1143.67 -26.2626 -11.0438 28.4902 
8203 1
12055400 -637.867 -2202.8 1144 -1.61616 96.7003 96.7138 
8203.5 1
12055400 -590.467 -2219 1144 95.7576 -32.7273 101.196 
8204 1
12055400 -611.533 -2172.47 1140.53 -42.5589 94.0067 103.192 
8204.5 1
12055400 -564.438 -2215.25 1137 91.984 -83.5612 124.272 
8205 1
12055400 -541 -2250.13 1137 45.8659 -68.2648 82.2422 
8205.5 1
12055400 -405.933 -2186.33 1137 272.862 128.889 301.771 
8206 1
12055400 -432.867 -2108 1137 -54.4108 158.249 167.342 
8206.5 1
12055400 -597.667 -2096.47 1137 -332.929 23.2997 333.744 
8207 1
12055400 -552.8 -2041.47 1137 90.6397 111.111 143.392 
8207.5 1
12055400 -552.733 -2032.73 1137 0.134409 17.6075 17.608 
8208 1
12055400 -620.688 -2068.62 1137 -132.723 -70.1009 150.098 
8208.5 1
12055400 -704.467 -2178 1137 -163.951 -214.041 269.618 
8209 1
12055400 -793 -2378.2 1137 -178.855 -404.444 442.227 
8209.5 1
12055400 -799.4 -2645.33 1137 -12.9293 -539.663 539.818 
8210 1
12055400 -686.267 -2760.33 1137 228.552 -232.323 325.899 
8210.5 1
12055400 -713.533 -2414.33 1137 -55.0842 698.99 701.157 
8211 1
12055400 -628.688 -2272.88 1137 165.715 276.286 322.173 
8211.5 1
12055400 -583 -2259.4 1132 89.408 26.3699 93.2157 
8212 1
12055400 -616.867 -2215.8 1127 -68.4175 88.0808 111.531 
8212.5 1
12055400 -708.4 -2120.6 1127 -184.916 192.323 266.8 
8213 1
12055400 -803.733 -2156 1127 -192.593 -71.5152 205.442 
8213.5 1
12055400 -775.533 -2320.93 1127 56.9697 -333.199 338.034 
8214 1
12055400 -705.733 -2398.93 1127 141.01 -157.576 211.457 
8214.5 1
12055400 -655.312 -2482.56 1123.81 98.4782 -163.338 190.728 
8215 1
12055400 -659.533 -2440.07 1112 -8.25995 83.1621 83.5713 
8215.5 1
12055400 -867.933 -2388.33 1114.8 -421.01 104.512 433.788 
8216 1
12055400 -1056.67 -2542.33 1115 -381.279 -311.111 492.102 
8216.5 1
12055400 -980.4 -2563.8 1115 154.074 -43.367 160.061 
8217 1
12055400 -1011.4 -2330.93 1114.8 -62.6263 470.438 474.588 
8217.5 1
12055400 -945 -2365.8 1114.93 133.871 -70.2957 151.205 
8218 1
12055400 -840.375 -2388.19 1115 203.551 -43.5554 208.158 
8218.5 1
12055400 -794.733 -2244.13 1115 89.3183 281.906 295.718 
8219 1
12055400 -510.333 -2096.4 1115 574.545 298.451 647.438 
8219.5 1
12055400 -469.4 -2122.67 1115 82.6936 -53.064 98.2549 
8220 1
12055400 -412.533 -2271.27 1115 114.882 -300.202 321.433 
8220.5 1
12055400 -482.467 -2325.2 1115 -141.279 -108.956 178.413 
8221 1
12055400 -662.2 -2510.93 1115 -363.098 -375.219 522.139 
8221.5 1
12055400 -717.688 -2536.62 1115 -108.374 -50.179 119.427 
8222 1
12055400 -756.867 -2535.4 1115 -76.6716 2.39726 76.709 
8222.5 1
12055400 -744.4 -2363.27 1115 25.1852 347.744 348.655 
8223 1
12055400 -714.533 -2191.33 1115 60.3367 347.34 352.542 
8223.5 1
12055400 -627.133 -2162.67 1115 176.566 57.9125 185.821 
8224 1
12055400 -664.467 -2398.2 1115 -75.4209 -475.825 481.765 
8224.5 1
12055400 -729.312 -2581.56 1115 -126.652 -358.13 379.865 
8225 1
12055400 -730 -2524.8 1115 -1.3454 111.081 111.089 
8225.5 1
12055400 -702.6 -2540.33 1115 55.3535 -31.3805 63.6298 
8226 1
12055400 -763.8 -2549.07 1115 -123.636 -17.6431 124.889 
8226.5 1
12055400 -800.8 -2419.27 1115 -74.7475 262.222 272.668 
8227 1
12055400 -821.133 -2266.87 1115 -41.0774 307.879 310.607 
8227.5 1
12055400 -692.933 -2174.2 1115 258.99 187.205 319.565 
8228 2
12070800 854.714 7606.86 1808.71 0 0 0 
12055400 -498.062 -2119.19 1115 380.607 107.446 395.483 
8228.5 2
12070800 933.467 7129.87 1840.53 216.949 -1314.02 1331.81 
12055400 -507.4 -2147.53 1115 -18.273 -55.4713 58.4035 
8229 2
12070800 1170.13 6542.53 1830.2 478.114 -1186.53 1279.24 
12055400 -608.6 -2279.13 1115 -204.444 -265.859 335.378 
8229.5 2
12070800 1407.8 5917.67 1839.6 480.135 -1262.36 1350.58 
12055400 -593.533 -2389.33 1115 30.4377 -222.626 224.697 
8230 2
12070800 1755.4 5365.4 1902.33 702.222 -1115.69 1318.29 
12055400 -693.267 -2264.67 1115 -201.481 251.852 322.528 
8230.5 2
12070800 2272.47 5057.13 1882.27 1044.58 -622.761 1216.13 
12055400 -724 -2251.8 1115 -62.0875 25.9933 67.3091 
8231 2
12070800 3349.62 4918.69 1846.56 2103.82 -270.402 2121.13 
12055400 -677.125 -2267.19 1114.94 91.5527 -30.0537 96.3594 
8231.5 2
12070800 4303 4784.53 1823.73 1865.7 -262.533 1884.09 
12055400 -605.133 -2216.33 1115 140.884 99.5189 172.489 
8232 2
12070800 4502.33 4369.33 1755.47 402.694 -838.788 930.445 
12055400 -627.733 -2188 1115 -45.6566 57.2391 73.2177 
8232.5 2
12070800 4746.8 3746.2 1664.2 493.872 -1258.86 1352.27 
12055400 -679.733 -2187.4 1114.33 -105.051 1.21212 105.057 
8233 2
12070800 5116.53 3251.6 1629.67 746.936 -999.192 1247.52 
12055400 -646.733 -2281.73 1111.53 66.6667 -190.572 201.897 
8233.5 2
12070800 5634.73 2778.53 1656.13 1046.87 -955.69 1417.49 
12055400 -738.2 -2436.33 1112 -184.781 -312.323 362.891 
8234 2
12070800 6120.27 2288.07 1733.8 980.875 -990.842 1394.23 
12055400 -712.8 -2510.13 1112 51.3131 -149.091 157.674 
8234.5 2
12070800 6512.69 1703.69 1722.56 766.447 -1141.37 1374.83 
12055400 -668.5 -2495.56 1112 86.5234 28.4587 91.0835 
8235 2
12070800 6936.53 1079.2 1728.87 829.444 -1222.09 1476.98 
12055400 -753.467 -2381 1112 -166.275 224.193 279.123 
8235.5 2
12070800 7283.47 455 1769.73 700.875 -1261.01 1442.7 
12055400 -734.933 -2219.8 1112 37.4411 325.657 327.802 
8236 2
12070800 7649.53 -72 1784.93 739.529 -1064.65 1296.29 
12055400 -785.2 -2372.87 1112 -101.549 -309.226 325.473 
8236.5 2
12070800 8068.4 -528.533 1721.93 846.195 -922.29 1251.66 
12055400 -852.4 -2555.2 1101.6 -135.758 -368.35 392.571 
8237 2
12070800 8549.6 -998.8 1720.73 972.121 -950.034 1359.26 
12055400 -823.533 -2702.73 1095.33 58.3165 -298.047 303.699 
8237.5 2
12070800 8970.67 -1456.13 1799.4 850.64 -923.906 1255.86 
12055400 -837.867 -2723.87 1095 -28.9562 -42.6936 51.5869 
8238 2
12070800 9528.94 -1968.5 1807.56 1090.37 -1000.72 1479.98 
12055400 -806.75 -2712.44 1095 60.7747 22.3226 64.7446 
8238.5 2
12070800 9993.6 -2449 1768.67 909.32 -940.313 1308.07 
12055400 -932.533 -2466.47 1095 -246.151 481.352 540.639 
8239 2
12070800 10506.6 -2962.2 1791.6 1036.36 -1036.77 1465.93 
12055400 -1066.07 -2350.8 1095 -269.764 233.67 356.896 
8239.5 2
12070800 10867.1 -3307.2 1738.53 728.215 -696.97 1008 
12055400 -1001.87 -2492.93 1095 129.697 -287.138 315.071 
8240 2
12070800 11224.8 -3720.87 1694.47 722.694 -835.69 1104.84 
12055400 -826.4 -2542.2 1095 354.478 -99.5286 368.186 
8240.5 2
12070800 11676.5 -4193.47 1785.67 912.458 -954.747 1320.65 
12055400 -776.533 -2520.93 1095 100.741 42.963 109.519 
8241 2
12070800 12104.9 -4696.19 1713.38 836.735 -981.877 1290.04 
12055400 -789.75 -2498 1095 -25.8138 44.7917 51.6976 
8241.5 2
12070800 12591.5 -5257.93 1740.93 952.234 -1099.31 1454.38 
12055400 -867.333 -2398.4 1095 -151.826 194.912 247.067 
8242 2
12070800 13120.1 -5861.33 1761.07 1067.88 -1218.99 1620.59 
12055400 -886 -2383.27 1095 -37.7104 30.5724 48.5464 
8242.5 2
12070800 13574.4 -6220.8 1762.33 917.845 -726.195 1170.38 
12055400 -933.8 -2329.87 1095 -96.5657 107.879 144.785 
8243 2
12070800 13916.1 -6667.93 1782.4 690.37 -903.3 1136.91 
12055400 -930.467 -2383.93 1095 6.73401 -109.226 109.433 
8243.5 2
12070800 14212.3 -7084.53 1778.8 598.384 -841.616 1032.66 
12055400 -800.133 -2549.2 1095 263.3 -333.872 425.203 
8244 2
12070800 14491.3 -7459.87 1745.87 563.636 -758.249 944.79 
12055400 -678.733 -2709.13 1095 245.253 -323.098 405.636 
8244.5 2
12070800 15092.6 -8335.88 1723.12 1174.28 -1710.95 2075.16 
12055400 -702.062 -2640.75 1095 -45.5648 133.561 141.12 
8245 2
12070800 15445.1 -9348.13 1827.27 689.962 -1980.94 2097.65 
12055400 -742.467 -2217.67 1095 -79.0688 827.952 831.719 
8245.5 2
12070800 15867.8 -9859.27 1870.13 853.872 -1032.59 1339.9 
12055400 -646.6 -2141 1094.93 193.67 154.882 247.985 
8246 2
12070800 16337.7 -10348.1 1906 949.226 -987.475 1369.72 
12055400 -592.067 -2141 1091.33 110.168 0 110.168 
8246.5 2
12070800 16647.5 -10713.4 1848.33 625.993 -738.047 967.771 
12055400 -427.267 -2252.2 1091 332.929 -224.646 401.632 
8247 2
12070800 17006.5 -11023.2 1898 725.118 -625.859 957.86 
12055400 -452 -2290.53 1091 -49.9663 -77.4411 92.1616 
8247.5 2
12070800 17250.3 -11038.3 1910.06 476.261 -29.5166 477.175 
12055400 -420.438 -2260.75 1091 61.6455 58.1706 84.7584 
8248 2
12070800 17559.8 -10794.7 1848.8 605.651 476.802 770.813 
12055400 -290.933 -2312.93 1091 253.433 -102.12 273.234 
8248.5 2
12070800 17478.3 -10262.5 1848.8 -164.579 1075.02 1087.54 
12055400 -354.467 -2456.67 1091 -128.35 -290.37 317.472 
8249 2
12070800 16679 -9722.93 1816.2 -1614.81 1090.1 1948.32 
12055400 -344.933 -2409.53 1091 19.2593 95.2189 97.1471 
8249.5 2
12070800 16194.2 -9209.6 1773.67 -979.394 1037.04 1426.41 
12055400 -287.6 -2431.67 1091 115.825 -44.7138 124.156 
8250 2
12070800 15729 -8754.73 1846.53 -939.798 918.923 1314.4 
12055400 -237.467 -2487.47 1091 101.279 -112.727 151.542 
8250.5 2
12070800 15278.7 -8129.6 1681.8 -909.764 1262.9 1556.46 
12055400 -436.067 -2554.87 1091 -401.212 -136.162 423.688 
8251 2
12070800 14608.1 -7554.94 1690.06 -1309.65 1122.39 1724.8 
12055400 -635.312 -2256.5 1091 -389.152 582.747 700.738 
8251.5 2
12070800 13888 -7073.4 1753.87 -1409.25 942.343 1695.28 
12055400 -763.067 -2276 1091 -250.008 -38.1605 252.904 
8252 2
12070800 13300.4 -6798.8 1794.6 -1187.07 554.747 1310.3 
12055400 -850.067 -2181.13 1091 -175.758 191.65 260.039 
8252.5 2
12070800 12786.3 -6543.2 1750.67 -1038.52 516.364 1159.81 
12055400 -800.2 -2091.6 1091 100.741 180.875 207.038 
8253 2
12070800 12092.3 -6246.47 1704.4 -1402.02 599.461 1524.8 
12055400 -421.6 -1832.87 1083.2 764.848 522.694 926.392 
8253.5 2
12070800 11298.7 -5944.13 1736.2 -1603.23 610.774 1715.63 
12055400 -257.6 -1536.6 1026.67 331.313 598.519 684.1 
8254 2
12070800 10592.8 -5716.33 1656.33 -1426.13 460.202 1498.54 
12055400 -255.467 -1543.27 923.6 4.30976 -13.468 14.1408 
8254.5 2
12070800 9969.56 -5520.62 1655.12 -1217.26 382.243 1275.87 
12055400 -125.875 -1647.12 849 253.109 -202.848 324.363 
8255 2
12070800 9449.13 -5278.07 1558.07 -1018.45 474.674 1123.64 
12055400 -120.4 -1681.93 807.8 10.7143 -68.1181 68.9555 
8255.5 2
12070800 9002.07 -4894.4 1542.47 -903.165 775.084 1190.15 
12055400 -130.667 -1754.13 746 -20.7407 -145.859 147.326 
8256 2
12070800 8351.47 -4391.4 1540.33 -1314.34 1016.16 1661.35 
12055400 -223 -1689.33 730.067 -186.532 130.909 227.885 
8256.5 2
12070800 7820.53 -3911.67 1597 -1072.59 969.158 1445.59 
12055400 -197.533 -1695.53 702.4 51.4478 -12.5253 52.9505 
8257 2
12070800 7250.67 -3292.27 1701.73 -1151.25 1251.31 1700.34 
12055400 -180.267 -1728.33 693.667 34.8822 -66.2626 74.8832 
8257.5 2
12070800 6729.81 -2724.38 1718.75 -1017.29 1109.16 1505.03 
12055400 -146.375 -1722.69 699.75 66.1947 11.027 67.1068 
8258 2
12070800 6114.53 -2142.93 1771.27 -1201.72 1135.63 1653.41 
12055400 -215.4 -1721.13 706.133 -134.814 3.03548 134.849 
8258.5 2
12070800 5643.87 -1700.73 1777.33 -950.842 893.333 1304.66 
12055400 -194.8 -1728.53 706.733 41.6162 -14.9495 44.2198 
8259 2
12070800 5126.13 -1191.4 1794.53 -1045.93 1028.96 1467.21 
12055400 -212.933 -1727.93 698.067 -36.633 1.21212 36.653 
8259.5 2
12070800 4561.2 -672.733 1792.4 -1141.28 1047.81 1549.33 
12055400 -195 -1777.67 707.333 36.229 -100.471 106.804 
8260 2
12070800 4130.73 -216.733 1787.67 -869.63 921.212 1266.84 
12055400 -229.8 -1721 705.867 -70.303 114.478 134.342 
8260.5 2
12070800 3787.07 227 1683.8 -694.276 896.431 1133.85 
12055400 -181.067 -1772.73 714.467 98.4512 -104.512 143.58 
8261 2
12070800 3323.44 644.562 1640 -905.526 815.552 1218.65 
12055400 -161.938 -1722.94 737.938 37.3617 97.2575 104.187 
8261.5 1
12070800 2817.07 818.533 1602.33 -990.941 340.452 1047.79 
8262 1
12070800 2440.6 711.6 1622.47 -760.539 -216.027 790.624 
8262.5 1
12070800 2010.73 710.467 1546.07 -868.418 -2.28956 868.421 
8261.5 1
12055400 -65 -1769 752 346.205 -164.509 383.303 
8263 2
12070800 1751.8 368.8 1454.07 -523.098 -690.236 866.058 
12055400 1441.5 -1192.75 920.75 793.73 303.609 849.815 
8263.5 2
12070800 1706.93 -120.8 1277.93 -90.6397 -989.091 993.235 
12055400 1284.8 -1401.6 1013.33 -500.639 -667.252 834.185 
8264 2
12070800 1767.73 -489.733 1160 122.828 -745.32 755.373 
12055400 875.667 -1694.33 1138.4 -826.532 -591.38 1016.31 
8264.5 2
12070800 1621.5 -825.938 1068.69 -285.612 -656.649 716.074 
12055400 488.375 -1820.06 1229.38 -756.429 -245.565 795.29 
8265 2
12070800 1640.6 -1139.2 1013.73 37.232 -610.648 611.782 
12055400 339.933 -1774.33 1241.53 -289.36 89.1407 302.779 
8265.5 2
12070800 1583.2 -1248.4 1029.2 -115.726 -220.161 248.724 
12055400 438.667 -1556.27 1191.2 199.059 439.651 482.615 
8266 2
12070800 1484.33 -1361.13 1023.67 -199.731 -227.744 302.919 
12055400 636 -1518.4 1121.13 398.653 76.4983 405.927 
8266.5 2
12070800 1432.53 -1290.87 1037.93 -104.646 141.953 176.356 
12055400 861.333 -1553.4 1056.8 455.219 -70.7071 460.677 
8267 2
12070800 1582.67 -969.667 1023.27 303.3 648.889 716.273 
12055400 1034.27 -1516 1019.27 349.36 75.5556 357.437 
8267.5 2
12070800 1699.6 -973.6 1043.53 236.229 -7.94613 236.363 
12055400 1030.07 -1426.13 1028.4 -8.48485 181.549 181.747 
8268 2
12070800 1938.88 -1107.56 1051.81 467.334 -261.646 535.593 
12055400 1003.75 -1336.19 984.062 -51.3997 175.675 183.04 
8268.5 2
12070800 1914.4 -1319.33 1052.6 -47.8963 -414.424 417.183 
12055400 981.467 -1333.53 1023.87 -43.6073 5.19406 43.9155 
8269 2
12070800 1740.73 -1376.27 1034.47 -350.842 -115.017 369.214 
12055400 1042.6 -1338.07 1097.33 123.502 -9.15825 123.841 
8269.5 2
12070800 1630.6 -1386.93 998.333 -222.492 -21.5488 223.533 
12055400 1000.2 -1393.73 1126.93 -85.6566 -112.458 141.364 
8270 2
12070800 1560.53 -1395.67 994.6 -141.549 -17.6431 142.644 
12055400 964.8 -1409.53 1080.07 -71.5152 -31.9192 78.3151 
8270.5 2
12070800 1529 -1440.47 1035.33 -63.7037 -90.5051 110.677 
12055400 975.2 -1444.73 1104.27 21.0101 -71.1111 74.1499 
8271 2
12070800 1519.81 -1392.62 1024.06 -17.9443 93.4408 95.1482 
12055400 983.562 -1494.31 1095.12 16.333 -96.8343 98.2021 
8271.5 2
12070800 1481.07 -1387.8 1003.87 -75.8235 9.44227 76.4092 
12055400 920.067 -1512.6 1071.33 -124.258 -35.7877 129.309 
8272 2
12070800 1564.27 -1375.67 1061.87 168.081 24.5118 169.859 
12055400 929.667 -1468.47 1134.73 19.3939 89.1582 91.2432 
8272.5 2
12070800 1574.8 -1393.6 1039.73 21.2795 -36.229 42.0161 
12055400 912.467 -1471.87 1074.87 -34.7475 -6.86869 35.4199 
8273 2
12070800 1615 -1378 1029.07 81.0484 31.4516 86.937 
12055400 915.8 -1454 1002.07 6.72043 36.0215 36.643 
8273.5 2
12070800 1566.87 -1394.2 1048.07 -97.2391 -32.7273 102.599 
12055400 939.867 -1457.4 1043.67 48.6195 -6.86869 49.1023 
8274 2
12070800 1594.6 -1551.87 1117 55.914 -317.876 322.756 
12055400 938.933 -1515 1129.8 -1.88172 -116.129 116.144 
8274.5 2
12070800 1678.33 -1532.87 1149.47 169.158 38.3838 173.458 
12055400 1044.07 -1495 1055.93 212.391 40.404 216.2 
8275 2
12070800 1731.19 -1725.06 1141.44 103.03 -374.651 388.559 
12055400 1149.31 -1487.06 1041.81 205.158 15.4727 205.74 
8275.5 2
12070800 1730.2 -1663 1181.13 -1.93249 121.453 121.468 
12055400 1163.07 -1445.87 1036.27 26.9162 80.6181 84.9927 
8276 2
12070800 1815.93 -1691.27 1167.07 173.199 -57.1044 182.37 
12055400 1173.67 -1459.6 1021.53 21.4141 -27.7441 35.0471 
8276.5 2
12070800 1831.93 -1732.07 1180.4 32.3232 -82.4242 88.5356 
12055400 1217.13 -1404.07 1020.4 87.8114 112.189 142.468 
8277 2
12070800 1859.93 -1764.6 1164.2 56.5657 -65.7239 86.7139 
12055400 1195.8 -1458.4 994 -43.0976 -109.764 117.922 
8277.5 2
12070800 1824.8 -1743.67 1159.67 -70.9764 42.2896 82.62 
12055400 1140.4 -1493.6 1022.2 -111.919 -71.1111 132.6 
8278 2
12070800 1777.38 -1762.5 1176.81 -92.627 -36.7839 99.6635 
12055400 1212.88 -1469.25 1002.31 141.553 47.5586 149.328 
8278.5 2
12070800 1761.87 -1789.73 1189.4 -30.349 -53.2942 61.3297 
12055400 1284.67 -1514.33 1044.67 140.492 -88.2257 165.897 
8279 2
12070800 1821.67 -1729.33 1164.2 120.808 122.02 171.708 
12055400 1240.67 -1494.73 1059.8 -88.8889 39.596 97.3092 
8279.5 2
12070800 1827.67 -1694.53 1148.13 12.1212 70.303 71.3403 
12055400 1257.27 -1525.47 1124.07 33.5354 -62.0875 70.5655 
8280 2
12070800 1780.4 -1716.4 1192.47 -95.4882 -44.1751 105.211 
12055400 1219.07 -1482.67 1097.6 -77.1717 86.4646 115.895 
8280.5 2
12070800 1724.53 -1695.53 1163.53 -112.862 42.1549 120.478 
12055400 1184.93 -1500.27 1065.87 -68.9562 -35.5556 77.5832 
8281 2
12070800 1751.93 -1637.87 1151.33 55.3535 116.498 128.98 
12055400 1239.47 -1503.67 1059.8 110.168 -6.86869 110.382 
8281.5 2
12070800 1744.81 -1641.25 1196 -13.9079 -6.60807 15.3979 
12055400 1235.31 -1505.56 1099.31 -8.11361 -3.7028 8.91859 
8282 2
12070800 1729.2 -1613.53 1185.67 -30.5528 54.2401 62.2532 
12055400 1214.13 -1471.67 1091.93 -41.4465 66.3324 78.2163 
8282.5 2
12070800 1681.27 -1706.4 1144.53 -96.6398 -187.231 210.701 
12055400 1203.33 -1460.73 1126.07 -21.7742 22.043 30.984 
8283 2
12070800 1549.07 -1841.73 1152.8 -267.071 -273.401 382.197 
12055400 1340.67 -1447.07 1179.4 277.441 27.6094 278.811 
8283.5 2
12070800 1213.87 -1887.93 1176.07 -677.172 -93.3333 683.573 
12055400 1855.07 -1452.47 1169.33 1039.19 -10.9091 1039.25 
8284 2
12070800 1070.33 -1773.67 1177.8 -289.382 230.376 369.885 
12055400 1940.67 -1563.8 1124.8 172.581 -224.462 283.139 
8284.5 2
12070800 1020.67 -1764.6 1132.13 -100.337 18.3165 101.995 
12055400 2001.47 -1599.13 1135.6 122.828 -71.3805 142.063 
8285 2
12070800 969.375 -1747.19 1189.81 -100.179 34.0088 105.794 
12055400 1940.25 -1589.88 1166.88 -119.564 18.0827 120.923 
8285.5 2
12070800 1056 -1801.47 1189.6 169.521 -106.221 200.051 
12055400 1991.27 -1565.27 1166.47 99.8369 48.1572 110.845 
8286 2
12070800 1125.47 -1760.73 1131.73 140.337 82.2896 162.684 
12055400 2013.07 -1614.67 1165.73 44.0404 -99.798 109.083 
8286.5 2
12070800 1191.13 -1756.47 1142.67 132.66 8.61953 132.94 
12055400 2108.8 -1522.53 1138.6 193.401 186.128 268.417 
8287 2
12070800 1074.47 -1749.4 1156.47 -235.69 14.2761 236.122 
12055400 2307.93 -1219.4 1079.8 402.29 612.391 732.707 
8287.5 2
12070800 1132.27 -1740.73 1206.4 116.768 17.5084 118.073 
12055400 2286.8 -1221.47 1043.73 -42.6936 -4.17508 42.8973 
8288 2
12070800 1085.5 -1716.81 1142.44 -91.3411 46.7204 102.596 
12055400 2139.06 -1318 1028.38 -288.55 -188.542 344.687 
8288.5 2
12070800 976.267 -1672.07 1093.6 -213.764 87.5652 231.004 
12055400 2210.87 -1312.87 1039.6 140.517 10.0457 140.876 
8289 2
12070800 944.133 -1674.8 1051.47 -64.9158 -5.52189 65.1503 
12055400 2245.87 -1350.87 1040.6 70.7071 -76.7677 104.368 
8289.5 2
12070800 878.6 -1652 1032.2 -132.391 46.0606 140.174 
12055400 2196.13 -1264 1014.8 -100.471 175.488 202.214 
8290 2
12070800 871 -1453.47 1024.73 -15.3535 401.077 401.371 
12055400 2168 -1126.07 1060.53 -56.835 278.653 284.39 
8290.5 2
12070800 956.133 -1457.67 999.733 171.987 -8.48485 172.196 
12055400 1968.13 -1393.8 1109.67 -403.771 -540.875 674.965 
8291 2
12070800 978.733 -1514.53 1024.2 45.6566 -114.882 123.622 
12055400 1755.27 -1714.47 1158.07 -430.034 -647.811 777.553 
8291.5 2
12070800 1087 -1455.44 1100.62 211.458 115.422 240.908 
12055400 1737.25 -1702.56 1143.5 -35.1888 23.2503 42.1762 
8292 2
12070800 1072.07 -1411.4 1061.4 -29.2237 86.1791 90.9992 
12055400 1748.07 -1667.53 1072.4 21.1676 68.5502 71.744 
8292.5 2
12070800 1070.07 -1451.53 1077 -4.0404 -81.0774 81.1781 
12055400 1777.8 -1648 1098.4 60.0673 39.4613 71.8699 
8293 2
12070800 1095.53 -1439.13 1117.93 51.4478 25.0505 57.2224 
12055400 1787.8 -1701 1175.93 20.202 -107.071 108.96 
8293.5 2
12070800 1065.67 -1436.13 1079.47 -60.3367 6.06061 60.6403 
12055400 1712.73 -1735.27 1183.73 -151.65 -69.2256 166.703 
8294 2
12070800 1064.93 -1427.33 1034.4 -1.48148 17.7778 17.8394 
12055400 1715 -1708.33 1212.67 4.57913 54.4108 54.6031 
8294.5 2
12070800 1092.67 -1354.47 996.467 56.0269 147.205 157.507 
12055400 1750.2 -1703.4 1181.47 71.1111 9.96633 71.8061 
8295 2
12070800 1147.25 -1367.06 1009.31 106.608 -24.6012 109.41 
12055400 1772.38 -1647 1176.44 43.3105 110.156 118.365 
8295.5 2
12070800 1115.53 -1465.73 1056.53 -62.0678 -193.094 202.824 
12055400 1769.67 -1735.27 1178.27 -5.30007 -172.733 172.814 
8296 2
12070800 1098.4 -1512.13 1041.8 -34.6128 -93.7374 99.9237 
12055400 1834.4 -1741.73 1148.07 130.774 -13.064 131.425 
8296.5 2
12070800 1096.8 -1423.8 1002.07 -3.23232 178.451 178.48 
12055400 1852.47 -1728.47 1107.87 36.4983 26.8013 45.2818 
8297 2
12070800 1103.27 -1454.8 1040.47 13.064 -62.6263 63.9743 
12055400 1817.8 -1693.87 1103.67 -70.0337 69.899 98.9474 
8297.5 2
12070800 1042.27 -1461.87 1044.87 -123.232 -14.2761 124.056 
12055400 1739.53 -1648.4 1087.67 -158.114 91.8519 182.858 
8298 2
12070800 1033.5 -1475.06 1006.06 -17.1224 -25.7731 30.9424 
12055400 1676.06 -1626.62 1084.19 -123.966 42.5293 131.059 
8298.5 2
12070800 1095.73 -1470.27 998.533 121.787 9.38519 122.148 
12055400 1662.93 -1502.07 1129.6 -25.6931 243.754 245.104 
8299 2
12070800 1064.53 -1362.67 998.733 -63.0303 217.374 226.328 
12055400 1694.73 -1511.8 1113 64.2424 -19.6633 67.1843 
8299.5 2
12070800 1043.27 -1423.47 1067.67 -42.963 -122.828 130.125 
12055400 1738.6 -1486.13 1112.6 88.6195 51.8519 102.674 
8300 2
12070800 991.533 -1459 1070.27 -104.512 -71.7845 126.79 
12055400 1829.13 -1431.6 1078.27 182.896 110.168 213.513 
8300.5 2
12070800 1031.67 -1502.13 1009.8 81.0774 -87.138 119.023 
12055400 1904.47 -1474.07 1068.4 152.189 -85.7912 174.704 
8301 2
12070800 1036.4 -1490.53 988.667 9.56229 23.4343 25.3102 
12055400 1806.13 -1353.27 1059.33 -198.653 244.04 314.673 
8301.5 2
12070800 1034.75 -1517.12 1032.62 -3.22266 -51.9368 52.0367 
12055400 1801.44 -1173.38 1033.5 -9.17155 351.351 351.471 
8302 2
12070800 1074 -1527.93 1129.87 76.8102 -21.1513 79.6692 
12055400 1760.87 -1199 1091.2 -79.395 -50.1468 93.9056 
8302.5 2
12070800 1106.93 -1531.6 1135.07 66.532 -7.40741 66.9431 
12055400 1822.73 -1281.4 1120.67 124.983 -166.465 208.162 
8303 2
12070800 1153.87 -1539.47 1064.27 94.8148 -15.8923 96.1375 
12055400 1778.27 -1574.13 1162.93 -89.8316 -591.38 598.164 
8303.5 2
12070800 1127.47 -1573.53 1145.6 -53.3333 -68.8215 87.0681 
12055400 1905.47 -1631.4 1176.47 256.97 -115.69 281.811 
8304 2
12070800 969.867 -1467.87 1060.93 -318.384 213.468 383.323 
12055400 1782.4 -1477.13 1123 -248.62 311.65 398.669 
8304.5 2
12070800 898.438 -1285.69 982.625 -139.51 355.819 382.191 
12055400 1797.75 -1548.5 1134.56 29.9805 -139.388 142.576 
8305 2
12070800 993.533 -1279.33 916.267 186.098 12.4348 186.512 
12055400 1827.13 -1576.27 1101.2 57.5016 -54.3379 79.1141 
8305.5 2
12070800 967.067 -1300.93 901.067 -53.468 -43.6364 69.0142 
12055400 1775 -1529.2 1104.07 -105.32 95.0842 141.892 
8306 2
12070800 1054.13 -1310.67 904.733 175.892 -19.6633 176.988 
12055400 1769 -1465.53 1040.07 -12.1212 128.62 129.189 
8306.5 2
12070800 1153.07 -1309.87 938.867 199.865 1.61616 199.872 
12055400 1748.73 -1395.47 1035.2 -40.9428 141.549 147.351 
8307 2
12070800 1193.07 -1457.53 949.067 80.8081 -298.316 309.067 
12055400 1734.47 -1301.07 1016.6 -28.8215 190.707 192.873 
8307.5 2
12070800 1057.13 -1554.13 938.333 -274.613 -195.152 336.892 
12055400 1692.33 -1205.53 1074.2 -85.1178 192.997 210.933 
8308 2
12070800 801.312 -1309.31 923.75 -499.65 478.166 691.587 
12055400 1687.94 -1209.19 1009.06 -8.58561 -7.13704 11.1647 
8308.5 2
12070800 772 -1137.13 916.267 -57.363 336.946 341.794 
12055400 1699.47 -1087.8 948.333 22.562 237.549 238.618 
8309 2
12070800 906.6 -1050.27 895.4 271.919 175.488 323.63 
12055400 1588.67 -689.067 929.867 -223.838 805.522 836.044 
8309.5 2
12070800 1193.87 -990.667 858.8 580.337 120.404 592.695 
12055400 1527.53 -89.8 1235.73 -123.502 1210.64 1216.92 
8310 2
12070800 1477.93 -671.333 844.267 573.872 645.118 863.427 
12055400 1552.33 296 1404.93 50.101 779.394 781.003 
8310.5 2
12070800 1591.93 -155.267 866.867 230.303 1042.56 1067.69 
12055400 1481.13 790.467 1543.13 -143.838 998.923 1009.23 
8311 2
12070800 1792.27 31.8667 1151.2 404.714 378.047 553.817 
12055400 1180 1329.27 1625.73 -608.35 1088.48 1246.95 
8311.5 2
12070800 1847 262.75 1418.62 106.901 450.944 463.442 
12055400 1302 1697.81 1654.44 238.281 719.816 758.23 
8312 2
12070800 1611.67 444.267 1485 -460.535 355.219 581.612 
12055400 1471.27 1944.87 1633.2 331.246 483.472 586.062 
8312.5 2
12070800 1632 729.6 1499.8 41.0774 576.431 577.893 
12055400 1867.8 1875.53 1605.8 801.077 -140.067 813.231 
8313 2
12070800 1976.6 936.6 1485.67 696.162 418.182 812.107 
12055400 2287.4 1795 1608.4 847.677 -162.694 863.148 
8313.5 1
12055400 2602.6 1572.93 1585.33 636.768 -448.62 778.93 
8313.5 1
12070800 2000 1077 1484 88.6364 531.818 539.154 
8314 2
12070800 3316.85 790.231 1638.85 1734.98 -377.825 1775.64 
12055400 2844.4 1339.27 1601.8 488.485 -472.054 679.303 
8314.5 2
12070800 3720.88 710 1723.94 843.484 -167.496 859.954 
12055400 3253.94 996 1553.12 799.878 -670.443 1043.69 
8315 2
12070800 4459.4 783.133 1744.33 1445.25 143.118 1452.32 
12055400 4097.53 553.467 1692 1650.87 -866.014 1864.23 
8315.5 2
12070800 4863.8 485.6 1745.2 816.97 -601.077 1014.27 
12055400 4807.8 -419.4 1779.93 1434.88 -1965.39 2433.44 
8316 2
12070800 5452.13 -38.1333 1739.93 1188.55 -1058.05 1591.26 
12055400 5326.07 -986.533 1789.73 1047 -1145.72 1552.06 
8316.5 2
12070800 6063.87 -511.867 1725.2 1235.82 -957.037 1563.07 
12055400 5620.33 -1404.93 1783.73 594.478 -845.253 1033.37 
8317 2
12070800 6615.6 -923.267 1725.27 1114.61 -831.111 1390.36 
12055400 6073.67 -1762.33 1785.67 915.825 -722.02 1166.21 
8317.5 2
12070800 7230.6 -1549.33 1744.8 1239.92 -1262.23 1769.36 
12055400 6501.47 -2168.13 1710.6 862.5 -818.145 1188.81 
8318 2
12070800 7919.31 -2096.88 1781.12 1342.52 -1067.33 1715.1 
12055400 7071.94 -2469.81 1711.81 1112.03 -588.069 1257.95 
8318.5 2
12070800 8493.07 -2523.27 1742.07 1122.81 -834.426 1398.91 
12055400 7525.8 -2983.27 1620.4 888.185 -1004.8 1341.08 
8319 2
12070800 8997.33 -2986.33 1756.53 1018.72 -935.488 1383.09 
12055400 8085.67 -3382.67 1632.2 1131.04 -806.869 1389.35 
8319.5 2
12070800 9572.27 -3489.07 1742.13 1161.48 -1015.62 1542.9 
12055400 8626.6 -3823.67 1728.13 1092.79 -890.909 1409.94 
8320 2
12070800 10074.5 -3897 1732.47 1014.68 -824.108 1307.18 
12055400 9139.87 -4157.87 1766.67 1036.9 -675.152 1237.33 
8320.5 2
12070800 10629.7 -4348.47 1768.27 1121.62 -912.054 1445.64 
12055400 9665.73 -4645.87 1755.47 1062.36 -985.859 1449.32 
8321 2
12070800 11197 -4803.2 1769 1145.99 -918.653 1468.75 
12055400 10243.1 -5026 1765.07 1166.46 -767.946 1396.56 
8321.5 2
12070800 11824.8 -5427.75 1719.25 1223.68 -1217.45 1726.15 
12055400 10724.9 -5430.94 1762.69 939.189 -789.352 1226.85 
8322 2
12070800 12390.6 -6116.73 1660.93 1107.34 -1348.3 1744.74 
12055400 11343.9 -5875.27 1762.67 1211.21 -869.529 1491.01 
8322.5 2
12070800 13015.8 -6614.33 1740.4 1263.03 -1005.25 1614.24 
12055400 11974.4 -6382.73 1728.93 1273.8 -1025.19 1635.11 
8323 2
12070800 13531.3 -6999.67 1776.93 1041.48 -778.451 1300.26 
12055400 12640.8 -6859 1851.73 1346.26 -962.155 1654.74 
8323.5 2
12070800 14023.9 -7418.93 1798.47 995.017 -847.003 1306.7 
12055400 13058.4 -7275.73 1820.13 843.636 -841.886 1191.84 
8324 2
12070800 14586 -7766.73 1817.4 1135.62 -702.626 1335.41 
12055400 13563.1 -7699.8 1808.67 1019.66 -856.7 1331.78 
8324.5 2
12070800 15159.7 -8453.36 1793.27 1066.41 -1276.26 1663.15 
12055400 14026.8 -8168.36 1795.09 861.868 -870.936 1225.29 
8325 2
12070800 15707.4 -8996.27 1844.2 1155.43 -1145.37 1626.92 
12055400 14531.4 -8775.8 1760.67 1064.52 -1281.51 1665.97 
8325.5 2
12070800 16264 -9526.93 1847.73 1124.44 -1072.05 1553.6 
12055400 15037 -9464.73 1734.4 1021.41 -1391.78 1726.37 
8326 2
12070800 16747.3 -9960.93 1872.07 976.296 -876.768 1312.2 
12055400 15486.9 -10017.1 1834.6 908.822 -1115.82 1439.1 
8326.5 2
12070800 17244.9 -10315.5 1890.27 1003.23 -714.919 1231.9 
12055400 16044.8 -10450.7 1933.33 1124.87 -874.328 1424.7 
8327 2
12070800 17767.8 -10659.6 1858.31 1021.38 -671.932 1222.58 
12055400 16444.2 -10899.9 1900.75 780.176 -877.352 1174.06 
8327.5 2
12070800 18325.7 -11024.3 1863.8 1091.69 -713.707 1304.29 
12055400 16950.7 -11275.5 1843.67 991.031 -734.891 1233.78 
8328 2
12070800 18938.7 -11486.6 1851.13 1238.52 -934.007 1551.22 
12055400 17741 -11669.7 1805.8 1596.63 -796.498 1784.28 
8328.5 2
12070800 19757.4 -11826.6 1794.6 1653.87 -686.869 1790.83 
12055400 18496.4 -12070.5 1766.73 1526.06 -809.697 1727.56 
8329 2
12070800 20282.4 -12070.6 1804.47 1060.61 -492.929 1169.56 
12055400 19288.7 -12298.3 1822.27 1600.54 -460.067 1665.35 
8329.5 2
12070800 20764.1 -12483.9 1841.8 969.282 -831.657 1277.17 
12055400 19850.3 -12585.9 1830.53 1129.98 -578.672 1269.53 
8330 2
12070800 21171.3 -12820.7 1843.53 820.833 -678.898 1065.21 
12055400 20374.5 -12865.7 1856.47 1056.85 -564.247 1198.05 
8330.5 2
12070800 21614 -13101.1 1862.12 864.714 -547.648 1023.55 
12055400 20796 -13177.5 1865.31 823.307 -608.919 1024.02 
8331 2
12070800 22296.6 -13402.5 1800.8 1335.81 -589.832 1460.24 
12055400 21282.9 -13581.9 1862.47 952.903 -791.455 1238.72 
8331.5 2
12070800 22849.8 -13733.7 1640.27 1117.58 -669.226 1302.63 
12055400 21888.3 -13989.7 1787.13 1222.9 -823.838 1474.51 
8332 2
12070800 23548.5 -14007.6 1632.4 1411.58 -553.266 1516.14 
12055400 22430.2 -14262.7 1692.47 1094.81 -551.515 1225.88 
8332.5 2
12070800 24239.6 -14409.9 1763 1393.28 -811.022 1612.14 
12055400 23094.1 -14641.9 1688.4 1338.44 -764.516 1541.4 
8333 2
12070800 24633.1 -14793.2 1779 794.882 -774.411 1109.75 
12055400 23812.3 -14926.1 1761.33 1450.91 -574.141 1560.38 
8333.5 2
12070800 25227.5 -15044.5 1759.93 1200.81 -507.744 1303.74 
12055400 24326.1 -15119 1798.4 1037.98 -389.63 1108.7 
8334 2
12070800 25703.1 -15347.5 1751.06 928.898 -591.732 1101.36 
12055400 24823.8 -15313.8 1798.31 972.038 -380.371 1043.81 
8334.5 2
12070800 26459.7 -15611.1 1657.47 1480.63 -515.786 1567.9 
12055400 25433 -15651.3 1754.13 1192.27 -660.502 1363 
8335 2
12070800 27314.4 -15866.1 1759.4 1726.73 -515.152 1801.94 
12055400 26069.4 -15840.9 1691.8 1285.66 -383.03 1341.5 
8335.5 2
12070800 27900.4 -15981.9 1789.53 1183.84 -234.074 1206.76 
12055400 26741 -16142.2 1758 1356.77 -608.754 1487.08 
8336 2
12070800 28485.9 -16172.8 1811.93 1182.9 -385.589 1244.15 
12055400 27495.7 -16337.2 1805.33 1524.58 -393.939 1574.65 
8336.5 2
12070800 29097.5 -16350.3 1832.8 1235.56 -358.519 1286.52 
12055400 28127.6 -16556.8 1844.2 1276.63 -443.636 1351.52 
8337 2
12070800 29625.8 -16468.7 1781.27 1067.21 -239.327 1093.71 
12055400 28740.5 -16673.7 1841.07 1238.11 -236.094 1260.42 
8337.5 2
12070800 30160.8 -16682.5 1854.25 1044.95 -417.513 1125.27 
12055400 29365 -16864.6 1837.25 1219.79 -372.843 1275.5 
8338 2
12070800 30930.3 -16794.4 1765.33 1505.91 -218.982 1521.75 
12055400 29963.9 -17013 1787.07 1172.08 -290.484 1207.54 
8338.5 2
12070800 31622.9 -16974.6 1644.8 1399.19 -364.04 1445.77 
12055400 30597.3 -17148.3 1734.6 1279.46 -273.401 1308.35 
8339 2
12070800 32401.5 -17183.1 1615.2 1572.93 -421.145 1628.33 
12055400 31240.3 -17338.3 1583 1298.99 -383.704 1354.48 
8339.5 2
12070800 33178 -17485.7 1717.6 1568.62 -611.448 1683.58 
12055400 31961.6 -17322 1538.93 1457.24 32.862 1457.61 
8340 2
12070800 33959.9 -17580.6 1732 1579.66 -191.65 1591.25 
12055400 33019.5 -17553.3 1643.33 2137.1 -467.34 2187.61 
8340.5 2
12070800 34731.2 -17591.1 1702.25 1506.36 -20.5566 1506.5 
12055400 33659.1 -17807.8 1755.81 1249.21 -497.03 1344.46 
8341 2
12070800 35222 -17850 1694.87 960.494 -506.605 1085.91 
12055400 34239 -17859.4 1743.73 1134.91 -100.954 1139.39 
8341.5 2
12070800 35839 -18012.3 1683.47 1246.46 -327.811 1288.85 
12055400 34767.3 -17920.9 1802.4 1067.21 -124.175 1074.41 
8342 2
12070800 36513.3 -18233.9 1762.2 1362.29 -447.677 1433.96 
12055400 35556.9 -17990.5 1815.27 1595.15 -140.606 1601.34 
8342.5 2
12070800 37155.7 -18414.4 1758.13 1297.78 -364.714 1348.05 
12055400 36125 -18020.1 1798.87 1147.74 -59.798 1149.3 
8343 2
12070800 37684.3 -18820.1 1777.33 1067.74 -819.529 1346 
12055400 36749.8 -18143.5 1778.87 1262.22 -249.293 1286.6 
8343.5 2
12070800 37987.3 -18849.1 1761.4 612.256 -58.7205 615.065 
12055400 37340.3 -18229.7 1785.27 1192.86 -174.276 1205.53 
8344 1
12070800 38447.1 -18946.8 1750.38 897.909 -190.78 917.952 
8344.5 2
12070800 38501.1 -19005.1 1732.67 105.814 -114.131 155.635 
12055400 37609.8 -18278.5 1784 858.227 -155.308 872.167 
8345 1
12055400 39195.9 -19408.6 1601.87 1317.37 -938.621 1617.55 
8345.5 1
12055400 38984.3 -19223.9 1679.47 -427.34 373.199 567.359 
8346 1
12055400 39641.8 -19666.7 1565.44 1245.16 -838.636 1501.24 
