# Supplementary material for: Intrinsic group behaviour: Dependence of pedestrian dyad dynamics on principal social and personal features
Source: PLoS One. 2017 Nov 2;12(11):e0187253. doi: 10.1371/journal.pone.0187253 (PMC5667819; doi:10.1371/journal.pone.0187253)
Supplement: S1 Data Set — (ZIP) [file pone.0187253.s001.zip › set/trajectories/traj_2_0508_49.dat]

2 12081800 12081801 0 1 0 0 2 0 1 30 30 30 1848.35 1851.69 1845.01
8298 2
12081801 8940.33 -27.6667 1628.78 0 0 0 
12081800 7817.3 374.5 1466.5 0 0 0 
8298.5 2
12081801 8947.07 -325.2 1682.93 17.0034 -751.347 751.539 
12081800 7872.73 -18.2667 1513.93 134.547 -953.317 962.765 
8299 2
12081801 8957.27 -427 1607.4 20.6061 -205.657 206.686 
12081800 8300.73 -794 1651.4 864.646 -1567.14 1789.84 
8299.5 2
12081801 8748.27 -1298.13 1618.8 -422.222 -1759.87 1809.81 
12081800 8749.53 -1455.4 1791.93 906.667 -1336.16 1614.74 
8300 2
12081801 8714.13 -1691.2 1629.93 -68.9562 -794.074 797.062 
12081800 9105.87 -1759.8 1758.07 719.865 -614.949 946.768 
8300.5 2
12081801 9346.2 -1961.87 1627.67 1276.9 -546.801 1389.05 
12081800 9497.53 -2057.13 1740.73 791.246 -600.673 993.418 
8301 2
12081801 9845.53 -2540.07 1750.2 1008.75 -1168.08 1543.37 
12081800 10556.4 -2396.33 1785.93 2139.12 -685.253 2246.2 
8301.5 2
12081801 10101.9 -3175.5 1790.62 500.789 -1241.08 1338.31 
12081800 10927 -2773.94 1799.62 723.828 -737.508 1033.37 
8302 2
12081801 10298.2 -3589.27 1763.13 384.075 -809.72 896.192 
12081800 11081.9 -3122.13 1745.73 303.196 -681.401 745.812 
8302.5 2
12081801 10574.2 -3852.87 1723.13 557.576 -532.525 771.021 
12081800 11365.4 -3373.53 1774.4 572.66 -507.879 765.428 
8303 2
12081801 10902.9 -4237.4 1720.4 664.108 -776.835 1022.01 
12081800 11763.3 -3727.07 1767.8 803.771 -714.209 1075.24 
8303.5 2
12081801 11345.6 -4650 1790.07 894.276 -833.535 1222.5 
12081800 12061.5 -4110.27 1757.67 602.559 -774.141 981.006 
8304 2
12081801 11636.3 -5033.13 1858.87 587.205 -774.007 971.543 
12081800 12348.3 -4470 1750 579.259 -726.734 929.346 
8304.5 2
12081801 11995.6 -5466.69 1775.25 701.872 -846.785 1099.85 
12081800 12582.6 -4975.56 1703.75 457.609 -987.427 1088.31 
8305 2
12081801 12326.3 -6042.53 1730.07 647.048 -1126.9 1299.45 
12081800 12853.2 -5335.07 1718.73 529.623 -703.531 880.6 
8305.5 2
12081801 12707.6 -6398.33 1714.33 770.37 -718.788 1053.63 
12081800 13258.1 -5753.2 1762.67 818.047 -844.714 1175.9 
8306 2
12081801 13089.1 -6792.13 1800.87 770.774 -795.556 1107.7 
12081800 13591.9 -6047 1767.47 674.209 -593.535 898.244 
8306.5 2
12081801 13356.3 -7062.53 1811.07 539.798 -546.263 767.974 
12081800 13886 -6302.53 1760.6 594.209 -516.229 787.132 
8307 2
12081801 13622.4 -7343.87 1795.73 537.508 -568.35 782.264 
12081800 14237 -6609.93 1792.27 709.091 -621.01 942.583 
8307.5 2
12081801 13883.7 -7710.53 1791.53 527.811 -740.741 909.55 
12081800 14534 -7008.93 1805.2 600 -806.061 1004.86 
8308 2
12081801 14260.7 -8050.19 1810.19 736.369 -663.387 991.121 
12081800 14899 -7355.69 1808.5 712.891 -677.254 983.304 
8308.5 2
12081801 14665.1 -8400.47 1846.47 791.479 -685.478 1047.05 
12081800 15371.5 -8039.4 1765.47 924.723 -1337.99 1626.45 
8309 1
12081800 15664.4 -8419.4 1774.47 591.65 -767.677 969.215 
8309.5 1
12081800 15988.3 -8782.87 1784.13 654.411 -734.276 983.572 
8309 1
12081801 15066 -9059.2 1843.3 970.621 -1595 1867.11 
8310 2
12081801 15683 -9977.25 1828.83 549.911 -818.226 985.848 
12081800 16257.7 -9236.2 1837.07 544.242 -915.825 1065.33 
8310.5 2
12081801 16051.5 -10323.5 1849 828.165 -778.165 1136.4 
12081800 16607.5 -9505.2 1834.47 706.667 -543.434 891.459 
8311 2
12081801 16405.7 -10603.5 1854.07 715.556 -565.522 912.05 
12081800 16930.1 -9841.8 1902.07 651.582 -680 941.785 
8311.5 2
12081801 16791.9 -10952.3 1846.06 754.305 -681.34 1016.46 
12081800 17223.2 -10214.7 1887.56 572.624 -728.296 926.452 
8312 2
12081801 17128.4 -11271.8 1858.33 658.439 -625.22 907.988 
12081800 17571 -10482.9 1848.8 680.528 -524.812 859.388 
8312.5 2
12081801 17639 -11571.8 1841.4 1031.52 -606.061 1196.38 
12081800 18077.6 -10810.4 1902.13 1023.43 -661.684 1218.71 
8313 2
12081801 17989.5 -11841.3 1898.67 708.013 -544.377 893.101 
12081800 18287.3 -11153.7 1911.8 423.704 -693.603 812.779 
8313.5 2
12081801 18626.3 -12045.5 1900.27 1286.6 -412.66 1351.16 
12081800 19087.3 -11392.8 1882.2 1616.03 -482.963 1686.65 
8314 2
12081801 19295.8 -12385.3 1837.6 1352.46 -686.465 1516.7 
12081800 19707.8 -11602.4 1812.07 1253.6 -423.434 1323.18 
8314.5 2
12081801 19736.3 -12650.6 1798.19 860.376 -518.148 1004.35 
12081800 20088.2 -11823.1 1822 743.066 -430.981 859.007 
8315 2
12081801 20122.1 -12917.1 1845.2 755.031 -521.412 917.574 
12081800 20521.5 -12060 1831.53 847.782 -463.674 966.296 
8315.5 2
12081801 20503.4 -13177.1 1865 770.236 -525.253 932.284 
12081800 20876 -12297.7 1861.33 716.229 -480.269 862.347 
8316 2
12081801 20850.6 -13418.4 1877 701.414 -487.542 854.213 
12081800 21217.8 -12536.1 1832.8 690.505 -481.481 841.797 
8316.5 2
12081801 21166.4 -13654.9 1864.93 637.98 -477.845 797.091 
12081800 21443.3 -12859.5 1833.87 455.488 -653.468 796.549 
8317 2
12081801 21572.3 -13845.1 1823.2 820.067 -384.108 905.566 
12081800 21762.7 -13094.1 1819.47 645.387 -473.805 800.634 
8317.5 2
12081801 21885.3 -13976.8 1774.53 630.914 -265.591 684.537 
12081800 22169.5 -13235.4 1814.47 820.161 -284.946 868.25 
8318 2
12081801 22344 -14275.6 1748.25 894.217 -582.383 1067.14 
12081800 22471 -13098.4 1831.19 587.654 266.983 645.459 
8318.5 2
12081801 23004.5 -14533.4 1766.4 1292.5 -504.574 1387.5 
12081800 22393.5 -12745.9 1862.2 -151.598 689.832 706.293 
8319 2
12081801 23556.3 -14858.3 1875.27 1114.88 -656.431 1293.78 
12081800 22562.9 -12597.5 1850.47 342.222 299.798 454.967 
8319.5 2
12081801 23934.7 -15075.1 1889.33 764.31 -437.845 880.839 
12081800 22608.4 -12448.9 1827.4 91.8519 300.337 314.068 
8320 2
12081801 24387.1 -15216.3 1877.47 913.939 -285.387 957.461 
12081800 22738.6 -12392.3 1811.87 263.03 114.343 286.809 
8320.5 2
12081801 24809.2 -15409.3 1829.67 852.795 -389.899 937.699 
12081800 22648.7 -12324.7 1810.07 -181.549 136.431 227.098 
8321 2
12081801 25183.1 -15617.6 1804.07 755.421 -420.741 864.687 
12081800 22405.8 -12349.5 1812.87 -490.774 -50.101 493.325 
8321.5 2
12081801 25715.4 -15605 1770.56 1037.63 24.5614 1037.92 
12081800 22379.1 -12397.4 1805.06 -52.1199 -93.2586 106.835 
8322 2
12081801 26518.1 -15209.6 1763.93 1570.7 773.777 1750.95 
12081800 22422.9 -12347.4 1792.73 85.7224 97.7984 130.049 
8322.5 2
12081801 27064.1 -15267.4 1730.27 1103.03 -116.768 1109.19 
12081800 22425.9 -12347.7 1789 6.06061 -0.673401 6.0979 
8323 2
12081801 27594.5 -15652 1768.27 1071.52 -776.97 1323.57 
12081800 22362 -12376 1783.4 -129.024 -57.1044 141.096 
8323.5 2
12081801 28023.1 -15960 1787 865.859 -622.222 1066.24 
12081800 22361.3 -12369.1 1761.33 -1.48148 14.0067 14.0849 
8324 2
12081801 28474.5 -16031.9 1880.93 912.054 -145.32 923.558 
12081800 22313.3 -12305.9 1743.87 -96.9697 127.677 160.326 
8324.5 2
12081801 29019.6 -16122.6 1901 1013.2 -168.593 1027.13 
12081800 22311.2 -12274.6 1733.73 -3.87518 58.0489 58.1781 
8325 2
12081801 29430.8 -16223.9 1864.67 867.434 -213.566 893.338 
12081800 22427.1 -12287.1 1722.73 244.623 -26.2243 246.025 
8325.5 2
12081801 29902.8 -16401.9 1881.53 953.535 -359.731 1019.13 
12081800 22553.9 -12278.1 1723 256.162 18.0471 256.797 
8326 2
12081801 30327.9 -16600.2 1827.8 858.721 -400.539 947.54 
12081800 22628.1 -12328.8 1723 149.764 -102.357 181.401 
8326.5 2
12081801 30760.9 -16811.8 1787.87 872.984 -426.613 971.648 
12081800 22715.8 -12355.1 1716.2 176.882 -53.0914 184.678 
8327 2
12081801 31171.7 -16986.6 1773.31 802.384 -341.333 871.968 
12081800 22712.5 -12396.9 1702.62 -6.44531 -81.5267 81.7811 
8327.5 1
12081800 22683.6 -12442.8 1670.13 -56.5558 -89.8728 106.187 
8328 1
12081800 22679.5 -12368.4 1655.4 -8.21549 150.303 150.527 
8327.5 1
12081801 31422.7 -17160 1768 801.85 -554.113 974.682 
8328.5 2
12081801 32823.2 -17892.2 1873.6 1101.91 -576.082 1243.42 
12081800 22750.6 -12319.9 1645.2 143.569 97.9125 173.778 
8329 2
12081801 33334.5 -17819.6 1805.67 1241.1 176.214 1253.55 
12081800 22708.7 -12350.7 1632.47 -84.7138 -62.0875 105.03 
8329.5 2
12081801 33885.1 -17867 1778.4 1107.71 -95.3722 1111.81 
12081800 22726.7 -12316.9 1632.73 36.2173 68.008 77.0506 
8330 2
12081801 34382.3 -18079.7 1819.67 1002.42 -428.898 1090.32 
12081800 22776.6 -12211.5 1642.53 100.672 212.5 235.141 
8330.5 2
12081801 34913.8 -18232.9 1805.5 1038.18 -299.227 1080.44 
12081800 22690.4 -12222.9 1644 -168.286 -22.2819 169.755 
8331 2
12081801 35384.1 -18471.3 1824.27 920.263 -466.398 1031.7 
12081800 22580.9 -12279.3 1632.6 -214.424 -110.486 241.216 
8331.5 2
12081801 35876.5 -18638 1802.47 994.747 -336.835 1050.23 
12081800 22532.8 -12221.7 1629.07 -97.1044 116.364 151.558 
8332 2
12081801 36309.5 -18695.5 1796.33 874.882 -116.229 882.569 
12081800 22443.8 -12185.8 1625.2 -179.798 72.5926 193.899 
8332.5 2
12081801 36780.7 -18901.5 1775.67 949.866 -415.323 1036.7 
12081800 22318.4 -12247.3 1622.87 -252.823 -123.925 281.561 
8333 2
12081801 37303.4 -19078.1 1776 1056.03 -356.768 1114.66 
12081800 22277.9 -12459.6 1614.27 -81.7508 -428.956 436.677 
8333.5 2
12081801 37791.8 -19293.9 1777.27 986.667 -435.825 1078.64 
12081800 22301.6 -12368.9 1612.67 47.8114 183.165 189.302 
8334 2
12081801 38342.8 -19547.2 1799 1076.07 -494.767 1184.37 
12081800 22351.2 -12309.3 1588 96.9727 116.447 151.537 
8334.5 2
12081801 38827.3 -19675 1866 948.304 -250.122 980.735 
12081800 22395.1 -12353 1549.67 85.8774 -85.4941 121.178 
8335 2
12081801 39233.2 -19842.1 1826.93 819.933 -337.643 886.731 
12081800 22464.5 -12425.7 1510.87 140.202 -146.801 202.996 
8335.5 2
12081801 39639.1 -19987.5 1777.87 820.067 -293.603 871.041 
12081800 22584 -12450.4 1471.87 241.347 -49.9663 246.465 
8336 2
12081801 40211.5 -20210.5 1752.33 1156.36 -450.64 1241.07 
12081800 22642.3 -12409.2 1408.8 117.71 83.2323 144.164 
8336.5 2
12081801 40785.7 -20460.8 1753 1160 -505.589 1265.39 
12081800 22586.3 -12362.6 1308.93 -113.131 94.1414 147.178 
8337 2
12081801 41232.9 -20609.8 1766.4 903.3 -301.01 952.133 
12081800 22648.2 -12385.5 1273.73 125.118 -46.1953 133.373 
8337.5 2
12081801 41720 -20988.9 1828.62 951.432 -740.503 1205.64 
12081800 22596.8 -12422.6 1251.88 -100.366 -72.5749 123.857 
8338 2
12081801 42153.4 -21086 1877.6 848.141 -189.946 869.15 
12081800 22618.9 -12416.6 1240.13 43.2893 11.7906 44.8663 
8338.5 2
12081801 42877.1 -21055.4 1866.73 1461.95 61.8182 1463.26 
12081800 22607.3 -12417.6 1275.67 -23.569 -2.0202 23.6554 
8339 2
12081801 43204 -21376.7 1856.53 660.471 -649.158 926.083 
12081800 22540.7 -12176 1263.47 -134.545 488.081 506.286 
8339.5 2
12081801 43654.3 -21581.3 1812.33 909.764 -413.333 999.257 
12081800 22488.4 -12172.9 1249.93 -105.589 6.19529 105.771 
8340 2
12081801 44218.7 -21683.3 1816.87 1140.07 -205.926 1158.52 
12081800 22527.3 -12156.7 1232.4 78.5185 32.7273 85.066 
8340.5 2
12081801 44693.4 -21755.4 1757.69 927.165 -140.959 937.819 
12081800 22515.1 -12232.3 1200.06 -23.8363 -147.616 149.528 
8341 2
12081801 45235.1 -21898.1 1801.6 1060.06 -279.118 1096.19 
12081800 22592.3 -12236.5 1198.47 151.084 -8.12949 151.303 
8341.5 2
12081801 45706.1 -22116.9 1821.93 951.65 -442.155 1049.35 
12081800 22661.9 -12317.1 1219.47 140.606 -162.828 215.135 
8342 2
12081801 46166.6 -22158.1 1852 930.236 -83.0976 933.94 
12081800 22603.4 -12368.5 1251.2 -118.114 -103.973 157.358 
8342.5 2
12081801 46546.5 -22229 1864.8 767.407 -143.3 780.672 
12081800 22683.5 -12403.7 1232 161.886 -70.9764 176.761 
8343 2
12081801 46836.2 -22399.3 1788.87 585.32 -344.108 678.977 
12081800 22501.6 -12462.8 1254.8 -367.542 -119.461 386.469 
8343.5 2
12081801 47204.8 -22580.5 1760.33 744.646 -365.926 829.699 
12081800 22426.5 -12397.6 1257.47 -151.65 131.717 200.866 
8344 1
12081800 22427.8 -12398.9 1205.06 2.3763 -2.49023 3.4421 
8344.5 1
12081800 22424.4 -12419 1207.73 -6.55577 -39.3836 39.9255 
8345 1
12081800 22533.1 -12532.7 1300.8 219.529 -229.63 317.683 
8345.5 1
12081800 22536.5 -12506.1 1283.67 6.86869 53.6027 54.041 
8346 1
12081800 22651.4 -12500.6 1287.93 232.189 11.1785 232.457 
8346.5 1
12081800 22646.3 -12523.7 1308.93 -10.3704 -46.734 47.8708 
8347 1
12081800 22615.1 -12500 1268.47 -63.0303 47.9461 79.1938 
8347.5 1
12081800 22635.2 -12485.8 1228.44 39.2985 27.71 48.0855 
8348 1
12081800 22566.9 -12452.3 1223.67 -133.7 65.6474 148.947 
8348.5 1
12081800 22364.1 -12557.8 1245.07 -409.697 -213.199 461.85 
8349 1
12081800 22297.8 -12535.3 1208.47 -133.872 45.5219 141.4 
8349.5 1
12081800 22211.9 -12457.9 1255.8 -173.468 156.364 233.54 
8350 1
12081800 22248.9 -12469.3 1256.8 74.6128 -23.0303 78.0863 
8350.5 1
12081800 22191.6 -12411.8 1244.38 -111.8 112.215 158.403 
8351 1
12081800 22220.2 -12211.9 1224.6 55.9198 391.283 395.259 
8351.5 1
12081800 22388.6 -12098.5 1224.67 340.202 229.091 410.146 
8352 1
12081800 22696.4 -12179.3 1256.67 621.818 -163.367 642.92 
8352.5 1
12081800 22685.3 -12238.3 1256.87 -22.4916 -119.192 121.295 
8353 1
12081800 22623.9 -12333.7 1225.2 -124.04 -192.727 229.194 
8353.5 1
12081800 22658.2 -12393.1 1206.27 69.3603 -119.865 138.487 
8354 1
12081800 22633 -12482.8 1186.38 -49.1228 -174.943 181.709 
8354.5 1
12081800 22611.2 -12559.1 1179.73 -42.5781 -149.064 155.026 
8355 1
12081800 22569.8 -12545.9 1172.47 -83.6364 26.8013 87.8257 
8355.5 1
12081800 22575.8 -12566.9 1165.8 12.1212 -42.5589 44.2514 
8356 1
12081800 22462.5 -12526.6 1238.73 -228.822 81.4815 242.896 
8356.5 1
12081800 22458.1 -12565.3 1361.13 -9.02357 -78.1145 78.6339 
8357 1
12081800 22452.1 -12550.2 1363.47 -11.9865 30.4377 32.7129 
8357.5 1
12081800 22512.4 -12593.9 1360.5 117.66 -85.4248 145.4 
8358 1
12081800 22405.8 -12615.9 1518.93 -208.562 -42.9142 212.931 
8358.5 1
12081800 22294.4 -12619.7 1540.93 -225.051 -7.67677 225.181 
8359 1
12081800 22404.3 -12607.5 1539 222.088 24.5118 223.436 
8359.5 1
12081800 22363.1 -12539.4 1522.8 -83.1989 137.366 160.597 
8360 1
12081800 22335.3 -12519.3 1520 -56.0269 40.6734 69.234 
8360.5 1
12081800 22421.5 -12527.7 1518 174.007 -17.1044 174.845 
8361 1
12081800 22439.4 -12494.4 1511.31 34.9772 65.0309 73.8405 
8361.5 1
12081800 22440.3 -12416.7 1505.13 1.74494 152.193 152.203 
8362 1
12081800 22431.2 -12507 1495.27 -18.3165 -182.492 183.408 
8362.5 1
12081800 22456.5 -12428.9 1483.93 51.0438 157.71 165.765 
8363 1
12081800 22499.4 -12528.3 1457.47 86.734 -200.673 218.615 
8363.5 1
12081800 22505.1 -12537.7 1526.2 11.5825 -19.1246 22.3585 
8364 1
12081800 22513.8 -12540.6 1533.81 16.9515 -5.64779 17.8676 
8364.5 1
12081800 22483.3 -12329.3 1533 -59.6461 413.487 417.767 
8365 1
12081800 22463.3 -12265.7 1520.8 -40.404 128.62 134.816 
8365.5 1
12081800 22440 -12300.8 1492 -47.138 -70.9764 85.2036 
8366 1
12081800 22501.1 -12253.1 1473.33 123.367 96.2963 156.5 
8366.5 1
12081800 22400.1 -12168.7 1456.73 -204.04 170.64 265.989 
8367 1
12081800 22449 -12166.9 1430.27 98.8552 3.63636 98.9221 
8367.5 1
12081800 22459.8 -12277.8 1440.06 21.1182 -216.691 217.718 
8368 1
12081800 22412.9 -12275.2 1405.93 -91.8705 5.11252 92.0127 
8368.5 1
12081800 22403 -12190.1 1364.8 -19.9327 171.987 173.138 
8369 1
12081800 22466.9 -12200.7 1346.27 129.024 -21.5488 130.811 
8369.5 1
12081800 22425.8 -12177.5 1311.87 -82.963 47.0034 95.3529 
8370 1
12081800 22364.1 -12204.4 1304.47 -124.579 -54.4108 135.943 
8370.5 1
12081800 22428.8 -12225.5 1292.19 126.326 -41.2109 132.879 
8371 1
12081800 22463.8 -12366.1 1275.13 68.4687 -275.082 283.475 
8371.5 1
12081800 22411 -12376.1 1267.87 -106.667 -20.202 108.563 
8372 1
12081800 22374.5 -12378.8 1249.6 -73.67 -5.52189 73.8767 
8372.5 1
12081800 22470.7 -12397 1221.33 194.209 -36.7677 197.659 
8373 1
12081800 22531.8 -12417.9 1248.6 123.502 -42.2896 130.541 
8373.5 1
12081800 22550.1 -12557.3 1242.87 36.9024 -281.481 283.89 
8374 1
12081800 22521.6 -12578.9 1233.56 -55.6722 -42.2038 69.861 
8374.5 1
12081800 22618.2 -12502.6 1301.2 189.114 149.266 240.925 
8375 1
12081800 22673.1 -12335.7 1281.93 110.842 337.104 354.859 
8375.5 1
12081800 22703.1 -12411.5 1306.2 60.7407 -152.997 164.613 
8376 1
12081800 22603.1 -12386 1327.33 -202.155 51.4478 208.599 
8376.5 1
12081800 22633.2 -12325.5 1310.4 60.8754 122.155 136.483 
8377 1
12081800 22630.7 -12370.3 1290.27 -4.98316 -90.3704 90.5077 
8377.5 1
12081800 22608.7 -12363.1 1284.88 -43.0583 13.9486 45.2612 
8378 1
12081800 22598.6 -12411.6 1234.33 -19.7407 -94.863 96.8952 
8378.5 1
12081800 22617.5 -12359 1213.13 38.1145 106.263 112.891 
8379 1
12081800 22632.1 -12453.5 1215.47 29.6296 -190.976 193.261 
8379.5 1
12081800 22553.4 -12568.7 1224.27 -159.057 -232.593 281.777 
8380 1
12081800 22561.5 -12585.5 1261.2 16.431 -33.9394 37.7076 
8380.5 1
12081800 22536.9 -12530.8 1257.62 -48.0387 106.868 117.169 
8381 1
12081800 22476.2 -12566 1254 -118.86 -68.9824 137.427 
8381.5 1
12081800 22561.8 -12621.9 1403.93 172.929 -112.862 206.5 
8382 1
12081800 22555.6 -12589.7 1402.47 -12.5253 64.9158 66.1131 
8382.5 1
12081800 22620.8 -12481.3 1388.93 131.717 219.125 255.666 
8383 1
12081800 22707 -12530.5 1442.93 174.141 -99.3939 200.51 
8383.5 1
12081800 22644 -12508.8 1430.6 -127.273 43.771 134.589 
8384 1
12081800 22332.6 -12390 1428.69 -608.154 232.031 650.915 
8384.5 1
12081800 22354.6 -12249.9 1427.73 43.0039 274.103 277.456 
8385 1
12081800 22497.1 -12236.2 1393.67 287.946 27.7441 289.28 
8385.5 1
12081800 22580.4 -12246.7 1343.73 168.215 -21.1448 169.539 
8386 1
12081800 22611.3 -12356.6 1359.2 62.4916 -222.088 230.712 
8386.5 1
12081800 22560.6 -12496.7 1457.53 -102.492 -283.098 301.079 
8387 1
12081800 22647.1 -12559.8 1524.75 168.994 -123.079 209.064 
8387.5 1
12081800 22624.9 -12471.1 1545.53 -43.4279 173.418 178.773 
8388 1
12081800 22680.9 -12510.8 1544.53 112.997 -80.1347 138.527 
8388.5 1
12081800 22749.3 -12495.1 1540.13 138.182 31.7845 141.79 
8389 1
12081800 22692.5 -12487.3 1536.33 -114.613 15.6229 115.673 
8389.5 1
12081800 22587 -12521.7 1534.07 -213.199 -69.3603 224.197 
8390 1
12081800 22453.1 -12511 1533.4 -270.438 21.5488 271.295 
8390.5 1
12081800 22314.2 -12373.8 1531.69 -271.257 267.944 381.28 
8391 1
12081800 22307.1 -12471.1 1518.47 -14.0574 -190.321 190.84 
8391.5 1
12081800 22350.7 -12568.6 1514 88.2155 -197.037 215.883 
8392 1
12081800 22387.1 -12618.3 1545.87 73.5354 -100.471 124.507 
8392.5 1
12081800 22394.7 -12671.9 1644.47 15.3535 -108.283 109.366 
8393 1
12081800 22423.6 -12616.4 1651.2 58.3165 112.189 126.44 
8393.5 1
12081800 22384.6 -12302.8 1662.2 -78.7879 633.535 638.416 
8394 1
12081800 22369.1 -12182.2 1727.56 -30.3467 235.571 237.518 
8394.5 1
12081800 22513.9 -12276.5 1716.87 283.374 -184.499 338.143 
8395 1
12081800 22660.9 -12400.4 1851.07 296.97 -250.37 388.428 
8395.5 1
12081800 22738.5 -12347.9 1887.73 156.902 106.128 189.424 
8396 1
12081800 22833 -12372.5 1889 190.842 -49.697 197.206 
8396.5 1
12081800 22919.9 -12413.7 1889 175.623 -83.2323 194.348 
8397 1
12081800 22807.1 -12431.8 1889 -220.451 -35.319 223.262 
8397.5 1
12081800 22522.9 -12315.9 1886.87 -556.026 226.647 600.444 
8398 1
12081800 22431.9 -12357.9 1884 -183.973 -84.7138 202.54 
8398.5 1
12081800 22539.3 -12308.9 1884 217.104 98.8552 238.551 
8399 1
12081800 22564.3 -12468.8 1881.93 50.3704 -322.963 326.867 
8399.5 1
12081800 22623.7 -12473.7 1880.4 120.135 -9.83165 120.536 
8400 1
12081800 22699.9 -12543.7 1881 153.805 -141.549 209.026 
8400.5 1
12081800 22665.4 -12529.9 1881.94 -67.2445 26.945 72.442 
8401 1
12081800 22527.7 -12669.9 1882 -269.48 -273.834 384.193 
8401.5 1
12081800 22560.7 -12530.4 1875.13 66.6667 281.751 289.531 
8402 1
12081800 22339.7 -12206 1875 -446.465 655.354 792.981 
8402.5 1
12081800 22331.2 -12129.5 1875 -17.2391 154.613 155.571 
8403 1
12081800 22348.7 -12287.7 1873.73 35.2862 -319.731 321.672 
8403.5 1
12081800 22431.1 -12498.2 1861.69 161.051 -411.165 441.582 
8404 1
12081800 22438.5 -12500.9 1844.47 14.3673 -5.25114 15.2968 
8404.5 1
12081800 22378.3 -12447.3 1814.27 -121.237 108.199 162.497 
8405 1
12081800 22374.5 -12330.5 1794.4 -7.67677 235.825 235.95 
8405.5 1
12081800 22207.1 -12267.4 1788.47 -338.182 127.542 361.433 
8406 1
12081800 22240.8 -12392 1788.07 68.0135 -251.717 260.744 
8406.5 1
12081800 22368.9 -12457.1 1784.73 258.855 -131.448 290.318 
8407 1
12081800 22552.8 -12537.9 1782 359.017 -157.951 392.226 
8407.5 1
12081800 22506.2 -12532.9 1864.6 -91.0959 9.79289 91.6208 
8408 1
12081800 22473.4 -12496.7 1942 -66.2626 73.266 98.7858 
8408.5 1
12081800 22460.9 -12549.1 1941.73 -25.2688 -105.78 108.756 
8409 1
12081800 22480.6 -12525.5 1937.67 39.7049 47.4849 61.8975 
8409.5 1
12081800 22440.6 -12540.7 1937 -80.8081 -30.7071 86.4458 
8410 1
12081800 22506.7 -12536.9 1937 133.603 7.67677 133.823 
8410.5 1
12081800 22704.9 -12557.6 1937 386.995 -40.4134 389.1 
8411 1
12081800 22698.4 -12397.7 1934 -12.6712 313.03 313.286 
8411.5 1
12081800 22610.3 -12226.2 1933.87 -178.047 346.397 389.476 
8412 1
12081800 22511.8 -12185.2 1931.73 -198.923 82.8283 215.478 
8412.5 1
12081800 22412 -12098.2 1929.8 -201.21 175.403 266.93 
8413 1
12081800 22411.7 -12119.6 1929 -0.670691 -43.0583 43.0636 
8413.5 1
12081800 22406.1 -12372.7 1926.2 -11.1785 -511.246 511.368 
8414 1
12081800 22331.8 -12513.9 1921.73 -149.866 -284.812 321.835 
8414.5 1
12081800 22318.5 -12364.2 1922 -25.9766 292.472 293.624 
8415 1
12081800 22396.3 -12341.4 1915.33 152.316 44.5939 158.709 
8415.5 1
12081800 22476.5 -12489.8 1899.87 161.886 -299.798 340.714 
8416 1
12081800 22446.8 -12540.2 1891.73 -59.9327 -101.818 118.148 
8416.5 1
12081800 22468.3 -12195 1888.07 43.5017 697.374 698.729 
8417 1
12081800 22468 -12110.5 1890 -0.673401 170.64 170.641 
8417.5 1
12081800 22532.8 -12089.9 1901.94 126.587 40.3483 132.862 
8418 1
12081800 22482.9 -12045.9 1902 -97.7414 85.9915 130.184 
8418.5 1
12081800 22439.7 -12355.9 1899.8 -87.138 -626.263 632.296 
8419 1
12081800 22467.7 -12590.1 1897.13 56.431 -473.131 476.485 
8419.5 1
12081800 22481.3 -12595.3 1891 27.6094 -10.3704 29.4928 
8420 1
12081800 22534.5 -12539.3 1853.93 107.475 113.131 156.043 
8420.5 1
12081800 22541.9 -12653 1835.2 14.8148 -229.764 230.241 
8421 1
12081800 22512.6 -12522.5 1833.81 -57.1126 254.883 261.203 
8421.5 1
12081800 22364.2 -12239.3 1824.53 -290.46 554.142 625.652 
8422 1
12081800 22404.1 -12310.7 1859.13 80.5387 -144.242 165.204 
8422.5 1
12081800 22439.9 -12310 1855.07 72.3232 1.48148 72.3384 
8423 1
12081800 22447.4 -12465.6 1848.67 15.2189 -314.343 314.712 
8423.5 1
12081800 22560.8 -12636.8 1903.67 229.091 -345.859 414.85 
8424 1
12081800 22565.6 -12542.9 1902.53 9.69697 189.764 190.012 
8424.5 1
12081800 22656.7 -12640.4 1928.94 177.905 -190.446 260.615 
8425 1
12081800 22697.3 -12660.3 2000.13 79.4113 -39.0574 88.4965 
8425.5 1
12081800 22778.3 -12677.6 2017.8 163.636 -34.8822 167.313 
8426 1
12081800 22804.3 -12416.6 2016.6 52.6599 527.273 529.896 
8426.5 1
12081800 22735.5 -12299.8 2016 -139.125 235.96 273.921 
8427 1
12081800 22490.7 -12195.2 2016 -494.545 211.313 537.8 
8427.5 1
12081800 22343.4 -12105.2 2016 -287.679 175.806 337.145 
8428 1
12081800 22533.9 -12297.5 2015.2 372.913 -376.411 529.857 
8428.5 1
12081800 22575.2 -12458.9 1986.6 83.367 -325.926 336.419 
8429 1
12081800 22546.3 -12374.1 1969.67 -58.4512 171.178 180.883 
8429.5 1
12081800 22598 -12235 1967.47 104.512 281.077 299.879 
8430 1
12081800 22512.2 -12315.4 1954.4 -173.333 -162.424 237.542 
8430.5 1
12081800 22452.1 -12187.5 1953.53 -121.347 258.451 285.521 
8431 1
12081800 22506.9 -12174.4 1952.12 107.039 25.5697 110.051 
8431.5 1
12081800 22546.3 -12149.6 1952 77.0956 48.4834 91.0734 
8432 1
12081800 22622.5 -12273.7 1952 153.939 -250.774 294.254 
8432.5 1
12081800 22726.6 -12373.1 1978.47 209.812 -200.403 290.142 
8433 1
12081800 22771.7 -12451.2 2003.27 90.9946 -157.392 181.803 
8433.5 1
12081800 22766.7 -12473.5 2045.33 -10.101 -45.1178 46.2347 
8434 1
12081800 22641.7 -12382.7 2039.67 -252.525 183.434 312.117 
8434.5 1
12081800 22433.2 -12585.1 2033 -407.194 -395.296 567.509 
8435 1
12081800 22393.6 -12621.7 2031.67 -77.593 -71.6406 105.608 
8435.5 1
12081800 22339.4 -12588.4 2025.07 -109.495 67.3401 128.545 
8436 1
12081800 22468.1 -12400.9 2022.87 259.933 378.855 459.452 
8436.5 1
12081800 22613.8 -12364.2 2019 294.411 74.0741 303.586 
8437 1
12081800 22744.9 -12333.5 2019 264.916 61.9529 272.064 
8437.5 1
12081800 22698.2 -12312.9 2019.5 -91.1784 40.3483 99.707 
8438 1
12081800 22579 -12127.3 2020 -232.004 360.976 429.103 
8438.5 1
12081800 22521.1 -12167.2 2020 -116.902 -80.5387 141.96 
8439 1
12081800 22526.5 -12250.6 2020 10.7744 -168.485 168.829 
8439.5 1
12081800 22596 -12186.7 2020 140.471 129.024 190.734 
8440 1
12081800 22534.6 -12257 2020 -124.04 -141.953 188.512 
8440.5 1
12081800 22322.6 -12173.9 2020 -428.283 167.946 460.035 
8441 1
12081800 22131.7 -12447.3 2020 -385.589 -552.323 673.602 
8441.5 1
12081800 22553.3 -12333.1 2020 823.397 223.055 853.074 
8442 1
12081800 22730.9 -12564.5 2020 347.595 -452.846 570.869 
8442.5 1
12081800 22529.1 -12584.7 2018.53 -407.677 -40.8081 409.714 
8443 1
12081800 22423.7 -12535.5 2014.73 -212.929 99.2593 234.928 
8443.5 1
12081800 22393.7 -12546.1 2013.8 -60.6061 -21.2795 64.2332 
8444 1
12081800 22421 -12637.7 2013.67 55.0842 -185.185 193.204 
8444.5 1
12081800 22368.8 -12326.8 2010.31 -102.051 607.267 615.782 
8445 1
12081800 22368.7 -12225.5 2010 -0.032616 198.328 198.328 
8445.5 1
12081800 22357.9 -12246.6 2010 -21.9529 -42.6936 48.007 
8446 1
12081800 22377.5 -12239.5 2010 39.7306 14.4108 42.2634 
8446.5 1
12081800 22340.3 -12331.7 2010 -75.1515 -186.397 200.977 
8447 1
12081800 22379.3 -12363.1 2005.8 78.6532 -63.2997 100.961 
8447.5 1
12081800 22436.1 -12497.7 1998.33 114.747 -271.919 295.139 
8448 1
12081800 22436.1 -12368.3 1986.06 0.113932 252.645 252.645 
8448.5 1
12081800 22390.8 -12363.9 1983.53 -88.6986 8.70026 89.1243 
8449 1
12081800 22420.9 -12395.6 1984.33 60.7407 -64.1077 88.3133 
8449.5 1
12081800 22324.7 -12328.9 1970.07 -194.209 134.68 236.338 
8450 1
12081800 22287.5 -12208.3 1970.53 -75.2862 243.636 255.003 
8450.5 1
12081800 22285.3 -12358.6 1971 -4.44444 -303.569 303.602 
8451 1
12081800 22330.2 -12201.2 1971 87.736 307.324 319.603 
8451.5 1
12081800 22301.5 -12309.7 1971 -56.2052 -212.296 219.61 
8452 1
12081800 22444.2 -12536.1 1965.4 287.769 -456.317 539.478 
8452.5 1
12081800 22447.9 -12534.9 1954.33 7.52688 2.41935 7.90615 
8453 1
12081800 22592.5 -12614.5 1944.93 292.121 -160.943 333.523 
8453.5 1
12081800 22744.6 -12753 1942.87 307.205 -279.731 415.481 
8454 1
12081800 22577.1 -12825.7 1941.2 -338.451 -146.936 368.971 
8454.5 1
12081800 22406.3 -12707.9 1939.31 -333.504 230.07 405.163 
8455 1
12081800 22418.7 -12646.4 1933 24.3069 120.426 122.854 
8455.5 1
12081800 22368.3 -12606 1933 -101.205 81.1245 129.706 
8456 1
12081800 22321.4 -12375.7 1918 -94.8148 465.32 474.881 
8456.5 1
12081800 22218.3 -12270.2 1917.87 -208.215 213.064 297.909 
8457 1
12081800 22273 -12272.1 1925.47 110.438 -3.90572 110.507 
8457.5 1
12081800 22404.5 -12288.7 1927.2 265.724 -33.5354 267.832 
8458 1
12081800 22379 -12147.8 1925.93 -51.5825 284.714 289.349 
8458.5 1
12081800 22350.2 -12211.8 1925 -56.2744 -125.024 137.105 
8459 1
12081800 22312.9 -12466.3 1920.93 -72.9044 -497.953 503.262 
8459.5 1
12081800 22271 -12697 1919.47 -84.7138 -466.128 473.763 
8460 1
12081800 22314.1 -12418.3 1920.4 87.0034 562.963 569.646 
8460.5 1
12081800 22311.2 -12544.1 1923.27 -5.79125 -254.007 254.073 
8461 1
12081800 22554.9 -12225 1922.67 492.256 644.579 811.048 
8461.5 1
12081800 22645.4 -12177.6 1915 176.774 92.5293 199.526 
8462 1
12081800 22604.7 -12269.1 1912.6 -79.5336 -179.077 195.944 
8462.5 1
12081800 22696.5 -12374.3 1896.73 185.32 -212.391 281.874 
8463 1
12081800 22616.5 -12494.9 1877.6 -161.481 -243.636 292.293 
8463.5 1
12081800 22703.5 -12590.9 1857.53 175.05 -193.293 260.777 
8464 1
12081800 22673.3 -12557.8 1853.8 -60.8871 66.8011 90.386 
8464.5 1
12081800 22650 -12569.6 1840.13 -47.138 -23.8384 52.8229 
8465 1
12081800 22601 -12516.5 1890.81 -95.7031 103.711 141.121 
8465.5 1
12081800 22569.2 -12559.7 1915 -62.2309 -84.6053 105.027 
8466 1
12081800 22595.7 -12736.7 1915 53.6027 -357.441 361.438 
8466.5 1
12081800 22574.8 -12697.1 1915 -42.2896 79.8653 90.3708 
8467 1
12081800 22424.1 -12611.1 1915 -304.512 173.872 350.655 
8467.5 1
12081800 22252.7 -12449.6 1915 -346.263 326.195 475.711 
8468 1
12081800 22236.9 -12199.3 1915 -31.9192 505.724 506.73 
8468.5 1
12081800 22315.8 -12271.4 1915 154.069 -140.837 208.74 
8469 1
12081800 22297.6 -12431.6 1915 -35.5186 -313.552 315.557 
8469.5 1
12081800 22325 -12545.3 1913.4 55.3535 -229.63 236.207 
8470 1
12081800 22434.5 -12575.3 1940.33 221.145 -60.7407 229.335 
8470.5 1
12081800 22506.8 -12599.1 1938.4 146.128 -48.0808 153.835 
8471 1
12081800 22443.9 -12570.4 1935.53 -127.138 58.0471 139.762 
8471.5 1
12081800 22524.3 -12541.1 1930.67 162.559 59.1246 172.977 
8472 1
12081800 22712.3 -12625.8 1928.19 367.147 -165.267 402.629 
8472.5 1
12081800 22659.7 -12693 1922.6 -103.025 -131.605 167.135 
8473 1
12081800 22618.5 -12680.7 1941.4 -83.0976 24.9158 86.7526 
8473.5 1
12081800 22709.6 -12797.6 1996.07 183.973 -236.229 299.416 
8474 1
12081800 22509.1 -12836 1982.8 -404.983 -77.5758 412.346 
8474.5 1
12081800 22337.1 -12461.7 1968.13 -347.609 756.229 832.295 
8475 1
12081800 22375.4 -12449.8 1957.75 74.943 23.2747 78.474 
8475.5 1
12081800 22354 -12272.1 1957 -41.9521 347.586 350.109 
8476 1
12081800 22301.2 -12138.3 1957 -106.667 270.303 290.588 
8476.5 1
12081800 22325.5 -12451.2 1953.4 49.1582 -632.054 633.963 
8477 1
12081800 22358.9 -12351.9 1951 67.3401 200.539 211.543 
8477.5 1
12081800 22323.3 -12322.2 1951 -71.7845 60.0673 93.6008 
8478 1
12081800 22472.1 -12529.6 1951 300.471 -418.99 515.592 
8478.5 1
12081800 22469 -12582.5 1949.81 -5.98958 -103.32 103.494 
8479 1
12081800 22463.5 -12606.1 1915.47 -10.6563 -46.0689 47.2853 
8479.5 1
12081800 22550.9 -12572.8 1896.67 176.431 67.3401 188.845 
8480 1
12081800 22492.6 -12342.5 1889.73 -117.473 464.382 479.01 
8480.5 1
12081800 22358.8 -12157.9 1894 -270.303 372.795 460.478 
8481 1
12081800 22390.6 -12259.8 1891.27 64.2424 -205.791 215.586 
8481.5 1
12081800 22326.1 -12335.1 1891.33 -130.236 -152.189 200.306 
8482 1
12081800 22385 -12253.2 1886.06 114.974 160.05 197.066 
8482.5 1
12081800 22330.8 -12125.9 1886 -106.067 249.03 270.677 
8483 1
12081800 22352.5 -12107.6 1886 43.771 37.037 57.338 
8483.5 1
12081800 22443.1 -12108.9 1886 183.03 -2.6936 183.05 
8484 1
12081800 22410.6 -12266 1886 -65.5892 -317.306 324.014 
8484.5 1
12081800 22448.8 -12466.1 1874.27 77.0161 -403.495 410.779 
8485 1
12081800 22428.9 -12488.1 1858.53 -40.2694 -44.4444 59.9744 
8485.5 1
12081800 22343.2 -12430.4 1850.19 -167.342 112.809 201.815 
8486 1
12081800 22356.3 -12284.5 1848 25.6755 284.977 286.132 
8486.5 1
12081800 22402.7 -12393.1 1844 93.7374 -219.394 238.58 
8487 1
12081800 22359.1 -12403 1842.33 -87.9032 -20.0269 90.1557 
8487.5 1
12081800 22431.1 -12507.1 1881.93 145.455 -210.236 255.648 
8488 1
12081800 22495.3 -12515.5 1955.6 129.562 -17.1044 130.686 
8488.5 1
12081800 22365.5 -12520.7 1948.6 -262.222 -10.5051 262.433 
8489 1
12081800 22466.4 -12600.7 1939.25 197.209 -156.16 251.55 
8489.5 1
12081800 22444.8 -12669.4 1930.27 -42.3434 -134.467 140.976 
8490 1
12081800 22380.8 -12350.9 1932 -129.293 643.367 656.23 
8490.5 1
12081800 22335 -12374 1926.47 -92.5253 -46.5993 103.597 
8491 1
12081800 22290.8 -12292.5 1927.13 -89.2929 164.714 187.36 
8491.5 1
12081800 22227.8 -12260.9 1928 -127.273 63.7037 142.325 
8492 1
12081800 22276.1 -12231.8 1927.31 94.2627 56.8766 110.093 
8492.5 1
12081800 22343.2 -12066.4 1928 131.385 323.704 349.351 
8493 1
12081800 22533.1 -12132 1928 383.704 -132.525 405.945 
8493.5 1
12081800 22716.5 -12473.8 1928 370.37 -690.505 783.563 
8494 1
12081800 22583.2 -12533.1 1924.07 -269.226 -119.731 294.649 
8494.5 1
12081800 22581.7 -12571.9 1942.87 -2.96296 -78.3838 78.4398 
8495 1
12081800 22641.3 -12678.5 1998.67 120.404 -215.354 246.727 
8495.5 1
12081800 22668.6 -12722 2000 53.182 -85.026 100.288 
8496 1
12081800 22415.7 -12448 1993.67 -494.773 536.204 729.599 
8496.5 1
12081800 22375.4 -12583.3 1988.93 -81.4815 -273.401 285.284 
8497 1
12081800 22345.9 -12698.1 1989 -59.5286 -231.919 239.437 
8497.5 1
12081800 22552.5 -12729.1 1989 417.374 -62.6263 422.046 
8498 1
12081800 22726.5 -12623.4 1989 351.515 213.603 411.326 
8498.5 1
12081800 22833 -12371.7 1987.6 215.084 508.552 552.165 
8499 1
12081800 22906.3 -12343.5 1987 143.188 55.013 153.393 
8499.5 1
12081800 22918.9 -12333.6 1987 24.5678 19.3738 31.2877 
8500 1
12081800 22881.6 -12389.1 1987 -75.2862 -112.054 134.997 
8500.5 1
12081800 22869.7 -12408.3 1987 -23.9731 -38.9226 45.7129 
8501 1
12081800 22667.3 -12361.3 1983.4 -408.889 95.0842 419.799 
8501.5 1
12081800 22415.5 -12377.7 1971.8 -507.796 -33.0645 508.871 
8502 1
12081800 22421 -12296.1 1964.31 10.8073 159.261 159.627 
8502.5 1
12081800 22321.9 -12193.9 1976.13 -193.999 199.984 278.62 
8503 1
12081800 22213.2 -12150.7 1985 -219.529 87.4074 236.29 
8503.5 1
12081800 22345.5 -12286.6 1987.47 267.205 -274.613 383.159 
8504 1
12081800 22475.7 -12245.5 1980.73 263.03 83.0976 275.844 
8504.5 1
12081800 22620 -12536.3 1959.6 291.582 -587.609 655.977 
8505 1
12081800 22652.7 -12617.5 1953.2 65.9933 -164.04 176.817 
8505.5 1
12081800 22666.4 -12542.8 1908.5 26.7741 146.061 148.495 
8506 1
12081800 22605.2 -12576.1 1899.07 -119.716 -65.199 136.319 
8506.5 1
12081800 22649.1 -12589.7 1895 88.7542 -27.4747 92.9095 
8507 1
12081800 22508.3 -12530.7 1895 -284.579 119.192 308.532 
8507.5 1
12081800 22318.2 -12288.1 1895.8 -383.199 489.113 621.348 
8508 1
12081800 22372.5 -12269.7 1892 109.409 36.9624 115.484 
8508.5 1
12081800 22476.7 -12357.3 1889.13 210.64 -176.835 275.027 
8509 1
12081800 22396.9 -12318.6 1888.56 -155.973 75.472 173.273 
8509.5 1
12081800 22286.1 -12241.7 1888 -216.716 150.473 263.833 
8510 1
12081800 22272.6 -12358.7 1888 -27.3401 -236.364 237.94 
8510.5 1
12081800 22293.4 -12185.7 1888 42.0202 349.495 352.012 
8511 1
12081800 22326.5 -12477.2 1888 66.8013 -588.822 592.599 
8511.5 1
12081800 22457.7 -12568.3 1878.6 265.185 -184.108 322.829 
8512 1
12081800 22570.9 -12616.1 1855.8 228.687 -96.431 248.187 
8512.5 1
12081800 22551.1 -12477.8 1841.69 -38.8102 270.15 272.923 
8513 1
12081800 22498.5 -12534.3 1838.53 -102.797 -110.731 151.091 
8513.5 1
12081800 22262.5 -12309.7 1850.27 -476.902 453.737 658.265 
8514 1
12081800 22295.5 -12262.1 1835 66.8013 96.2963 117.198 
8514.5 1
12081800 22365.8 -12302.1 1831.87 141.953 -80.9428 163.409 
8515 1
12081800 22379.5 -12240.1 1830.67 27.7441 125.387 128.42 
8515.5 1
12081800 22379.8 -12249.9 1831.56 0.423177 -19.1569 19.1616 
8516 1
12081800 22365 -12352.6 1829.73 -28.865 -201.027 203.089 
8516.5 1
12081800 22426.9 -12576.5 1819.13 125.118 -452.256 469.244 
8517 1
12081800 22479.6 -12492.3 1818.47 106.397 169.966 200.522 
8517.5 1
12081800 22487.4 -12571.3 1813.47 15.7576 -159.461 160.238 
8518 1
12081800 22559.5 -12523.5 1815.07 145.589 96.5657 174.703 
8518.5 1
12081800 22497.8 -12569.1 1924.47 -124.579 -92.1212 154.94 
8519 1
12081800 22375 -12280.1 1921.69 -239.844 564.339 613.191 
8519.5 1
12081800 22537.1 -12430 1923 317.156 -293.297 431.985 
8520 1
12081800 22615.5 -12530.4 1923 158.384 -202.828 257.342 
8520.5 1
12081800 22505.4 -12543.5 1920.07 -222.357 -26.3973 223.918 
8521 1
12081800 22385.8 -12605.3 1913.4 -241.616 -124.848 271.966 
8521.5 1
12081800 22391.4 -12601.1 1912.73 11.3131 8.35017 14.061 
8522 1
12081800 22348.3 -12469.5 1901.81 -84.1553 257.096 270.519 
8522.5 1
12081800 22402.7 -12402.1 1897 106.368 131.833 169.393 
8523 1
12081800 22357.1 -12331.5 1879.87 -91.9865 142.761 169.83 
8523.5 1
12081800 22278.9 -12358.5 1876 -158.114 -54.5455 167.258 
8524 1
12081800 22207.7 -12261.1 1877 -143.838 196.633 243.627 
8524.5 1
12081800 22469.3 -12493.8 1877 528.485 -470.034 707.268 
8525 1
12081800 22629.4 -12589.2 1877 323.502 -192.727 376.56 
8525.5 1
12081800 22630.8 -12679.4 1877 2.75879 -176.123 176.145 
8526 1
12081800 22526.5 -12506.4 1870.4 -204.069 338.503 395.257 
8526.5 1
12081800 22332.7 -12176 1868.55 -451.762 770.163 892.883 
8527 1
12081800 22411.1 -12257.9 1864.27 138.409 -144.641 200.195 
8527.5 1
12081800 22385 -12539.7 1924.47 -52.448 -567.002 569.423 
8528 1
12081800 22288.9 -12400.9 1938.4 -194.074 280.269 340.904 
8528.5 1
12081800 22336.9 -12364.3 1931.07 96.835 74.0741 121.918 
8529 1
12081800 22413.1 -12309.9 1922.07 154.074 109.899 189.253 
8529.5 1
12081800 22420.9 -12306.4 1914.5 15.2425 6.81966 16.6986 
8530 1
12081800 22497.1 -12389.7 1911.67 149.111 -162.997 220.912 
8530.5 1
12081800 22622.7 -12352.4 1949.27 253.737 75.2862 264.671 
8531 1
12081800 22677.3 -12353.7 1950 110.303 -2.6936 110.336 
8531.5 1
12081800 22626.7 -12383.1 1939.6 -102.222 -59.2593 118.157 
8532 1
12081800 22695.1 -12318.7 1934.2 138.047 130.101 189.693 
8532.5 1
12081800 22564.8 -12267.7 1930.67 -263.165 102.896 282.566 
8533 1
12081800 22447.8 -12253.2 1925.94 -228.613 28.2878 230.357 
8533.5 1
12081800 22607.4 -12546 1932.13 312.427 -572.896 652.549 
8534 1
12081800 22634.4 -12684.8 1958.13 54.5455 -280.404 285.66 
8534.5 1
12081800 22640.1 -12746.1 1951.27 11.5825 -123.906 124.446 
8535 1
12081800 22669.7 -12757.3 1951.8 59.6633 -22.6263 63.8095 
8535.5 1
12081800 22604.5 -12333.3 1952.13 -131.717 856.7 866.767 
8536 1
12081800 22523.6 -12213.5 1948.88 -158.016 233.919 282.289 
8536.5 1
12081800 22504.7 -12206.1 1948 -36.8477 14.4162 39.5674 
8537 1
12081800 22585.7 -12159.3 1948 163.636 94.5455 188.986 
8537.5 1
12081800 22316.8 -12167.3 1948.33 -543.3 -16.0269 543.536 
8538 1
12081800 22275.5 -12407.4 1947.53 -83.5017 -485.118 492.252 
8538.5 1
12081800 22315.7 -12396.2 1948 81.3468 22.6263 84.4349 
8539 1
12081800 22372 -12611.1 1957.4 113.67 -434.209 448.841 
8539.5 1
12081800 22432.6 -12652.7 1968.38 118.408 -81.1605 143.553 
8540 1
12081800 22414.4 -12598.3 1962.27 -35.6654 106.368 112.188 
8540.5 1
12081800 22267.5 -12391.5 1962.87 -296.835 417.778 512.493 
8541 1
12081800 22183.7 -12404.6 1963 -169.293 -26.3973 171.339 
8541.5 1
12081800 22206.2 -12271.4 1963 45.5219 269.091 272.914 
8542 1
12081800 22403.7 -12045.1 1963 399.057 457.239 606.889 
8542.5 1
12081800 22388.6 -12161.9 1963 -29.6305 -228.141 230.057 
8543 1
12081800 22503.5 -12592.3 1973.73 224.861 -842.384 871.879 
8543.5 1
12081800 22513.7 -12544.9 1973.33 20.6061 95.7576 97.9496 
8544 1
12081800 22391.8 -12516.1 1963.87 -246.195 58.1818 252.977 
8544.5 1
12081800 22492.4 -12655.7 1953.8 203.232 -281.886 347.509 
8545 1
12081800 22655.4 -12646.1 1955 329.293 19.3939 329.864 
8545.5 1
12081800 22698.7 -12627.5 1956.13 87.5421 37.5758 95.2657 
8546 1
12081800 22738.2 -12677.7 1957 77.0589 -98.0876 124.737 
8546.5 1
12081800 22728.5 -12791.9 1957.8 -18.8927 -223.573 224.37 
8547 1
12081800 22577.2 -12647.9 1957.73 -305.724 290.909 422.013 
8547.5 1
12081800 22438.5 -12311.3 1947.27 -280.269 680 735.494 
8548 1
12081800 22418.9 -12204.1 1944.07 -39.5161 216.263 219.844 
8548.5 1
12081800 22367.5 -12360.2 1943.53 -103.629 -314.785 331.404 
8549 1
12081800 22401 -12586.1 1936.33 67.7441 -456.296 461.298 
8549.5 1
12081800 22312.2 -12438.2 1937.88 -173.34 288.826 336.849 
8550 1
12081800 22246.1 -12437.8 1938 -129.517 0.758317 129.52 
8550.5 1
12081800 22206.9 -12233.9 1938 -79.0572 411.987 419.503 
8551 1
12081800 22238.5 -12217.5 1938 63.8384 32.9966 71.8618 
8551.5 1
12081800 22246.5 -12347 1937 16.1616 -261.549 262.048 
8552 1
12081800 22258.9 -12266.2 1936.47 24.9158 163.232 165.123 
8552.5 1
12081800 22473.3 -12441.7 1934 433.131 -354.613 559.779 
8553 1
12081800 22660.1 -12597.8 1939.62 364.836 -304.72 475.352 
8553.5 1
12081800 22771.1 -12612.2 1938.07 217.229 -28.2779 219.062 
8554 1
12081800 22725.9 -12611.7 1935 -91.3131 1.07744 91.3195 
8554.5 1
12081800 22590.5 -12492.5 1932.4 -273.401 240.808 364.33 
8555 1
12081800 22644.5 -12439.1 1928 109.091 107.879 153.423 
8555.5 1
12081800 22713 -12354.3 1928 138.316 171.178 220.076 
8556 1
12081800 22708.1 -12253.2 1928 -9.52148 197.55 197.78 
8556.5 1
12081800 22650.6 -12252.5 1928 -112.573 1.28017 112.581 
8557 1
12081800 22572.7 -12528.1 1928 -157.441 -556.768 578.6 
8557.5 1
12081800 22501.4 -12586.9 1928 -143.973 -118.788 186.652 
8558 1
12081800 22563.6 -12578.1 1928 125.657 17.9125 126.927 
8558.5 1
12081800 22597.6 -12576.5 1928 68.6869 3.09764 68.7567 
8559 1
12081800 22533.1 -12280.9 1926.07 -130.37 597.306 611.368 
8559.5 1
12081800 22474.3 -12097.6 1928 -114.754 357.894 375.841 
8560 1
12081800 22479.2 -12078.6 1928 9.56458 37.2309 38.4399 
8560.5 1
12081800 22613.5 -12151.1 1940.27 271.38 -146.397 308.35 
8561 1
12081800 22666.7 -12206.1 1967.4 107.475 -111.111 154.585 
8561.5 1
12081800 22599.6 -12243.2 1966.07 -135.623 -75.0168 154.987 
8562 1
12081800 22630.2 -12559.8 1986 61.8182 -639.596 642.576 
8562.5 1
12081800 22647.9 -12662.8 1997.25 34.5215 -201.074 204.016 
8563 1
12081800 22629.4 -12597.5 1974.87 -36.1546 127.626 132.648 
8563.5 1
12081800 22696.8 -12569.4 1974 136.162 56.835 147.547 
8564 1
12081800 22619.1 -12644.9 1976.6 -156.902 -152.593 218.867 
8564.5 1
12081800 22432.7 -12812.9 1980 -376.566 -339.259 506.852 
8565 1
12081800 22351.1 -12788.6 1980 -164.983 49.0236 172.113 
8565.5 1
12081800 22431.6 -12803.1 1980 162.694 -29.3603 165.322 
8566 1
12081800 22452.4 -12735.9 1980 40.6982 131.364 137.524 
8566.5 1
12081800 22527.3 -12651 1977.67 146.567 166.096 221.517 
8567 1
12081800 22473.2 -12608.5 1969.8 -109.36 85.7912 138.996 
8567.5 1
12081800 22486.7 -12556 1951.33 27.2054 106.128 109.559 
8568 1
12081800 22424.4 -12503.7 1933.93 -125.791 105.724 164.32 
8568.5 1
12081800 22449.9 -12267.6 1928.53 51.4478 476.902 479.669 
8569 1
12081800 22530.5 -12193.2 1926.53 162.963 150.303 221.693 
8569.5 1
12081800 22480.9 -12300.5 1917.56 -96.9889 -209.57 230.925 
8570 1
12081800 22587.7 -12252.1 1914 208.986 94.7815 229.474 
8570.5 1
12081800 22572.5 -12198.9 1914 -30.7071 107.475 111.775 
8571 1
12081800 22519.9 -12382.9 1910.13 -106.128 -371.852 386.7 
8571.5 1
12081800 22443.9 -12415.1 1907 -153.052 -64.6546 166.148 
8572 1
12081800 22383.3 -12350.8 1907 -122.29 129.832 178.356 
8572.5 1
12081800 22391.5 -12629.4 1941.93 16.431 -562.828 563.068 
8573 1
12081800 22397.7 -12737.2 1984.94 12.1501 -210.522 210.873 
8573.5 1
12081800 22634.3 -12885.4 2001.33 463.103 -290.044 546.434 
8574 1
12081800 22757.6 -12778.2 2003 249.024 216.566 330.02 
8574.5 1
12081800 22754.9 -12791.5 2014.93 -5.3872 -26.936 27.4695 
8575 1
12081800 22775.1 -12712.8 2022 40.8081 159.057 164.209 
8575.5 1
12081800 22806.2 -12669.9 2022 62.7609 86.734 107.059 
8576 1
12081800 22811.9 -12642.2 2022 11.084 54.0609 55.1854 
8576.5 1
12081800 22846.5 -12507.9 2022 67.8245 262.728 271.342 
8577 1
12081800 22509.4 -12232.7 2022 -681.077 556.094 879.265 
8577.5 1
12081800 22403 -12201.8 2022 -214.949 62.3569 223.812 
8578 1
12081800 22574.7 -12525.4 2022 346.801 -653.737 740.03 
8578.5 1
12081800 22617.2 -12671.5 2005.53 85.9259 -295.084 307.34 
8579 1
12081800 22503.3 -12622.2 2003.4 -230.034 99.5286 250.642 
8579.5 1
12081800 22500.6 -12646.7 2000 -5.28971 -47.8271 48.1188 
8580 1
12081800 22546 -12630.9 1987.87 88.7965 30.8301 93.9963 
8580.5 1
12081800 22464.6 -12387.9 1985.6 -164.444 490.909 517.72 
8581 1
12081800 22351 -12292.7 1975.07 -229.495 192.458 299.513 
8581.5 1
12081800 22347.7 -12294.5 1974.07 -6.59933 -3.63636 7.53487 
8582 1
12081800 22351.5 -12400.6 1973 7.67677 -214.411 214.548 
8582.5 1
12081800 22352.2 -12499.9 1974.25 1.39974 -194.019 194.024 
8583 1
12081800 22362.1 -12240.1 1971.53 19.2107 508.423 508.786 
8583.5 1
12081800 22489.1 -12578.1 1952 256.7 -682.828 729.486 
8584 1
12081800 22498.7 -12726.1 1946 19.3939 -298.855 299.484 
8584.5 1
12081800 22526.5 -12542.3 1965.67 56.1616 371.178 375.403 
8585 1
12081800 22595.3 -12703.6 1984 138.855 -325.791 354.148 
8585.5 1
12081800 22692.8 -12745.9 1979.93 197.037 -85.3872 214.743 
8586 1
12081800 22754.4 -12410.8 1979 120.264 654.525 665.482 
8586.5 1
12081800 22623.3 -12432.6 1960.93 -256.572 -42.7593 260.111 
8587 1
12081800 22712.3 -12409.9 1954.87 179.798 45.9259 185.571 
8587.5 1
12081800 22674 -12368.6 1932.13 -77.3064 83.367 113.694 
8588 1
12081800 22626.8 -12320.2 1925.13 -95.3535 97.7778 136.575 
8588.5 1
12081800 22507.3 -12112.3 1924.8 -241.347 420.067 484.463 
8589 1
12081800 22638.9 -12244.8 1924 265.724 -267.744 377.222 
8589.5 1
12081800 22698.3 -12380.4 1920.94 116.105 -264.795 289.131 
8590 1
12081800 22694.4 -12431.4 1940.13 -7.65656 -99.8532 100.146 
8590.5 1
12081800 22611.6 -12256 1968.27 -167.273 354.343 391.841 
8591 1
12081800 22596 -12338.1 1964.8 -31.5152 -165.926 168.892 
8591.5 1
12081800 22403.9 -12236 1949.87 -388.013 206.33 439.462 
8592 1
12081800 22487 -12181.8 1948.87 167.473 109.274 199.97 
8592.5 1
12081800 22503.4 -12157 1948 31.9824 48.4375 58.0437 
8593 1
12081800 22490.1 -12279.9 1946.2 -26.0437 -240.444 241.85 
8593.5 1
12081800 22490.2 -12520.2 1939 0.26936 -485.522 485.522 
8594 1
12081800 22473.9 -12137.2 1939 -32.862 773.737 774.435 
8594.5 1
12081800 22345.5 -12125.5 1939 -259.529 23.7037 260.609 
8595 1
12081800 22307.9 -12314.7 1939 -75.9596 -382.222 389.697 
8595.5 1
12081800 22285.9 -12445.5 1939 -44.4444 -264.242 267.954 
8596 1
12081800 22343.9 -12620.9 1939 113.298 -342.594 360.842 
8596.5 1
12081800 22392.7 -12557.3 1939 95.4827 124.348 156.778 
8597 1
12081800 22458.7 -12517.3 1938 133.333 80.8081 155.909 
8597.5 1
12081800 22488.1 -12523.3 1929.6 59.5286 -11.9865 60.7234 
8598 1
12081800 22430.7 -12607.7 1929 -115.96 -170.505 206.2 
8598.5 1
12081800 22395 -12258.3 1928.27 -72.1886 705.724 709.406 
8599 1
12081800 22415.1 -12150.9 1928 40.6734 216.97 220.749 
8599.5 1
12081800 22351.8 -12090.8 1928 -123.674 117.424 170.539 
8600 1
12081800 22404.4 -12040 1928 102.911 99.4374 143.103 
8600.5 1
12081800 22675.2 -12319.7 1928 547.071 -565.118 786.54 
8601 1
12081800 22513.5 -12473.6 1918.33 -326.734 -310.842 450.974 
8601.5 1
12081800 22548.5 -12533.7 1915 70.8418 -121.481 140.628 
8602 1
12081800 22639.7 -12579.1 1908.27 184.242 -91.7172 205.809 
8602.5 1
12081800 22674.1 -12560 1884.38 67.1712 37.3698 76.8666 
8603 1
12081800 22454.7 -12457.8 1890.53 -429.468 200 473.754 
8603.5 1
12081800 22364 -12367.9 1901.67 -183.165 181.684 257.989 
8604 1
12081800 22515.6 -12370.6 1952.6 306.263 -5.52189 306.312 
8604.5 1
12081800 22629.9 -12309.9 1960.47 230.842 122.694 261.422 
8605 1
12081800 22762.7 -12385.3 1971 268.283 -152.458 308.576 
8605.5 1
12081800 22752.5 -12401.7 1971 -20.4714 -32.9966 38.8311 
8606 1
12081800 22458.2 -12330.4 1971 -574.772 139.242 591.398 
8606.5 1
12081800 22387.1 -12161.7 1971 -139.302 330.023 358.218 
8607 1
12081800 22311.8 -12144.9 1971 -152.054 33.9394 155.796 
8607.5 1
12081800 22304.5 -12280.1 1970.8 -14.8148 -273.131 273.533 
8608 1
12081800 22396.7 -12195.1 1971 186.397 171.852 253.529 
8608.5 1
12081800 22616.9 -12481.1 1970 444.848 -577.778 729.19 
8609 1
12081800 22427.7 -12361.9 1970 -369.621 232.674 436.757 
8609.5 1
12081800 22426.8 -12283.5 1969.47 -1.73679 153.433 153.443 
8610 1
12081800 22511.5 -12449.6 1956.33 171.178 -335.488 376.636 
8610.5 1
12081800 22602 -12654.4 2010.53 182.761 -413.737 452.305 
8611 1
12081800 22667.3 -12735.1 2106.67 131.987 -162.963 209.708 
8611.5 1
12081800 22736.6 -12669.9 2098.8 139.933 131.582 192.081 
8612 1
12081800 22648.9 -12504.6 2080 -177.104 334.007 378.056 
8612.5 1
12081800 22802.4 -12475.6 2077 299.691 56.5918 304.987 
8613 1
12081800 22725.7 -12406.2 2071.4 -150.114 135.861 202.466 
8613.5 1
12081800 22664.6 -12282.9 2063.33 -123.367 249.158 278.027 
8614 1
12081800 22332.2 -12196.8 2063 -671.515 173.872 693.66 
8614.5 1
12081800 22355.1 -12428.8 2062.6 46.33 -468.687 470.971 
8615 1
12081800 22540.1 -12583.7 2044.33 373.737 -312.862 487.404 
8615.5 1
12081800 22625.9 -12617.4 2038.2 173.199 -68.1481 186.123 
8616 1
12081800 22598.4 -12497.9 2038 -53.6947 233.325 239.424 
8616.5 1
12081800 22546.1 -12548.4 2034.87 -102.365 -98.7524 142.234 
8617 1
12081800 22683.5 -12627.5 2034.93 277.576 -159.731 320.253 
8617.5 1
12081800 22771.5 -12682.6 2035 177.778 -111.38 209.787 
8618 1
12081800 22582.4 -12137.7 2035 -381.953 1100.74 1165.13 
8618.5 1
12081800 22488.9 -12102.3 2035 -188.062 71.3615 201.146 
8619 1
12081800 22503.1 -12076.7 2035 28.629 51.4785 58.9038 
8619.5 1
12081800 22435.3 -12301.4 2035 -132.463 -438.753 458.313 
8620 1
12081800 22315.7 -12578.3 2035 -234.141 -541.993 590.405 
8620.5 1
12081800 22313.4 -12396.3 2035 -4.57913 367.677 367.705 
8621 1
12081800 22306.5 -12307.7 2035 -14.0067 179.125 179.671 
8621.5 1
12081800 22448.3 -12279.3 2035 286.465 57.2391 292.127 
8622 1
12081800 22504 -12266.1 2035 112.593 26.6667 115.707 
8622.5 1
12081800 22424.3 -12116.1 2034.94 -155.64 292.985 331.759 
8623 1
12081800 22398.4 -12348.6 2034.07 -50.7094 -454.941 457.759 
8623.5 1
12081800 22501.7 -12658.3 2031 208.62 -625.589 659.457 
8624 1
12081800 22531.7 -12620.6 2024.8 60.6061 76.0943 97.2802 
8624.5 1
12081800 22523.3 -12659.1 2023 -16.9355 -77.5538 79.3813 
8625 1
12081800 22683.9 -12744.5 2023 324.579 -172.66 367.645 
8625.5 1
12081800 22640.9 -12639 2020.33 -87.0034 213.199 230.268 
8626 1
12081800 22594.4 -12294.3 2011.56 -90.804 673.218 679.314 
8626.5 1
12081800 22453.7 -12366.9 2010 -275.228 -142.115 309.754 
8627 1
12081800 22484.1 -12639.8 1997.47 61.2795 -551.246 554.641 
8627.5 1
12081800 22534.4 -12728.1 1991.93 101.684 -178.451 205.388 
8628 1
12081800 22560.8 -12735.2 1992.4 53.3333 -14.2761 55.211 
8628.5 1
12081800 22580.5 -12699.9 1993.87 39.7306 71.2458 81.575 
8629 1
12081800 22579.7 -12721.9 1994 -1.61616 -44.4444 44.4738 
8629.5 1
12081800 22534.2 -12648.6 1986.44 -88.7044 143.302 168.535 
8630 1
12081800 22657.3 -12702.6 1974.67 240.737 -105.749 262.939 
8630.5 1
12081800 22606.7 -12682.2 1952.27 -102.088 41.2121 110.092 
8631 1
12081800 22421.7 -12309.1 1956.73 -373.872 753.67 841.308 
8631.5 1
12081800 22442.7 -12325.1 1946.53 42.4242 -32.3232 53.3349 
8632 1
12081800 22449.3 -12470.1 1927.67 13.3333 -292.795 293.098 
8632.5 1
12081800 22415.1 -12456.7 1916.94 -66.805 26.1312 71.7339 
8633 1
12081800 22471.7 -12523.1 1917.53 110.902 -130.031 170.901 
8633.5 1
12081800 22479.9 -12687.5 1911.87 16.5657 -331.987 332.4 
8634 1
12081800 22361.4 -12662.4 1912 -239.461 50.6397 244.757 
8634.5 1
12081800 22319.5 -12416.1 1912 -84.5791 497.643 504.779 
8635 1
12081800 22457.1 -12303.7 1912 277.98 226.936 358.849 
8635.5 1
12081800 22522.2 -12248.5 1906.93 131.448 111.515 172.378 
8636 1
12081800 22560.2 -12170.8 1934.88 74.3164 151.921 169.124 
8636.5 1
12081800 22530.2 -12206.5 1955.07 -58.8063 -70.0261 91.443 
8637 1
12081800 22407.3 -12448.7 1969.07 -248.35 -489.158 548.592 
8637.5 1
12081800 22442.7 -12584.1 2038.67 71.6498 -273.535 282.764 
8638 1
12081800 22436.5 -12495.2 2034.33 -12.5253 179.529 179.965 
8638.5 1
12081800 22329.5 -12235.6 2031.47 -216.296 524.444 567.297 
8639 1
12081800 22391.7 -12249.4 2031.27 125.657 -27.8788 128.712 
8639.5 1
12081800 22584.3 -12202.1 2029.5 376.261 92.4561 387.454 
8640 1
12081800 22487.1 -12405.1 2028.87 -190.174 -397.399 440.559 
8640.5 1
12081800 22530.9 -12515.5 2016.73 88.4848 -223.03 239.942 
8641 1
12081800 22533.5 -12432.8 2014.27 5.25253 167.138 167.221 
8641.5 1
12081800 22484.3 -12539.9 2014 -99.3939 -216.431 238.163 
8642 1
12081800 22562.8 -12733.7 2014 158.519 -391.515 422.389 
8642.5 1
12081800 22523.6 -12866.4 2013.25 -76.6357 -259.066 270.163 
8643 1
12081800 22564.9 -12446.5 2008.2 80.9605 821.608 825.587 
8643.5 1
12081800 22664.1 -12270.7 2009 200.269 355.152 407.726 
8644 1
12081800 22501.3 -12751.4 2007.13 -328.889 -971.044 1025.23 
8644.5 1
12081800 22595.4 -12879.2 2037.87 190.168 -258.182 320.658 
8645 1
12081800 22613.7 -12658.4 2054.07 37.037 446.061 447.596 
8645.5 1
12081800 22512.1 -12343.3 2047.87 -205.387 636.498 668.815 
8646 1
12081800 22502.4 -12334.5 2041 -18.929 17.2526 25.6117 
8646.5 1
12081800 22469.4 -12385.7 2036.13 -64.5303 -100.13 119.123 
8647 1
12081800 22433.9 -12370.9 2036 -71.6498 29.899 77.6379 
8647.5 1
12081800 22467.3 -12393.8 2030.33 67.4747 -46.33 81.8493 
8648 1
12081800 22459.8 -12365.5 2021.6 -15.2189 57.2391 59.2277 
8648.5 1
12081800 22529.4 -12400.9 2013.27 140.606 -71.5152 157.748 
8649 1
12081800 22572.9 -12517.1 2013.87 87.5922 -233.803 249.672 
8649.5 1
12081800 22663.5 -12361.9 2014 176.888 303.109 350.948 
8650 1
12081800 22809.7 -12292.9 2014 285.482 134.782 315.699 
8650.5 1
12081800 22598 -12265.5 2011.33 -427.609 55.2189 431.16 
8651 1
12081800 22429.3 -12215.5 2010 -340.875 101.145 355.565 
8651.5 1
12081800 22433 -12140.5 2010 7.54209 151.38 151.568 
8652 1
12081800 22381.9 -12212.4 2008.07 -103.165 -145.185 178.106 
8652.5 1
12081800 22466.1 -12323.7 2007.67 169.966 -224.781 281.807 
8653 1
12081800 22476.1 -12722.4 2007 19.6452 -778.727 778.975 
8653.5 1
12081800 22623.5 -12582.5 2003.73 288.47 273.793 397.716 
8654 1
12081800 22564.6 -12569.3 1995.47 -119.057 26.6667 122.007 
8654.5 1
12081800 22469.9 -12554.9 1985 -191.38 29.0909 193.579 
8655 1
12081800 22596.8 -12639 1958.6 256.431 -169.966 307.645 
8655.5 1
12081800 22697.1 -12761.5 1951.8 202.285 -246.909 319.191 
8656 1
12081800 22422 -12345.1 1949.75 -537.37 813.167 974.683 
8656.5 1
12081800 22425.8 -12607.8 1930.87 7.4364 -514.041 514.095 
8657 1
12081800 22398.3 -12462.8 1922.73 -55.6229 292.929 298.164 
8657.5 1
12081800 22391.7 -12183 1912.8 -13.3333 565.253 565.41 
8658 1
12081800 22389.8 -12205.4 1909.8 -3.77104 -45.2525 45.4094 
8658.5 1
12081800 22477.4 -12285.4 1903 176.97 -161.616 239.662 
8659 1
12081800 22426.3 -12155.1 1902.2 -103.165 263.3 282.789 
8659.5 1
12081800 22257.2 -12248.5 1905 -330.241 -182.487 377.307 
8660 1
12081800 22169.9 -12504.7 1953.8 -170.874 -501.435 529.75 
8660.5 1
12081800 22176.9 -12453.1 1946.8 14.1414 104.377 105.331 
8661 1
12081800 22147.9 -12334 1938.2 -58.5859 240.539 247.571 
8661.5 1
12081800 22223.2 -12430.7 1953.8 151.747 -194.892 247.003 
8662 1
12081800 22297.8 -12515.5 1982.67 150.707 -171.448 228.27 
8662.5 1
12081800 22331.4 -12245.1 1989.47 67.8788 546.263 550.464 
8663 1
12081800 22264.1 -12510 1990 -131.396 -517.318 533.744 
8663.5 1
12081800 22316.9 -12521.5 1988.93 103.213 -22.4397 105.624 
8664 1
12081800 22505.5 -12238.2 1988 381.01 572.256 687.492 
8664.5 1
12081800 22869.1 -12235.5 1988 734.68 5.52189 734.701 
8665 1
12081800 22745.9 -12302.2 1982.33 -248.889 -134.815 283.056 
8665.5 1
12081800 22659 -12278.9 1981 -175.623 47.138 181.839 
8666 1
12081800 22809.1 -12501 1981 293.091 -433.854 523.576 
8666.5 1
12081800 22667.1 -12551.2 1954.73 -277.748 -98.2387 294.609 
8667 1
12081800 22722.6 -12535.5 1948.53 112.054 31.6498 116.438 
8667.5 1
12081800 22829.1 -12606.5 1952 215.219 -143.3 258.561 
8668 1
12081800 22811.7 -12651.5 1953 -35.2862 -90.9091 97.5171 
8668.5 1
12081800 22618.7 -12328.2 1951.87 -389.899 653.064 760.601 
8669 1
12081800 22555 -12248.4 1938.87 -128.62 161.212 206.234 
8669.5 1
12081800 22495.4 -12189.9 1932 -116.455 114.185 163.095 
8670 1
12081800 22401.1 -12124.7 1932 -184.556 127.732 224.447 
8670.5 1
12081800 22462.4 -12224.9 1932 123.906 -202.424 237.336 
8671 1
12081800 22483.8 -12205.9 1932 43.2323 38.2492 57.7238 
8671.5 1
12081800 22401.4 -12137.9 1932 -166.129 137.231 215.479 
8672 1
12081800 22535.3 -12133.7 1932 270.438 8.48485 270.571 
8672.5 1
12081800 22540.7 -12144.5 1932 10.9091 -21.9529 24.514 
8673 1
12081800 22463.4 -12492.9 1928.62 -150.96 -680.477 697.021 
8673.5 1
12081800 22500.5 -12611.2 1928.93 72.4447 -230.981 242.076 
8674 1
12081800 22479.9 -12678.7 1920.67 -41.4815 -136.431 142.598 
8674.5 1
12081800 22496 -12598.6 1909.67 32.4579 161.886 165.107 
8675 1
12081800 22520.8 -12646.9 1907.73 50.101 -97.5084 109.627 
8675.5 1
12081800 22536.4 -12651.3 1895 31.5152 -9.02357 32.7815 
8676 1
12081800 22574.7 -12282.7 1892.13 77.3064 744.646 748.649 
8676.5 1
12081800 22436.2 -12104.6 1887.19 -270.345 347.99 440.662 
8677 1
12081800 22498.6 -12116.7 1886 122.016 -23.6872 124.294 
8677.5 1
12081800 22458.4 -12119.2 1886 -81.2121 -5.11784 81.3732 
8678 1
12081800 22563.1 -12237.1 1889.73 211.448 -238.249 318.548 
8678.5 1
12081800 22554.8 -12583.8 1892.6 -16.7003 -700.337 700.536 
8679 1
12081800 22473.7 -12571.7 1880.47 -163.771 24.3771 165.575 
8679.5 1
12081800 22519.1 -12602.8 1881 88.5335 -60.7015 107.345 
8680 1
12081800 22638.5 -12537.7 1880.8 233.798 127.356 266.235 
8680.5 1
12081800 22751 -12536.7 1895.8 227.205 2.15488 227.216 
8681 1
12081800 22800.1 -12632.6 1958.2 99.2593 -193.805 217.745 
8681.5 1
12081800 22905.2 -12489.8 1960.13 212.256 288.485 358.156 
8682 1
12081800 22724.5 -12405.9 1960 -364.983 169.562 402.448 
8682.5 1
12081800 22370.9 -12501.4 1957.93 -713.038 -192.608 738.593 
8683 1
12081800 22451.8 -12519.7 1943.31 158.097 -35.7178 162.082 
8683.5 1
12081800 22377.2 -12581.2 1934.4 -146.013 -120.377 189.236 
8684 1
12081800 22306.6 -12188.6 1936.8 -142.626 793.131 805.853 
8684.5 1
12081800 22307.2 -12156.1 1937 1.21212 65.7239 65.7351 
8685 1
12081800 22242.1 -12244.4 1937 -131.582 -178.451 221.718 
8685.5 1
12081800 22289.9 -12337 1937 96.7003 -187.071 210.586 
8686 1
12081800 22290.8 -12297.9 1937 1.74731 78.7634 78.7828 
8686.5 1
12081800 22250.9 -12403.4 1937 -77.8265 -205.661 219.894 
8687 1
12081800 22272.1 -12518.7 1934.87 41.471 -225.628 229.407 
8687.5 1
12081800 22500.9 -12627.3 1941 462.222 -219.394 511.647 
8688 1
12081800 22536.3 -12689.5 1950.87 71.6498 -125.522 144.532 
8688.5 1
12081800 22546.4 -12511.1 1923.13 20.3367 360.404 360.977 
8689 1
12081800 22520.5 -12353.1 2010 -52.3906 319.192 323.463 
8689.5 1
12081800 22387.4 -12261.9 2010.6 -268.822 184.108 325.823 
8690 1
12081800 22444.9 -12429.7 1996.5 112.256 -327.645 346.342 
8690.5 1
12081800 22374.7 -12694.9 1987.4 -137.394 -519.072 536.948 
8691 1
12081800 22428.2 -12740.8 1986 108.148 -92.6599 142.414 
8691.5 1
12081800 22374.9 -12762.9 1986 -107.744 -44.5791 116.602 
8692 1
12081800 22377.4 -12766.9 1986 5.10753 -8.19892 9.65967 
8692.5 1
12081800 22464.1 -12767.3 1986 175.219 -0.808081 175.221 
8693 1
12081800 22367.1 -12671.7 1980.12 -189.469 186.808 266.075 
8693.5 1
12081800 22561.7 -12717.4 2007.8 380.708 -89.4569 391.077 
8694 1
12081800 22713.1 -12626.4 2010 305.859 183.838 356.856 
8694.5 1
12081800 22587.8 -12527.7 2005.6 -253.064 199.327 322.137 
8695 1
12081800 22639.1 -12533.3 2003.8 103.569 -11.1785 104.171 
8695.5 1
12081800 22540.5 -12344.5 1997.67 -199.192 381.279 430.176 
8696 1
12081800 22454.3 -12276.9 1997.33 -173.79 136.29 220.858 
8696.5 1
12081800 22415.8 -12628.2 2008.81 -75.0812 -684.706 688.81 
8697 1
12081800 22496.5 -12821.1 2005.27 157.958 -377.454 409.173 
8697.5 1
12081800 22518.3 -12548.3 2001.07 44.1751 551.111 552.879 
8698 1
12081800 22552 -12296.6 1988.93 67.8763 507.392 511.912 
8698.5 1
12081800 22753.9 -12211.5 1988.07 407.811 171.987 442.594 
8699 1
12081800 22692.8 -12429.3 1989.73 -123.367 -440.135 457.097 
8699.5 1
12081800 22373.3 -12398.9 1991 -645.387 61.5488 648.315 
8700 1
12081800 22421.5 -12462 1984.12 94.0755 -123.307 155.096 
8700.5 1
12081800 22383.3 -12578.5 1980.93 -74.6902 -228.05 239.969 
8701 1
12081800 22516.7 -12210.1 1981 269.495 744.377 791.66 
8701.5 1
12081800 22464.1 -12158.8 1981 -106.263 103.569 148.386 
8702 1
12081800 22452.1 -12102 1981 -24.2424 114.747 117.28 
8702.5 1
12081800 22439 -12110.9 1981 -26.532 -17.9125 32.0125 
8703 1
12081800 22389.9 -12207.9 1981 -99.1246 -195.96 219.604 
8703.5 1
12081800 22345.4 -12287.3 1981 -86.9059 -155.168 177.847 
8704 1
12081800 22357.6 -12575.1 1981 23.8014 -563.25 563.753 
8704.5 1
12081800 22378.4 -12538.1 1981 42.0202 74.7475 85.7489 
8705 1
12081800 22449.4 -12655.7 1978.13 143.434 -237.441 277.402 
8705.5 1
12081800 22649.8 -12648.7 1974.2 404.848 14.0067 405.091 
8706 1
12081800 22651.3 -12644.1 1971.47 2.96296 9.42761 9.88226 
8706.5 1
12081800 22696.9 -12684.1 1968.44 89.0788 -78.1169 118.479 
8707 1
12081800 22678.8 -12589.3 1961.13 -35.3718 185.51 188.853 
8707.5 1
12081800 22768.8 -12570.8 1994.67 181.818 37.3064 185.606 
8708 1
12081800 22796.9 -12536.9 1992.4 56.7003 68.4175 88.8588 
8708.5 1
12081800 22686.7 -12644.5 1997.73 -222.492 -217.239 310.959 
8709 1
12081800 22740.5 -12692.6 1998 108.687 -97.2391 145.836 
8709.5 1
12081800 22781.1 -12677.9 1998 81.8855 29.7643 87.1272 
8710 1
12081800 22622.1 -12652.1 1998 -310.433 50.2767 314.478 
8710.5 1
12081800 22439.6 -12258.9 1998 -357.192 769.586 848.439 
8711 1
12081800 22297.1 -12189.7 1998 -287.811 139.663 319.908 
8711.5 1
12081800 22318.8 -12277.9 1998 43.771 -178.047 183.349 
8712 1
12081800 22585.2 -12205.5 1998 538.182 146.263 557.703 
8712.5 1
12081800 22717.9 -12520.9 1991.4 268.148 -637.172 691.297 
8713 1
12081800 22651.7 -12590.7 1987.4 -133.737 -141.01 194.344 
8713.5 1
12081800 22408.7 -12291.1 1985 -474.699 585.042 753.401 
8714 1
12081800 22247.9 -12216.9 1985 -314.587 145.32 346.53 
8714.5 1
12081800 22152.9 -12503.8 1985 -192.054 -579.663 610.651 
8715 1
12081800 22229.1 -12638.2 1985 154.074 -271.515 312.185 
8715.5 1
12081800 22189.7 -12646.1 1985 -79.7306 -16.0269 81.3255 
8716 1
12081800 22323.2 -12220.3 1985 269.764 860.337 901.639 
8716.5 1
12081800 22345.9 -12142.4 1985 44.4092 152.01 158.364 
8717 1
12081800 22423.2 -12412.5 1976.93 151.199 -528.433 549.638 
8717.5 1
12081800 22536.5 -12464.3 1973.67 228.956 -104.781 251.794 
8718 1
12081800 22609.9 -12628.5 1987.87 148.283 -331.717 363.351 
8718.5 1
12081800 22603.6 -12656.6 2004.4 -12.7946 -56.7003 58.126 
8719 1
12081800 22646.3 -12671.3 1996.8 86.1953 -29.6296 91.1457 
8719.5 1
12081800 22658.5 -12583.1 1932.13 24.7811 178.047 179.763 
8720 1
12081800 22710.8 -12534.6 1925.62 101.986 94.8649 139.285 
8720.5 1
12081800 22709.1 -12367.9 1924.33 -3.29419 326.215 326.232 
8721 1
12081800 22743.6 -12397.6 1924 69.7643 -60.0673 92.0605 
8721.5 1
12081800 22476.5 -12581.3 1924 -539.663 -371.044 654.912 
8722 1
12081800 22439.3 -12550.3 1914.73 -75.0168 62.6263 97.7219 
8722.5 1
12081800 22472.8 -12551.9 1886.87 67.6094 -3.367 67.6932 
8723 1
12081800 22529.5 -12575.9 1855.5 110.742 -46.8831 120.257 
8723.5 1
12081800 22534.5 -12589.6 1838.67 9.7195 -26.7368 28.4486 
8724 1
12081800 22722.7 -12659.9 1835.8 380.337 -142.088 406.011 
8724.5 1
12081800 22641.9 -12461.4 1879 -163.232 401.077 433.022 
8725 1
12081800 22393.3 -12281.5 1906 -502.222 363.502 619.968 
8725.5 1
12081800 22379.6 -12226.3 1940.2 -27.7441 111.515 114.915 
8726 1
12081800 22510.7 -12509 2050.87 264.781 -571.178 629.566 
8726.5 1
12081800 22559.9 -12526.7 2083.75 96.2321 -34.5459 102.245 
8727 1
12081800 22472 -12359.8 2087.27 -172.089 326.59 369.155 
8727.5 1
12081800 22435.2 -12304.5 2083.4 -74.3434 111.65 134.137 
8728 1
12081800 22548.9 -12122.4 2083 229.764 367.946 433.793 
8728.5 1
12081800 22476 -12418.8 2083 -147.34 -598.788 616.649 
8729 1
12081800 22460.4 -12642.7 2080.13 -31.5152 -452.391 453.487 
8729.5 1
12081800 22408.5 -12757.7 2095.67 -104.916 -232.189 254.792 
8730 1
12081800 22385.6 -12788.9 2098.56 -44.7347 -60.9538 75.6079 
8730.5 1
12081800 22223.4 -12547.4 2089.47 -317.343 472.554 569.222 
8731 1
12081800 22329.3 -12310.3 2085.53 213.872 478.923 524.507 
8731.5 1
12081800 22439.1 -12255.1 2084.2 221.953 111.65 248.453 
8732 1
12081800 22479.8 -12186.3 2084 82.1549 138.855 161.339 
8732.5 1
12081800 22450.5 -12082.9 2084 -59.1246 209.024 217.225 
8733 1
12081800 22362.9 -12176.4 2084 -171.208 -182.756 250.423 
8733.5 1
12081800 22594.3 -12471.5 2084 452.952 -577.487 733.932 
8734 1
12081800 22616.3 -12586.5 2079.33 44.3098 -232.189 236.379 
8734.5 1
12081800 22403 -12430.3 2077 -430.842 315.421 533.962 
8735 1
12081800 22343.4 -12383.3 2077 -120.404 95.0842 153.421 
8735.5 1
12081800 22643.7 -12427.1 2077 606.734 -88.6195 613.172 
8736 1
12081800 22755.3 -12555.2 2077 225.455 -258.721 343.171 
8736.5 1
12081800 22503.9 -12464.2 2070.81 -491.13 177.759 522.309 
8737 1
12081800 22362.3 -12241.6 2073 -276.99 435.592 516.201 
8737.5 1
12081800 22341.5 -12225.6 2073 -42.1549 32.3232 53.1209 
8738 1
12081800 22304.7 -12375.1 2073 -74.3434 -302.088 311.101 
8738.5 1
12081800 22421 -12438.4 2073 235.017 -127.811 267.523 
8739 1
12081800 22647.3 -12391.1 2073 457.239 95.6229 467.131 
8739.5 1
12081800 22702.6 -12309.2 2073 107.869 159.92 192.9 
8740 1
12081800 22430.5 -12467.7 2073 -532.347 -310.266 616.164 
8740.5 1
12081800 22415.9 -12591.9 2073 -29.6296 -250.909 252.653 
8741 1
12081800 22566.6 -12603.1 2052.13 304.512 -22.4916 305.341 
8741.5 1
12081800 22861.2 -12640.6 2042.8 593.952 -75.672 598.753 
8742 1
12081800 22871.8 -12697.7 2041.67 21.371 -115.188 117.154 
8742.5 1
12081800 22897.2 -12656 2039.73 51.3131 84.3098 98.6974 
8743 1
12081800 22920.8 -12553.4 2039 45.9961 200.439 205.649 
8743.5 1
12081800 22904.2 -12498.6 2039 -32.3875 107.192 111.978 
