# Supplementary material for: Intrinsic group behaviour: Dependence of pedestrian dyad dynamics on principal social and personal features
Source: PLoS One. 2017 Nov 2;12(11):e0187253. doi: 10.1371/journal.pone.0187253 (PMC5667819; doi:10.1371/journal.pone.0187253)
Supplement: S1 Data Set — (ZIP) [file pone.0187253.s001.zip › set/trajectories/traj_2_0508_48.dat]

2 12071200 12071300 1 0 0 0 1 1 0 30 30 30 1728.5 1750.57 1706.42
8232 1
12071200 -7903.67 9913.78 1296.67 0 0 0 
8232.5 1
12071200 -7936.33 9445 1370.33 -82.4916 -1183.78 1186.65 
8233 2
12071300 -8031.33 10125.3 1242.33 0 0 0 
12071200 -7739.13 9053.07 1426.87 398.384 -791.785 886.359 
8233.5 2
12071300 -7944.53 9695.67 1460.73 219.192 -1085.02 1106.94 
12071200 -7713 8706.27 1404.87 52.7946 -700.606 702.592 
8234 2
12071300 -7767.93 9249.4 1502.6 356.768 -901.549 969.574 
12071200 -7684.8 8376.33 1438.13 56.9697 -666.532 668.962 
8234.5 2
12071300 -7618.25 8959.62 1518.94 292.35 -565.967 637.014 
12071200 -7487.75 8109.88 1519.06 384.863 -520.426 647.274 
8235 2
12071300 -7556.13 8612.73 1607.73 121.559 -678.849 689.646 
12071200 -7268.2 7924.4 1350.07 429.648 -362.965 562.442 
8235.5 2
12071300 -7423.93 8379.53 1486.4 267.071 -471.111 541.546 
12071200 -7048.47 7879.6 1393.8 443.906 -90.5051 453.038 
8236 2
12071300 -7183.07 8151.07 1395.67 486.599 -461.549 670.676 
12071200 -6665.4 7769.8 1437.4 773.872 -221.818 805.035 
8236.5 2
12071300 -7162.13 7703.33 1414.13 42.2896 -904.512 905.5 
12071200 -6351.73 7528.4 1317.67 633.67 -487.677 799.604 
8237 2
12071300 -7153 7234.8 1566.4 18.4512 -946.532 946.712 
12071200 -5817.47 7255.47 1419.53 1079.33 -551.38 1212.01 
8237.5 2
12071300 -6914.07 6855.33 1416.2 482.694 -766.599 905.907 
12071200 -5204.33 7091.87 1333.2 1238.65 -330.505 1281.99 
8238 2
12071300 -6423 6358.94 1507.44 959.115 -969.523 1363.77 
12071200 -4574.38 6928 1573 1230.39 -320.052 1271.33 
8238.5 2
12071300 -6082.53 6272.6 1401.13 666.275 -168.958 687.364 
12071200 -4199.67 6868.2 1617.13 733.284 -117.025 742.564 
8239 2
12071300 -5627.73 5885.4 1241.6 918.788 -782.222 1206.67 
12071200 -3666.13 6971.8 1652.33 1077.85 209.293 1097.98 
8239.5 2
12071300 -4822.13 5574.4 1374.4 1627.47 -628.283 1744.54 
12071200 -3142.33 6968.8 1660.13 1058.18 -6.06061 1058.2 
8240 2
12071300 -4092.27 5480.07 1660.67 1474.48 -190.572 1486.74 
12071200 -2757.53 6944.93 1681.13 777.374 -48.2155 778.868 
8240.5 2
12071300 -3418.47 5432.33 1660.93 1361.21 -96.431 1364.62 
12071200 -2206.27 6678.13 1674 1113.67 -538.99 1237.24 
8241 2
12071300 -2782.5 5426.44 1676.94 1242.12 -11.5153 1242.18 
12071200 -1661.44 6345.75 1609.81 1064.12 -649.186 1246.51 
8241.5 2
12071300 -2227.27 5412.87 1742 1086.56 -26.5574 1086.89 
12071200 -1130.33 6224.8 1602.73 1039.34 -236.693 1065.95 
8242 2
12071300 -1690.33 5522.87 1764.07 1084.71 222.222 1107.24 
12071200 -575.6 6119.87 1653.6 1120.67 -211.987 1140.55 
8242.5 2
12071300 -1054.8 5453.73 1747.07 1283.91 -139.663 1291.48 
12071200 51 5978 1679.93 1265.86 -286.599 1297.9 
8243 2
12071300 -551.867 5437.67 1753.4 1016.03 -32.4579 1016.55 
12071200 685 5851.13 1680.93 1280.81 -256.296 1306.2 
8243.5 2
12071300 24.9333 5194.13 1749.87 1165.25 -491.987 1264.86 
12071200 1354.4 5597.87 1691.2 1352.32 -511.65 1445.88 
8244 2
12071300 544.067 4970.93 1793.47 1048.75 -450.909 1141.58 
12071200 1889.73 5320.8 1728.27 1081.48 -559.731 1217.74 
8244.5 2
12071300 1318.81 4787.38 1834.06 1513.18 -358.512 1555.07 
12071200 2492.62 4834.88 1752.69 1177.52 -949.072 1512.38 
8245 2
12071300 2006.47 4321.6 1737.93 1345.7 -911.497 1625.34 
12071200 3133.67 4438.67 1707.27 1254.48 -775.359 1474.76 
8245.5 2
12071300 2458.53 3883.4 1722.53 913.266 -885.253 1271.9 
12071200 3609.67 4132.6 1706.87 961.616 -618.316 1143.25 
8246 2
12071300 2852.53 3580.67 1730.13 795.96 -611.582 1003.79 
12071200 4090.07 3725.53 1662 970.505 -822.357 1272.07 
8246.5 2
12071300 3301.6 3254.53 1734.93 907.205 -658.855 1121.21 
12071200 4545.8 3283.27 1622.07 920.673 -893.468 1282.94 
8247 2
12071300 3688.13 2928.4 1747.47 780.875 -658.855 1021.69 
12071200 5054.33 2928.13 1525.07 1027.34 -717.441 1253.06 
8247.5 2
12071300 4208.69 2493.31 1677.88 1016.71 -849.78 1325.07 
12071200 5475.88 2561.62 1566.88 823.324 -715.837 1091 
8248 2
12071300 4625.2 2098.13 1695.07 815.093 -773.345 1123.58 
12071200 5984.73 2231.67 1642.6 995.809 -645.711 1186.84 
8248.5 2
12071300 5034.53 1647.87 1697.6 826.936 -909.63 1229.33 
12071200 6441 1786.6 1632.93 921.751 -899.125 1287.65 
8249 2
12071300 5456.6 1222.13 1694.6 852.66 -860.067 1211.09 
12071200 6795 1334 1633.33 715.152 -914.343 1160.8 
8249.5 2
12071300 5837.8 731.467 1708.93 770.101 -991.246 1255.24 
12071200 7165.47 851.067 1702.6 748.418 -975.623 1229.62 
8250 2
12071300 6238.27 333.4 1701.93 809.024 -804.175 1140.71 
12071200 7515.67 460.067 1718.4 707.475 -789.899 1060.41 
8250.5 2
12071300 6628.47 -123.867 1680.8 788.283 -923.771 1214.39 
12071200 7882 -40.4667 1674.8 740.067 -1011.18 1253.07 
8251 2
12071300 7069.44 -584.188 1711.94 861.271 -899.064 1245.03 
12071200 8170.25 -355.562 1638.06 562.988 -615.422 834.086 
8251.5 2
12071300 7568.33 -1054.73 1711.47 976.313 -920.833 1342.06 
12071200 8479.73 -845 1646.4 605.643 -957.803 1133.22 
8252 2
12071300 7958.73 -1489.6 1721.6 788.687 -878.519 1180.6 
12071200 8790.07 -1277.13 1689.27 626.936 -872.997 1074.79 
8252.5 2
12071300 8285.73 -1849.53 1732.8 660.606 -727.138 982.41 
12071200 9061.73 -1612.53 1693.67 548.822 -677.576 871.96 
8253 2
12071300 8621.6 -2177.93 1712.27 678.519 -663.434 948.964 
12071200 9349.13 -2014.53 1702.13 580.606 -812.121 998.321 
8253.5 2
12071300 9058.8 -2575.33 1744.2 883.232 -802.828 1193.58 
12071200 9811.53 -2484.2 1687.87 934.141 -948.822 1331.5 
8254 2
12071300 9375.67 -3073.2 1738.33 640.135 -1005.79 1192.22 
12071200 10213.7 -2855.47 1693 812.391 -750.034 1105.68 
8254.5 2
12071300 9703.38 -3511.44 1739.56 640.055 -855.933 1068.78 
12071200 10610.4 -3188.25 1667.81 774.943 -649.967 1011.43 
8255 2
12071300 10049.1 -3946.67 1728.2 676.5 -851.72 1087.7 
12071200 11001.8 -3464.13 1671.67 765.876 -539.889 937.041 
8255.5 2
12071300 10414.7 -4448.13 1675.33 738.586 -1013.06 1253.72 
12071200 11478.5 -3790.93 1636.53 962.963 -660.202 1167.55 
8256 2
12071300 10843.3 -4776.93 1676.2 865.993 -664.242 1091.4 
12071200 11807.9 -4234.47 1632.53 665.455 -896.027 1116.11 
8256.5 2
12071300 11307.3 -5142.4 1693.8 937.374 -738.316 1193.22 
12071200 12253.7 -4530.33 1630.87 900.606 -597.71 1080.9 
8257 2
12071300 11893.1 -5583 1685.6 1183.43 -890.101 1480.81 
12071200 12647.1 -5009 1622.6 794.882 -967.003 1251.77 
8257.5 2
12071300 12395.5 -6150.94 1720.81 981.185 -1109.25 1480.93 
12071200 13074.4 -5509.5 1700.62 834.456 -977.539 1285.26 
8258 2
12071300 12910.3 -6516.6 1783.13 1005.4 -714.185 1233.25 
12071200 13494.5 -5931.87 1725.73 820.622 -824.935 1163.59 
8258.5 2
12071300 13223.9 -6852.6 1753.33 633.67 -678.788 928.596 
12071200 13778.3 -6247.73 1673.6 573.333 -638.114 857.847 
8259 2
12071300 13624.9 -7187.2 1717.47 809.966 -675.96 1054.97 
12071200 14084.5 -6635.13 1641.8 618.586 -782.626 997.573 
8259.5 2
12071300 13999.7 -7549.27 1708.33 757.172 -731.448 1052.77 
12071200 14457.8 -7001 1631.8 754.074 -739.125 1055.9 
8260 2
12071300 14378 -7936.47 1719.47 764.31 -782.222 1093.64 
12071200 15001.9 -7520.67 1618.07 1099.12 -1049.83 1519.94 
8260.5 2
12071300 14940.5 -8594.4 1742.2 1136.3 -1329.16 1748.67 
12071200 15463.5 -8092.8 1630.67 932.66 -1155.82 1485.19 
8261 2
12071300 15373.9 -9176.88 1780.06 846.501 -1137.65 1418.03 
12071200 15817.8 -8525.38 1729.19 691.951 -844.873 1092.07 
8261.5 2
12071300 15793.6 -9628.07 1813.6 821.38 -882.958 1205.94 
12071200 16186.1 -9105.33 1767.33 720.784 -1134.95 1344.48 
8262 2
12071300 16136.9 -9983.93 1789.53 693.603 -718.923 998.967 
12071200 16483.1 -9450.2 1748.4 600 -696.7 919.452 
8262.5 2
12071300 16498.5 -10349.7 1788.27 730.505 -738.99 1039.11 
12071200 16884.8 -9806 1753.67 811.448 -718.788 1084.02 
8263 2
12071300 16860.5 -10779.1 1782.13 731.178 -867.475 1134.52 
12071200 17267.9 -10134.8 1760.73 774.007 -664.242 1019.95 
8263.5 2
12071300 17276.6 -11148 1783.87 840.673 -745.185 1123.4 
12071200 17675.5 -10567.2 1776.87 823.3 -873.535 1200.37 
8264 2
12071300 17672.7 -11536.2 1761.67 800.269 -784.242 1120.48 
12071200 18045.9 -10941 1784.87 748.418 -755.152 1063.19 
8264.5 2
12071300 18180.9 -11958.2 1792.62 992.464 -824.194 1290.07 
12071200 18610.8 -11472 1741.69 1103.16 -1037.11 1514.12 
8265 2
12071300 19035.9 -12358.2 1774.27 1666.78 -779.751 1840.15 
12071200 19461.7 -11788.9 1755.2 1658.71 -617.804 1770.03 
8265.5 2
12071300 19467.7 -12590.3 1764.33 870.43 -467.876 988.209 
12071200 19866.8 -12025.9 1746.2 816.801 -477.688 946.229 
8266 2
12071300 19816.5 -12911.1 1744.6 704.781 -648.081 957.458 
12071200 20276.8 -12336.5 1717.13 828.283 -627.475 1039.12 
8266.5 2
12071300 20168 -13187.1 1728.2 710.034 -557.71 902.878 
12071200 20711.5 -12657.5 1676 878.249 -648.485 1091.72 
8267 2
12071300 20435.7 -13232.8 1734.73 540.741 -92.2559 548.554 
12071200 21149.8 -12954.7 1705.73 885.387 -600.539 1069.84 
8267.5 2
12071300 20761.3 -13069.1 1723.8 657.778 330.64 736.203 
12071200 21488.3 -13170 1693.2 683.771 -434.882 810.349 
8268 2
12071300 21105.1 -12872.7 1728.12 671.598 383.683 773.471 
12071200 21892.6 -13442.7 1676.25 789.762 -532.593 952.565 
8268.5 2
12071300 21454.5 -12644.8 1714.27 683.643 445.964 816.242 
12071200 22407.2 -13668.3 1659.07 1007 -441.447 1099.51 
8269 2
12071300 21831 -12159.2 1666.93 760.673 981.01 1241.37 
12071200 22875.1 -13912.9 1608.87 945.32 -494.141 1066.68 
8269.5 2
12071300 21926.7 -11872.5 1612.8 193.401 579.125 610.565 
12071200 23453.3 -14146.5 1591.27 1167.95 -472.054 1259.74 
8270 2
12071300 21981.1 -11892.3 1614.13 109.899 -39.8653 116.906 
12071200 24006.4 -14281.8 1645.33 1117.44 -273.266 1150.37 
8270.5 2
12071300 22029.1 -11949.5 1615 96.9697 -115.556 150.852 
12071200 24054.3 -14406.5 1616.67 96.7003 -251.852 269.778 
8271 2
12071300 22023.2 -11910.6 1615 -11.613 75.9847 76.867 
12071200 24048.6 -14504.3 1637.06 -11.141 -191.105 191.43 
8271.5 1
12071300 21985.4 -11906.1 1615 -73.9481 8.66765 74.4544 
8272 1
12071300 21928.5 -11953.3 1613.47 -114.882 -95.2189 149.213 
8271.5 1
12071200 23920.4 -14481.2 1641.8 -250.807 45.2299 254.853 
8272.5 2
12071300 21688.5 -12010.9 1680 -484.983 -116.498 498.779 
12071200 22557.9 -13527.2 1590.07 -1353 947.354 1651.69 
8273 2
12071300 21514.1 -12260.7 1743.93 -351.478 -503.495 614.039 
12071200 22269.1 -13251.1 1630 -602.913 576.369 834.09 
8273.5 2
12071300 21475.3 -12600.3 1712.47 -78.5185 -686.061 690.539 
12071200 22042.9 -13037.7 1636.47 -457.104 431.246 628.424 
8274 2
12071300 21497.6 -12998.2 1740.87 45.0269 -802.285 803.547 
12071200 21997.7 -12977.6 1640.67 -90.9946 121.102 151.479 
8274.5 2
12071300 21618 -13420.3 1730.4 243.232 -852.795 886.804 
12071200 21991.5 -12792.7 1670.2 -12.6599 373.603 373.817 
8275 2
12071300 21891.4 -13751.6 1738.12 532.895 -645.671 837.178 
12071200 22127.9 -12456.1 1704.69 266.025 656.148 708.026 
8275.5 2
12071300 22219.6 -14163 1720.4 642.319 -805.161 1029.98 
12071200 22361 -12144 1687.2 456.091 610.69 762.208 
8276 2
12071300 22791 -14559.3 1652.73 1154.34 -800.539 1404.77 
12071200 22569.9 -12151.9 1684.67 422.088 -16.0269 422.392 
8276.5 2
12071300 23389.9 -14881.1 1670.2 1209.83 -650.236 1373.5 
12071200 22476.5 -12105.1 1682.4 -188.822 94.6801 211.23 
8277 2
12071300 23945.9 -15234.6 1684.6 1123.37 -714.074 1331.11 
12071200 22478.4 -12053.2 1681 3.90572 104.781 104.854 
8277.5 2
12071300 24481.8 -15505.7 1686 1082.56 -547.744 1213.24 
12071200 22512.3 -12214.2 1681 68.5522 -325.253 332.398 
8278 2
12071300 25029.9 -15689.7 1680.5 1070.46 -359.285 1129.15 
12071200 22615.4 -12426.6 1707.62 201.375 -414.771 461.071 
8278.5 2
12071300 25630.3 -15961.6 1692.53 1174.93 -532.118 1289.81 
12071200 22759.2 -12613.8 1837.6 281.336 -366.414 461.962 
8279 2
12071300 26374.5 -16251.4 1716.67 1503.57 -585.455 1613.53 
12071200 22750.2 -12702.6 1776.67 -18.1818 -179.394 180.313 
8279.5 2
12071300 26899.1 -16505.5 1722.27 1059.8 -513.266 1177.55 
12071200 22701.5 -12649.2 1665.93 -98.4512 107.879 146.05 
8280 2
12071300 27422.3 -16780 1743.47 1056.84 -554.613 1193.52 
12071200 22505.3 -12410.7 1642.93 -396.364 481.751 623.849 
8280.5 2
12071300 27999.4 -17003.9 1797.47 1165.93 -452.391 1250.62 
12071200 22412.3 -12280.8 1618.33 -187.879 262.492 322.801 
8281 2
12071300 28495.1 -17297.7 1765.47 1001.48 -593.401 1164.08 
12071200 22387.1 -12166.5 1609.53 -50.7744 230.976 236.491 
8281.5 2
12071300 28995 -17635.9 1728.56 976.302 -660.563 1178.77 
12071200 22404.9 -12218.4 1610.12 34.7738 -101.383 107.181 
8282 2
12071300 29520.3 -17854.3 1661.33 1028.05 -427.381 1113.35 
12071200 22451 -12526.2 1611 90.1419 -602.397 609.104 
8282.5 2
12071300 30174.5 -18015.7 1580.53 1318.95 -325.538 1358.53 
12071200 22427.1 -12551.5 1605.8 -48.2527 -51.0753 70.2638 
8283 2
12071300 30764.9 -18161.9 1489.07 1192.73 -295.354 1228.75 
12071200 22403 -12583.9 1600.4 -48.6195 -65.3199 81.4281 
8283.5 2
12071300 31488.4 -18335.6 1440.73 1461.55 -350.842 1503.07 
12071200 22400.2 -12553.7 1638 -5.65657 60.8754 61.1377 
8284 2
12071300 32065.1 -18464.9 1471.33 1162.77 -260.753 1191.65 
12071200 22345.9 -12560 1663 -109.409 -12.6344 110.136 
8284.5 2
12071300 32720.7 -18715.1 1702.67 1324.44 -505.32 1417.57 
12071200 22341.3 -12446.6 1649.73 -9.29293 229.091 229.279 
8285 2
12071300 33380.2 -18956.4 1715.69 1288 -471.305 1371.52 
12071200 22343.4 -12384.6 1638.62 3.98763 121.167 121.233 
8285.5 2
12071300 33897.5 -19232.4 1712.93 1012.29 -540.166 1147.39 
12071200 22351.7 -12559.6 1650.33 16.3568 -342.539 342.929 
8286 2
12071300 34372.3 -19431.3 1743.33 959.192 -401.751 1039.93 
12071200 22328.2 -12605.3 1649.93 -47.5421 -92.3906 103.905 
8286.5 2
12071300 34794.8 -19646.8 1764.67 853.603 -435.421 958.243 
12071200 22320.5 -12486.7 1646.53 -15.6229 239.731 240.239 
8287 2
12071300 35248.8 -19777.1 1769 917.172 -263.165 954.18 
12071200 22336.3 -12442.5 1622.27 31.9192 89.2929 94.8265 
8287.5 2
12071300 35653.4 -19772.8 1724.73 817.374 8.61953 817.419 
12071200 22406.7 -12485.8 1586.07 142.222 -87.5421 167.005 
8288 2
12071300 36179.3 -19989.6 1725.94 1027.17 -423.486 1111.05 
12071200 22543.4 -12642.9 1574.81 267.131 -306.787 406.789 
8288.5 2
12071300 36757.7 -20124.1 1773.53 1131.81 -263.095 1161.99 
12071200 22728.8 -12615.4 1572.07 362.745 53.7671 366.708 
8289 2
12071300 37193.9 -20350.2 1800 881.212 -456.835 992.589 
12071200 22579.5 -12654.1 1654.27 -301.549 -78.1145 311.502 
8289.5 2
12071300 37690.1 -20572.9 1791.93 1002.56 -449.832 1098.85 
12071200 22455.7 -12761.7 1720.87 -250.101 -217.508 331.452 
8290 2
12071300 38162 -20617.9 1815.4 953.266 -90.9091 957.591 
12071200 22426.2 -12736.1 1716.4 -59.6633 51.8519 79.0463 
8290.5 2
12071300 38667.4 -20832.1 1850.6 1021.01 -432.862 1108.98 
12071200 22489.4 -12671 1708.73 127.677 131.448 183.248 
8291 2
12071300 39163.3 -21049.5 1871.47 1001.89 -439.192 1093.92 
12071200 22532.9 -12596.5 1809.53 87.9461 150.572 174.375 
8291.5 2
12071300 39696.7 -21341.7 1873.06 1041.71 -570.614 1187.75 
12071200 22648.5 -12501.6 1997.5 225.716 185.238 291.994 
8292 2
12071300 40267.7 -21678.5 1794.33 1117.51 -659.059 1297.37 
12071200 22713.9 -12619.5 2076.07 128.05 -230.61 263.776 
8292.5 2
12071300 40804.5 -22084.7 1707.87 1084.31 -820.741 1359.91 
12071200 22593.3 -12761.6 2096.8 -243.771 -287.138 376.66 
8293 2
12071300 41350 -22266.4 1727.33 1102.09 -367.003 1161.59 
12071200 22526.8 -12695.2 2099 -134.276 134.141 189.8 
8293.5 2
12071300 41798.3 -22490.5 1732.47 905.589 -452.795 1012.48 
12071200 22568.3 -12653.9 2099 83.771 83.367 118.185 
8294 2
12071300 42301.8 -22763 1724.67 1017.24 -550.438 1156.61 
12071200 22586.5 -12537 2080.87 36.7677 236.229 239.073 
8294.5 2
12071300 42937.6 -22961.2 1714 1284.44 -400.404 1345.41 
12071200 22665.5 -12584.1 2067 159.731 -95.0842 185.889 
8295 2
12071300 43639.8 -23058.1 1785.62 1371.51 -189.185 1384.5 
12071200 22695.2 -12588.6 2067.56 57.9183 -8.78092 58.5801 
8295.5 2
12071300 44251.3 -23311.7 1823.13 1196.58 -496.29 1295.42 
12071200 22753.3 -12545.3 2067 113.788 84.7277 141.868 
8296 2
12071300 44871.7 -23315.5 1754.87 1253.47 -7.67677 1253.49 
12071200 22735.9 -12439.1 2067 -35.2862 214.545 217.428 
8296.5 2
12071300 45420.2 -23440.9 1741.07 1108.01 -253.468 1136.64 
12071200 22699.1 -12382.1 2067 -74.3434 115.152 137.065 
8297 2
12071300 45834.2 -23739.7 1763.53 836.364 -603.502 1031.37 
12071200 22638.4 -12453 2055.33 -122.559 -143.3 188.562 
8297.5 2
12071300 46209.3 -24278.5 1774.93 757.845 -1088.48 1326.32 
12071200 22611.3 -12406 2043.13 -54.6801 94.9495 109.569 
8298 2
12071300 46613.9 -24477.9 1739.69 790.243 -389.591 881.059 
12071200 22679.4 -12387.9 2037 132.894 35.2783 137.497 
8298.5 2
12071300 47140.7 -24592.6 1712.33 1030.91 -224.388 1055.05 
12071200 22846.3 -12313.9 2037 326.729 144.822 357.386 
8299 2
12071300 47424.2 -24562 1696.07 572.66 61.8182 575.987 
12071200 22858.9 -12310.5 2036.47 25.4545 6.86869 26.365 
8299.5 2
12071300 47682.3 -24430.5 1696 521.347 265.724 585.16 
12071200 22719.5 -12227.5 2036 -281.751 167.677 327.87 
8300 1
12071200 22537.5 -12158.2 2036 -367.677 140.067 393.453 
8300.5 1
12071200 22468.9 -12147.7 2036.07 -138.451 21.2795 140.077 
8301 1
12071200 22439.1 -12128.1 2037 -60.202 39.4613 71.9825 
8301.5 1
12071200 22400.3 -12126.2 2038.19 -75.8219 3.80046 75.9171 
8302 1
12071200 22484.3 -12147 2040.8 164.424 -40.729 169.394 
8302.5 1
12071200 22649.9 -12178.4 2041 334.545 -63.4343 340.506 
8303 1
12071200 22803.7 -12340.9 2041 310.572 -328.35 451.961 
8303.5 1
12071200 22677.9 -12266.1 2036.93 -254.007 151.246 295.626 
8304 1
12071200 22390.1 -12259.3 2034 -581.549 13.6027 581.708 
8304.5 1
12071200 22255.1 -12101.7 2034 -263.68 307.902 405.377 
8305 1
12071200 22278.1 -12200.9 2034 45.1484 -194.088 199.27 
8305.5 1
12071200 22450 -12488.3 2034 347.205 -580.606 676.502 
8306 1
12071200 22559.9 -12562.2 2034 222.088 -149.36 267.64 
8306.5 1
12071200 22489.2 -12501.2 2029.47 -142.896 123.232 188.694 
8307 1
12071200 22503.1 -12548.1 2024.6 28.1481 -94.8148 98.9048 
8307.5 1
12071200 22508.1 -12624.6 2011 10.101 -154.478 154.808 
8308 1
12071200 22437.4 -12669.3 2003.81 -138.078 -87.3291 163.376 
8308.5 1
12071200 22450.6 -12712.1 2005 25.7583 -83.6676 87.5429 
8309 1
12071200 22489.3 -12830.9 2005 78.1145 -240.135 252.52 
8309.5 1
12071200 22563.3 -12528.7 1993.87 149.495 610.505 628.542 
8310 1
12071200 22590.6 -12431.1 1979.27 55.2189 197.306 204.888 
8310.5 1
12071200 22591.2 -12359.9 1966.13 1.21212 143.704 143.709 
8311 1
12071200 22581.3 -12328.1 1955 -20.0673 64.2424 67.3037 
8311.5 1
12071200 22474.6 -12181.1 1955 -208.285 287.126 354.716 
8312 1
12071200 22487.6 -12169.1 1955 25.3914 23.4671 34.5749 
8312.5 1
12071200 22594.3 -12171.8 1955 215.623 -5.3872 215.69 
8313 1
12071200 22671.9 -12226.5 1958 156.768 -110.572 191.839 
8313.5 1
12071200 22530.4 -12181.3 1988.8 -285.926 91.3131 300.153 
8314 1
12071200 22187.3 -12158 1989 -693.064 47.138 694.665 
8314.5 1
12071200 22231.2 -12480.9 1989 85.7747 -630.615 636.422 
8315 1
12071200 22382.9 -12628.6 1989 296.706 -289.09 414.255 
8315.5 1
12071200 22508.4 -12651.6 1989 253.603 -46.4646 257.824 
8316 1
12071200 22471.7 -12713.6 1986.33 -74.2088 -125.253 145.585 
8316.5 1
12071200 22509.1 -12713.2 1986.93 75.5556 0.808081 75.5599 
8317 1
12071200 22611.9 -12806.3 1992.67 207.677 -188.148 280.231 
8317.5 1
12071200 22591.6 -12811.9 1999.87 -40.8602 -11.1559 42.3558 
8318 1
12071200 22494.6 -12547.7 2041.19 -189.035 514.969 548.569 
8318.5 1
12071200 22358.6 -12179.1 2070.53 -266.194 721.371 768.919 
8319 1
12071200 22397 -12085.1 2067.47 77.5758 189.899 205.133 
8319.5 1
12071200 22193.7 -12155.1 2067 -410.774 -141.414 434.435 
8320 1
12071200 22158.5 -12460.7 2067 -70.9764 -617.508 621.574 
8320.5 1
12071200 22187.3 -12806.5 2067 58.0471 -698.586 700.993 
