# Supplementary material for: Intrinsic group behaviour: Dependence of pedestrian dyad dynamics on principal social and personal features
Source: PLoS One. 2017 Nov 2;12(11):e0187253. doi: 10.1371/journal.pone.0187253 (PMC5667819; doi:10.1371/journal.pone.0187253)
Supplement: S1 Data Set — (ZIP) [file pone.0187253.s001.zip › set/trajectories/traj_2_0508_47.dat]

2 12065200 12065100 1 0 0 0 1 1 0 30 30 30 1663.03 1671.55 1654.51
8211 1
12065100 -19461 10093 1392 0 0 0 
8211.5 1
12065100 -19494.7 9782.13 1481.47 -127.525 -1177.53 1184.41 
8212 2
12065200 -37082.5 -3013.67 1759 0 0 0 
12065100 -19639.7 9032.27 1519.87 -292.929 -1514.88 1542.94 
8212.5 2
12065200 -36687.1 -3130.73 1737.8 1142.87 -338.343 1191.9 
12065100 -19745.5 8471.33 1481.47 -213.872 -1133.2 1153.2 
8213 2
12065200 -36162.5 -3028.53 1694.93 1059.8 206.465 1079.72 
12065100 -20116.9 7865.87 1591.6 -750.303 -1223.16 1434.95 
8213.5 2
12065200 -35649.1 -2916 1652.2 1037.17 227.34 1061.8 
12065100 -20474.5 7315.8 1485.4 -722.29 -1111.25 1325.36 
8214 2
12065200 -35235.1 -2873 1617.8 836.364 86.8687 840.863 
12065100 -20835.9 6864.8 1483.2 -730.236 -911.111 1167.63 
8214.5 2
12065200 -34635.9 -2618.19 1619.19 1170.3 497.681 1271.72 
12065100 -21386.2 6206.19 1535.06 -1074.84 -1286.35 1676.3 
8215 2
12065200 -34172.9 -2654.93 1631.2 906.083 -71.9097 908.932 
12065100 -21860.7 5755.87 1413.73 -928.408 -881.254 1280.06 
8215.5 2
12065200 -33767.7 -2487.13 1590.87 818.451 338.99 885.876 
12065100 -22374.5 5266.47 1404.4 -1038.11 -988.687 1433.59 
8216 2
12065200 -32730.9 -1887.8 1613.47 2094.68 1210.77 2419.43 
12065100 -22978.5 4736.07 1638.33 -1220.2 -1071.52 1623.9 
8216.5 2
12065200 -32135.3 -1167.33 1661 1203.1 1455.49 1888.36 
12065100 -23520.7 4365.47 1779.33 -1095.35 -748.687 1326.77 
8217 2
12065200 -31685.8 -956.067 1698.93 908.148 426.801 1003.44 
12065100 -23792.1 4056.33 1748.93 -548.283 -624.512 831.041 
8217.5 2
12065200 -31265.2 -1053.47 1676.33 847.984 -196.371 870.424 
12065100 -24235.4 3608.87 1706.8 -893.683 -902.151 1269.86 
8218 2
12065200 -30617.6 -529 1655.81 1260 1020.36 1621.34 
12065100 -25096.9 2948.19 1672.75 -1676.02 -1285.37 2112.16 
8218.5 2
12065200 -29962.5 -230.333 1537.87 1281.86 584.475 1408.82 
12065100 -25543.3 2265.73 1678.6 -873.565 -1335.53 1595.85 
8219 2
12065200 -29478.2 75.2 1557.73 978.451 617.239 1156.87 
12065100 -25943.6 1768.53 1764.4 -808.754 -1004.44 1289.57 
8219.5 2
12065200 -29030.9 635.933 1596 903.704 1132.79 1449.1 
12065100 -26577.6 1345.27 1821.33 -1280.81 -855.084 1540.01 
8220 2
12065200 -28533 949.6 1620.93 1005.79 633.67 1188.76 
12065100 -27159.7 945.467 1874.47 -1175.89 -807.677 1426.56 
8220.5 2
12065200 -28035.7 1333.6 1731.13 1004.58 775.758 1269.24 
12065100 -27437.5 790.8 1855.8 -561.212 -312.458 642.331 
8221 2
12065200 -27492.1 1768.33 1668.33 1098.18 878.249 1406.17 
12065100 -27672.8 1210.27 1827.93 -475.421 847.407 971.661 
8221.5 2
12065200 -26925.9 2091.88 1691.31 1105.97 631.917 1273.77 
12065100 -26991 1558.94 1775.44 1331.64 680.998 1495.67 
8222 2
12065200 -26292.5 2345.47 1584.8 1239.55 496.265 1335.2 
12065100 -26369.3 1816.73 1720.6 1216.7 504.493 1317.14 
8222.5 2
12065200 -25645 2529.4 1563.47 1308.01 371.582 1359.77 
12065100 -25544.5 1893.27 1660.4 1666.26 154.613 1673.42 
8223 2
12065200 -25090.8 2679.4 1520.73 1119.6 303.03 1159.88 
12065100 -25038.3 1985.87 1646.4 1022.49 187.071 1039.46 
8223.5 2
12065200 -24406.9 2875.67 1493.33 1381.55 396.498 1437.32 
12065100 -24431.3 2206.2 1580.8 1226.4 445.118 1304.68 
8224 2
12065200 -23629.9 3168.27 1544.67 1569.83 591.111 1677.43 
12065100 -23756.4 2427.67 1569.07 1363.37 447.407 1434.9 
8224.5 2
12065200 -22871.1 3352.88 1620.31 1482.04 360.563 1525.27 
12065100 -23084.4 2683.06 1558 1312.55 498.82 1404.14 
8225 2
12065200 -22244.1 3511.2 1352.73 1227 309.834 1265.51 
12065100 -22334.4 2747 1050.6 1467.66 125.122 1472.99 
8225.5 2
12065200 -21649 3346.47 1360.4 1202.15 -332.795 1247.37 
12065100 -21790.3 2807.2 1204.8 1099.12 121.616 1105.83 
8226 2
12065200 -20968.5 3317.27 1417.13 1374.68 -58.9899 1375.95 
12065100 -21250.3 2905.4 1326.67 1091.04 198.384 1108.93 
8226.5 2
12065200 -20173.7 3239.47 1385.13 1605.79 -157.172 1613.46 
12065100 -20665.5 3009.67 1320.93 1181.41 210.64 1200.05 
8227 2
12065200 -19723.1 3239.73 1352.47 910.303 0.538721 910.303 
12065100 -20057.7 2741.6 1275.53 1227.88 -541.549 1342 
8227.5 2
12065200 -19124.7 3142 1417.13 1208.89 -197.441 1224.91 
12065100 -19429 2695.13 1278 1270.03 -93.8721 1273.5 
8228 2
12065200 -18522.1 3169.06 1332.94 1176.96 52.8564 1178.15 
12065100 -18795.5 2633.75 1378.69 1237.3 -119.889 1243.1 
8228.5 2
12065200 -17905 3033.67 1335.47 1207.56 -264.962 1236.29 
12065100 -18217.1 2587.93 1349.6 1131.83 -89.6608 1135.38 
8229 2
12065200 -17307.2 2929.4 1365.33 1207.68 -210.64 1225.91 
12065100 -17655.3 2509.73 1381.67 1135.08 -157.98 1146.03 
8229.5 2
12065200 -16797.3 2875.73 1365.67 1030.03 -108.418 1035.72 
12065100 -17071.4 2446.4 1417.33 1179.53 -127.946 1186.45 
8230 2
12065200 -16228.2 2784.47 1393.87 1149.76 -184.377 1164.45 
12065100 -16460 2322.6 1467 1235.15 -250.101 1260.22 
8230.5 2
12065200 -15589.5 2727.47 1488.07 1290.37 -115.152 1295.5 
12065100 -15869 2266.73 1427.93 1193.94 -112.862 1199.26 
8231 2
12065200 -15013.8 2692.19 1493.81 1124.45 -68.9046 1126.56 
12065100 -15254.6 2184.94 1407.5 1200.07 -159.757 1210.66 
8231.5 2
12065200 -14407.4 2659.47 1517.27 1186.59 -64.0329 1188.32 
12065100 -14624.8 2109.73 1458.4 1232.41 -147.171 1241.17 
8232 2
12065200 -13790.5 2664.53 1526.67 1246.2 10.2357 1246.24 
12065100 -14037.8 2171.73 1432.67 1185.86 125.253 1192.45 
8232.5 2
12065200 -13197.7 2650 1506.27 1197.58 -29.3603 1197.94 
12065100 -13442.2 2196.13 1449.07 1203.23 49.2929 1204.24 
8233 2
12065200 -12555.3 2721.67 1495.93 1297.91 144.781 1305.96 
12065100 -12857.5 2270.4 1421.47 1181.28 150.034 1190.77 
8233.5 2
12065200 -11953.9 2828.33 1510.67 1214.81 215.488 1233.78 
12065100 -12366.5 2450 1436.27 991.785 362.828 1056.07 
8234 2
12065200 -11408.8 2924.13 1502.67 1101.28 193.535 1118.16 
12065100 -11735.9 2450.93 1427.27 1274.07 1.88552 1274.08 
8234.5 2
12065200 -10750.6 2939.38 1513.06 1285.62 29.7689 1285.96 
12065100 -11032.6 2455.19 1461.25 1373.64 8.30892 1373.67 
8235 2
12065200 -10187.3 2992.13 1452 1102.21 103.245 1107.03 
12065100 -10426.4 2509.87 1406.13 1186.23 107.004 1191.04 
8235.5 2
12065200 -9629 3028.73 1453.13 1127.95 73.9394 1130.37 
12065100 -9823.33 2547.6 1365.27 1218.32 76.229 1220.7 
8236 2
12065200 -9037.6 3111.8 1474.27 1194.75 167.811 1206.48 
12065100 -9207.93 2599.47 1372.13 1243.23 104.781 1247.64 
8236.5 2
12065200 -8415.07 3068.6 1443.47 1257.64 -87.2727 1260.67 
12065100 -8689.4 2624 1381.13 1047.54 49.5623 1048.71 
8237 2
12065200 -7809.87 3074.33 1390 1222.63 11.5825 1222.68 
12065100 -8018 2579.67 1387.73 1356.36 -89.5623 1359.32 
8237.5 2
12065200 -7134.13 2958.13 1420.73 1365.12 -234.747 1385.15 
12065100 -7431.53 2485.2 1397.67 1184.78 -190.842 1200.05 
8238 2
12065200 -6629.38 2934.5 1400.62 985.856 -46.1589 986.936 
12065100 -6881.81 2418.12 1367.94 1073.67 -131.006 1081.64 
8238.5 2
12065200 -6004 2886.87 1234.33 1223.83 -93.2159 1227.37 
12065100 -6159.6 2373.27 1304.6 1413.33 -87.7854 1416.06 
8239 2
12065200 -5436.8 2757.07 1085.2 1145.86 -262.222 1175.48 
12065100 -5661.33 2269.67 1173.67 1006.6 -209.293 1028.13 
8239.5 2
12065200 -4656.33 2593.47 1509.07 1576.7 -330.505 1610.97 
12065100 -5352.87 2282.73 1422.13 623.165 26.3973 623.724 
8240 2
12065200 -4171.47 2523.6 1615.6 979.529 -141.145 989.645 
12065100 -4719.73 2358.87 1605.47 1279.06 153.805 1288.27 
8240.5 2
12065200 -3605.47 2446.87 1762.6 1143.43 -155.017 1153.89 
12065100 -4137.6 2057.27 1696.73 1176.03 -609.293 1324.49 
8241 1
12065200 -2818 2431.88 1750.81 1538.02 -29.2806 1538.3 
8241.5 1
12065200 -2208 2390.47 1733.47 1193.74 -81.0339 1196.49 
8242 1
12065200 -1748.87 2291 1733.53 927.542 -200.943 949.059 
8241 1
12065100 -3786.94 2032 1717.25 684.888 -49.349 686.663 
8242.5 2
12065200 -1170.2 2015.8 1659.87 1169.02 -555.96 1294.49 
12065100 -1638 1485.67 1753.67 1343.09 -341.458 1385.81 
8243 2
12065200 -509.533 1887.33 1612.73 1334.68 -259.529 1359.68 
12065100 -1061.4 1451.67 1677.33 1456.06 -85.8586 1458.59 
8243.5 2
12065200 118.8 1941.8 1626.2 1269.36 110.034 1274.12 
12065100 -288.333 1367.6 1602.73 1561.75 -169.832 1570.96 
8244 2
12065200 616.267 1833.67 1628.67 1004.98 -218.451 1028.45 
12065100 346 1344.47 1557.93 1281.48 -46.734 1282.33 
8244.5 2
12065200 1144.31 1813.62 1590.06 1031.34 -39.1439 1032.08 
12065100 985.688 1221.88 1499.38 1249.39 -239.437 1272.13 
8245 2
12065200 1753.8 1813.27 1493.13 1192.73 -0.701239 1192.74 
12065100 1559.87 1143.6 1419.13 1123.64 -153.18 1134.03 
8245.5 2
12065200 2385.93 1758.07 1447.93 1277.04 -111.515 1281.9 
12065100 2275.93 952.067 1552.53 1446.6 -386.936 1497.45 
8246 2
12065200 3040.93 1529.6 1451.6 1323.23 -461.549 1401.42 
12065100 3018.4 753.067 1706.4 1499.93 -402.02 1552.87 
8246.5 2
12065200 3590.27 1318.87 1460.87 1109.76 -425.724 1188.62 
12065100 3520.67 667.067 1657.07 1014.68 -173.737 1029.45 
8247 2
12065200 4221.8 1125.27 1503.33 1275.82 -391.111 1334.43 
12065100 3987.8 642 1622.33 943.704 -50.6397 945.061 
8247.5 2
12065200 4901.38 720.25 1545.31 1327.29 -791.048 1545.14 
12065100 4399.94 442.5 1639.25 804.956 -389.648 894.304 
8248 2
12065200 5322.93 337.667 1582.6 824.967 -748.695 1114.05 
12065100 4858.33 59.9333 1565.07 897.056 -748.663 1168.42 
8248.5 2
12065200 5821.4 -56.4667 1564.87 1007 -796.229 1283.76 
12065100 5380.53 -426.867 1559.93 1054.95 -983.434 1442.24 
8249 2
12065200 6279.2 -509.2 1582.47 924.848 -914.613 1300.72 
12065100 5807.27 -787.8 1566.67 862.088 -729.158 1129.1 
8249.5 2
12065200 6764.67 -957.2 1619 980.741 -905.051 1334.53 
12065100 6261.2 -1221.13 1605.6 917.037 -875.421 1267.8 
8250 2
12065200 7261.13 -1478.53 1573.13 1002.96 -1053.2 1454.36 
12065100 6734.73 -1711.87 1591.53 956.633 -991.38 1377.67 
8250.5 2
12065200 7768.53 -1978.67 1609.2 1025.05 -1010.37 1439.3 
12065100 7204.87 -2186.33 1578.67 949.764 -958.519 1349.37 
8251 2
12065200 8138.81 -2399.75 1565.62 723.201 -822.428 1095.18 
12065100 7673.31 -2645.31 1556.56 914.933 -896.444 1280.9 
8251.5 2
12065200 8574.47 -2819.6 1557.93 852.552 -821.624 1184.02 
12065100 8039.13 -3108.67 1586.67 715.892 -906.76 1155.3 
8252 2
12065200 8959.2 -3308.6 1658.6 777.239 -987.879 1256.98 
12065100 8436.47 -3429.73 1576 802.694 -648.62 1032 
8252.5 2
12065200 9312.8 -3738.4 1626.4 714.343 -868.283 1124.37 
12065100 8807.07 -3801.93 1593.53 748.687 -751.919 1061.09 
8253 2
12065200 9742.47 -4051.73 1632.67 868.013 -632.997 1074.31 
12065100 9213.27 -4141.67 1603.2 820.606 -686.33 1069.79 
8253.5 2
12065200 10203.3 -4326.4 1601.93 930.909 -554.882 1083.74 
12065100 9676.33 -4538.4 1582.4 935.488 -801.481 1231.87 
8254 2
12065200 10670.2 -4705.6 1533.53 943.3 -766.061 1215.18 
12065100 10151.8 -4808.6 1551 960.539 -545.859 1104.81 
8254.5 2
12065200 11187.9 -5048.94 1628.56 1011.21 -670.581 1213.35 
12065100 10666.7 -5111.69 1516.06 1005.64 -591.968 1166.93 
8255 2
12065200 11662.5 -5448.07 1589.6 928.759 -781.075 1213.54 
12065100 11123 -5501.2 1518.4 892.979 -762.255 1174.07 
8255.5 2
12065200 12239.7 -5967.4 1566.2 1166.06 -1049.16 1568.58 
12065100 11730.6 -6014.6 1520.4 1227.47 -1037.17 1606.99 
8256 2
12065200 12743.3 -6319.53 1606.53 1017.24 -711.38 1241.3 
12065100 12263.8 -6501.6 1580.33 1077.17 -983.838 1458.85 
8256.5 2
12065200 13255.5 -6629.07 1632.27 1034.75 -625.32 1209.02 
12065100 12799 -6831.13 1641.73 1081.21 -665.724 1269.73 
8257 2
12065200 13686.2 -6973.67 1689.07 870.168 -696.162 1114.38 
12065100 13191.7 -7109.6 1650.27 793.401 -562.559 972.603 
8257.5 2
12065200 14104.9 -7331.69 1672.75 817.725 -699.259 1075.94 
12065100 13634.1 -7507.31 1616.06 864.046 -776.782 1161.88 
8258 2
12065200 14662.3 -7848.47 1703.93 1088.66 -1009.33 1484.56 
12065100 14078.1 -7896.07 1595.27 867.074 -759.285 1152.53 
8258.5 2
12065200 15136.7 -8379.87 1603.73 958.519 -1073.54 1439.18 
12065100 14674.7 -8577.93 1592.4 1205.39 -1377.51 1830.43 
8259 2
12065200 15495.9 -8944.93 1629 725.657 -1141.55 1352.67 
12065100 15015.7 -9107.6 1616.6 688.889 -1070.03 1272.61 
8259.5 2
12065200 15840.5 -9552.13 1708.73 696.162 -1226.67 1410.44 
12065100 15336.5 -9693.47 1648.4 647.946 -1183.57 1349.32 
8260 2
12065200 16333.3 -9927.33 1683.13 995.556 -757.98 1251.27 
12065100 15777.9 -10111.8 1674.27 891.717 -845.118 1228.57 
8260.5 2
12065200 16707.1 -10370.9 1736.73 755.017 -896.027 1171.71 
12065100 16187.1 -10520.8 1693.73 826.667 -826.263 1168.8 
8261 2
12065200 17058.2 -10769.7 1688.31 685.783 -778.947 1037.81 
12065100 16526.6 -10868.6 1659.94 663.2 -679.346 949.392 
8261.5 2
12065200 17495.5 -11262.7 1737.53 855.863 -964.865 1289.75 
12065100 16944.7 -11241.5 1624.33 818.216 -729.762 1096.37 
8262 2
12065200 18085.7 -11543.7 1710.6 1192.19 -567.677 1320.44 
12065100 17507.8 -11744.3 1621.4 1137.51 -1015.76 1525.02 
8262.5 2
12065200 18982.9 -11896.7 1638.2 1812.53 -712.997 1947.72 
12065100 18464.9 -12146.1 1564.53 1933.6 -811.582 2097.02 
8263 2
12065200 19424.2 -12201.1 1690.67 891.582 -614.949 1083.09 
12065100 19013.5 -12434.1 1611.4 1108.28 -581.818 1251.72 
8263.5 2
12065200 19862.4 -12491.5 1719.87 885.253 -586.667 1062 
12065100 19420.1 -12756.3 1620.73 821.279 -651.044 1048.03 
8264 2
12065200 20263 -12841.4 1737.47 809.293 -706.936 1074.58 
12065100 19781.1 -13096.3 1612.07 729.293 -686.734 1001.73 
8264.5 2
12065200 20696.4 -13213 1719.38 846.436 -725.781 1114.99 
12065100 20166.4 -13444.4 1637.12 752.677 -680.021 1014.37 
8265 2
12065200 21134.1 -13493.1 1738.87 853.33 -546.069 1013.1 
12065100 20618.1 -13863.3 1606.93 880.369 -816.431 1200.67 
8265.5 2
12065200 21522.1 -13765.7 1675.6 782.124 -549.597 955.915 
12065100 21140 -14164.2 1579 1052.28 -606.72 1214.67 
8266 2
12065200 22007.1 -14040.1 1633 979.798 -554.343 1125.74 
12065100 21695.9 -14438.7 1528.27 1123.1 -554.478 1252.52 
8266.5 2
12065200 22534.5 -14289.2 1611.47 1065.45 -503.165 1178.29 
12065100 22284 -14749.9 1467.6 1188.01 -628.822 1344.17 
8267 2
12065200 23147.7 -14568.3 1560.53 1238.79 -563.771 1361.04 
12065100 22820.4 -15017.9 1478.8 1083.64 -541.414 1211.36 
8267.5 2
12065200 23735.5 -14948.6 1598.07 1187.61 -768.35 1414.49 
12065100 23329.9 -15228.9 1502.4 1029.23 -426.128 1113.95 
8268 2
12065200 24309.2 -15260.6 1597.69 1120.54 -609.302 1275.48 
12065100 23920.8 -15570.1 1523 1154.07 -666.52 1332.71 
8268.5 2
12065200 24806.2 -15361.8 1673.73 972.505 -198.116 992.48 
12065100 24514.5 -15769.9 1541.87 1162 -391.014 1226.03 
8269 2
12065200 25374.1 -15685.9 1626.47 1147.34 -654.815 1321.05 
12065100 24956.7 -15965.4 1597.6 893.333 -394.882 976.717 
8269.5 2
12065200 25841.5 -15770.3 1560.87 944.242 -170.505 959.513 
12065100 25491.4 -16125.9 1607.4 1080.13 -324.31 1127.77 
8270 2
12065200 26459.1 -16046.7 1582.87 1247.54 -558.249 1366.75 
12065100 26209.1 -16490.5 1583.67 1449.97 -736.431 1626.26 
8270.5 2
12065200 27057.1 -16304.8 1587.67 1208.08 -521.481 1315.83 
12065100 26898.8 -16782.2 1585.93 1393.27 -589.36 1512.79 
8271 2
12065200 27688.6 -16579 1660.62 1233.39 -535.547 1344.64 
12065100 27376.7 -16984.6 1634.31 933.374 -395.239 1013.61 
8271.5 2
12065200 28279.3 -16868.7 1740.07 1156.11 -566.862 1287.6 
12065100 27887.8 -17234.9 1636 1000.22 -489.962 1113.78 
8272 2
12065200 28795 -17032.5 1736.73 1041.75 -330.909 1093.04 
12065100 28372.9 -17371.5 1612.53 979.933 -275.825 1018.01 
8272.5 2
12065200 29392.1 -17255.7 1714.27 1206.2 -450.909 1287.72 
12065100 28994.4 -17528.3 1595.73 1255.62 -316.902 1295 
8273 2
12065200 29942.8 -17384.4 1664.73 1110.35 -259.543 1140.28 
12065100 29461.2 -17473.7 1588.2 941.129 110.081 947.545 
8273.5 2
12065200 30517.6 -17556.1 1566.2 1161.21 -346.936 1211.93 
12065100 30236.7 -17931.1 1512.73 1566.6 -924.04 1818.81 
8274 2
12065200 31119.1 -17819.9 1429.87 1212.63 -531.72 1324.09 
12065100 30795.3 -18221.8 1411.27 1126.21 -586.022 1269.55 
8274.5 2
12065200 31805.5 -18125.1 1319.53 1386.8 -616.7 1517.74 
12065100 31526.1 -18532 1327.2 1476.5 -626.667 1603.98 
8275 2
12065200 32559.9 -18408.6 1496.06 1470.57 -552.615 1570.98 
12065100 31988.1 -18653.9 1320.69 900.447 -237.695 931.291 
8275.5 2
12065200 33158.8 -18751.5 1609.4 1171.94 -670.923 1350.4 
12065100 32618.5 -19067.9 1516.27 1233.8 -810.038 1475.95 
8276 2
12065200 33668.5 -18883.9 1636 1029.76 -267.475 1063.93 
12065100 33350.4 -19310.7 1575 1478.52 -490.505 1557.76 
8276.5 2
12065200 34256.3 -19010.1 1659.53 1187.47 -254.949 1214.54 
12065100 33942.5 -19415.8 1614.8 1196.23 -212.391 1214.94 
8277 2
12065200 34793.3 -19216.3 1628.07 1084.71 -416.7 1162 
12065100 34478.4 -19619.3 1623.47 1082.56 -411.044 1157.97 
8277.5 2
12065200 35364.9 -19481.8 1657.07 1154.75 -536.296 1273.21 
12065100 34994.3 -19834.7 1616.27 1042.15 -435.152 1129.36 
8278 2
12065200 35934.4 -19729.4 1703.69 1112.44 -483.667 1213.04 
12065100 35526.7 -20051.2 1662.19 1039.88 -423.014 1122.63 
8278.5 2
12065200 36585.7 -19918.9 1667.53 1274.42 -370.833 1327.28 
12065100 36189.8 -20275 1611.13 1297.68 -437.867 1369.56 
8279 2
12065200 37232.9 -20164.8 1747.47 1307.47 -496.7 1398.64 
12065100 36721.7 -20471.3 1632.13 1074.61 -396.633 1145.47 
8279.5 2
12065200 37813.5 -20361.8 1804.47 1173.06 -397.98 1238.74 
12065100 37308.5 -20657.9 1680.33 1185.45 -376.835 1243.91 
8280 2
12065200 38328.9 -20596.2 1789.33 1041.08 -473.535 1143.71 
12065100 37870.6 -20903.2 1723.73 1135.49 -495.623 1238.94 
8280.5 2
12065200 38897.4 -20780.9 1784.33 1148.55 -373.199 1207.66 
12065100 38565.7 -21214.6 1736.2 1404.18 -629.091 1538.66 
8281 2
12065200 39469.1 -21043.3 1750.53 1155.02 -529.966 1270.8 
12065100 39086.3 -21382.8 1757.8 1051.85 -339.798 1105.38 
8281.5 2
12065200 39956.9 -21207.6 1680.81 952.62 -320.89 1005.21 
12065100 39620.6 -21591.5 1761.38 1043.42 -407.617 1120.21 
8282 2
12065200 40220.3 -21408.3 1647.07 515.444 -392.898 648.113 
12065100 39900.8 -21748.7 1723.73 548.41 -307.697 628.833 
8282.5 2
12065200 40932 -21754.7 1660.93 1434.95 -698.253 1595.82 
12065100 40110.1 -21732.4 1666.27 422.043 32.9301 423.326 
8283 2
12065200 41637.3 -22232.6 1662.53 1424.78 -965.522 1721.11 
12065100 40706.1 -21962.5 1592.13 1204.04 -464.781 1290.63 
8283.5 2
12065200 42082.7 -22510.2 1614.27 899.798 -560.808 1060.26 
12065100 41035.2 -22259.3 1503.53 664.781 -599.731 895.327 
8284 2
12065200 42589 -22680.7 1581.53 1020.83 -343.817 1077.18 
12065100 41555.9 -22315.9 1501.33 1049.73 -113.978 1055.9 
8284.5 2
12065200 43074.6 -22954.9 1604.27 981.01 -553.939 1126.6 
12065100 42338.5 -22078 1501 1581.01 480.539 1652.43 
8285 2
12065200 43849.9 -22966.5 1613.69 1514.21 -22.5911 1514.38 
12065100 42762.9 -21410.8 1535.75 828.923 1303.22 1544.51 
8285.5 2
12065200 44386.6 -23142.5 1605.53 1050.34 -344.488 1105.39 
12065100 42789.9 -20910.9 1522.13 52.9517 978.115 979.547 
8286 1
12065200 44916.3 -23286.7 1649.33 1070.03 -291.313 1108.98 
8286.5 1
12065200 45519 -23362.4 1649.47 1217.64 -152.862 1227.2 
8287 1
12065200 45925.7 -23454.4 1666.67 821.684 -185.859 842.441 
8287.5 1
12065200 46456 -23396.5 1716.87 1071.25 117.037 1077.62 
8288 1
12065200 46789.9 -23663.3 1673.75 652.222 -521.183 834.88 
8288.5 1
12065200 47150.9 -23941.1 1631.33 706.45 -543.55 891.357 
8289 1
12065200 47447.5 -24229.9 1632.93 599.057 -583.569 836.315 
