# Supplementary material for: Intrinsic group behaviour: Dependence of pedestrian dyad dynamics on principal social and personal features
Source: PLoS One. 2017 Nov 2;12(11):e0187253. doi: 10.1371/journal.pone.0187253 (PMC5667819; doi:10.1371/journal.pone.0187253)
Supplement: S1 Data Set — (ZIP) [file pone.0187253.s001.zip › set/trajectories/traj_2_0508_46.dat]

2 12070800 12070900 0 1 0 0 2 0 1 40 40 40 1833.22 1854.89 1811.55
8228 1
12070800 854.714 7606.86 1808.71 0 0 0 
8228.5 2
12070900 1893 7651 1994 0 0 0 
12070800 933.467 7129.87 1840.53 216.949 -1314.02 1331.81 
8229 2
12070900 1980.53 7440.73 1986.8 331.566 -796.465 862.723 
12070800 1170.13 6542.53 1830.2 478.114 -1186.53 1279.24 
8229.5 2
12070900 2098.73 6814.2 1953.93 238.788 -1265.72 1288.05 
12070800 1407.8 5917.67 1839.6 480.135 -1262.36 1350.58 
8230 2
12070900 2322.2 6131.4 1937.93 451.448 -1379.39 1451.39 
12070800 1755.4 5365.4 1902.33 702.222 -1115.69 1318.29 
8230.5 2
12070900 2490.2 5138.47 1889.33 339.394 -2005.93 2034.44 
12070800 2272.47 5057.13 1882.27 1044.58 -622.761 1216.13 
8231 2
12070900 2907.19 4582.12 1826.5 814.429 -1086.6 1357.94 
12070800 3349.62 4918.69 1846.56 2103.82 -270.402 2121.13 
8231.5 2
12070900 3107.73 3916.53 1835.33 392.458 -1302.53 1360.37 
12070800 4303 4784.53 1823.73 1865.7 -262.533 1884.09 
8232 2
12070900 3448.53 3405.8 1765.47 688.485 -1031.78 1240.4 
12070800 4502.33 4369.33 1755.47 402.694 -838.788 930.445 
8232.5 2
12070900 3920.27 2953.2 1660.87 952.997 -914.343 1320.69 
12070800 4746.8 3746.2 1664.2 493.872 -1258.86 1352.27 
8233 2
12070900 4420.13 2588.13 1611.07 1009.83 -737.508 1250.47 
12070800 5116.53 3251.6 1629.67 746.936 -999.192 1247.52 
8233.5 2
12070900 4869.93 2023.47 1650.53 908.687 -1140.74 1458.42 
12070800 5634.73 2778.53 1656.13 1046.87 -955.69 1417.49 
8234 2
12070900 5252.4 1395.13 1636.6 772.66 -1269.36 1486.03 
12070800 6120.27 2288.07 1733.8 980.875 -990.842 1394.23 
8234.5 2
12070900 5709 861.188 1680.5 891.797 -1042.86 1372.18 
12070800 6512.69 1703.69 1722.56 766.447 -1141.37 1374.83 
8235 2
12070900 6092.27 415.333 1727.87 750.033 -872.513 1150.58 
12070800 6936.53 1079.2 1728.87 829.444 -1222.09 1476.98 
8235.5 2
12070900 6575 26.6 1723.53 975.219 -785.32 1252.11 
12070800 7283.47 455 1769.73 700.875 -1261.01 1442.7 
8236 2
12070900 7060.47 -453.4 1742.87 980.741 -969.697 1379.19 
12070800 7649.53 -72 1784.93 739.529 -1064.65 1296.29 
8236.5 2
12070900 7617.87 -982.667 1759.73 1126.06 -1069.23 1552.82 
12070800 8068.4 -528.533 1721.93 846.195 -922.29 1251.66 
8237 2
12070900 8133.33 -1518.87 1788.4 1041.35 -1083.23 1502.6 
12070800 8549.6 -998.8 1720.73 972.121 -950.034 1359.26 
8237.5 2
12070900 8478.6 -2002.2 1809 697.508 -976.431 1199.97 
12070800 8970.67 -1456.13 1799.4 850.64 -923.906 1255.86 
8238 2
12070900 9067.88 -2516.44 1809 1150.93 -1004.37 1527.55 
12070800 9528.94 -1968.5 1807.56 1090.37 -1000.72 1479.98 
8238.5 2
12070900 9479.73 -3085.47 1778.6 805.985 -1113.56 1374.64 
12070800 9993.6 -2449 1768.67 909.32 -940.313 1308.07 
8239 2
12070900 9775.2 -3449.53 1765 596.902 -735.488 947.225 
12070800 10506.6 -2962.2 1791.6 1036.36 -1036.77 1465.93 
8239.5 2
12070900 10099 -3970.67 1719.93 654.141 -1052.79 1239.47 
12070800 10867.1 -3307.2 1738.53 728.215 -696.97 1008 
8240 2
12070900 10528.7 -4464 1829.13 868.148 -996.633 1321.73 
12070800 11224.8 -3720.87 1694.47 722.694 -835.69 1104.84 
8240.5 2
12070900 10900.7 -4919.07 1772.2 751.38 -919.327 1187.32 
12070800 11676.5 -4193.47 1785.67 912.458 -954.747 1320.65 
8241 2
12070900 11416.3 -5396 1748.75 1007.12 -931.51 1371.86 
12070800 12104.9 -4696.19 1713.38 836.735 -981.877 1290.04 
8241.5 2
12070900 11954.5 -6086.8 1730.07 1053.14 -1351.86 1713.66 
12070800 12591.5 -5257.93 1740.93 952.234 -1099.31 1454.38 
8242 2
12070900 12537.1 -6648.73 1749.4 1177.1 -1135.22 1635.33 
12070800 13120.1 -5861.33 1761.07 1067.88 -1218.99 1620.59 
8242.5 2
12070900 12974.2 -7143.13 1837.27 882.963 -998.788 1333.12 
12070800 13574.4 -6220.8 1762.33 917.845 -726.195 1170.38 
8243 2
12070900 13396.5 -7629.67 1823.33 853.064 -982.896 1301.46 
12070800 13916.1 -6667.93 1782.4 690.37 -903.3 1136.91 
8243.5 2
12070900 13743.2 -7886.13 1821.53 700.471 -518.114 871.265 
12070800 14212.3 -7084.53 1778.8 598.384 -841.616 1032.66 
8244 2
12070900 13972.6 -8277.73 1833.07 463.434 -791.111 916.858 
12070800 14491.3 -7459.87 1745.87 563.636 -758.249 944.79 
8244.5 2
12070900 14344.6 -8700.56 1779.94 726.611 -825.838 1099.99 
12070800 15092.6 -8335.88 1723.12 1174.28 -1710.95 2075.16 
8245 1
12070800 15445.1 -9348.13 1827.27 689.962 -1980.94 2097.65 
8245.5 1
12070800 15867.8 -9859.27 1870.13 853.872 -1032.59 1339.9 
8246 1
12070800 16337.7 -10348.1 1906 949.226 -987.475 1369.72 
8246.5 1
12070800 16647.5 -10713.4 1848.33 625.993 -738.047 967.771 
8247 1
12070800 17006.5 -11023.2 1898 725.118 -625.859 957.86 
8247.5 1
12070800 17250.3 -11038.3 1910.06 476.261 -29.5166 477.175 
8248 1
12070800 17559.8 -10794.7 1848.8 605.651 476.802 770.813 
8248.5 1
12070800 17478.3 -10262.5 1848.8 -164.579 1075.02 1087.54 
8249 1
12070800 16679 -9722.93 1816.2 -1614.81 1090.1 1948.32 
8249.5 1
12070800 16194.2 -9209.6 1773.67 -979.394 1037.04 1426.41 
8250 1
12070800 15729 -8754.73 1846.53 -939.798 918.923 1314.4 
8250.5 1
12070800 15278.7 -8129.6 1681.8 -909.764 1262.9 1556.46 
8251 1
12070800 14608.1 -7554.94 1690.06 -1309.65 1122.39 1724.8 
8251.5 1
12070800 13888 -7073.4 1753.87 -1409.25 942.343 1695.28 
8252 1
12070800 13300.4 -6798.8 1794.6 -1187.07 554.747 1310.3 
8252.5 1
12070800 12786.3 -6543.2 1750.67 -1038.52 516.364 1159.81 
8253 1
12070800 12092.3 -6246.47 1704.4 -1402.02 599.461 1524.8 
8253.5 1
12070800 11298.7 -5944.13 1736.2 -1603.23 610.774 1715.63 
8254 1
12070800 10592.8 -5716.33 1656.33 -1426.13 460.202 1498.54 
8254.5 1
12070800 9969.56 -5520.62 1655.12 -1217.26 382.243 1275.87 
8255 1
12070800 9449.13 -5278.07 1558.07 -1018.45 474.674 1123.64 
8255.5 1
12070800 9002.07 -4894.4 1542.47 -903.165 775.084 1190.15 
8256 1
12070800 8351.47 -4391.4 1540.33 -1314.34 1016.16 1661.35 
8256.5 1
12070800 7820.53 -3911.67 1597 -1072.59 969.158 1445.59 
8257 1
12070800 7250.67 -3292.27 1701.73 -1151.25 1251.31 1700.34 
8257.5 1
12070800 6729.81 -2724.38 1718.75 -1017.29 1109.16 1505.03 
8258 1
12070800 6114.53 -2142.93 1771.27 -1201.72 1135.63 1653.41 
8258.5 1
12070800 5643.87 -1700.73 1777.33 -950.842 893.333 1304.66 
8259 1
12070800 5126.13 -1191.4 1794.53 -1045.93 1028.96 1467.21 
8259.5 1
12070800 4561.2 -672.733 1792.4 -1141.28 1047.81 1549.33 
8260 1
12070800 4130.73 -216.733 1787.67 -869.63 921.212 1266.84 
8260.5 1
12070800 3787.07 227 1683.8 -694.276 896.431 1133.85 
8261 1
12070800 3323.44 644.562 1640 -905.526 815.552 1218.65 
8261.5 1
12070800 2817.07 818.533 1602.33 -990.941 340.452 1047.79 
8262 1
12070800 2440.6 711.6 1622.47 -760.539 -216.027 790.624 
8262.5 1
12070800 2010.73 710.467 1546.07 -868.418 -2.28956 868.421 
8263 1
12070800 1751.8 368.8 1454.07 -523.098 -690.236 866.058 
8263.5 1
12070800 1706.93 -120.8 1277.93 -90.6397 -989.091 993.235 
8264 1
12070800 1767.73 -489.733 1160 122.828 -745.32 755.373 
8264.5 1
12070800 1621.5 -825.938 1068.69 -285.612 -656.649 716.074 
8265 1
12070800 1640.6 -1139.2 1013.73 37.232 -610.648 611.782 
8265.5 1
12070800 1583.2 -1248.4 1029.2 -115.726 -220.161 248.724 
8266 1
12070800 1484.33 -1361.13 1023.67 -199.731 -227.744 302.919 
8266.5 1
12070800 1432.53 -1290.87 1037.93 -104.646 141.953 176.356 
8267 1
12070800 1582.67 -969.667 1023.27 303.3 648.889 716.273 
8267.5 1
12070800 1699.6 -973.6 1043.53 236.229 -7.94613 236.363 
8268 1
12070800 1938.88 -1107.56 1051.81 467.334 -261.646 535.593 
8268.5 1
12070800 1914.4 -1319.33 1052.6 -47.8963 -414.424 417.183 
8269 1
12070800 1740.73 -1376.27 1034.47 -350.842 -115.017 369.214 
8269.5 1
12070800 1630.6 -1386.93 998.333 -222.492 -21.5488 223.533 
8270 1
12070800 1560.53 -1395.67 994.6 -141.549 -17.6431 142.644 
8270.5 1
12070800 1529 -1440.47 1035.33 -63.7037 -90.5051 110.677 
8271 1
12070800 1519.81 -1392.62 1024.06 -17.9443 93.4408 95.1482 
8271.5 1
12070800 1481.07 -1387.8 1003.87 -75.8235 9.44227 76.4092 
8272 1
12070800 1564.27 -1375.67 1061.87 168.081 24.5118 169.859 
8272.5 1
12070800 1574.8 -1393.6 1039.73 21.2795 -36.229 42.0161 
8273 1
12070800 1615 -1378 1029.07 81.0484 31.4516 86.937 
8273.5 1
12070800 1566.87 -1394.2 1048.07 -97.2391 -32.7273 102.599 
8274 1
12070800 1594.6 -1551.87 1117 55.914 -317.876 322.756 
8274.5 1
12070800 1678.33 -1532.87 1149.47 169.158 38.3838 173.458 
8275 1
12070800 1731.19 -1725.06 1141.44 103.03 -374.651 388.559 
8275.5 1
12070800 1730.2 -1663 1181.13 -1.93249 121.453 121.468 
8276 1
12070800 1815.93 -1691.27 1167.07 173.199 -57.1044 182.37 
8276.5 1
12070800 1831.93 -1732.07 1180.4 32.3232 -82.4242 88.5356 
8277 1
12070800 1859.93 -1764.6 1164.2 56.5657 -65.7239 86.7139 
8277.5 1
12070800 1824.8 -1743.67 1159.67 -70.9764 42.2896 82.62 
8278 1
12070800 1777.38 -1762.5 1176.81 -92.627 -36.7839 99.6635 
8278.5 1
12070800 1761.87 -1789.73 1189.4 -30.349 -53.2942 61.3297 
8279 1
12070800 1821.67 -1729.33 1164.2 120.808 122.02 171.708 
8279.5 1
12070800 1827.67 -1694.53 1148.13 12.1212 70.303 71.3403 
8280 1
12070800 1780.4 -1716.4 1192.47 -95.4882 -44.1751 105.211 
8280.5 1
12070800 1724.53 -1695.53 1163.53 -112.862 42.1549 120.478 
8281 1
12070800 1751.93 -1637.87 1151.33 55.3535 116.498 128.98 
8281.5 1
12070800 1744.81 -1641.25 1196 -13.9079 -6.60807 15.3979 
8282 1
12070800 1729.2 -1613.53 1185.67 -30.5528 54.2401 62.2532 
8282.5 1
12070800 1681.27 -1706.4 1144.53 -96.6398 -187.231 210.701 
8283 1
12070800 1549.07 -1841.73 1152.8 -267.071 -273.401 382.197 
8283.5 1
12070800 1213.87 -1887.93 1176.07 -677.172 -93.3333 683.573 
8284 1
12070800 1070.33 -1773.67 1177.8 -289.382 230.376 369.885 
8284.5 1
12070800 1020.67 -1764.6 1132.13 -100.337 18.3165 101.995 
8285 1
12070800 969.375 -1747.19 1189.81 -100.179 34.0088 105.794 
8285.5 1
12070800 1056 -1801.47 1189.6 169.521 -106.221 200.051 
8286 1
12070800 1125.47 -1760.73 1131.73 140.337 82.2896 162.684 
8286.5 1
12070800 1191.13 -1756.47 1142.67 132.66 8.61953 132.94 
8287 1
12070800 1074.47 -1749.4 1156.47 -235.69 14.2761 236.122 
8287.5 1
12070800 1132.27 -1740.73 1206.4 116.768 17.5084 118.073 
8288 1
12070800 1085.5 -1716.81 1142.44 -91.3411 46.7204 102.596 
8288.5 1
12070800 976.267 -1672.07 1093.6 -213.764 87.5652 231.004 
8289 1
12070800 944.133 -1674.8 1051.47 -64.9158 -5.52189 65.1503 
8289.5 1
12070800 878.6 -1652 1032.2 -132.391 46.0606 140.174 
8290 1
12070800 871 -1453.47 1024.73 -15.3535 401.077 401.371 
8290.5 1
12070800 956.133 -1457.67 999.733 171.987 -8.48485 172.196 
8291 1
12070800 978.733 -1514.53 1024.2 45.6566 -114.882 123.622 
8291.5 1
12070800 1087 -1455.44 1100.62 211.458 115.422 240.908 
8292 1
12070800 1072.07 -1411.4 1061.4 -29.2237 86.1791 90.9992 
8292.5 1
12070800 1070.07 -1451.53 1077 -4.0404 -81.0774 81.1781 
8293 1
12070800 1095.53 -1439.13 1117.93 51.4478 25.0505 57.2224 
8293.5 1
12070800 1065.67 -1436.13 1079.47 -60.3367 6.06061 60.6403 
8294 1
12070800 1064.93 -1427.33 1034.4 -1.48148 17.7778 17.8394 
8294.5 1
12070800 1092.67 -1354.47 996.467 56.0269 147.205 157.507 
8295 1
12070800 1147.25 -1367.06 1009.31 106.608 -24.6012 109.41 
8295.5 1
12070800 1115.53 -1465.73 1056.53 -62.0678 -193.094 202.824 
8296 1
12070800 1098.4 -1512.13 1041.8 -34.6128 -93.7374 99.9237 
8296.5 1
12070800 1096.8 -1423.8 1002.07 -3.23232 178.451 178.48 
8297 1
12070800 1103.27 -1454.8 1040.47 13.064 -62.6263 63.9743 
8297.5 1
12070800 1042.27 -1461.87 1044.87 -123.232 -14.2761 124.056 
8298 1
12070800 1033.5 -1475.06 1006.06 -17.1224 -25.7731 30.9424 
8298.5 1
12070800 1095.73 -1470.27 998.533 121.787 9.38519 122.148 
8299 1
12070800 1064.53 -1362.67 998.733 -63.0303 217.374 226.328 
8299.5 1
12070800 1043.27 -1423.47 1067.67 -42.963 -122.828 130.125 
8300 1
12070800 991.533 -1459 1070.27 -104.512 -71.7845 126.79 
8300.5 1
12070800 1031.67 -1502.13 1009.8 81.0774 -87.138 119.023 
8301 1
12070800 1036.4 -1490.53 988.667 9.56229 23.4343 25.3102 
8301.5 1
12070800 1034.75 -1517.12 1032.62 -3.22266 -51.9368 52.0367 
8302 1
12070800 1074 -1527.93 1129.87 76.8102 -21.1513 79.6692 
8302.5 1
12070800 1106.93 -1531.6 1135.07 66.532 -7.40741 66.9431 
8303 1
12070800 1153.87 -1539.47 1064.27 94.8148 -15.8923 96.1375 
8303.5 1
12070800 1127.47 -1573.53 1145.6 -53.3333 -68.8215 87.0681 
8304 1
12070800 969.867 -1467.87 1060.93 -318.384 213.468 383.323 
8304.5 1
12070800 898.438 -1285.69 982.625 -139.51 355.819 382.191 
8305 1
12070800 993.533 -1279.33 916.267 186.098 12.4348 186.512 
8305.5 1
12070800 967.067 -1300.93 901.067 -53.468 -43.6364 69.0142 
8306 1
12070800 1054.13 -1310.67 904.733 175.892 -19.6633 176.988 
8306.5 1
12070800 1153.07 -1309.87 938.867 199.865 1.61616 199.872 
8307 1
12070800 1193.07 -1457.53 949.067 80.8081 -298.316 309.067 
8307.5 1
12070800 1057.13 -1554.13 938.333 -274.613 -195.152 336.892 
8308 1
12070800 801.312 -1309.31 923.75 -499.65 478.166 691.587 
8308.5 1
12070800 772 -1137.13 916.267 -57.363 336.946 341.794 
8309 1
12070800 906.6 -1050.27 895.4 271.919 175.488 323.63 
8309.5 1
12070800 1193.87 -990.667 858.8 580.337 120.404 592.695 
8310 1
12070800 1477.93 -671.333 844.267 573.872 645.118 863.427 
8310.5 1
12070800 1591.93 -155.267 866.867 230.303 1042.56 1067.69 
8311 1
12070800 1792.27 31.8667 1151.2 404.714 378.047 553.817 
8311.5 1
12070800 1847 262.75 1418.62 106.901 450.944 463.442 
8312 1
12070800 1611.67 444.267 1485 -460.535 355.219 581.612 
8312.5 1
12070800 1632 729.6 1499.8 41.0774 576.431 577.893 
8313 1
12070800 1976.6 936.6 1485.67 696.162 418.182 812.107 
8313.5 1
12070800 2000 1077 1484 88.6364 531.818 539.154 
8314 1
12070800 3316.85 790.231 1638.85 1734.98 -377.825 1775.64 
8314.5 1
12070800 3720.88 710 1723.94 843.484 -167.496 859.954 
8315 1
12070800 4459.4 783.133 1744.33 1445.25 143.118 1452.32 
8315.5 1
12070800 4863.8 485.6 1745.2 816.97 -601.077 1014.27 
8316 1
12070800 5452.13 -38.1333 1739.93 1188.55 -1058.05 1591.26 
8316.5 1
12070800 6063.87 -511.867 1725.2 1235.82 -957.037 1563.07 
8317 1
12070800 6615.6 -923.267 1725.27 1114.61 -831.111 1390.36 
8317.5 1
12070800 7230.6 -1549.33 1744.8 1239.92 -1262.23 1769.36 
8318 1
12070800 7919.31 -2096.88 1781.12 1342.52 -1067.33 1715.1 
8318.5 1
12070800 8493.07 -2523.27 1742.07 1122.81 -834.426 1398.91 
8319 1
12070800 8997.33 -2986.33 1756.53 1018.72 -935.488 1383.09 
8319.5 1
12070800 9572.27 -3489.07 1742.13 1161.48 -1015.62 1542.9 
8320 1
12070800 10074.5 -3897 1732.47 1014.68 -824.108 1307.18 
8320.5 1
12070800 10629.7 -4348.47 1768.27 1121.62 -912.054 1445.64 
8321 1
12070800 11197 -4803.2 1769 1145.99 -918.653 1468.75 
8321.5 1
12070800 11824.8 -5427.75 1719.25 1223.68 -1217.45 1726.15 
8322 1
12070800 12390.6 -6116.73 1660.93 1107.34 -1348.3 1744.74 
8322.5 1
12070800 13015.8 -6614.33 1740.4 1263.03 -1005.25 1614.24 
8323 1
12070800 13531.3 -6999.67 1776.93 1041.48 -778.451 1300.26 
8323.5 1
12070800 14023.9 -7418.93 1798.47 995.017 -847.003 1306.7 
8324 1
12070800 14586 -7766.73 1817.4 1135.62 -702.626 1335.41 
8324.5 1
12070800 15159.7 -8453.36 1793.27 1066.41 -1276.26 1663.15 
8325 1
12070800 15707.4 -8996.27 1844.2 1155.43 -1145.37 1626.92 
8325.5 1
12070800 16264 -9526.93 1847.73 1124.44 -1072.05 1553.6 
8326 1
12070800 16747.3 -9960.93 1872.07 976.296 -876.768 1312.2 
8326.5 1
12070800 17244.9 -10315.5 1890.27 1003.23 -714.919 1231.9 
8327 1
12070800 17767.8 -10659.6 1858.31 1021.38 -671.932 1222.58 
8327.5 1
12070800 18325.7 -11024.3 1863.8 1091.69 -713.707 1304.29 
8328 1
12070800 18938.7 -11486.6 1851.13 1238.52 -934.007 1551.22 
8328.5 1
12070800 19757.4 -11826.6 1794.6 1653.87 -686.869 1790.83 
8329 1
12070800 20282.4 -12070.6 1804.47 1060.61 -492.929 1169.56 
8329.5 1
12070800 20764.1 -12483.9 1841.8 969.282 -831.657 1277.17 
8330 1
12070800 21171.3 -12820.7 1843.53 820.833 -678.898 1065.21 
8330.5 1
12070800 21614 -13101.1 1862.12 864.714 -547.648 1023.55 
8331 1
12070800 22296.6 -13402.5 1800.8 1335.81 -589.832 1460.24 
8331.5 1
12070800 22849.8 -13733.7 1640.27 1117.58 -669.226 1302.63 
8332 1
12070800 23548.5 -14007.6 1632.4 1411.58 -553.266 1516.14 
8332.5 1
12070800 24239.6 -14409.9 1763 1393.28 -811.022 1612.14 
8333 1
12070800 24633.1 -14793.2 1779 794.882 -774.411 1109.75 
8333.5 1
12070800 25227.5 -15044.5 1759.93 1200.81 -507.744 1303.74 
8334 1
12070800 25703.1 -15347.5 1751.06 928.898 -591.732 1101.36 
8334.5 1
12070800 26459.7 -15611.1 1657.47 1480.63 -515.786 1567.9 
8335 1
12070800 27314.4 -15866.1 1759.4 1726.73 -515.152 1801.94 
8335.5 1
12070800 27900.4 -15981.9 1789.53 1183.84 -234.074 1206.76 
8336 1
12070800 28485.9 -16172.8 1811.93 1182.9 -385.589 1244.15 
8336.5 1
12070800 29097.5 -16350.3 1832.8 1235.56 -358.519 1286.52 
8337 1
12070800 29625.8 -16468.7 1781.27 1067.21 -239.327 1093.71 
8337.5 1
12070800 30160.8 -16682.5 1854.25 1044.95 -417.513 1125.27 
8338 1
12070800 30930.3 -16794.4 1765.33 1505.91 -218.982 1521.75 
8338.5 1
12070800 31622.9 -16974.6 1644.8 1399.19 -364.04 1445.77 
8339 1
12070800 32401.5 -17183.1 1615.2 1572.93 -421.145 1628.33 
8339.5 1
12070800 33178 -17485.7 1717.6 1568.62 -611.448 1683.58 
8340 1
12070800 33959.9 -17580.6 1732 1579.66 -191.65 1591.25 
8340.5 1
12070800 34731.2 -17591.1 1702.25 1506.36 -20.5566 1506.5 
8341 1
12070800 35222 -17850 1694.87 960.494 -506.605 1085.91 
8341.5 1
12070800 35839 -18012.3 1683.47 1246.46 -327.811 1288.85 
8342 1
12070800 36513.3 -18233.9 1762.2 1362.29 -447.677 1433.96 
8342.5 1
12070800 37155.7 -18414.4 1758.13 1297.78 -364.714 1348.05 
8343 1
12070800 37684.3 -18820.1 1777.33 1067.74 -819.529 1346 
8343.5 1
12070800 37987.3 -18849.1 1761.4 612.256 -58.7205 615.065 
8344 1
12070800 38447.1 -18946.8 1750.38 897.909 -190.78 917.952 
8344.5 1
12070800 38501.1 -19005.1 1732.67 105.814 -114.131 155.635 
