# Supplementary material for: Intrinsic group behaviour: Dependence of pedestrian dyad dynamics on principal social and personal features
Source: PLoS One. 2017 Nov 2;12(11):e0187253. doi: 10.1371/journal.pone.0187253 (PMC5667819; doi:10.1371/journal.pone.0187253)
Supplement: S1 Data Set — (ZIP) [file pone.0187253.s001.zip › set/trajectories/traj_2_0508_45.dat]

2 12060700 12060500 0 1 0 0 1 0 1 40 40 40 1658.15 1713.12 1603.19
8165 1
12060500 7018.2 4156.8 1754.6 0 0 0 
8165.5 1
12060500 6988.2 3813.27 1743 -90.9091 -1041.01 1044.97 
8166 1
12060500 7123.2 3253.4 1736.13 272.727 -1131.04 1163.46 
8166.5 1
12060500 7402.27 2622.67 1737 563.771 -1274.21 1393.36 
8167 2
12060700 8312.62 2397.25 1335.75 0 0 0 
12060500 7577.81 2002.25 1713.88 342.863 -1211.75 1259.32 
8167.5 2
12060700 8420.13 1891.73 1355.07 283.663 -1333.82 1363.65 
12060500 7752.67 1394.67 1604 342.18 -1189.01 1237.27 
8168 2
12060700 8563.33 1261.27 1385.27 289.293 -1273.67 1306.11 
12060500 7768.53 742.533 1606.67 32.0539 -1317.44 1317.83 
8168.5 2
12060700 8867.4 609.533 1409 614.276 -1316.63 1452.88 
12060500 7994.73 197 1644.73 456.97 -1102.09 1193.07 
8169 2
12060700 8977.6 -28.6667 1449.87 222.626 -1289.29 1308.37 
12060500 8338 -482.733 1673.93 693.468 -1373.2 1538.37 
8169.5 2
12060700 9222.53 -670.8 1480.27 494.815 -1297.24 1388.41 
12060500 8626.4 -1028.73 1686.73 582.626 -1103.03 1247.45 
8170 2
12060700 9616.87 -1129.93 1454.87 796.633 -927.542 1222.68 
12060500 8974.93 -1512.6 1638.47 704.108 -977.508 1204.7 
8170.5 2
12060700 10134.3 -1603.44 1518.12 1010.64 -924.813 1369.91 
12060500 9365.5 -1999.75 1673.94 762.826 -951.465 1219.5 
8171 2
12060700 10481.5 -2152.73 1547.93 679.493 -1074.94 1271.7 
12060500 9685.4 -2538.93 1666.4 626.027 -1055.15 1226.89 
8171.5 2
12060700 10892.6 -2611.27 1506 830.438 -926.33 1244.07 
12060500 10060.9 -2958.6 1705.67 758.653 -847.811 1137.69 
8172 2
12060700 11228.5 -2959.2 1506.53 678.653 -702.896 977.053 
12060500 10370.7 -3396.8 1668.07 625.724 -885.253 1084.07 
8172.5 2
12060700 11541.4 -3473.87 1503.6 632.054 -1039.73 1216.77 
12060500 10667.7 -3761.2 1605.93 600.135 -736.162 949.787 
8173 2
12060700 11830.8 -3943.07 1475.2 584.646 -947.879 1113.68 
12060500 11008.7 -4389.73 1561.8 688.754 -1269.76 1444.54 
8173.5 2
12060700 12225.6 -4383.53 1474.07 797.576 -889.832 1194.96 
12060500 11381.9 -4807.67 1585.8 754.074 -844.31 1132.03 
8174 2
12060700 12530.4 -4952.88 1474.75 595.264 -1112 1261.3 
12060500 11765.1 -5234.19 1598.62 748.421 -833.049 1119.87 
8174.5 2
12060700 13025.2 -5488.53 1512.07 968.346 -1048.26 1427.07 
12060500 12058.3 -5860.67 1520.07 573.663 -1225.99 1353.56 
8175 2
12060700 13399.6 -5881.53 1519.07 756.364 -793.939 1096.55 
12060500 12538.9 -6427.67 1597 970.909 -1145.45 1501.58 
8175.5 2
12060700 13845.4 -6303.6 1526.33 900.606 -852.66 1240.21 
12060500 12941.2 -6950.87 1670.13 812.795 -1056.97 1333.35 
8176 2
12060700 14182.7 -6622.6 1510.87 681.347 -644.444 937.839 
12060500 13273.5 -7306.13 1639.07 671.246 -717.71 982.69 
8176.5 2
12060700 14577.9 -7065.27 1483.47 798.384 -894.276 1198.81 
12060500 13603.3 -7693.87 1633.27 666.263 -783.3 1028.33 
8177 2
12060700 15071.4 -7598.31 1506.25 963.883 -1041.11 1418.79 
12060500 14066.8 -8218.75 1603.88 905.363 -1025.16 1367.71 
8177.5 2
12060700 15451.9 -8175 1541.33 744.733 -1128.55 1352.13 
12060500 14467.3 -8701.2 1603.8 783.668 -944.129 1226.99 
8178 2
12060700 15877.5 -8593.87 1604.73 859.798 -846.195 1206.36 
12060500 14901.5 -9239.47 1574 877.306 -1087.41 1397.18 
8178.5 2
12060700 16276.6 -9008.4 1602.4 806.195 -837.441 1162.44 
12060500 15340.4 -9746.67 1705.4 886.599 -1024.65 1354.98 
8179 2
12060700 16758.3 -9424.6 1640.2 973.199 -840.808 1286.11 
12060500 15749.6 -10101.7 1744.2 826.667 -717.172 1094.4 
8179.5 2
12060700 17217 -9759.73 1595 926.599 -677.037 1147.59 
12060500 16229.4 -10567.1 1757.2 969.293 -940.202 1350.37 
8180 2
12060700 17594.2 -10155.8 1645.93 762.02 -800.135 1104.94 
12060500 16657.5 -10840.4 1728.6 864.781 -552.189 1026.04 
8180.5 2
12060700 17880.5 -10450.6 1619.88 559.18 -575.83 802.659 
12060500 17330.4 -11153.9 1713.06 1314.27 -612.256 1449.89 
8181 2
12060700 18233.9 -10859.5 1636.6 691.65 -800.212 1057.7 
12060500 17821.9 -11384.7 1716.47 961.954 -451.778 1062.76 
8181.5 2
12060700 19005.7 -11326.4 1671.93 1559.19 -943.165 1822.26 
12060500 18544.1 -11711.3 1685.33 1458.86 -659.663 1601.07 
8182 2
12060700 19624.2 -11584.2 1621.53 1249.43 -520.808 1353.63 
12060500 19277.7 -12054.3 1654.73 1482.02 -692.929 1636.01 
8182.5 2
12060700 19962.9 -11903 1595.27 684.175 -644.04 939.619 
12060500 19702.9 -12392.1 1646.67 858.99 -682.559 1097.16 
8183 2
12060700 20374.9 -12210.3 1576.87 832.323 -620.741 1038.31 
12060500 20045.3 -12719.6 1654.4 691.717 -661.549 957.141 
8183.5 2
12060700 20794.8 -12540.3 1585.62 820.207 -644.621 1043.2 
12060500 20439.8 -13088.6 1678.94 770.475 -720.63 1054.96 
8184 2
12060700 21162.7 -12910.5 1615.4 720.002 -724.503 1021.42 
12060500 20871.5 -13486.8 1668.67 844.847 -779.33 1149.4 
8184.5 2
12060700 21584.2 -13161.1 1608.93 851.448 -506.128 990.519 
12060500 21248.1 -13731.8 1675.87 760.943 -494.949 907.749 
8185 2
12060700 22069.5 -13522.5 1570.53 980.471 -730.236 1222.53 
12060500 21656.3 -14015.1 1667.33 824.646 -572.256 1003.75 
8185.5 2
12060700 22551.4 -13748.9 1519.47 973.468 -457.374 1075.56 
12060500 22262.9 -14337.5 1607.8 1225.45 -651.313 1387.79 
8186 2
12060700 23075.7 -14052.1 1477.53 1059.26 -612.391 1223.54 
12060500 22704.2 -14643.7 1596 891.448 -618.586 1085.05 
8186.5 2
12060700 23707.1 -14537.7 1480.13 1275.56 -981.01 1609.17 
12060500 23251.8 -14994.7 1633 1106.26 -709.226 1314.08 
8187 2
12060700 24178.3 -14876.4 1487.5 920.272 -661.54 1133.37 
12060500 23772.2 -15310.6 1665.06 1016.38 -616.854 1188.92 
8187.5 2
12060700 24671.6 -15085.1 1524 965.338 -408.529 1048.22 
12060500 24300 -15617.9 1657.13 1032.9 -601.508 1195.28 
8188 2
12060700 25060.3 -15336.1 1524.67 785.185 -507.071 934.685 
12060500 24679.5 -15723.7 1740.13 766.734 -213.737 795.968 
8188.5 2
12060700 25571.9 -15664 1589 1033.67 -662.357 1227.68 
12060500 25075.5 -16016.5 1720.73 800 -591.515 994.932 
8189 2
12060700 26118.5 -15987.6 1507.13 1104.11 -653.737 1283.13 
12060500 25650.5 -16326 1679.53 1161.62 -625.185 1319.17 
8189.5 2
12060700 26741.8 -16260 1530.6 1259.26 -550.303 1374.25 
12060500 26162.5 -16639.9 1598.47 1034.21 -634.209 1213.18 
8190 2
12060700 27276.9 -16414.5 1566.33 1081.08 -312.054 1125.21 
12060500 26663.4 -16999.7 1598.07 1011.99 -726.869 1245.98 
8190.5 2
12060700 27911.4 -16530.6 1620.38 1239.27 -226.872 1259.86 
12060500 27231.2 -17348.2 1673.38 1108.96 -680.697 1301.21 
8191 2
12060700 28459.9 -16539.1 1652.87 1066.98 -16.5532 1067.11 
12060500 27792.6 -17648.7 1713.87 1092.24 -584.468 1238.79 
8191.5 2
12060700 29001.5 -16571.9 1637 1085.5 -65.5979 1087.48 
12060500 28392.1 -17760.4 1742.27 1201.47 -223.914 1222.16 
8192 2
12060700 29492.9 -16723.5 1595.6 992.593 -306.263 1038.77 
12060500 28937.1 -17838.4 1686.4 1100.88 -157.576 1112.1 
8192.5 2
12060700 30045.1 -16844.5 1541.27 1115.56 -244.579 1142.05 
12060500 29455.7 -17941.9 1601.07 1047.81 -209.158 1068.48 
8193 2
12060700 30659.3 -16980.4 1526.67 1240.94 -274.478 1270.94 
12060500 30012.9 -17970.2 1535.13 1125.52 -57.1044 1126.97 
8193.5 2
12060700 31218.9 -17157.8 1469 1130.51 -358.384 1185.95 
12060500 30589.5 -18073.1 1507.13 1164.85 -207.946 1183.26 
8194 2
12060700 31778.3 -17427 1437.8 1130.1 -543.838 1254.15 
12060500 31235 -18340.6 1382.27 1304.11 -540.337 1411.62 
8194.5 2
12060700 32451.9 -17775.3 1456.81 1315.63 -680.298 1481.11 
12060500 31830.6 -18486.1 1368.25 1163.33 -284.106 1197.52 
8195 2
12060700 33220.8 -17971.5 1511.73 1504.62 -383.994 1552.85 
12060500 32414.9 -18793.7 1405.87 1143.46 -601.965 1292.23 
8195.5 2
12060700 33818.4 -18118 1514.73 1207.27 -295.892 1243 
12060500 33429.5 -19149.8 1633.6 2049.7 -719.461 2172.3 
8196 2
12060700 34328.5 -18290.2 1548.87 1028.36 -347.177 1085.38 
12060500 33981.5 -19317.7 1693.6 1112.9 -338.441 1163.23 
8196.5 2
12060700 34890.3 -18455.3 1577.4 1134.95 -333.468 1182.92 
12060500 34295.5 -19330.1 1705.93 634.343 -25.1852 634.843 
8197 2
12060700 35405.7 -18694.9 1589.13 1041.21 -484.175 1148.28 
12060500 34812 -19490.3 1720.07 1043.37 -323.636 1092.41 
8197.5 2
12060700 35910.3 -18847.6 1541.87 1017.47 -307.796 1063.01 
12060500 35303.3 -19720.3 1693.07 990.591 -463.71 1093.75 
8198 2
12060700 36504.8 -19024.9 1528.88 1160.97 -346.362 1211.54 
12060500 35900.2 -19938.7 1712.38 1165.73 -426.473 1241.29 
8198.5 2
12060700 37115.7 -19289.8 1500.27 1195.53 -518.322 1303.06 
12060500 36536.9 -20238.6 1670 1245.95 -586.913 1377.26 
8199 2
12060700 37750.1 -19491.7 1543.33 1281.62 -407.811 1344.94 
12060500 37050.4 -20385.9 1724.67 1037.44 -297.643 1079.29 
8199.5 2
12060700 38318.2 -19758.1 1608.53 1147.74 -538.182 1267.66 
12060500 37581.3 -20569.9 1797.13 1072.59 -371.582 1135.13 
8200 2
12060700 38801.7 -20011.7 1656.13 976.835 -512.458 1103.1 
12060500 38162.2 -20822.5 1824.87 1173.47 -510.438 1279.68 
8200.5 2
12060700 39236.3 -20316.7 1660.6 877.845 -616.162 1072.51 
12060500 38649.5 -21094.7 1875.6 984.512 -549.899 1127.68 
8201 2
12060700 39737.8 -20640.6 1603 979.582 -632.601 1166.09 
12060500 39149.9 -21256 1833.38 977.352 -314.974 1026.85 
8201.5 2
12060700 40236.9 -21080.4 1545.53 976.623 -860.616 1301.71 
12060500 39660.4 -21543.7 1763 998.948 -562.948 1146.65 
8202 2
12060700 40929.9 -21474.1 1572.67 1400.13 -795.286 1610.24 
12060500 40064 -21775.8 1638.07 815.354 -468.956 940.596 
8202.5 2
12060700 41430.2 -21779.3 1560.8 1010.64 -616.7 1183.94 
12060500 40655.7 -22131.3 1606.27 1195.42 -718.249 1394.6 
8203 2
12060700 41802.2 -22025.1 1591.4 751.515 -496.566 900.751 
12060500 41002.9 -22114 1571.2 701.414 35.0168 702.288 
8203.5 2
12060700 42271.3 -22235.2 1560.27 947.609 -424.377 1038.3 
12060500 41572.5 -22243.3 1565.87 1150.57 -261.145 1179.84 
8204 2
12060700 42862.8 -22407.6 1550.67 1195.02 -348.283 1244.74 
12060500 42289.2 -22581.9 1579.53 1447.95 -684.175 1601.45 
8204.5 2
12060700 43408.4 -22683 1647 1065.58 -537.891 1193.64 
12060500 42897.9 -23034.1 1582.88 1188.94 -883.065 1481.01 
8205 2
12060700 43905.3 -23101.3 1594.73 972.391 -818.656 1271.12 
12060500 43563.1 -23641.3 1628.6 1301.62 -1188.27 1762.44 
8205.5 2
12060700 44410.9 -23319.7 1570.4 1021.55 -441.212 1112.76 
12060500 44144.8 -23901.1 1682.93 1175.22 -524.983 1287.15 
8206 2
12060700 45024.7 -23509.2 1555.53 1239.87 -382.761 1297.6 
12060500 44618.1 -24099.5 1684.2 956.229 -400.808 1036.83 
8206.5 2
12060700 45517.9 -23505 1572.67 996.498 8.48485 996.534 
12060500 45205.7 -24144.5 1703.4 1186.94 -90.9091 1190.41 
8207 2
12060700 46036.7 -23470.3 1609.2 1048.08 70.0337 1050.42 
12060500 45705.4 -24164.2 1690.93 1009.56 -39.7306 1010.34 
8207.5 2
12060700 46468.7 -23323.7 1666 870.833 295.565 919.624 
12060500 46184.7 -24229.5 1703 966.263 -131.72 975.2 
8208 2
12060700 46780.1 -23622.9 1641.44 608.195 -584.383 843.448 
12060500 46591.6 -24352.4 1673.56 794.84 -240.047 830.298 
8208.5 2
12060700 47287.1 -23902.5 1600.67 992.18 -547.154 1133.05 
12060500 46872.2 -24221.6 1690 549.07 256.042 605.835 
8209 1
12060700 47721 -24191.1 1599.4 876.633 -582.896 1052.74 
