# Supplementary material for: Intrinsic group behaviour: Dependence of pedestrian dyad dynamics on principal social and personal features
Source: PLoS One. 2017 Nov 2;12(11):e0187253. doi: 10.1371/journal.pone.0187253 (PMC5667819; doi:10.1371/journal.pone.0187253)
Supplement: S1 Data Set — (ZIP) [file pone.0187253.s001.zip › set/trajectories/traj_2_0508_44.dat]

2 12052100 12052200 1 0 0 0 1 1 0 20 20 20 1641.44 1656.92 1625.96
8121.5 1
12052100 8044.78 2657.33 1248 0 0 0 
8122 1
12052100 8034.2 2578.27 1251.13 -26.7116 -199.663 201.442 
8122.5 2
12052200 8380.12 1330.12 1405.38 0 0 0 
12052100 8102.07 2137.93 1278.47 137.104 -889.562 900.066 
8123 2
12052200 8405.19 911 1403.06 63.1297 -1055.73 1057.62 
12052100 8629.75 1418.19 1287.69 1028.62 -1403.01 1739.69 
8123.5 2
12052200 8099.4 415.667 1479.4 -597.241 -967.448 1136.95 
12052100 8745 507.933 1406.47 225.098 -1777.84 1792.03 
8124 2
12052200 8080.8 74.7333 1541.87 -37.5758 -688.754 689.778 
12052100 8730.4 34.7333 1475.33 -29.4949 -955.96 956.415 
8124.5 2
12052200 8307.53 -461.933 1562.73 458.047 -1084.18 1176.96 
12052100 8998.93 -419 1493.73 542.492 -916.633 1065.14 
8125 2
12052200 8621.87 -1087.2 1639.13 633.737 -1260.62 1410.95 
12052100 9166.87 -927.8 1543.2 338.575 -1025.81 1080.24 
8125.5 2
12052200 8816.67 -1467.13 1634.13 393.535 -767.542 862.549 
12052100 9434.4 -1326.07 1498.07 540.471 -804.579 969.256 
8126 2
12052200 9147.93 -1808.8 1563.07 669.226 -690.236 961.399 
12052100 9734.4 -1861.53 1506.27 606.061 -1081.75 1239.96 
8126.5 2
12052200 9464.19 -2377.12 1554.81 617.684 -1110.01 1270.3 
12052100 10018.6 -2352.31 1558.5 555.127 -958.553 1107.7 
8127 2
12052200 9816.07 -2824.33 1588.8 688.609 -875.163 1113.59 
12052100 10330.4 -2761.67 1568.4 610.127 -801.084 1006.97 
8127.5 2
12052200 9994.67 -3240.33 1574.53 360.808 -840.404 914.583 
12052100 10556.7 -3253.4 1548.73 457.104 -993.401 1093.52 
8128 2
12052200 10236.7 -3618.07 1585.47 488.038 -761.559 904.518 
12052100 10805.7 -3650.4 1516.87 502.151 -800.403 944.881 
8128.5 2
12052200 10484.5 -4040.2 1553.8 500.606 -852.795 988.871 
12052100 11087.9 -4038.2 1547.27 569.966 -783.434 968.83 
8129 2
12052200 10772.1 -4517.93 1519.27 581.01 -965.118 1126.51 
12052100 11383.1 -4457.73 1552.73 596.498 -847.542 1036.41 
8129.5 2
12052200 11059.1 -4893.33 1547.27 579.663 -758.384 954.545 
12052100 11625.4 -4930.07 1538 489.428 -954.209 1072.41 
8130 2
12052200 11404.8 -5309.69 1578.12 675.163 -813.192 1056.94 
12052100 12053.9 -5373.38 1516.56 836.987 -865.837 1204.25 
8130.5 2
12052200 11709.8 -5791.93 1563.53 596.967 -943.73 1116.69 
12052100 12494.7 -5814.07 1538.93 862.484 -862.41 1219.68 
8131 2
12052200 12219.8 -6321.8 1603.27 1030.3 -1070.44 1485.72 
12052100 12947.1 -6185.13 1616.47 914.074 -749.63 1182.15 
8131.5 2
12052200 12631.3 -6662.4 1622.4 831.246 -688.081 1079.09 
12052100 13318.9 -6517.07 1582.93 750.976 -670.572 1006.79 
8132 2
12052200 13080.7 -6940.67 1672.6 908.013 -562.155 1067.95 
12052100 13717.4 -6803.13 1558.67 805.118 -577.912 991.059 
8132.5 2
12052200 13453.7 -7249.4 1651.6 753.401 -623.704 978.069 
12052100 14034.2 -7108.13 1596.87 640 -616.162 888.4 
8133 2
12052200 13778.1 -7606.67 1631.93 655.488 -721.751 974.982 
12052100 14431.7 -7363.93 1593.27 802.963 -516.768 954.881 
8133.5 2
12052200 14141 -7908.06 1624.31 708.724 -588.664 921.311 
12052100 14926.2 -7854.56 1588.25 965.983 -958.26 1360.66 
8134 2
12052200 14684.9 -8451.93 1645.6 1064.45 -1064.33 1505.27 
12052100 15360.1 -8390 1561 849.087 -1047.82 1348.66 
8134.5 2
12052200 15072.5 -9029.47 1635.33 782.896 -1166.73 1405.06 
12052100 15737.1 -8823.67 1587.13 761.481 -876.094 1160.77 
8135 2
12052200 15404.6 -9471.6 1631.07 670.976 -893.199 1117.15 
12052100 16140.7 -9263.67 1617.33 815.488 -888.889 1206.29 
8135.5 2
12052200 15769.1 -9851.07 1661.67 736.296 -766.599 1062.92 
12052100 16353.9 -9652.73 1689.27 430.707 -785.993 896.267 
8136 2
12052200 16131.1 -10226.3 1690.27 729.973 -756.452 1051.23 
12052100 16725.1 -9982.93 1632.13 748.253 -665.726 1001.54 
8136.5 2
12052200 16470.4 -10640.3 1709.73 684.005 -834.677 1079.14 
12052100 17168.9 -10267.2 1618.4 894.892 -573.118 1062.68 
8137 2
12052200 16803.9 -11013.6 1675.31 650.049 -727.672 975.741 
12052100 17590.1 -10653.1 1713.44 821.036 -752.29 1113.57 
8137.5 2
12052200 17203.3 -11347.3 1651.67 781.588 -653.041 1018.5 
12052100 18276.1 -10896.9 1614.8 1342.35 -476.99 1424.58 
8138 2
12052200 17638.5 -11730.3 1661 879.192 -773.737 1171.17 
12052100 18823.9 -11186.1 1536 1106.67 -584.242 1251.42 
8138.5 2
12052200 18533.6 -12034.9 1594.67 1808.35 -615.488 1910.22 
12052100 19213.3 -11617.5 1623.93 786.667 -871.65 1174.15 
8139 2
12052200 19023.5 -12307.3 1622.8 989.63 -550.168 1132.28 
12052100 19553.7 -11909.5 1641.13 687.811 -589.764 906.039 
8139.5 2
12052200 19469.9 -12607.1 1631.93 901.818 -605.791 1086.4 
12052100 19930.3 -12266.1 1671.73 760.808 -720.404 1047.76 
8140 2
12052200 19815.8 -12967.9 1664.56 675.675 -704.696 976.285 
12052100 20274.6 -12550.1 1675.62 672.445 -554.679 871.694 
8140.5 2
12052200 20129.7 -13298.9 1648 614.326 -647.611 892.635 
12052100 20703.5 -12876.1 1692.73 839.22 -637.973 1054.18 
8141 2
12052200 20474.7 -13609 1618.27 695.43 -625.269 935.192 
12052100 20932.1 -13057.1 1722.73 461.022 -365.054 588.052 
8141.5 2
12052200 20860 -13794.2 1635.8 778.451 -374.141 863.694 
12052100 21230.5 -13340.7 1658.13 602.694 -572.929 831.557 
8142 2
12052200 21196.3 -13978.3 1661.13 679.461 -371.852 774.559 
12052100 21708.4 -13444.3 1626.13 965.522 -209.158 987.917 
8142.5 2
12052200 21637.1 -14248.5 1619.2 886.922 -543.796 1040.36 
12052100 22122.3 -13703.9 1556.93 832.864 -522.468 983.176 
8143 2
12052200 22189.7 -14497.9 1533.13 1116.23 -503.838 1224.67 
12052100 22571.9 -13890 1470.6 908.283 -375.892 982.992 
8143.5 2
12052200 22686.1 -14671.5 1473.07 1002.96 -350.707 1062.51 
12052100 23093.7 -14142.3 1410.8 1054.01 -509.63 1170.75 
8144 2
12052200 23223 -14886.1 1527 1048.57 -419.124 1129.23 
12052100 23684.2 -14285.9 1508 1153.48 -280.607 1187.12 
8144.5 2
12052200 23767.3 -15102.3 1562.07 1065.1 -423.108 1146.06 
12052100 24210.6 -14410.4 1633 1030.04 -243.567 1058.44 
8145 2
12052200 24261.4 -15308.9 1623.13 998.249 -417.239 1081.94 
12052100 24789 -14590 1551.13 1168.48 -362.828 1223.52 
8145.5 2
12052200 24722 -15544.3 1611.07 930.505 -475.556 1044.98 
12052100 25204.3 -14703.4 1539.13 839.057 -229.091 869.77 
8146 2
12052200 25129.3 -15708.5 1655.07 822.896 -331.717 887.239 
12052100 25643.7 -14804.7 1476.73 887.677 -204.579 910.946 
8146.5 2
12052200 25624.9 -15847.8 1631.27 1001.21 -281.481 1040.03 
12052100 26035.7 -14981.7 1494.47 791.785 -357.71 868.838 
8147 2
12052200 26187.1 -16067.6 1623.38 1097.91 -429.224 1178.83 
12052100 26633.5 -15314.7 1525.56 1167.64 -650.301 1336.52 
8147.5 2
12052200 26808.1 -16211 1594.67 1215.4 -280.7 1247.4 
12052100 27036.5 -15508.5 1546.13 788.584 -379.216 875.026 
8148 2
12052200 27408.9 -16305.5 1684.53 1213.74 -190.842 1228.65 
12052100 27433.9 -15688 1522.8 802.963 -362.694 881.077 
8148.5 2
12052200 27855.6 -16453.3 1805.4 902.357 -298.586 950.474 
12052100 27928.8 -15894.5 1523 999.731 -417.239 1083.31 
8149 2
12052200 28371.9 -16600.3 1685.07 1042.96 -296.97 1084.42 
12052100 28337.9 -16127.6 1631.8 826.532 -470.842 951.235 
8149.5 2
12052200 28892.3 -16743.3 1661.47 1049.19 -288.441 1088.12 
12052100 28901.1 -16247.6 1654.47 1135.48 -241.935 1160.97 
8150 2
12052200 29313.9 -16947.1 1624.67 850.134 -410.887 944.223 
12052100 29403.9 -16463.4 1615.27 1013.71 -435.081 1103.13 
8150.5 2
12052200 29734.1 -17143.1 1623.12 820.565 -382.796 905.461 
12052100 29955.6 -16754.9 1609.31 1077.4 -569.287 1218.56 
8151 1
12052200 30237.9 -17246.9 1615.67 985.918 -203.017 1006.6 
8151.5 1
12052200 30913.1 -17160.1 1532.6 1364.04 175.354 1375.27 
8152 1
12052200 31480.9 -17371.7 1434.93 1147.07 -427.475 1224.13 
8152.5 1
12052200 31874.5 -17552.1 1384.2 795.152 -364.444 874.692 
8153 1
12052200 32331 -17751.1 1388.07 922.29 -402.02 1006.1 
8153.5 1
12052200 32934.8 -17924.5 1549.6 1219.8 -350.438 1269.14 
8154 1
12052200 33480.5 -18030.9 1563.12 1063.74 -207.416 1083.78 
8154.5 1
12052200 33959.7 -18112.7 1551.4 937.704 -159.94 951.246 
8155 1
12052200 34379.9 -18226.6 1580.67 849.024 -230.168 879.67 
8155.5 1
12052200 34787.5 -18356.9 1623 823.434 -263.3 864.506 
8156 1
12052200 35257.3 -18535.9 1581.93 949.091 -361.616 1015.65 
8156.5 1
12052200 35672.5 -18667.9 1569.27 838.653 -266.532 879.988 
8157 1
12052200 36076.5 -18862.1 1575.87 816.162 -392.323 905.559 
8157.5 1
12052200 36600.2 -19028.3 1526.38 1023.01 -324.699 1073.31 
8158 1
12052200 37085.9 -19262.4 1540.07 950.326 -458.097 1054.98 
8158.5 1
12052200 37555.9 -19482.3 1560.67 949.63 -444.175 1048.37 
8159 1
12052200 38043 -19686.9 1667.87 983.973 -413.333 1067.26 
8159.5 1
12052200 38538.7 -19799.6 1676.33 1001.35 -227.744 1026.92 
8160 1
12052200 38990.9 -19921.9 1638.53 913.535 -247.003 946.339 
8160.5 1
12052200 39424 -20070.6 1607.31 845.964 -290.422 894.427 
8161 1
12052200 39683.8 -20275.3 1577.87 508.415 -400.595 647.273 
8161.5 1
12052200 40066.6 -20439.5 1565.47 773.333 -331.852 841.528 
8162 1
12052200 40903.7 -20897.9 1555.6 1691.04 -925.926 1927.94 
8162.5 1
12052200 41570.2 -21312.1 1605 1346.53 -836.902 1585.42 
8163 1
12052200 41582.3 -21634.5 1608.53 24.5118 -651.313 651.774 
8163.5 1
12052200 41940.5 -21960 1598.53 723.636 -657.508 977.736 
8164 1
12052200 42529.1 -22094.5 1581.19 1149.59 -262.695 1179.23 
8164.5 1
12052200 43028.7 -22367.4 1557.27 977.707 -534.051 1114.06 
8165 1
12052200 43457.3 -22691.9 1574.6 865.859 -655.623 1086.07 
8165.5 1
12052200 43951.7 -22984.4 1567.93 998.788 -590.842 1160.46 
8166 1
12052200 44394.6 -23103.1 1588 894.68 -239.731 926.242 
8166.5 1
12052200 44835.1 -23273.5 1584.6 889.832 -344.377 954.147 
8167 1
12052200 45319 -23389.7 1593.56 945.182 -226.864 972.027 
8167.5 1
12052200 45737.9 -23401.5 1633.33 819.83 -23.0512 820.154 
8168 1
12052200 46166.4 -23470.7 1717.8 865.589 -139.933 876.827 
8168.5 1
12052200 46586.1 -23516.5 1756.2 847.811 -92.5253 852.845 
8169 1
12052200 46950.5 -23999.2 1731.67 736.162 -975.084 1221.77 
8169.5 1
12052200 47230 -24275.9 1726.53 564.714 -558.923 794.541 
