# Supplementary material for: Intrinsic group behaviour: Dependence of pedestrian dyad dynamics on principal social and personal features
Source: PLoS One. 2017 Nov 2;12(11):e0187253. doi: 10.1371/journal.pone.0187253 (PMC5667819; doi:10.1371/journal.pone.0187253)
Supplement: S1 Data Set — (ZIP) [file pone.0187253.s001.zip › set/trajectories/traj_2_0508_43.dat]

2 12044300 12044500 0 0 0 1 0 1 0 20 20 20 1607.68 1607.87 1607.48
8083.5 1
12044300 6129.33 2164.83 1392.17 0 0 0 
8084 1
12044300 6336.07 1666.73 1471.13 597.495 -1439.6 1558.66 
8084.5 1
12044300 6669.13 1052.6 1510.8 672.862 -1240.67 1411.39 
8085 2
12044500 6163.69 535.077 1514.62 0 0 0 
12044300 6965.67 702 1503.53 599.057 -708.283 927.65 
8085.5 2
12044500 6551.6 7 1479.07 839.627 -1143.02 1418.27 
12044300 7255.8 261.733 1531.07 586.128 -889.428 1065.19 
8086 2
12044500 6836.53 -568.933 1525.6 575.623 -1163.5 1298.11 
12044300 7566 -383.933 1529.53 626.667 -1304.38 1447.1 
8086.5 2
12044500 7228.12 -1045.06 1567.88 764.827 -929.94 1204.06 
12044300 8012.19 -946.125 1536.44 871.46 -1098.03 1401.83 
8087 2
12044500 7526.27 -1470.07 1511.07 583.447 -831.711 1015.95 
12044300 8229.13 -1365.4 1560.13 424.552 -820.499 923.83 
8087.5 2
12044500 7815.07 -2043.27 1548.07 583.434 -1157.98 1296.65 
12044300 8551.13 -1888.27 1573.33 650.505 -1056.3 1240.53 
8088 2
12044500 8238.73 -2496.07 1553.2 855.892 -914.747 1252.72 
12044300 8848.53 -2435.33 1609.4 600.808 -1105.19 1257.94 
8088.5 2
12044500 8673.73 -2921.33 1529.33 878.788 -859.125 1228.97 
12044300 9320.53 -2783.2 1590.73 953.535 -702.761 1184.53 
8089 2
12044500 9035.53 -3379.47 1529.47 730.909 -925.522 1179.33 
12044300 9669.27 -3241.4 1565.27 704.512 -925.657 1163.26 
8089.5 2
12044500 9393.06 -3810.62 1524.62 698.299 -842.106 1093.97 
12044300 10078.8 -3688.38 1554.69 799.772 -872.998 1183.96 
8090 2
12044500 9788.07 -4240.53 1515 773.002 -841.308 1142.51 
12044300 10453.4 -4103.27 1504.4 733.17 -811.921 1093.96 
8090.5 2
12044500 10148.1 -4630.2 1464.33 727.273 -787.205 1071.74 
12044300 10853.9 -4414.4 1499.6 809.158 -628.552 1024.6 
8091 2
12044500 10533.9 -5090.33 1462.33 779.529 -929.562 1213.16 
12044300 11270.3 -4715.93 1487.4 841.212 -609.158 1038.61 
8091.5 2
12044500 10876.1 -5461 1476.67 691.313 -748.822 1019.14 
12044300 11701.9 -5099.4 1528.93 871.919 -774.68 1166.35 
8092 2
12044500 11386.2 -5860 1533.27 1030.44 -806.061 1308.26 
12044300 12099.8 -5662.33 1505 803.771 -1137.24 1392.61 
8092.5 2
12044500 11820.3 -6322.13 1478.93 877.037 -933.603 1280.94 
12044300 12493.3 -6083 1537.27 794.882 -849.832 1163.64 
8093 2
12044500 12252.8 -6751.94 1538 844.564 -839.461 1190.79 
12044300 12894.6 -6538.75 1575.31 783.903 -890.137 1186.11 
8093.5 2
12044500 12672.3 -7194.8 1585.87 820.972 -866.659 1193.77 
12044300 13219.3 -6896.13 1594 635.307 -699.38 944.853 
8094 2
12044500 13030.7 -7564.8 1675.53 724.175 -747.475 1040.74 
12044300 13560.7 -7276.13 1561.53 689.697 -767.677 1031.99 
8094.5 2
12044500 13377.7 -7964.33 1597.6 700.875 -807.138 1068.97 
12044300 13874.7 -7635.67 1555.47 634.343 -726.33 964.337 
8095 2
12044500 13746.5 -8365.13 1577.6 745.185 -809.697 1100.41 
12044300 14211.3 -7961.8 1552.07 680 -658.855 946.832 
8095.5 2
12044500 14115.7 -8834 1529.33 745.724 -947.205 1205.53 
12044300 14784.5 -8671.4 1512 1158.11 -1433.54 1842.89 
8096 2
12044500 14517.6 -9442.73 1580.27 808.719 -1224.82 1467.72 
12044300 15248.9 -9172.13 1569.87 934.272 -1007.51 1374.02 
8096.5 2
12044500 14894 -10031.1 1642.75 735.156 -1149.08 1364.13 
12044300 15471.8 -9635.25 1693.5 435.441 -904.525 1003.88 
8097 2
12044500 15174 -10486.7 1669.13 547.945 -891.724 1046.62 
12044300 15858.3 -10105.7 1663.6 756.27 -920.711 1191.49 
8097.5 2
12044500 15471.9 -10837 1641.87 601.751 -707.609 928.878 
12044300 16204.3 -10454.7 1646.4 698.99 -704.916 992.72 
8098 2
12044500 15857.3 -11261.5 1626.13 778.721 -857.643 1158.43 
12044300 16623.9 -10762.3 1629.07 847.811 -621.549 1051.24 
8098.5 2
12044500 16278.4 -11598.6 1635.13 850.64 -680.943 1089.62 
12044300 17017.3 -11102.1 1582.2 794.747 -686.465 1050.17 
8099 2
12044500 16763.3 -11902 1567.13 979.529 -612.929 1155.49 
12044300 17525.5 -11425 1578.67 1026.53 -652.256 1216.23 
8099.5 2
12044500 17522.1 -12280.9 1455.75 1482.15 -740.112 1656.66 
12044300 18277.9 -11717.4 1574.25 1469.55 -571.167 1576.64 
8100 2
12044500 18150.1 -12564.9 1494.33 1228.85 -555.765 1348.68 
12044300 19055.5 -12060.5 1580.73 1521.84 -671.29 1663.31 
8100.5 2
12044500 18726.1 -12780.3 1554.93 1163.77 -435.017 1242.42 
12044300 19505 -12338.2 1614.2 908.013 -561.077 1067.38 
8101 2
12044500 19264.7 -13088 1643.47 1088.08 -621.684 1253.16 
12044300 19851.7 -12529.5 1572.8 700.471 -386.532 800.042 
8101.5 2
12044500 19622.8 -13348.4 1603.6 723.367 -526.061 894.427 
12044300 20225.9 -12886.5 1538.4 755.825 -721.212 1044.71 
8102 2
12044500 20014.4 -13653 1580.2 791.111 -615.354 1002.26 
12044300 20586.5 -13247.2 1544.87 728.62 -728.62 1030.42 
8102.5 2
12044500 20449.9 -13929.9 1570.73 879.731 -559.327 1042.48 
12044300 21011 -13513.8 1544.2 857.508 -538.586 1012.62 
8103 2
12044500 20916.1 -14178.8 1589.38 910.661 -486.1 1032.28 
12044300 21501.4 -13749.8 1517.81 957.886 -460.962 1063.03 
8103.5 2
12044500 21338.3 -14398.5 1547.2 826.239 -430.104 931.483 
12044300 21958.7 -14071.7 1488.27 894.904 -629.982 1094.41 
8104 2
12044500 21869.5 -14703 1479.93 1073.13 -615.084 1236.91 
12044300 22443.5 -14368.5 1464.47 979.394 -599.596 1148.36 
8104.5 2
12044500 22371.9 -15026.8 1408.8 1014.95 -654.141 1207.49 
12044300 23018.3 -14538.7 1432.33 1161.21 -343.838 1211.05 
8105 2
12044500 22966.4 -15266.6 1467.33 1200.94 -484.444 1294.97 
12044300 23651.3 -14718.4 1471.73 1278.65 -362.963 1329.17 
8105.5 2
12044500 23513.3 -15526.6 1513.87 1104.92 -525.253 1223.41 
12044300 24209 -14969.3 1489 1126.73 -506.936 1235.52 
8106 2
12044500 23904.1 -15699.3 1488 789.495 -348.822 863.122 
12044300 24670.6 -15175.9 1509.27 932.525 -417.374 1021.67 
8106.5 2
12044500 24378.3 -15950.3 1557.88 926.131 -490.324 1047.92 
12044300 25180.9 -15420.7 1553.44 996.753 -478.035 1105.46 
8107 2
12044500 24894.5 -16191.3 1557 1010.09 -471.535 1114.73 
12044300 25598.1 -15766.4 1598.6 816.43 -676.541 1060.31 
8107.5 2
12044500 25344.3 -16443.6 1519.4 908.687 -509.764 1041.91 
12044300 26037.5 -16132.5 1583.8 887.677 -739.663 1155.45 
8108 2
12044500 25823.2 -16803.9 1525.8 967.542 -727.811 1210.72 
12044300 26525.1 -16517 1583.53 985.051 -776.7 1254.43 
8108.5 2
12044500 26561.1 -17147.3 1544.73 1490.77 -693.737 1644.29 
12044300 27165.2 -16612.1 1600.4 1293.06 -192.054 1307.25 
8109 2
12044500 27094.1 -17437.5 1552.4 1076.63 -586.397 1225.97 
12044300 27777.2 -16817.8 1611.27 1236.36 -415.623 1304.35 
8109.5 2
12044500 27635.9 -17712.3 1646.94 1058.34 -536.678 1186.64 
12044300 28220.2 -16955.9 1595.19 865.21 -269.8 906.3 
8110 2
12044500 27987.9 -17917.6 1528.8 688.707 -401.737 797.314 
12044300 28683.9 -17236.7 1564.87 907.526 -549.503 1060.92 
8110.5 2
12044500 28483.7 -18212.3 1621.47 1001.62 -595.421 1165.23 
12044300 29171.7 -17469 1560.8 985.32 -469.226 1091.34 
8111 2
12044500 29141.9 -18307.1 1535.4 1329.7 -191.38 1343.4 
12044300 29663.1 -17709.1 1531.4 992.727 -484.983 1104.86 
8111.5 2
12044500 29712.8 -18593.9 1457.53 1153.4 -579.529 1290.81 
12044300 30220.7 -17980.7 1452.2 1126.6 -548.822 1253.17 
8112 2
12044500 30293.5 -18806.9 1346.6 1173.2 -430.303 1249.62 
12044300 30822.3 -18333.7 1356.53 1215.22 -713.131 1409.01 
8112.5 2
12044500 30803.3 -19088.6 1238.73 1029.76 -569.024 1176.52 
12044300 31410.8 -18638.2 1238.93 1188.96 -615.084 1338.64 
8113 2
12044500 31424.5 -19293.4 1268 1213.35 -400.073 1277.6 
12044300 31893.7 -18862.1 1169.75 943.14 -437.231 1039.56 
8113.5 2
12044500 31988.6 -19456.7 1194.53 1103.91 -319.561 1149.24 
12044300 32527.5 -18893.2 1349.13 1240.4 -60.9344 1241.9 
8114 2
12044500 32446.1 -19602.1 1131.6 924.175 -293.737 969.733 
12044300 33285.3 -19045 1514.13 1530.77 -306.667 1561.19 
8114.5 2
12044500 33082.9 -19809.3 1363.47 1286.46 -418.451 1352.81 
12044300 33793.5 -19224.7 1578.93 1026.8 -362.963 1089.07 
8115 2
12044500 33731.7 -19865.5 1617.8 1310.84 -113.535 1315.75 
12044300 34429.9 -19330.5 1575.2 1285.52 -213.872 1303.19 
8115.5 2
12044500 34223.5 -20032.5 1582.13 993.401 -337.508 1049.17 
12044300 34907.2 -19438.5 1600.07 964.31 -218.047 988.655 
8116 2
12044500 34796.7 -20176.8 1528.06 1119.57 -281.795 1154.49 
12044300 35459 -19648.6 1562.12 1077.73 -410.465 1153.25 
8116.5 2
12044500 35361.5 -20317.3 1496.2 1105.24 -274.861 1138.91 
12044300 36145.6 -19864.2 1552.8 1343.64 -421.869 1408.31 
8117 2
12044500 35973.5 -20521.9 1493.47 1236.5 -413.333 1303.75 
12044300 36723.7 -20020.3 1553.47 1167.81 -315.286 1209.62 
8117.5 2
12044500 36570.7 -20650.9 1616.8 1206.46 -260.606 1234.29 
12044300 37227.6 -20236.7 1593.93 1018.05 -437.172 1107.94 
8118 2
12044500 37043.7 -20772 1622.33 955.421 -244.714 986.263 
12044300 37726.2 -20332.5 1662.93 1007.27 -193.67 1025.72 
8118.5 2
12044500 37570.2 -21042.3 1628.8 1063.7 -545.993 1195.65 
12044300 38262.7 -20430.6 1674.93 1083.91 -198.114 1101.86 
8119 2
12044500 38070.5 -21193.8 1673.47 1010.77 -306.128 1056.12 
12044300 38697.9 -20585.3 1685.67 879.192 -312.593 933.109 
8119.5 2
12044500 38559.9 -21404.6 1693.12 953.882 -410.843 1038.6 
12044300 39205.2 -20879.7 1687 988.921 -573.79 1143.33 
8120 2
12044500 39042.6 -21588 1714.2 942.822 -358.276 1008.6 
12044300 39660.1 -21088.7 1655.6 888.314 -408.293 977.652 
8120.5 2
12044500 39591.3 -21704.9 1727.67 1108.42 -236.094 1133.28 
12044300 40119.7 -21339.8 1569.2 928.485 -507.205 1057.99 
8121 2
12044500 40044.8 -21897 1679.4 916.229 -388.148 995.055 
12044300 40787.7 -21779.3 1546.93 1349.63 -887.811 1615.46 
8121.5 2
12044500 40777.7 -22399.9 1562.27 1480.54 -1015.89 1795.56 
12044300 41366.9 -22095.8 1542.67 1170.1 -639.461 1333.43 
8122 2
12044500 41315.1 -22620.4 1539.87 1085.79 -445.522 1173.64 
12044300 41905.8 -22180.8 1535.93 1088.62 -171.717 1102.08 
8122.5 2
12044500 41824.7 -22830.7 1515.6 1029.49 -424.916 1113.74 
12044300 42395.2 -22363.6 1545.93 988.687 -369.293 1055.4 
8123 2
12044500 42383.9 -22960.6 1502.5 1090.07 -253.078 1119.06 
12044300 43070.6 -22461.7 1520.94 1316.5 -191.204 1330.31 
8123.5 2
12044500 43022.9 -23038.1 1503.93 1247.91 -151.375 1257.06 
12044300 43702.9 -22700.4 1514.8 1235.1 -466.235 1320.17 
8124 2
12044500 43595.8 -23167.3 1531.6 1157.44 -261.01 1186.51 
12044300 44347.9 -22966.3 1568.53 1302.9 -537.239 1409.31 
8124.5 2
12044500 44246.2 -23479 1595.13 1313.94 -629.764 1457.07 
12044300 44757.9 -23173.7 1550.4 828.283 -418.855 928.166 
8125 2
12044500 44727.8 -23672.3 1557.6 970.968 -389.651 1046.23 
12044300 45191 -23161.9 1545.13 873.253 23.7903 873.577 
8125.5 2
12044500 45229.1 -23807.2 1556.53 1012.66 -272.593 1048.71 
12044300 45911.8 -23047.8 1605.13 1456.16 230.438 1474.28 
8126 2
12044500 45736.4 -23869.8 1569.4 1024.92 -126.465 1032.69 
12044300 46387.9 -22915.7 1674.47 961.886 266.801 998.202 
8126.5 2
12044500 46141.9 -24068.9 1562.25 791.943 -388.94 882.298 
12044300 46788.5 -23038.5 1668.06 782.357 -239.779 818.276 
8127 2
12044500 46541.6 -24018.3 1645.67 782.241 99.0297 788.484 
12044300 47151.4 -23289.8 1674.07 710.176 -491.781 863.828 
8127.5 2
12044500 46951.9 -24060.1 1631.13 828.822 -84.4444 833.112 
12044300 47371 -23590.9 1677.13 443.636 -608.35 752.93 
8128 1
12044300 47502.1 -23886.4 1679.8 264.247 -595.699 651.678 
