# Supplementary material for: Intrinsic group behaviour: Dependence of pedestrian dyad dynamics on principal social and personal features
Source: PLoS One. 2017 Nov 2;12(11):e0187253. doi: 10.1371/journal.pone.0187253 (PMC5667819; doi:10.1371/journal.pone.0187253)
Supplement: S1 Data Set — (ZIP) [file pone.0187253.s001.zip › set/trajectories/traj_2_0508_42.dat]

2 12034800 12034600 0 1 0 0 2 0 1 35 30 40 1799.59 1851.87 1747.32
8026 1
12034600 7038 3409 1723 0 0 0 
8026.5 1
12034600 7041.73 3164.2 1723 14.1414 -927.273 927.381 
8027 1
12034600 7420.4 2509.6 1723 764.983 -1322.42 1527.75 
8027.5 1
12034600 7501 2023.87 1718.07 162.828 -981.279 994.697 
8028 2
12034800 8448.67 1256.67 1531.67 0 0 0 
12034600 7554.67 1338.87 1702.93 108.418 -1383.84 1388.08 
8028.5 2
12034800 8664.4 956.267 1512.8 623.507 -868.208 1068.9 
12034600 7658.53 576.867 1739.87 209.832 -1539.39 1553.63 
8029 2
12034800 8923.93 342.067 1533.33 524.31 -1240.81 1347.04 
12034600 7890.27 -110.533 1739.8 468.148 -1388.69 1465.47 
8029.5 2
12034800 8942.31 -204.5 1598.75 35.8968 -1067.51 1068.12 
12034600 8123.69 -791.562 1745.25 455.9 -1330.14 1406.1 
8030 2
12034800 9314.4 -1040.93 1652.53 726.733 -1633.66 1788.01 
12034600 8468.13 -1387.93 1774.33 672.746 -1164.79 1345.11 
8030.5 2
12034800 9955.47 -1613.27 1684 1295.08 -1156.23 1736.12 
12034600 8952.07 -2031 1820 977.643 -1299.12 1625.89 
8031 2
12034800 10329.5 -2141 1718.27 755.69 -1066.13 1306.79 
12034600 9472.8 -2563.8 1809.27 1051.99 -1076.36 1505.07 
8031.5 2
12034800 10747.9 -2702.4 1733.13 845.253 -1134.14 1414.47 
12034600 9883.07 -3101.27 1802.6 828.822 -1085.79 1365.98 
8032 2
12034800 11119.7 -3163.47 1697.6 750.976 -931.448 1196.48 
12034600 10396.7 -3663.6 1819.87 1037.58 -1136.03 1538.54 
8032.5 2
12034800 11508.2 -3416.31 1601.81 758.952 -493.84 905.475 
12034600 10839 -4123.81 1757.44 863.932 -898.853 1246.72 
8033 2
12034800 11887.3 -4133.13 1715.2 741.846 -1402.78 1586.86 
12034600 11307.9 -4545.8 1771.47 917.678 -825.807 1234.54 
8033.5 2
12034800 12278.5 -4490.73 1709.53 788.71 -720.968 1068.58 
12034600 11742.9 -5105.73 1825 877.016 -1128.9 1429.53 
8034 2
12034800 12719.3 -5162.47 1672.93 890.505 -1357.04 1623.13 
12034600 12146.5 -5743.33 1789.13 815.354 -1288.08 1524.45 
8034.5 2
12034800 13275.5 -5715.67 1682.87 1123.64 -1117.58 1584.78 
12034600 12574 -6377.13 1797.53 863.569 -1280.4 1544.4 
8035 2
12034800 13711.2 -6124.4 1679.07 880.135 -825.724 1206.84 
12034600 13036.4 -6901.8 1890.47 934.141 -1059.93 1412.83 
8035.5 2
12034800 14168.3 -6471.4 1687.13 923.367 -701.01 1159.32 
12034600 13431.5 -7335.33 1847.67 798.114 -875.825 1184.93 
8036 2
12034800 14685.8 -7046.56 1723.44 1010.71 -1123.36 1511.12 
12034600 13951.4 -7737.06 1823.5 1015.45 -784.627 1283.27 
8036.5 2
12034800 15195.5 -7617.73 1686.47 997.489 -1117.75 1498.12 
12034600 14564.3 -8163.33 1810.4 1199.53 -834.189 1461.07 
8037 2
12034800 15637.1 -8222.4 1699.93 890.457 -1219.09 1509.66 
12034600 15089.3 -8753.93 1771.4 1058.33 -1190.73 1593.08 
8037.5 2
12034800 16019.3 -8669.13 1681.93 767.336 -897.055 1180.47 
12034600 15598.1 -9261.33 1814 1021.69 -1018.88 1442.9 
8038 2
12034800 16389.9 -9164.07 1710.87 748.822 -999.865 1249.19 
12034600 16001.3 -9747.87 1823.93 814.545 -982.896 1276.55 
8038.5 2
12034800 16811.6 -9722.73 1794.4 851.852 -1128.62 1414.01 
12034600 16426.5 -10354.7 1872.07 858.99 -1225.86 1496.86 
8039 2
12034800 17272.8 -10165.2 1820.47 931.717 -893.872 1291.16 
12034600 16792.3 -10689.9 1846.93 739.125 -677.172 1002.43 
8039.5 2
12034800 17774.3 -10591.6 1816.67 1013.06 -861.414 1329.79 
12034600 17462.9 -11190.1 1872.67 1354.61 -1010.51 1690 
8040 2
12034800 18645.4 -10922.6 1699.88 1701.38 -646.411 1820.04 
12034600 18280.4 -11507.5 1790.69 1596.7 -619.987 1712.84 
8040.5 2
12034800 19220.9 -11332.3 1701.8 1126.21 -801.769 1382.45 
12034600 18826.9 -12026.3 1783.73 1069.59 -1015.33 1474.76 
8041 2
12034800 19700.2 -11633.7 1760.6 968.35 -609.024 1143.95 
12034600 19353.9 -12418.2 1814.67 1064.51 -791.65 1326.61 
8041.5 2
12034800 20202.4 -11993.5 1774.47 1014.55 -726.869 1248.05 
12034600 19875.6 -12756.1 1827.13 1054.01 -682.559 1255.71 
8042 2
12034800 20740.3 -12408.5 1798 1086.73 -838.249 1372.46 
12034600 20364.1 -13104.1 1882.6 986.936 -703.03 1211.73 
8042.5 2
12034800 21102.9 -12715.3 1803.4 732.525 -619.798 959.553 
12034600 20898.3 -13426.3 1843 1079.06 -650.909 1260.18 
8043 2
12034800 21525 -13048.5 1741.75 824.349 -650.846 1050.31 
12034600 21247.2 -13615.6 1865.81 681.486 -369.84 775.374 
8043.5 2
12034800 22097.3 -13285 1742.87 1119.9 -462.818 1211.76 
12034600 21826.4 -13912.9 1830.87 1133.49 -581.817 1274.09 
8044 2
12034800 22740.8 -13662.7 1646 1300.07 -762.963 1507.41 
12034600 22437.9 -14227.4 1705.47 1235.29 -635.286 1389.07 
8044.5 2
12034800 23409.7 -13895.4 1546.67 1351.38 -470.168 1430.83 
12034600 23171.9 -14524.8 1748.47 1482.96 -600.808 1600.05 
8045 2
12034800 24081.7 -14133 1656 1357.58 -480 1439.93 
12034600 23794.4 -14784.9 1827.53 1257.51 -525.522 1362.9 
8045.5 2
12034800 24643 -14407.9 1710.13 1133.87 -555.286 1262.54 
12034600 24310.1 -14999.5 1765.87 1041.75 -433.401 1128.31 
8046 2
12034800 25180.7 -14661.3 1721.27 1086.2 -511.919 1200.78 
12034600 24847.7 -15274.3 1760.73 1086.2 -555.152 1219.84 
8046.5 2
12034800 25811.5 -14835.8 1683.25 1232.1 -340.788 1278.36 
12034600 25308.8 -15634.7 1809.44 900.545 -703.947 1143.03 
8047 2
12034800 26316.6 -15094.5 1650.33 988.454 -506.295 1110.57 
12034600 25877.2 -15985.3 1746.13 1112.3 -686.195 1306.94 
8047.5 2
12034800 26966.9 -15431 1648.93 1313.67 -679.865 1479.17 
12034600 26607.5 -16249.3 1764.8 1475.29 -533.199 1568.68 
8048 2
12034800 27581.2 -15801.5 1701.47 1241.08 -748.552 1449.35 
12034600 27305.9 -16504.8 1737.53 1411.04 -516.229 1502.51 
8048.5 2
12034800 28260.1 -16186 1726.53 1371.45 -776.7 1576.11 
12034600 28009.2 -16694.9 1869.53 1420.74 -383.973 1471.71 
8049 2
12034800 28859.9 -16379.3 1771.2 1211.85 -390.572 1273.24 
12034600 28530 -16875.3 1905.67 1052.12 -364.579 1113.5 
8049.5 2
12034800 29400.1 -16622.6 1773.81 1055.06 -475.057 1157.08 
12034600 29047.8 -17118 1822.06 1011.23 -473.958 1116.79 
8050 2
12034800 30001.3 -16768.4 1802.6 1176.53 -285.396 1210.65 
12034600 29678.4 -17334 1888.93 1234.15 -422.701 1304.53 
8050.5 2
12034800 30645.9 -16870.9 1673.33 1302.22 -207.003 1318.57 
12034600 30418.6 -17527.2 1768.2 1495.35 -390.303 1545.45 
8051 2
12034800 31306.8 -17077.5 1610 1335.08 -417.508 1398.84 
12034600 31056.2 -17840.5 1641.27 1288.08 -632.997 1435.21 
8051.5 2
12034800 32034.9 -17491.9 1675.87 1470.84 -837.037 1692.34 
12034600 31648.6 -18119.7 1543.73 1196.77 -563.906 1322.97 
8052 2
12034800 32801.3 -17737.5 1681.33 1548.28 -496.296 1625.88 
12034600 32352.1 -18331.5 1513.33 1421.28 -427.879 1484.29 
8052.5 2
12034800 33558 -17824.5 1704.6 1528.75 -175.758 1538.82 
12034600 33224.1 -18571.5 1780.2 1761.48 -484.848 1826.99 
8053 2
12034800 34184.4 -18005.2 1691.44 1223.51 -352.84 1273.37 
12034600 33895 -18712.2 1789 1310.42 -274.967 1338.95 
8053.5 2
12034800 34791.4 -18190.5 1734.07 1187.79 -362.582 1241.9 
12034600 34575.9 -18821.3 1864.4 1332.55 -213.47 1349.54 
8054 2
12034800 35378.4 -18394.7 1757.73 1185.86 -412.525 1255.56 
12034600 35084 -18991.1 1874.6 1026.4 -343.03 1082.2 
8054.5 2
12034800 35922.7 -18554.2 1721.6 1099.53 -322.29 1145.79 
12034600 35795.7 -19169.6 1870.8 1437.71 -360.539 1482.23 
8055 2
12034800 36564.6 -18745.9 1694.87 1296.84 -387.34 1353.45 
12034600 36404.3 -19441.7 1795.33 1229.49 -549.63 1346.76 
8055.5 2
12034800 37346 -18902.1 1737.33 1578.59 -315.556 1609.82 
12034600 36982.3 -19775 1824.27 1167.81 -673.401 1348.05 
8056 2
12034800 37963.9 -19167.4 1722.2 1248.22 -535.892 1358.39 
12034600 37556.9 -19991.1 1908.93 1160.67 -436.498 1240.04 
8056.5 2
12034800 38597.8 -19356.8 1712.88 1238.05 -369.824 1292.11 
12034600 38394.3 -20204.8 1932.62 1635.64 -417.472 1688.07 
8057 2
12034800 39230.8 -19642.3 1722.13 1238.85 -558.871 1359.07 
12034600 39023.6 -20481.3 1921.07 1231.48 -541.137 1345.13 
8057.5 2
12034800 39889.5 -19961.3 1682.47 1330.77 -644.444 1478.6 
12034600 39523 -20670.6 1875.4 1008.89 -382.357 1078.91 
8058 2
12034800 40567.8 -20340.2 1668.93 1370.24 -765.387 1569.51 
12034600 40129.1 -20923.3 1754.6 1224.51 -510.572 1326.69 
8058.5 2
12034800 41340.3 -20779.9 1774.53 1560.54 -888.215 1795.61 
12034600 40775.4 -21064.1 1681.47 1305.59 -284.31 1336.19 
8059 2
12034800 41779.1 -20656.9 1697.93 886.599 248.485 920.762 
12034600 41367.1 -21286.4 1698.27 1195.42 -449.158 1277.02 
8059.5 2
12034800 42220.1 -20765.6 1685.75 861.312 -212.419 887.119 
12034600 42157.8 -21686.1 1752 1544.17 -780.713 1730.31 
8060 2
12034800 43011.6 -21204.3 1676.93 1548.87 -858.529 1770.9 
12034600 42875.5 -22082.9 1773.33 1404.66 -776.402 1604.96 
8060.5 2
12034800 43748.2 -21726.1 1658.73 1488.08 -1054.01 1823.54 
12034600 43421.1 -22389 1764.4 1102.22 -618.451 1263.87 
8061 2
12034800 44309.7 -21841.5 1700.47 1134.28 -233.131 1157.99 
12034600 44003.3 -22560.7 1858.07 1176.16 -346.936 1226.26 
8061.5 2
12034800 44982.6 -22154.5 1709.67 1359.46 -632.323 1499.32 
12034600 44733.7 -22961.7 1750.2 1475.56 -810.101 1683.31 
8062 2
12034800 45692.3 -22379.1 1765.27 1430.78 -452.957 1500.77 
12034600 45330.1 -23146.4 1788.27 1202.42 -372.312 1258.74 
8062.5 2
12034800 46120.2 -22503.5 1769.07 864.512 -251.313 900.299 
12034600 45723.4 -23395.6 1810.73 794.478 -503.434 940.554 
8063 2
12034800 46610 -22748.2 1804 956.641 -477.84 1069.34 
12034600 46260.1 -23911.8 1822.62 1048.29 -1008.11 1454.37 
8063.5 2
12034800 47086.7 -22884.2 1722.47 932.942 -266.169 970.168 
12034600 46869.4 -23535.5 1868.6 1192.32 736.367 1401.38 
8064 2
12034800 47315.5 -23318.8 1722.73 462.222 -877.98 992.219 
12034600 47325.5 -24256.9 1833.47 921.481 -1457.37 1724.26 
