# Supplementary material for: Intrinsic group behaviour: Dependence of pedestrian dyad dynamics on principal social and personal features
Source: PLoS One. 2017 Nov 2;12(11):e0187253. doi: 10.1371/journal.pone.0187253 (PMC5667819; doi:10.1371/journal.pone.0187253)
Supplement: S1 Data Set — (ZIP) [file pone.0187253.s001.zip › set/trajectories/traj_2_0508_41.dat]

2 12015301 12015400 0 0 0 1 2 1 0 60 60 60 1675.24 1689.76 1660.73
7913.5 1
12015301 43864 -22285 1563.5 0 0 0 
7914 2
12015400 43541.4 -23017.8 1332.23 0 0 0 
12015301 43444.7 -22123.5 1649.87 -1497.62 576.667 1604.81 
7914.5 2
12015400 42537.5 -22815.1 1481.73 -2172.84 438.917 2216.73 
12015301 42767.7 -21862.8 1709.53 -1367.68 526.734 1465.6 
7915 2
12015400 41548.9 -22928.9 1631.13 -1997.17 -229.899 2010.36 
12015301 42098.7 -21503.9 1763.27 -1351.38 724.983 1533.57 
7915.5 2
12015400 40848.5 -22320.7 1648.13 -1414.95 1228.69 1873.97 
12015301 41503.5 -21299 1759.87 -1202.42 414.007 1271.7 
7916 2
12015400 40439.5 -21897.3 1619.53 -826.397 855.354 1189.35 
12015301 40633.5 -21085.2 1692.6 -1757.71 431.919 1810 
7916.5 2
12015400 39862.1 -21763.7 1676.73 -1166.46 269.764 1197.25 
12015301 39978.9 -20855.8 1695.6 -1322.42 463.434 1401.28 
7917 2
12015400 39232.2 -21371.8 1796.25 -1230.11 765.47 1448.83 
12015301 39277.4 -20574.6 1757 -1369.98 549.292 1476 
7917.5 2
12015400 38576.1 -21171.3 1825.53 -1281.61 391.561 1340.09 
12015301 38602.9 -20365.1 1785.27 -1317.39 409.041 1379.43 
7918 2
12015400 37981.7 -21038.3 1771.4 -1200.81 268.822 1230.53 
12015301 38059.5 -20218.3 1773.4 -1097.91 296.566 1137.26 
7918.5 2
12015400 37377.1 -20872.4 1726.07 -1221.28 335.084 1266.41 
12015301 37357.9 -20084.8 1758.2 -1417.24 269.764 1442.68 
7919 2
12015400 36727.3 -20737.7 1674.87 -1312.73 272.189 1340.65 
12015301 36641.3 -19838.9 1726.67 -1447.68 496.835 1530.56 
7919.5 2
12015400 36233.5 -20525.8 1675.67 -997.576 428.013 1085.52 
12015301 35975.6 -19640.9 1688.47 -1344.92 399.865 1403.1 
7920 2
12015400 35359.3 -20361.3 1624.56 -1707.46 321.265 1737.42 
12015301 35242.4 -19397.2 1740.12 -1431.96 475.944 1508.98 
7920.5 2
12015400 34546 -20123.3 1652.13 -1591.61 465.713 1658.35 
12015301 34695.9 -19236.1 1702.87 -1069.61 315.297 1115.11 
7921 2
12015400 33930.3 -19990.8 1659.6 -1243.77 267.744 1272.26 
12015301 34046.5 -19006.9 1648.4 -1311.78 463.165 1391.15 
7921.5 2
12015400 33346.6 -19826.3 1661.2 -1179.26 332.391 1225.21 
12015301 33464.6 -18772.6 1610.53 -1175.62 473.266 1267.31 
7922 2
12015400 32750.3 -19765.6 1618.27 -1204.71 122.559 1210.93 
12015301 32736.3 -18659.7 1603.73 -1471.25 228.013 1488.81 
7922.5 2
12015400 32017.7 -19484.5 1566.87 -1479.87 567.811 1585.06 
12015301 32042.8 -18435.7 1574.53 -1401.08 452.525 1472.34 
7923 2
12015400 31114.9 -19192.5 1373 -1823.97 589.899 1916.99 
12015301 31247.6 -18316.3 1489.6 -1606.46 241.347 1624.49 
7923.5 2
12015400 30538.9 -18874.9 1235.94 -1124.98 620.426 1284.72 
12015301 30260 -18074.9 1449.56 -1928.91 471.468 1985.69 
7924 2
12015400 29718.5 -18686.7 1322.07 -1605.37 368.183 1647.04 
12015301 29617.4 -17832.2 1508.93 -1257.53 474.902 1344.22 
7924.5 2
12015400 29013.5 -18418.1 1443.4 -1424.38 542.761 1524.28 
12015301 28950.5 -17678.7 1612.73 -1347.34 310.168 1382.58 
7925 2
12015400 28320 -18156.5 1557.6 -1400.94 528.485 1497.31 
12015301 28293 -17433.2 1614.07 -1328.22 495.892 1417.77 
7925.5 2
12015400 27515 -18125.7 1603.93 -1619.72 61.9718 1620.9 
12015301 27615.7 -17403.3 1641.53 -1362.84 60.0939 1364.17 
7926 2
12015400 26877.1 -17846.2 1625.93 -1286.02 563.441 1404.04 
12015301 27036.1 -17225 1652.87 -1168.55 359.543 1222.61 
7926.5 2
12015400 26257.3 -17723.8 1596.67 -1252.12 247.273 1276.3 
12015301 26382.1 -17087.7 1642.87 -1321.08 277.441 1349.9 
7927 2
12015400 25541.2 -17469.4 1565.69 -1398.6 496.924 1484.26 
12015301 25651 -16803.9 1633.81 -1427.99 554.159 1531.75 
7927.5 2
12015400 24830.1 -17164.3 1641.27 -1391.75 596.95 1514.37 
12015301 24944.9 -16502.4 1648.27 -1381.87 590.093 1502.59 
7928 2
12015400 24130.1 -16885.9 1659.93 -1414.14 562.424 1521.88 
12015301 24291.5 -16296.8 1660.27 -1319.87 415.354 1383.68 
7928.5 2
12015400 23560.7 -16668.7 1597.6 -1150.3 438.788 1231.15 
12015301 23755.1 -16091.5 1594.87 -1083.77 414.815 1160.44 
7929 2
12015400 22882.9 -16404.6 1589.47 -1369.16 533.603 1469.46 
12015301 23151.3 -15743.5 1606.27 -1219.8 703.03 1407.89 
7929.5 2
12015400 22263.4 -16207.3 1548.8 -1251.58 398.519 1313.5 
12015301 22578.5 -15471.2 1562.47 -1157.17 550.034 1281.24 
7930 2
12015400 21688.1 -16100.1 1434.73 -1162.15 216.7 1182.19 
12015301 21882.3 -15067.2 1513.47 -1406.46 816.162 1626.12 
7930.5 2
12015400 21077.7 -15681.5 1402.69 -1192.28 817.513 1445.63 
12015301 21254.3 -14728.2 1573.75 -1226.47 662.012 1393.73 
7931 2
12015400 20459.3 -15220.2 1488.07 -1210.22 902.74 1509.82 
12015301 20687 -14382.9 1603.33 -1110.2 675.766 1299.69 
7931.5 2
12015400 19931.9 -14765.2 1520.07 -1065.32 919.192 1407.06 
12015301 20103.9 -14003.3 1629.33 -1178.05 767.003 1405.73 
7932 2
12015400 19354.3 -14365.7 1579.27 -1166.87 807.003 1418.74 
12015301 19671.4 -13669.7 1649.07 -873.67 673.939 1103.4 
7932.5 2
12015400 18840.5 -14006.7 1587 -1038.11 725.253 1266.36 
12015301 19169.2 -13253.3 1662.47 -1014.55 841.212 1317.93 
7933 2
12015400 18360.4 -13651.9 1568 -969.832 716.768 1205.96 
12015301 18657.5 -12893 1651.33 -1033.67 727.811 1264.19 
7933.5 2
12015400 17720.9 -13180.8 1511.38 -1249.07 920.28 1551.48 
12015301 18190.2 -12441.4 1640.19 -912.663 881.958 1269.17 
7934 2
12015400 17054.7 -12748.3 1560.33 -1303.73 846.347 1554.36 
12015301 17561.9 -12041.7 1572.6 -1229.71 782.2 1457.41 
7934.5 2
12015400 16515.3 -12267.7 1601.4 -1089.7 970.909 1459.49 
12015301 16667.3 -11359 1613 -1807.14 1379.26 2273.35 
7935 2
12015400 15775.9 -11673.3 1660.6 -1493.74 1200.67 1916.47 
12015301 16165.9 -10848.5 1637.13 -1013.06 1031.38 1445.7 
7935.5 2
12015400 15391.3 -11194.6 1657.67 -776.97 967.138 1240.58 
12015301 15892.5 -10405.8 1666.13 -552.323 894.276 1051.09 
7936 2
12015400 14977.9 -10701.6 1691 -835.152 995.96 1299.77 
12015301 15453 -9971.2 1727.87 -887.811 877.98 1248.62 
7936.5 2
12015400 14662.2 -10306 1663.47 -637.71 799.192 1022.44 
12015301 15025.2 -9519.2 1719 -864.242 913.131 1257.27 
7937 2
12015400 14186.4 -9675.56 1611.88 -929.224 1231.32 1542.6 
12015301 14533 -8972.38 1719.19 -961.328 1068.02 1436.95 
7937.5 2
12015400 13589.7 -8965 1552.53 -1167.85 1390.53 1815.89 
12015301 14032.7 -8340.33 1644.8 -978.995 1236.87 1577.43 
7938 2
12015400 13175.3 -8436.4 1661.6 -837.037 1067.88 1356.83 
12015301 13408.1 -7636.27 1637 -1261.95 1422.36 1901.48 
7938.5 2
12015400 12723.9 -7991.2 1674.33 -912.054 899.394 1280.92 
12015301 13099.5 -7242.4 1667.2 -623.434 795.69 1010.84 
7939 2
12015400 12361.6 -7551.07 1654.13 -731.852 889.158 1151.61 
12015301 12677.3 -6813.87 1698 -852.795 865.724 1215.21 
7939.5 2
12015400 11909.6 -7039.7 1673.3 -991.228 1121.42 1496.7 
12015301 12319.4 -6405.9 1658.4 -784.942 894.664 1190.19 
7940 2
12015400 11151.7 -6371.19 1628.5 -1385.58 1222.14 1847.56 
12015301 11720.8 -5752.88 1632.75 -1094.31 1193.83 1619.49 
7940.5 2
12015400 10593.6 -5917.27 1556.73 -1092.15 888.299 1407.79 
12015301 11239.3 -5054.67 1595.93 -942.36 1366.36 1659.81 
7941 2
12015400 10096.5 -5561.33 1539.87 -1004.18 719.057 1235.08 
12015301 10803.2 -4644.53 1589.33 -880.943 828.552 1209.36 
7941.5 2
12015400 9678 -5088.47 1552.33 -845.522 955.286 1275.73 
12015301 10283.9 -4142.2 1584.47 -1049.02 1014.81 1459.55 
7942 2
12015400 9235.07 -4590.8 1557 -894.815 1005.39 1345.92 
12015301 9773.2 -3663.93 1685.07 -1031.78 966.195 1413.55 
7942.5 2
12015400 8853.73 -4136.8 1623.67 -770.37 917.172 1197.78 
12015301 9461.93 -3306.13 1687.07 -628.822 722.828 958.07 
7943 2
12015400 8422.94 -3562.44 1612.31 -841.398 1121.8 1402.28 
12015301 8996.88 -2802.62 1667.69 -908.317 983.415 1338.71 
7943.5 2
12015400 7948.33 -3154.6 1607.73 -928.775 798.116 1224.59 
12015301 8366.87 -2237.47 1669.93 -1232.89 1105.98 1656.27 
7944 2
12015400 7480.67 -2590.27 1593.07 -944.781 1140.07 1480.66 
12015301 7848.13 -1769.27 1652.33 -1047.95 945.859 1411.68 
7944.5 2
12015400 6869.07 -1949.87 1582.8 -1235.56 1293.74 1788.95 
12015301 7300.13 -1312.33 1649.87 -1107.07 923.098 1441.43 
7945 2
12015400 6238.8 -1451.67 1636.13 -1273.27 1006.46 1623.01 
12015301 6682.87 -841.867 1613.07 -1247 950.438 1567.91 
7945.5 2
12015400 5735.2 -992.867 1611.4 -1017.37 926.869 1376.28 
12015301 6165.47 -369.933 1623.13 -1045.25 953.401 1414.75 
7946 2
12015400 5299.2 -521.733 1617.2 -880.808 951.785 1296.81 
12015301 5644.13 150.867 1607.47 -1053.2 1052.12 1488.69 
7946.5 2
12015400 4743.69 1.5 1637.38 -1084.99 1021.94 1490.49 
12015301 5043.25 610 1617.69 -1173.6 896.745 1476.99 
7947 2
12015400 4213.47 363.2 1657 -1035.59 706.445 1253.6 
12015301 4473.2 1117.6 1619.2 -1113.38 991.406 1490.8 
7947.5 2
12015400 3663 803.933 1651.47 -1112.05 890.37 1424.58 
12015301 3987.67 1555.53 1616.27 -980.875 884.714 1320.92 
7948 2
12015400 3139.87 1211.13 1583.13 -1056.84 822.626 1339.26 
12015301 3456.6 1997.2 1612.53 -1072.86 892.256 1395.4 
7948.5 2
12015400 2422.67 1831.27 1643.4 -1448.89 1252.79 1915.4 
12015301 2958.4 2226.67 1645.73 -1006.46 463.569 1108.09 
7949 2
12015400 1950.87 2239.47 1623.93 -953.131 824.646 1260.36 
12015301 2516 2524.47 1648.87 -893.737 601.616 1077.36 
7949.5 2
12015400 1559.47 2609.2 1667.93 -790.707 746.936 1087.72 
12015301 2137.4 2880.33 1641.93 -764.848 718.923 1049.69 
7950 2
12015400 1163.5 3121.88 1666.5 -773.372 1001.32 1265.2 
12015301 1977.19 3329.25 1645.44 -312.915 876.79 930.955 
7950.5 2
12015400 916.533 3859.13 1600.2 -483.301 1442.78 1521.57 
12015301 1834.6 4031.2 1700 -279.036 1373.68 1401.73 
7951 2
12015400 742.2 4598.27 1623.47 -352.189 1493.2 1534.17 
12015301 1731.73 4736.73 1694.73 -207.811 1425.32 1440.39 
7951.5 2
12015400 457.067 5328.8 1688.33 -576.027 1475.82 1584.26 
12015301 1617.47 5426.53 1660 -230.842 1393.54 1412.53 
7952 2
12015400 327.8 5988.8 1637.27 -261.145 1333.33 1358.67 
12015301 1292.93 6067.33 1658.73 -655.623 1294.55 1451.1 
7952.5 2
12015400 267.667 6663.67 1609.53 -121.481 1363.37 1368.77 
12015301 1117.67 6643.6 1656.2 -354.074 1164.18 1216.83 
7953 2
12015400 192.812 7199.5 1538 -146.2 1046.55 1056.71 
12015301 1120.69 7122.5 1662.44 5.90006 935.352 935.37 
7953.5 2
12015400 337.333 7824.27 1459.93 282.82 1222.64 1254.92 
12015301 1202.8 7596.47 1628.27 160.69 927.528 941.344 
7954 2
12015400 412.467 8473.6 1419.73 151.785 1311.78 1320.54 
12015301 1336 8156 1638.67 269.091 1130.37 1161.96 
7954.5 2
12015400 696.6 8990.93 1444.6 571.697 1040.91 1187.58 
12015301 1543.27 8587.4 1617.73 417.036 868.008 962.994 
7955 2
12015400 1129.87 9520.93 1542.4 875.286 1070.71 1382.95 
12015301 1717.13 9093.27 1589.07 351.246 1021.95 1080.63 
7955.5 1
12015400 1606.4 10119 1601.2 962.694 1208.22 1544.85 
7956 1
12015400 1839.27 10574.7 1588.33 470.438 920.539 1033.78 
