# Supplementary material for: Intrinsic group behaviour: Dependence of pedestrian dyad dynamics on principal social and personal features
Source: PLoS One. 2017 Nov 2;12(11):e0187253. doi: 10.1371/journal.pone.0187253 (PMC5667819; doi:10.1371/journal.pone.0187253)
Supplement: S1 Data Set — (ZIP) [file pone.0187253.s001.zip › set/trajectories/traj_2_0508_40.dat]

2 12013000 12013100 1 0 0 0 1 1 0 20 20 20 1728.24 1798.78 1657.7
7890.5 1
12013000 -9447.33 11089 1119.33 0 0 0 
7891 2
12013100 -10248.8 9883 1241 0 0 0 
12013000 -9219.2 10752.1 1308.47 659.345 -973.796 1176.02 
7891.5 2
12013100 -10007.5 9547.93 1395.4 770.873 -1070.5 1319.17 
12013000 -9148.73 10111.4 1314.87 142.357 -1294.28 1302.08 
7892 2
12013100 -9450.13 9091.2 1528.8 1125.93 -922.694 1455.7 
12013000 -9130.07 9631.6 1330.67 37.7104 -969.293 970.026 
7892.5 2
12013100 -9014.53 8783.73 1629.8 880 -621.145 1077.14 
12013000 -9178.27 9370.53 1197.93 -97.3737 -527.407 536.321 
7893 2
12013100 -8756.07 8403.8 1589.53 522.155 -767.542 928.314 
12013000 -9280.73 9244.93 882.6 -207.003 -253.737 327.465 
7893.5 2
12013100 -8457.38 8221.12 1613.75 583.382 -356.787 683.836 
12013000 -9193.25 9030.12 666.562 170.866 -419.548 453.007 
7894 2
12013100 -8301.33 8105.67 1617.6 305.365 -225.946 379.868 
12013000 -9080.67 9078.27 710.867 220.32 94.2107 239.617 
7894.5 2
12013100 -8184.53 8025.8 1661.27 235.96 -161.347 285.849 
12013000 -8958.2 9118 660.733 247.407 80.2694 260.103 
7895 2
12013100 -8202 7860.6 1675.87 -35.2862 -333.737 335.598 
12013000 -9058.87 9224 680.067 -203.367 214.141 295.321 
7895.5 2
12013100 -8178.93 7876.53 1678.27 46.5993 32.1886 56.6357 
12013000 -9313.4 9530.73 826.2 -514.209 619.663 805.229 
7896 2
12013100 -8202 7875.73 1612.87 -46.5993 -1.61616 46.6273 
12013000 -9320.33 9574.4 891.8 -14.0067 88.2155 89.3206 
7896.5 2
12013100 -8077.19 7810.25 1637.75 243.774 -127.897 275.288 
12013000 -9280.19 9583.44 850.375 78.4098 17.6514 80.3721 
7897 2
12013100 -7875.47 7790.67 1680.87 394.757 -38.3235 396.613 
12013000 -9289.93 9573.53 867.467 -19.0721 -19.3819 27.192 
7897.5 2
12013100 -7660.8 7640.4 1705.47 433.67 -303.569 529.362 
12013000 -9222.6 9605.33 980.8 136.027 64.2424 150.434 
7898 2
12013100 -7460.07 7451.8 1521.67 405.522 -381.01 556.432 
12013000 -8967.67 9470.87 1015.47 515.017 -271.65 582.268 
7898.5 2
12013100 -7214.93 7364 1506.8 495.219 -177.374 526.026 
12013000 -8299.8 8959.33 1404.67 1349.23 -1033.4 1699.51 
7899 2
12013100 -7000.53 7185.8 1554.27 433.131 -360 563.208 
12013000 -7747.67 8311.6 1399.73 1115.42 -1308.55 1719.44 
7899.5 2
12013100 -6518.93 6756.93 1463.87 972.929 -866.397 1302.78 
12013000 -7415.47 8015.6 1376 671.111 -597.98 898.871 
7900 2
12013100 -6142.69 6694.56 1495 734.855 -121.818 744.884 
12013000 -6915.06 7587.69 1372.69 977.352 -835.767 1285.97 
7900.5 2
12013100 -5917 6373.13 1582.13 440.796 -627.791 767.087 
12013000 -6331.47 7348.4 1273.47 1139.84 -467.358 1231.93 
7901 2
12013100 -5813.4 6331.47 1485.87 209.293 -84.1751 225.586 
12013000 -5495.8 6827 1246.47 1688.22 -1053.33 1989.87 
7901.5 2
12013100 -5706 6394.2 1336.93 216.97 126.734 251.271 
12013000 -5163.87 6654.8 1237.6 670.572 -347.879 755.438 
7902 2
12013100 -5527.8 6415.53 1258.73 360 43.0976 362.571 
12013000 -4949.93 6190.13 1268.53 432.189 -938.721 1033.43 
7902.5 2
12013100 -4822.33 6325.53 1377.13 1425.19 -181.818 1436.74 
12013000 -4683.93 5751.87 1433.53 537.374 -885.387 1035.7 
7903 2
12013100 -4229.67 6045.2 1454.8 1197.31 -566.33 1324.49 
12013000 -4428 5479.47 1600.13 517.037 -550.303 755.09 
7903.5 2
12013100 -3754.12 5787.31 1477.12 928.792 -503.687 1056.58 
12013000 -4071.81 5274.88 1711.06 695.679 -399.593 802.274 
7904 2
12013100 -3173.13 5546.13 1647.73 1136.97 -471.975 1231.04 
12013000 -3627.73 5138.2 1808.93 869.039 -267.466 909.268 
7904.5 2
12013100 -2737.53 5471.53 1636.73 880 -150.707 892.812 
12013000 -3177.33 4906 1826.4 909.899 -469.091 1023.7 
7905 2
12013100 -2205.33 5332.13 1633.13 1075.15 -281.616 1111.42 
12013000 -2784.47 4764 1812.87 793.67 -286.869 843.923 
7905.5 2
12013100 -1755.53 5151.47 1654.33 908.687 -364.983 979.247 
12013000 -1892.13 4648 1784.73 1802.69 -234.343 1817.86 
7906 2
12013100 -1262.8 4984.87 1609.33 995.421 -336.566 1050.78 
12013000 -1315.4 4469.27 1793.13 1165.12 -361.077 1219.79 
7906.5 2
12013100 -715.25 4799.19 1625.56 1069.43 -362.655 1129.25 
12013000 -874.312 4285.06 1788.31 861.499 -359.774 933.605 
7907 2
12013100 -128 4580.87 1655.2 1149.22 -427.242 1226.07 
12013000 -348.133 4099.07 1792.53 1029.7 -363.984 1092.14 
7907.5 2
12013100 349.2 4371.33 1628.93 964.04 -423.3 1052.88 
12013000 257.067 3869.27 1761.13 1222.63 -464.242 1307.8 
7908 2
12013100 938.8 4141.27 1599.8 1191.11 -464.781 1278.58 
12013000 867.467 3648.93 1777.33 1233.13 -445.118 1311.01 
7908.5 2
12013100 1504.47 3867.93 1618.27 1142.76 -552.189 1269.18 
12013000 1307.2 3411.67 1829.33 888.35 -479.327 1009.42 
7909 2
12013100 2026.93 3654 1628.13 1055.49 -432.189 1140.54 
12013000 1760.93 3213.13 1795.73 916.633 -401.077 1000.54 
7909.5 2
12013100 2461.6 3486.2 1607.53 878.114 -338.99 941.275 
12013000 2158.33 2957.93 1736.47 802.828 -515.556 954.113 
7910 2
12013100 2846.19 3188.12 1602.06 751.147 -582.178 950.344 
12013000 2332.38 2641.5 1672.19 339.925 -618.034 705.347 
7910.5 2
12013100 3276.2 2876.6 1631.8 841.512 -609.638 1039.13 
12013000 2997.47 2441.53 1602.2 1301.55 -391.324 1359.1 
7911 2
12013100 3759.8 2594.53 1558.53 976.97 -569.832 1131.01 
12013000 3470.73 2122.27 1659.2 956.094 -644.983 1153.31 
7911.5 2
12013100 4242.47 2297.13 1501.13 975.084 -600.808 1145.32 
12013000 3938.73 1736.93 1600.2 945.455 -778.451 1224.69 
7912 2
12013100 4707.07 1948.13 1531.93 938.586 -705.051 1173.9 
12013000 4310 1443.33 1668.8 750.034 -593.131 956.219 
7912.5 2
12013100 5139.93 1585.73 1597.8 874.478 -732.121 1140.49 
12013000 4762.07 1182.67 1717.53 913.266 -526.599 1054.21 
7913 2
12013100 5543.47 1306.73 1595.33 815.219 -563.636 991.094 
12013000 5354.13 819.4 1724.13 1196.09 -733.872 1403.29 
7913.5 2
12013100 5967 883.938 1600.81 825.601 -824.163 1166.56 
12013000 5863.56 357.562 1742.94 993.039 -900.268 1340.38 
7914 2
12013100 6419.8 508.733 1591.67 884.375 -732.821 1148.54 
12013000 6213.8 -20.0667 1735 684.058 -737.557 1005.94 
7914.5 2
12013100 6817.53 109.067 1593.67 803.502 -807.407 1139.09 
12013000 6503.27 -415.267 1735.07 584.781 -798.384 989.639 
7915 2
12013100 7175.2 -361.467 1615.53 722.559 -950.572 1194.02 
12013000 6910 -866.4 1749.6 821.684 -911.38 1227.1 
7915.5 2
12013100 7524.87 -813.6 1600 706.397 -913.401 1154.69 
12013000 7303.07 -1306.6 1810.13 794.074 -889.293 1192.22 
7916 2
12013100 7805.33 -1121.53 1613.27 566.599 -622.088 841.444 
12013000 7795.47 -1686.93 1785.8 994.747 -768.35 1256.93 
7916.5 2
12013100 8045.67 -1570 1646.6 485.522 -905.993 1027.89 
12013000 8205.2 -2097.47 1793.27 827.744 -829.36 1171.75 
7917 2
12013100 8762.62 -2041.25 1652.56 1400.31 -920.41 1675.72 
12013000 8603.12 -2558.56 1836.94 777.197 -900.578 1189.57 
7917.5 2
12013100 9278.27 -2553 1669.93 1007.11 -999.512 1418.91 
12013000 8990.27 -2982.87 1797.6 756.136 -828.719 1121.84 
7918 2
12013100 9678.8 -2966.27 1659.87 809.158 -834.882 1162.65 
12013000 9371.87 -3370.2 1807.93 770.909 -782.492 1098.45 
7918.5 2
12013100 10067.1 -3321.27 1605.07 784.512 -717.172 1062.92 
12013000 9810.4 -3770.33 1772 885.926 -808.35 1199.29 
7919 2
12013100 10459 -3651.13 1592.8 791.65 -666.397 1034.79 
12013000 10168.1 -4090.2 1719.6 722.694 -646.195 969.461 
7919.5 2
12013100 10787.7 -4035.67 1547.8 664.108 -776.835 1022.01 
12013000 10573.3 -4545.27 1707.8 818.586 -919.327 1230.95 
7920 2
12013100 11201.1 -4437.25 1559.5 807.406 -784.342 1125.65 
12013000 10933 -4896.38 1711.12 702.474 -685.758 981.7 
7920.5 2
12013100 11608.9 -4881.93 1574.13 798.059 -870.222 1180.76 
12013000 11352.1 -5401.2 1737.27 820.222 -987.916 1284.03 
7921 2
12013100 11894.6 -5310.6 1580.33 577.104 -865.993 1040.67 
12013000 11730.6 -5873.27 1747.27 764.579 -953.67 1222.32 
7921.5 2
12013100 12381.3 -5892.53 1624.93 983.3 -1175.62 1532.63 
12013000 12136.4 -6403.73 1780.73 819.798 -1071.65 1349.26 
7922 2
12013100 12752.2 -6360.33 1675.07 749.226 -945.051 1206.01 
12013000 12513.2 -6837.53 1804.87 761.212 -876.364 1160.8 
7922.5 2
12013100 13158 -6749.67 1681.4 819.798 -786.532 1136.09 
12013000 12894.4 -7176.13 1840.07 770.101 -684.04 1030.03 
7923 2
12013100 13530.8 -7071.73 1643.27 753.131 -650.64 995.258 
12013000 13263 -7502.2 1816.4 744.646 -658.721 994.189 
7923.5 2
12013100 13940.3 -7481.69 1645.44 799.829 -800.692 1131.74 
12013000 13600.4 -7851.44 1786.69 658.936 -682.104 948.4 
7924 2
12013100 14328.9 -7832 1616.47 760.51 -685.543 1023.89 
12013000 14049.7 -8270.2 1817.53 879.24 -819.496 1201.93 
7924.5 2
12013100 14828.7 -8423.33 1638.2 1009.56 -1194.61 1564.07 
12013000 14469.1 -8740.6 1769.47 847.407 -950.303 1273.25 
7925 2
12013100 15138.6 -8917.67 1661.8 626.128 -998.653 1178.7 
12013000 14887 -9363.2 1751.73 844.175 -1257.78 1514.81 
7925.5 2
12013100 15525.3 -9357.6 1674.73 778.001 -885.178 1178.48 
12013000 15300.1 -9818.73 1851.33 831.254 -916.566 1237.37 
7926 2
12013100 15856.5 -9760.87 1711.4 667.742 -813.038 1052.1 
12013000 15599.2 -10237.7 1800.07 602.957 -844.624 1037.76 
7926.5 2
12013100 16199.6 -10124 1698.13 693.199 -733.603 1009.31 
12013000 16062.1 -10641.3 1860.27 935.219 -815.354 1240.74 
7927 2
12013100 16643 -10447.2 1679.88 866.016 -631.348 1071.72 
12013000 16516.6 -10966 1837.69 887.557 -634.245 1090.88 
7927.5 2
12013100 17125.8 -10780.2 1683.13 944.814 -651.566 1147.7 
12013000 16945.3 -11260.4 1806.93 838.951 -576.125 1017.72 
7928 2
12013100 17606.1 -11182.3 1654.27 970.236 -812.256 1265.35 
12013000 17393.7 -11684.7 1813.27 905.859 -857.239 1247.17 
7928.5 2
12013100 18186.6 -11519.8 1672.8 1172.79 -681.886 1356.62 
12013000 18011.9 -12006.3 1814.4 1249.02 -649.562 1407.83 
7929 2
12013100 19006.1 -11863.3 1649.33 1655.49 -694.007 1795.07 
12013000 18840.5 -12355.7 1780.13 1673.94 -705.993 1816.73 
7929.5 2
12013100 19389.7 -12086.3 1609.47 774.949 -450.37 896.315 
12013000 19393.6 -12588.5 1795.47 1117.31 -470.168 1212.2 
7930 2
12013100 19817.7 -12285.2 1603.8 864.781 -401.886 953.603 
12013000 19798.2 -12791.3 1835 817.374 -409.832 914.364 
7930.5 2
12013100 20298.6 -12496.8 1602.25 939.242 -413.184 1026.11 
12013000 20213.9 -12987.1 1782.75 811.987 -382.406 897.529 
7931 2
12013100 20807.2 -12725.2 1619.93 995.254 -447.065 1091.05 
12013000 20817.9 -13215.1 1800.87 1181.86 -446.2 1263.28 
7931.5 2
12013100 21226.1 -13000.3 1639.73 846.195 -555.69 1012.34 
12013000 21205.9 -13495 1812.93 783.973 -565.387 966.58 
7932 2
12013100 21768.3 -13214.9 1629.13 1095.49 -433.535 1178.15 
12013000 21608.1 -13713.3 1752.13 812.525 -441.077 924.525 
7932.5 2
12013100 22255.3 -13489.9 1600.8 983.704 -555.69 1129.81 
12013000 22054.8 -13942.7 1764.93 902.357 -463.434 1014.41 
7933 2
12013100 22595.1 -13700.9 1574.67 686.465 -426.263 808.043 
12013000 22660.7 -14181.9 1691.67 1224.11 -483.098 1315.99 
7933.5 2
12013100 23265.1 -13956.4 1517.81 1308.59 -499.032 1400.51 
12013000 23281.1 -14468.2 1651 1211.58 -559.342 1334.46 
7934 2
12013100 23907.3 -14182.3 1569.4 1256.76 -442.066 1332.24 
12013000 23880.8 -14694.8 1719.33 1173.65 -443.346 1254.6 
7934.5 2
12013100 24536.6 -14346.3 1589.53 1271.38 -331.178 1313.81 
12013000 24421.1 -14849.9 1784.33 1091.45 -313.401 1135.55 
7935 2
12013100 25042.2 -14554.1 1584.4 1021.41 -419.933 1104.37 
12013000 24930.9 -15039.2 1719.6 1029.9 -382.357 1098.58 
7935.5 2
12013100 25511.1 -14768.2 1599.6 947.34 -432.458 1041.38 
12013000 25485.4 -15284.3 1732.27 1120.27 -495.084 1224.79 
7936 2
12013100 26091.3 -14999.7 1582.93 1171.99 -467.744 1261.88 
12013000 25979 -15496.7 1744.2 997.172 -429.226 1085.63 
7936.5 2
12013100 26585.4 -15240.3 1532 998.249 -485.926 1110.24 
12013000 26541.6 -15740.8 1678.6 1136.57 -493.064 1238.91 
7937 2
12013100 27193.4 -15483.6 1560.81 1187.57 -475.309 1279.16 
12013000 27157.7 -15989.9 1698.69 1203.3 -486.597 1297.96 
7937.5 2
12013100 27762.3 -15737.6 1559 1113.17 -497.016 1219.09 
12013000 27790.6 -16248.7 1746.4 1238.58 -506.45 1338.12 
7938 2
12013100 28240.7 -16028.4 1628.6 966.465 -587.475 1131.01 
12013000 28269.9 -16557.3 1850.6 968.215 -623.3 1151.5 
7938.5 2
12013100 28731.4 -16228 1675.53 991.38 -403.232 1070.25 
12013000 28750.7 -16744.5 1814.27 971.313 -378.182 1042.34 
7939 2
12013100 29245.7 -16449.7 1665.07 1039.06 -447.811 1131.45 
12013000 29219.3 -16986 1806.33 946.667 -487.946 1065.02 
7939.5 2
12013100 29778 -16616.4 1638.8 1167.25 -365.643 1223.18 
12013000 29705.1 -17137 1789.8 1065.42 -331.14 1115.7 
7940 2
12013100 30462.3 -16721.4 1646.19 1251.03 -192.025 1265.68 
12013000 30445.8 -17238.7 1738.5 1354.14 -185.9 1366.84 
7940.5 2
12013100 31051.4 -16857.4 1603.13 1152.81 -266.071 1183.12 
12013000 31016.1 -17375.2 1595.67 1116.09 -267.148 1147.61 
7941 2
12013100 31642.7 -17075.4 1542.4 1194.48 -440.404 1273.08 
12013000 31591.5 -17568.1 1466.27 1162.42 -389.764 1226.03 
7941.5 2
12013100 32259.3 -17347.3 1449.07 1245.66 -549.226 1361.36 
12013000 32232.1 -17838.1 1560.07 1294.01 -545.455 1404.27 
7942 2
12013100 32887.1 -17595.7 1546.07 1268.42 -501.818 1364.08 
12013000 32689.7 -18049.1 1728.2 924.579 -426.128 1018.05 
7942.5 2
12013100 33562.1 -17738.5 1576.87 1363.64 -288.62 1393.85 
12013000 33477.3 -18263.5 1768.2 1590.98 -433.131 1648.88 
7943 2
12013100 34125.6 -17864.8 1610.62 1100.45 -246.639 1127.75 
12013000 34079.9 -18357.9 1744.5 1176.97 -184.513 1191.34 
7943.5 2
12013100 34644.2 -18063.9 1626.6 1014.95 -389.538 1087.13 
12013000 34558.1 -18560.5 1753.07 935.926 -396.469 1016.44 
7944 2
12013100 35108.6 -18272.5 1627.87 938.182 -421.549 1028.54 
12013000 35062.1 -18780.4 1722.2 1018.18 -444.175 1110.85 
7944.5 2
12013100 35561 -18526.4 1622.33 913.939 -512.862 1048 
12013000 35543.3 -19026.6 1715.53 972.121 -497.374 1091.97 
7945 2
12013100 36038.5 -18611.4 1655.87 964.579 -171.717 979.745 
12013000 36086 -19102.5 1703.4 1096.3 -153.401 1106.98 
7945.5 2
12013100 36600.5 -18783.8 1623.87 1135.35 -348.283 1187.57 
12013000 36647.5 -19297.6 1730.93 1134.28 -394.074 1200.78 
7946 2
12013100 37245.4 -18943.3 1619.47 1302.9 -322.155 1342.13 
12013000 37207.3 -19460.7 1745.87 1130.91 -329.562 1177.95 
7946.5 2
12013100 37721.8 -19155.4 1659.06 930.371 -414.274 1018.44 
12013000 37899.8 -19657.8 1807.5 1352.63 -384.92 1406.33 
7947 2
12013100 38353.1 -19375 1654.07 1233.04 -428.955 1305.52 
12013000 38571.2 -19844.5 1849.27 1311.3 -364.689 1361.07 
7947.5 2
12013100 38983.6 -19555.7 1716.6 1273.8 -365.118 1325.1 
12013000 38983.9 -20088.5 1858.53 833.67 -492.795 968.428 
7948 2
12013100 39428.3 -19808 1690.53 898.316 -509.63 1032.81 
12013000 39523.3 -20312.4 1836.8 1089.83 -452.391 1180 
7948.5 2
12013100 39798.1 -20016.1 1654.67 747.071 -420.337 857.203 
12013000 39975 -20479.8 1759.8 912.458 -338.182 973.112 
7949 2
12013100 40533.1 -20261.9 1590.13 1484.98 -496.566 1565.81 
12013000 40762.7 -20766.4 1753.8 1591.25 -578.99 1693.31 
7949.5 2
12013100 41044.5 -20401.5 1626.07 1033 -282.02 1070.8 
12013000 41255.4 -20921.6 1750.6 995.421 -313.535 1043.63 
7950 2
12013100 41602.8 -20669.6 1661.88 1090.52 -523.747 1209.77 
12013000 41778.6 -21180.8 1813.5 1021.8 -506.152 1140.29 
7950.5 2
12013100 42285.8 -20774.9 1701.4 1336.57 -205.952 1352.34 
12013000 42351.1 -21455.6 1805.67 1120.36 -537.867 1242.78 
7951 2
12013100 42810.1 -21011.2 1714.87 1059.26 -477.441 1161.89 
12013000 42799.5 -21854.8 1761.8 905.993 -806.465 1212.93 
7951.5 2
12013100 43167.5 -21334.1 1647.53 721.886 -652.391 973.002 
12013000 43290.1 -22003.2 1723.47 990.976 -299.798 1035.33 
7952 2
12013100 43770.1 -21594.6 1615.2 1217.51 -526.195 1326.35 
12013000 43824.5 -22249.9 1694.2 1079.6 -498.316 1189.05 
7952.5 2
12013100 44268.1 -21807.5 1592.53 1005.93 -430.034 1093.99 
12013000 44395.7 -22484.1 1825.33 1154.07 -473.131 1247.29 
7953 2
12013100 44917.4 -22070.8 1638.75 1268.3 -514.225 1368.58 
12013000 44946.8 -22695.9 1779.44 1076.2 -413.688 1152.98 
7953.5 2
12013100 45557.4 -22294 1672.6 1252.37 -436.888 1326.39 
12013000 45516.6 -22816.9 1802.93 1115.17 -236.905 1140.05 
7954 2
12013100 46048.5 -22344.7 1690.4 992.189 -102.492 997.468 
12013000 46010.9 -22862.1 1830.07 998.653 -91.3131 1002.82 
7954.5 2
12013100 46600 -22592.9 1745 1109.59 -499.396 1216.79 
12013000 46401.9 -23038.4 1824.8 786.586 -354.661 862.846 
7955 2
12013100 46954.3 -22950.5 1685.13 715.825 -722.424 1017.01 
12013000 46895.7 -23457.7 1736.13 997.71 -847.138 1308.84 
7955.5 2
12013100 47184.9 -23329.9 1679 465.724 -766.465 896.865 
12013000 47216.1 -23871.5 1704.8 647.138 -835.825 1057.07 
