# Supplementary material for: Intrinsic group behaviour: Dependence of pedestrian dyad dynamics on principal social and personal features
Source: PLoS One. 2017 Nov 2;12(11):e0187253. doi: 10.1371/journal.pone.0187253 (PMC5667819; doi:10.1371/journal.pone.0187253)
Supplement: S1 Data Set — (ZIP) [file pone.0187253.s001.zip › set/trajectories/traj_2_0508_39.dat]

2 12014200 12013900 0 0 1 0 1 1 0 50 50 50 1746.92 1771.11 1722.72
7899 1
12013900 17415.9 -9858.43 1822.79 0 0 0 
7899.5 1
12013900 17404.7 -10075.4 1900.53 -23.421 -453.915 454.519 
7900 1
12013900 17531.3 -10225.8 1734.75 247.225 -293.652 383.864 
7900.5 1
12013900 17617.5 -10490.1 1709.2 168.27 -516.374 543.099 
7901 1
12013900 17761.2 -10727.4 1717.27 290.37 -479.327 560.419 
7901.5 1
12013900 17925.4 -11024.7 1682.27 331.717 -600.673 686.181 
7902 1
12013900 18037.3 -11393.2 1709 225.993 -744.377 777.927 
7902.5 2
12014200 18400.2 -10897.7 1649 0 0 0 
12013900 18303.1 -11648.6 1713.07 536.97 -515.96 744.682 
7903 2
12014200 18719.5 -11301.5 1660.2 717.678 -907.416 1156.92 
12013900 18895.3 -11989.6 1739.53 1196.36 -688.889 1380.53 
7903.5 2
12014200 19553.6 -11525.1 1699.88 1628.96 -436.833 1686.52 
12013900 19245.2 -12304.7 1724.25 683.439 -615.405 919.681 
7904 2
12014200 19846.9 -11844 1684.53 573.981 -624.022 847.854 
12013900 19564.5 -12618.1 1724.67 624.943 -613.266 875.585 
7904.5 2
12014200 20083.9 -12182.7 1663.4 478.788 -684.31 835.175 
12013900 19767.9 -12935.5 1742.93 410.909 -641.212 761.577 
7905 2
12014200 20407.9 -12483.2 1663.67 654.68 -607.003 892.782 
12013900 20005.9 -13180.1 1696.53 480.808 -494.141 689.458 
7905.5 2
12014200 20657.1 -12807.9 1665.67 503.434 -656.027 826.933 
12013900 20386.4 -13448.7 1673.53 768.62 -542.761 940.939 
7906 2
12014200 20963.3 -13079.3 1674.53 618.586 -548.148 826.508 
12013900 20727.3 -13698.2 1661.73 688.62 -503.973 853.338 
7906.5 2
12014200 21223 -13344.8 1641.94 507.161 -518.644 725.4 
12013900 21079.8 -13950.8 1664.44 688.566 -493.262 847.013 
7907 2
12014200 21571.5 -13569.3 1640.2 681.931 -439.375 811.222 
12013900 21414.1 -14180.3 1642.33 654.118 -449.152 793.478 
7907.5 2
12014200 21926.4 -13738.3 1608.67 717.037 -341.414 794.17 
12013900 21762.5 -14327.6 1595.13 703.838 -297.643 764.186 
7908 2
12014200 22200.4 -13956.9 1605 553.535 -441.481 708.031 
12013900 22165.3 -14549.4 1572.27 813.737 -448.081 928.948 
7908.5 2
12014200 22600.8 -14150.7 1586.8 808.889 -391.515 898.658 
12013900 22470.5 -14723.1 1585.67 616.566 -350.976 709.463 
7909 2
12014200 23032.8 -14367.9 1541.47 872.727 -438.923 976.886 
12013900 22908.4 -14939.9 1622.93 884.714 -437.98 987.19 
7909.5 2
12014200 23480.8 -14533.9 1605.13 905.051 -335.354 965.183 
12013900 23387.1 -15212 1633.2 967.138 -549.63 1112.41 
7910 2
12014200 23896.6 -14699.3 1614.5 812.036 -323.006 873.92 
12013900 23740.1 -15296.9 1656.06 689.315 -165.771 708.968 
7910.5 2
12014200 24233 -14927.5 1654.67 658.39 -446.486 795.504 
12013900 24139.5 -15484.1 1678.8 781.743 -366.455 863.372 
7911 2
12014200 24587.6 -15072.7 1631.4 716.364 -293.333 774.094 
12013900 24507.2 -15729.6 1657.73 742.761 -495.892 893.086 
7911.5 2
12014200 24940.5 -15202.1 1637.07 712.997 -261.549 759.455 
12013900 24893.2 -15760.1 1678.53 779.798 -61.5488 782.223 
7912 2
12014200 25312.5 -15341.8 1663.4 751.515 -282.155 802.737 
12013900 25153.7 -15817.6 1660 526.33 -116.229 539.011 
7912.5 2
12014200 25602.4 -15568.7 1673.2 585.589 -458.316 743.619 
12013900 25506.5 -16064.7 1731 712.593 -499.259 870.085 
7913 2
12014200 25875.7 -15701.7 1681.93 552.054 -268.822 614.026 
12013900 25917.5 -16200 1710.8 830.438 -273.266 874.243 
7913.5 2
12014200 26254.6 -15847.3 1674.81 738.588 -283.78 791.229 
12013900 26221.2 -16387.5 1782.31 592.04 -365.497 695.773 
7914 2
12014200 26617.3 -16030.3 1673.4 708.537 -357.332 793.543 
12013900 26535.2 -16511.8 1735.4 613.184 -242.773 659.495 
7914.5 2
12014200 26901.3 -16146.9 1647.47 573.603 -235.556 620.086 
12013900 26896.7 -16633.1 1732.27 730.37 -245.118 770.405 
7915 2
12014200 27201.5 -16215.1 1682.6 606.465 -137.778 621.918 
12013900 27064.3 -16653.3 1770.87 338.586 -40.8081 341.036 
7915.5 2
12014200 27385.5 -16257.6 1688.07 371.717 -85.9259 381.519 
12013900 27043.9 -16581.8 1725.6 -41.2121 144.512 150.273 
7916 2
12014200 27488.3 -16270 1707.8 207.811 -25.0505 209.316 
12013900 27067.4 -16459.7 1721.6 47.4074 246.599 251.115 
7916.5 2
12014200 27538.5 -16215 1664.8 101.279 111.111 150.344 
12013900 27139.5 -16450.5 1721.67 145.589 18.5859 146.771 
7917 2
12014200 27538.3 -16220.9 1660.56 -0.301107 -11.4746 11.4786 
12013900 27186.8 -16539.9 1746 92.4723 -174.495 197.484 
7917.5 2
12014200 27358.4 -16192.9 1669.07 -351.392 54.5736 355.604 
12013900 27231.3 -16644.5 1739 86.9548 -204.411 222.137 
7918 2
12014200 27359.9 -16187 1666.27 2.96296 11.9865 12.3473 
12013900 27236.4 -16642.1 1776.93 10.2357 4.98316 11.3843 
7918.5 2
12014200 27345.9 -16114.1 1691.6 -28.2828 147.205 149.898 
12013900 27159.8 -16537.2 1758.27 -154.747 211.852 262.351 
7919 2
12014200 27358.6 -16135.8 1658.87 25.7239 -43.771 50.7703 
12013900 27126.1 -16527.8 1756.2 -68.0135 18.9899 70.6148 
7919.5 2
12014200 27421.2 -16182 1665 126.465 -93.3333 157.176 
12013900 27094.4 -16508 1758.93 -64.1077 40 75.5632 
7920 2
12014200 27423.4 -16139.8 1640.06 4.37012 82.5195 82.6352 
12013900 27231.6 -16567.9 1790.06 268.018 -117.065 292.468 
7920.5 2
12014200 27424.9 -16190.5 1705.07 2.7968 -99.3803 99.4196 
12013900 27218.3 -16618.7 1799.73 -26.0111 -99.4048 102.752 
7921 2
12014200 27325.6 -16160.5 1688.87 -200.539 60.6061 209.497 
12013900 27230.1 -16634.6 1776 23.7037 -32.0539 39.8662 
7921.5 2
12014200 27326.1 -16157.4 1722 0.942761 6.32997 6.39979 
12013900 27216.6 -16617.5 1746.8 -27.2054 34.4781 43.9189 
7922 2
12014200 27352.9 -16145.7 1666.33 54.2761 23.569 59.1726 
12013900 27184.1 -16588.6 1773.4 -65.5892 58.4512 87.8549 
7922.5 2
12014200 27367.7 -16163.1 1682.33 29.7643 -35.1515 46.0602 
12013900 27138.3 -16591.6 1779.2 -92.6599 -6.06061 92.8579 
7923 2
12014200 27490.9 -16220.5 1727.13 249.024 -115.825 274.642 
12013900 27224.8 -16634.2 1774.27 174.815 -86.0606 194.85 
7923.5 2
12014200 27476.7 -16222.1 1744.31 -27.8239 -3.11686 27.9979 
12013900 27291.8 -16682.4 1759.44 130.884 -94.2139 161.266 
7924 2
12014200 27493.7 -16223.9 1778.27 33.3578 -3.53066 33.5441 
12013900 27189.9 -16646 1750.87 -199.503 71.3063 211.863 
7924.5 2
12014200 27391.5 -16233.1 1717.07 -206.599 -18.5859 207.434 
12013900 27281.7 -16712.5 1757.53 185.455 -134.276 228.962 
7925 2
12014200 27427.5 -16206.5 1762.07 72.862 53.7374 90.5349 
12013900 27260.9 -16687 1771.2 -41.8855 51.4478 66.3421 
7925.5 2
12014200 27385.2 -16190.5 1725.2 -85.1777 32.1932 91.0585 
12013900 27341.1 -16775.2 1779 161.234 -177.465 239.771 
7926 2
12014200 27381.6 -16236.5 1711.67 -7.25807 -92.7419 93.0255 
12013900 27360 -16759.5 1766.87 38.172 31.586 49.5458 
7926.5 2
12014200 27366.4 -16211.9 1764.13 -30.7071 49.697 58.4184 
12013900 27281.9 -16715.9 1791.4 -157.845 88.0808 180.758 
7927 2
12014200 27342.4 -16199.2 1694.38 -46.9238 24.6419 53.0007 
12013900 27311.2 -16768.6 1793.31 57.3893 -102.791 117.727 
7927.5 2
12014200 27360.1 -16218.5 1714.87 34.7521 -37.606 51.2047 
12013900 27287.5 -16778.1 1756.4 -46.5427 -18.7296 50.17 
7928 2
12014200 27356.3 -16204.9 1706 -7.67677 27.4747 28.5271 
12013900 27354.9 -16788.2 1772.8 136.162 -20.3367 137.672 
7928.5 2
12014200 27408.3 -16255.6 1735.07 105.051 -102.492 146.766 
12013900 27393.3 -16822 1786.73 77.7104 -68.2828 103.448 
7929 2
12014200 27444.1 -16370.2 1776.27 72.1886 -231.515 242.509 
12013900 27431.6 -16877.3 1746.93 77.3064 -111.785 135.912 
7929.5 2
12014200 27457.1 -16438.9 1722.47 26.3973 -138.721 141.21 
12013900 27575.8 -16945.4 1750.4 291.313 -137.508 322.136 
7930 2
12014200 27510.6 -16533.7 1765.07 108.013 -191.515 219.875 
12013900 27784.1 -17041.2 1758.27 420.741 -193.535 463.118 
7930.5 2
12014200 27882.6 -16576.1 1734.88 726.489 -82.8044 731.193 
12013900 28017.2 -17121.1 1733.44 455.314 -155.981 481.291 
7931 2
12014200 28180.7 -16595.9 1758.8 583.374 -38.7557 584.66 
12013900 28287.7 -17174.9 1742 529.444 -105.292 539.812 
7931.5 2
12014200 28486.8 -16690.4 1716.67 618.451 -190.976 647.266 
12013900 28615.8 -17297 1715.6 662.761 -246.734 707.199 
7932 2
12014200 28816.3 -16771.1 1691.47 665.589 -162.963 685.249 
12013900 28979.3 -17444.9 1661 734.276 -298.721 792.714 
7932.5 2
12014200 29208.9 -16864.3 1653.13 793.131 -188.283 815.173 
12013900 29320.1 -17574.9 1638.13 688.62 -262.626 737 
7933 2
12014200 29666 -17055.7 1640.93 923.502 -386.667 1001.18 
12013900 29694.9 -17737.5 1605.13 757.037 -328.62 825.285 
7933.5 2
12014200 30125.9 -17220.5 1628.44 898.315 -321.94 954.262 
12013900 30035.5 -17909.6 1560.5 665.299 -335.994 745.329 
7934 2
12014200 30562.3 -17440.3 1581.8 854.004 -430.202 956.241 
12013900 30446 -18109.9 1523.27 803.327 -391.985 893.86 
7934.5 2
12014200 30918 -17651.7 1512.53 718.519 -426.936 835.789 
12013900 30952 -18318.3 1429.2 1022.22 -421.145 1105.58 
7935 2
12014200 31405.8 -17885.3 1479.13 985.455 -471.919 1092.62 
12013900 31473.3 -18475.3 1358.33 1053.2 -317.037 1099.88 
7935.5 2
12014200 31862.6 -18081.7 1398.27 922.828 -396.768 1004.51 
12013900 31772.8 -18740.5 1370.6 604.983 -535.892 808.199 
7936 2
12014200 32346.1 -18153.2 1498.33 976.835 -144.512 987.467 
12013900 32339.8 -18969.2 1483 1145.45 -461.953 1235.1 
7936.5 2
12014200 33043.8 -18293.8 1622.47 1409.43 -284.04 1437.76 
12013900 33018.9 -19165.5 1656.4 1371.99 -396.498 1428.13 
7937 2
12014200 33538.8 -18394.8 1619.94 966.821 -197.29 986.746 
12013900 33444.8 -19303.3 1676.81 831.795 -269.23 874.282 
7937.5 2
12014200 34043.3 -18525.7 1643.73 987.19 -256.205 1019.89 
12013900 33822.5 -19363.3 1717.73 739.049 -117.458 748.325 
7938 2
12014200 34505.1 -18665.6 1660.67 933.064 -282.559 974.909 
12013900 34264.1 -19475.7 1750 892.256 -226.936 920.663 
7938.5 2
12014200 34917 -18779.4 1696.73 832.054 -229.899 863.231 
12013900 34704.8 -19609.7 1764.87 890.236 -270.842 930.524 
7939 2
12014200 35270.2 -18964.9 1700.13 713.535 -374.815 805.989 
12013900 35143.7 -19767.7 1763.4 886.734 -319.057 942.388 
7939.5 2
12014200 35655.6 -19141.6 1686.2 845.175 -387.427 929.743 
12013900 35521.6 -19941.1 1734.9 828.655 -380.336 911.77 
7940 2
12014200 36199.7 -19340.6 1667.56 994.676 -363.848 1059.13 
12013900 36173.4 -20089.6 1686 1191.54 -271.412 1222.07 
7940.5 2
12014200 36742.6 -19591.4 1622 1062.45 -490.753 1170.32 
12013900 36711.3 -20351.9 1771.4 1052.63 -513.446 1171.17 
7941 2
12014200 37192.7 -19751.8 1686.47 909.226 -324.04 965.243 
12013900 37119.1 -20508.6 1792.47 823.973 -316.498 882.668 
7941.5 2
12014200 37742.7 -19864.3 1739.6 1111.11 -227.205 1134.1 
12013900 37513.1 -20624.3 1807.8 795.96 -233.805 829.588 
7942 2
12014200 38191.8 -20069.1 1764.27 907.34 -413.737 997.218 
12013900 37920.3 -20803.3 1810.4 822.626 -361.481 898.545 
7942.5 2
12014200 38656.1 -20249.5 1771.13 938.047 -364.579 1006.4 
12013900 38352.3 -20964.9 1839.33 872.593 -326.465 931.664 
7943 2
12014200 39085 -20472.3 1757.62 837.63 -435.116 943.901 
12013900 38881.8 -21216.4 1854.62 1034.15 -491.349 1144.94 
7943.5 2
12014200 39540.3 -20648.1 1765.67 891.063 -343.942 955.139 
12013900 39332.9 -21341.7 1838.87 882.811 -245.197 916.23 
7944 2
12014200 39942 -20912.1 1704.87 811.448 -533.468 971.1 
12013900 39813.1 -21586.3 1820.07 970.236 -494.007 1088.76 
7944.5 2
12014200 40528.5 -21272.6 1667.47 1184.78 -728.215 1390.68 
12013900 40177 -21751.1 1739.6 735.084 -333.064 807.019 
7945 2
12014200 41012.7 -21430.9 1654.47 978.316 -319.865 1029.28 
12013900 40520.4 -21878.7 1670.07 693.737 -257.778 740.082 
7945.5 2
12014200 41398.7 -21657.6 1664.33 779.663 -457.912 904.19 
12013900 40801.3 -22018.1 1660.73 567.542 -281.481 633.511 
7946 2
12014200 41669 -21774.8 1696.93 546.128 -236.768 595.243 
12013900 41314.5 -22155.4 1657.73 1036.63 -277.441 1073.12 
7946.5 2
12014200 42303.2 -21887.1 1713.12 1238.77 -219.263 1258.02 
12013900 41995.2 -22651.8 1679 1329.53 -969.556 1645.51 
7947 2
12014200 42758.8 -22025.3 1685.53 889.746 -270.06 929.828 
12013900 42498.9 -23112.7 1676.27 983.748 -900.106 1333.4 
7947.5 2
12014200 43191.6 -22142.9 1658.67 874.343 -237.576 906.046 
12013900 43049.7 -23152.6 1672.2 1112.73 -80.6734 1115.65 
7948 2
12014200 43630.8 -22303.5 1628.87 887.273 -324.31 944.685 
12013900 43571.7 -23175.1 1761.6 1054.55 -45.5219 1055.53 
7948.5 2
12014200 44041.1 -22530.1 1649.33 828.956 -457.778 946.958 
12013900 43996.1 -23335.3 1851.47 857.374 -323.636 916.423 
7949 2
12014200 44460.8 -22715.9 1660.33 847.811 -375.488 927.241 
12013900 44475.5 -23540.4 1715.27 968.485 -414.276 1053.37 
7949.5 2
12014200 44863.8 -22943.9 1645.07 814.141 -460.606 935.406 
12013900 45067.9 -23721.5 1678.73 1196.77 -365.926 1251.46 
7950 2
12014200 45276.6 -23118.4 1690.5 806.299 -340.706 875.328 
12013900 45436.2 -24030 1674.38 719.499 -602.474 938.431 
7950.5 2
12014200 45772 -23175.7 1723.93 969.423 -112.247 975.899 
12013900 45766.3 -24147.4 1683.8 645.956 -229.746 685.596 
7951 2
12014200 46216.9 -23199.3 1784.13 898.721 -47.5421 899.977 
12013900 46170.9 -24305.5 1696.2 817.239 -319.461 877.46 
7951.5 2
12014200 46573.5 -23477.3 1808.87 720.404 -561.616 913.452 
12013900 46509.2 -24451.5 1692.67 683.502 -294.815 744.372 
7952 2
12014200 46939.8 -23751.7 1781.2 740.067 -554.478 924.741 
12013900 46826.6 -24484.1 1718.13 641.212 -65.9933 644.599 
7952.5 2
12014200 47245 -23953.6 1772.13 616.566 -407.811 739.232 
12013900 47200.1 -24609.5 1674.33 754.613 -253.333 796.001 
