# Supplementary material for: Intrinsic group behaviour: Dependence of pedestrian dyad dynamics on principal social and personal features
Source: PLoS One. 2017 Nov 2;12(11):e0187253. doi: 10.1371/journal.pone.0187253 (PMC5667819; doi:10.1371/journal.pone.0187253)
Supplement: S1 Data Set — (ZIP) [file pone.0187253.s001.zip › set/trajectories/traj_2_0508_38.dat]

2 12005400 12004801 1 0 0 0 1 1 0 20 20 20 1721.98 1797.46 1646.49
7848.5 1
12004801 46056.3 -23375.7 1795.83 0 0 0 
7849 1
12004801 45666.8 -23021 1721.2 -1125.82 1025.05 1522.56 
7849.5 1
12004801 45115.7 -22836.7 1636.53 -1113.27 372.256 1173.86 
7850 1
12004801 44465.4 -22675.8 1609.25 -1270.23 314.299 1308.54 
7850.5 1
12004801 43847.3 -22441.4 1571 -1209.47 458.733 1293.55 
7851 1
12004801 43162 -22229.9 1570.93 -1384.51 427.34 1448.96 
7851.5 1
12004801 42584.5 -22041.8 1650.87 -1166.73 379.933 1227.04 
7852 1
12004801 41979.1 -21786.7 1655.67 -1220.43 514.247 1324.35 
7852.5 1
12004801 41342.3 -21485.3 1624.93 -1286.46 609.024 1423.34 
7853 1
12004801 40824.7 -21107.7 1595.13 -1045.66 762.694 1294.26 
7853.5 1
12004801 40464.6 -21182.9 1634.75 -703.337 -146.883 718.51 
7854 2
12005400 39659.2 -20299.8 1634 0 0 0 
12004801 40080.5 -21132.9 1703.47 -751.647 97.8555 757.99 
7854.5 2
12005400 39383.1 -20134.6 1656.6 -882.162 527.636 1027.91 
12004801 39591.2 -20977.5 1763.93 -988.552 313.939 1037.2 
7855 2
12005400 38974.1 -20049.1 1722.53 -826.263 172.795 844.137 
12004801 39099.3 -20692.9 1903.67 -993.805 575.084 1148.2 
7855.5 2
12005400 38499 -19917.2 1705.53 -959.865 266.397 996.147 
12004801 38636.8 -20478.8 1918.6 -934.276 432.458 1029.51 
7856 2
12005400 38016.1 -19700.8 1702.2 -975.488 437.172 1068.97 
12004801 38194.2 -20251.8 1899.47 -894.141 458.586 1004.88 
7856.5 2
12005400 37576.6 -19514.3 1699.75 -858.415 364.233 932.492 
12004801 37713.9 -20212.7 1860.44 -938.135 76.3916 941.24 
7857 2
12005400 37113.1 -19450.4 1633 -907.159 125.073 915.741 
12004801 37179 -20112.9 1842.87 -1046.72 195.344 1064.79 
7857.5 2
12005400 36480.6 -19267.5 1572 -1277.71 369.428 1330.05 
12004801 36659.3 -20031.8 1769.47 -1049.83 163.771 1062.53 
7858 2
12005400 36091.2 -19100.5 1574.33 -786.667 337.508 856.012 
12004801 36190.3 -19842.9 1718.27 -947.609 381.549 1021.54 
7858.5 2
12005400 35522.1 -18882.6 1572.67 -1147.45 439.247 1228.65 
12004801 35429.1 -19789.2 1731.53 -1534.68 108.333 1538.5 
7859 2
12005400 35062.7 -18693.7 1645 -927.946 381.549 1003.33 
12004801 34916.1 -19552.5 1765 -1036.36 478.249 1141.39 
7859.5 2
12005400 34616 -18608.7 1620.73 -902.492 171.852 918.708 
12004801 34403.3 -19468.4 1786.33 -1035.82 169.832 1049.66 
7860 2
12005400 34100.4 -18546.1 1638.62 -1006.96 122.152 1014.34 
12004801 33904.3 -19369.9 1793.19 -974.65 192.432 993.465 
7860.5 2
12005400 33635.3 -18713.3 1624.73 -910.184 -327.218 967.216 
12004801 33408.9 -19243.5 1787.67 -969.431 247.244 1000.46 
7861 2
12005400 33134.6 -18621.9 1591.8 -1011.58 184.781 1028.32 
12004801 32908.7 -19186 1746.53 -1010.64 116.229 1017.3 
7861.5 2
12005400 32742.7 -18565.7 1602.8 -791.65 113.401 799.731 
12004801 32366.8 -19023.5 1705.07 -1094.68 328.215 1142.83 
7862 2
12005400 32016.3 -18442.3 1608.27 -1467.61 249.293 1488.63 
12004801 31861 -18962.7 1674 -1021.82 122.828 1029.17 
7862.5 2
12005400 31404.7 -18314.4 1658.27 -1235.42 258.451 1262.17 
12004801 31076.1 -18897.2 1544.53 -1585.72 132.391 1591.24 
7863 2
12005400 30853.1 -18016 1497.13 -1114.48 602.828 1267.07 
12004801 30510.2 -18652.7 1437.07 -1143.16 493.872 1245.29 
7863.5 2
12005400 30371.6 -17789.4 1436.44 -940.316 442.505 1039.23 
12004801 30067.4 -18483.8 1470.56 -864.771 329.924 925.569 
7864 2
12005400 29853.3 -17564 1532.53 -1014.27 441.169 1106.06 
12004801 29503.7 -18155.8 1577.87 -1103.14 641.903 1276.31 
7864.5 2
12005400 29324.3 -17362.3 1583.67 -1066.67 406.72 1141.58 
12004801 28977.9 -17932.6 1672.87 -1060.08 450 1151.64 
7865 2
12005400 28779.2 -17250.6 1613.2 -1101.14 225.589 1124.02 
12004801 28492.7 -17748.7 1728.2 -980.202 371.448 1048.22 
7865.5 2
12005400 28368.1 -17060.1 1640.13 -830.438 384.781 915.25 
12004801 28086.2 -17520.8 1775.27 -821.279 460.471 941.559 
7866 2
12005400 27953.3 -16827.7 1663.4 -837.98 469.63 960.605 
12004801 27690.2 -17335.1 1766.47 -800 375.219 883.623 
7866.5 2
12005400 27454.4 -16635.8 1666.25 -974.406 374.837 1044.02 
12004801 27195.3 -17237.5 1718.12 -966.577 190.56 985.182 
7867 2
12005400 26901.7 -16465.2 1622.33 -1081.61 333.757 1131.94 
12004801 26715.5 -17024.7 1632.47 -939.033 416.504 1027.26 
7867.5 2
12005400 26396.8 -16203.9 1710.2 -1018.01 526.747 1146.21 
12004801 26243.2 -16796.6 1623.53 -952.151 459.812 1057.36 
7868 2
12005400 25952.3 -15928.4 1574 -898.047 556.633 1056.56 
12004801 25796.7 -16568.8 1672.33 -901.953 460.202 1012.57 
7868.5 2
12005400 25415.3 -15657.3 1636.67 -1084.71 547.609 1215.1 
12004801 25136.2 -16370.3 1772.53 -1334.41 401.077 1393.38 
7869 2
12005400 25071.3 -15276 1616.53 -694.949 770.37 1037.51 
12004801 24662.8 -16109.5 1783 -956.364 526.869 1091.89 
7869.5 2
12005400 24674.5 -14971.3 1590.8 -801.616 615.623 1010.73 
12004801 24271.9 -15902 1765.53 -789.63 419.125 893.969 
7870 2
12005400 24248.8 -14628.6 1611 -831.608 669.222 1067.44 
12004801 23862.2 -15712.3 1705.88 -800.163 370.483 881.77 
7870.5 2
12005400 23868.5 -14416.9 1551.53 -744.064 414.269 851.616 
12004801 23410.7 -15343.9 1758.4 -883.725 720.899 1140.47 
7871 2
12005400 23399.7 -14164.9 1501.6 -947.071 509.091 1075.23 
12004801 22894.5 -15157.6 1706.2 -1042.69 376.431 1108.56 
7871.5 2
12005400 22800.5 -13907.1 1556 -1210.64 520.943 1317.96 
12004801 22423.9 -14960.4 1726.73 -950.707 398.384 1030.8 
7872 2
12005400 22353.1 -13726.9 1597.33 -903.704 364.04 974.272 
12004801 21960.5 -14682.6 1648.47 -936.162 561.212 1091.49 
7872.5 2
12005400 21861.1 -13530.6 1630.8 -994.074 396.498 1070.23 
12004801 21525.7 -14376.1 1678.47 -878.519 619.259 1074.84 
7873 2
12005400 21409.8 -13376.1 1625.67 -911.65 312.054 963.578 
12004801 21086.8 -13988.1 1768.4 -886.599 783.838 1183.41 
7873.5 2
12005400 21063.9 -13119.3 1612.62 -675.635 501.603 841.48 
12004801 20679.9 -13808.9 1732.75 -794.653 349.862 868.261 
7874 2
12005400 20677.1 -12838 1629.53 -756.963 550.514 935.98 
12004801 20379.7 -13460.9 1770.2 -587.484 681.156 899.506 
7874.5 2
12005400 20415.3 -12491.2 1599.13 -528.889 700.606 877.822 
12004801 19933.3 -13088.3 1818 -901.953 752.727 1174.78 
7875 2
12005400 20110.1 -12126.3 1581.4 -616.431 737.104 960.89 
12004801 19703.5 -12705.3 1797.33 -464.108 773.603 902.14 
7875.5 2
12005400 19789.2 -11861.4 1613.2 -648.35 535.219 840.724 
12004801 19378.9 -12287.4 1784.67 -655.892 844.31 1069.14 
7876 2
12005400 19397.1 -11570.7 1587 -792.054 587.205 985.981 
12004801 19021.3 -11978.9 1757.2 -722.424 623.165 954.06 
7876.5 2
12005400 18996.2 -11265.9 1591.94 -782.975 595.304 983.584 
12004801 18508.2 -11603.2 1740.12 -1002.11 733.879 1242.09 
7877 2
12005400 18459 -11022.7 1599.47 -1051.37 476.068 1154.13 
12004801 17934.1 -11148.9 1775.33 -1123.52 888.951 1432.67 
7877.5 2
12005400 18062.8 -10723.7 1614.87 -800.404 604.04 1002.75 
12004801 17533.3 -10761.2 1790.4 -809.562 783.3 1126.48 
7878 2
12005400 17558.1 -10310.9 1676.67 -1019.53 833.939 1317.15 
12004801 17046.3 -10646.5 1861.4 -983.838 231.65 1010.74 
7878.5 2
12005400 17235 -9994.27 1691 -652.795 639.596 913.906 
12004801 16714.2 -10371.7 1819.13 -670.976 555.286 870.949 
7879 2
12005400 16976.3 -9678.8 1673.07 -522.694 637.306 824.238 
12004801 16419.5 -10100.7 1802.93 -595.421 547.475 808.86 
7879.5 2
12005400 16795.1 -9292.87 1651.4 -365.926 779.663 861.265 
12004801 15943.3 -9920.6 1791.73 -961.886 363.771 1028.37 
7880 2
12005400 16408.9 -9011.19 1675.06 -754.289 550.155 933.607 
12004801 15603.4 -9557.19 1814.62 -663.981 709.79 971.943 
7880.5 2
12005400 16096.3 -8696.93 1663.87 -611.88 614.979 867.523 
12004801 15433.7 -9242.4 1798.27 -332.11 616.023 699.844 
7881 2
12005400 15595.7 -8273.87 1623.2 -1011.31 854.68 1324.1 
12004801 14906.1 -8845.87 1768.87 -1065.86 801.077 1333.33 
7881.5 2
12005400 15204.3 -7858.27 1594.6 -789.113 837.903 1150.99 
12004801 14431.5 -8252.8 1753.47 -956.855 1195.7 1531.43 
7882 2
12005400 14803.5 -7348.93 1578.67 -809.697 1028.96 1309.34 
12004801 13932.3 -7784 1803.07 -1008.35 947.071 1383.37 
7882.5 2
12005400 14351.4 -6804.33 1569.2 -913.266 1100.2 1429.86 
12004801 13676.3 -7535.6 1803.2 -517.172 501.818 720.616 
7883 2
12005400 14055.6 -6507.07 1597.07 -597.576 600.539 847.197 
12004801 13290.7 -7147.6 1796.53 -778.99 783.838 1105.09 
7883.5 2
12005400 13743.9 -6257.44 1679.62 -608.716 487.557 779.902 
12004801 12991.4 -6757.25 1774.25 -584.684 762.402 960.788 
7884 2
12005400 13405.6 -5901.53 1653.27 -662.109 696.486 960.979 
12004801 12687.7 -6392.8 1728.27 -594.341 713.209 928.391 
7884.5 2
12005400 13023.5 -5583.6 1614 -771.852 642.29 1004.14 
12004801 12276.1 -5988.8 1681.93 -831.38 816.162 1165.04 
7885 2
12005400 12624.3 -5177.8 1582.8 -806.465 819.798 1149.98 
12004801 11816.2 -5658.2 1603.47 -929.158 667.879 1144.29 
7885.5 2
12005400 12253.2 -4755.6 1574.8 -749.764 852.929 1135.62 
12004801 11462 -5209.93 1689.53 -715.556 905.589 1154.17 
7886 2
12005400 11896.3 -4343.47 1559.13 -720.943 832.593 1101.35 
12004801 11128.4 -4899.73 1712.47 -673.939 626.667 920.275 
7886.5 2
12005400 11562.8 -3978.31 1563.06 -651.53 713.192 965.988 
12004801 10797.8 -4488.75 1655.19 -645.679 802.702 1030.16 
7887 2
12005400 11243 -3532.67 1552.33 -625.734 872.105 1073.36 
12004801 10374.4 -4196.73 1730.33 -828.596 571.461 1006.55 
7887.5 2
12005400 10859.2 -3262.4 1566.87 -775.354 545.993 948.305 
12004801 10119 -3840.2 1708.8 -515.96 720.269 886.004 
7888 2
12005400 10483.5 -2990.13 1585.33 -758.923 550.034 937.284 
12004801 9733.07 -3510.93 1800.6 -779.663 665.185 1024.86 
7888.5 2
12005400 10110.6 -2634.93 1643.07 -751.882 716.129 1038.35 
12004801 9388.4 -3169.6 1681.6 -694.892 688.172 977.986 
7889 2
12005400 9676.6 -2253.6 1595.93 -876.768 770.37 1167.13 
12004801 9252.13 -2692.6 1674.53 -275.286 963.636 1002.19 
7889.5 2
12005400 9212.2 -1902.53 1565.13 -938.182 709.226 1176.09 
12004801 8978.27 -2462.47 1776.07 -553.266 464.916 722.669 
7890 2
12005400 8885.19 -1540.31 1599.56 -638.696 707.463 953.119 
12004801 8597.62 -2030.5 1764.69 -743.441 843.685 1124.5 
7890.5 2
12005400 8672.93 -1013 1603.53 -415.37 1031.92 1112.38 
12004801 8300.6 -1486.33 1793.6 -581.262 1064.91 1213.21 
7891 2
12005400 8372.67 -302.867 1555 -606.599 1434.61 1557.59 
12004801 8003.33 -857 1731.2 -600.539 1271.38 1406.08 
7891.5 2
12005400 8125.73 250 1519.2 -498.855 1116.9 1223.24 
12004801 7910.93 -406.4 1686.4 -186.667 910.303 929.245 
7892 2
12005400 8122 551.267 1509.07 -7.54209 608.62 608.666 
12004801 7716 103 1658.67 -393.805 1029.09 1101.87 
7892.5 2
12005400 8193.27 1092.13 1475.07 143.973 1092.66 1102.1 
12004801 7631.6 735.733 1611.73 -170.505 1278.25 1289.57 
7893 2
12005400 8087.8 1626.2 1436.4 -213.064 1078.92 1099.76 
12004801 7647.13 1312.07 1544.13 31.3805 1164.31 1164.73 
7893.5 2
12005400 8242.19 2514.19 1348.56 301.538 1734.35 1760.37 
12004801 7513.94 1888.19 1506.81 -260.148 1125.24 1154.92 
7894 2
12005400 8226.27 3074.93 1303 -31.1562 1097.35 1097.79 
12004801 7718.67 2614.93 1502.4 400.644 1422.2 1477.56 
7894.5 1
12004801 7606.73 3148.4 1501.8 -226.128 1077.71 1101.18 
7895 1
12004801 7178.13 3679.8 1501 -865.859 1073.54 1379.2 
7895.5 1
12004801 6962.2 4149 1518.07 -436.229 947.879 1043.44 
7896 1
12004801 6811.73 4700.27 1576.27 -303.973 1113.67 1154.41 
7896.5 1
12004801 6702.31 5242.81 1606.88 -213.713 1059.66 1081 
7897 1
12004801 6515.67 5806.47 1616.47 -365.256 1103.04 1161.94 
7897.5 1
12004801 6405.73 6368.4 1614 -222.088 1135.22 1156.74 
