# Supplementary material for: Intrinsic group behaviour: Dependence of pedestrian dyad dynamics on principal social and personal features
Source: PLoS One. 2017 Nov 2;12(11):e0187253. doi: 10.1371/journal.pone.0187253 (PMC5667819; doi:10.1371/journal.pone.0187253)
Supplement: S1 Data Set — (ZIP) [file pone.0187253.s001.zip › set/trajectories/traj_2_0508_37.dat]

2 11595900 11590501 0 0 0 1 2 1 0 30 30 30 1709.78 1717.22 1702.34
7745 1
11590501 167.4 9370.6 1825.8 0 0 0 
7745.5 1
11590501 -22.6 9233.07 1885.6 -575.758 -416.768 710.769 
7746 1
11590501 -329.4 8996 1878.47 -619.798 -478.923 783.273 
7746.5 1
11590501 -685.867 8658.87 1774.67 -720.135 -681.077 991.191 
7747 1
11590501 -1070.88 8397.06 1685.75 -751.969 -511.336 909.353 
7747.5 1
11590501 -1445.13 8167.8 1581.73 -732.404 -448.655 858.898 
7748 1
11590501 -1822.6 7911.2 1679.73 -762.559 -518.384 922.073 
7748.5 1
11590501 -2117.8 7427.13 1747.87 -596.364 -977.912 1145.41 
7749 1
11590501 -2618 7259.93 1725.67 -1010.51 -337.778 1065.46 
7749.5 1
11590501 -2971.87 7111.67 1679.33 -714.882 -299.529 775.096 
7750 1
11590501 -3330.56 6993.88 1652.5 -700.578 -230.062 737.386 
7750.5 1
11590501 -3685.47 6622.13 1599.13 -694.529 -727.479 1005.78 
7751 1
11590501 -4052.47 6347.47 1529.73 -741.414 -554.882 926.061 
7751.5 1
11590501 -4518.27 6053.33 1379.33 -941.01 -594.209 1112.92 
7752 1
11590501 -5084.2 5859 1092.27 -1143.3 -392.593 1208.83 
7752.5 1
11590501 -5582.93 5607.27 1199.13 -1007.54 -508.552 1128.61 
7753 1
11590501 -5909 5290.47 1218.2 -658.721 -640 918.43 
7753.5 1
11590501 -6229.62 4862.31 1435.5 -626.221 -836.239 1044.72 
7754 1
11590501 -6567.53 4403 1424.8 -661.269 -898.85 1115.89 
7754.5 1
11590501 -6818 3995.93 1360.73 -505.993 -822.357 965.557 
7755 1
11590501 -7211.27 3547.07 1444.53 -794.478 -906.801 1205.61 
7755.5 1
11590501 -7671.47 3154.73 1562.67 -927.823 -790.995 1219.23 
7756 1
11590501 -7772.6 2741.87 1324.07 -204.31 -834.074 858.733 
7756.5 1
11590501 -8195 2241.47 1546.47 -853.333 -1010.91 1322.92 
7757 1
11590501 -8482.69 1735.25 1481.25 -561.89 -988.704 1137.21 
7757.5 1
11590501 -8831.27 1266.4 1507.8 -682.151 -917.515 1143.31 
7758 1
11590501 -9055.53 849.6 1482.53 -453.064 -842.02 956.172 
7758.5 1
11590501 -9295.67 366 1427.6 -485.118 -976.97 1090.78 
7759 1
11590501 -9599 -193 1465.07 -612.795 -1129.29 1284.84 
7759.5 1
11590501 -9762.27 -726.467 1428.33 -329.832 -1077.71 1127.05 
7760 1
11590501 -10008.7 -1208.81 1525.81 -481.291 -942.082 1057.9 
7760.5 1
11590501 -10281.3 -1672.73 1554.33 -533.553 -907.869 1053.05 
7761 1
11590501 -10606.7 -2112 1630.73 -657.239 -887.407 1104.29 
7761.5 1
11590501 -10853.6 -2637 1616.53 -498.855 -1060.61 1172.07 
7762 1
11590501 -11179.9 -3103.73 1613.73 -659.259 -942.896 1150.51 
7762.5 1
11590501 -11356.5 -3561.27 1551.87 -356.633 -924.31 990.725 
7763 1
11590501 -11565.5 -3990.47 1496.73 -422.357 -867.071 964.467 
7763.5 1
11590501 -11793.8 -4506 1621.81 -445.736 -1006.9 1101.15 
7764 1
11590501 -11924 -5070.6 1651.13 -254.892 -1104.89 1133.91 
7764.5 1
11590501 -11951.3 -5481.2 1623.87 -55.0842 -829.495 831.322 
7765 1
11590501 -12028.3 -6051.93 1694.27 -155.556 -1153 1163.44 
7765.5 1
11590501 -12071.8 -6547.93 1594.4 -87.7688 -1000 1003.84 
7766 1
11590501 -12071.8 -7033.4 1708.27 0 -980.741 980.741 
7766.5 1
11590501 -12213.7 -7449 1551.73 -286.599 -839.596 887.164 
7767 1
11590501 -12356.9 -7931.12 1581.19 -279.704 -941.65 982.313 
7767.5 1
11590501 -12565.4 -8380.2 1668.27 -408.072 -878.816 968.938 
7768 1
11590501 -12709.3 -8697.67 1619 -290.774 -641.347 704.184 
7768.5 1
11590501 -12729.6 -9085 1531.4 -40.9428 -782.492 783.562 
7769 1
11590501 -12725.5 -9463.33 1505.13 8.21549 -764.31 764.354 
7769.5 1
11590501 -12740.4 -9944.2 1576.53 -30.0337 -971.448 971.912 
7770 1
11590501 -12896.3 -10359.6 1601 -304.517 -811.255 866.525 
7770.5 1
11590501 -13132.3 -10633.1 1577.4 -461.88 -535.364 707.07 
7771 1
11590501 -13020.1 -10885.7 1525.4 226.344 -509.14 557.185 
7771.5 1
11590501 -12851.4 -10837.5 1226.33 340.054 97.1774 353.667 
7772 1
11590501 -12824.8 -10908.3 1274.6 53.7374 -143.165 152.918 
7772.5 1
11590501 -12903.5 -11075.9 1259.27 -159.057 -338.451 373.963 
7773 1
11590501 -13082.5 -11290.9 1294.8 -361.481 -434.478 565.19 
7773.5 1
11590501 -13211.5 -11318.6 1142.5 -252.018 -53.9632 257.731 
7774 1
11590501 -13227.1 -11445.8 1237.13 -30.5339 -248.511 250.38 
7774.5 1
11590501 -13250.3 -11462 1298.27 -46.734 -32.7273 57.0538 
7775 1
11590501 -13260.2 -11421.4 1344.6 -20.0673 82.0202 84.4394 
7775.5 1
11590501 -13254 -11374.1 1310.6 12.5253 95.4882 96.3062 
7776 1
11590501 -13273.4 -11357.1 1345.73 -39.1919 34.4781 52.1991 
7776.5 1
11590501 -13355.6 -11375.3 1326.4 -166.061 -36.7677 170.082 
7777 1
11590501 -13154.7 -11812.7 1134.94 392.407 -854.338 940.147 
7777.5 1
11590501 -13098.7 -11992.1 1141.73 109.63 -351.036 367.756 
7778 1
11590501 -13043.2 -11887.2 1130.8 112.054 211.852 239.661 
7778.5 1
11590501 -13068.8 -11939.6 1131.33 -51.7172 -105.859 117.816 
7779 1
11590501 -13092.7 -11884.9 1161.33 -48.2155 110.438 120.504 
7779.5 1
11590501 -13077.6 -11855.7 1120.33 30.4377 59.1246 66.4994 
7780 1
11590501 -13080.7 -12015.9 1128.13 -6.19529 -323.771 323.83 
7780.5 1
11590501 -13202.2 -11902.6 1152.38 -237.467 221.427 324.686 
7781 1
11590501 -13181.4 -11821.8 1162.6 40.8023 158.048 163.23 
7781.5 1
11590501 -13114.5 -11636.5 1278.67 135.084 374.411 398.034 
7782 1
11590501 -12982.8 -11294.9 1310.67 266.128 689.966 739.512 
7782.5 1
11590501 -12740.9 -11082.8 1361.87 488.62 428.552 649.928 
7783 1
11590501 -12777.5 -10921.9 1457.73 -73.8047 325.118 333.39 
7783.5 1
11590501 -12825.1 -10657.6 1550.44 -92.9606 516.097 524.402 
7784 1
11590501 -12891.3 -10326.8 1639 -129.689 647.407 660.269 
7784.5 1
11590501 -12848.7 -10013.9 1728.67 86.1953 632.189 638.038 
7785 1
11590501 -12733.3 -9575.47 1745 233.131 885.657 915.826 
7785.5 1
11590501 -12556.1 -9160.8 1701.33 357.98 837.71 910.993 
7786 1
11590501 -12239.9 -8773.07 1751.67 637.5 781.72 1008.71 
7786.5 1
11590501 -11787.5 -8440.8 1686.4 910.127 668.545 1129.28 
7787 1
11590501 -11448.3 -8075.69 1722.75 662.541 713.11 973.389 
7787.5 1
11590501 -11083.2 -7704 1737.67 714.506 727.373 1019.6 
7788 1
11590501 -10694.5 -7424.73 1739.33 785.32 564.175 966.965 
7788.5 1
11590501 -10337.1 -7101.67 1670.47 722.02 652.66 973.282 
7789 1
11590501 -9927.07 -6814.67 1675 828.283 579.798 1011.05 
7789.5 1
11590501 -9527.8 -6544.67 1717.87 806.599 545.455 973.716 
7790 1
11590501 -9132.33 -6300.6 1609 798.923 493.064 938.823 
7790.5 1
11590501 -8724 -5924.75 1676.94 797.526 734.082 1083.94 
7791 1
11590501 -8413.2 -5594.53 1547.07 608.219 646.217 887.427 
7791.5 1
11590501 -7953.4 -5286.13 1650.6 928.889 623.03 1118.48 
7792 1
11590501 -7523.6 -4948 1556.8 868.283 683.098 1104.78 
7792.5 1
11590501 -7187.73 -4612 1626.67 678.519 678.788 959.761 
7793 1
11590501 -6882.27 -4377.93 1525.4 617.104 472.862 777.442 
7793.5 1
11590501 -6355.4 -3904.73 1664.27 1064.38 955.96 1430.65 
7794 1
11590501 -5967.44 -3538.56 1550.69 757.739 715.177 1041.94 
7794.5 1
11590501 -5672.6 -3238.6 1446.53 576.981 587.011 823.097 
7795 1
11590501 -5344.73 -3106 1210.87 662.357 267.879 714.476 
7795.5 1
11590501 -4951.2 -3027.87 1630.13 795.017 157.845 810.535 
7796 1
11590501 -4531.67 -2703.73 1693.67 847.542 654.815 1071.03 
7796.5 1
11590501 -4098.93 -2439.8 1693.67 874.209 533.199 1023.98 
7797 1
11590501 -3771.31 -2091.25 1681.12 639.884 680.762 934.285 
7797.5 1
11590501 -3345.6 -1807 1682.47 833.097 556.262 1001.74 
7798 1
11590501 -2965.47 -1489.33 1686.93 767.946 641.751 1000.79 
7798.5 1
11590501 -2702.27 -1265.73 1690.07 531.717 451.717 697.69 
7799 2
11595900 -2750.62 197.308 1627.15 0 0 0 
11590501 -2376.2 -1166.93 1690.93 658.721 199.596 688.296 
7799.5 2
11595900 -2414.87 518.2 1624.93 726.729 694.572 1005.27 
11590501 -2462.2 -359.267 1708.73 -173.737 1631.65 1640.87 
7800 2
11595900 -2077.2 864.467 1647.07 682.155 699.529 977.075 
11590501 -2143.73 260.667 1696.2 643.367 1252.39 1407.98 
7800.5 2
11595900 -1578.12 1137.12 1639.06 974.756 532.536 1110.74 
11590501 -1799.06 759.5 1706.06 673.185 974.284 1184.23 
7801 2
11595900 -1034.13 1316.47 1619.6 1064.56 350.962 1120.92 
11590501 -1478.6 1471.67 1680.67 627.128 1393.67 1528.27 
7801.5 1
11595900 -864.067 1398 1594.13 343.569 164.714 381.012 
7801.5 1
11590501 -1167.7 1818.7 1667 752.785 840.274 1128.16 
7802 2
11595900 -619.933 1764.4 1683.8 493.199 740.202 889.463 
11590501 -892.125 970 1593.75 397.655 -1224.68 1287.62 
7802.5 2
11595900 -411.867 2088.8 1731.47 420.337 655.354 778.57 
11590501 -665.533 1230.13 1623.6 597.867 686.368 910.245 
7803 2
11595900 25.8667 2236.2 1664.47 884.31 297.778 933.1 
11590501 -198.4 1349.67 1581 943.704 241.481 974.11 
7803.5 2
11595900 554.125 2295.31 1668.19 1031.75 115.454 1038.19 
11590501 306.125 1390.12 1646.62 985.4 79.0202 988.564 
7804 2
11595900 1098.87 2408.8 1673.33 1066.03 222.089 1088.92 
11590501 865.933 1459.4 1613.93 1095.52 135.568 1103.87 
7804.5 2
11595900 1531.13 2444.4 1645.73 873.266 71.9192 876.222 
11590501 1313.33 1399.47 1555.13 903.838 -121.077 911.912 
7805 2
11595900 1919.73 2330.4 1584.27 785.051 -230.303 818.134 
11590501 1720 1450.53 1457.73 821.549 103.165 828.001 
7805.5 2
11595900 2340.13 2314.33 1501.33 849.293 -32.4579 849.913 
11590501 2133.67 1310.53 1465.13 835.69 -282.828 882.253 
7806 2
11595900 2790.33 2208 1511.6 909.495 -214.815 934.519 
11590501 2592.33 1041 1451.67 926.599 -544.512 1074.75 
7806.5 2
11595900 3174.73 1882.07 1491 776.566 -658.451 1018.14 
11590501 3277.8 580 1640.73 1384.78 -931.313 1668.82 
7807 2
11595900 3590.25 1542 1497.62 811.556 -664.193 1048.7 
11590501 3770.88 111.938 1777.38 963.037 -914.185 1327.85 
7807.5 2
11595900 3996.27 1095.27 1506.27 794.553 -874.234 1181.35 
11590501 4028.4 3.13333 1763.67 503.963 -212.924 547.097 
7808 2
11595900 4434.2 742.2 1534.4 884.714 -713.266 1136.43 
11590501 4364.87 -353.8 1768.6 679.731 -721.077 990.952 
7808.5 2
11595900 4887.13 489 1618.8 915.017 -511.515 1048.29 
11590501 4631.07 -628.8 1741.4 537.778 -555.556 773.206 
7809 2
11595900 5232.93 46.8 1613 698.586 -893.333 1134.05 
11590501 4999.33 -946.133 1745.47 743.973 -641.077 982.077 
7809.5 2
11595900 5557.93 -346.667 1615.13 656.566 -794.882 1030.98 
11590501 5357.93 -1294.27 1722.2 724.444 -703.3 1009.68 
7810 2
11595900 5924.73 -652.2 1623.27 741.01 -617.239 964.407 
11590501 5742.07 -1584 1771.53 776.027 -585.32 972.017 
7810.5 2
11595900 6276 -984.875 1612.31 686.068 -649.756 944.919 
11590501 6057.19 -1915.19 1714.25 615.47 -646.851 892.871 
7811 2
11595900 6711.33 -1251.07 1669.13 851.924 -520.923 998.567 
11590501 6359.13 -2261.6 1632.33 590.892 -677.911 899.287 
7811.5 2
11595900 7233.4 -1726.07 1684.93 1054.68 -959.596 1425.89 
11590501 6740.87 -2592 1556.2 771.178 -667.475 1019.92 
7812 2
11595900 7562.67 -1798.33 1634.53 665.185 -145.993 681.018 
11590501 7053.33 -3068.8 1659.07 631.246 -963.232 1151.65 
7812.5 2
11595900 7989.53 -2295.4 1630.73 862.357 -1004.18 1323.64 
11590501 7318.6 -3390.27 1622.47 535.892 -649.428 841.984 
7813 2
11595900 8370.73 -2599.13 1612 770.101 -613.603 984.664 
11590501 7625.47 -3736.6 1569.07 619.933 -699.663 934.797 
7813.5 2
11595900 8670.38 -3002.44 1624.69 585.238 -787.703 981.315 
11590501 7926.19 -4105.31 1543.19 587.345 -720.142 929.289 
7814 2
11595900 8971.2 -3422.27 1686.13 588.699 -821.583 1010.73 
11590501 8348.4 -4392.53 1534.87 826.248 -562.076 999.307 
7814.5 2
11595900 9165.07 -3859.53 1601.2 391.65 -883.367 966.295 
11590501 8822.67 -4680.67 1589.53 958.114 -582.088 1121.08 
7815 2
11595900 9448 -4099.8 1625.8 571.582 -485.387 749.872 
11590501 9104.13 -4998 1602.87 568.62 -641.077 856.918 
7815.5 2
11595900 9818.8 -4511 1612.13 749.091 -830.707 1118.58 
11590501 9640.33 -5245.67 1780.2 1083.23 -500.337 1193.2 
7816 2
11595900 10149.7 -4873.2 1610.27 668.418 -731.717 991.056 
11590501 9889.13 -5624.33 1696.27 502.626 -764.983 915.332 
7816.5 2
11595900 10384 -5256.93 1583.93 473.401 -775.219 908.335 
11590501 10086.9 -6003.4 1619.6 399.461 -765.791 863.716 
7817 2
11595900 10811.3 -5508.25 1578.25 834.595 -490.853 968.238 
11590501 10541.8 -6229.56 1593.31 888.566 -441.724 992.305 
7817.5 2
11595900 11245.4 -5829.47 1636.07 849.486 -628.604 1056.77 
11590501 10920.7 -6438 1553.93 741.398 -407.901 846.2 
7818 2
11595900 11590 -6161.53 1630.47 696.162 -670.842 966.783 
11590501 11189.3 -6816.47 1583.93 542.761 -764.579 937.641 
7818.5 2
11595900 12052.9 -6558 1643.4 935.084 -800.943 1231.22 
11590501 11638.1 -7211.67 1637.93 906.667 -798.384 1208.08 
7819 2
11595900 12535.7 -6805.07 1703.93 975.488 -499.125 1095.77 
11590501 12046.9 -7390.07 1632.87 825.724 -360.404 900.95 
7819.5 2
11595900 12899.4 -7177.4 1702.6 734.68 -752.189 1051.45 
11590501 12482.3 -7599.93 1591.6 879.731 -423.973 976.565 
7820 2
11595900 13275.6 -7458.25 1660.94 734.692 -548.535 916.877 
11590501 12732.1 -8098.94 1825.25 487.874 -974.618 1089.91 
7820.5 2
11595900 13540.5 -7815.27 1671 518.403 -698.663 869.984 
11590501 13019.7 -8482.27 1755.4 562.834 -750.155 937.825 
7821 2
11595900 13955.4 -8189.4 1649.73 838.249 -755.825 1128.69 
11590501 13335.7 -8777 1694.67 638.384 -595.421 872.96 
7821.5 2
11595900 14201.7 -8572.73 1617.33 497.643 -774.411 920.522 
11590501 13622.1 -9072.6 1654.47 578.586 -597.172 831.49 
7822 2
11595900 14319.1 -8848.67 1618.2 237.037 -557.441 605.745 
11590501 13898.5 -9371.73 1630.13 558.249 -604.31 822.698 
7822.5 2
11595900 14345.2 -8839 1550.93 52.7946 19.5286 56.2907 
11590501 14221.9 -9515.87 1612.2 653.333 -291.178 715.283 
7823 1
11590501 15044.1 -9829.8 1657.07 1661.01 -634.209 1777.97 
7823 1
11595900 14461.8 -8864.4 1542 353.333 -76.9697 361.62 
7823.5 2
11595900 14838.1 -10721.4 1700.54 518.288 -2557.83 2609.81 
11590501 15483.8 -10255.4 1751.88 858.879 -831.323 1195.31 
7824 2
11595900 15140 -11183 1758.8 653.513 -999.167 1193.91 
11590501 15828.3 -10524.7 1728.53 674.079 -526.867 855.553 
7824.5 2
11595900 15472.1 -11520 1713.67 670.976 -680.808 955.881 
11590501 16048.3 -10812.7 1713.53 444.579 -581.818 732.232 
7825 2
11595900 15808.9 -11904.2 1731.27 680.404 -776.162 1032.17 
11590501 16506.5 -11100 1723.4 925.522 -580.471 1092.49 
7825.5 2
11595900 16218.8 -12206.7 1742.8 828.013 -611.044 1029.07 
11590501 16692.8 -11402.4 1664.33 376.431 -610.909 717.572 
7826 2
11595900 16727.9 -12537.5 1659.87 1028.55 -668.418 1226.66 
11590501 17141.8 -11819.5 1703.67 907.071 -842.559 1238.02 
7826.5 2
11595900 17189.4 -12802.9 1567.87 932.256 -536.027 1075.37 
11590501 17763.4 -12152.7 1535.13 1255.76 -673.131 1424.79 
7827 2
11595900 17687.9 -13055.6 1549.12 973.706 -493.547 1091.65 
11590501 18218.5 -12491.9 1603.94 888.867 -662.638 1108.68 
7827.5 2
11595900 18109.4 -13411.3 1625.47 824.78 -696.225 1079.35 
11590501 18646.3 -12761 1626.27 837.247 -526.541 989.054 
7828 2
11595900 18477 -13678.9 1660.47 742.626 -540.471 918.479 
11590501 19025.2 -13074.5 1666.73 765.387 -633.401 993.486 
7828.5 2
11595900 18853.7 -13913.9 1677 760.943 -474.747 896.894 
11590501 19283.1 -13321.5 1663.87 520.943 -498.99 721.368 
7829 2
11595900 19147.5 -14197.3 1637.93 593.67 -572.525 824.76 
11590501 19592.8 -13662.5 1656.33 625.724 -688.754 930.544 
7829.5 2
11595900 19547.5 -14391.9 1673.93 807.946 -393.266 898.574 
11590501 19887.8 -13859.8 1625.07 595.96 -398.653 717.002 
7830 2
11595900 19940.8 -14681.1 1634.38 768.132 -564.827 953.444 
11590501 20203.6 -14076.9 1599.5 616.724 -423.975 748.4 
7830.5 2
11595900 20343.1 -14904.3 1676.27 787.443 -436.807 900.481 
11590501 20602.9 -14300.3 1616.73 781.548 -437.296 895.569 
7831 2
11595900 20698.6 -15144.7 1625.87 718.114 -485.657 866.92 
11590501 20973.7 -14497.3 1590.2 749.091 -397.98 848.248 
7831.5 2
11595900 21097.2 -15356 1536.07 805.253 -426.801 911.368 
11590501 21319.1 -14713.2 1597.87 697.643 -436.094 822.73 
7832 2
11595900 21523.5 -15677.5 1530.53 861.279 -649.562 1078.76 
11590501 21736 -14973.7 1508.87 842.29 -526.33 993.214 
7832.5 2
11595900 21933.5 -16004.3 1455.27 828.148 -660.067 1059.02 
11590501 22201.7 -15191.5 1453.93 940.875 -439.865 1038.62 
7833 2
11595900 22349.4 -16059.9 1549 840.269 -112.323 847.744 
11590501 22644.7 -15392.7 1457.07 894.815 -406.465 982.806 
7833.5 2
11595900 22769.8 -16292.4 1674.25 820.996 -454.118 938.22 
11590501 23118.6 -15562.2 1582.5 925.578 -331.217 983.056 
7834 2
11595900 23180.9 -16450.1 1655.6 804.534 -308.725 861.734 
11590501 23504.9 -15768.7 1659.47 756.107 -403.947 857.246 
7834.5 2
11595900 23596.3 -16708.9 1721.13 839.192 -522.828 988.733 
11590501 23887.7 -15945.2 1590.07 773.199 -356.633 851.483 
7835 2
11595900 24020.1 -16759.7 1727.47 856.296 -102.626 862.424 
11590501 24225 -16099 1594.07 681.481 -310.707 748.97 
7835.5 2
11595900 24397.5 -17022.3 1661.13 762.424 -530.505 928.831 
11590501 24571.6 -16211.7 1543.33 700.202 -227.744 736.309 
7836 2
11595900 24773.3 -17169.5 1630.87 759.192 -297.374 815.355 
11590501 24950.9 -16363.2 1593.6 766.195 -305.993 825.038 
7836.5 2
11595900 25126 -17439.5 1557.44 688.802 -527.279 867.451 
11590501 25450.2 -16523.9 1553.06 975.358 -313.94 1024.64 
7837 2
11595900 25638.4 -17552.4 1599.07 1002.74 -220.939 1026.79 
11590501 25974.2 -16685.6 1602.93 1025.34 -316.365 1073.04 
7837.5 2
11595900 26092.8 -17725.9 1633.33 917.98 -350.438 982.595 
11590501 26459.7 -16922.5 1621.67 980.741 -478.653 1091.31 
7838 2
11595900 26541.2 -17891.3 1772.2 905.859 -334.276 965.567 
11590501 26935.4 -17170.8 1686.93 961.077 -501.549 1084.08 
7838.5 2
11595900 26948.6 -17997.2 1731.13 823.03 -213.872 850.365 
11590501 27508.8 -17271.1 1722.47 1158.38 -202.694 1175.98 
7839 2
11595900 27394.5 -18208.4 1713.27 900.875 -426.667 996.805 
11590501 27859.6 -17434.5 1738.4 708.687 -330.101 781.795 
7839.5 2
11595900 27853.9 -18248.5 1670.47 928.081 -81.0774 931.616 
11590501 28172.8 -17505.5 1711 632.727 -143.3 648.752 
7840 2
11595900 28318.3 -18383.5 1654.44 906.991 -263.607 944.521 
11590501 28651.2 -17670.1 1663.62 934.351 -321.476 988.108 
7840.5 2
11595900 28801.9 -18508.7 1634 946.42 -244.945 977.604 
11590501 29026.3 -17750.1 1649.73 734.141 -156.694 750.677 
7841 2
11595900 29342.2 -18552.3 1506.47 1091.45 -88.0808 1095 
11590501 29478.4 -17831.5 1591.67 913.266 -164.444 927.953 
7841.5 2
11595900 29767.4 -18706.9 1456.53 858.99 -312.323 914.007 
11590501 29898.3 -18020 1475.73 848.35 -380.741 929.872 
7842 2
11595900 30239.4 -18920.4 1338.67 953.535 -431.38 1046.57 
11590501 30460.9 -18264.2 1377.33 1136.57 -493.333 1239.02 
7842.5 2
11595900 30688.9 -19093.4 1238.2 908.013 -349.495 972.952 
11590501 30917.3 -18513.3 1320.53 921.886 -503.165 1050.26 
7843 2
11595900 31140.1 -19278 1240.53 911.65 -372.929 984.978 
11590501 31355.1 -18767.7 1256.53 884.579 -514.074 1023.11 
7843.5 2
11595900 31780.8 -19527.6 1379.31 1251.2 -487.549 1342.84 
11590501 31848.7 -18920.2 1339.19 963.973 -297.762 1008.91 
7844 2
11595900 32404.1 -19783.7 1649.13 1219.8 -501.06 1318.7 
11590501 32223.7 -19060.2 1424.33 733.945 -273.997 783.422 
7844.5 2
11595900 32953.4 -19934.7 1733.33 1109.76 -305.185 1150.96 
11590501 32928.8 -19119.6 1630.73 1424.38 -120 1429.42 
7845 2
11595900 33364.7 -19959.7 1796.4 830.842 -50.5051 832.375 
11590501 33381.3 -19230.1 1659.53 914.209 -223.3 941.085 
7845.5 2
11595900 33691.9 -20135.3 1737.07 661.145 -354.747 750.305 
11590501 33872.3 -19244.5 1686.13 991.785 -28.9562 992.207 
7846 2
11595900 34190.9 -20225.6 1774.13 1007.95 -182.357 1024.31 
11590501 34370.7 -19442.9 1663.73 1006.87 -400.943 1083.76 
7846.5 2
11595900 34638.2 -20365.8 1667.62 873.674 -273.73 915.551 
11590501 34859.9 -19581.9 1618.19 955.485 -271.37 993.274 
7847 2
11595900 35145.3 -20489 1616.8 992.327 -241.194 1021.22 
11590501 35274.1 -19834.9 1561.53 810.682 -495.222 949.973 
7847.5 2
11595900 35663.5 -20575.3 1645.8 1046.87 -174.276 1061.28 
11590501 35646.8 -19981.9 1579.13 752.862 -296.97 809.316 
7848 2
11595900 36305.9 -20761.3 1717 1297.91 -375.758 1351.21 
11590501 36169.6 -20045.9 1582.27 1056.16 -129.293 1064.05 
7848.5 2
11595900 36677.9 -20961.1 1708.8 751.515 -403.636 853.052 
11590501 36580.7 -20304.8 1651.53 830.438 -522.963 981.385 
7849 2
11595900 37106.3 -21172.5 1732.07 865.32 -427.071 964.97 
11590501 37019.8 -20516.1 1711.6 887.138 -426.936 984.524 
7849.5 2
11595900 37612.8 -21339 1754.8 1023.3 -336.431 1077.19 
11590501 37555.1 -20689.6 1754.73 1081.35 -350.438 1136.71 
7850 2
11595900 38074.2 -21445.8 1861.38 901.147 -208.618 924.98 
11590501 38101.1 -20868.5 1771.06 1066.4 -349.414 1122.18 
7850.5 2
11595900 38454.5 -21679.3 1852.93 744.186 -456.988 873.299 
11590501 38591.8 -21052.9 1817.53 960.347 -360.926 1025.93 
7851 2
11595900 38900.8 -21873.4 1833.07 901.684 -392.054 983.229 
11590501 39042.8 -21210.2 1792.27 911.111 -317.71 964.916 
7851.5 2
11595900 39314.7 -22131.8 1829 836.094 -522.02 985.677 
11590501 39441.2 -21430.7 1719.6 804.848 -445.387 919.865 
7852 2
11595900 39766.7 -22558.1 1723.2 911.425 -859.543 1252.8 
11590501 39877 -21635.3 1728.67 878.629 -412.634 970.699 
7852.5 2
11595900 40187.1 -22838.2 1689.8 849.158 -565.791 1020.39 
11590501 40365.6 -22008 1677.27 987.071 -752.862 1241.41 
7853 2
11595900 40749 -23104.7 1707.67 1135.22 -538.451 1256.44 
11590501 40930 -22439 1668.73 1140.2 -870.707 1434.64 
7853.5 2
11595900 41339.1 -23321 1696.75 1152.59 -422.396 1227.55 
11590501 41390.6 -22570.8 1659.25 899.536 -257.324 935.618 
7854 2
11595900 41884.1 -23523.8 1672.87 1066.55 -396.869 1138 
11590501 41988.1 -22707.7 1606.53 1169.41 -267.939 1199.72 
7854.5 2
11595900 42504.5 -23735 1609.47 1253.2 -426.667 1323.84 
11590501 42520.2 -22741.6 1567.07 1074.88 -68.5522 1077.07 
7855 2
11595900 43027 -23950.5 1653.8 1055.62 -435.286 1141.85 
11590501 42998 -22909.8 1562.67 965.253 -339.798 1023.32 
7855.5 2
11595900 43570.6 -24102.7 1691.07 1098.18 -307.475 1140.41 
11590501 43586.5 -23111.7 1549.2 1188.82 -407.811 1256.82 
7856 2
11595900 44088.7 -24237.4 1692.33 1046.6 -272.189 1081.41 
11590501 44115.6 -23383.1 1584.2 1068.96 -548.418 1201.43 
7856.5 2
11595900 44672.1 -24344 1755.94 1139.57 -208.203 1158.43 
11590501 44754.3 -23331.7 1624.56 1247.49 100.48 1251.53 
7857 2
11595900 45073.3 -24526.3 1758.13 785.013 -356.817 862.301 
11590501 45274.7 -23465 1688.13 1018.31 -260.886 1051.19 
7857.5 2
11595900 45612.8 -24579.7 1810.8 1089.97 -107.744 1095.28 
11590501 45676.5 -23621.4 1690.33 811.717 -315.96 871.043 
7858 2
11595900 46195.5 -24615 1824.53 1177.1 -71.3805 1179.27 
11590501 46159.3 -23636.7 1669.33 975.354 -30.8418 975.841 
7858.5 2
11595900 46498.1 -24398.3 1782.87 610.081 436.962 750.423 
11590501 46517.5 -23626.7 1653.47 722.312 20.0269 722.589 
7859 2
11595900 46835 -24248.4 1750.2 680.673 302.761 744.97 
11590501 47113.7 -23749.9 1601.73 1204.44 -248.754 1229.86 
7859.5 1
11595900 47309.7 -24441.3 1680.87 959.057 -389.764 1035.23 
