# Supplementary material for: Intrinsic group behaviour: Dependence of pedestrian dyad dynamics on principal social and personal features
Source: PLoS One. 2017 Nov 2;12(11):e0187253. doi: 10.1371/journal.pone.0187253 (PMC5667819; doi:10.1371/journal.pone.0187253)
Supplement: S1 Data Set — (ZIP) [file pone.0187253.s001.zip › set/trajectories/traj_2_0508_36.dat]

2 10595101 10594701 0 1 0 0 2 0 1 50 50 50 1714.06 1734.94 1693.18
4187.5 1
10594701 6846.5 4552.08 1674.5 0 0 0 
4188 1
10594701 6929.67 4121.2 1663.93 186.891 -968.277 986.149 
4188.5 1
10594701 7148.27 3508.67 1658.2 441.616 -1237.44 1313.88 
4189 1
10594701 7326.93 3003.6 1656.6 360.943 -1020.34 1082.3 
4189.5 1
10594701 7669.4 2632.67 1656.4 691.852 -749.36 1019.9 
4190 1
10594701 7864.07 2118.07 1628.53 393.266 -1039.6 1111.49 
4190.5 1
10594701 7757.73 1383.6 1506.07 -214.815 -1483.77 1499.24 
4191 1
10594701 7759.69 701.938 1492.75 3.81673 -1331.37 1331.38 
4191.5 2
10595101 8552.25 443.5 1369.25 0 0 0 
10594701 7924 -17.8667 1589.87 321.551 -1408.62 1444.85 
4192 2
10595101 8614.2 76.6667 1464.53 197.923 -1171.99 1188.59 
10594701 8088.4 -552.133 1572 332.121 -1079.33 1129.27 
4192.5 2
10595101 8849 -490.533 1474.07 474.343 -1145.86 1240.16 
10594701 8371.2 -1105.07 1587.8 571.313 -1117.04 1254.66 
4193 2
10595101 9196.27 -1095.33 1511.13 701.549 -1221.82 1408.9 
10594701 8667.4 -1667.2 1612.87 598.384 -1135.62 1283.63 
4193.5 2
10595101 9484.07 -1683.27 1531.4 581.414 -1187.74 1322.41 
10594701 9095.8 -2164.27 1635.8 865.455 -1004.18 1325.66 
4194 2
10595101 9923.69 -2180.81 1497.25 858.634 -971.769 1296.76 
10594701 9537.44 -2683.75 1630.19 862.573 -1014.62 1331.72 
4194.5 2
10595101 10252.3 -2693.93 1551.93 643.143 -1004.15 1192.46 
10594701 9911.2 -3237.33 1681.47 731.433 -1083.33 1307.14 
4195 2
10595101 10573.6 -3141.13 1534.07 649.024 -903.434 1112.4 
10594701 10226.9 -3667.2 1675.73 637.71 -868.418 1077.42 
4195.5 2
10595101 10953.5 -3495.47 1574 767.407 -715.825 1049.44 
10594701 10537.5 -4065.73 1619.93 627.609 -805.118 1020.84 
4196 2
10595101 11296.5 -3927.93 1560.8 693.064 -873.67 1115.18 
10594701 10765.5 -4613.73 1596.8 460.471 -1107.07 1199.02 
4196.5 2
10595101 11564.8 -4367.53 1592.8 541.953 -888.081 1040.38 
10594701 11114.9 -5019.07 1629.2 705.859 -818.855 1081.09 
4197 2
10595101 11911.8 -4898.67 1617.47 701.01 -1073 1281.69 
10594701 11478.1 -5473.4 1644.87 733.737 -917.845 1175.08 
4197.5 2
10595101 12218.7 -5453.56 1673.69 599.39 -1083.78 1238.49 
10594701 11871.1 -6067.5 1671.75 767.57 -1160.35 1391.25 
4198 2
10595101 12678.3 -6090.2 1652.13 899.372 -1245.87 1536.57 
10594701 12331.5 -6674.53 1722.33 900.987 -1187.93 1490.96 
4198.5 2
10595101 12988.7 -6550.93 1685.53 627.205 -930.774 1122.38 
10594701 12716.7 -7077.27 1729.13 778.316 -813.603 1125.93 
4199 2
10595101 13332.6 -6925.93 1667.8 694.68 -757.576 1027.86 
10594701 13164.5 -7472.67 1771.07 904.646 -798.788 1206.83 
4199.5 2
10595101 13680.1 -7367.47 1673.8 702.088 -891.987 1135.15 
10594701 13493.7 -7876.67 1738.27 664.916 -816.162 1052.73 
4200 2
10595101 14081.6 -7754.2 1658.47 811.044 -781.279 1126.14 
10594701 13919.8 -8251.13 1711 860.875 -756.498 1146.03 
4200.5 2
10595101 14493.2 -8197.12 1649.81 803.882 -865.088 1180.93 
10594701 14309.1 -8748.38 1711.44 760.278 -971.175 1233.37 
4201 2
10595101 14903.9 -8741.33 1664.2 803.808 -1064.99 1334.28 
10594701 14815.7 -9366.93 1716.27 991.398 -1210.49 1564.66 
4201.5 2
10595101 15312.3 -9237.87 1727.87 825.051 -1003.1 1298.81 
10594701 15208.3 -9876.33 1750.6 793.131 -1029.09 1299.26 
4202 2
10595101 15747.1 -9709.33 1729.93 878.249 -952.458 1295.57 
10594701 15665.9 -10275.7 1810.87 924.444 -806.734 1226.95 
4202.5 2
10595101 16106.7 -10037 1689.6 726.599 -661.953 982.918 
10594701 15972.3 -10642.1 1801.93 618.99 -740.337 965.011 
4203 2
10595101 16595.9 -10311.9 1670.93 988.148 -555.421 1133.55 
10594701 16433.2 -10939.2 1781.6 931.178 -600.135 1107.82 
4203.5 2
10595101 17053.4 -10577.5 1658.6 924.31 -536.431 1068.69 
10594701 16916.7 -11328.7 1748.53 976.7 -786.801 1254.19 
4204 2
10595101 17661.1 -10891.1 1667.44 1186.84 -612.492 1335.57 
10594701 17499.7 -11741.2 1743.19 1138.71 -805.827 1395 
4204.5 2
10595101 18106.7 -11299 1775.6 872.154 -798.312 1182.35 
10594701 18256.6 -12046.3 1648.13 1481.24 -596.902 1596.98 
4205 2
10595101 18927.9 -11554.1 1699.67 1658.99 -515.421 1737.21 
10594701 18916.6 -12251.7 1597 1333.33 -414.949 1396.41 
4205.5 2
10595101 19498.7 -11963.3 1713.4 1153.13 -826.667 1418.83 
10594701 19429.4 -12569.7 1710.33 1035.96 -642.559 1219.05 
4206 2
10595101 19907.1 -12196.7 1727.4 825.051 -471.515 950.281 
10594701 19771.3 -12754.7 1688.73 690.64 -373.737 785.279 
4206.5 2
10595101 20349.2 -12453.7 1685.8 893.064 -519.192 1033.02 
10594701 20295.5 -13027 1732.47 1058.99 -550.034 1193.31 
4207 2
10595101 20653.5 -12723.7 1736.47 614.815 -545.32 821.81 
10594701 20680.5 -13326.3 1684.8 777.778 -604.714 985.199 
4207.5 2
10595101 21119.4 -12968.8 1790.62 909.847 -478.678 1028.08 
10594701 21118.3 -13618.5 1705.12 855.168 -570.638 1028.08 
4208 2
10595101 21627.9 -13218.8 1664 995.222 -489.335 1109.02 
10594701 21533.5 -13873.9 1717.87 812.565 -499.87 954.008 
4208.5 2
10595101 22102 -13462.7 1537.93 957.71 -492.66 1077 
10594701 22044.9 -14114.8 1669.87 1033.13 -486.599 1141.99 
4209 2
10595101 22515.8 -13822.9 1517.67 835.96 -727.811 1108.39 
10594701 22426.9 -14412.8 1651.6 771.717 -602.02 978.762 
4209.5 2
10595101 23187.9 -14030.3 1524.13 1357.71 -418.99 1420.89 
10594701 22986.2 -14715 1595.27 1129.83 -610.505 1284.23 
4210 2
10595101 23897.5 -14304.4 1604.67 1433.67 -553.67 1536.87 
10594701 23599.7 -14937.1 1668.67 1239.46 -448.62 1318.15 
4210.5 2
10595101 24529.1 -14637.6 1678.06 1233.46 -650.83 1394.63 
10594701 24123.8 -15191.6 1701.88 1023.59 -497.062 1137.9 
4211 2
10595101 24961.1 -14797.3 1655.8 845.409 -312.541 901.332 
10594701 24724.2 -15502.3 1746.93 1174.93 -608.032 1322.93 
4211.5 2
10595101 25452.8 -15072.3 1641.13 993.401 -555.556 1138.19 
10594701 25209.8 -15690.8 1677.4 981.01 -380.875 1052.35 
4212 2
10595101 25897.9 -15224.1 1559.93 899.259 -306.532 950.068 
10594701 25620.9 -15926.7 1662 830.438 -476.633 957.5 
4212.5 2
10595101 26370.2 -15412.9 1553.33 954.074 -381.549 1027.54 
10594701 26286.6 -16137.1 1582.07 1344.92 -425.051 1410.48 
4213 2
10595101 26928.6 -15692.1 1544.4 1128.08 -563.906 1261.17 
10594701 26881.7 -16445 1556.87 1202.29 -621.953 1353.63 
4213.5 2
10595101 27538.7 -15994.3 1601.4 1232.59 -610.64 1375.56 
10594701 27534 -16641.3 1671.47 1317.71 -396.498 1376.07 
4214 2
10595101 28082.3 -16219.2 1695.19 1061.68 -439.168 1148.93 
10594701 28110.9 -16881.5 1716.06 1126.71 -469.206 1220.5 
4214.5 2
10595101 28674.3 -16347.9 1780.93 1158.42 -251.949 1185.5 
10594701 28781.3 -17102.7 1738.4 1311.92 -432.811 1381.47 
4215 2
10595101 29183.5 -16554.7 1743.07 1028.69 -417.778 1110.29 
10594701 29256.4 -17200.7 1690.07 959.865 -198.114 980.097 
4215.5 2
10595101 29739.7 -16670.7 1704.6 1123.77 -234.343 1147.95 
10594701 29899.1 -17430.5 1642.13 1298.32 -464.108 1378.78 
4216 2
10595101 30312.8 -16855 1677.67 1157.71 -372.256 1216.09 
10594701 30487.9 -17638.9 1593 1189.49 -421.145 1261.85 
4216.5 2
10595101 30967.1 -16955.9 1571.47 1321.75 -203.771 1337.37 
10594701 31071.4 -17900.1 1530.8 1178.86 -527.542 1291.51 
4217 2
10595101 31645.4 -17261.9 1474.12 1324.94 -597.673 1453.51 
10594701 31700.4 -18108.1 1543.94 1228.59 -406.364 1294.05 
4217.5 2
10595101 32369.8 -17328.7 1474.13 1417.54 -130.838 1423.56 
10594701 32372.7 -18438.1 1555.33 1315.65 -645.678 1465.55 
4218 2
10595101 33047.3 -17473.4 1595.33 1368.62 -292.256 1399.48 
10594701 33038.3 -18663.3 1690.27 1344.65 -454.949 1419.53 
4218.5 2
10595101 33772.4 -17518.1 1535.73 1464.92 -90.3704 1467.7 
10594701 33608.5 -18821.1 1682.13 1151.92 -318.788 1195.22 
4219 2
10595101 34441 -17636.2 1597.4 1350.71 -238.519 1371.61 
10594701 34358.4 -19028.1 1686.07 1514.88 -418.316 1571.58 
4219.5 2
10595101 35006.2 -17828.7 1651.4 1141.82 -388.822 1206.21 
10594701 34911.1 -19268.8 1702.53 1116.63 -486.195 1217.89 
4220 2
10595101 35541.1 -18068.6 1643 1080.67 -484.714 1184.4 
10594701 35468.9 -19446.9 1642.6 1126.87 -359.865 1182.94 
4220.5 2
10595101 36004 -18473.6 1613.44 904.036 -790.942 1201.2 
10594701 36030.5 -19735.8 1640.31 1096.81 -564.095 1233.37 
4221 2
10595101 36596.9 -18865.9 1612.67 1160.21 -767.849 1391.29 
10594701 36779.1 -19899.7 1721.6 1465.04 -320.776 1499.74 
4221.5 2
10595101 37267 -19181.9 1675.87 1353.8 -638.249 1496.71 
10594701 37284.2 -20138.3 1740.53 1020.34 -482.155 1128.52 
4222 2
10595101 37820.8 -19414.6 1691.4 1118.79 -470.168 1213.57 
10594701 37890.3 -20334.9 1781.4 1224.51 -397.172 1287.31 
4222.5 2
10595101 38523.1 -19740.3 1760.73 1418.72 -658.047 1563.9 
10594701 38424.5 -20568.9 1818 1079.06 -472.727 1178.06 
4223 2
10595101 39087.5 -19895.6 1710.6 1140.34 -313.67 1182.69 
10594701 38963.9 -20767.5 1855.27 1089.83 -401.212 1161.34 
4223.5 2
10595101 39719.1 -20149.5 1608.73 1275.96 -512.862 1375.17 
10594701 39405.7 -21000.1 1764.87 892.525 -469.899 1008.67 
4224 2
10595101 40453.9 -20575.1 1592.31 1435.04 -831.242 1658.41 
10594701 39960.7 -21244.2 1718.75 1083.89 -476.668 1184.08 
4224.5 2
10595101 41034.3 -20791.6 1587.47 1135.93 -423.752 1212.39 
10594701 40509.5 -21823.6 1704.53 1073.93 -1133.88 1561.73 
4225 2
10595101 41630.6 -21266.9 1686.27 1204.58 -960.269 1540.5 
10594701 41173.9 -22129.7 1681.13 1342.36 -618.451 1477.97 
4225.5 2
10595101 42069.6 -21480.9 1642.8 886.869 -432.189 986.571 
10594701 41761.1 -22297.4 1660.13 1186.26 -338.721 1233.67 
4226 2
10595101 42420.7 -21753.7 1560.47 709.226 -551.111 898.178 
10594701 42349.3 -22521 1727.93 1188.15 -451.717 1271.12 
4226.5 2
10595101 43000.5 -22032.7 1625.87 1171.45 -563.636 1299.99 
10594701 42900.5 -22826.7 1639.2 1113.67 -617.508 1273.41 
4227 2
10595101 43561.8 -22202.4 1535.44 1096.13 -331.462 1145.15 
10594701 43505.6 -23097.6 1637.19 1181.7 -529.215 1294.79 
4227.5 2
10595101 44182.5 -22471.4 1543.67 1214.84 -526.468 1324.01 
10594701 44137.3 -23334.2 1633.27 1236.34 -462.965 1320.18 
4228 2
10595101 44791.7 -22727.7 1565.87 1230.71 -517.845 1335.22 
10594701 44733.8 -23501 1698.07 1204.98 -336.97 1251.21 
4228.5 2
10595101 45361.9 -22807.5 1628.53 1151.78 -161.212 1163.01 
10594701 45259.1 -23620.7 1680.2 1061.14 -241.886 1088.36 
4229 2
10595101 45935.2 -22927.1 1675.4 1158.25 -241.616 1183.18 
10594701 45805.8 -23691.7 1717.47 1104.51 -143.3 1113.77 
4229.5 2
10595101 46396.5 -23072 1731.73 931.987 -292.66 976.857 
10594701 46254.9 -23878 1721.2 907.34 -376.431 982.327 
4230 2
10595101 46882.8 -23242.8 1659.73 982.357 -345.051 1041.19 
10594701 46583.8 -24010.7 1754.2 664.377 -268.148 716.45 
4230.5 2
10595101 47235.6 -23481.9 1632.69 689.111 -466.943 832.412 
10594701 47259.9 -24084.4 1710.94 1320.58 -143.953 1328.4 
4231 1
10595101 47460.8 -23722.7 1631 546.487 -584.446 800.141 
4232 1
10595101 46291.4 -23963.8 1598.8 -932.518 -192.291 952.138 
4232.5 1
10595101 45966.5 -24073.9 1632 -984.646 -333.535 1039.6 
4233 1
10595101 45283.1 -23932.7 1605.93 -1380.61 285.118 1409.74 
4233.5 1
10595101 44647.8 -23823.8 1565.75 -1240.73 212.736 1258.84 
4234 1
10595101 44104.6 -23500.7 1558.13 -1063.04 632.379 1236.91 
4234.5 1
10595101 43530.6 -23234.2 1584.73 -1157.26 537.231 1275.88 
4235 1
10595101 42779.5 -22988.9 1534.93 -1514.38 494.624 1593.11 
4235.5 1
10595101 42279.3 -22800.3 1541.87 -1010.37 380.875 1079.78 
4236 1
10595101 41682.9 -22559.9 1562.6 -1204.98 485.657 1299.17 
4236.5 1
10595101 40965.3 -22370.6 1560.27 -1449.7 382.492 1499.31 
4237 1
10595101 40294.9 -22060.9 1581.62 -1309.36 604.932 1442.35 
4237.5 1
10595101 39581.7 -21596.1 1706.67 -1395.58 909.475 1665.77 
4238 1
10595101 39127.3 -21320.6 1766.13 -918.114 556.633 1073.67 
4238.5 1
10595101 38486.6 -21165.3 1726.13 -1294.28 313.805 1331.77 
4239 1
10595101 37897.6 -21021.3 1709.6 -1189.9 290.774 1224.91 
4239.5 1
10595101 37406.3 -20831.8 1697.67 -992.458 382.896 1063.76 
4240 1
10595101 36676.1 -20576.5 1640 -1475.29 515.825 1562.86 
4240.5 1
10595101 36134.7 -20388.7 1573.19 -1057.38 366.756 1119.18 
4241 1
10595101 35338.4 -20156.7 1593.33 -1558.29 453.922 1623.06 
4241.5 1
10595101 34665.5 -19932.6 1604.13 -1359.46 452.795 1432.88 
4242 1
10595101 34041.5 -19719.9 1640.2 -1260.61 429.764 1331.85 
4242.5 1
10595101 33454.8 -19508.7 1584.93 -1185.19 426.532 1259.6 
4243 1
10595101 32889.1 -19324 1622 -1142.9 373.199 1202.28 
4243.5 1
10595101 32310.5 -19126.1 1581.87 -1168.89 399.731 1235.35 
4244 1
10595101 31633.1 -18917.2 1513.06 -1322.93 407.975 1384.41 
4244.5 1
10595101 30676.8 -18538.7 1417.8 -1871.48 740.737 2012.74 
4245 1
10595101 30126.2 -18280.9 1347.53 -1112.32 520.943 1228.27 
4245.5 1
10595101 29528.5 -17887.3 1445.93 -1204.97 793.414 1442.73 
4246 1
10595101 28978.8 -17602.2 1608.6 -1110.57 576.027 1251.07 
4246.5 1
10595101 28410.3 -17372.4 1619.13 -1148.55 464.242 1238.83 
4247 1
10595101 27863.3 -17115.1 1661.75 -1068.27 502.49 1180.55 
4247.5 1
10595101 27245.1 -16897.9 1665.47 -1209.87 425.163 1282.4 
4248 1
10595101 26745 -16813.2 1573.27 -1010.24 171.044 1024.61 
4248.5 1
10595101 26139.7 -16582.5 1502.73 -1222.76 465.993 1308.55 
4249 1
10595101 25547.5 -16315.5 1464.47 -1196.36 539.529 1312.39 
4249.5 1
10595101 24912.2 -16056.7 1525.27 -1283.5 522.828 1385.9 
4250 1
10595101 24364.9 -15836.7 1580.67 -1105.72 444.444 1191.7 
4250.5 1
10595101 23754.4 -15616.5 1582.31 -1192.37 430.013 1267.54 
4251 1
10595101 23115.6 -15464.4 1564.2 -1250.05 297.652 1285 
4251.5 1
10595101 22640.9 -15242.1 1547.6 -959.057 449.024 1058.97 
4252 1
10595101 22154.3 -15153.1 1485.33 -982.896 179.798 999.205 
4252.5 1
10595101 21614.5 -14979.6 1456.27 -1090.51 350.572 1145.47 
4253 1
10595101 21030.1 -14721.5 1491.47 -1180.61 521.481 1290.65 
4253.5 1
10595101 20560 -14419.8 1546.4 -949.764 609.428 1128.47 
4254 1
10595101 20045.7 -14167.9 1601.88 -1004.52 492.041 1118.55 
4254.5 1
10595101 19601.6 -13864.5 1584.53 -869.056 593.754 1052.52 
4255 1
10595101 19108.1 -13512.6 1562.2 -997.037 710.842 1224.49 
4255.5 1
10595101 18764.2 -13108.7 1571.33 -694.68 815.892 1071.57 
4256 1
10595101 18249.1 -12728.1 1506.53 -1040.67 769.024 1293.99 
4256.5 1
10595101 17830.9 -12334 1456.73 -844.714 796.094 1160.74 
4257 1
10595101 17095.7 -11847.1 1526.69 -1436.03 950.928 1722.33 
4257.5 1
10595101 16531.1 -11288.4 1626.53 -1104.93 1093.4 1554.47 
4258 1
10595101 16403.9 -11074.4 1620.93 -256.835 432.323 502.859 
4258.5 1
10595101 15912.5 -10666.8 1636.27 -992.727 823.434 1289.79 
4259 1
10595101 15551.4 -10253.9 1707.27 -729.562 834.074 1108.12 
4259.5 1
10595101 15223 -9927.73 1718.13 -663.434 658.99 935.1 
4260 1
10595101 14779 -9466.4 1674.8 -896.97 931.987 1293.5 
4260.5 1
10595101 14367.6 -8981.94 1627.38 -803.467 946.216 1241.32 
4261 1
10595101 13709.7 -8230.4 1584.27 -1287.46 1470.72 1954.63 
4261.5 1
10595101 13321.9 -7875.93 1609.47 -783.569 716.094 1061.49 
4262 1
10595101 13098 -7488.53 1689.2 -452.256 782.626 903.902 
4262.5 1
10595101 12581.1 -7078.2 1668.13 -1044.18 828.956 1333.22 
4263 1
10595101 12138.9 -6702 1623.73 -893.333 760 1172.88 
4263.5 1
10595101 11623.8 -6259.8 1568 -1038.58 891.532 1368.75 
4264 1
10595101 11112 -5766.19 1505.62 -999.609 964.087 1388.77 
4264.5 1
10595101 10641.5 -5341.87 1482.33 -920.809 830.373 1239.92 
4265 1
10595101 10352.5 -5010.27 1487.87 -583.704 669.899 888.524 
4265.5 1
10595101 9955.07 -4593.07 1554.4 -802.963 842.828 1164.09 
4266 1
10595101 9593.2 -4096.07 1537.13 -731.044 1004.04 1241.98 
4266.5 1
10595101 9242.13 -3772.6 1570.73 -709.226 653.468 964.376 
4267 1
10595101 8893.31 -3306.31 1561 -681.291 910.718 1137.35 
4267.5 1
10595101 8505.47 -2925.87 1550.73 -758.994 744.512 1063.19 
4268 1
10595101 8110.27 -2442.87 1577.13 -798.384 975.758 1260.76 
4268.5 1
10595101 7745.8 -1952.8 1575.67 -736.296 990.034 1233.81 
4269 1
10595101 7291.8 -1370.6 1535.4 -917.172 1176.16 1491.5 
4269.5 1
10595101 6946.87 -972.6 1552.6 -696.835 804.04 1063.98 
4270 1
10595101 6597.33 -509.133 1546.47 -706.128 936.296 1172.72 
4270.5 1
10595101 6145.44 -103.688 1549.25 -882.609 791.886 1185.78 
4271 1
10595101 5705.4 336.533 1537.2 -859.448 859.806 1215.7 
4271.5 1
10595101 5214.53 604.867 1417.4 -991.65 542.088 1130.15 
4272 1
10595101 4694 948.867 1334.07 -1051.58 694.949 1260.47 
4272.5 1
10595101 4026.67 1164.47 1320.07 -1348.15 435.556 1416.76 
4273 1
10595101 3468.27 1428.87 1381.87 -1128.08 534.141 1248.15 
4273.5 1
10595101 2915.53 1666.93 1460.2 -1116.63 480.943 1215.8 
4274 1
10595101 2213.94 2027.25 1531.81 -1370.3 703.743 1540.45 
4274.5 1
10595101 1588.87 2313.67 1589.53 -1223.23 560.502 1345.53 
4275 1
10595101 1124.13 2545.6 1601.33 -938.855 468.552 1049.28 
4275.5 1
10595101 554.667 2737.47 1598.53 -1150.44 387.609 1213.98 
4276 1
10595101 33.4667 3028.47 1633.4 -1052.93 587.879 1205.93 
4276.5 1
10595101 -331 3378.13 1595.67 -736.296 706.397 1020.36 
4277 1
10595101 -713.625 3925.19 1598.19 -747.314 1068.47 1303.88 
4277.5 1
10595101 -975.133 4524.87 1622.27 -511.758 1173.54 1280.27 
4278 1
10595101 -1142.73 4945.33 1613.67 -338.586 849.428 914.422 
4278.5 1
10595101 -1166.73 5581.93 1624.27 -48.4848 1286.06 1286.97 
4279 1
10595101 -1251.53 6408.6 1593.13 -171.313 1670.03 1678.8 
4279.5 1
10595101 -1264.13 6857 1365 -25.4545 905.859 906.216 
4280 1
10595101 -1298.67 7533.2 1249.8 -69.7643 1366.06 1367.84 
4280.5 1
10595101 -1205.25 8200.38 1228 182.454 1303.08 1315.79 
4281 1
10595101 -1189 8632.8 1282 31.8004 846.233 846.83 
4281.5 1
10595101 -881.933 9107.4 1515.53 620.337 958.788 1141.97 
4282 1
10595101 -650.067 9541.93 1691.47 468.418 877.845 995.001 
4282.5 1
10595101 -478.067 9893.93 1749.13 346.774 709.677 789.87 
4283 1
10595101 -303.133 10287.7 1854.93 353.401 795.556 870.517 
4283.5 1
10595101 -262.333 10625.8 1893.07 82.4242 682.963 687.919 
4284 1
10595101 -361.75 11129.9 1882.19 -194.173 984.521 1003.49 
