# Supplementary material for: Intrinsic group behaviour: Dependence of pedestrian dyad dynamics on principal social and personal features
Source: PLoS One. 2017 Nov 2;12(11):e0187253. doi: 10.1371/journal.pone.0187253 (PMC5667819; doi:10.1371/journal.pone.0187253)
Supplement: S1 Data Set — (ZIP) [file pone.0187253.s001.zip › set/trajectories/traj_2_0508_35.dat]

2 10592900 10593400 0 0 0 1 0 1 0 70 70 70 1590.7 1615.59 1565.81
4169 1
10592900 8288.83 2679.5 1179.58 0 0 0 
4169.5 1
10592900 8413.47 2138.07 1194.6 280.075 -1216.7 1248.52 
4170 1
10592900 8473.93 1516.2 1226.8 122.155 -1256.3 1262.22 
4170.5 1
10592900 8568.38 1034.25 1299.06 184.456 -941.309 959.211 
4171 1
10592900 8563.87 489.2 1364.93 -8.82257 -1066.63 1066.67 
4171.5 1
10592900 8591.8 -34 1452 56.431 -1056.97 1058.48 
4172 1
10592900 8626.8 -541.933 1469.13 70.7071 -1026.13 1028.56 
4172.5 1
10592900 8606.87 -1028.93 1501.87 -40.2694 -983.838 984.662 
4173 1
10592900 9141.07 -1379.27 1517.33 1079.19 -707.744 1290.56 
4173.5 1
10592900 9520.44 -1774.69 1426.56 740.959 -772.306 1070.27 
4174 2
10593400 9120.91 -1949.27 1308.55 0 0 0 
10592900 9818.53 -2217 1506.13 582.218 -863.892 1041.77 
4174.5 2
10593400 9374.2 -2638.87 1500.8 590.422 -1607.45 1712.45 
10592900 9992.2 -2605.73 1514.8 350.842 -785.32 860.126 
4175 2
10593400 9624.87 -3228.8 1568.93 506.397 -1191.78 1294.91 
10592900 10196.6 -2917.53 1537.73 412.929 -629.899 753.182 
4175.5 2
10593400 9805.27 -3358.73 1592.67 364.444 -262.492 449.134 
10592900 10358.1 -3221 1543.47 326.195 -613.064 694.443 
4176 2
10593400 10017.1 -3734.67 1511.93 428.013 -759.461 871.767 
10592900 10514.2 -3503.27 1523.2 315.421 -570.236 651.659 
4176.5 2
10593400 10343.7 -3949 1515.87 659.663 -432.997 789.077 
10592900 10865.1 -3699.47 1507.67 708.956 -396.364 812.233 
4177 2
10593400 10667.8 -4184.62 1478.38 632.975 -460.205 782.59 
10592900 11215.6 -3919.75 1573.75 684.432 -430.241 808.427 
4177.5 2
10593400 11091.3 -4519.93 1469.07 828.8 -656.181 1057.11 
10592900 11558.4 -4158 1548.07 670.915 -466.243 817.012 
4178 2
10593400 11468.7 -4836.07 1549.8 762.424 -638.653 994.57 
10592900 11926.5 -4461.87 1602.27 743.704 -613.872 964.331 
4178.5 2
10593400 11751.5 -5176.07 1495 569.014 -684.105 889.818 
10592900 12248.8 -4790.4 1573.4 648.424 -661.033 925.969 
4179 2
10593400 12109.5 -5539.4 1452.13 723.232 -734.007 1030.45 
10592900 12632.3 -5297.07 1487.93 774.815 -1023.57 1283.76 
4179.5 2
10593400 12497.5 -5915.73 1467.67 783.973 -760.269 1092.07 
10592900 12974.1 -5610.07 1493.87 690.37 -632.323 936.186 
4180 2
10593400 12870.5 -6214.67 1516.47 751.882 -602.688 963.618 
10592900 13365.1 -5953.6 1531.53 788.441 -692.608 1049.45 
4180.5 2
10593400 13271 -6605.81 1567.75 782.292 -763.957 1093.44 
10592900 13718.9 -6302.75 1580.19 690.902 -681.934 970.762 
4181 2
10593400 13638.5 -6947.07 1581 719.113 -667.816 981.378 
10592900 14063.5 -6597.47 1565.4 674.348 -576.745 887.344 
4181.5 2
10593400 13865.4 -7223.8 1520.33 458.451 -559.057 722.995 
10592900 14324.9 -6907 1556.93 528.081 -625.32 818.471 
4182 2
10593400 14159.7 -7472.07 1512.6 594.478 -501.549 777.789 
10592900 14696.3 -7260.67 1520.93 750.438 -714.478 1036.16 
4182.5 2
10593400 14470.5 -7941.87 1555.2 628.013 -949.091 1138.06 
10592900 15181.3 -7708.4 1518.27 979.798 -904.512 1333.47 
4183 2
10593400 14795.1 -8400.67 1521.07 655.758 -926.869 1135.39 
10592900 15380.5 -8017.6 1534.4 402.424 -624.646 743.053 
4183.5 2
10593400 15040.3 -8767.93 1546.87 495.219 -741.953 892.04 
10592900 15603.5 -8544.2 1654.53 450.505 -1063.84 1155.3 
4184 2
10593400 15286.3 -9200.88 1652.88 480.558 -845.589 972.603 
10592900 15877.8 -8778.88 1661.19 535.579 -458.35 704.932 
4184.5 2
10593400 15566.7 -9661.8 1580.07 548.638 -902.006 1055.75 
10592900 16282.1 -8978 1598.4 791.357 -389.677 882.096 
4185 2
10593400 15854.1 -9961.33 1633.8 580.741 -605.118 838.706 
10592900 16492 -9354.2 1519.13 423.973 -760 870.26 
4185.5 2
10593400 16061.8 -10282.9 1625.93 419.529 -649.562 773.263 
10592900 16815.9 -9700.93 1575.8 654.411 -700.471 958.6 
4186 2
10593400 16424.7 -10555.5 1593.47 731.586 -549.731 915.108 
10592900 17374.4 -10069.6 1571.73 1125.94 -743.28 1349.15 
4186.5 2
10593400 16784.5 -10778.6 1611.67 725.538 -449.731 853.618 
10592900 17655.5 -10357.5 1598.6 566.667 -580.511 811.236 
4187 2
10593400 17130.9 -11073.7 1547.4 699.798 -596.229 919.351 
10592900 17882 -10695.9 1588.73 457.643 -683.636 822.676 
4187.5 2
10593400 17534.6 -11362.1 1548.5 788.46 -563.143 968.917 
10592900 18391.9 -11032.3 1556.81 995.972 -656.991 1193.15 
4188 2
10593400 17840.6 -11694.7 1588.87 598.777 -650.889 884.415 
10592900 18872.8 -11321.1 1520.2 941.023 -565.207 1097.72 
4188.5 2
10593400 18539.6 -11833.9 1555.8 1412.12 -281.347 1439.88 
10592900 19224 -11634.4 1544.8 709.495 -632.862 950.735 
4189 2
10593400 19121.1 -12078.9 1576.73 1174.68 -494.949 1274.7 
10592900 19651.4 -11864.3 1617.07 863.434 -464.377 980.39 
4189.5 2
10593400 19510.8 -12383.8 1635.73 787.34 -615.892 999.614 
10592900 19941.9 -12097.7 1630.67 586.801 -471.515 752.77 
4190 2
10593400 19841.1 -12566.6 1589.07 667.34 -369.293 762.706 
10592900 20252.3 -12240.7 1598.87 627.071 -288.889 690.416 
4190.5 2
10593400 20230.1 -12717.9 1586 785.859 -305.589 843.184 
10592900 20665.7 -12442.5 1638.8 835.286 -407.677 929.464 
4191 2
10593400 20601.4 -12940.2 1577.56 725.203 -434.22 845.262 
10592900 21028.6 -12648.1 1652.62 708.651 -401.676 814.573 
4191.5 2
10593400 20886.6 -13151.6 1572.13 558.048 -413.723 694.683 
10592900 21277.9 -12804.1 1660.13 488.006 -305.3 575.637 
4192 2
10593400 21249.1 -13336.1 1574 732.391 -372.795 821.81 
10592900 21639.9 -12942 1668.33 731.178 -278.519 782.429 
4192.5 2
10593400 21663.3 -13554.9 1540.73 836.633 -442.02 946.222 
10592900 21980.7 -13070.9 1642.27 688.485 -260.337 736.062 
4193 2
10593400 22042.4 -13793.8 1525.73 765.926 -482.559 905.266 
10592900 22566.5 -13318.9 1606.47 1183.43 -501.145 1285.17 
4193.5 2
10593400 22456.3 -13976.5 1471.13 836.094 -369.024 913.91 
10592900 22860.7 -13592.2 1571.8 594.343 -552.054 811.177 
4194 2
10593400 23030.2 -14148.4 1396.94 1121.06 -335.881 1170.3 
10592900 23445.2 -13687.4 1501.5 1141.64 -186.011 1156.7 
4194.5 2
10593400 23511.4 -14355.5 1361.33 941.585 -405.145 1025.05 
10592900 23987 -13924 1504.2 1060.3 -462.94 1156.96 
4195 2
10593400 24044.6 -14520.1 1485.4 1077.17 -332.66 1127.37 
10592900 24440.8 -14116.5 1563.2 916.768 -388.822 995.814 
4195.5 2
10593400 24443.5 -14671.7 1539.33 805.791 -306.263 862.03 
10592900 24896.7 -14297 1587.67 920.943 -364.714 990.531 
4196 2
10593400 24904.3 -14810.6 1481.4 931.044 -280.539 972.391 
10592900 25263.1 -14390.3 1597.93 740.202 -188.418 763.806 
4196.5 2
10593400 25250.4 -14945.9 1420.73 699.125 -273.401 750.682 
10592900 25695.3 -14542.6 1540.27 873.131 -307.744 925.778 
4197 2
10593400 25702.5 -15090.9 1476.13 913.401 -292.795 959.182 
10592900 26090.2 -14736.7 1502.4 797.845 -392.189 889.027 
4197.5 2
10593400 26080.2 -15274.7 1475.12 737.606 -359.025 820.342 
10592900 26490.4 -14954.7 1492 781.714 -425.692 890.107 
4198 2
10593400 26566.5 -15533.6 1430.8 951.753 -506.678 1078.22 
10592900 26902.5 -15132.8 1481.2 806.319 -348.557 878.432 
4198.5 2
10593400 27073.1 -15743.9 1380.4 1023.3 -424.916 1108.01 
10592900 27307.4 -15282.7 1413.73 818.047 -302.896 872.323 
4199 2
10593400 27518.5 -15926.7 1430.27 899.933 -369.158 972.706 
10592900 27827.2 -15549.3 1453.27 1050.1 -538.451 1180.1 
4199.5 2
10593400 27938.2 -16020.1 1467.4 847.811 -188.687 868.555 
10592900 28305.5 -15606.1 1616.93 966.195 -114.882 973.001 
4200 2
10593400 28367.3 -16083 1529.47 866.801 -127.138 876.076 
10592900 28640.2 -15589.3 1566.07 676.229 34.0741 677.087 
4200.5 2
10593400 28859.1 -16152.2 1631.62 960.661 -135.254 970.135 
10592900 29088.4 -15668.5 1758.19 875.464 -154.753 889.036 
4201 2
10593400 29219.3 -16238.1 1632.87 704.909 -168.069 724.668 
10592900 29606.8 -15739.8 1743.33 1014.41 -139.53 1023.96 
4201.5 2
10593400 29606.1 -16292 1648.8 781.414 -108.822 788.955 
10592900 30047.2 -15918.2 1716 889.697 -360.404 959.923 
4202 2
10593400 30047.3 -16465.2 1663.6 891.313 -349.899 957.532 
10592900 30409.8 -16055.7 1684.6 732.525 -277.71 783.4 
4202.5 2
10593400 30507.8 -16656 1605.67 930.236 -385.455 1006.93 
10592900 30806.7 -16221.9 1710.53 801.886 -335.892 869.393 
4203 2
10593400 30884 -16868.4 1498.47 760 -429.091 872.765 
10592900 31169.5 -16365.7 1634.47 732.929 -290.37 788.353 
4203.5 2
10593400 31328 -17053.1 1412.53 896.97 -373.199 971.51 
10592900 31686.8 -16616.2 1555.87 1044.98 -506.128 1161.1 
4204 2
10593400 31752.9 -17228.4 1345.94 829.834 -342.391 897.695 
10592900 32217.5 -16883.8 1468.69 1036.52 -522.681 1160.85 
4204.5 2
10593400 32266.3 -17373.2 1299.33 1004.68 -283.293 1043.86 
10592900 32894.3 -17152.6 1522.93 1324.4 -526.003 1425.03 
4205 2
10593400 32803.4 -17463.1 1434.27 1085.12 -181.549 1100.2 
10592900 33356.9 -17156.7 1508.27 934.68 -8.21549 934.716 
4205.5 2
10593400 33415.9 -17700.7 1456.07 1237.44 -480.135 1327.32 
10592900 33753.7 -17324.9 1523.33 801.481 -339.798 870.537 
4206 2
10593400 33854.3 -17772.8 1485.67 885.522 -145.589 897.41 
10592900 34162.3 -17369.9 1548.13 825.455 -91.0438 830.46 
4206.5 2
10593400 34314.1 -17847.1 1475.47 928.889 -150.034 940.928 
10592900 34690.3 -17400.7 1552.27 1066.67 -62.2222 1068.48 
4207 2
10593400 34743 -17934.2 1490.93 866.532 -176.027 884.23 
10592900 35064.7 -17502.1 1528 756.364 -204.714 783.577 
4207.5 2
10593400 35163.9 -18037.4 1510.5 822.021 -201.514 846.361 
10592900 35512.6 -17659.2 1568.94 874.919 -306.999 927.217 
4208 2
10593400 35605.8 -18205.7 1506.87 864.824 -329.338 925.41 
10592900 35873.9 -17750.3 1573.67 707.061 -178.115 729.151 
4208.5 2
10593400 35983.3 -18355.8 1468.33 762.694 -303.3 820.788 
10592900 36384.7 -17867.7 1566.2 1031.92 -237.306 1058.85 
4209 2
10593400 36358.5 -18589.3 1473.6 757.98 -471.65 892.741 
10592900 36784.9 -18064 1539.07 808.35 -396.498 900.356 
4209.5 2
10593400 36728.5 -18694.7 1481.07 747.34 -212.929 777.082 
10592900 37289 -18170.2 1508.47 1018.45 -214.545 1040.8 
4210 2
10593400 37115.8 -18913.5 1502.2 782.492 -442.02 898.707 
10592900 37859.8 -18499.9 1509.87 1153.13 -665.993 1331.64 
4210.5 2
10593400 37569.9 -18984.2 1512.81 886.865 -138.127 897.557 
10592900 38188.2 -18685.1 1510.69 641.504 -361.833 736.512 
4211 2
10593400 38017.7 -19245.7 1537.33 876.305 -511.701 1014.76 
10592900 38582.7 -18904.9 1478.8 771.853 -430.153 883.622 
4211.5 2
10593400 38391.3 -19463.5 1515.27 754.747 -440 873.638 
10592900 38997.5 -19170.8 1477.73 838.114 -537.104 995.448 
4212 2
10593400 38867.8 -19685 1559.07 962.694 -447.542 1061.64 
10592900 39445.2 -19367 1490.47 904.377 -396.364 987.422 
4212.5 2
10593400 39258.5 -19909.5 1500.27 789.36 -453.468 910.342 
10592900 39758.4 -19599.1 1503.67 632.727 -468.822 787.488 
4213 2
10593400 39620.9 -20073.9 1472.2 731.987 -332.121 803.809 
10592900 40234.8 -19793 1531.6 962.424 -391.785 1039.11 
4213.5 2
10593400 40058.1 -20344.8 1468.33 883.367 -547.34 1039.19 
10592900 40685.6 -20162.9 1505.87 910.707 -747.34 1178.09 
4214 2
10593400 40529.1 -20591.9 1455.81 919.906 -482.568 1038.8 
10592900 41061 -20346.4 1545.38 733.203 -358.407 816.114 
4214.5 2
10593400 40902.4 -20878.1 1457.13 730.479 -560.192 920.552 
10592900 41488.3 -20497.7 1547.73 836.269 -296.078 887.134 
4215 2
10593400 41319.1 -21164.7 1479.93 841.751 -578.855 1021.58 
10592900 41904.1 -20851.1 1589.13 839.865 -713.939 1102.31 
4215.5 2
10593400 41788.9 -21296.1 1504.73 949.091 -265.589 985.551 
10592900 42297.2 -21096.3 1640 794.209 -495.354 936.025 
4216 2
10593400 42145.6 -21440.3 1565.67 720.673 -291.313 777.325 
10592900 42636 -21232.5 1620.47 684.444 -275.017 737.63 
4216.5 2
10593400 42526.1 -21831.1 1500.87 768.62 -789.495 1101.85 
10592900 43028 -21498 1592.2 791.919 -536.431 956.501 
4217 2
10593400 42850.4 -22229.6 1526.69 633.537 -778.182 1003.46 
10592900 43567.2 -21669.8 1651.12 1053.22 -335.571 1105.39 
4217.5 2
10593400 43314.5 -22477 1437.6 908.211 -484.222 1029.23 
10592900 44048.2 -21826.7 1542.4 941.194 -306.955 989.983 
4218 2
10593400 43801.5 -22694.9 1461.13 983.838 -440.269 1077.86 
10592900 44271.2 -22097.1 1469.33 450.505 -546.397 708.17 
4218.5 2
10593400 44142.9 -22875.7 1488.33 689.562 -365.118 780.261 
10592900 44708.1 -22338.5 1524.8 882.559 -487.677 1008.33 
4219 2
10593400 44607.3 -23129.8 1476.87 938.182 -513.401 1069.47 
10592900 45065.5 -22576.9 1564.93 722.155 -481.616 868.022 
4219.5 2
10593400 45034.2 -23274.9 1505.2 862.492 -293.199 910.965 
10592900 45476.1 -22767 1554.6 829.495 -383.973 914.055 
4220 2
10593400 45400.9 -23481.7 1514.93 740.875 -417.643 850.483 
10592900 45820.6 -22877.2 1618.4 695.892 -222.626 730.636 
4220.5 2
10593400 45698.2 -23574.6 1531.81 580.697 -181.437 608.381 
10592900 46252.9 -22860 1642.62 844.409 33.5938 845.077 
4221 2
10593400 46033.9 -23769.4 1523.2 656.784 -381.287 759.437 
10592900 46576.1 -22961.1 1613 632.477 -197.913 662.719 
4221.5 2
10593400 46430.7 -23686 1528.33 801.616 168.485 819.131 
10592900 46877.1 -23278.8 1592.67 608.081 -641.751 884.085 
4222 2
10593400 46694.3 -23588.7 1547.67 532.66 196.633 567.795 
10592900 47219.8 -23468.8 1608.2 692.256 -383.838 791.549 
4222.5 2
10593400 46951.3 -23968 1499.6 519.192 -766.33 925.647 
10592900 47352.3 -23767.3 1590 267.609 -602.963 659.681 
4223 2
10593400 47334.1 -24395 1483.47 773.333 -862.626 1158.52 
10592900 47418 -23942.2 1581 132.795 -353.401 377.527 
