# Supplementary material for: Intrinsic group behaviour: Dependence of pedestrian dyad dynamics on principal social and personal features
Source: PLoS One. 2017 Nov 2;12(11):e0187253. doi: 10.1371/journal.pone.0187253 (PMC5667819; doi:10.1371/journal.pone.0187253)
Supplement: S1 Data Set — (ZIP) [file pone.0187253.s001.zip › set/trajectories/traj_2_0508_32.dat]

2 10542601 10542600 1 0 0 0 1 1 0 20 20 20 1679.79 1749.15 1610.43
3866 2
10542601 -7996.31 9958.62 1528.08 0 0 0 
10542600 -9080.2 9561.13 1293 0 0 0 
3866.5 2
10542601 -8150.53 9568.93 1601.33 -333.822 -843.468 907.124 
10542600 -9387 9233.33 1398.13 -619.798 -662.222 907.021 
3867 2
10542601 -8475.94 9396.56 1522.31 -635.555 -336.662 719.216 
10542600 -9897.62 9407.44 1309.81 -997.314 340.047 1053.69 
3867.5 2
10542601 -8907.47 9321.33 1556 -844.48 -147.22 857.216 
10542600 -10033.2 9478.2 1436.67 -265.313 138.478 299.278 
3868 2
10542601 -9214.2 9171.67 1498.07 -619.663 -302.357 689.494 
10542600 -10175.5 9529.4 1350.47 -287.542 103.434 305.58 
3868.5 2
10542601 -9429.93 9155 1480 -435.825 -33.67 437.124 
10542600 -10371.5 9662.13 1319.73 -395.825 268.148 478.101 
3869 2
10542601 -9642.4 9256.4 1284.6 -429.226 204.848 475.602 
10542600 -10430.5 9800.13 1409 -119.327 278.788 303.252 
3869.5 2
10542601 -9910.47 9372.33 1413.87 -541.549 234.209 590.024 
10542600 -10509.9 9897.2 1448.53 -160.269 196.094 253.257 
3870 2
10542601 -10061.7 9504.4 1471.8 -305.589 266.801 405.669 
10542600 -10455.3 10035.8 1434.53 110.168 280 300.894 
3870.5 2
10542601 -10144.6 9649.69 1580.31 -161.898 283.765 326.701 
10542600 -10501.6 10173.4 1435.56 -90.2913 268.823 283.581 
3871 2
10542601 -10084.4 9848.4 1554.27 117.857 388.87 406.337 
10542600 -10543.1 10231.6 1426.8 -81.2215 113.821 139.829 
3871.5 2
10542601 -10143.1 10040.4 1514.8 -118.519 387.879 405.582 
10542600 -10656.9 10325.7 1426.07 -230.034 190.168 298.462 
3872 2
10542601 -10153.2 10141.1 1517.87 -20.4714 203.367 204.395 
10542600 -10641.1 10425.9 1390.53 31.9192 202.29 204.792 
3872.5 2
10542601 -9931.8 10022.7 1550.67 447.273 -239.057 507.15 
10542600 -10655.1 10389 1383.8 -28.2828 -74.4781 79.6675 
3873 2
10542601 -9788.4 9829.67 1584.47 289.697 -390.034 485.85 
10542600 -10639.3 10355.3 1243.6 31.9192 -68.0135 75.131 
3873.5 2
10542601 -9815.19 9785.06 1585.44 -52.3193 -87.1175 101.621 
10542600 -10664.6 10402.2 1267.12 -49.2757 91.6341 104.043 
3874 2
10542601 -9845.47 9761.67 1566.93 -59.2547 -45.7844 74.8821 
10542600 -10688.8 10493.4 1238.2 -47.4315 178.376 184.574 
3874.5 2
10542601 -9825.87 9724.4 1578.73 39.596 -75.2862 85.0638 
10542600 -10747.9 10602.9 1254.6 -119.461 221.279 251.467 
3875 2
10542601 -9726.73 9675.8 1576.87 199.463 -97.7867 222.144 
10542600 -10783.3 10811.2 1278.2 -71.0932 419.048 425.035 
3875.5 2
10542601 -9758.2 9667.8 1603.2 -63.569 -16.1616 65.5913 
10542600 -10812.6 11036.6 1204.33 -59.2593 455.354 459.193 
3876 2
10542601 -9827.13 9819.47 1529.2 -139.259 306.397 336.56 
10542600 -10880.2 11410.6 1415.13 -136.566 755.556 767.798 
3876.5 2
10542601 -10082.2 9919.6 1522.6 -515.286 202.29 553.571 
10542600 -10895.8 11775.1 1376.33 -31.5152 736.296 736.97 
3877 2
10542601 -10202.5 10066.7 1523.67 -242.119 295.909 382.34 
10542600 -10832.5 12119.3 1302.4 127.297 692.555 704.157 
3877.5 2
10542601 -10580.8 10370 1524.5 -738.826 592.448 947.026 
10542600 -10908.1 12502.5 1386.62 -147.64 748.503 762.924 
3878 2
10542601 -11154 11171.5 1410.4 -1121.7 1568.43 1928.26 
10542600 -10966.8 12820.7 1429.27 -114.824 622.766 633.263 
3878.5 2
10542601 -11238.6 11708.5 1578.53 -170.909 1084.98 1098.36 
10542600 -11001.7 13068.9 1312.07 -70.4377 501.279 506.204 
3879 2
10542601 -11276.5 12123.1 1371.67 -76.4983 837.441 840.928 
10542600 -11051.6 13173.2 1343.4 -100.875 210.774 233.67 
3879.5 2
10542601 -11516.1 12429.4 1441.93 -484.175 618.855 785.753 
10542600 -11072.4 13270.4 1342.73 -42.0202 196.364 200.809 
3880 2
10542601 -11812.8 12737 1414.07 -599.327 621.414 863.335 
10542600 -11060.8 13350.1 1340.33 23.4343 161.077 162.773 
3880.5 2
10542601 -11949.1 12981.8 1396 -266.138 478.149 547.226 
10542600 -11159.1 13329.1 1225.75 -191.919 -41.0319 196.256 
3881 2
10542601 -12234 13157.2 1440.47 -557.608 343.224 654.774 
10542600 -11418.8 13082.1 1348 -508.293 -483.35 701.419 
3881.5 2
10542601 -12577.6 13394.9 1461.2 -694.141 480.135 844.015 
10542600 -11763.8 12719.7 1240.07 -696.97 -732.256 1010.92 
3882 2
10542601 -12648.3 13669.1 1515.87 -142.761 554.074 572.17 
10542600 -12096.1 12566 1367 -671.38 -310.438 739.678 
3882.5 2
10542601 -12567.4 13854 1533.13 163.367 373.468 407.636 
10542600 -12468.3 12778.3 1309 -751.919 428.956 865.671 
3883 2
10542601 -12761.4 13747.2 1594.13 -391.919 -215.758 447.383 
10542600 -12809.1 12824.1 1294.87 -688.485 92.5253 694.674 
3883.5 2
10542601 -12742.3 13843.7 1581.73 38.5185 195.017 198.784 
10542600 -12856.7 12981.7 1292.93 -96.0269 318.384 332.55 
3884 2
10542601 -12718.3 13841.4 1394.4 48.3871 -4.7043 48.6152 
10542600 -12719.7 13147.3 1226.53 276.21 333.871 433.315 
3884.5 2
10542601 -12783.1 13819.9 1397 -126.054 -41.7558 132.79 
10542600 -12656.8 13242.9 1237 122.406 185.879 222.563 
3885 2
10542601 -13031.5 13867.7 1395.67 -486.122 93.4035 495.014 
10542600 -12491.6 13439.4 1415.07 323.19 384.589 502.355 
3885.5 2
10542601 -12973.1 13934.6 1394.53 117.98 135.219 179.453 
10542600 -12512.6 13501.9 1385.6 -42.4242 126.195 133.136 
3886 2
10542601 -13004.7 13968.8 1414.4 -63.8384 69.0909 94.0686 
10542600 -12564.8 13368.7 1295.93 -105.455 -268.956 288.891 
3886.5 2
10542601 -12895.1 13905.3 1585.53 220.968 -128.091 255.41 
10542600 -12556.3 13261.9 1206.27 17.0699 -215.323 215.998 
3887 2
10542601 -12545.6 13811.5 1626.4 704.704 -188.978 729.603 
10542600 -12554.8 13231.6 1180.47 3.0914 -61.1559 61.234 
3887.5 2
10542601 -12189.5 13710.1 1454.53 719.327 -204.983 747.963 
10542600 -12457.2 13202.3 1389.27 197.172 -59.2593 205.884 
3888 2
10542601 -11963.9 13497 1650.21 471.14 -444.816 647.946 
10542600 -12406.3 13183.7 1403.21 106.293 -38.7315 113.13 
3888.5 2
10542601 -11847.1 13145.4 1397.08 204.15 -614.656 647.672 
10542600 -12360.8 13250.6 1284.17 79.4622 116.904 141.353 
3889 2
10542601 -11766.4 12729.3 1490.38 174.181 -898.713 915.437 
10542600 -12452.9 13252.9 1242.25 -198.929 5.08459 198.994 
3889.5 2
10542601 -11653.7 12364.7 1325.47 220.125 -712.199 745.441 
10542600 -12486.3 13166.3 1184.67 -65.2262 -169.279 181.411 
3890 2
10542601 -11632.1 11998 1486.07 43.2468 -731.87 733.146 
10542600 -12503.3 13042.8 1235.33 -33.7991 -246.44 248.747 
3890.5 2
10542601 -11466.3 11619.1 1375.4 334.14 -763.978 833.854 
10542600 -12576.3 12808 1317.2 -147.312 -473.387 495.778 
3891 2
10542601 -11349.1 11384.5 1400.33 236.902 -473.805 529.73 
10542600 -12751.1 12121.9 1366.53 -352.997 -1385.99 1430.24 
3891.5 2
10542601 -11379.1 11111.1 1487.13 -60.7407 -552.323 555.653 
10542600 -12647.2 11714.7 1442.07 209.832 -822.761 849.097 
3892 2
10542601 -11321.2 10779.2 1590.93 117.037 -670.572 680.709 
10542600 -12510.1 11410.5 1294.33 276.902 -614.545 674.048 
3892.5 2
10542601 -11060.6 10537.1 1485.6 526.465 -489.158 718.638 
10542600 -12358.3 11068.9 1370.53 306.667 -689.966 755.048 
3893 2
10542601 -10894.3 10375.1 1503.5 324.78 -316.414 453.432 
10542600 -12277.9 10823 1432.94 157.145 -480.339 505.391 
3893.5 2
10542601 -10926.4 10195.7 1415.4 -62.7935 -350.938 356.511 
10542600 -12079.7 10495.4 1375.93 387.883 -641.096 749.305 
3894 2
10542601 -10762.4 9900.87 1551.4 331.313 -595.69 681.627 
10542600 -11903.6 10210.5 1334.87 355.69 -575.623 676.652 
3894.5 2
10542601 -10415.5 9740.53 1517.8 699.328 -323.253 770.423 
10542600 -11767.7 9867.6 1365.47 274.059 -691.263 743.608 
3895 2
10542601 -10115.9 9499.27 1587.93 604.167 -486.425 775.646 
10542600 -11709.3 9521.67 1437.87 117.742 -697.446 707.315 
3895.5 2
10542601 -9927.6 9243.4 1577.73 380.337 -516.902 641.751 
10542600 -11654.2 9162.2 1402.87 111.246 -726.195 734.667 
3896 2
10542601 -9637.33 9097 1519.27 586.397 -295.758 656.76 
10542600 -11542.1 8777.73 1407.27 226.532 -776.7 809.061 
3896.5 2
10542601 -9484.62 8869.44 1557 298.258 -444.458 535.258 
10542600 -11509.4 8362.94 1386.31 63.7288 -810.148 812.651 
3897 2
10542601 -9490.27 8550.27 1517.87 -11.0404 -624.6 624.698 
10542600 -11548.1 8024.67 1395.4 -75.7257 -661.978 666.295 
3897.5 2
10542601 -9492.67 8300.07 1505 -4.84849 -505.455 505.478 
10542600 -11543.1 7579 1409.47 10.2357 -900.337 900.395 
3898 2
10542601 -9438.33 8039.13 1504.47 109.764 -527.138 538.445 
10542600 -11441.1 7191.6 1355.47 206.061 -782.626 809.299 
3898.5 2
10542601 -9280.93 7726.2 1520.67 317.98 -632.189 707.654 
10542600 -11341 6846.2 1366.2 202.155 -697.778 726.471 
3899 2
10542601 -9305.13 7378 1457.2 -48.8889 -703.434 705.131 
10542600 -11152.4 6451.13 1421.4 381.01 -798.114 884.396 
3899.5 2
10542601 -9204.33 7050.27 1609.93 203.636 -662.088 692.696 
10542600 -10723.1 6077 1424.2 867.205 -755.825 1150.35 
3900 2
10542601 -9016.06 6742.31 1581.12 367.716 -601.473 704.972 
10542600 -10117.1 5862.38 1391.12 1183.73 -419.189 1255.76 
3900.5 2
10542601 -8904.33 6490.4 1519 218.648 -492.979 539.292 
10542600 -9639.4 5670.87 1362.07 934.76 -374.772 1007.09 
3901 2
10542601 -8739.47 6210.13 1614.27 333.064 -566.195 656.893 
10542600 -9031.47 5517.67 1402.8 1228.15 -309.495 1266.54 
3901.5 2
10542601 -8395.4 6167.93 1464.87 695.084 -85.2525 700.293 
10542600 -8470.73 5410.13 1423.93 1132.79 -217.239 1153.44 
3902 2
10542601 -8089.8 6036.6 1513.47 617.374 -265.32 671.971 
10542600 -7986.8 5297.73 1345.2 977.643 -227.071 1003.67 
3902.5 2
10542601 -7759.93 5831.07 1453.27 666.397 -415.219 785.17 
10542600 -7543.53 5106.4 1347.4 895.488 -386.532 975.349 
3903 2
10542601 -7342 5776.94 1473.5 816.276 -105.721 823.094 
10542600 -6953.56 4892.75 1400.12 1152.29 -417.285 1225.52 
3903.5 2
10542601 -6850.13 5736.73 1391.53 962.557 -78.6774 965.767 
10542600 -6395.8 4771.2 1376.47 1091.51 -237.867 1117.13 
3904 2
10542601 -6297.93 5687.47 1494.67 1115.56 -99.5286 1119.99 
10542600 -5957.07 4775.67 1314.33 886.33 9.02357 886.376 
3904.5 2
10542601 -5991.8 5800.13 1321.93 618.451 227.609 659.005 
10542600 -5528.27 4839.73 1182.8 866.263 129.428 875.878 
3905 2
10542601 -5547 5818.47 1191.93 894.97 36.888 895.73 
10542600 -5078.4 4967.47 1107.67 905.164 257.009 940.944 
3905.5 2
10542601 -4796.33 5643.53 1332.13 1516.5 -353.401 1557.13 
10542600 -4512.67 4983.13 1388.13 1142.9 31.6498 1143.33 
3906 2
10542601 -4196.13 5609.53 1537 1212.53 -68.6869 1214.47 
10542600 -3876.13 4838.67 1548.2 1285.93 -291.852 1318.63 
3906.5 2
10542601 -3583.12 5524.38 1607.5 1197.28 -166.325 1208.78 
10542600 -3304.94 4790.12 1579.69 1115.62 -94.8079 1119.64 
3907 2
10542601 -3034.4 5446.6 1683.6 1073.83 -152.202 1084.56 
10542600 -2755.8 4832.67 1588.2 1074.63 83.2518 1077.85 
3907.5 2
10542601 -2576.73 5377.87 1737.8 924.579 -138.855 934.948 
10542600 -2416.73 4676.73 1600 684.983 -315.017 753.948 
3908 2
10542601 -2169.87 5196.2 1779.33 821.953 -367.003 900.166 
10542600 -1968 4563.8 1631.93 906.532 -228.148 934.8 
3908.5 2
10542601 -1692.87 5140.6 1748.33 963.636 -112.323 970.161 
10542600 -1535.47 4480.4 1660.6 873.805 -168.485 889.9 
3909 2
10542601 -1180.8 5071.6 1766.73 1034.48 -139.394 1043.83 
10542600 -1194.8 4328.13 1639.47 688.215 -307.609 753.833 
3909.5 2
10542601 -606.733 4832.13 1771.6 1159.73 -483.771 1256.59 
10542600 -716.933 4027.87 1649.67 965.387 -606.599 1140.15 
3910 2
10542601 -22.125 4633.12 1830.44 1141.81 -388.688 1206.16 
10542600 -250.938 3673.62 1591.31 910.148 -691.878 1143.27 
3910.5 2
10542601 544.067 4359.93 1825.27 1108.01 -534.622 1230.24 
10542600 247.933 3534.8 1612.47 976.264 -271.673 1013.36 
3911 2
10542601 1131.53 4151.93 1769.33 1186.8 -420.202 1258.99 
10542600 778.133 3369.73 1648.8 1071.11 -333.468 1121.82 
3911.5 2
10542601 1723.73 3959.07 1806.27 1196.36 -389.63 1258.21 
10542600 1305.87 3148.47 1644.6 1066.13 -447.003 1156.05 
3912 2
10542601 2146.8 3614.53 1795.67 854.68 -696.027 1102.24 
10542600 1685.07 2951.13 1634.8 766.061 -398.653 863.582 
3912.5 2
10542601 2492.27 3309.13 1781.2 697.912 -616.97 931.522 
10542600 2058.07 2651.6 1637 753.535 -605.118 966.428 
3913 2
10542601 2946.87 3029.8 1653.6 918.384 -564.31 1077.9 
10542600 2428.93 2416.87 1602.33 749.226 -474.209 886.686 
3913.5 2
10542601 3376.44 2706.12 1553.75 839.006 -632.178 1050.51 
10542600 2843.56 2116.38 1567.62 809.823 -586.898 1000.13 
3914 2
10542601 3815.6 2379.13 1630.27 859.418 -639.905 1071.48 
10542600 3365 1782.67 1468.47 1020.43 -653.05 1211.5 
3914.5 2
10542601 4167.6 2055.6 1596.13 711.111 -653.603 965.855 
10542600 3728.33 1324.07 1522.87 734.007 -926.465 1181.99 
3915 2
10542601 4620 1624.6 1635.67 912.097 -868.952 1259.76 
10542600 4163.47 893.8 1558.07 877.285 -867.473 1233.75 
3915.5 2
10542601 5072.13 1168.2 1668.73 913.401 -922.02 1297.85 
10542600 4528.53 484.133 1521.67 737.508 -827.609 1108.54 
3916 2
10542601 5293.2 731.867 1658.27 446.599 -881.481 988.16 
10542600 5001.87 170.667 1511.8 956.229 -633.266 1146.91 
3916.5 2
10542601 5657.94 324.25 1691.06 712.378 -796.126 1068.32 
10542600 5316.94 -275.5 1538.94 615.373 -871.419 1066.8 
3917 2
10542601 6094.2 -168.267 1714.2 853.743 -963.829 1287.57 
10542600 5684.07 -715.4 1588.6 718.452 -860.861 1121.27 
3917.5 2
10542601 6480.4 -571.8 1702.73 780.202 -815.219 1128.4 
10542600 6019.73 -1168.33 1571.27 678.114 -915.017 1138.9 
3918 2
10542601 6932.93 -967.067 1703.4 914.209 -798.519 1213.84 
10542600 6361.93 -1623.07 1595.53 691.313 -918.653 1149.71 
3918.5 2
10542601 7244.8 -1338.93 1696.07 628.763 -749.731 978.489 
10542600 6885.13 -1945.33 1591.73 1054.84 -649.731 1238.88 
3919 2
10542601 7737.87 -1852 1723.67 994.086 -1034.41 1434.65 
10542600 7254.73 -2318.6 1552.67 745.161 -752.554 1059.06 
3919.5 2
10542601 8047.47 -2309.47 1747.2 625.455 -924.175 1115.93 
10542600 7515.13 -2702.47 1546.67 526.061 -775.488 937.081 
3920 2
10542601 8456.19 -2627.75 1708.88 798.283 -621.647 1011.78 
10542600 7805.62 -3239.38 1545.25 567.367 -1048.65 1192.3 
3920.5 2
10542601 8826.07 -3079.33 1729.33 723.834 -883.725 1142.32 
10542600 8242.4 -3710.47 1517.27 854.746 -921.902 1257.18 
3921 2
10542601 9210.2 -3489.8 1708.6 776.027 -829.226 1135.71 
10542600 8734.2 -4040.8 1537 993.535 -667.34 1196.85 
3921.5 2
10542601 9617.87 -3862.53 1700.8 823.569 -752.997 1115.92 
10542600 9169.13 -4379.07 1568.6 878.653 -683.367 1113.11 
3922 2
10542601 9898.6 -4203.13 1692.73 567.138 -688.081 891.684 
10542600 9593.93 -4767.87 1541.73 858.182 -785.455 1163.36 
3922.5 2
10542601 10220.9 -4668.07 1706.13 651.178 -939.259 1142.91 
10542600 9961.13 -5176.93 1532.2 741.818 -826.397 1110.51 
3923 2
10542601 10649.3 -5036.33 1687.93 865.455 -743.973 1141.27 
10542600 10234.3 -5630.87 1505.67 551.919 -917.037 1070.31 
3923.5 2
10542601 11031.5 -5393.19 1732.06 746.419 -696.981 1021.24 
10542600 10657.2 -6064.88 1520.19 825.887 -847.673 1183.49 
3924 2
10542601 11405.3 -5865.93 1694 731.572 -925.139 1179.44 
10542600 11000.5 -6555.87 1487.33 671.91 -960.845 1172.47 
3924.5 2
10542601 11914.7 -6337.27 1719.8 1029.09 -952.189 1402.03 
10542600 11345.3 -7107.2 1543 696.431 -1113.8 1313.61 
3925 2
10542601 12237.6 -6795.87 1731.2 652.256 -926.465 1133.04 
10542600 11747.5 -7459.4 1528.27 812.66 -711.515 1080.12 
3925.5 2
10542601 12742.8 -7194.4 1781 1020.61 -805.118 1299.94 
10542600 12329.6 -7807.93 1529.2 1175.89 -704.108 1370.58 
3926 2
10542601 13046.8 -7456.87 1805.6 614.141 -530.236 811.369 
10542600 12892.4 -8055.07 1631.73 1136.97 -499.259 1241.76 
3926.5 2
10542601 13350.1 -7790.6 1821.67 612.66 -674.209 910.994 
10542600 13127.3 -8444.4 1615.93 474.478 -786.532 918.565 
3927 2
10542601 13756.2 -8131.25 1779.5 793.327 -665.332 1035.39 
10542600 13484.9 -8877.88 1590.56 698.454 -846.631 1097.55 
3927.5 2
10542601 14104.3 -8592.47 1790.4 681.181 -902.577 1130.77 
10542600 13880.3 -9238.87 1517.07 773.891 -706.442 1047.84 
3928 2
10542601 14554.6 -9270.4 1797.87 909.63 -1369.56 1644.12 
10542600 14353.9 -9880.07 1661.07 956.633 -1295.35 1610.31 
3928.5 2
10542601 14955.2 -9766.67 1927.6 809.293 -1002.56 1288.44 
10542600 14697.3 -10260.5 1852.2 693.737 -768.485 1035.3 
3929 2
10542601 15252.3 -10159.5 1856.73 600.269 -793.67 995.106 
10542600 15149.3 -10684.9 1708.33 913.266 -857.508 1252.75 
3929.5 2
10542601 15725.3 -10510.3 1781.8 955.556 -708.552 1189.59 
10542600 15492.3 -11038.7 1694.47 692.795 -714.613 995.307 
3930 2
10542601 16088.2 -10850 1779.5 708.7 -663.542 970.846 
10542600 15848.8 -11466.6 1666.25 696.379 -835.734 1087.84 
3930.5 2
10542601 16570.4 -11255.3 1786.47 943.664 -793.085 1232.67 
10542600 16237.1 -11963.4 1660 759.793 -972.285 1233.95 
3931 2
10542601 16996.7 -11574.8 1782.87 861.279 -645.522 1076.34 
10542600 16905.5 -12472.6 1627.73 1350.3 -1028.69 1697.5 
3931.5 2
10542601 17652.5 -12013.6 1834.53 1324.85 -886.465 1594.06 
10542600 17409.7 -12807.9 1495.73 1018.59 -677.441 1223.29 
3932 2
10542601 18440.5 -12339.5 1758.93 1591.78 -658.316 1722.54 
10542600 18067.9 -13213.9 1539.67 1329.7 -820.202 1562.31 
3932.5 2
10542601 18902.9 -12768.3 1745.6 934.141 -866.397 1274.07 
10542600 18559.8 -13544.3 1583.87 993.805 -667.475 1197.15 
3933 2
10542601 19357.1 -13088.2 1734 917.576 -646.195 1122.28 
10542600 19030.1 -13822.3 1605.47 950.034 -561.481 1103.55 
3933.5 2
10542601 19708.2 -13427.3 1728.94 685.905 -662.329 953.491 
10542600 19479.3 -14159.4 1614.38 877.433 -658.537 1097.07 
3934 2
10542601 20124.3 -13721.9 1762.2 814.253 -576.427 997.635 
10542600 19936.5 -14414.5 1593.2 894.627 -499.079 1024.42 
3934.5 2
10542601 20670.9 -13931.2 1750 1104.11 -422.896 1182.33 
10542600 20416 -14669.2 1547.47 968.754 -514.613 1096.96 
3935 2
10542601 21154.9 -14207.2 1727.47 977.912 -557.576 1125.7 
10542600 20946.1 -14972.8 1520.8 1070.98 -613.333 1234.17 
3935.5 2
10542601 21626.6 -14345.3 1716.4 952.862 -278.923 992.846 
10542600 21494.1 -15259.5 1499 1107.07 -579.259 1249.46 
3936 2
10542601 22229.5 -14685.3 1746.47 1217.91 -687.003 1398.31 
10542600 22043.6 -15442.8 1461.33 1110.03 -370.236 1170.15 
3936.5 2
10542601 22778.2 -14988.1 1677.12 1071.72 -591.39 1224.06 
10542600 22632.6 -15731.3 1543.19 1150.44 -563.501 1281.03 
3937 2
10542601 23392.7 -15168.8 1733.93 1202.5 -353.571 1253.41 
10542600 23309.9 -15865.1 1565.67 1325.33 -261.88 1350.95 
3937.5 2
10542601 23855.9 -15384.7 1737.93 935.758 -436.094 1032.39 
10542600 23763.4 -15967.2 1632.27 916.229 -206.195 939.144 
3938 2
10542601 24381.3 -15574.7 1711.8 1061.41 -383.838 1128.69 
10542600 24311.3 -16193.6 1573.6 1106.94 -457.374 1197.71 
3938.5 2
10542601 24915.5 -15758.3 1672.2 1079.33 -370.909 1141.28 
10542600 24777.5 -16438 1587.67 941.818 -493.737 1063.39 
3939 2
10542601 25400.1 -15930 1766.07 978.99 -346.936 1038.65 
10542600 25381.8 -16615.3 1568.67 1220.74 -358.249 1272.22 
3939.5 2
10542601 25916.7 -16084 1713.13 1043.64 -311.111 1089.02 
10542600 25994.1 -16823.8 1554.73 1237.04 -421.145 1306.76 
3940 2
10542601 26604.2 -16395.9 1780.81 1342.81 -609.131 1474.51 
10542600 26600.3 -17007.6 1537.31 1183.94 -358.911 1237.15 
3940.5 2
10542601 27298.9 -16621.2 1819.27 1359.46 -440.949 1429.18 
10542600 27291.9 -17339.1 1636.33 1353.47 -648.736 1500.91 
3941 2
10542601 27843.1 -16829.2 1799.47 1099.39 -420.202 1176.96 
10542600 27775.7 -17535.9 1664.87 977.239 -397.71 1055.07 
3941.5 2
10542601 28380.8 -17015.9 1821.8 1086.2 -377.104 1149.79 
10542600 28198.2 -17714.4 1630.93 853.603 -360.539 926.621 
3942 2
10542601 28810.4 -17127.4 1782.93 867.879 -225.32 896.651 
10542600 28732.3 -17880.1 1630.87 1079.06 -334.815 1129.81 
3942.5 2
10542601 29414.6 -17366 1770.2 1220.61 -482.02 1312.33 
10542600 29333.9 -17972.3 1640.07 1215.35 -186.263 1229.54 
3943 2
10542601 30021.2 -17452.5 1662.27 1225.45 -174.68 1237.84 
10542600 29975.8 -18091.9 1557.73 1296.7 -241.481 1318.99 
3943.5 2
10542601 30636.3 -17732.8 1576.94 1201.39 -547.55 1320.29 
10542600 30580.2 -18376.8 1440.88 1180.57 -556.535 1305.17 
3944 2
10542601 31350.4 -18025.6 1492.73 1397.43 -572.97 1510.33 
10542600 31260.2 -18680 1288.6 1330.63 -593.322 1456.91 
3944.5 2
10542601 31940.6 -18190.3 1512.47 1192.32 -332.795 1237.9 
10542600 31701.9 -18902.6 1249.87 892.256 -449.697 999.174 
3945 2
10542601 32567.6 -18469.5 1634.67 1266.67 -563.906 1386.52 
10542600 32228.7 -19079.8 1299.67 1064.24 -357.98 1122.84 
3945.5 2
10542601 33275 -18530.3 1720.73 1429.09 -122.828 1434.36 
10542600 32909.1 -19213.2 1427.87 1374.68 -269.495 1400.85 
3946 2
10542601 33856.5 -18748.3 1687.87 1174.68 -440.404 1254.52 
10542600 33642.4 -19425.8 1611.8 1481.35 -429.495 1542.35 
3946.5 2
10542601 34483.2 -18805.2 1716.94 1224.06 -111.174 1229.1 
10542600 34231.6 -19504 1631.56 1150.71 -152.734 1160.8 
3947 2
10542601 35064.9 -18914.8 1789.07 1138.32 -214.506 1158.35 
10542600 34810.9 -19705.1 1639.73 1133.67 -393.477 1200.01 
3947.5 2
10542601 35523.7 -19234.7 1758.6 926.869 -646.195 1129.89 
10542600 35390 -19829.7 1622.8 1169.97 -251.717 1196.74 
3948 2
10542601 36094.2 -19457 1680.47 1150.27 -448.253 1234.52 
10542600 35894.9 -20036.1 1629.8 1018.01 -416.129 1099.78 
3948.5 2
10542601 36764.1 -19696.8 1734.27 1353.27 -484.444 1437.36 
10542600 36560.9 -20281.5 1655 1345.32 -495.758 1433.76 
3949 2
10542601 37255 -19902.3 1798.07 991.785 -415.084 1075.14 
10542600 37010.4 -20550.5 1634.8 908.148 -543.569 1058.4 
3949.5 2
10542601 37785.8 -20144.6 1823 1072.32 -489.562 1178.79 
10542600 37526.9 -20681.7 1697.73 1043.5 -264.916 1076.6 
3950 2
10542601 38379.9 -20416.1 1859.31 1160.42 -530.322 1275.86 
10542600 38003.9 -20882.1 1725.75 931.527 -391.52 1010.46 
3950.5 2
10542601 38772.1 -20469.3 1856.27 767.507 -103.995 774.52 
10542600 38506.7 -21033.6 1744.6 984.067 -296.429 1027.74 
3951 2
10542601 39162.3 -20529.4 1809.87 788.148 -121.481 797.455 
10542600 39016.4 -21238.6 1760.4 1029.63 -414.141 1109.8 
3951.5 2
10542601 39578.7 -20739.3 1815.07 841.347 -423.973 942.135 
10542600 39529.9 -21427.1 1714.47 1037.31 -380.741 1104.97 
3952 2
10542601 40036 -20890.7 1713.27 923.771 -305.859 973.089 
10542600 39953.9 -21592.2 1658.2 856.7 -333.603 919.362 
3952.5 2
10542601 40539.5 -21043.3 1656.27 1017.24 -308.418 1062.97 
10542600 40531.5 -21931.9 1652.33 1166.73 -686.33 1353.63 
3953 2
10542601 40881.9 -21193.1 1612.33 691.582 -302.626 754.897 
10542600 41190.5 -22293.2 1592.87 1331.31 -729.832 1518.24 
3953.5 2
10542601 41456.9 -21381.1 1659.31 1123.19 -367.171 1181.68 
10542600 41636.2 -22449 1626.88 870.549 -304.297 922.199 
3954 2
10542601 41832.1 -21449.4 1635.47 734.108 -133.611 746.168 
10542600 42130.1 -22568.9 1615.4 966.626 -234.573 994.681 
3954.5 2
10542601 42325.7 -21642.5 1643.8 997.172 -390.034 1070.74 
10542600 42605.7 -22898.8 1586.13 960.808 -666.532 1169.37 
3955 2
10542601 43018.6 -22166.5 1738.07 1399.87 -1058.59 1755.06 
10542600 43156 -23012.9 1603.27 1111.65 -230.438 1135.28 
3955.5 2
10542601 43431 -22442.1 1681.67 833.131 -556.768 1002.05 
10542600 43744.7 -23129 1553.87 1189.23 -234.613 1212.15 
3956 2
10542601 43914.8 -22501.7 1712 977.374 -120.404 984.762 
10542600 44298.7 -23242.3 1551.53 1119.19 -228.956 1142.37 
3956.5 2
10542601 44433.9 -22602.7 1646.06 1013.82 -197.306 1032.84 
10542600 44693.6 -23593.2 1610.25 771.403 -685.384 1031.9 
3957 2
10542601 44883 -22764 1710.13 878.914 -315.68 933.886 
10542600 45312.8 -23640.3 1615.07 1211.69 -92.0091 1215.18 
3957.5 2
10542601 45284.2 -22923.4 1732.8 810.505 -322.02 872.133 
10542600 45837.9 -23594.3 1649.93 1060.88 92.7946 1064.93 
3958 2
10542601 45615.3 -23042.3 1740.13 668.956 -240.135 710.751 
10542600 46085 -23563.9 1661.6 499.125 61.5488 502.905 
3958.5 2
10542601 46085.6 -23138 1790.4 950.034 -193.401 969.519 
10542600 46369.5 -23696.2 1635.07 574.68 -267.34 633.82 
3959 2
10542601 46524.3 -23067.4 1773.4 886.195 142.626 897.599 
10542600 46660.6 -23504.7 1654.87 588.148 386.801 703.941 
3959.5 2
10542601 46679.3 -23270.9 1760.93 313.266 -411.044 516.81 
10542600 47069.3 -23560.6 1681.6 825.724 -112.862 833.401 
3960 2
10542601 46964.2 -23844.5 1741 556.478 -1120.38 1250.97 
10542600 47434.6 -23986.4 1666.12 713.338 -831.714 1095.72 
