# Supplementary material for: Intrinsic group behaviour: Dependence of pedestrian dyad dynamics on principal social and personal features
Source: PLoS One. 2017 Nov 2;12(11):e0187253. doi: 10.1371/journal.pone.0187253 (PMC5667819; doi:10.1371/journal.pone.0187253)
Supplement: S1 Data Set — (ZIP) [file pone.0187253.s001.zip › set/trajectories/traj_2_0508_31.dat]

2 10545000 10543400 0 1 0 0 2 0 1 20 20 20 1726.45 1765.03 1687.88
3874 1
10543400 40709.5 -18064.5 1564 0 0 0 
3874.5 1
10543400 40366.1 -18215.1 1589.4 -1226.31 -537.738 1339.03 
3875 1
10543400 39775 -18501.9 1640.47 -1189.4 -577.062 1322 
3875.5 1
10543400 39064.2 -18425.1 1677.73 -1435.96 155.152 1444.32 
3876 1
10543400 38318.5 -18341.5 1666.73 -1506.4 168.889 1515.84 
3876.5 1
10543400 37702.9 -18452.7 1707.47 -1243.64 -224.781 1263.79 
3877 1
10543400 36920.4 -18368.2 1755.33 -1574.51 170.087 1583.67 
3877.5 1
10543400 36101.8 -18472.6 1712.5 -1598.8 -203.955 1611.76 
3878 1
10543400 35334.6 -18276.3 1736.87 -1501.39 384.132 1549.76 
3878.5 1
10543400 34657.6 -18304.1 1749.73 -1367.68 -56.1616 1368.83 
3879 1
10543400 34072.2 -18062.5 1712.13 -1182.63 488.081 1279.39 
3879.5 1
10543400 33391.2 -17999.1 1718.67 -1375.76 128.215 1381.72 
3880 1
10543400 32711.9 -17917.6 1726 -1372.26 164.579 1382.09 
3880.5 1
10543400 31875.1 -17882.5 1653.88 -1634.51 68.5547 1635.95 
3881 1
10543400 31145.8 -17724.3 1607.53 -1427.13 309.654 1460.34 
3881.5 1
10543400 30297.4 -17305.2 1594 -1713.94 846.599 1911.63 
3882 1
10543400 29628.3 -17113.4 1714.07 -1351.65 387.475 1406.09 
3882.5 1
10543400 28935 -17010.3 1750.27 -1400.67 208.215 1416.06 
3883 1
10543400 28353.3 -16775.7 1776.47 -1175.22 474.074 1267.24 
3883.5 1
10543400 27824.1 -16541.8 1794.73 -1068.96 472.458 1168.71 
3884 1
10543400 27141.3 -16433.2 1736.33 -1376.75 218.952 1394.05 
3884.5 1
10543400 26462.6 -16293.6 1750.19 -1320.31 271.547 1347.95 
3885 1
10543400 25795 -16029.7 1698.27 -1306.51 516.422 1404.87 
3885.5 1
10543400 25167.3 -15658.8 1725.53 -1268.15 749.36 1473 
3886 1
10543400 24489 -15526.9 1751.6 -1370.24 266.397 1395.89 
3886.5 1
10543400 23861.7 -15446.8 1709.07 -1264.78 161.559 1275.06 
3887 1
10543400 23258 -15369.7 1701 -1217.07 155.511 1226.96 
3887.5 1
10543400 22558.5 -15096.4 1718.8 -1413.06 552.054 1517.07 
3888 1
10543400 21893.6 -15060.1 1652.71 -1388.08 75.8425 1390.15 
3888.5 1
10543400 21143.2 -14753.3 1633.17 -1311.88 536.255 1417.25 
3889 1
10543400 20400.8 -14548.4 1668.81 -1603.67 442.54 1663.61 
3889.5 1
10543400 19902 -14258.2 1738.67 -974.121 566.87 1127.06 
3890 1
10543400 19308.9 -14007.6 1729.4 -1183.9 500.2 1285.23 
3890.5 2
10545000 19187.3 -12851.2 1677.17 0 0 0 
10543400 18821.2 -13492.7 1729.67 -983.199 1038.17 1429.85 
3891 2
10545000 18799.9 -12457.1 1649.73 -870.562 885.468 1241.75 
10543400 18255.1 -13021.3 1730.27 -1143.57 952.323 1488.18 
3891.5 2
10545000 18304.9 -12043.2 1579.87 -1000 836.229 1303.56 
10543400 17748.9 -12550.6 1616.8 -1022.63 950.842 1396.38 
3892 2
10545000 17819.9 -11628.3 1582.27 -979.933 838.114 1289.46 
10543400 17144.1 -12017.8 1592.07 -1221.82 1076.36 1628.31 
3892.5 2
10545000 16992.4 -10981.7 1698.13 -1671.65 1306.26 2121.49 
10543400 16484.8 -11473.3 1772 -1331.99 1100.07 1727.52 
3893 2
10545000 16553.6 -10490.4 1695.12 -856.982 959.562 1286.54 
10543400 16017.5 -10921.1 1771.38 -912.695 1078.4 1412.79 
3893.5 2
10545000 16209.3 -9959.93 1706.53 -673.891 1038.17 1237.71 
10543400 15653.5 -10546.2 1785.93 -712.394 733.708 1022.66 
3894 2
10545000 15810.1 -9504.8 1744.4 -806.33 919.461 1222.94 
10543400 15264.1 -10114 1824 -786.667 873.131 1175.25 
3894.5 2
10545000 15395.1 -8975.33 1703.27 -836.694 1067.47 1356.3 
10543400 14767.6 -9552.67 1841.73 -1000.94 1131.72 1510.85 
3895 2
10545000 14958.7 -8441.27 1644.53 -879.839 1076.75 1390.5 
10543400 14247.3 -8757 1772.2 -1048.92 1604.17 1916.66 
3895.5 2
10545000 14362.3 -7819.33 1638.2 -1204.98 1256.43 1740.86 
10543400 13743.9 -8094.27 1758.2 -1017.1 1338.86 1681.38 
3896 2
10545000 13817.7 -7169.4 1676.27 -1100.07 1313 1712.92 
10543400 13312.5 -7587.07 1740.07 -871.515 1024.65 1345.15 
3896.5 2
10545000 13368.9 -6708.62 1653.38 -876.676 899.951 1256.37 
10543400 12872.4 -7157.06 1755.44 -859.432 839.852 1201.65 
3897 2
10545000 12861.7 -6223.4 1616.07 -992.449 949.56 1373.54 
10543400 12384.5 -6693.73 1784.53 -954.933 906.711 1316.82 
3897.5 2
10545000 12380.5 -5705.07 1582.87 -972.256 1047.14 1428.91 
10543400 11770.6 -6235.67 1728 -1240.13 925.387 1547.34 
3898 2
10545000 11817.8 -5120.53 1608.87 -1136.7 1180.88 1639.07 
10543400 11210.9 -5630.27 1693.13 -1130.77 1223.03 1665.67 
3898.5 2
10545000 11290.2 -4489.67 1611.27 -1065.86 1274.48 1661.43 
10543400 10763.5 -5110.13 1694.87 -903.838 1050.77 1386.02 
3899 2
10545000 10836.5 -3984.47 1622.4 -916.498 1020.61 1371.72 
10543400 10316.9 -4607.87 1690.53 -902.088 1014.68 1357.7 
3899.5 2
10545000 10371.9 -3467.87 1601.13 -938.586 1043.64 1403.61 
10543400 9876.67 -4164.07 1697.27 -889.428 896.566 1262.9 
3900 2
10545000 9960.56 -3019.19 1679.38 -803.459 876.326 1188.9 
10543400 9455.25 -3503.62 1761.69 -823.079 1289.93 1530.15 
3900.5 2
10545000 9578.53 -2656.8 1591.93 -747.611 709.173 1030.46 
10543400 8947.53 -3085.33 1737.13 -993.575 818.575 1287.34 
3901 2
10545000 9105.93 -2155.87 1655.13 -954.747 1011.99 1391.28 
10543400 8524.27 -2498 1736.13 -855.084 1186.53 1462.54 
3901.5 2
10545000 8645.53 -1537.53 1718.8 -930.101 1249.16 1557.4 
10543400 8050.33 -1927.13 1748.93 -957.441 1153.27 1498.9 
3902 2
10545000 8101.27 -883.8 1635.8 -1099.53 1320.67 1718.47 
10543400 7601.8 -1279.6 1721.8 -906.128 1308.15 1591.33 
3902.5 2
10545000 7709.33 -500.667 1659.87 -791.785 774.007 1107.25 
10543400 7105.33 -749.6 1736.67 -1002.96 1070.71 1467.09 
3903 2
10545000 7243.12 186.562 1645.94 -910.563 1342.24 1621.96 
10543400 6712 -166.312 1724.31 -768.229 1139.23 1374.06 
3903.5 2
10545000 6786.67 880.733 1611.07 -893.265 1358.46 1625.83 
10543400 6235.6 363.2 1709.53 -932.29 1036.23 1393.89 
3904 2
10545000 6455.4 1317.47 1550.67 -669.226 882.29 1107.38 
10543400 5832.6 915.6 1670.87 -814.141 1115.96 1381.37 
3904.5 2
10545000 6071.2 1844.07 1443.87 -776.162 1063.84 1316.88 
10543400 5470.13 1429.93 1693 -732.256 1039.06 1271.16 
3905 2
10545000 5530.53 2531.2 1414.73 -1087.86 1382.56 1759.24 
10543400 5086.53 1951.53 1611.73 -771.831 1049.5 1302.75 
3905.5 2
10545000 5120.6 3055.87 1501.6 -828.148 1059.93 1345.1 
10543400 4580 2370.87 1600.8 -1023.3 847.138 1328.45 
3906 2
10545000 4757.4 3413.2 1458.2 -733.737 721.886 1029.31 
10543400 4033.93 2870.33 1609.6 -1103.16 1009.02 1495.03 
3906.5 2
10545000 3939.44 3769.25 1468.19 -1597.58 695.41 1742.37 
10543400 3531.56 3370.31 1682.38 -981.193 976.522 1384.32 
3907 2
10545000 3867.47 4431.2 1709.73 -140.843 1295.4 1303.04 
10543400 3230.87 3944.4 1739.27 -588.446 1123.46 1268.24 
3907.5 2
10545000 3713.13 4920.13 1784.4 -311.785 987.744 1035.78 
10543400 2914.27 4515.73 1780.2 -639.596 1154.21 1319.58 
3908 2
10545000 3487.93 5368.13 1729.67 -454.949 905.051 1012.96 
10543400 2634.27 5232.07 1759.8 -565.657 1447.14 1553.76 
3908.5 1
10543400 2260.2 5868.4 1749.6 -755.69 1285.52 1491.19 
3909 1
10543400 2026.33 6507.87 1794.33 -472.458 1291.85 1375.54 
3909.5 1
10543400 1864.73 6919.27 1898.93 -326.465 831.111 892.93 
3910 1
10543400 1853.69 7434.31 1896.12 -21.5739 1005.95 1006.18 
3910.5 1
10543400 1614.07 7991.87 1776.67 -468.925 1091.1 1187.6 
3911 1
10543400 1338.13 8630.67 1686.33 -557.441 1290.51 1405.75 
3911.5 1
10543400 1255.6 9161.87 1678.93 -166.734 1073.13 1086.01 
3912 1
10543400 1051.6 9758.53 1675.93 -412.121 1205.39 1273.89 
