# Supplementary material for: Intrinsic group behaviour: Dependence of pedestrian dyad dynamics on principal social and personal features
Source: PLoS One. 2017 Nov 2;12(11):e0187253. doi: 10.1371/journal.pone.0187253 (PMC5667819; doi:10.1371/journal.pone.0187253)
Supplement: S1 Data Set — (ZIP) [file pone.0187253.s001.zip › set/trajectories/traj_2_0508_28.dat]

2 10492201 10493000 0 1 0 0 2 0 1 30 30 30 1679.47 1743.37 1615.56
3562.5 1
10492201 46309.5 -20624.5 1762.5 0 0 0 
3563 1
10492201 46049.7 -20936.8 1723.93 -927.976 -1115.36 1450.92 
3563.5 1
10492201 45590.9 -21433.5 1586.47 -926.734 -1003.37 1365.86 
3564 1
10492201 44984.5 -21663.3 1541.67 -1225.05 -464.377 1310.11 
3564.5 1
10492201 44424.7 -21894.3 1566.4 -1130.91 -466.532 1223.36 
3565 1
10492201 43734.3 -22181.5 1581.73 -1394.88 -580.337 1510.79 
3565.5 1
10492201 43024.6 -21944.2 1593.62 -1386.02 463.566 1461.49 
3566 1
10492201 42379.9 -21822.2 1614.53 -1261.63 238.723 1284.01 
3566.5 1
10492201 41818.9 -21248.8 1649.4 -1133.33 1158.38 1620.59 
3567 1
10492201 41219.7 -21164.5 1610.87 -1210.64 170.236 1222.55 
3567.5 1
10492201 40557.5 -20638.1 1650.33 -1337.78 1063.57 1709.04 
3568 1
10492201 39853.7 -20200.9 1588.07 -1421.82 883.232 1673.82 
3568.5 1
10492201 39234.9 -20048.2 1656.8 -1249.97 308.418 1287.45 
3569 1
10492201 38721.6 -19821.7 1735.62 -1002.68 442.407 1095.94 
3569.5 1
10492201 38055.7 -19609.6 1756.47 -1303.12 415.044 1367.62 
3570 2
10493000 37081 -20150.7 1560.33 0 0 0 
10492201 37411.4 -19392.9 1656.93 -1301.55 437.71 1373.18 
3570.5 2
10493000 36781.5 -20028.3 1623.2 -1008.53 411.897 1089.4 
10492201 36659.5 -19240.7 1656.2 -1518.92 307.609 1549.76 
3571 2
10493000 36081.3 -19791.9 1598.6 -1414.41 477.71 1492.9 
10492201 36088.5 -19083.3 1642.33 -1153.54 317.845 1196.52 
3571.5 2
10493000 35311.8 -19603.1 1610.53 -1554.61 381.414 1600.72 
10492201 35370.9 -18870.3 1667.27 -1449.83 430.438 1512.38 
3572 2
10493000 34717.3 -19411.7 1636.6 -1201.08 386.667 1261.78 
10492201 34788.3 -18665.3 1684.2 -1176.97 414.007 1247.66 
3572.5 2
10493000 34048.6 -19347.4 1647.62 -1306.06 125.57 1312.09 
10492201 34252.4 -18482.2 1646.88 -1046.54 357.707 1105.99 
3573 2
10493000 33408.6 -19224.3 1593.73 -1252.37 240.786 1275.31 
10492201 33624.4 -18267.5 1611.07 -1229.04 420.197 1298.88 
3573.5 2
10493000 32777 -19261.7 1642.27 -1275.96 -75.5556 1278.19 
10492201 33073.8 -18047.3 1591.13 -1112.32 444.848 1197.98 
3574 2
10493000 31972.9 -18913.3 1615.4 -1624.51 703.973 1770.48 
10492201 32460.6 -17830.6 1618.93 -1238.79 437.71 1313.84 
3574.5 2
10493000 31221.9 -18868.3 1493.87 -1517.17 90.9091 1519.89 
10492201 31693.8 -17690.1 1597.33 -1549.09 283.906 1574.89 
3575 2
10493000 30613.3 -18642 1416.4 -1229.36 457.104 1311.59 
10492201 30916.6 -17512.8 1530.53 -1570.1 358.114 1610.42 
3575.5 2
10493000 29818.5 -18322.4 1442.12 -1552.41 624.268 1673.23 
10492201 30135.1 -17273.8 1598 -1526.32 466.895 1596.13 
3576 2
10493000 29232 -17977.7 1519.67 -1147.75 674.576 1331.31 
10492201 29535.2 -17105.3 1622.67 -1174.02 329.583 1219.41 
3576.5 2
10493000 28606 -17775.5 1622.27 -1264.65 408.485 1328.98 
10492201 28963.5 -16972.2 1678.07 -1154.88 268.956 1185.79 
3577 2
10493000 27988.1 -17641.3 1621.67 -1248.22 271.111 1277.32 
10492201 28405.5 -16776.5 1775.67 -1127.41 395.286 1194.7 
3577.5 2
10493000 27403.2 -17357.3 1630.73 -1181.68 573.737 1313.6 
10492201 27781.7 -16643.4 1787.87 -1260.2 268.956 1288.58 
3578 2
10493000 26716.9 -17241 1600 -1380.82 233.937 1400.49 
10492201 27187.5 -16521.3 1698.87 -1195.44 245.607 1220.41 
3578.5 2
10493000 26083.1 -17027.8 1489.8 -1280.54 430.707 1351.03 
10492201 26558.9 -16328 1658.27 -1269.9 390.572 1328.6 
3579 2
10493000 25380.9 -16749 1562.19 -1371.47 544.531 1475.61 
10492201 25829.8 -16067.2 1604.62 -1424.19 509.277 1512.5 
3579.5 2
10493000 24685.1 -16497.5 1594.53 -1361.66 492.237 1447.9 
10492201 25222.6 -15836.5 1567.73 -1188.16 451.631 1271.1 
3580 2
10493000 24138.9 -16240.9 1650 -1103.3 518.384 1219.01 
10492201 24581.7 -15645.5 1674.33 -1294.68 385.724 1350.92 
3580.5 2
10493000 23643.9 -16106.3 1639.8 -1000 271.785 1036.28 
10492201 24106.8 -15427.7 1642.6 -959.461 440.135 1055.6 
3581 2
10493000 23093.4 -15841.9 1619.6 -1112.19 534.141 1233.8 
10492201 23529 -15203.7 1676.2 -1167.27 452.391 1251.87 
3581.5 2
10493000 22417.4 -15776.7 1580.2 -1365.66 131.852 1372.01 
10492201 22939.3 -14971.5 1624.67 -1191.25 469.091 1280.28 
3582 2
10493000 21875.3 -15773.5 1464.47 -1095.08 6.32997 1095.1 
10492201 22233.9 -14829.1 1529.47 -1425.05 287.811 1453.82 
3582.5 2
10493000 21153.6 -15449.7 1445.5 -1409.59 632.511 1544.99 
10492201 21601.4 -14605.8 1556.75 -1235.47 436.165 1310.2 
3583 2
10493000 20531.8 -15134.7 1517.47 -1216.88 616.349 1364.07 
10492201 21021.7 -14315.5 1585.13 -1134.33 568.069 1268.62 
3583.5 2
10493000 19978.5 -14904.6 1536.67 -1117.85 464.916 1210.67 
10492201 20494.3 -14172.8 1633.6 -1065.45 288.215 1103.75 
3584 2
10493000 19449.7 -14708.8 1486.4 -1068.15 395.556 1139.04 
10492201 19939.7 -13896.1 1678.6 -1120.4 558.923 1252.08 
3584.5 2
10493000 18929.3 -14392.8 1391.27 -1051.45 638.384 1230.07 
10492201 19485.9 -13627.9 1779.6 -916.768 541.953 1064.98 
3585 2
10493000 18338.1 -14106.5 1431.67 -1194.34 578.316 1326.99 
10492201 18994.9 -13390.5 1703.47 -991.919 479.596 1101.78 
3585.5 2
10493000 17734.4 -13811.7 1407.12 -1179.09 575.871 1312.2 
10492201 18458.5 -13119.9 1643.12 -1047.72 528.377 1173.41 
3586 2
10493000 17053.1 -13464.9 1342.2 -1333.15 678.58 1495.92 
10492201 17902.5 -12824.4 1556.47 -1088.13 578.351 1232.28 
3586.5 2
10493000 16558.9 -13121.6 1283.13 -998.384 693.603 1215.67 
10492201 17347.7 -12428.2 1460.73 -1120.67 800.404 1377.15 
3587 2
10493000 16238.4 -12664.9 1285.53 -647.542 922.559 1127.13 
10492201 16754.5 -11988.2 1521 -1198.52 888.889 1492.17 
3587.5 2
10493000 15528 -12213.2 1370.4 -1435.15 912.593 1700.73 
10492201 16052.9 -11543.3 1696.53 -1417.24 898.855 1678.25 
3588 2
10493000 14802.5 -11661.7 1511.4 -1465.72 1114.07 1841.06 
10492201 15679.8 -11132.1 1713 -753.805 830.707 1121.74 
3588.5 2
10493000 14489.1 -11263 1505.27 -633.131 805.522 1024.56 
10492201 15262.5 -10680.2 1695.53 -842.963 912.862 1242.54 
3589 2
10493000 13991.3 -10837.1 1484.19 -972.176 831.787 1279.45 
10492201 14941.2 -10212.6 1922.62 -627.507 913.354 1108.14 
3589.5 2
10493000 13702.9 -10164.5 1475.87 -564.343 1316.36 1432.23 
10492201 14538.6 -9728.27 2098.07 -787.965 947.741 1232.52 
3590 2
10493000 13288.3 -9289.13 1482.93 -837.71 1768.35 1956.74 
10492201 14088.3 -9173.4 2152.93 -909.764 1120.94 1443.67 
3590.5 2
10493000 12957.3 -8669.13 1651 -668.552 1252.53 1419.78 
10492201 13557.1 -8400.47 2024.93 -1073 1561.48 1894.61 
3591 2
10493000 12620.9 -8261.6 1668.27 -679.596 823.3 1067.55 
10492201 13150 -7867.2 1858.33 -822.492 1077.31 1355.39 
3591.5 2
10493000 12202.5 -7817.87 1683 -845.253 896.431 1232.09 
10492201 12928.9 -7418.13 1728.4 -446.599 907.205 1011.17 
3592 2
10493000 11703.4 -7101.6 1610.8 -1008.35 1447 1763.69 
10492201 12511.6 -7000.6 1716 -843.098 843.502 1192.61 
3592.5 2
10493000 11203.4 -6685.12 1561.88 -976.611 813.428 1271 
10492201 12089.6 -6467.69 1679.19 -824.292 1040.84 1327.71 
3593 2
10493000 10648.7 -6123.73 1563.8 -1085.53 1098.61 1544.45 
10492201 11479.1 -5914.07 1598.27 -1194.58 1083.41 1612.7 
3593.5 2
10493000 10254.9 -5661.33 1522.13 -795.421 934.141 1226.91 
10492201 11131 -5352.6 1639.13 -703.3 1134.28 1334.62 
3594 2
10493000 9938.93 -5174.07 1553.4 -638.384 984.377 1173.26 
10492201 10665.7 -4739.67 1648.47 -940.067 1238.25 1554.67 
3594.5 2
10493000 9542.27 -4631 1579.27 -801.347 1097.1 1358.6 
10492201 10238.4 -4388.2 1618.67 -863.165 710.034 1117.68 
3595 2
10493000 9125.07 -4087.93 1559.07 -842.828 1097.1 1383.47 
10492201 9878.67 -3778.2 1619 -726.734 1232.32 1430.65 
3595.5 2
10493000 8636.88 -3590.38 1650.12 -953.499 971.794 1361.45 
10492201 9407.56 -3336.56 1682.88 -920.125 862.573 1261.21 
3596 2
10493000 8227.13 -3086.4 1563.67 -801.843 986.252 1271.08 
10492201 9035.87 -2893.73 1642.67 -727.389 866.593 1131.41 
3596.5 2
10493000 7842.13 -2537.47 1621.33 -777.778 1108.96 1354.52 
10492201 8640.93 -2376.2 1652.67 -797.845 1045.52 1315.17 
3597 2
10493000 7410.53 -2074.47 1633.4 -871.919 935.354 1278.72 
10492201 8120.87 -1880.6 1679.47 -1050.64 1001.21 1451.3 
3597.5 2
10493000 6894.45 -1436.64 1615.64 -940.034 1161.8 1494.47 
10492201 7672.36 -1516 1692 -816.945 664.117 1052.83 
3598 2
10493000 6474.47 -892.2 1603.6 -948.054 1228.98 1552.16 
10492201 7303.53 -989.133 1652.8 -832.574 1189.32 1451.77 
3598.5 2
10493000 6056.8 -377.333 1565 -842.07 1038.04 1336.64 
10492201 6691.27 -203.2 1616.87 -1234.41 1584.54 2008.62 
3599 2
10493000 5714.33 191.267 1556.13 -690.457 1146.37 1338.24 
10492201 6365.07 242.4 1609.53 -657.661 898.387 1113.38 
3599.5 2
10493000 5412.62 725.812 1519.94 -589.274 1044.03 1198.85 
10492201 6030.81 721.188 1557 -652.84 935.132 1140.47 
3600 2
10493000 5081.2 1277.27 1413.6 -648.581 1079.17 1259.07 
10492201 5726 1311.2 1481.93 -596.502 1154.62 1299.6 
3600.5 2
10493000 4669.2 1769.8 1354.87 -832.323 995.017 1297.24 
10492201 5396.07 1824.27 1423.73 -666.532 1036.5 1232.31 
3601 2
10493000 4287.33 2245.53 1381 -771.448 961.077 1232.4 
10492201 5011.27 2302.67 1424.87 -777.374 966.465 1240.31 
3601.5 2
10493000 3831.2 2684 1476.87 -921.481 885.791 1278.18 
10492201 4592.27 2768.4 1433.53 -846.465 940.875 1265.6 
3602 2
10493000 3460.53 3043.4 1605.73 -748.822 726.061 1043.02 
10492201 4271.53 3313.4 1538.53 -647.946 1101.01 1277.52 
3602.5 2
10493000 3150.56 3590.06 1602.44 -605.412 1067.7 1227.4 
10492201 3898.81 3839.44 1592.75 -727.97 1027.42 1259.18 
3603 2
10493000 2785.33 4138.07 1618.07 -714.734 1072.42 1288.77 
10492201 3479.2 4268.87 1661.2 -821.159 840.37 1174.96 
3603.5 2
10493000 2477.67 4774 1618 -621.549 1284.71 1427.17 
10492201 3139 4772.07 1618 -687.273 1016.57 1227.09 
3604 2
10493000 2224.2 5497.27 1585.33 -512.054 1461.14 1548.27 
10492201 2859.87 5274.27 1695.47 -563.906 1014.55 1160.73 
3604.5 2
10493000 1870.4 6076.33 1565.07 -714.747 1169.83 1370.9 
10492201 2682.67 5646.4 1672.13 -357.98 751.785 832.664 
3605 2
10493000 1617.87 6616.07 1599.67 -509.14 1088.17 1201.39 
10492201 2284.6 6146.2 1675.27 -802.554 1007.66 1288.21 
3605.5 2
10493000 1104.73 7019.93 1623.13 -1036.63 815.892 1319.2 
10492201 1964 6584.33 1838 -647.677 885.118 1096.78 
3606 2
10493000 841.75 7399.31 1653.81 -513.639 740.975 901.593 
10492201 1756.56 7053.56 1875.38 -405.151 916.463 1002.02 
3606.5 2
10493000 774.933 8007.07 1539.07 -130.757 1189.34 1196.51 
10492201 1579.93 7521.67 1771.8 -345.654 916.055 979.098 
3607 2
10493000 739.667 8557.67 1458.27 -71.2458 1112.32 1114.6 
10492201 1420.2 8129.8 1688.8 -322.694 1228.55 1270.23 
3607.5 2
10493000 674.533 9073.47 1450.33 -131.582 1042.02 1050.3 
10492201 1348.8 8779.53 1682.87 -144.242 1312.59 1320.49 
3608 2
10493000 737.133 9575.2 1516.6 126.465 1013.6 1021.46 
10492201 1233.33 9517.93 1662.33 -233.266 1491.72 1509.85 
3608.5 1
10492201 1122.53 10216.6 1687.4 -223.838 1411.45 1429.09 
3609 1
10492201 855.867 10785.2 1711.53 -537.634 1146.37 1266.18 
