# Supplementary material for: Intrinsic group behaviour: Dependence of pedestrian dyad dynamics on principal social and personal features
Source: PLoS One. 2017 Nov 2;12(11):e0187253. doi: 10.1371/journal.pone.0187253 (PMC5667819; doi:10.1371/journal.pone.0187253)
Supplement: S1 Data Set — (ZIP) [file pone.0187253.s001.zip › set/trajectories/traj_2_0508_26.dat]

2 10484301 10484300 0 1 0 0 2 0 1 45 40 50 1714.82 1745.78 1683.87
3523.5 2
10484301 -12407 13385 1331 0 0 0 
10484300 -13514.5 13044.2 1258.31 0 0 0 
3524 2
10484301 -12292.6 13051.2 1383.47 433.333 -1264.39 1336.59 
10484300 -13186.7 12299.7 1400.07 709.535 -1611.47 1760.76 
3524.5 2
10484301 -11697.4 12153.5 1413.27 1202.42 -1813.47 2175.89 
10484300 -12442.8 11582.9 1418.27 1502.9 -1448.08 2087.02 
3525 2
10484301 -11131.2 11687.6 1479.07 1143.84 -941.279 1481.34 
10484300 -12041.6 10945.7 1471 810.505 -1287.27 1521.18 
3525.5 2
10484301 -10603.8 11167.1 1452.12 1030.18 -1016.67 1447.37 
10484300 -11560.5 10270.1 1487.62 939.648 -1319.55 1619.92 
3526 2
10484301 -10151.8 10468.5 1468 884.442 -1367.12 1628.26 
10484300 -11030.7 9758.73 1443.27 1036.86 -1000.77 1441.04 
3526.5 2
10484301 -9724.93 9938 1546.2 862.357 -1071.65 1375.53 
10484300 -10508.7 9367.47 1433.27 1054.41 -790.438 1317.79 
3527 2
10484301 -9194.73 9423.73 1504.07 1071.11 -1038.92 1492.19 
10484300 -10047.4 8783.53 1478.07 931.987 -1179.66 1503.4 
3527.5 2
10484301 -8874.93 9011.2 1514.2 646.061 -833.401 1054.49 
10484300 -9600.13 8315 1442.87 903.569 -946.532 1308.57 
3528 2
10484301 -8306.93 8560.53 1539 1147.47 -910.438 1464.79 
10484300 -9018.2 7894 1479 1175.62 -850.505 1451.02 
3528.5 2
10484301 -7778.12 8026.5 1566.56 1032.83 -1043.03 1467.87 
10484300 -8422.25 7308.69 1530.69 1163.96 -1143.19 1631.47 
3529 2
10484301 -7370.47 7659.6 1452.13 797.766 -718.004 1073.29 
10484300 -7938.53 6878.67 1454.73 946.608 -841.528 1266.58 
3529.5 2
10484301 -6819.4 7277.2 1428.67 1113.27 -772.525 1355.05 
10484300 -7361.47 6432.6 1449.67 1165.79 -901.145 1473.48 
3530 2
10484301 -6233.67 6920.87 1431.87 1183.3 -719.865 1385.06 
10484300 -6812.93 6093.47 1387.27 1108.15 -685.118 1302.83 
3530.5 2
10484301 -5324.73 6442.93 1295 1836.23 -965.522 2074.6 
10484300 -6186.27 5603.33 1419 1265.99 -990.168 1607.23 
3531 2
10484301 -4385.27 6051.07 1401.73 1897.91 -791.65 2056.4 
10484300 -5444.67 5212.73 1246.47 1498.18 -789.091 1693.28 
3531.5 2
10484301 -3839.13 5602.93 1628.2 1103.3 -905.32 1427.19 
10484300 -4862.33 4905.2 1302.67 1176.43 -621.279 1330.41 
3532 2
10484301 -3230.06 5242.69 1686.44 1189.59 -703.605 1382.1 
10484300 -4274.69 4516.25 1545.19 1147.75 -759.668 1376.38 
3532.5 2
10484301 -2616.93 4881.6 1736.8 1197.52 -705.249 1389.76 
10484300 -3336.73 4135.8 1670 1831.94 -743.066 1976.91 
3533 2
10484301 -2074.33 4591.93 1737.73 1096.16 -585.185 1242.58 
10484300 -2896.27 3784.2 1786.73 889.832 -710.303 1138.57 
3533.5 2
10484301 -1526.8 4275.27 1803.4 1106.13 -639.731 1277.8 
10484300 -2274 3461.2 1781 1257.1 -652.525 1416.37 
3534 2
10484301 -1038.73 3967 1800.27 985.993 -622.761 1166.2 
10484300 -1490.8 3022.53 1721.93 1582.22 -886.195 1813.5 
3534.5 2
10484301 -421.933 3551.87 1756.67 1246.06 -838.653 1502 
10484300 -954.6 2550.27 1798.07 1083.23 -954.074 1443.49 
3535 2
10484301 152.667 3093.67 1787.8 1160.81 -925.657 1484.69 
10484300 -374 2201.8 1769.07 1172.93 -703.973 1367.97 
3535.5 2
10484301 902.125 2758.94 1813.25 1463.79 -653.768 1603.15 
10484300 217 1879.69 1629.19 1154.3 -629.126 1314.61 
3536 2
10484301 1519 2512.93 1807.33 1204.83 -480.477 1297.11 
10484300 870.533 1647 1678.53 1276.43 -454.468 1354.92 
3536.5 2
10484301 1853.53 2225.67 1737.67 675.825 -580.337 890.803 
10484300 1457.33 1451.2 1602.47 1185.45 -395.556 1249.71 
3537 2
10484301 2403.33 1831.4 1619.87 1110.71 -796.498 1366.78 
10484300 2253 882.4 1629.47 1607.41 -1149.09 1975.9 
3537.5 2
10484301 3116.53 1306 1605.6 1440.81 -1061.41 1789.56 
10484300 2900.4 631.133 1696.27 1307.88 -507.609 1402.93 
3538 2
10484301 3849.87 656.8 1778.27 1481.48 -1311.52 1978.6 
10484300 3323.73 329.733 1730.27 855.219 -608.889 1049.83 
3538.5 2
10484301 4350.5 241.625 1773 977.799 -810.889 1270.29 
10484300 3742.56 113.438 1672.06 818.026 -422.453 920.67 
3539 2
10484301 4791.53 -203.067 1756.13 863.079 -870.238 1225.65 
10484300 4200.53 -373.267 1691.93 896.225 -952.454 1307.82 
3539.5 2
10484301 5238.87 -610.867 1748 903.704 -823.838 1222.86 
10484300 4605.27 -927.867 1757.67 817.643 -1120.4 1387.03 
3540 2
10484301 5709.67 -1234.13 1733.33 951.111 -1259.12 1577.98 
10484300 5067.6 -1452.13 1734.27 934.007 -1059.12 1412.13 
3540.5 2
10484301 6320.53 -1691.13 1740.4 1234.07 -923.232 1541.2 
10484300 5571.6 -1986.6 1700 1018.18 -1079.73 1484.09 
3541 2
10484301 6796.4 -2134.4 1716.8 959.409 -893.683 1311.16 
10484300 6171.73 -2396.93 1628.2 1209.95 -827.285 1465.73 
3541.5 2
10484301 7397.73 -2544.6 1657.27 1214.81 -828.687 1470.54 
10484300 6661.13 -2819 1531.67 988.687 -852.66 1305.58 
3542 2
10484301 7836 -2977.62 1581.12 855.99 -845.752 1203.33 
10484300 7090.69 -3382.44 1497.5 838.973 -1100.46 1383.8 
3542.5 2
10484301 8333.47 -3516.93 1689.8 973.516 -1055.4 1435.83 
10484300 7530.2 -4013 1485.2 860.103 -1233.98 1504.15 
3543 2
10484301 8786.07 -4116.13 1711.87 914.343 -1210.51 1517.02 
10484300 7931.6 -4531.8 1465.47 810.909 -1048.08 1325.16 
3543.5 2
10484301 9206.13 -4581.4 1689.2 848.62 -939.933 1266.34 
10484300 8474.53 -5036.53 1607.2 1096.84 -1019.66 1497.58 
3544 1
10484301 9612.2 -5089.2 1657.4 820.337 -1025.86 1313.52 
3544.5 1
10484301 10082.9 -5484.8 1644.8 950.842 -799.192 1242.1 
3545 1
10484301 10430.1 -5987.8 1633.33 701.549 -1016.16 1234.81 
3545.5 1
10484301 11107.8 -6400.75 1638.75 1323.59 -806.543 1549.97 
3546 1
10484301 11747.7 -6888.73 1690.2 1252.16 -954.958 1574.75 
3546.5 1
10484301 12336.5 -7226 1785.53 1189.63 -681.347 1370.93 
3547 1
10484301 12888.1 -7590.6 1769.6 1114.21 -736.566 1335.66 
3547.5 1
10484301 13423.3 -7951.33 1766 1081.35 -728.754 1303.99 
3548 1
10484301 13865.9 -8322.93 1826.73 892.339 -749.194 1165.14 
3548.5 1
10484301 14523.9 -8913.33 1742.2 1329.16 -1192.73 1785.85 
3549 1
10484301 15084.6 -9486.06 1704.75 1095.11 -1118.61 1565.43 
3549.5 1
10484301 15531.3 -10073.3 1831.67 874.307 -1149.13 1443.92 
3550 1
10484301 16018.5 -10446 1825.13 980.148 -749.966 1234.16 
3550.5 1
10484301 16661.5 -10782 1821.53 1296.37 -677.419 1462.69 
3551 1
10484301 17114.3 -11161.6 1826.4 914.882 -766.869 1193.77 
3551.5 1
10484301 17694.1 -11530.6 1818.8 1171.31 -745.455 1388.41 
3552 1
10484301 18030.1 -11773.5 1768.13 678.653 -490.64 837.435 
3552.5 1
10484301 18404.4 -12111.4 1724.25 731.193 -659.977 984.994 
3553 1
10484301 18967.8 -12560.7 1675.27 1102.47 -879.371 1410.22 
3553.5 1
10484301 19486.3 -12985.7 1726.67 1047.41 -858.451 1354.25 
3554 1
10484301 19950 -13359.2 1726.6 936.835 -754.613 1202.95 
3554.5 1
10484301 20444.2 -13686.1 1737.4 998.384 -660.337 1197 
3555 1
10484301 20978.5 -13938.1 1723.8 1079.33 -509.091 1193.36 
3555.5 1
10484301 21521.8 -14181.3 1770.75 1061.22 -475.09 1162.71 
3556 1
10484301 22179.1 -14536.9 1678.6 1286.21 -695.801 1462.35 
3556.5 1
10484301 22841 -14905.5 1651.4 1337.24 -744.781 1530.66 
3557 1
10484301 23534.5 -15142.7 1675.53 1401.08 -479.192 1480.76 
3557.5 1
10484301 24078.5 -15358 1667.27 1098.86 -434.882 1181.78 
3558 1
10484301 24413.8 -15556.5 1681.4 676.075 -400.134 785.611 
3558.5 1
10484301 24900.1 -15929.9 1681.6 982.492 -754.478 1238.76 
3559 1
10484301 25651 -16366.1 1668.81 1466.54 -851.815 1695.97 
3559.5 1
10484301 26510.7 -16810.7 1606.87 1682.32 -870.067 1894 
3560 1
10484301 27246.7 -17313 1752.67 1487 -1014.81 1800.29 
3560.5 1
10484301 27763.7 -17600.4 1724.6 1044.44 -580.606 1194.98 
3561 1
10484301 28385 -17755.9 1672.93 1255.08 -314.209 1293.82 
3561.5 1
10484301 28930.9 -17979.9 1686.93 1102.76 -452.391 1191.95 
3562 1
10484301 29634.9 -18145.6 1617.73 1422.36 -334.815 1461.23 
3562.5 1
10484301 30317.3 -18488.3 1487.19 1332.77 -669.36 1491.42 
3563 1
10484301 31116.1 -18816.3 1363.33 1563.25 -641.919 1689.91 
3563.5 1
10484301 31851.5 -19238.7 1320.6 1485.66 -853.199 1713.22 
3564 1
10484301 32800 -19543.3 1675.8 1916.09 -615.488 2012.52 
3564.5 1
10484301 33412.5 -19702.7 1724.93 1237.31 -322.02 1278.52 
3565 1
10484301 33941.5 -19854.5 1748.73 1068.69 -306.532 1111.78 
3565.5 1
10484301 34589.7 -20195.4 1748.62 1266.06 -665.837 1430.47 
3566 1
10484301 35292.3 -20485.3 1685.87 1375.04 -567.303 1487.47 
3566.5 1
10484301 36210.3 -20800.5 1737.67 1854.41 -636.768 1960.69 
3567 1
10484301 36784.5 -21122.3 1712.87 1160 -650.236 1329.81 
3567.5 1
10484301 37390.5 -21508.3 1696.67 1224.38 -779.663 1451.54 
3568 1
10484301 38028.7 -21746.7 1784.8 1289.29 -481.616 1376.31 
3568.5 1
10484301 38642.8 -22002.6 1875.4 1240.54 -517.037 1343.97 
3569 1
10484301 39369.2 -22244.6 1818.81 1418.73 -472.583 1495.37 
3569.5 1
10484301 39958 -22751.9 1751.6 1152.27 -992.767 1520.96 
3570 1
10484301 40775.6 -23001 1700.6 1651.72 -503.3 1726.7 
3570.5 1
10484301 41382.7 -23273.1 1672.2 1226.4 -549.764 1343.98 
3571 1
10484301 42161.6 -23387.1 1579.93 1573.6 -230.168 1590.35 
3571.5 1
10484301 42771.2 -23546.5 1613.8 1231.52 -322.02 1272.92 
3572 1
10484301 43767.7 -23895 1688.8 2013.06 -704.108 2132.65 
3572.5 1
10484301 44170.1 -24068.8 1712.06 785.929 -339.355 856.065 
3573 1
10484301 44863.2 -24214.9 1705.6 1356.43 -286.073 1386.27 
3573.5 1
10484301 45503.8 -24105.1 1724.07 1294.14 221.818 1313.01 
3574 1
10484301 46037.7 -24118.1 1747.93 1078.52 -26.2626 1078.84 
3574.5 1
10484301 46368.5 -24293.3 1750.6 668.283 -353.939 756.224 
3575 1
10484301 46741.1 -23901.1 1738 752.727 792.323 1092.87 
3575.5 1
10484301 47047.6 -23944.9 1711.75 598.747 -85.4329 604.811 
3576 1
10484301 47229.9 -24144.5 1691.33 356.637 -390.59 528.915 
