# Supplementary material for: Intrinsic group behaviour: Dependence of pedestrian dyad dynamics on principal social and personal features
Source: PLoS One. 2017 Nov 2;12(11):e0187253. doi: 10.1371/journal.pone.0187253 (PMC5667819; doi:10.1371/journal.pone.0187253)
Supplement: S1 Data Set — (ZIP) [file pone.0187253.s001.zip › set/trajectories/traj_2_0508_25.dat]

2 10464000 10464800 0 1 0 0 2 0 1 60 60 60 1687.84 1711.46 1664.23
3400 1
10464000 42422 -17506 1675 0 0 0 
3400.5 1
10464000 42300.1 -17599.7 1668.2 -410.325 -315.6 517.659 
3401 1
10464000 42007.3 -17731.9 1691.6 -591.515 -267.071 649.012 
3401.5 1
10464000 41854.9 -17790.7 1677.62 -297.648 -114.754 319.003 
3402 1
10464000 41841.3 -18006.3 1648.8 -26.6226 -422.008 422.846 
3402.5 1
10464000 41841.5 -18078.3 1675 0.26936 -145.32 145.32 
3403 1
10464000 41846.9 -17962.4 1677.73 11.0438 234.074 234.334 
3403.5 1
10464000 41990.3 -17983 1750.73 289.697 -41.6162 292.671 
3404 1
10464000 42012.8 -17926.1 1695.4 45.3872 115.017 123.648 
3404.5 1
10464000 41940.4 -18001.6 1644.2 -146.263 -152.593 211.37 
3405 1
10464000 41634 -18063.6 1661.81 -598.438 -121.143 610.576 
3405.5 1
10464000 41374.5 -18129.3 1677.67 -507.763 -128.457 523.76 
3406 1
10464000 41077.1 -18097.3 1646 -600.808 64.6465 604.276 
3406.5 1
10464000 40771.1 -18016.3 1665.8 -618.182 163.636 639.473 
3407 1
10464000 40331.9 -17907.1 1615.27 -887.273 220.471 914.254 
3407.5 1
10464000 39929.9 -17874 1613.87 -812.121 66.936 814.875 
3408 2
10464800 41959.6 -17963.1 1606.57 0 0 0 
10464000 39591.3 -17805.3 1645.27 -684.04 138.855 697.991 
3408.5 2
10464800 41408.6 -18109.9 1619.12 -1450.02 -386.302 1500.6 
10464000 39232.9 -17698.4 1645.12 -700.114 208.773 730.579 
3409 2
10464800 40893 -18302.6 1594.27 -1008.93 -377.03 1077.07 
10464000 38850.1 -17676.8 1643.67 -749.005 42.2211 750.194 
3409.5 2
10464800 40268.5 -18466.1 1575.27 -1261.55 -330.236 1304.06 
10464000 38431.7 -17615.9 1656.6 -845.387 123.098 854.302 
3410 2
10464800 39797.9 -18594.5 1577.2 -950.842 -259.394 985.589 
10464000 38074.8 -17658 1648.93 -720.943 -85.1178 725.95 
3410.5 2
10464800 39204.3 -18656.9 1573.93 -1199.19 -126.195 1205.81 
10464000 37697.3 -17613.8 1654 -762.694 89.2929 767.903 
3411 2
10464800 38562.3 -18779.1 1573.93 -1296.97 -246.869 1320.26 
10464000 37190.4 -17600.1 1651.87 -1023.97 27.7441 1024.35 
3411.5 2
10464800 37901.2 -18681.2 1608.62 -1291.17 191.3 1305.26 
10464000 36724.8 -17665.7 1635.81 -909.351 -128.166 918.338 
3412 2
10464800 37219.1 -18617.7 1655.4 -1332.14 124.064 1337.9 
10464000 36146.3 -17563 1674.33 -1129.97 200.562 1147.63 
3412.5 2
10464800 36541.7 -18483.2 1643.27 -1368.48 271.65 1395.19 
10464000 35658.9 -17704.5 1701.67 -984.646 -285.926 1025.32 
3413 2
10464800 35873.9 -18582.4 1647.8 -1349.09 -200.404 1363.89 
10464000 35172.6 -17763.9 1723.27 -982.357 -119.865 989.643 
3413.5 2
10464800 35314.7 -18536.9 1696.2 -1129.7 91.9865 1133.44 
10464000 34723.5 -17764.3 1700.27 -907.34 -0.942761 907.341 
3414 2
10464800 34738.9 -18486.2 1702.27 -1163.37 102.357 1167.86 
10464000 34246.9 -17716.4 1691.07 -962.694 96.835 967.552 
3414.5 2
10464800 34145.6 -18568.9 1702.73 -1198.52 -167.003 1210.1 
10464000 33807.9 -17515.5 1671 -886.869 405.791 975.296 
3415 2
10464800 33565.1 -18520.1 1660.44 -1133.86 95.1986 1137.85 
10464000 33327.6 -17402.6 1632 -938.102 220.524 963.674 
3415.5 2
10464800 32981.7 -18563.7 1637 -1141.54 -85.2087 1144.72 
10464000 32753.4 -17446.1 1612.73 -1123.73 -85.013 1126.94 
3416 2
10464800 32469.2 -18533.9 1614 -1035.42 60.0673 1037.16 
10464000 32147.4 -17257.2 1552.87 -1224.24 381.549 1282.32 
3416.5 2
10464800 31849.3 -18428.2 1488.53 -1252.39 213.603 1270.48 
10464000 31596.9 -17067.7 1549.6 -1112.05 382.896 1176.13 
3417 2
10464800 31136.1 -18277.5 1414 -1440.81 304.512 1472.64 
10464000 31076.9 -17048.3 1587.4 -1050.64 39.0572 1051.37 
3417.5 2
10464800 30635.7 -18365.3 1387.33 -1010.91 -177.508 1026.38 
10464000 30545 -16815 1686.47 -1074.48 471.38 1173.33 
3418 2
10464800 30098.6 -18366.6 1417.13 -1084.98 -2.55892 1084.99 
10464000 30068.6 -16685.9 1720.73 -962.424 260.875 997.154 
3418.5 2
10464800 29625 -18194.4 1505.69 -925 336.377 984.263 
10464000 29517.1 -16680.5 1741.94 -1077.22 10.4818 1077.27 
3419 2
10464800 29052.9 -18044.9 1586.67 -1119.63 292.449 1157.2 
10464000 28972.2 -16538.1 1721.87 -1066.27 278.735 1102.1 
3419.5 2
10464800 28421.9 -17747.1 1645.87 -1274.75 601.751 1409.64 
10464000 28500.7 -16547.1 1743.4 -952.593 -18.3165 952.769 
3420 2
10464800 27780.7 -17600.9 1657.73 -1295.35 295.219 1328.57 
10464000 27979.3 -16577.3 1759.47 -1053.33 -61.0101 1055.1 
3420.5 2
10464800 27303.5 -17377.7 1661.8 -964.04 450.909 1064.28 
10464000 27586.1 -16439.4 1744.47 -794.343 278.653 841.801 
3421 2
10464800 26771.3 -17219.1 1683 -1075.02 320.539 1121.79 
10464000 26980.3 -16472.1 1686.6 -1223.84 -66.1279 1225.62 
3421.5 2
10464800 26184.3 -16978.8 1657.56 -1144.29 468.454 1236.47 
10464000 26482.1 -16333.1 1687.38 -971.036 270.971 1008.14 
3422 2
10464800 25579 -16860.5 1636.6 -1184.56 231.344 1206.94 
10464000 25872.9 -16093.4 1688.53 -1192.16 469.129 1281.14 
3422.5 2
10464800 25031.1 -16656.3 1627.33 -1106.8 412.525 1181.18 
10464000 25365.9 -15891.7 1710.13 -1024.24 407.407 1102.29 
3423 2
10464800 24501.2 -16543.4 1642.8 -1070.57 228.148 1094.61 
10464000 24858.2 -15735 1736.73 -1025.72 316.633 1073.48 
3423.5 2
10464800 23945.3 -16331.4 1681.27 -1123.1 428.283 1201.99 
10464000 24455.9 -15570 1705.27 -812.795 333.333 878.491 
3424 2
10464800 23589.5 -16121.5 1634.47 -718.788 423.973 834.511 
10464000 24000.6 -15409.2 1697.6 -919.731 324.848 975.413 
3424.5 2
10464800 23024.4 -16011.6 1580.6 -1141.55 222.088 1162.95 
10464000 23556.3 -15291.1 1687.2 -897.508 238.653 928.696 
3425 2
10464800 22482.1 -15868 1564 -1059.25 280.469 1095.76 
10464000 23017.3 -15137.3 1677.38 -1052.78 300.301 1094.77 
3425.5 2
10464800 22034.5 -15721.1 1532.93 -875.921 287.41 921.869 
10464000 22433.2 -14940.5 1619.6 -1143.08 385.086 1206.2 
3426 2
10464800 21625.3 -15529.9 1445.2 -826.532 386.397 912.391 
10464000 21927.5 -14753.3 1573.6 -1021.68 378.316 1089.48 
3426.5 2
10464800 21054.8 -15349.7 1489.8 -1152.59 364.04 1208.72 
10464000 21424.7 -14524 1653.8 -1015.76 463.165 1116.37 
3427 2
10464800 20563.1 -15137.9 1515 -991.263 427.016 1079.33 
10464000 20908.9 -14302.3 1660.73 -1039.92 447.043 1131.94 
3427.5 2
10464800 20150.9 -14795.2 1586.93 -831.183 690.86 1080.81 
10464000 20430.6 -14149.5 1681.53 -964.247 308.065 1012.26 
3428 2
10464800 19737.3 -14525.6 1603.47 -835.556 544.646 997.393 
10464000 20003.2 -13907.3 1675.67 -863.434 489.293 992.435 
3428.5 2
10464800 19310.4 -14336.4 1580.19 -833.651 369.58 911.901 
10464000 19574.7 -13617 1701.25 -836.938 566.927 1010.88 
3429 2
10464800 18781.1 -14139.9 1578.27 -1035.82 384.556 1104.9 
10464000 19166.5 -13325.6 1695.67 -798.867 570.254 981.518 
3429.5 2
10464800 18373.7 -13861.4 1598.33 -823.03 562.559 996.921 
10464000 18888.8 -12944.1 1753.07 -560.943 770.64 953.175 
3430 2
10464800 17919.9 -13640.9 1585.27 -916.902 445.387 1019.35 
10464000 18511.3 -12694.4 1673.67 -762.694 504.512 914.458 
3430.5 2
10464800 17343.2 -13325 1547.87 -1164.98 638.249 1328.36 
10464000 18054.1 -12321.8 1677.87 -923.502 752.727 1191.41 
3431 2
10464800 16902.6 -13021.4 1547.27 -890.101 613.333 1080.95 
10464000 17291 -11926.9 1657.73 -1541.68 797.845 1735.9 
3431.5 2
10464800 16496.9 -12671 1642.67 -819.663 707.879 1083.02 
10464000 16731.8 -11496.5 1717.87 -1129.7 869.36 1425.48 
3432 2
10464800 16219.3 -12304.4 1520 -542.098 716.064 898.119 
10464000 16354.1 -11146.1 1710.38 -737.646 684.391 1006.24 
3432.5 2
10464800 15850.1 -11824.3 1495.47 -722.595 939.416 1185.18 
10464000 15921.8 -10832.3 1723.27 -846.037 614.204 1045.48 
3433 2
10464800 15422.7 -11314.3 1519.87 -863.3 1030.44 1344.28 
10464000 15562.3 -10512.7 1803.07 -726.33 645.657 971.817 
3433.5 2
10464800 14913.9 -10969.5 1573.47 -1027.88 696.431 1241.59 
10464000 15174.6 -10149.9 1794.33 -783.165 732.795 1072.54 
3434 2
10464800 14459.4 -10535.3 1751.6 -918.249 877.172 1269.89 
10464000 14821.1 -9661.4 1748.4 -714.074 986.936 1218.17 
3434.5 2
10464800 14000.9 -10107.3 1723.2 -926.33 864.781 1267.25 
10464000 14416.5 -9140.33 1699.07 -817.374 1052.66 1332.74 
3435 2
10464800 13711 -9461.88 1670.5 -566.146 1260.53 1381.83 
10464000 13983.3 -8543.69 1681.44 -846.134 1165.32 1440.11 
3435.5 2
10464800 13263.5 -8990.8 1679.8 -875.669 921.869 1271.47 
10464000 13674 -8103.2 1690.53 -605.308 862.011 1053.31 
3436 2
10464800 13101.5 -8581.07 1731 -327.273 827.744 890.094 
10464000 13370.3 -7697.4 1701.87 -613.603 819.798 1024 
3436.5 2
10464800 12723.9 -8198.93 1683.67 -762.828 771.987 1085.3 
10464000 13015.9 -7371.27 1729.93 -715.96 658.855 972.979 
3437 2
10464800 12425.7 -7799.33 1654.2 -602.559 807.273 1007.36 
10464000 12694.5 -7040.33 1743.47 -649.293 668.552 931.957 
3437.5 2
10464800 11964.8 -7398.2 1581.13 -931.044 810.37 1234.32 
10464000 12298.8 -6662.67 1738.27 -799.327 762.963 1105 
3438 2
10464800 11564.1 -7072.67 1541.6 -809.562 657.643 1043.02 
10464000 11966.8 -6364.2 1717.53 -670.707 602.963 901.894 
3438.5 2
10464800 11246.9 -7005.81 1591.62 -619.515 130.575 633.126 
10464000 11766.2 -6051.06 1664.31 -391.821 611.597 726.343 
3439 2
10464800 10765.6 -6707.93 1635.47 -941.83 582.934 1107.63 
10464000 11339.1 -5812.2 1638.27 -835.853 467.441 957.68 
3439.5 2
10464800 10074.5 -6138.13 1572.33 -1396.23 1151.11 1809.56 
10464000 10850.3 -5079.47 1636.47 -987.34 1480.27 1779.34 
3440 2
10464800 9581.8 -5890.47 1513.47 -995.286 500.337 1113.97 
10464000 10285.9 -4547.4 1653.47 -1140.2 1074.88 1566.98 
3440.5 2
10464800 9301.4 -5511.33 1514.13 -566.465 765.926 952.641 
10464000 9959.07 -4134.13 1683 -660.337 834.882 1064.46 
3441 2
10464800 8950.73 -5034.07 1501.13 -706.989 962.231 1194.04 
10464000 9605.6 -3723.53 1749.87 -712.634 827.823 1092.31 
3441.5 2
10464800 8510.2 -4649.8 1536.87 -889.966 776.296 1180.96 
10464000 9286.93 -3326.07 1730.13 -643.771 802.963 1029.17 
3442 2
10464800 8107.5 -4184.75 1482.31 -786.523 908.301 1201.51 
10464000 8929.06 -2901.75 1714.88 -698.966 828.743 1084.14 
3442.5 2
10464800 7670.2 -3736.53 1544.07 -855.773 877.136 1225.45 
10464000 8598.2 -2474.53 1704.87 -647.48 836.04 1057.45 
3443 2
10464800 7271.13 -3251.07 1633 -806.195 980.741 1269.57 
10464000 8160.2 -2071.47 1709.07 -884.848 814.276 1202.5 
3443.5 2
10464800 6944.4 -2748.73 1655.07 -660.067 1014.81 1210.59 
10464000 7669 -1704.93 1703.53 -992.323 740.471 1238.15 
3444 2
10464800 6641.73 -2283.87 1643 -611.448 939.125 1120.64 
10464000 7224.33 -1345.8 1722 -898.316 725.522 1154.71 
3444.5 2
10464800 6198.93 -1854.8 1663.33 -894.545 866.801 1245.61 
10464000 6805.67 -862.467 1673.13 -845.791 976.431 1291.81 
3445 2
10464800 5806.81 -1462.62 1707.75 -765.861 765.967 1083.17 
10464000 6374.19 -440.562 1665.94 -842.733 824.032 1178.65 
3445.5 2
10464800 5326.07 -1040.07 1688.93 -940.794 826.924 1252.56 
10464000 5984.27 -75 1666.27 -763.054 715.386 1045.96 
3446 2
10464800 4998.13 -649.933 1685.2 -662.492 788.148 1029.6 
10464000 5508 312.133 1647.53 -962.155 782.088 1239.92 
3446.5 2
10464800 4541.93 -383.6 1719 -921.616 538.047 1067.18 
10464000 5077.07 572.333 1613.87 -870.572 525.657 1016.96 
3447 2
10464800 4126.33 -98.5333 1731.27 -839.596 575.892 1018.12 
10464000 4594.6 905.733 1623.8 -974.68 673.535 1184.76 
3447.5 2
10464800 3740.53 251.133 1726.8 -779.394 706.397 1051.88 
10464000 3994.73 1128.33 1651.47 -1211.85 449.697 1292.6 
3448 2
10464800 3314.73 519 1697.07 -860.202 541.145 1016.26 
10464000 3519.73 1383.33 1648.87 -959.596 515.152 1089.13 
3448.5 2
10464800 2879.31 730.5 1687.31 -850.431 413.086 945.449 
10464000 2994.38 1551 1623.81 -1026.09 327.474 1077.08 
3449 2
10464800 2352 784.733 1638.87 -1031.92 106.132 1037.37 
10464000 2373.53 1776.13 1658 -1214.95 440.574 1292.37 
3449.5 2
10464800 1754.2 1043.2 1520.27 -1207.68 522.155 1315.72 
10464000 1803.27 1891.73 1668.8 -1152.05 233.535 1175.49 
3450 2
10464800 1302.87 841.6 1461.67 -911.785 -407.273 998.61 
10464000 1270.27 1840.33 1651.87 -1076.77 -103.838 1081.76 
3450.5 2
10464800 868.733 660.733 1450.87 -877.037 -365.387 950.106 
10464000 660.4 1682.27 1678.6 -1232.05 -319.327 1272.76 
3451 2
10464800 368.867 495.8 1510.47 -1009.83 -333.199 1063.38 
10464000 215.533 1516.8 1646.8 -898.721 -334.276 958.874 
3451.5 2
10464800 -127.333 339.133 1518.8 -1000.4 -315.86 1049.08 
10464000 -274.333 1410 1639.2 -987.634 -215.323 1010.83 
3452 2
10464800 -670.75 289.5 1561.81 -1061.36 -96.9401 1065.78 
10464000 -799.375 1166.62 1645.25 -1025.47 -475.342 1130.28 
3452.5 2
10464800 -1259.07 61.5333 1663.67 -1151.3 -446.119 1234.72 
10464000 -1474.53 988.4 1683.27 -1321.25 -348.777 1366.51 
3453 2
10464800 -1650.2 -109.8 1617.53 -790.168 -346.128 862.653 
10464000 -1986 660.067 1662.67 -1033.27 -663.3 1227.85 
3453.5 2
10464800 -2095.2 -405.867 1627.47 -898.99 -598.114 1079.78 
10464000 -2472.47 381.4 1670.6 -982.761 -562.963 1132.58 
3454 2
10464800 -2464.4 -702.467 1611.13 -745.859 -599.192 956.732 
10464000 -2865.4 76.8667 1660.53 -793.805 -615.219 1004.3 
3454.5 2
10464800 -2916.73 -930.067 1582.4 -911.962 -458.871 1020.9 
10464000 -3261 -256.933 1654.6 -797.581 -672.984 1043.57 
3455 2
10464800 -3240.4 -1183.93 1567.47 -652.554 -511.828 829.334 
10464000 -3652.4 -616.867 1653.4 -789.113 -725.672 1072.05 
3455.5 2
10464800 -3767.25 -1835.25 1626.88 -1029 -1272.1 1636.18 
10464000 -4177.19 -1063.25 1691 -1024.98 -871.842 1345.62 
3456 2
10464800 -4176.4 -2321.93 1653.13 -800.685 -952.414 1244.26 
10464000 -4680.4 -1480.6 1692.13 -984.76 -816.732 1279.38 
3456.5 2
10464800 -4578.47 -2617.53 1655.6 -812.256 -597.172 1008.15 
10464000 -5112.73 -1822.67 1510.33 -873.401 -691.044 1113.72 
3457 2
10464800 -5054.07 -2800 1708.4 -960.808 -368.62 1029.09 
10464000 -5676.8 -1930.93 1088.47 -1139.53 -218.721 1160.33 
3457.5 2
10464800 -5467.67 -3086.73 1374.6 -835.556 -579.259 1016.71 
10464000 -6142.53 -2149.27 1319.13 -940.875 -441.077 1039.13 
3458 2
10464800 -5828.67 -3330 1217 -729.293 -491.448 879.425 
10464000 -6467.6 -2560.13 1608.47 -656.7 -830.034 1058.4 
3458.5 2
10464800 -6200.69 -3514.75 1488.94 -726.603 -360.84 811.269 
10464000 -6889.62 -2912.12 1612.94 -824.268 -687.484 1073.34 
3459 2
10464800 -6627.4 -3810.33 1602.53 -835.054 -578.441 1015.83 
10464000 -7323.13 -3172.73 1679.27 -848.353 -509.997 989.848 
3459.5 2
10464800 -7013.47 -4167.13 1501.8 -779.933 -720.808 1062.01 
10464000 -7685 -3512.27 1537.6 -731.044 -685.926 1002.46 
3460 2
10464800 -7364.67 -4510.67 1528.47 -709.495 -694.007 992.486 
10464000 -8058.27 -3942.33 1641.87 -754.074 -868.822 1150.43 
3460.5 2
10464800 -7752.93 -4868.33 1536.6 -784.377 -722.559 1066.46 
10464000 -8534.33 -4283.2 1557.8 -961.751 -688.62 1182.86 
3461 2
10464800 -8143.6 -5211.33 1543.07 -789.226 -692.929 1050.25 
10464000 -8997.13 -4710.53 1632.47 -934.949 -863.3 1272.56 
3461.5 2
10464800 -8604.73 -5628.4 1625.67 -931.582 -842.559 1256.09 
10464000 -9379.27 -5141.93 1695.53 -771.987 -871.515 1164.26 
3462 2
10464800 -8913.56 -6136.62 1599.19 -603.182 -992.627 1161.52 
10464000 -9696.12 -5603.31 1674.94 -618.864 -901.131 1093.17 
3462.5 2
10464800 -9255.87 -6671.07 1706.67 -669.871 -1045.87 1242.01 
10464000 -10094.1 -5942.93 1669.67 -778.881 -664.62 1023.9 
3463 2
10464800 -9619.13 -7078.67 1683.13 -733.872 -823.434 1103 
10464000 -10382.1 -6373.8 1708.8 -581.684 -870.438 1046.91 
3463.5 2
10464800 -9880.13 -7393.07 1658.07 -527.273 -635.152 825.49 
10464000 -10721 -6772.67 1646.53 -684.714 -805.791 1057.42 
3464 2
10464800 -10246.7 -7758.53 1632.6 -740.471 -738.316 1045.66 
10464000 -11008.4 -7214.33 1741.73 -580.606 -892.256 1064.53 
3464.5 2
10464800 -10473.7 -8157.87 1680.8 -458.721 -806.734 928.032 
10464000 -11321.9 -7557.47 1681.6 -633.401 -693.199 939 
3465 2
10464800 -10711.9 -8574 1653.38 -465.243 -812.76 936.499 
10464000 -11703.5 -8028.81 1694.12 -745.247 -920.597 1184.44 
3465.5 2
10464800 -11057.9 -9004.33 1713 -677.096 -842.14 1080.58 
10464000 -11932.7 -8429.73 1691.07 -448.467 -784.581 903.709 
3466 2
10464800 -11363.1 -9409.73 1684.27 -616.431 -818.99 1025.05 
10464000 -12182 -8925.73 1813.87 -503.704 -1002.02 1121.5 
3466.5 2
10464800 -11647.8 -9788.87 1658.07 -575.219 -765.926 957.872 
10464000 -12367.3 -9310.73 1625.13 -374.411 -777.778 863.204 
3467 2
10464800 -11864.5 -10144.1 1613.93 -437.845 -717.576 840.609 
10464000 -12555.2 -9738.53 1723.07 -379.529 -864.242 943.905 
3467.5 2
10464800 -11998.7 -10534.9 1706.33 -270.976 -789.63 834.831 
10464000 -12764.2 -10122.9 1734.53 -422.222 -776.431 883.808 
3468 2
10464800 -12171.7 -10792.7 1624.4 -349.63 -520.808 627.281 
10464000 -12991.2 -10388.1 1620.87 -458.586 -535.758 705.221 
3468.5 2
10464800 -12194.8 -11017.9 1560.56 -45.0765 -439.73 442.034 
10464000 -13108.2 -10709.8 1643.94 -228.491 -628.41 668.661 
3469 2
10464800 -12247.4 -11166.3 1399.4 -102.911 -290.395 308.09 
10464000 -13209.5 -10947.9 1526 -198.328 -465.859 506.319 
3469.5 2
10464800 -12280.5 -11345.9 1386.93 -66.8013 -362.828 368.927 
10464000 -13225.1 -11161.5 1315.27 -31.3805 -431.515 432.655 
3470 2
10464800 -12311.7 -11590.5 1313.73 -63.0303 -494.276 498.279 
10464000 -13283.4 -11351.1 1283.6 -117.845 -383.03 400.749 
3470.5 2
10464800 -12312.5 -11766.9 1199.53 -1.75084 -356.229 356.233 
10464000 -13241.3 -11585.7 1261.87 85.1178 -473.939 481.522 
3471 2
10464800 -12489.3 -11909.7 1061.4 -357.172 -288.485 459.124 
10464000 -13289.4 -11868.1 1131.73 -97.2391 -570.505 578.733 
3471.5 2
10464800 -12606.8 -12111.5 1006.8 -237.306 -407.677 471.715 
10464000 -13459.7 -11963.5 1076.07 -343.973 -192.862 394.352 
3472 2
10464800 -12658 -12328.5 898.875 -100 -423.893 435.529 
10464000 -13504.3 -12135.2 1027.94 -87.1989 -335.384 346.534 
3472.5 1
10464000 -13583.4 -12400.9 916.867 -154.77 -519.798 542.35 
