# Supplementary material for: Intrinsic group behaviour: Dependence of pedestrian dyad dynamics on principal social and personal features
Source: PLoS One. 2017 Nov 2;12(11):e0187253. doi: 10.1371/journal.pone.0187253 (PMC5667819; doi:10.1371/journal.pone.0187253)
Supplement: S1 Data Set — (ZIP) [file pone.0187253.s001.zip › set/trajectories/traj_2_0508_24.dat]

2 10453801 10455500 1 0 0 0 1 1 0 20 20 20 1726.18 1788.77 1663.6
3338.5 1
10453801 46446.5 -23898.8 1784 0 0 0 
3339 1
10453801 46036.1 -23678.7 1814.47 -996.197 534.304 1130.44 
3339.5 1
10453801 45714.3 -23576.5 1820.2 -649.966 206.465 681.971 
3340 1
10453801 45170.9 -23543.3 1828.67 -1097.91 66.936 1099.95 
3340.5 1
10453801 44675.9 -23476.9 1828.8 -1000 134.276 1008.97 
3341 1
10453801 44079.6 -23933.8 1766.87 -1204.58 -923.098 1517.6 
3341.5 1
10453801 43214.4 -24143.9 1672.56 -1689.77 -410.425 1738.9 
3342 1
10453801 42817.3 -24277.7 1633.07 -777.112 -261.831 820.036 
3342.5 1
10453801 42378.1 -24435.5 1612.13 -887.273 -318.653 942.758 
3343 1
10453801 41957.2 -24564.7 1601.13 -850.37 -261.145 889.565 
3343.5 1
10453801 41710.8 -24851.9 1637.13 -497.778 -580.067 764.37 
3344 1
10453801 41409.3 -24983.7 1580.4 -609.024 -266.263 664.685 
3344.5 1
10453801 41290 -25115.4 1599.33 -241.077 -266.128 359.086 
3345 1
10453801 41265.4 -25222.1 1524.62 -48.0957 -208.447 213.924 
3345.5 1
10453801 41231 -25297.8 1596.67 -67.2701 -148.092 162.655 
3346 1
10453801 41203.5 -25274.3 1590.33 -55.4882 47.4074 72.9822 
3346.5 1
10453801 41260.3 -25145.4 1549.73 114.613 260.471 284.572 
3347 1
10453801 41258.4 -25127.8 1493.67 -3.77104 35.5556 35.755 
3347.5 1
10453801 41364.8 -25255.9 1515.87 214.949 -258.721 336.362 
3348 1
10453801 41236 -25201.8 1502.47 -260.202 109.226 282.197 
3348.5 1
10453801 41189.2 -25150.5 1487.56 -91.4307 100.195 135.642 
3349 1
10453801 41143.4 -25102.9 1470.73 -89.6037 93.2159 129.298 
3349.5 1
10453801 41244.8 -25155.8 1507.93 204.024 -106.506 230.151 
3350 1
10453801 41212.5 -25220 1574.27 -65.1852 -129.697 145.157 
3350.5 1
10453801 41200.8 -25279.7 1543.93 -23.7037 -120.539 122.847 
3351 1
10453801 41196 -25180.5 1514.07 -9.69697 200.404 200.639 
3351.5 1
10453801 41221.4 -25253.4 1542.07 51.3131 -147.34 156.02 
3352 1
10453801 41280.9 -25214.8 1566.38 116.162 75.4883 138.536 
3352.5 1
10453801 41290.9 -25277.9 1581 19.5532 -123.646 125.183 
3353 1
10453801 41300.7 -25302.3 1533.53 19.9327 -49.2929 53.1705 
3353.5 1
10453801 41264.9 -25252.2 1541.73 -72.4579 101.279 124.53 
3354 1
10453801 41230.1 -25197.5 1578.53 -70.1684 110.572 130.957 
3354.5 1
10453801 41235.2 -24954.3 1555.33 10.2357 491.178 491.285 
3355 1
10453801 41144.9 -24787.4 1552.62 -176.294 325.968 370.587 
3355.5 2
10455500 41108.3 -25275.6 1515.3 0 0 0 
10453801 40931.9 -24656.8 1681.47 -416.968 255.651 489.101 
3356 2
10455500 40723.3 -24994.1 1532.73 -934.385 683.333 1157.59 
10453801 40679.1 -24359.1 1661.6 -510.707 601.347 788.948 
3356.5 2
10455500 40241.2 -24567.5 1530.13 -974.007 861.818 1300.55 
10453801 40412.4 -23782.9 1680.93 -538.721 1164.18 1282.78 
3357 2
10455500 39713 -24105.5 1551.27 -1067.07 933.199 1417.57 
10453801 40052.7 -23334.1 1700.4 -726.599 906.667 1161.89 
3357.5 2
10455500 39239.6 -23632.4 1543 -956.364 955.825 1352.12 
10453801 39394.4 -23051.5 1688.67 -1329.97 570.909 1447.32 
3358 2
10455500 38753.7 -23176.7 1542 -981.684 920.539 1345.77 
10453801 38908.3 -22570.5 1732.8 -982.088 971.717 1381.57 
3358.5 2
10455500 38234.9 -22740.6 1601.94 -1013.14 851.774 1323.62 
10453801 38348.6 -22109.1 1831.12 -1093.17 901.058 1416.66 
3359 2
10455500 37805.5 -22384.9 1675.47 -840.321 696.07 1091.17 
10453801 37866.9 -21748.6 1917.47 -942.523 705.528 1177.34 
3359.5 2
10455500 37231.2 -22104.2 1666.8 -1160.27 567.138 1291.46 
10453801 37275.2 -21468.2 1856.73 -1195.42 566.465 1322.84 
3360 2
10455500 36652.3 -21826.6 1647.27 -1169.43 560.808 1296.95 
10453801 36787.1 -21175.5 1848.47 -986.128 591.246 1149.79 
3360.5 2
10455500 36119.7 -21529.9 1629.87 -1076.09 599.461 1231.8 
10453801 36230.9 -20818.9 1784.73 -1123.5 720.539 1334.7 
3361 2
10455500 35408.6 -21194.3 1630.6 -1436.5 677.845 1588.4 
10453801 35804.3 -20479.6 1780.93 -861.953 685.387 1101.23 
3361.5 2
10455500 34629.2 -20935 1662.81 -1522.17 506.51 1604.23 
10453801 34752.7 -20315 1816.19 -2053.87 321.484 2078.87 
3362 2
10455500 33979 -20624.3 1699.73 -1272.5 608.089 1410.33 
10453801 34056.3 -20106.9 1792.07 -1362.73 407.306 1422.3 
3362.5 2
10455500 33440.1 -20372.7 1681.07 -1088.62 508.148 1201.38 
10453801 33523.9 -19863.1 1776.8 -1075.69 492.391 1183.03 
3363 2
10455500 32983.6 -20136.5 1636.07 -922.29 477.172 1038.42 
10453801 33004.2 -19624 1748.67 -1049.83 483.098 1155.65 
3363.5 2
10455500 32429.4 -19912.2 1623.2 -1119.6 453.199 1207.84 
10453801 32313.9 -19414.3 1730.27 -1394.61 423.704 1457.56 
3364 2
10455500 31546.8 -19480.4 1541.67 -1783.03 872.323 1984.98 
10453801 31374.8 -18997.6 1542.6 -1897.1 841.751 2075.46 
3364.5 2
10455500 30906.1 -19126.1 1403.33 -1294.28 715.69 1478.97 
10453801 30789.9 -18649.5 1391.33 -1181.68 703.3 1375.14 
3365 2
10455500 30188.4 -18809.2 1307.88 -1401.75 619.035 1532.35 
10453801 30152.6 -18268.4 1510.88 -1244.73 744.32 1450.3 
3365.5 2
10455500 29581.1 -18510.9 1397.2 -1188.59 583.668 1324.17 
10453801 29562.1 -17918.7 1618.4 -1155.57 684.23 1342.95 
3366 2
10455500 28834.5 -18178.5 1500.07 -1508.15 671.515 1650.89 
10453801 28920.5 -17586.1 1747.6 -1296.16 671.919 1459.97 
3366.5 2
10455500 28207.5 -17904 1593.87 -1266.67 554.613 1382.77 
10453801 28318.3 -17317 1800.93 -1216.57 543.704 1332.53 
3367 2
10455500 27574.9 -17701.4 1639.87 -1278.11 409.293 1342.05 
10453801 27703.3 -17047.9 1778.4 -1242.42 543.704 1356.18 
3367.5 2
10455500 26937.3 -17435.7 1639.93 -1288.08 536.835 1395.47 
10453801 27019.7 -16925.5 1716.4 -1381.01 247.273 1402.97 
3368 2
10455500 26448.5 -17217.8 1630.73 -987.34 440.135 1081 
10453801 26435.5 -16662.5 1626.2 -1180.2 531.178 1294.23 
3368.5 2
10455500 25596 -16939.6 1577.38 -1665.1 543.311 1751.5 
10453801 25682.8 -16417.7 1716.12 -1470.03 478.215 1545.86 
3369 2
10455500 24811.3 -16621 1610.53 -1535.68 623.532 1657.44 
10453801 24925.9 -16086.5 1819.13 -1481.3 648.051 1616.86 
3369.5 2
10455500 24160.9 -16384.8 1621.53 -1308.65 475.252 1392.28 
10453801 24324.5 -15833.6 1809.07 -1209.93 508.92 1312.6 
3370 2
10455500 23540.3 -16103.7 1592.27 -1251.08 566.667 1373.43 
10453801 23894.4 -15661.8 1743.27 -867.204 346.371 933.818 
3370.5 2
10455500 22988.7 -15909.1 1577.33 -1114.48 393.131 1181.78 
10453801 23254.4 -15391.1 1714.93 -1292.93 546.936 1403.85 
3371 2
10455500 22399.7 -15630.5 1568.53 -1189.9 562.828 1316.3 
10453801 22626.2 -15118.3 1735.4 -1269.09 550.976 1383.53 
3371.5 2
10455500 21787.7 -15368 1475.73 -1236.36 530.37 1345.32 
10453801 21961.7 -14871.7 1652.47 -1342.36 498.182 1431.82 
3372 2
10455500 21108.2 -14937.9 1548.56 -1326.99 840.088 1570.55 
10453801 21327.2 -14483.9 1668.38 -1239.23 757.414 1452.36 
3372.5 2
10455500 20494.7 -14584.1 1583.07 -1200.75 692.384 1386.07 
10453801 20798.7 -14123.7 1752.87 -1034.41 705.031 1251.83 
3373 2
10455500 20052.3 -14236.9 1611.8 -893.603 701.279 1135.92 
10453801 20275.1 -13780 1766.07 -1057.78 694.276 1265.27 
3373.5 2
10455500 19483.1 -13935.9 1618.47 -1150.03 608.215 1300.96 
10453801 19687.3 -13393.3 1764.07 -1187.47 781.279 1421.44 
3374 2
10455500 18982.7 -13469.8 1587.6 -1010.91 941.549 1381.47 
10453801 19249.3 -12975 1786.93 -884.714 844.983 1223.4 
3374.5 2
10455500 18599.3 -13036.1 1629.07 -774.411 876.229 1169.4 
10453801 18872.7 -12590 1753.07 -760.808 777.778 1088.01 
3375 2
10455500 18033.6 -12565.8 1675.5 -1104.9 918.465 1436.8 
10453801 18388.5 -12150.6 1732.75 -945.768 858.276 1277.15 
3375.5 2
10455500 17339.7 -11848 1713.8 -1357.91 1404.72 1953.76 
10453801 17871.5 -11682.6 1634.2 -1011.68 915.778 1364.6 
3376 2
10455500 16505.4 -11707.9 1759 -1685.52 283.098 1709.13 
10453801 17185.7 -11099 1661.2 -1385.45 1178.99 1819.2 
3376.5 2
10455500 16181.9 -10985.5 1709 -653.603 1459.39 1599.07 
10453801 16383.9 -10502.8 1753.73 -1619.8 1204.44 2018.52 
3377 2
10455500 15765.2 -10666.2 1681.73 -841.751 644.983 1060.45 
10453801 16037.9 -10154.3 1790.2 -699.125 704.108 992.241 
3377.5 2
10455500 15337.6 -10255.7 1727 -863.838 829.36 1197.52 
10453801 15727.8 -9774.73 1771.13 -626.397 766.734 990.078 
3378 2
10455500 14958.9 -9819.47 1729.73 -765.118 881.212 1167.02 
10453801 15242.5 -9276.6 1773.8 -980.337 1006.33 1404.91 
3378.5 2
10455500 14373.8 -9195.69 1697.44 -1142.81 1218.32 1670.42 
10453801 14625.4 -8720.44 1774.25 -1205.27 1086.25 1622.53 
3379 2
10455500 13758.8 -8531.07 1641.67 -1203.42 1300.63 1771.97 
10453801 14043.2 -8022.93 1788.4 -1139.41 1364.98 1778.04 
3379.5 2
10455500 13317.3 -8115.6 1609.2 -891.987 839.327 1224.79 
10453801 13604.5 -7618 1773.73 -886.33 818.047 1206.14 
3380 2
10455500 12862.5 -7646 1639.93 -918.788 948.687 1320.67 
10453801 13234.7 -7247 1785.13 -746.936 749.495 1058.14 
3380.5 2
10455500 12392.4 -7208.2 1653 -949.63 884.444 1297.71 
10453801 12819.7 -6823.73 1778.6 -838.384 855.084 1197.52 
3381 2
10455500 11896.4 -6732.53 1632.33 -1002.02 960.943 1388.33 
10453801 12356.2 -6376.67 1748.2 -936.431 903.165 1301 
3381.5 2
10455500 11361.6 -6247 1568.07 -1080.4 980.875 1459.24 
10453801 11743.9 -5853.47 1717.4 -1237.04 1056.97 1627.1 
3382 2
10455500 10848.4 -5673.75 1540 -1002.27 1119.63 1502.7 
10453801 11229.1 -5294.12 1772 -1005.35 1092.46 1484.66 
3382.5 2
10455500 10356.4 -5203.53 1559.67 -962.891 920.189 1331.88 
10453801 10725.7 -4817 1709.87 -985.111 933.708 1357.3 
3383 2
10455500 9912.13 -4818.2 1579.93 -897.508 778.451 1188.07 
10453801 10303.5 -4404.53 1704.87 -852.929 833.266 1192.4 
3383.5 2
10455500 9543.47 -4378.07 1589 -744.781 889.158 1159.87 
10453801 9805 -3832.4 1766.73 -1007.14 1155.82 1533.06 
3384 2
10455500 9050.4 -3878.73 1612.27 -996.094 1008.75 1417.67 
10453801 9320.87 -3395.27 1776.73 -978.047 883.098 1317.74 
3384.5 2
10455500 8579.53 -3429.27 1622.07 -951.246 908.013 1315.05 
10453801 8920.73 -3014.53 1751.73 -808.35 769.158 1115.81 
3385 2
10455500 8089.56 -2964.56 1604.06 -956.974 907.625 1318.93 
10453801 8443.5 -2569.62 1752.5 -932.096 868.962 1274.32 
3385.5 2
10455500 7669.53 -2508.2 1639.27 -821.975 893.077 1213.77 
10453801 7960.13 -1978.47 1748.87 -945.923 1156.87 1494.36 
3386 2
10455500 7192.67 -1972.2 1632.2 -963.367 1082.83 1449.34 
10453801 7429.47 -1468.73 1716.13 -1072.05 1029.76 1486.51 
3386.5 2
10455500 6595.2 -1503.87 1620.13 -1207 946.128 1533.63 
10453801 6902.73 -1052 1738.73 -1064.11 841.886 1356.87 
3387 2
10455500 6089.73 -1052.93 1599.53 -1021.14 910.976 1368.44 
10453801 6426.33 -639.2 1743.93 -962.424 833.939 1273.47 
3387.5 2
10455500 5616.4 -642.933 1594.27 -956.229 828.283 1265.08 
10453801 5923.07 -173.6 1729.6 -1016.7 940.606 1385.07 
3388 2
10455500 5156.13 -237.867 1601.93 -929.832 818.316 1238.64 
10453801 5434.13 227.267 1696.93 -987.744 809.832 1277.29 
3388.5 2
10455500 4596.56 121.562 1656.38 -1092.91 702.01 1298.95 
10453801 4806.62 656.438 1689.81 -1225.6 838.224 1484.83 
3389 2
10455500 4019.67 461.067 1653.87 -1128.95 664.392 1309.94 
10453801 4228.4 1060.33 1674.6 -1131.56 790.403 1380.27 
3389.5 2
10455500 3386.33 830.867 1654.33 -1279.46 747.071 1481.6 
10453801 3655.93 1364.87 1610.47 -1156.5 615.219 1309.96 
3390 2
10455500 2775.73 1214.47 1577.73 -1233.54 774.949 1456.76 
10453801 3132.87 1735.67 1592.53 -1056.7 749.091 1295.28 
3390.5 2
10455500 2300.4 1485.87 1619.33 -960.269 548.283 1105.77 
10453801 2483.47 1980.13 1756.47 -1311.92 493.872 1401.8 
3391 2
10455500 1770.47 1768.2 1566.8 -1070.57 570.37 1213.03 
10453801 1883.93 2309.2 1792.13 -1211.18 664.781 1381.62 
3391.5 2
10455500 1193.25 1949.44 1551.56 -1127.38 353.979 1181.64 
10453801 1317.94 2508.69 1811.25 -1105.46 389.624 1172.11 
3392 2
10455500 603.867 2055.4 1602.4 -1153.39 207.363 1171.88 
10453801 776.533 2708.67 1786.27 -1059.5 391.349 1129.47 
3392.5 2
10455500 25.8667 2160.4 1652.47 -1167.68 212.121 1186.79 
10453801 133.667 2798.07 1806.47 -1298.72 180.606 1311.22 
3393 2
10455500 -469.933 2266.07 1653.93 -1001.62 213.468 1024.11 
10453801 -620.867 2753.47 1795.27 -1524.31 -90.101 1526.97 
3393.5 2
10455500 -1178.07 2445 1695.87 -1430.57 361.481 1475.54 
10453801 -1227.93 3033.27 1772.13 -1226.4 565.253 1350.39 
3394 2
10455500 -1781.33 2544.6 1702.6 -1218.72 201.212 1235.22 
10453801 -1882.4 3156.53 1785.2 -1322.15 249.024 1345.4 
3394.5 2
10455500 -2403 2646.6 1649.27 -1255.89 206.061 1272.68 
10453801 -2500.27 3183 1774.4 -1248.22 53.468 1249.36 
3395 2
10455500 -3054.5 2692.31 1606.44 -1272.46 89.2822 1275.59 
10453801 -3292.06 3216.06 1831.62 -1546.48 64.5752 1547.82 
3395.5 2
10455500 -3594.27 2588.87 1730.53 -1056.29 -202.438 1075.52 
10453801 -3721.6 3120.93 1940.73 -840.582 -186.163 860.95 
3396 2
10455500 -4055.67 2596.27 1739.2 -932.121 14.9495 932.241 
10453801 -4148.2 3146.73 1865.6 -861.818 52.1212 863.393 
3396.5 2
10455500 -4603.4 2532.53 1682.73 -1106.53 -128.754 1114 
10453801 -4660.67 3115.47 1831.47 -1035.29 -63.165 1037.21 
3397 2
10455500 -5197.93 2516.4 1655 -1201.08 -32.5926 1201.52 
10453801 -5311.8 3022.07 1800.93 -1315.42 -188.687 1328.88 
3397.5 2
10455500 -5781.47 2397.93 1657.93 -1176.48 -238.844 1200.48 
10453801 -5971.2 2904.27 1766.93 -1329.44 -237.5 1350.48 
3398 2
10455500 -6376.67 2139.2 1706.2 -1202.42 -522.694 1311.12 
10453801 -6542.27 2694.2 1819.4 -1153.67 -424.377 1229.25 
3398.5 2
10455500 -7418.12 2072.12 1535.69 -2034.1 -131.006 2038.31 
10453801 -7096.5 2534.56 1825 -1082.49 -311.792 1126.5 
3399 2
10455500 -8486.93 2146.27 1588.73 -2091.6 145.091 2096.63 
10453801 -7958.6 2024.33 1608.8 -1687.08 -998.492 1960.42 
3399.5 2
10455500 -9070.47 1796.27 1582.67 -1178.86 -707.071 1374.64 
10453801 -8753.4 1373.8 1451.13 -1605.66 -1314.21 2074.92 
3400 2
10455500 -9599.87 1456.73 1611.33 -1069.49 -685.926 1270.56 
10453801 -9328.93 995.867 1454.73 -1162.69 -763.502 1390.97 
3400.5 2
10455500 -10191.9 1142.2 1582.67 -1195.96 -635.421 1354.28 
10453801 -9850.6 666.667 1444.33 -1053.87 -665.051 1246.17 
3401 2
10455500 -10727.1 822.467 1606.6 -1081.21 -645.926 1259.46 
10453801 -10429.8 315.067 1489.67 -1170.1 -710.303 1368.82 
3401.5 2
10455500 -11273.2 437.688 1667 -1066.76 -751.522 1304.9 
10453801 -11005.3 -107.938 1509 -1124.05 -826.18 1395.01 
3402 2
10455500 -11776.6 12.8 1669.53 -985.029 -831.482 1289.05 
10453801 -11548.6 -531.8 1544 -1063.18 -829.477 1348.48 
3402.5 2
10455500 -12343.5 -380.8 1668.07 -1145.19 -795.152 1394.17 
10453801 -12099 -956.4 1529.2 -1111.92 -857.778 1404.33 
3403 2
10455500 -12902.1 -739.8 1633.87 -1128.62 -725.253 1341.56 
10453801 -12637.7 -1315.93 1538.07 -1088.35 -726.33 1308.46 
3403.5 2
10455500 -13424.2 -1138.87 1655.93 -1054.68 -806.195 1327.52 
10453801 -13133.7 -1669 1531.4 -1001.89 -713.266 1229.85 
3404 2
10455500 -13945.9 -1481.07 1688.8 -1053.87 -691.313 1260.38 
10453801 -13682.5 -2027.67 1540.87 -1108.69 -724.579 1324.46 
3404.5 2
10455500 -14488.5 -1795.13 1683.8 -1096.3 -634.478 1266.66 
10453801 -14251.6 -2338.27 1537.93 -1149.76 -627.475 1309.84 
3405 2
10455500 -15086.3 -2144.06 1628.12 -1167.54 -681.502 1351.88 
10453801 -14805.2 -2719.5 1541 -1081.35 -744.596 1312.91 
3405.5 2
10455500 -15686.5 -2575.67 1664.53 -1174.47 -844.627 1446.64 
10453801 -15323.2 -3055.67 1546.73 -1013.6 -657.86 1208.37 
3406 2
10455500 -16221 -2946.67 1603.87 -1079.87 -749.495 1314.48 
10453801 -15902.6 -3370.13 1534 -1170.51 -635.286 1331.79 
3406.5 2
10455500 -16781.9 -3294.07 1583.4 -1133.06 -701.818 1332.81 
10453801 -16461.9 -3722.53 1547.47 -1129.97 -711.919 1335.53 
3407 2
10455500 -17370.5 -3676.87 1560.73 -1189.09 -773.333 1418.44 
10453801 -17014.7 -4133.67 1535.33 -1116.63 -830.572 1391.66 
3407.5 2
10455500 -17841.6 -4068.4 1611.33 -951.785 -790.976 1237.55 
10453801 -17633.1 -4593.67 1510 -1249.29 -929.293 1557.02 
3408 2
10455500 -18396 -4518.33 1594.87 -1120 -908.956 1442.43 
10453801 -18058.3 -5133.73 1533.4 -858.99 -1091.04 1388.61 
3408.5 2
10455500 -18873.2 -4883.44 1649.69 -932.007 -713.094 1173.52 
10453801 -18606.6 -5584.19 1512.06 -1071.01 -879.793 1386.04 
3409 2
10455500 -19427.1 -5318.8 1575.6 -1083.91 -851.981 1378.67 
10453801 -19138.3 -5983 1511.47 -1040.53 -780.455 1300.69 
3409.5 2
10455500 -19882.3 -5704.67 1543 -919.596 -779.529 1205.54 
10453801 -19690.5 -6221.33 1451.87 -1115.42 -481.481 1214.9 
3410 2
10455500 -20453.5 -6004.67 1568.53 -1153.94 -606.061 1303.41 
10453801 -20284.1 -6533.73 1405.47 -1199.19 -631.111 1355.12 
3410.5 2
10455500 -21177.7 -6351.33 1600.2 -1463.16 -700.337 1622.14 
10453801 -20940.3 -6878.13 1470.2 -1325.66 -695.758 1497.15 
3411 2
10455500 -21732.3 -6423.27 1469.53 -1120.4 -145.32 1129.79 
10453801 -21603.9 -7016.67 1426 -1340.74 -279.865 1369.64 
3411.5 2
10455500 -22262.9 -6587 1241.81 -1036.34 -319.792 1084.56 
10453801 -22309.2 -7076.94 1286 -1377.45 -117.716 1382.47 
3412 1
10455500 -22565.1 -6869.93 1116 -590.096 -552.604 808.446 
