# Supplementary material for: Intrinsic group behaviour: Dependence of pedestrian dyad dynamics on principal social and personal features
Source: PLoS One. 2017 Nov 2;12(11):e0187253. doi: 10.1371/journal.pone.0187253 (PMC5667819; doi:10.1371/journal.pone.0187253)
Supplement: S1 Data Set — (ZIP) [file pone.0187253.s001.zip › set/trajectories/traj_2_0508_23.dat]

2 10451600 10451700 0 0 0 1 2 1 0 70 70 70 1563.23 1635.85 1490.61
3315.5 1
10451600 46842 -24173 1775 0 0 0 
3316 1
10451600 46634.3 -24029.5 1754.8 -786.869 543.434 956.286 
3316.5 1
10451600 46248.3 -23803.1 1757.8 -779.663 457.374 903.917 
3317 2
10451700 46787 -23513 1506 0 0 0 
10451600 45975.7 -23590.5 1716.73 -550.707 429.63 698.47 
3317.5 2
10451700 46626.7 -23383.2 1587.47 -607.071 491.667 781.198 
10451600 45612.9 -23501.7 1660.6 -733.064 179.259 754.663 
3318 2
10451700 46207.5 -23110.6 1585.87 -846.869 550.707 1010.18 
10451600 45329.9 -23422.9 1633.6 -571.582 159.192 593.337 
3318.5 2
10451700 45870.9 -23032.6 1550.12 -657.414 152.417 674.851 
10451600 44957.2 -23353 1646.69 -728.019 136.589 740.722 
3319 2
10451700 45529.1 -23030.3 1488 -667.716 4.48405 667.732 
10451600 44477.8 -23397.3 1597.33 -936.304 -86.4583 940.287 
3319.5 2
10451700 45174.9 -22852.7 1473.47 -715.421 358.653 800.287 
10451600 44052.7 -23321.9 1593.13 -858.721 152.323 872.126 
3320 2
10451700 44784.8 -22670 1469.33 -788.148 369.158 870.319 
10451600 43569.4 -23239.1 1622.93 -976.431 167.273 990.655 
3320.5 2
10451700 44257.5 -22850.2 1455.27 -1065.19 -364.04 1125.68 
10451600 43184.2 -23157.2 1586.6 -778.182 165.387 795.563 
3321 2
10451700 43784 -22638.1 1470.67 -956.633 428.552 1048.24 
10451600 42677.9 -23087.7 1587.8 -1022.76 140.471 1032.36 
3321.5 2
10451700 43323.3 -22561.1 1469.47 -930.64 155.556 943.551 
10451600 42157.3 -22882.1 1605 -1051.72 415.354 1130.76 
3322 2
10451700 42867.8 -22435.3 1442.19 -889.689 245.614 922.97 
10451600 41865.6 -22719.8 1605.88 -569.743 316.903 651.946 
3322.5 2
10451700 42435.9 -22299.1 1468.4 -845.165 266.495 886.185 
10451600 41431 -22646.3 1612 -850.538 143.795 862.608 
3323 2
10451700 41992.3 -22134.5 1492.07 -896.296 332.525 955.992 
10451600 41044.1 -22498.3 1594.53 -781.549 298.99 836.788 
3323.5 2
10451700 41543.6 -21886.3 1522.93 -906.397 501.549 1035.91 
10451600 40631.1 -22261 1582.47 -834.343 479.461 962.295 
3324 2
10451700 41225 -21863 1477.2 -643.636 47.0034 645.35 
10451600 40161.9 -22125.1 1635 -948.013 274.613 986.986 
3324.5 2
10451700 40822.7 -21716.6 1450.2 -812.795 295.758 864.932 
10451600 39690.3 -21709 1706.93 -952.593 840.539 1270.41 
3325 2
10451700 40269 -21423.4 1466 -1081.38 572.705 1223.67 
10451600 39379.1 -21477.7 1707.69 -607.951 451.782 757.437 
3325.5 2
10451700 39722.8 -21140.9 1551.67 -1068.88 552.723 1203.34 
10451600 38963.3 -21349.9 1721.73 -813.69 250.139 851.271 
3326 2
10451700 39296.1 -20908.3 1583.2 -862.088 470.034 981.899 
10451600 38474 -21327.5 1728.6 -988.418 45.1178 989.447 
3326.5 2
10451700 38954.1 -20785.9 1582.33 -690.909 247.273 733.825 
10451600 38135.7 -21220.4 1728.27 -683.502 216.431 716.95 
3327 2
10451700 38502.9 -20567 1596.87 -911.515 442.155 1013.09 
10451600 37745.2 -21091.3 1715.07 -788.822 260.875 830.84 
3327.5 2
10451700 38091.5 -20438 1589.73 -830.976 260.606 870.883 
10451600 37355.7 -20911.6 1706.4 -786.936 362.963 866.609 
3328 2
10451700 37664.8 -20366.1 1598.13 -862.088 145.32 874.25 
10451600 36872.1 -20752.1 1700.6 -976.97 322.155 1028.71 
3328.5 2
10451700 37147.9 -20300.6 1553.25 -1009.5 127.816 1017.56 
10451600 36397.8 -20531.8 1707.81 -926.278 430.314 1021.35 
3329 2
10451700 36767.1 -20058.7 1507.53 -745.214 473.5 882.919 
10451600 36163.1 -20338.2 1696.2 -459.385 378.889 595.476 
3329.5 2
10451700 36248.5 -19870.5 1503.6 -1047.68 380.202 1114.53 
10451600 35275.7 -20138.5 1662.8 -1792.59 403.367 1837.41 
3330 2
10451700 35720.3 -19682.1 1489.93 -1067.21 380.606 1133.04 
10451600 34771.5 -20055.5 1653 -1018.59 167.811 1032.32 
3330.5 2
10451700 35292.3 -19497.7 1487.8 -864.512 372.391 941.305 
10451600 34286.1 -19948.6 1673.73 -980.741 215.892 1004.22 
3331 2
10451700 34908.4 -19342.9 1479.27 -775.623 312.862 836.345 
10451600 33910.3 -19816.7 1635.27 -759.057 266.397 804.447 
3331.5 2
10451700 34490.5 -19260.1 1458.8 -844.175 167.138 860.562 
10451600 33458.1 -19779.8 1605 -913.67 74.6128 916.712 
3332 2
10451700 34073.1 -19136.8 1441.31 -815.251 240.861 850.087 
10451600 33092.4 -19635.1 1593.81 -714.119 282.568 767.992 
3332.5 2
10451700 33628.7 -19051.7 1442.07 -869.781 166.626 885.598 
10451600 32587.8 -19522.7 1569.87 -987.549 220.075 1011.77 
3333 2
10451700 33181.4 -18898 1403.27 -903.569 310.438 955.41 
10451600 32242.8 -19538.5 1561.47 -696.97 -31.9192 697.7 
3333.5 2
10451700 32730.7 -18803.1 1388.13 -910.572 191.65 930.522 
10451600 31553 -19317.1 1512.67 -1393.54 447.273 1463.56 
3334 2
10451700 32213.4 -18631.5 1304.53 -1044.98 346.801 1101.03 
10451600 30859.5 -19054.1 1350.93 -1400.94 531.313 1498.31 
3334.5 2
10451700 31618.7 -18320.1 1179.93 -1201.48 629.091 1356.21 
10451600 30482.6 -18837.5 1251.6 -761.481 437.576 878.252 
3335 2
10451700 31212.5 -18235 1258 -793.294 166.146 810.506 
10451600 30009.6 -18582.1 1290.88 -923.901 498.836 1049.97 
3335.5 2
10451700 30604 -18097.6 1228.13 -1190.8 268.885 1220.78 
10451600 29576.9 -18386.1 1374.4 -846.763 383.553 929.581 
3336 2
10451700 30151.9 -17945.4 1295.93 -913.401 307.475 963.764 
10451600 29064.8 -18213.3 1470.67 -1034.48 348.956 1091.75 
3336.5 2
10451700 29655.7 -17726.7 1372.47 -1002.29 441.751 1095.32 
10451600 28590.8 -18067.1 1536.93 -957.576 295.488 1002.13 
3337 2
10451700 29191.5 -17569.9 1418 -937.778 316.902 989.876 
10451600 28068.7 -17941 1562.67 -1054.68 254.68 1084.99 
3337.5 2
10451700 28743.1 -17396.9 1422.07 -905.993 349.36 971.018 
10451600 27731.1 -17781.1 1592.53 -682.155 323.098 754.803 
3338 2
10451700 28198.5 -17253 1434.53 -1100.07 290.774 1137.85 
10451600 27234.3 -17692.4 1697.53 -1003.5 179.125 1019.36 
3338.5 2
10451700 27793.4 -17129.2 1438.06 -791.325 241.699 827.414 
10451600 26776.8 -17554.1 1703.12 -893.595 270.19 933.55 
3339 2
10451700 27329.3 -16997.9 1562.87 -908.105 256.98 943.766 
10451600 26321.3 -17475.3 1633.07 -891.349 154.069 904.566 
3339.5 2
10451700 26836.4 -16866.5 1515.87 -995.825 265.455 1030.6 
10451600 25895.1 -17297.9 1524.4 -861.01 358.519 932.67 
3340 2
10451700 26439.9 -16776.1 1410.67 -800.943 182.761 821.53 
10451600 25392.6 -17136.7 1531.8 -1015.22 325.657 1066.17 
3340.5 2
10451700 25967.5 -16612.1 1388.27 -954.478 331.313 1010.34 
10451600 24831.3 -16884.8 1601.6 -1134.01 508.822 1242.93 
3341 2
10451700 25515.4 -16455.3 1432.87 -913.266 316.768 966.642 
10451600 24441.1 -16578.7 1587.4 -788.148 618.316 1001.74 
3341.5 2
10451700 25053.4 -16225.8 1462.25 -902.271 448.153 1007.44 
10451600 24021.5 -16370.3 1564.12 -819.596 407.072 915.121 
3342 2
10451700 24647.4 -16060.1 1482.27 -794.594 324.225 858.197 
10451600 23601.3 -16306.5 1537.33 -822.244 124.812 831.663 
3342.5 2
10451700 24254.6 -15856.3 1451.07 -793.535 411.717 893.985 
10451600 23116.9 -16167.8 1527.07 -978.721 280.269 1018.06 
3343 2
10451700 23837.5 -15685.8 1390.27 -842.694 344.512 910.396 
10451600 22723.3 -16029.9 1519.73 -795.017 278.519 842.392 
3343.5 2
10451700 23392.4 -15496.6 1365.67 -899.125 382.222 976.995 
10451600 22328.1 -15831.7 1523.13 -798.384 400.539 893.223 
3344 2
10451700 22937.2 -15343 1366.47 -919.596 310.303 970.538 
10451600 21839.7 -15702.4 1472.87 -986.667 261.145 1020.64 
3344.5 2
10451700 22509.1 -15178 1294 -864.916 333.333 926.925 
10451600 21339.5 -15517.7 1436.87 -1010.51 373.199 1077.22 
3345 2
10451700 21859.8 -15011.8 1280.81 -1268.07 324.707 1308.99 
10451600 20923.9 -15306.4 1460.19 -811.711 412.557 910.537 
3345.5 2
10451700 21447.3 -14817.5 1306.87 -807.2 380.072 892.203 
10451600 20472.9 -15206.8 1524.67 -882.591 194.985 903.873 
3346 2
10451700 21074.5 -14644.4 1330.4 -753.131 349.764 830.387 
10451600 20011.6 -14892.8 1575.4 -931.987 634.343 1127.38 
3346.5 2
10451700 20645.1 -14452.5 1381.6 -867.609 387.609 950.256 
10451600 19646.2 -14716.3 1574.73 -738.182 356.633 819.817 
3347 2
10451700 20234.5 -14302.7 1431.47 -829.36 302.761 882.894 
10451600 19274.4 -14374.4 1596 -751.111 690.64 1020.37 
3347.5 2
10451700 19863.8 -14087 1403.27 -748.956 435.69 866.465 
10451600 18975.9 -14085.4 1559.13 -602.963 583.838 839.304 
3348 2
10451700 19550.9 -13915.8 1447.2 -632.189 345.859 720.611 
10451600 18612.3 -13832.8 1632.53 -734.68 510.303 894.519 
3348.5 2
10451700 19211.8 -13617.2 1440.38 -662.215 583.228 882.43 
10451600 18336.5 -13591.8 1579 -538.607 470.679 715.287 
3349 2
10451700 18888.9 -13349.2 1447.67 -631.988 524.437 821.245 
10451600 17847.6 -13344.1 1535.07 -956.751 484.695 1072.52 
3349.5 2
10451700 18530.7 -13091.4 1431.4 -720.59 518.712 887.87 
10451600 17628 -13107.9 1491.07 -441.851 475.252 648.919 
3350 2
10451700 18190.9 -12886.1 1400.27 -686.599 414.68 802.109 
10451600 17165.4 -12848.1 1444.13 -934.545 524.983 1071.91 
3350.5 1
10451700 17779.5 -12690 1341.4 -830.976 396.229 920.608 
3351 1
10451700 17351.7 -12496.4 1293.87 -864.242 391.111 948.622 
3350.5 1
10451600 17017.6 -12690.9 1433 -344.437 366.335 502.83 
3351.5 2
10451700 17022.6 -12142.2 1314.87 -664.916 715.556 976.797 
10451600 15705.6 -11784.8 1615.8 -1074.56 742.104 1305.91 
3352 2
10451700 16430.3 -11662.2 1407 -1156.81 937.402 1488.94 
10451600 15510.1 -11622 1576.88 -563.509 469.164 733.251 
3352.5 2
10451700 16125 -11390.1 1439.33 -597.48 532.648 800.436 
10451600 15211.3 -11244.9 1554.6 -584.597 738.03 941.511 
3353 2
10451700 15939.9 -11087 1456.8 -373.872 612.256 717.382 
10451600 14918.2 -10829.7 1604.67 -592.189 838.788 1026.77 
3353.5 2
10451700 15767.3 -10794.2 1488.6 -348.687 591.515 686.639 
10451600 14787.1 -10665.7 1635.07 -264.781 331.178 424.014 
3354 2
10451700 15540.5 -10461.9 1495 -458.182 671.38 812.824 
10451600 14563.3 -10229.4 1707.47 -452.256 881.481 990.73 
3354.5 2
10451700 15281.8 -10141.4 1527 -522.694 647.407 832.073 
10451600 14264.4 -9941 1761.93 -603.771 582.626 839.043 
3355 2
10451700 15095.6 -9814.69 1581.75 -363.623 638.11 734.443 
10451600 13809.4 -9265.5 1834.19 -888.721 1319.34 1590.75 
3355.5 2
10451700 14797.7 -9446.73 1558.67 -582.958 720.067 926.465 
10451600 13397.1 -8796.53 1673.93 -806.866 917.743 1222 
3356 2
10451700 14546.6 -9058.33 1555.13 -507.34 784.646 934.379 
10451600 13106.9 -8454.13 1608.6 -586.263 691.717 906.739 
3356.5 2
10451700 14135.1 -8524.67 1479.8 -831.246 1078.11 1361.36 
10451600 12846.9 -8173.87 1610.27 -525.253 566.195 772.313 
3357 2
10451700 13666.5 -8113.53 1420.33 -946.667 830.572 1259.38 
10451600 12605.6 -7808.73 1654.27 -487.407 737.643 884.129 
3357.5 2
10451700 13293.4 -7799.53 1457.27 -753.805 634.343 985.197 
10451600 12309.7 -7619.8 1607.47 -597.71 381.684 709.183 
3358 2
10451700 12983.1 -7508.4 1462.2 -626.936 588.148 859.632 
10451600 12012.7 -7377.8 1571.67 -600 488.889 773.959 
3358.5 2
10451700 12670.4 -7191.38 1497.75 -610.604 619.189 869.616 
10451600 11396.8 -6961.69 1590.75 -1203.09 812.72 1451.88 
3359 2
10451700 12304.9 -6861.2 1502.53 -715.272 646.135 963.901 
10451600 11014.6 -6686.2 1553.33 -747.847 539.114 921.911 
3359.5 2
10451700 11930.7 -6600.53 1470.27 -755.96 526.599 921.294 
10451600 10714.2 -6266.73 1523 -606.869 847.407 1042.3 
3360 2
10451700 11472.3 -6256.13 1408 -926.061 695.758 1158.3 
10451600 10337.2 -5871.53 1537.2 -761.616 798.384 1103.39 
3360.5 2
10451700 10978.5 -5917.27 1359 -997.576 684.579 1209.88 
10451600 10049.9 -5499.6 1537.8 -580.337 751.38 949.402 
3361 2
10451700 10572.8 -5467.67 1342.87 -819.663 908.283 1223.45 
10451600 9695.87 -5229.73 1536.73 -715.286 545.185 899.367 
3361.5 2
10451700 10336.2 -5073.19 1359.69 -462.134 770.467 898.436 
10451600 9328.69 -4907.06 1529.81 -717.147 630.216 954.711 
3362 2
10451700 10034.5 -4639.67 1389.13 -590.452 848.377 1033.62 
10451600 9011.27 -4589.67 1537.27 -621.176 621.127 878.441 
3362.5 2
10451700 9745.4 -4347.53 1403.87 -583.973 590.168 830.255 
10451600 8697.93 -4200.67 1541.53 -632.997 785.859 1009.09 
3363 2
10451700 9445.8 -3896.73 1453.8 -605.253 910.707 1093.49 
10451600 8402.4 -3950.8 1517.73 -597.037 504.781 781.829 
3363.5 2
10451700 9146.47 -3553.33 1473.27 -604.714 693.737 920.299 
10451600 8006.73 -3541.8 1524 -799.327 826.263 1149.62 
3364 2
10451700 8859.33 -3168.93 1451 -580.067 776.566 969.295 
10451600 7654.4 -3191.53 1573.53 -711.785 707.609 1003.67 
3364.5 2
10451700 8561 -2740.47 1447.67 -602.694 865.589 1054.74 
10451600 7314.27 -2798.73 1593.07 -687.138 793.535 1049.69 
3365 2
10451700 8220.62 -2370.31 1461.88 -664.795 722.957 982.151 
10451600 6822.94 -2337.88 1567.38 -959.627 900.114 1315.71 
3365.5 2
10451700 7886.53 -2071.33 1460.07 -653.8 585.086 877.371 
10451600 6431.13 -1963.73 1558.33 -766.74 732.175 1060.18 
3366 2
10451700 7511.93 -1653.33 1442.73 -756.768 844.444 1133.92 
10451600 6018.87 -1674.07 1602.8 -832.862 585.185 1017.89 
3366.5 2
10451700 7163.4 -1373.13 1429.47 -704.108 566.061 903.434 
10451600 5679.53 -1340.13 1606.47 -685.522 674.613 961.791 
3367 2
10451700 6869.4 -993.6 1434 -593.939 766.734 969.869 
10451600 5343.13 -1063.33 1609.87 -679.596 559.192 880.083 
3367.5 2
10451700 6469 -682.267 1414.73 -808.889 628.956 1024.64 
10451600 4982.4 -752.667 1614.13 -728.754 627.609 961.757 
3368 2
10451700 6094.47 -362.667 1424.33 -756.633 645.657 994.669 
10451600 4652.2 -430.067 1648.6 -667.071 651.717 932.587 
3368.5 2
10451700 5724.75 -78.625 1440.31 -722.103 554.769 910.605 
10451600 4375.19 -124.688 1639.06 -541.04 596.444 805.276 
3369 2
10451700 5385.07 282 1415.93 -664.742 705.724 969.499 
10451600 4057.8 211 1620.67 -621.111 656.923 904.061 
3369.5 2
10451700 4939.4 576.933 1402.8 -896.714 593.427 1075.29 
10451600 3607.73 381.467 1675.4 -905.567 342.991 968.346 
3370 2
10451700 4582.67 881.533 1416.27 -719.22 614.113 945.734 
10451600 3288.07 702.6 1652.07 -644.489 647.446 913.539 
3370.5 2
10451700 4152.93 1144.73 1413.93 -868.148 531.717 1018.04 
10451600 2900.13 929.8 1623.73 -783.704 458.99 908.22 
3371 2
10451700 3698.73 1378.73 1405.07 -917.576 472.727 1032.19 
10451600 2387.6 1221.8 1584.33 -1035.42 589.899 1191.67 
3371.5 2
10451700 3220.93 1644.2 1407.93 -965.253 536.296 1104.23 
10451600 1992.2 1505.33 1542.67 -798.788 572.795 982.932 
3372 2
10451700 2713 1875.12 1412.5 -992.057 451.025 1089.77 
10451600 1561.88 1730.44 1535.06 -840.479 439.657 948.526 
3372.5 2
10451700 2290.27 2052.87 1469.8 -827.267 347.831 897.417 
10451600 1255.13 1968.07 1559.8 -600.277 465.028 759.331 
3373 2
10451700 1814.93 2221.93 1476.27 -960.269 341.549 1019.2 
10451600 752.067 2011.27 1595.47 -1016.3 87.2727 1020.04 
3373.5 2
10451700 1388.73 2364.27 1496.4 -861.01 287.542 907.755 
10451600 301.8 2110.47 1606.33 -909.63 200.404 931.444 
3374 2
10451700 1037.6 2497.13 1481.53 -709.36 268.418 758.446 
10451600 -89.2667 2293.13 1610.27 -790.034 369.024 871.97 
3374.5 2
10451700 639.733 2714.53 1479.6 -803.771 439.192 915.935 
10451600 -426.867 2471.2 1624.07 -682.02 359.731 771.076 
3375 2
10451700 241.188 2907.81 1502.56 -778.41 377.498 865.117 
10451600 -867.5 2568.25 1613.69 -860.612 189.551 881.239 
3375.5 2
10451700 -68.1333 3236.87 1510.47 -605.325 643.942 883.787 
10451600 -1255.8 2703.87 1640.13 -759.883 265.395 804.895 
3376 2
10451700 -316.333 3457 1511.27 -501.414 444.714 670.214 
10451600 -1682.53 2978.87 1623 -862.088 555.556 1025.59 
3376.5 1
10451600 -2055.4 3151.6 1595.07 -753.266 348.956 830.169 
3376.5 1
10451700 -428 3543 1511 -422.98 325.758 533.882 
3377 2
10451700 -1490.67 3927.67 1430 -1150.07 416.306 1223.1 
10451600 -2397.6 3308.6 1610.27 -691.313 317.172 760.6 
3377.5 2
10451700 -1728.27 4017.8 1449.93 -800 303.479 855.628 
10451600 -2704.4 3326.47 1596.27 -619.798 36.0943 620.848 
3378 2
10451700 -2096.27 4184.87 1482.47 -743.434 337.508 816.46 
10451600 -3126.13 3344.27 1604.13 -851.987 35.9596 852.745 
3378.5 2
10451700 -2546.25 4370 1499.31 -878.874 361.589 950.35 
10451600 -3715.19 3357 1694.31 -1150.5 24.8698 1150.77 
3379 2
10451700 -2912.8 4498.87 1484.53 -717.319 252.185 760.358 
10451600 -4153.13 3347.4 1688.6 -857.037 -18.7867 857.243 
3379.5 2
10451700 -3400.07 4553.27 1518.27 -984.377 109.899 990.493 
10451600 -4878.73 3423.6 1606.07 -1465.86 153.939 1473.92 
3380 2
10451700 -3847.87 4480.07 1593.8 -904.646 -147.879 916.653 
10451600 -5123.13 3411.6 1192 -493.737 -24.2424 494.332 
3380.5 2
10451700 -4238.2 4602.4 1509.33 -788.552 247.138 826.373 
10451600 -5523.73 3531.87 1389 -809.293 242.963 844.977 
3381 2
10451700 -4663.47 4822.53 1369.93 -859.125 444.714 967.401 
10451600 -6254.2 3668.87 1495.6 -1475.69 276.768 1501.42 
3381.5 2
10451700 -5134 5057.73 1292.6 -950.572 475.152 1062.71 
10451600 -6854.27 3591.73 1398.93 -1212.26 -155.825 1222.23 
3382 2
10451700 -5678.88 5059.31 1229.88 -1064.21 3.08431 1064.21 
10451600 -7356.38 3702.25 1403.5 -980.68 215.853 1004.15 
3382.5 2
10451700 -6232.2 5283.13 1252.4 -1082.83 438.006 1168.06 
10451600 -7743.93 3778.27 1399.47 -758.431 148.761 772.883 
3383 2
10451700 -6770.27 5215.53 1270.4 -1087 -136.566 1095.55 
10451600 -8365.13 3941.87 1292.47 -1254.95 330.505 1297.74 
3383.5 2
10451700 -7287.27 5109.27 1227.87 -1044.44 -214.68 1066.28 
10451600 -8810.93 3874.47 1331 -900.606 -136.162 910.841 
3384 2
10451700 -7829.93 5155.67 1126.53 -1096.3 93.7374 1100.3 
10451600 -9380.47 4028.73 1380.47 -1150.57 311.65 1192.03 
3384.5 2
10451700 -8170.93 4942.53 1224.93 -688.889 -430.572 812.38 
10451600 -9849.2 4079.87 1425.07 -946.936 103.3 952.554 
3385 2
10451700 -8836.56 5153 1227.31 -1300.06 411.068 1363.5 
10451600 -10215.4 4225.25 1444.12 -715.186 283.952 769.493 
3385.5 2
10451700 -9397.2 5250.27 1217.27 -1097.14 190.346 1113.53 
10451600 -10678.9 4442.2 1435.33 -907.159 424.56 1001.59 
3386 2
10451700 -9891.2 5303.6 1247.4 -997.98 107.744 1003.78 
10451600 -11091.8 4603.53 1432.47 -834.074 325.926 895.493 
3386.5 2
10451700 -10254.7 5285.6 1241.53 -734.276 -36.3636 735.176 
10451600 -11555 4812.53 1379.53 -935.758 422.222 1026.6 
3387 2
10451700 -10787.9 5412.27 1257.2 -1077.31 255.892 1107.28 
10451600 -11975.1 5080.87 1422.87 -848.62 542.088 1006.98 
3387.5 2
10451700 -11182.6 5605.87 1238.2 -797.306 391.111 888.068 
10451600 -12373.9 5311.07 1350.93 -805.657 465.051 930.244 
3388 2
10451700 -11563.6 5797.73 1196 -769.697 387.609 861.786 
10451600 -12829.5 5650.47 1339.8 -920.404 685.657 1147.72 
3388.5 2
10451700 -12005.8 6059.44 1236 -863.696 511.141 1003.61 
10451600 -13244.8 5907.56 1373.06 -811.222 502.14 954.058 
3389 2
10451700 -12383.3 6395.07 1248 -738.658 656.809 988.44 
10451600 -13670.1 6226.6 1408.27 -832.2 624.34 1040.36 
3389.5 2
10451700 -12772.3 6704.07 1231.53 -785.859 624.242 1003.62 
10451600 -14062.7 6404.6 1394.8 -793.266 359.596 870.965 
3390 2
10451700 -13168.7 6917.6 1240.2 -800.808 431.38 909.606 
10451600 -14453.3 6666.8 1347.73 -788.956 529.697 950.279 
3390.5 2
10451700 -13573.5 7161.33 1243.27 -817.778 492.391 954.573 
10451600 -14815 6931.4 1302.07 -730.774 534.545 905.412 
3391 2
10451700 -13903.6 7422.87 1228.87 -666.936 528.35 850.857 
10451600 -15181 7293.8 1285.53 -739.394 732.121 1040.53 
3391.5 2
10451700 -14218.3 7679.38 1216.5 -614.673 500.993 792.98 
10451600 -15625.4 7685.56 1346.31 -868.042 765.161 1157.14 
3392 2
10451700 -14489.7 7970.4 1112.67 -531.156 569.521 778.769 
10451600 -15911.1 7855.8 1225 -558.961 333.146 650.71 
3392.5 2
10451700 -14956.8 8258.2 1138.07 -943.569 581.414 1108.32 
10451600 -16302.3 8206.8 1236.2 -790.438 709.091 1061.89 
3393 2
10451700 -15360.9 8616.13 1148.8 -816.296 723.098 1090.51 
10451600 -16662.9 8567.67 1253.07 -728.35 729.024 1030.52 
3393.5 2
10451700 -15742.5 8915.8 1154.33 -771.044 605.387 980.307 
10451600 -16946.7 8973.8 1274.73 -573.333 820.471 1000.94 
3394 2
10451700 -16119.9 9241.67 1159.07 -762.29 658.316 1007.21 
10451600 -17304.7 9399.53 1259.07 -723.232 860.067 1123.74 
3394.5 2
10451700 -16450.1 9566.53 1102.4 -667.071 656.296 935.793 
10451600 -17565.7 9648 1153 -527.273 501.953 727.993 
3395 2
10451700 -16808.8 9936.38 1176.12 -700.675 722.347 1006.35 
10451600 -17966.6 9893.5 1152.75 -783.122 479.492 918.255 
3395.5 2
10451700 -17099.5 10302.7 1068.53 -568.795 716.944 915.17 
10451600 -18361.1 10207.1 1196.93 -772.032 613.633 986.194 
3396 2
10451700 -17504.3 10603.9 1002.4 -817.912 608.485 1019.43 
10451600 -18793.9 10552 1285.87 -874.209 696.835 1117.95 
3396.5 2
10451700 -17805.2 10793.6 1030.67 -607.811 383.165 718.506 
10451600 -19046.5 10959.1 1246.07 -510.303 822.492 967.937 
3397 2
10451700 -18053.2 11317.9 1119.73 -501.01 1059.12 1171.65 
10451600 -19232.5 11167.4 1135.6 -375.892 420.741 564.197 
3397.5 2
10451700 -18495.5 11684.1 996.667 -891.801 738.306 1157.76 
10451600 -19470.4 11532.9 1162.87 -479.57 736.828 879.149 
3398 2
10451700 -18759.3 12055.7 1033.87 -532.795 750.707 920.56 
10451600 -19830.9 11915.1 1252.93 -728.35 772.256 1061.54 
3398.5 2
10451700 -19153.5 12518.8 1112.69 -769.987 904.46 1187.82 
10451600 -20097.4 12318.1 1279.44 -520.516 787.093 943.638 
3399 2
10451700 -19424.3 12783.3 993.667 -529.876 517.776 740.851 
10451600 -20355.7 12725.7 1295 -505.471 797.538 944.228 
3399.5 2
10451700 -19783.3 13126.5 1105.4 -725.387 693.333 1003.44 
10451600 -20614.3 13051.3 1239.87 -522.29 657.778 839.915 
3400 2
10451700 -20009.7 13575.3 1164.13 -457.374 906.667 1015.5 
10451600 -20860.7 13368 1199.33 -497.778 639.865 810.685 
3400.5 2
10451700 -20367.8 14047.2 1203.6 -723.367 953.266 1196.65 
10451600 -21093.4 13674.7 1133.87 -470.168 619.529 777.736 
3401 1
10451600 -21503.5 13924.5 1329.93 -828.552 504.781 970.208 
3401.5 1
10451600 -21729.5 14229.2 1282.81 -441.341 595.15 740.935 
3402 1
10451600 -21394.9 14690.3 1211.13 654.729 902.316 1114.83 
