# Supplementary material for: Intrinsic group behaviour: Dependence of pedestrian dyad dynamics on principal social and personal features
Source: PLoS One. 2017 Nov 2;12(11):e0187253. doi: 10.1371/journal.pone.0187253 (PMC5667819; doi:10.1371/journal.pone.0187253)
Supplement: S1 Data Set — (ZIP) [file pone.0187253.s001.zip › set/trajectories/traj_2_0508_22.dat]

2 10440000 10435900 0 0 1 0 1 1 0 60 60 60 1696.74 1713.13 1680.35
3239 1
10435900 4392.38 5021.12 1662 0 0 0 
3239.5 1
10435900 4298.07 5114.2 1669.53 -248.835 245.58 349.612 
3240 2
10440000 5767 3878 1559 0 0 0 
10435900 4402.73 5354.87 1669.2 211.448 486.195 530.185 
3240.5 2
10440000 5796.4 3945.4 1533.33 111.364 255.303 278.535 
10435900 4587.8 4969.5 1524.8 373.872 -778.519 863.638 
3241 2
10440000 5971.07 3847.33 1511.93 352.862 -198.114 404.674 
10435900 4947.6 4519 1421.47 726.869 -910.101 1164.74 
3241.5 2
10440000 6305.06 3430.75 1528.25 652.336 -813.639 1042.86 
10435900 5068.19 4147.31 1406.88 235.522 -725.952 763.202 
3242 2
10440000 6594.67 2943.2 1553.27 566.74 -954.11 1109.74 
10435900 5024 3478.4 1384.33 -86.4726 -1309.03 1311.88 
3242.5 2
10440000 6553.87 2547.33 1523.73 -82.2581 -798.118 802.346 
10435900 5406.4 2782.33 1452.87 770.968 -1403.36 1601.19 
3243 2
10440000 6668.4 2077.6 1550.2 231.38 -948.956 976.757 
10435900 5809.67 2308.2 1467.07 814.68 -957.845 1257.45 
3243.5 2
10440000 6941.13 1713.47 1604.87 550.976 -735.623 919.084 
10435900 6174.27 1818.33 1493.07 736.566 -989.63 1233.65 
3244 2
10440000 7092.33 1275.2 1601.87 305.455 -885.387 936.596 
10435900 6445 1360.6 1531.93 546.936 -924.714 1074.35 
3244.5 2
10440000 7352 857.267 1589 524.579 -844.31 994.003 
10435900 6738.4 854.667 1603.4 592.727 -1022.09 1181.52 
3245 2
10440000 7558.25 583.875 1586.69 402.832 -533.968 668.876 
10435900 6959.88 417.5 1613 432.568 -853.841 957.163 
3245.5 2
10440000 7882.8 105.4 1639.6 635.127 -936.35 1131.43 
10435900 7236.53 26.5333 1604 541.406 -765.101 937.283 
3246 2
10440000 8164.4 -252.133 1626.07 568.889 -722.29 919.422 
10435900 7569.27 -472.2 1620.53 672.189 -1007.54 1211.19 
3246.5 2
10440000 8473.93 -681.933 1641.87 625.32 -868.283 1070.02 
10435900 7887.2 -1073.2 1631.13 642.29 -1214.14 1373.56 
3247 2
10440000 8827.8 -1112.4 1644.73 714.882 -869.63 1125.75 
10435900 8171.4 -1516 1640.8 574.141 -894.545 1062.94 
3247.5 2
10440000 9138.47 -1380.07 1634.87 627.609 -540.741 828.429 
10435900 8461.73 -1950.27 1616.13 586.532 -877.306 1055.31 
3248 2
10440000 9414.33 -1791.33 1697.13 557.306 -830.842 1000.44 
10435900 8858.47 -2338.47 1662.67 801.481 -784.242 1121.34 
3248.5 2
10440000 9813.12 -2270.06 1612.19 778.89 -935.018 1216.93 
10435900 9221.19 -2765.06 1638.19 708.439 -833.195 1093.66 
3249 2
10440000 10152.9 -2726.53 1644.8 664.987 -893.289 1113.63 
10435900 9686.27 -3136.67 1650.33 910.135 -727.21 1164.98 
3249.5 2
10440000 10582 -2998 1665 866.801 -548.418 1025.72 
10435900 9975.8 -3537 1620.87 584.916 -808.754 998.103 
3250 2
10440000 10853.5 -3391.8 1604.47 548.552 -795.556 966.343 
10435900 10347.9 -3860.53 1572.07 751.65 -653.603 996.079 
3250.5 2
10440000 11179.9 -3786.07 1577.13 659.394 -796.498 1034.03 
10435900 10691.1 -4278.4 1545.53 693.468 -844.175 1092.49 
3251 2
10440000 11509.8 -4159.53 1614.6 666.397 -754.478 1006.64 
10435900 11117.9 -4644.6 1587.27 862.088 -739.798 1136 
3251.5 2
10440000 11922.9 -4543.69 1613.75 806.909 -750.301 1101.84 
10435900 11431.3 -5043.19 1631.81 612.199 -778.491 990.372 
3252 2
10440000 12405.7 -4927.87 1548.53 944.806 -751.818 1207.43 
10435900 11819 -5491 1574 758.684 -876.345 1159.13 
3252.5 2
10440000 12729.8 -5460.93 1469.47 654.68 -1076.9 1260.29 
10435900 12207.7 -6072.13 1586.47 785.32 -1174.01 1412.45 
3253 2
10440000 13206 -5915.27 1564.07 962.02 -917.845 1329.63 
10435900 12663.8 -6508.2 1842.8 921.347 -880.943 1274.73 
3253.5 2
10440000 13548.3 -6367.53 1620.87 691.448 -913.67 1145.82 
10435900 12968.2 -6868.8 1702.73 614.949 -728.485 953.338 
3254 2
10440000 13934.5 -6726.2 1640.93 780.337 -724.579 1064.87 
10435900 13270 -7275.13 1689.73 609.697 -820.875 1022.53 
3254.5 2
10440000 14289.9 -7085.2 1649.87 717.845 -725.253 1020.44 
10435900 13541 -7670.8 1657.33 547.475 -799.327 968.84 
3255 2
10440000 14641.2 -7548.75 1624.44 686.174 -905.371 1136.02 
10435900 13800.2 -8106 1622.31 506.348 -850 989.388 
3255.5 2
10440000 15169.3 -8198.73 1576.93 1033.42 -1271.98 1638.87 
10435900 14225.9 -8642.07 1615 832.909 -1049.05 1339.5 
3256 2
10440000 15468.8 -8607.2 1526.33 605.118 -825.185 1023.28 
10435900 14564 -9233.2 1610.4 683.098 -1194.21 1375.78 
3256.5 2
10440000 15725.1 -9046.6 1585.73 517.71 -887.677 1027.62 
10435900 14859.8 -9581.4 1724.07 597.576 -703.434 922.993 
3257 2
10440000 15992.4 -9483.4 1649.07 540.067 -882.424 1034.57 
10435900 15090 -9990.4 1660.6 465.051 -826.263 948.147 
3257.5 2
10440000 16206 -9878.53 1730.47 431.515 -798.249 907.418 
10435900 15265.9 -10301.5 1654.4 355.286 -628.418 721.898 
3258 2
10440000 16525.4 -10282.3 1759.53 645.253 -815.623 1040 
10435900 15699.2 -10683.2 1708.4 875.421 -771.178 1166.65 
3258.5 2
10440000 16844.1 -10615.6 1729.94 622.388 -651.09 900.714 
10435900 16081.5 -10975.8 1657.56 746.68 -571.387 940.22 
3259 2
10440000 17575.1 -10918.2 1695.53 1430.54 -592.123 1548.24 
10435900 16487 -11384.7 1645.07 793.542 -800.359 1127.07 
3259.5 2
10440000 18073.7 -11205.1 1637.07 1007.27 -579.663 1162.16 
10435900 16898.5 -11768.5 1639 831.246 -775.354 1136.72 
3260 2
10440000 18483.3 -11474.1 1676.87 825.806 -542.339 987.971 
10435900 17644.9 -12051.7 1558.47 1504.84 -570.833 1609.47 
3260.5 2
10440000 18999.6 -11697.5 1715.2 1043.1 -451.178 1136.49 
10435900 18280.4 -12337.3 1557.93 1283.91 -577.104 1407.64 
3261 2
10440000 19418.7 -11924.7 1715.2 846.599 -459.125 963.081 
10435900 18799.8 -12638.1 1614.93 1049.29 -607.542 1212.49 
3261.5 2
10440000 19897.6 -12165.4 1751.25 935.465 -470.125 1046.95 
10435900 19316.4 -12912.9 1654.94 1009.06 -536.735 1142.93 
3262 2
10440000 20305.9 -12411.3 1746.8 799.038 -481.075 932.681 
10435900 19837.7 -13180.7 1636.6 1020.15 -524.185 1146.94 
3262.5 2
10440000 20693.3 -12659.6 1745.53 782.626 -501.684 929.618 
10435900 20194 -13406.4 1624.8 719.731 -455.892 851.968 
3263 2
10440000 21086.7 -12986.1 1698.67 794.613 -659.529 1032.66 
10435900 20608.7 -13634.5 1625 837.71 -460.741 956.055 
3263.5 2
10440000 21413.3 -13245.5 1712.93 659.798 -524.175 842.67 
10435900 21033.6 -13841.8 1639.13 858.451 -418.855 955.185 
3264 2
10440000 21825.9 -13474.7 1700.47 833.535 -462.896 953.443 
10435900 21455.3 -14072.4 1607 851.987 -465.859 971.033 
3264.5 2
10440000 22360 -13732 1614.93 1079.06 -519.865 1197.76 
10435900 21920.8 -14359.3 1550.53 940.337 -579.529 1104.58 
3265 2
10440000 22884.2 -14087.3 1568.81 1023.8 -693.97 1236.84 
10435900 22382.1 -14617.6 1511.94 901.025 -504.606 1032.7 
3265.5 2
10440000 23471.3 -14376.5 1576.07 1148.88 -565.859 1280.68 
10435900 23033.3 -14961.7 1525.67 1274.25 -673.271 1441.18 
3266 2
10440000 24018.3 -14685.7 1646.2 1105.05 -624.646 1269.38 
10435900 23560 -15247.7 1637.33 1064.11 -577.778 1210.85 
3266.5 2
10440000 24523.3 -15056.1 1651.2 1020.34 -748.418 1265.39 
10435900 24058.6 -15427 1603.53 1007.27 -362.29 1070.44 
3267 2
10440000 25060.1 -15268.8 1672.6 1084.44 -429.63 1166.45 
10435900 24618.6 -15620.9 1558.73 1131.31 -391.65 1197.19 
3267.5 2
10440000 25386.9 -15475.1 1664.27 660.067 -416.7 780.595 
10435900 25013.9 -15900.5 1566.6 798.653 -564.848 978.213 
3268 2
10440000 25841.4 -15661.5 1721.8 918.249 -376.566 992.463 
10435900 25455 -16179.7 1581.93 891.044 -564.175 1054.63 
3268.5 2
10440000 26350 -15912.9 1683.56 993.359 -491.154 1108.15 
10435900 26070.2 -16527.3 1546.38 1201.66 -678.866 1380.16 
3269 2
10440000 26923.9 -16216.1 1634.53 1123.16 -593.338 1270.25 
10435900 26571.7 -16814.5 1599.93 981.376 -562.076 1130.94 
3269.5 2
10440000 27428.2 -16438.9 1654.4 1018.72 -450.101 1113.72 
10435900 27084.3 -17127.7 1667.73 1035.56 -632.727 1213.56 
3270 2
10440000 27838.7 -16700.6 1772.93 829.226 -528.62 983.389 
10435900 27592.5 -17432.6 1700.73 1026.53 -615.892 1197.12 
3270.5 2
10440000 28312.2 -16891.1 1735.4 956.633 -384.916 1031.17 
10435900 28002.7 -17546.5 1671.53 828.822 -230.168 860.188 
3271 2
10440000 28720.2 -17092 1733 824.242 -405.791 918.718 
10435900 28427.1 -17717.1 1648.27 857.374 -344.646 924.051 
3271.5 2
10440000 29171.6 -17166.8 1704.12 881.567 -145.996 893.575 
10435900 28941.8 -17944.3 1628.19 1005.11 -443.709 1098.69 
3272 2
10440000 29618.8 -17317.2 1668 873.511 -293.848 921.611 
10435900 29491.9 -18070.3 1546.2 1074.45 -246.004 1102.25 
3272.5 2
10440000 30027.8 -17412.7 1681.53 826.263 -192.997 848.503 
10435900 30004.5 -18382.3 1473.27 1035.56 -630.438 1212.36 
3273 2
10440000 30501.7 -17626.2 1618.73 957.441 -431.246 1050.08 
10435900 30624.6 -18686.4 1348.8 1252.79 -614.276 1395.29 
3273.5 2
10440000 31019 -17978.7 1489.33 1044.98 -712.054 1264.52 
10435900 31291.5 -19060.1 1285.33 1347.34 -755.017 1544.47 
3274 2
10440000 31573.5 -18155.5 1408.6 1120.13 -357.306 1175.74 
10435900 31586.9 -19292.1 1278.73 596.633 -468.552 758.625 
3274.5 2
10440000 32246 -18415.9 1440.87 1358.65 -525.926 1456.89 
10435900 31999.3 -19485.2 1308.6 833.131 -390.168 919.967 
3275 2
10440000 32918.1 -18701.1 1671 1312.74 -557.023 1426.03 
10435900 32526.2 -19712.9 1369.31 1029.14 -444.8 1121.15 
3275.5 2
10440000 33492.9 -18945.9 1654.6 1124.87 -479.069 1222.64 
10435900 33341.5 -19876.4 1587.6 1595.46 -319.887 1627.21 
3276 2
10440000 34065.1 -19148.9 1685.8 1155.82 -410.101 1226.42 
10435900 33925.1 -19896.1 1654.4 1179.12 -39.8653 1179.8 
3276.5 2
10440000 34611.5 -19383.3 1692.33 1103.97 -473.67 1201.3 
10435900 34402 -19997.8 1659 963.367 -205.387 985.018 
3277 2
10440000 35139.3 -19548.2 1654.07 1066.13 -333.064 1116.94 
10435900 34933.5 -20006.1 1615.27 1073.67 -16.835 1073.8 
3277.5 2
10440000 35666.5 -19742.5 1667.93 1065.05 -392.458 1135.06 
10435900 35461.1 -20220 1549.87 1065.99 -432.054 1150.22 
3278 2
10440000 36353 -19906.4 1667.47 1386.94 -331.178 1425.93 
10435900 36193.9 -20401.8 1546.6 1480.27 -367.273 1525.15 
3278.5 2
10440000 37230.2 -20086 1752.44 1713.38 -350.781 1748.92 
10435900 36861.8 -20580.1 1673.06 1304.58 -348.169 1350.24 
3279 2
10440000 37564.9 -20291.1 1782.67 654.827 -401.435 768.081 
10435900 37267.7 -20730.3 1706.2 794.235 -293.942 846.883 
3279.5 2
10440000 37959.3 -20369.9 1782.53 796.902 -159.057 812.621 
10435900 37816.3 -20909.1 1740.33 1108.28 -361.347 1165.7 
3280 2
10440000 38408.4 -20527.8 1787.07 907.205 -319.057 961.675 
10435900 38256.2 -21027.7 1766.27 888.754 -239.596 920.484 
3280.5 2
10440000 38904.5 -20664.5 1815.13 1002.15 -276.229 1039.53 
10435900 38749.8 -21211.1 1777.8 997.172 -370.505 1063.78 
3281 2
10440000 39327.5 -20794.5 1809.87 854.545 -262.626 893.991 
10435900 39166.6 -21271.9 1817.6 842.02 -122.694 850.912 
3281.5 2
10440000 39795.3 -21003.9 1733.2 941.382 -421.328 1031.37 
10435900 39576.9 -21470.5 1776.53 825.486 -399.732 917.177 
3282 2
10440000 40200.3 -21305.9 1650.5 790.975 -589.852 986.695 
10435900 39912.2 -21752.4 1705.56 654.924 -550.472 855.537 
3282.5 2
10440000 40973.2 -21788.1 1689.67 1512.5 -943.501 1782.65 
10435900 40450.3 -22166.8 1646 1053.12 -811.008 1329.21 
3283 2
10440000 41289.9 -21923.9 1695.2 639.865 -274.478 696.251 
10435900 40891.7 -22479.3 1606.6 891.582 -631.38 1092.5 
3283.5 2
10440000 41580.3 -22068.9 1723.73 586.667 -292.929 655.733 
10435900 41336.4 -22621.3 1619.13 898.451 -286.734 943.096 
3284 2
10440000 41931.9 -22156.4 1722.93 710.168 -176.7 731.821 
10435900 41785.5 -22908.6 1605.13 907.34 -580.471 1077.13 
3284.5 2
10440000 42525.9 -22170.5 1667.8 1200 -28.5522 1200.34 
10435900 42173.6 -23039.1 1611.4 783.973 -263.569 827.093 
3285 2
10440000 43026.2 -22374.8 1589.81 977.189 -398.983 1055.5 
10435900 42755.7 -23170.1 1587.44 1136.89 -255.973 1165.35 
3285.5 2
10440000 43442.2 -22549.5 1569.47 814.114 -341.789 882.951 
10435900 43343.7 -23348.7 1548.8 1150.64 -349.527 1202.56 
3286 2
10440000 43972.1 -22783.9 1578.93 1070.44 -473.535 1170.5 
10435900 43736.5 -23285.9 1725.6 793.535 126.869 803.613 
3286.5 2
10440000 44451.9 -22973.3 1628.33 969.428 -382.626 1042.21 
10435900 44278.6 -23456.1 1821.2 1095.22 -343.838 1147.92 
3287 2
10440000 44877.5 -23113.7 1653.47 859.663 -283.636 905.246 
10435900 44799.1 -23606.8 1790.13 1051.58 -304.377 1094.75 
3287.5 2
10440000 45316.4 -23312.7 1725 886.734 -402.155 973.666 
10435900 45264.5 -23849.5 1763.07 940.067 -490.37 1060.28 
3288 2
10440000 45636.7 -23516.7 1702.27 647.003 -412.121 767.11 
10435900 45568.7 -24148.7 1694.07 614.68 -604.444 862.082 
3288.5 2
10440000 45852.8 -23612.5 1736.19 422.16 -187.044 461.741 
10435900 45855.8 -24525.8 1620.25 560.579 -736.483 925.557 
3289 2
10440000 46079.5 -23628.3 1754.67 443.55 -30.985 444.631 
10435900 46276.9 -24615.3 1617.8 824.234 -175.057 842.618 
3289.5 2
10440000 46357.5 -23649.9 1712.47 561.616 -43.5017 563.298 
10435900 46405.6 -24381.9 1621.4 259.933 471.38 538.298 
3290 2
10440000 46509.8 -23697 1704.8 307.744 -95.2189 322.138 
10435900 46733.7 -24126.7 1634.47 662.761 515.556 839.672 
3290.5 2
10440000 46897.8 -23828.7 1659.6 783.838 -266.128 827.784 
10435900 46852.5 -24407.9 1667.2 240 -567.946 616.573 
3291 2
10440000 47328.1 -24001.9 1623.4 865.862 -348.491 933.361 
10435900 46966.9 -24567.5 1634.53 230.315 -321.127 395.18 
3291.5 1
10440000 47683.2 -24561.5 1623.73 717.306 -1130.51 1338.87 
