# Supplementary material for: Intrinsic group behaviour: Dependence of pedestrian dyad dynamics on principal social and personal features
Source: PLoS One. 2017 Nov 2;12(11):e0187253. doi: 10.1371/journal.pone.0187253 (PMC5667819; doi:10.1371/journal.pone.0187253)
Supplement: S1 Data Set — (ZIP) [file pone.0187253.s001.zip › set/trajectories/traj_2_0508_21.dat]

2 10433202 10435001 0 1 0 0 1 0 1 55 50 60 1679.37 1716.76 1641.98
3212 1
10433202 5494 -1992.22 1700.22 0 0 0 
3212.5 1
10433202 5486.47 -1614.73 1710.13 -19.0236 953.255 953.445 
3213 1
10433202 5432.13 -1150.33 1675.13 -109.764 938.182 944.581 
3213.5 1
10433202 5442.67 -730.2 1682.53 21.2795 848.754 849.021 
3214 1
10433202 5452.62 -462.875 1643.31 19.4499 522.119 522.481 
3214.5 1
10433202 5283.33 -240.4 1607.33 -331.295 435.372 547.088 
3215 1
10433202 5201.4 -111.467 1598 -165.522 260.471 308.614 
3215.5 1
10433202 5213.93 -153.6 1610.2 25.3199 -85.1178 88.804 
3216 1
10433202 5161.73 -146.133 1613.8 -105.455 15.0842 106.528 
3216.5 1
10433202 5165.4 -66.1333 1608.47 7.40741 161.616 161.786 
3217 1
10433202 5126.07 -45 1619.33 -79.4613 42.6936 90.2044 
3217.5 1
10433202 5213.19 -33.1875 1608.94 170.158 23.0713 171.715 
3218 1
10433202 5428.27 -153.533 1571.13 420.899 -235.51 482.308 
3218.5 1
10433202 5685.6 -198.933 1574.87 519.865 -91.7172 527.894 
3219 1
10433202 5997.27 -391.867 1617.33 629.63 -389.764 740.506 
3219.5 1
10433202 6589.27 -663.467 1780.2 1195.96 -548.687 1315.82 
3220 1
10433202 6727.47 -611.133 1693.73 279.192 105.724 298.539 
3220.5 1
10433202 6977.12 -585.875 1676.94 487.614 49.3327 490.103 
3221 1
10433202 7137.67 -555.467 1673 314.172 59.5075 319.758 
3221.5 1
10433202 7187.53 -616 1699 100.741 -122.29 158.441 
3222 1
10433202 7174.27 -726.067 1698 -26.8013 -222.357 223.966 
3222.5 1
10433202 7180.67 -759.8 1680.8 12.9293 -68.1481 69.3638 
3223 1
10433202 7180.67 -895.733 1689.53 0 -274.613 274.613 
3223.5 1
10433202 7154.73 -856.467 1733.8 -52.3906 79.3266 95.0657 
3224 1
10433202 7116.94 -823.875 1698.44 -73.82 63.6556 97.4753 
3224.5 1
10433202 7165.07 -841.933 1709.53 94.1862 -35.3392 100.598 
3225 1
10433202 7128.13 -894.667 1724.2 -74.6128 -106.532 130.062 
3225.5 1
10433202 7178.8 -908.667 1711.93 102.357 -28.2828 106.193 
3226 1
10433202 7264.6 -916.867 1715.27 173.333 -16.5657 174.123 
3226.5 1
10433202 7387.07 -836.533 1692.53 247.407 162.29 295.886 
3227 1
10433202 7394.8 -790.333 1687.67 15.6229 93.3333 94.6318 
3227.5 1
10433202 7256.88 -848.812 1716.25 -269.385 -114.217 292.598 
3228 1
10433202 7186 -876.533 1692.33 -138.699 -54.2482 148.93 
3228.5 1
10433202 7181.8 -956.267 1692.67 -8.48485 -161.077 161.301 
3229 1
10433202 7180.67 -1004.73 1710.73 -2.28956 -97.9125 97.9392 
3229.5 1
10433202 7191.93 -1031.4 1793.93 22.7609 -53.8721 58.483 
3230 1
10433202 7380.6 -1301.47 1707.53 381.145 -545.589 665.537 
3230.5 2
10435001 6210.62 -2485.88 1354.62 0 0 0 
10433202 7824.69 -1606.06 1711.06 867.358 -594.914 1051.78 
3231 2
10435001 6519.07 -2589.47 1419.73 813.83 -273.329 858.504 
10433202 8097.8 -1850.4 1736.6 534.467 -478.156 717.138 
3231.5 2
10435001 7014.13 -2815.67 1370.73 1000.13 -456.97 1099.59 
10433202 8421.6 -2132.67 1730.53 654.141 -570.236 867.796 
3232 2
10435001 7428.73 -3012.4 1342 837.576 -397.441 927.088 
10433202 8861.6 -2567.33 1719.53 888.889 -878.114 1249.48 
3232.5 2
10435001 7973.53 -3268.8 1368.2 1100.61 -517.98 1216.4 
10433202 9117.27 -2977.2 1693.13 516.498 -828.013 975.898 
3233 2
10435001 8387.87 -3546.53 1525.73 837.037 -561.077 1007.69 
10433202 9519.93 -3491.67 1668.53 813.468 -1039.33 1319.82 
3233.5 2
10435001 8807.2 -3878.2 1604.07 847.138 -670.034 1080.09 
10433202 9831.07 -3852.67 1642.67 628.552 -729.293 962.78 
3234 2
10435001 9149.12 -4257.81 1596.56 667.822 -741.431 997.851 
10433202 10162.3 -4247.62 1691.19 646.965 -771.403 1006.79 
3234.5 2
10435001 9471.67 -4633.67 1559.67 631.197 -735.527 969.231 
10433202 10555.9 -4635 1693.27 770.165 -758.072 1080.66 
3235 2
10435001 9825.27 -5014.4 1524.6 714.343 -769.158 1049.71 
10433202 11022.6 -4965 1627.67 942.896 -666.667 1154.77 
3235.5 2
10435001 10169.7 -5368.2 1543.87 695.758 -714.747 997.468 
10433202 11549.3 -5241.67 1585.87 1063.97 -558.923 1201.85 
3236 2
10435001 10640.3 -5635.33 1532.87 950.707 -539.663 1093.2 
10433202 12024.1 -5652.27 1623.13 959.327 -829.495 1268.22 
3236.5 2
10435001 11048.3 -5976.93 1558.4 812.882 -680.478 1060.11 
10433202 12540.6 -5943.33 1567.6 1028.82 -579.814 1180.95 
3237 2
10435001 11535.7 -6285.67 1549.87 980.684 -621.194 1160.87 
10433202 12993.9 -6258.6 1673.27 912.14 -634.339 1111.03 
3237.5 2
10435001 11968.9 -6740.87 1595.4 871.496 -915.895 1264.27 
10433202 13332.8 -6590.8 1667.27 681.824 -668.41 954.807 
3238 2
10435001 12457.3 -7051.73 1627.93 984.677 -626.747 1167.22 
10433202 13707.4 -6903.8 1680.6 755.242 -631.048 984.181 
3238.5 2
10435001 12866.8 -7402.62 1655.88 799.772 -685.335 1053.24 
10433202 13996 -7244.88 1694.25 563.672 -666.162 872.638 
3239 2
10435001 13203 -7757 1674.87 658.023 -693.493 955.996 
10433202 14365.8 -7587.6 1687.2 723.679 -670.695 986.683 
3239.5 2
10435001 13582.5 -8066.07 1616.8 766.599 -624.377 988.697 
10433202 14948.8 -8007.2 1633.27 1177.78 -847.677 1451.11 
3240 2
10435001 13959.9 -8526.47 1599.53 762.424 -930.101 1202.65 
10433202 15303.4 -8421 1735.53 716.364 -835.96 1100.91 
3240.5 2
10435001 14390.7 -8912.07 1595.07 870.303 -778.99 1168.01 
10433202 15661.4 -8780.27 1688.87 723.232 -725.791 1024.62 
3241 2
10435001 14927.1 -9491.67 1611.33 1083.64 -1170.91 1595.4 
10433202 15964.5 -9138.6 1697.13 612.391 -723.906 948.189 
3241.5 2
10435001 15299.2 -9893.5 1667.38 726.921 -784.831 1069.75 
10433202 16310.9 -9560.88 1715.31 676.571 -824.756 1066.76 
3242 2
10435001 15702.3 -10187.8 1665.87 788.682 -575.93 976.583 
10433202 16568.8 -9957.4 1688.27 504.623 -775.978 925.628 
3242.5 2
10435001 16105.2 -10348.9 1687.27 812.366 -324.866 874.915 
10433202 16973.5 -10252.3 1694.67 815.86 -594.624 1009.56 
3243 2
10435001 16457.7 -10746.3 1654.53 712.189 -802.694 1073.09 
10433202 17426 -10651.1 1736.53 914.209 -805.522 1218.46 
3243.5 2
10435001 16918.1 -11097.5 1683.6 929.966 -709.495 1169.71 
10433202 17935.9 -10883 1704.6 1030.17 -468.552 1131.72 
3244 2
10435001 17259 -11448.7 1636.87 688.754 -709.63 988.917 
10433202 18364.9 -11177.5 1733.67 866.667 -594.882 1051.19 
3244.5 2
10435001 17767.4 -11723.9 1647.2 1027.07 -555.96 1167.89 
10433202 18367.5 -11437.7 1755.53 5.11784 -525.657 525.681 
3245 1
10435001 18728.3 -12261.2 1635 1876.78 -1049.32 2150.21 
3245.5 1
10435001 19186.1 -12420.4 1694 895.801 -311.57 948.438 
3246 1
10435001 19547.5 -12570.9 1667.2 730.236 -304.108 791.028 
3246.5 1
10435001 19904.2 -12888.1 1676.4 720.539 -640.673 964.178 
3247 1
10435001 20301.3 -13152.2 1657.4 802.155 -533.603 963.423 
3247.5 1
10435001 20745.5 -13441.7 1640.13 897.508 -584.781 1071.21 
3248 1
10435001 21136.1 -13666.9 1631.73 788.956 -455.084 910.798 
3248.5 1
10435001 21477.6 -13812.8 1642.38 666.984 -284.92 725.291 
3249 1
10435001 22026 -14025.9 1625.73 1073.26 -417.066 1151.45 
3249.5 1
10435001 22538.4 -14332.4 1529.2 1035.15 -619.125 1206.17 
3250 1
10435001 23069.7 -14495.9 1467.33 1073.27 -330.236 1122.92 
3250.5 1
10435001 23676.4 -14680.1 1577.2 1225.72 -372.256 1281 
3251 1
10435001 24161.1 -14844.3 1576.87 979.125 -331.717 1033.79 
3251.5 1
10435001 24626.1 -15041.8 1579.25 908.317 -385.701 986.816 
3252 1
10435001 25038.5 -15255.3 1635 807.061 -417.849 908.816 
3252.5 1
10435001 25529.9 -15360.6 1568.8 992.727 -212.66 1015.25 
3253 1
10435001 26022.8 -15502.1 1601.73 995.69 -285.791 1035.89 
3253.5 1
10435001 26506 -15703.1 1530 976.162 -406.061 1057.25 
3254 1
10435001 27076.5 -15911.7 1562.87 1152.59 -421.414 1227.22 
3254.5 1
10435001 27613.6 -16154.8 1630 1084.98 -491.178 1190.98 
3255 1
10435001 28083.2 -16413.2 1650.62 917.163 -504.785 1046.9 
3255.5 1
10435001 28494.4 -16505.9 1656.87 804.721 -181.376 824.908 
3256 1
10435001 28995.4 -16613.3 1647.53 1012.12 -216.835 1035.09 
3256.5 1
10435001 29406.9 -16768.9 1655.13 831.246 -314.343 888.696 
3257 1
10435001 29922.2 -16895.3 1605.4 1041.08 -255.354 1071.94 
3257.5 1
10435001 30327.1 -16927.8 1582.73 818.047 -65.7239 820.683 
3258 1
10435001 30814.2 -17087.3 1506.07 983.973 -322.155 1035.37 
3258.5 1
10435001 31487.3 -17352.6 1417.44 1314.67 -518.156 1413.1 
3259 1
10435001 32046.7 -17445.9 1461 1094.63 -182.591 1109.75 
3259.5 1
10435001 32667.1 -17793.9 1528 1253.33 -703.165 1437.11 
3260 1
10435001 33294.4 -17825.3 1670.33 1264.78 -63.3065 1266.37 
3260.5 1
10435001 33793.5 -17895.6 1637.13 1008.35 -141.953 1018.29 
3261 1
10435001 34391.3 -17776 1558.87 1207.54 241.616 1231.48 
3261.5 1
10435001 34919.8 -17803.1 1582.31 1032.32 -52.8564 1033.67 
3262 1
10435001 35395.3 -17765.3 1586.2 930.569 73.834 933.494 
3262.5 1
10435001 35903.7 -17810.4 1547.87 1027.07 -91.0438 1031.1 
3263 1
10435001 36347.7 -17857.3 1558 896.97 -94.8148 901.967 
3263.5 1
10435001 36930.7 -17901.1 1509.33 1177.64 -88.4848 1180.96 
3264 1
10435001 37451 -18002.3 1437.53 1051.18 -204.31 1070.85 
3264.5 1
10435001 37925.5 -18171.1 1508.13 958.653 -341.145 1017.54 
3265 1
10435001 38342.7 -18481.7 1519.19 814.754 -606.551 1015.74 
3265.5 1
10435001 38808.4 -18840.5 1491.2 911.375 -702.242 1150.54 
3266 1
10435001 39150 -19298.9 1492.33 690.101 -925.926 1154.81 
3266.5 1
10435001 39463.6 -19599.9 1510.53 633.535 -608.215 878.233 
3267 1
10435001 39753.2 -19984.5 1507.73 585.051 -776.97 972.608 
3267.5 1
10435001 40119.6 -20325.8 1408.2 740.202 -689.428 1011.54 
3268 1
10435001 40606.9 -20623.5 1466.53 984.377 -601.347 1153.52 
3268.5 1
10435001 41153.4 -20916.2 1648.06 1067.52 -571.842 1211.03 
3269 1
10435001 41765.8 -21095.9 1575.27 1198.36 -351.631 1248.88 
3269.5 1
10435001 42060.8 -21210.5 1624.8 595.96 -231.38 639.3 
3270 1
10435001 42526.1 -21278.5 1625.07 939.933 -137.374 949.918 
3270.5 1
10435001 43050.3 -21594.7 1650.87 1059.12 -638.788 1236.85 
3271 1
10435001 43519.8 -21703.7 1591.33 948.418 -220.202 973.645 
3271.5 1
10435001 43959.4 -21768.8 1544.06 858.545 -127.238 867.922 
3272 1
10435001 44275.7 -21737.1 1556.4 617.887 61.8734 620.978 
3272.5 1
10435001 44778.2 -21694.7 1556.53 1015.08 85.6566 1018.69 
3273 1
10435001 45122 -21729.7 1603.93 694.545 -70.7071 698.135 
3273.5 1
10435001 45465.9 -21597.5 1618.8 694.68 267.205 744.298 
3274 1
10435001 45868 -21424.6 1640 812.391 349.226 884.272 
3274.5 1
10435001 46240.6 -21215.8 1660.8 752.727 421.818 862.861 
3275 1
10435001 46558.2 -20927.2 1628.69 620.288 563.696 838.159 
3275.5 1
10435001 46846 -20632 1541.2 563.234 577.666 806.803 
3276 1
10435001 47157.6 -20243.7 1515.4 629.495 784.377 1005.74 
