# Supplementary material for: Intrinsic group behaviour: Dependence of pedestrian dyad dynamics on principal social and personal features
Source: PLoS One. 2017 Nov 2;12(11):e0187253. doi: 10.1371/journal.pone.0187253 (PMC5667819; doi:10.1371/journal.pone.0187253)
Supplement: S1 Data Set — (ZIP) [file pone.0187253.s001.zip › set/trajectories/traj_2_0508_20.dat]

2 10433200 10432900 0 1 0 0 2 0 1 55 50 60 1663.27 1719.24 1607.3
3209 1
10432900 8175.5 1048 1388 0 0 0 
3209.5 1
10432900 8072.33 667.8 1492.4 -368.452 -1357.86 1406.96 
3210 1
10432900 8121.33 -52.5333 1613.07 98.9899 -1455.22 1458.58 
3210.5 1
10432900 8467.73 -669 1649 699.798 -1245.39 1428.53 
3211 1
10432900 8835.56 -1244.31 1671.62 718.416 -1123.66 1333.69 
3211.5 1
10432900 9134.4 -1816 1720.73 584.809 -1118.76 1262.39 
3212 2
10433200 9850.2 -1590.6 1300.7 0 0 0 
10432900 9477.67 -2360 1728.47 693.468 -1098.99 1299.49 
3212.5 2
10433200 10229.3 -1979.13 1317.07 920.065 -943.042 1317.52 
10432900 9815.87 -2964.47 1704.93 683.232 -1221.14 1399.29 
3213 2
10433200 10930.3 -2849.13 1515.47 1416.3 -1757.58 2257.2 
10432900 10205.1 -3542.27 1708.8 786.397 -1167.27 1407.46 
3213.5 2
10433200 11260.9 -3641.33 1563.6 667.879 -1600.4 1734.17 
10432900 10426.3 -3885.67 1734.27 446.869 -693.737 825.205 
3214 2
10433200 11644.4 -3963.31 1532.94 748.91 -628.866 977.925 
10432900 10956.6 -4454.56 1640.5 1035.73 -1111.12 1518.99 
3214.5 2
10433200 11941.5 -4394.2 1529.93 581.523 -843.224 1024.3 
10432900 11332.5 -4949.33 1658.13 735.502 -968.24 1215.92 
3215 2
10433200 12195.8 -4943 1487.13 513.67 -1108.69 1221.9 
10432900 11739 -5415.27 1636.73 821.279 -941.279 1249.2 
3215.5 2
10433200 12563.1 -5604.27 1532.33 741.953 -1335.89 1528.1 
10432900 12142.5 -6014.07 1613.53 815.084 -1209.7 1458.67 
3216 2
10433200 13053.7 -6114.07 1622.07 991.111 -1029.9 1429.33 
10432900 12696.9 -6575.33 1724.73 1120 -1133.87 1593.76 
3216.5 2
10433200 13406.9 -6514.4 1620.33 713.535 -808.754 1078.52 
10432900 13045.1 -7035.6 1709.27 703.434 -929.832 1165.94 
3217 2
10433200 13797.1 -6946 1632.87 788.418 -871.919 1175.52 
10432900 13464.5 -7452.27 1734.53 847.407 -841.751 1194.42 
3217.5 2
10433200 14142.9 -7345.44 1602.25 675.277 -780.151 1031.81 
10432900 13790.2 -7882.12 1694 636.043 -839.567 1053.29 
3218 2
10433200 14546.5 -7780.93 1593.27 789.808 -852.242 1161.94 
10432900 14293.7 -8387.4 1694.6 985.413 -988.796 1395.98 
3218.5 2
10433200 15101.1 -8526.13 1572.13 1120.54 -1505.45 1876.7 
10432900 14606.7 -8981.8 1651 632.323 -1200.81 1357.12 
3219 2
10433200 15463.5 -8992.93 1642.4 731.987 -943.03 1193.78 
10432900 15043.3 -9650.47 1639.4 881.886 -1350.84 1613.23 
3219.5 2
10433200 15866.5 -9447.2 1625.47 814.276 -917.71 1226.88 
10432900 15306.2 -10223 1684.27 531.178 -1156.63 1272.77 
3220 2
10433200 16213.6 -9917.87 1669.2 701.145 -950.842 1181.4 
10432900 15766.7 -10576.3 1692.4 930.37 -713.805 1172.65 
3220.5 2
10433200 16693.1 -10415.8 1643 936.45 -972.428 1350.02 
10432900 16243.1 -10916.2 1698.25 930.452 -663.778 1142.95 
3221 2
10433200 17058.3 -10905.3 1651.13 714.685 -958.089 1195.29 
10432900 16652.1 -11371.3 1716.4 800.277 -890.566 1197.31 
3221.5 2
10433200 17375.5 -11308.4 1640 640.943 -814.276 1036.27 
10432900 17080.5 -11794.2 1712.47 865.455 -854.411 1216.15 
3222 2
10433200 18032.5 -11694.2 1622.73 1327.14 -779.394 1539.07 
10432900 17852.3 -12162.7 1653.47 1559.33 -744.377 1727.89 
3222.5 2
10433200 18780.5 -12063.1 1556.8 1511.25 -745.185 1684.98 
10432900 18559.4 -12536.6 1624.47 1428.42 -755.421 1615.87 
3223 2
10433200 19346.8 -12457.9 1589.13 1143.97 -797.71 1394.64 
10432900 19059.7 -12889.1 1709.2 1010.77 -712.189 1236.48 
3223.5 2
10433200 19766.8 -12741.6 1624.47 848.485 -573.064 1023.88 
10432900 19515.7 -13269 1702 921.212 -767.407 1198.98 
3224 2
10433200 20224.5 -12957.3 1627.06 893.945 -421.313 988.253 
10432900 19887.8 -13664.1 1708.06 726.595 -771.729 1059.96 
3224.5 2
10433200 20745.6 -13235.7 1590.8 1019.77 -544.855 1156.2 
10432900 20363.6 -13946.5 1735.67 931.213 -552.528 1082.8 
3225 2
10433200 21301.7 -13455.5 1556.67 1123.5 -444.04 1208.07 
10432900 20947.3 -14224.5 1727.47 1179.12 -561.616 1306.04 
3225.5 2
10433200 21813.3 -13725.6 1530.27 1033.54 -545.589 1168.7 
10432900 21377.3 -14425.2 1641.47 868.822 -405.522 958.801 
3226 2
10433200 22389.9 -13932.5 1546.47 1164.85 -418.047 1237.59 
10432900 21950.9 -14716.5 1566.2 1158.65 -588.418 1299.5 
3226.5 2
10433200 22930.5 -14221.8 1470.6 1092.12 -584.377 1238.64 
10432900 22588 -15023.1 1551.4 1287.14 -619.529 1428.47 
3227 2
10433200 23580.4 -14452.1 1509.53 1312.86 -465.32 1392.89 
10432900 23269.1 -15183.2 1704.67 1375.89 -323.367 1413.38 
3227.5 2
10433200 24333.6 -14797.4 1538.94 1471.02 -674.422 1618.25 
10432900 23818.2 -15443.6 1696.75 1072.62 -508.521 1187.06 
3228 2
10433200 24795.2 -14874.5 1545.27 903.4 -150.872 915.912 
10432900 24461.7 -15684.7 1693.53 1259.13 -471.959 1344.68 
3228.5 2
10433200 25312.1 -15041.7 1546.4 1044.31 -337.778 1097.58 
10432900 24997.1 -15611.6 1724.13 1081.75 147.744 1091.79 
3229 2
10433200 25855.5 -15206.1 1581.47 1097.64 -332.121 1146.79 
10432900 25600.9 -15877.5 1746.8 1219.66 -537.239 1332.74 
3229.5 2
10433200 26470.2 -15369.5 1478 1241.89 -330.101 1285.01 
10432900 26172.3 -16159.9 1611.87 1154.48 -570.37 1287.69 
3230 2
10433200 27112.2 -15648.7 1500.2 1296.97 -564.04 1414.31 
10432900 26877.6 -16494.9 1628.2 1424.78 -676.902 1577.4 
3230.5 2
10433200 27783.5 -15933.1 1550.56 1311.13 -555.33 1423.89 
10432900 27517.9 -16730.1 1705.06 1250.54 -459.359 1332.24 
3231 2
10433200 28471.7 -16104.4 1649.27 1346.71 -335.298 1387.82 
10432900 28178.4 -16918.9 1791.27 1292.61 -369.357 1344.35 
3231.5 2
10433200 29059.9 -16296.3 1642.8 1188.28 -387.744 1249.94 
10432900 28671.3 -17186.5 1777.4 995.825 -540.606 1133.1 
3232 2
10433200 29586.1 -16485.6 1624.13 1063.03 -382.357 1129.7 
10432900 29166.7 -17357.1 1705 1000.67 -344.646 1058.36 
3232.5 2
10433200 30181.2 -16684.1 1633.87 1202.29 -400.943 1267.38 
10432900 29763.3 -17388 1729.13 1205.39 -62.4916 1207.01 
3233 2
10433200 30775.9 -16909.1 1527.4 1201.35 -454.545 1284.46 
10432900 30375.1 -17577 1676.67 1235.96 -381.818 1293.59 
3233.5 2
10433200 31480.3 -17226.8 1483.4 1423.03 -641.886 1561.1 
10432900 31058.4 -17874.2 1561.73 1380.34 -600.404 1505.26 
3234 2
10433200 32254.6 -17653 1481.81 1512.42 -832.422 1726.37 
10432900 31641.4 -18124.8 1475.56 1138.75 -489.355 1239.44 
3234.5 2
10433200 33233.3 -17670.1 1512.33 1915.15 -33.3986 1915.44 
10432900 32569.5 -18314.8 1529.33 1816.1 -371.918 1853.8 
3235 2
10433200 33764.1 -17743 1528 1072.46 -147.34 1082.53 
10432900 33423.7 -18361.9 1651.4 1725.79 -95.2189 1728.42 
3235.5 2
10433200 34305.2 -17831.8 1573.07 1093.06 -179.394 1107.69 
10432900 33931.1 -18415.9 1671.67 1025.05 -108.956 1030.82 
3236 2
10433200 34806.9 -18007.6 1589.67 1013.6 -355.152 1074.02 
10432900 34573.8 -18532.9 1645 1298.32 -236.498 1319.68 
3236.5 2
10433200 35361.2 -18110.5 1616.73 1104.12 -205.046 1123 
10432900 35113.7 -18698.3 1710.93 1075.43 -329.482 1124.77 
3237 2
10433200 36014.7 -18242.6 1600.8 1314.96 -265.728 1341.54 
10432900 35745.6 -18849.1 1709.13 1271.5 -303.421 1307.2 
3237.5 2
10433200 36595.9 -18345.5 1579 1169.42 -206.975 1187.59 
10432900 36387.6 -18987.1 1650.8 1291.75 -277.532 1321.23 
3238 2
10433200 37230.7 -18363.9 1524.27 1279.7 -37.2312 1280.25 
10432900 37054.2 -19170.3 1633.27 1343.95 -369.489 1393.82 
3238.5 2
10433200 37815.4 -18533.2 1491.94 1142.13 -330.575 1189.01 
10432900 37691.8 -19372.6 1672.19 1245.34 -395.101 1306.51 
3239 2
10433200 38491.1 -18574.9 1497.4 1322.3 -81.5639 1324.81 
10432900 38290.5 -19576.5 1730.8 1171.53 -398.907 1237.59 
3239.5 2
10433200 39008.8 -18614.7 1475.87 1045.79 -80.404 1048.88 
10432900 38976.7 -19837.1 1790.6 1386.4 -526.599 1483.04 
3240 2
10433200 39586.9 -18584.3 1469.93 1167.81 61.4141 1169.43 
10432900 39275.2 -20055.6 1664.2 602.963 -441.347 747.229 
3240.5 2
10433200 40400.8 -18509.2 1460 1644.31 151.65 1651.29 
10432900 39862.9 -20388.3 1638.93 1187.34 -672.189 1364.41 
3241 2
10433200 40854.1 -18441.4 1517.33 915.69 136.97 925.878 
10432900 40389.3 -20437 1609.47 1063.43 -98.3165 1067.97 
3241.5 2
10433200 41487 -18379.8 1558.88 1236.2 120.41 1242.05 
10432900 41093 -20550.2 1501.12 1374.35 -221.069 1392.02 
3242 2
10433200 42060.5 -18460.1 1463 1122.24 -157.306 1133.22 
10432900 41884.7 -20619 1446.67 1549.38 -134.662 1555.22 
3242.5 2
10433200 42414.1 -18467.2 1504.87 712.903 -14.2473 713.046 
10432900 42326.1 -20469.1 1432.13 889.919 302.285 939.858 
3243 2
10433200 42943.3 -18434.1 1567.2 1069.23 66.8013 1071.31 
10432900 43626.7 -20230.4 1664.8 2627.47 482.155 2671.35 
3243.5 2
10433200 43548.6 -18315.6 1567.4 1222.76 239.461 1245.99 
10432900 44377.7 -20023.3 1668.07 1517.17 418.316 1573.78 
3244 2
10433200 44059.2 -18136.1 1568 1031.52 362.694 1093.42 
10432900 44957.5 -19755.5 1680.2 1171.18 541.145 1290.15 
3244.5 1
10432900 45571.1 -19425.6 1685.2 1239.6 666.397 1407.37 
3245 1
10432900 45844.6 -19082.4 1720.44 534.294 670.361 857.236 
