# Supplementary material for: Intrinsic group behaviour: Dependence of pedestrian dyad dynamics on principal social and personal features
Source: PLoS One. 2017 Nov 2;12(11):e0187253. doi: 10.1371/journal.pone.0187253 (PMC5667819; doi:10.1371/journal.pone.0187253)
Supplement: S1 Data Set — (ZIP) [file pone.0187253.s001.zip › set/trajectories/traj_2_0508_18.dat]

2 10402400 10402800 0 1 0 0 2 0 1 40 40 40 1700.37 1709.84 1690.9
3024 1
10402400 41370.6 -21302.7 1607.56 0 0 0 
3024.5 1
10402400 40918.1 -21133.2 1690.56 -1095.47 410.361 1169.81 
3025 1
10402400 40369.9 -20818.6 1664.07 -1072.78 615.631 1236.88 
3025.5 1
10402400 39672.5 -20511.7 1692.2 -1408.89 619.933 1539.25 
3026 1
10402400 39120.2 -20185.9 1705.13 -1115.82 658.316 1295.55 
3026.5 1
10402400 38586.6 -19935.1 1742.27 -1077.98 506.532 1191.06 
3027 1
10402400 38077.6 -19729.2 1764.6 -1028.28 416.027 1109.25 
3027.5 1
10402400 37509.4 -19500.7 1708.88 -1109.69 446.313 1196.08 
3028 1
10402400 36980.6 -19227.5 1645.33 -1034.91 534.679 1164.87 
3028.5 2
10402800 36188.8 -19808.6 1570.92 0 0 0 
10402400 36138.3 -18942.1 1676.07 -1701.55 576.566 1796.58 
3029 2
10402800 35515 -19458.3 1696.13 -1458.37 758.186 1643.69 
10402400 35587.9 -18750.9 1692 -1111.92 386.263 1177.1 
3029.5 2
10402800 34942.3 -19260.5 1644.93 -1156.9 399.731 1224.01 
10402400 35060.1 -18589.9 1689.13 -1066.26 325.253 1114.77 
3030 2
10402800 34405.5 -19083.8 1655.6 -1084.44 356.902 1141.67 
10402400 34473.5 -18421.1 1712.13 -1185.19 341.01 1233.27 
3030.5 2
10402800 33826.6 -18891.1 1668.8 -1169.56 389.36 1232.67 
10402400 33903.3 -18222.7 1675.13 -1151.92 400.808 1219.66 
3031 2
10402800 33169.1 -18671.2 1635.94 -1284.25 429.451 1354.15 
10402400 33254.2 -18095.2 1655.56 -1267.73 248.983 1291.95 
3031.5 2
10402800 32482.2 -18524.9 1639.8 -1344.15 286.342 1374.31 
10402400 32587.9 -17892.7 1669.27 -1303.82 396.323 1362.73 
3032 2
10402800 31734 -18269.8 1447.87 -1511.52 515.286 1596.93 
10402400 31943.7 -17650.1 1631.93 -1301.41 490.101 1390.64 
3032.5 2
10402800 31152.7 -18045.1 1382.93 -1174.28 454.007 1258.99 
10402400 31354.5 -17381.5 2012.13 -1190.44 542.492 1308.22 
3033 2
10402800 30522.3 -17730.3 1459.27 -1273.54 635.825 1423.43 
10402400 30681.3 -17104.5 1897.67 -1359.87 559.731 1470.56 
3033.5 2
10402800 29920.6 -17410.5 1589.13 -1215.62 646.195 1376.7 
10402400 30069.1 -16765.8 1724.67 -1236.9 684.175 1413.51 
3034 2
10402800 29336.6 -17210.8 1682.62 -1140.58 390.072 1205.43 
10402400 29472.8 -16574.2 1724.44 -1164.56 374.121 1223.18 
3034.5 2
10402800 28719.1 -17015.1 1687.8 -1208.53 382.811 1267.71 
10402400 28915.7 -16332 1719 -1090.3 474.07 1188.91 
3035 2
10402800 28146.5 -16828.3 1691.4 -1156.63 377.508 1216.68 
10402400 28318.1 -16202.7 1728.53 -1207.14 261.279 1235.09 
3035.5 2
10402800 27623.1 -16607.4 1766.33 -1057.51 446.195 1147.79 
10402400 27808.1 -16062.3 1717.93 -1030.3 283.636 1068.63 
3036 2
10402800 27142.1 -16504.8 1666 -971.717 207.273 993.577 
10402400 27203.5 -15880.7 1710 -1221.55 366.734 1275.41 
3036.5 2
10402800 26390.9 -16212 1654.73 -1517.44 591.515 1628.66 
10402400 26620 -15586.3 1669.6 -1178.72 594.747 1320.27 
3037 2
10402800 25750.7 -16044.5 1661.67 -1293.47 338.451 1337.01 
10402400 25946.7 -15398.9 1636.13 -1360.13 378.586 1411.84 
3037.5 2
10402800 25160.3 -15716.2 1691 -1153.04 641.17 1319.31 
10402400 25296.4 -15109.2 1680.12 -1270.11 565.91 1390.48 
3038 2
10402800 24584.9 -15512.3 1671.73 -1125.99 398.932 1194.57 
10402400 24794.1 -14867.7 1666.87 -983.113 472.513 1090.77 
3038.5 2
10402800 24050.8 -15292.9 1639.67 -1079.06 443.232 1166.54 
10402400 24268.7 -14563.1 1653.6 -1061.41 615.354 1226.89 
3039 2
10402800 23515.7 -15050.5 1622.4 -1081.08 489.697 1186.82 
10402400 23701.3 -14322.7 1638.73 -1146.26 485.791 1244.95 
3039.5 2
10402800 22926.2 -14800.7 1669.13 -1190.84 504.646 1293.36 
10402400 23111.6 -14056.7 1580.27 -1191.25 537.239 1306.79 
3040 2
10402800 22299.9 -14472 1589.93 -1265.32 664.108 1429.01 
10402400 22519.3 -13711.3 1624.47 -1196.63 697.778 1385.22 
3040.5 2
10402800 21680.5 -14081.9 1664.33 -1251.31 788.148 1478.84 
10402400 22015.3 -13356.7 1684.47 -1018.18 716.364 1244.94 
3041 2
10402800 21149.7 -13720.9 1698.31 -1036.68 705.062 1253.72 
10402400 21459.8 -13044.9 1730.88 -1084.99 608.976 1244.21 
3041.5 2
10402800 20706.1 -13375.6 1738.93 -868.012 675.685 1100 
10402400 21044.7 -12779.5 1733.6 -812.296 519.512 964.219 
3042 2
10402800 20280.3 -12970.8 1698.8 -860.202 817.778 1186.89 
10402400 20609.4 -12401 1707.8 -879.327 764.579 1165.25 
3042.5 2
10402800 19935.2 -12716.9 1742.2 -697.239 512.862 865.546 
10402400 20236.8 -12121.8 1738.87 -752.727 564.04 940.606 
3043 2
10402800 19546.2 -12376.4 1707.87 -784.274 686.559 1042.33 
10402400 19877.4 -11782.6 1708.73 -724.597 683.871 996.353 
3043.5 2
10402800 19130.5 -12047.9 1665.87 -839.731 663.704 1070.35 
10402400 19490.6 -11537.8 1681.27 -781.414 494.545 924.761 
3044 2
10402800 18731.9 -11716.1 1632.81 -778.507 648.055 1012.94 
10402400 19119 -11167.5 1656.25 -725.781 723.242 1024.62 
3044.5 2
10402800 18054.1 -11223.7 1629.47 -1326.43 963.462 1639.41 
10402400 18705.1 -10836.3 1669.6 -810.046 648.206 1037.47 
3045 2
10402800 17470.7 -10712.3 1710.93 -1178.59 1033.13 1567.3 
10402400 18094.4 -10391.3 1648.67 -1233.67 898.855 1526.4 
3045.5 2
10402800 17029.9 -10423.3 1699.67 -890.505 583.973 1064.91 
10402400 17387.6 -9927.47 1679.73 -1427.88 937.104 1707.92 
3046 2
10402800 16661.9 -10067 1690.53 -743.569 719.731 1034.85 
10402400 16956.3 -9617.73 1710.6 -871.38 625.724 1072.77 
3046.5 2
10402800 16295 -9695.87 1726.07 -741.145 749.764 1054.25 
10402400 16596.5 -9255.6 1690.73 -726.734 731.582 1031.19 
3047 2
10402800 15905.4 -9411.13 1719.2 -787.071 575.219 974.863 
10402400 16122.9 -8868.93 1693.87 -956.902 781.145 1235.25 
3047.5 2
10402800 15462.8 -9071.38 1678.75 -864.551 663.59 1089.86 
10402400 15769.6 -8476.31 1674.19 -689.925 766.838 1031.52 
3048 2
10402800 15034.4 -8571.73 1672.27 -836.621 975.863 1285.4 
10402400 15372.1 -7998.8 1624.8 -776.481 932.642 1213.57 
3048.5 2
10402800 14545.7 -7962.47 1705.4 -987.34 1230.84 1577.91 
10402400 14979.3 -7424.93 1609.6 -793.401 1159.33 1404.82 
3049 2
10402800 14139.9 -7370.13 1672.2 -819.798 1196.63 1450.52 
10402400 14460.6 -6820.4 1664.13 -1047.95 1221.28 1609.26 
3049.5 2
10402800 13768.9 -6997.67 1707.8 -749.495 752.458 1062.04 
10402400 14100.3 -6460.2 1681 -727.946 727.677 1029.28 
3050 2
10402800 13368.7 -6624.8 1670.27 -808.485 753.266 1105.01 
10402400 13724.4 -6118.93 1692.87 -759.327 689.428 1025.62 
3050.5 2
10402800 13028 -6216.53 1701.07 -688.215 824.781 1074.2 
10402400 13330.7 -5682.33 1632.53 -795.421 882.02 1187.71 
3051 2
10402800 12486.2 -5817.5 1600.19 -1058.23 779.362 1314.25 
10402400 12819.5 -5274.06 1601.25 -998.372 797.404 1277.73 
3051.5 2
10402800 11996.6 -5334.93 1543.6 -958.097 944.357 1345.27 
10402400 12366.5 -4687.33 1557.67 -886.562 1148.2 1450.64 
3052 2
10402800 11553.4 -4814.87 1655.93 -895.354 1050.64 1380.4 
10402400 11928.6 -4183.33 1647.53 -884.579 1018.18 1348.77 
3052.5 2
10402800 11187.4 -4384.93 1619 -739.394 868.552 1140.65 
10402400 11507.5 -3697.8 1599.73 -850.64 980.875 1298.35 
3053 2
10402800 10727.6 -3969.73 1655.53 -928.889 838.788 1251.56 
10402400 11232.8 -3293.67 1629.87 -555.017 816.431 987.22 
3053.5 2
10402800 10350.1 -3447.07 1676.4 -762.694 1055.89 1302.54 
10402400 10894.3 -2987.73 1635.07 -683.771 618.047 921.697 
3054 2
10402800 10091.2 -2975.12 1622.06 -505.501 921.761 1051.27 
10402400 10503.9 -2559.75 1665.69 -762.614 835.905 1131.51 
3054.5 2
10402800 9834.47 -2537.93 1622.47 -502.511 855.561 992.221 
10402400 10149.3 -2081.73 1671.67 -693.819 935.453 1164.67 
3055 2
10402800 9481.2 -2082.93 1588.73 -713.67 919.192 1163.72 
10402400 9890.2 -1702.6 1623.4 -523.502 765.926 927.737 
3055.5 2
10402800 9077.13 -1558.47 1714.87 -814.651 1057.39 1334.82 
10402400 9570.53 -1208.33 1640 -644.489 996.505 1186.76 
3056 2
10402800 8739 -1108.6 1635.4 -681.72 906.989 1134.62 
10402400 9245.33 -677.4 1573.4 -655.645 1070.43 1255.27 
3056.5 2
10402800 8396.6 -554.467 1605.53 -691.717 1119.46 1315.93 
10402400 8955.47 -80.4 1546 -585.589 1206.06 1340.71 
3057 2
10402800 8100.67 -28.0667 1515.6 -597.845 1063.43 1219.96 
10402400 8729.8 484.733 1475.13 -455.892 1141.68 1229.34 
3057.5 2
10402800 7896.31 460.125 1509.69 -399.129 953.499 1033.67 
10402400 8575.12 1010.25 1477.19 -302.1 1026.4 1069.93 
3058 2
10402800 7769.33 1035.4 1489.93 -248.492 1125.78 1152.88 
10402400 8394.4 1548.47 1395.47 -353.669 1053.26 1111.05 
3058.5 2
10402800 7715.87 1645.2 1418.67 -108.013 1231.92 1236.65 
10402400 8246.4 2168.87 1321.67 -298.99 1253.33 1288.5 
3059 2
10402800 7560.67 2211 1356.53 -313.535 1143.03 1185.25 
10402400 8172.13 2769.87 1295.2 -150.034 1214.14 1223.38 
3059.5 2
10402800 7478.8 2769.4 1330.4 -165.387 1128.08 1140.14 
10402400 8017 3219.2 1294.33 -313.401 907.744 960.323 
3060 2
10402800 7208.13 3266.33 1334 -546.801 1003.91 1143.16 
10402400 7697.47 3488.87 1296.93 -645.522 544.781 844.68 
3060.5 2
10402800 6841.13 3804.67 1379.4 -741.414 1087.54 1316.22 
10402400 7310.6 3918 1298 -781.549 866.936 1167.22 
3061 2
10402800 6646.31 4330.75 1426.62 -380.509 1027.51 1095.7 
10402400 7107.62 4396.5 1305.19 -396.436 934.57 1015.18 
3061.5 2
10402800 6420.4 4920.47 1485.27 -442.099 1154.04 1235.83 
10402400 6811.67 5223.6 1356.53 -579.175 1618.59 1719.09 
3062 2
10402800 6373.13 5334.13 1573.73 -95.4882 835.69 841.128 
10402400 6641.73 5762.53 1437.2 -343.3 1088.75 1141.6 
3062.5 1
10402400 6278.73 6080.47 1486.2 -733.333 642.29 974.84 
