# Supplementary material for: Intrinsic group behaviour: Dependence of pedestrian dyad dynamics on principal social and personal features
Source: PLoS One. 2017 Nov 2;12(11):e0187253. doi: 10.1371/journal.pone.0187253 (PMC5667819; doi:10.1371/journal.pone.0187253)
Supplement: S1 Data Set — (ZIP) [file pone.0187253.s001.zip › set/trajectories/traj_2_0508_17.dat]

2 10395300 10395301 0 0 1 0 1 1 0 60 60 60 1657.64 1664.4 1650.87
2993 1
10395300 44618.8 -18805.5 1450 0 0 0 
2993.5 2
10395301 45228.7 -20532 1619.45 0 0 0 
10395300 44443.4 -18809.7 1511.27 -560.224 -13.312 560.382 
2994 2
10395301 44753.9 -20789.6 1591.07 -1106.9 -600.466 1259.28 
10395300 44199 -19253.7 1584.13 -493.737 -896.97 1023.88 
2994.5 2
10395301 44203.4 -20970.4 1575.56 -1075.18 -353.076 1131.67 
10395300 44019.3 -19641.2 1711.38 -350.952 -756.999 834.395 
2995 2
10395301 43703.7 -21092.5 1606.2 -977.903 -238.927 1006.67 
10395300 43532.9 -19933.9 1737.27 -951.818 -572.766 1110.86 
2995.5 2
10395301 43228.6 -21003.1 1610.87 -959.731 180.606 976.576 
10395300 43231.9 -20226.7 1771.07 -608.215 -591.38 848.326 
2996 2
10395301 42728.1 -21175.3 1664.73 -1011.18 -347.879 1069.35 
10395300 42871 -20322.4 1682.2 -729.024 -193.401 754.241 
2996.5 2
10395301 42240 -21285.5 1665.6 -985.993 -222.761 1010.84 
10395300 42485.9 -20585.6 1649.73 -777.912 -531.717 942.269 
2997 2
10395301 41866.4 -21271.5 1667.87 -754.747 28.4175 755.282 
10395300 42123.1 -20689 1687.73 -732.929 -208.889 762.115 
2997.5 2
10395301 41357.9 -21509.4 1628.4 -1027.34 -480.673 1134.23 
10395300 41838.5 -20915.9 1690.87 -574.949 -458.451 735.353 
2998 2
10395301 40966.8 -21643.3 1608.44 -763.9 -261.548 807.434 
10395300 41568.2 -21199.9 1684.62 -528.019 -554.696 765.827 
2998.5 2
10395301 40605.3 -21542.6 1610 -707.404 197.089 734.346 
10395300 41234.4 -21622.1 1670.8 -653.205 -826.084 1053.13 
2999 2
10395301 40277 -21354.5 1605.8 -663.165 380.067 764.355 
10395300 40825.9 -22005.1 1697.27 -825.32 -773.872 1131.38 
2999.5 2
10395301 39897.6 -21181.9 1575.73 -766.465 348.687 842.051 
10395300 40395.8 -22260.9 1685.13 -868.822 -516.768 1010.89 
3000 2
10395301 39684.7 -21231.1 1558.53 -430.034 -99.5286 441.401 
10395300 40137.9 -22511.8 1670.47 -520.943 -506.801 726.794 
3000.5 2
10395301 39422.4 -21554.9 1616.8 -529.966 -654.007 841.777 
10395300 39817.2 -22722 1652.67 -647.946 -424.646 774.699 
3001 2
10395301 39261.9 -21855.8 1698.88 -313.525 -587.663 666.067 
10395300 39585.8 -22919.6 1643.25 -451.929 -385.986 594.327 
3001.5 2
10395301 39205.6 -22198.1 1653.4 -109.912 -668.717 677.69 
10395300 39368.5 -23107.2 1617.67 -424.373 -366.357 560.634 
3002 2
10395301 39138.4 -22459.4 1624.13 -135.758 -527.811 544.991 
10395300 39341.5 -23014.6 1605.27 -54.6801 187.071 194.898 
3002.5 2
10395301 39041.1 -22514.7 1574.13 -196.633 -111.65 226.12 
10395300 39351.6 -23055.5 1595.53 20.4714 -82.6936 85.1898 
3003 2
10395301 39074.9 -22611.9 1544.73 68.4175 -196.498 208.069 
10395300 39372.5 -23071.8 1590.33 42.1549 -32.862 53.4504 
3003.5 2
10395301 38941.2 -22697.9 1570.53 -270.168 -173.603 321.137 
10395300 39431.3 -22916.9 1581.93 118.923 312.997 334.828 
3004 2
10395301 38894.7 -22676.4 1607 -93.8721 43.367 103.405 
10395300 39438.3 -22885.8 1574.93 14.0067 62.7609 64.3049 
3004.5 2
10395301 38888.2 -22748.4 1622.44 -12.7848 -140.698 141.278 
10395300 39381 -22806.2 1572.31 -111.849 155.371 191.443 
3005 2
10395301 38832.3 -22495.4 1616.67 -109.304 495.181 507.101 
10395300 39361 -22693.5 1572.87 -39.1389 220.711 224.154 
3005.5 2
10395301 38879.9 -22647.4 1662.73 96.1616 -307.071 321.776 
10395300 39393.3 -22737.5 1565 65.3199 -88.8889 110.308 
3006 2
10395301 38896.2 -22654.2 1678.8 32.862 -13.7374 35.6177 
10395300 39398.8 -22845.3 1557.2 11.0438 -217.778 218.058 
3006.5 2
10395301 38929.9 -22628.9 1610.87 68.0135 51.1785 85.118 
10395300 39471.1 -22860.9 1549.4 145.993 -31.6498 149.385 
3007 2
10395301 38887.3 -22652.3 1651.2 -86.0606 -47.4074 98.2542 
10395300 39602.3 -22918.1 1551.07 265.051 -115.556 289.145 
3007.5 2
10395301 38905.8 -22696.3 1689.53 37.4411 -88.7542 96.3283 
10395300 39652.8 -22998.3 1533.93 102.088 -161.886 191.386 
3008 2
10395301 38995.2 -22642.8 1637.88 174.707 104.403 203.525 
10395300 39732.1 -23039.5 1530.75 154.81 -80.5339 174.504 
3008.5 2
10395301 38986 -22619.5 1587.27 -18.1018 45.6866 49.142 
10395300 39615.5 -22887.5 1527.87 -228.041 297.391 374.759 
3009 2
10395301 38971.9 -22637.8 1640.6 -28.4175 -37.037 46.6829 
10395300 39526.8 -22862.2 1523.6 -179.259 51.1785 186.422 
3009.5 2
10395301 39044.3 -22695.3 1633.07 146.263 -116.094 186.737 
10395300 39510.7 -23021.9 1534.2 -32.4579 -322.559 324.188 
3010 2
10395301 39126 -22771.1 1665.87 164.983 -153.131 225.097 
10395300 39637.9 -23087.6 1536.87 256.835 -132.795 289.134 
3010.5 2
10395301 39190.4 -22686.4 1648.8 130.101 171.044 214.901 
10395300 39751.3 -23162.1 1535.33 229.091 -150.572 274.144 
3011 2
10395301 39165.1 -22566.8 1581.81 -49.4873 233.569 238.754 
10395300 39699.8 -23191.8 1535 -100.618 -57.8451 116.061 
3011.5 2
10395301 39107.7 -22479.4 1637.33 -112.19 171.062 204.57 
10395300 39717.5 -23093.9 1535 34.801 191.553 194.688 
3012 2
10395301 39099.5 -22492.1 1636.2 -16.7003 -25.5892 30.5567 
10395300 39740.7 -23019.2 1535 46.734 150.842 157.915 
3012.5 2
10395301 39172.7 -22479.2 1611.13 148.013 25.9933 150.279 
10395300 39680.9 -23025.8 1535 -120.808 -13.3333 121.542 
3013 2
10395301 39221.9 -22439.1 1617.93 99.3939 81.0774 128.268 
10395300 39661 -23122.9 1535 -40.1347 -196.229 200.291 
3013.5 2
10395301 39273.7 -22266.2 1620.2 104.646 349.226 364.567 
10395300 39617.6 -23129 1534.93 -87.6768 -12.2559 88.5292 
3014 2
10395301 39231.1 -22341.9 1611.13 -86.1953 -152.862 175.489 
10395300 39356.1 -23143.4 1534 -528.215 -29.0909 529.016 
3014.5 2
10395301 38951.9 -22122.4 1621.19 -545.296 428.695 693.633 
10395300 38598.6 -22745.6 1624.19 -1479.63 777.026 1671.25 
3015 2
10395301 38717.7 -21978.3 1660.87 -458.333 282.012 538.145 
10395300 38183.6 -22176.3 1728.4 -812.06 1113.95 1378.52 
3015.5 2
10395301 38281 -22098.6 1659.53 -882.155 -243.098 915.038 
10395300 37869 -21766.4 1726.6 -635.556 828.148 1043.92 
3016 2
10395301 37551.9 -21807.4 1680.27 -1473 588.283 1586.13 
10395300 37638.1 -21086.9 1741.6 -466.397 1372.79 1449.86 
3016.5 2
10395301 36933.7 -21467.9 1679.47 -1248.89 685.791 1424.79 
10395300 37290.5 -20760.5 1729.47 -702.357 659.259 963.29 
3017 2
10395301 36518.7 -21144.2 1671.27 -838.249 654.007 1063.2 
10395300 36766 -20426.6 1719.2 -1059.53 674.613 1256.07 
3017.5 2
10395301 36126.8 -20929.4 1616.44 -765.47 419.58 872.922 
10395300 36246.6 -20317.9 1642 -1014.4 212.354 1036.39 
3018 2
10395301 35273.2 -20750.6 1617.93 -1670.47 349.853 1706.72 
10395300 35521.2 -20084 1603.07 -1419.62 457.681 1491.57 
3018.5 2
10395301 34620.8 -20471.3 1669.4 -1317.98 564.31 1433.71 
10395300 34967.4 -19886.9 1642.93 -1118.79 398.249 1187.56 
3019 2
10395301 34158.3 -20245.9 1693.27 -934.276 455.219 1039.28 
10395300 34527.2 -19696.5 1643.93 -889.293 384.512 968.861 
3019.5 2
10395301 33704.2 -20043.8 1669.93 -917.441 408.35 1004.22 
10395300 33957.1 -19512.3 1646.4 -1151.65 372.256 1210.32 
3020 2
10395301 33191.2 -19889.7 1645.33 -1036.36 311.246 1082.09 
10395300 33439.7 -19351.1 1625.53 -1045.25 325.657 1094.81 
3020.5 2
10395301 32756.3 -19715.9 1663.07 -878.653 351.246 946.258 
10395300 32951.9 -19108.4 1646.33 -985.455 490.236 1100.66 
3021 2
10395301 32320.5 -19539.1 1677.88 -851.107 345.321 918.493 
10395300 32373.6 -18940.4 1600 -1129.51 328.052 1176.18 
3021.5 2
10395301 31611 -19275 1575.33 -1388.45 516.756 1481.5 
10395300 31641.3 -18757.4 1431.47 -1433.19 358.195 1477.27 
3022 2
10395301 30932 -19032.9 1374.67 -1371.72 489.024 1456.28 
10395300 31060.7 -18517.3 1316.07 -1172.93 484.983 1269.24 
3022.5 2
10395301 30261.9 -18817.1 1237.53 -1353.8 436.094 1422.31 
10395300 30362.5 -18246.7 1343.67 -1410.37 546.667 1512.61 
3023 2
10395301 29677.5 -18552.2 1336.2 -1180.47 535.084 1296.08 
10395300 29831.5 -17967.1 1458.33 -1072.86 564.983 1212.53 
3023.5 2
10395301 29166.5 -18374.7 1506.8 -1032.32 358.653 1092.85 
10395300 29251.9 -17721.3 1575.47 -1170.77 496.566 1271.73 
3024 2
10395301 28641.3 -18236.9 1575.73 -1061.14 278.384 1097.05 
10395300 28715.7 -17571.5 1606.67 -1083.23 302.626 1124.71 
3024.5 2
10395301 28016.2 -18131.2 1634.62 -1220.86 206.283 1238.16 
10395300 28139.6 -17504.1 1623.25 -1125.21 131.649 1132.89 
3025 2
10395301 27507.3 -17935.4 1628 -995.801 383.268 1067.01 
10395300 27558.8 -17364.3 1599.4 -1136.64 273.443 1169.07 
3025.5 2
10395301 26800.3 -17922.1 1661.53 -1428.28 26.936 1428.54 
10395300 27144.5 -17260.7 1618.8 -836.902 209.428 862.708 
3026 2
10395301 26333.3 -17765.5 1631.87 -943.569 316.364 995.193 
10395300 26559.4 -17101.6 1597.27 -1182.09 321.347 1224.99 
3026.5 2
10395301 25771.4 -17583 1619.6 -1135.08 368.62 1193.44 
10395300 26000.2 -16930.1 1572.8 -1129.7 346.532 1181.65 
3027 2
10395301 25206.4 -17385.8 1580.4 -1141.41 398.384 1208.94 
10395300 25517.5 -16663.9 1582.27 -975.084 537.643 1113.49 
3027.5 2
10395301 24615.4 -17139.4 1577.12 -1154.35 481.299 1250.66 
10395300 24980.4 -16379.4 1619.94 -1049.02 555.778 1187.15 
3028 2
10395301 24059.1 -16812.7 1620.67 -1088.54 639.351 1262.41 
10395300 24485.7 -16123.3 1603.4 -968.24 501.06 1090.21 
3028.5 2
10395301 23677.7 -16497 1657.6 -770.505 637.71 1000.18 
10395300 24026.3 -15918.7 1625.13 -927.946 413.333 1015.84 
3029 2
10395301 23249.3 -16211.8 1626.13 -865.589 576.162 1039.81 
10395300 23617.9 -15718.8 1605 -825.185 403.906 918.733 
3029.5 2
10395301 22768.1 -16021.1 1604.27 -971.987 385.185 1045.53 
10395300 23157.7 -15493.5 1582.67 -929.697 455.219 1035.16 
3030 2
10395301 22223 -15954.1 1591.87 -1101.28 135.488 1109.58 
10395300 22628.5 -15233.4 1583.33 -1069.09 525.387 1191.21 
3030.5 2
10395301 21764.5 -15738.6 1457.33 -926.33 435.286 1023.5 
10395300 22119.3 -15098.1 1492.73 -1028.69 273.266 1064.36 
3031 2
10395301 21304.6 -15491.1 1480.38 -898.25 483.35 1020.04 
10395300 21499.4 -14780.2 1526.25 -1210.73 620.866 1360.64 
3031.5 2
10395301 20752 -15202.3 1549.33 -1081.34 565.15 1220.12 
10395300 21075.5 -14452.6 1581.07 -829.566 641.194 1048.48 
3032 2
10395301 20266 -14882.9 1576.33 -981.818 645.387 1174.94 
10395300 20626.3 -14254.1 1601.73 -907.475 401.077 992.156 
3032.5 2
10395301 19867.5 -14627.3 1643.07 -805.118 516.229 956.403 
10395300 20195.8 -14046.3 1597.73 -869.63 419.798 965.653 
3033 2
10395301 19429.9 -14310.7 1637.27 -883.906 639.731 1091.12 
10395300 19771.5 -13828.7 1627.47 -857.239 439.596 963.381 
3033.5 2
10395301 19002.2 -14016.5 1612.33 -864.108 594.343 1048.77 
10395300 19409.3 -13506.7 1623.8 -731.717 650.37 978.975 
3034 2
10395301 18543.4 -13664.1 1619.38 -896.143 688.289 1129.96 
10395300 19075.2 -13196.9 1626.12 -652.498 605.192 889.95 
3034.5 2
10395301 18201 -13282.4 1584.07 -670.01 746.893 1003.38 
10395300 18631.9 -12807.4 1618.6 -867.425 762.182 1154.71 
3035 2
10395301 17748.6 -12989.9 1546.13 -913.939 590.842 1088.29 
10395300 18161.6 -12489 1581.73 -950.168 643.232 1147.42 
3035.5 2
10395301 17253.6 -12703.7 1460.47 -1000 578.182 1155.12 
10395300 17687.2 -12120.4 1511.2 -958.384 744.646 1213.67 
3036 2
10395301 16778.7 -12386.3 1409.47 -959.327 641.212 1153.89 
10395300 16989.1 -11776.1 1573.8 -1410.24 695.488 1572.41 
3036.5 2
10395301 16366.1 -12087.8 1452.8 -833.67 603.098 1028.95 
10395300 16421.6 -11459.1 1610.53 -1146.53 640.539 1313.33 
3037 2
10395301 15778.1 -11729.5 1596.4 -1187.88 723.771 1391.01 
10395300 16146 -11280.6 1674.07 -556.768 360.539 663.309 
3037.5 2
10395301 15332.9 -11281.4 1686.81 -869.393 875.187 1233.61 
10395300 15797.2 -10982.7 1687.81 -681.152 581.86 895.84 
3038 2
10395301 14954.7 -10939.5 1754.6 -740.256 669.219 997.914 
10395300 15488.7 -10521.3 1656.6 -603.881 902.846 1086.19 
3038.5 2
10395301 14686.3 -10660.6 1710 -542.222 563.367 781.913 
10395300 15205.1 -10293.3 1691.47 -572.929 460.606 735.123 
3039 2
10395301 14314.9 -10277.5 1704.53 -750.168 774.007 1077.89 
10395300 14947.4 -9918.67 1644.47 -520.539 756.902 918.619 
3039.5 2
10395301 13962.5 -9808.13 1709.07 -711.919 948.148 1185.67 
10395300 14582.1 -9509.8 1641 -738.047 825.993 1107.69 
3040 2
10395301 13601.5 -9360.67 1726.27 -729.293 903.973 1161.48 
10395300 14159.2 -8940.6 1620.73 -854.276 1149.9 1432.5 
3040.5 2
10395301 13135.6 -8706.2 1667.73 -941.279 1322.15 1622.99 
10395300 13658.3 -8341.6 1578.87 -1011.99 1210.1 1577.49 
3041 2
10395301 12891.3 -8323.88 1636.81 -477.124 746.729 886.144 
10395300 13380.2 -7961.44 1591.38 -543.123 742.505 919.944 
3041.5 2
10395301 12630.7 -7942.73 1734.87 -510.07 745.874 903.604 
10395300 13069.3 -7641 1651.6 -608.325 627.079 873.664 
3042 2
10395301 12233.5 -7644.4 1686.53 -802.29 602.694 1003.45 
10395300 12688.5 -7351.8 1675.47 -769.428 584.242 966.105 
3042.5 2
10395301 11757.2 -7252.07 1624.8 -962.29 792.593 1246.68 
10395300 12275.7 -7076.2 1645.67 -833.939 556.768 1002.72 
3043 2
10395301 11209.1 -6933.07 1674.87 -1105.11 643.145 1278.63 
10395300 11796.5 -6784.87 1637.73 -965.995 587.366 1130.55 
3043.5 2
10395301 10615 -6598.4 1613.73 -1200.13 676.094 1377.47 
10395300 11232.5 -6419.2 1584.27 -1139.53 738.721 1358.03 
3044 2
10395301 10238.5 -6168.25 1585.88 -735.352 840.137 1116.5 
10395300 10792.3 -5986.19 1526 -859.676 845.728 1205.94 
3044.5 2
10395301 9873.53 -5804.27 1599.73 -714.22 712.296 1008.7 
10395300 10367.4 -5608.6 1488.53 -831.531 738.919 1112.41 
3045 2
10395301 9590.4 -5467.27 1628.53 -571.987 680.808 889.195 
10395300 10012.7 -5197.27 1554.8 -716.498 830.976 1097.22 
3045.5 2
10395301 9229.73 -4963.33 1621.33 -728.62 1018.05 1251.92 
10395300 9709.33 -4807.27 1552.4 -612.929 787.879 998.216 
3046 2
10395301 8871.2 -4614.07 1517.4 -724.31 705.589 1011.18 
10395300 9345.4 -4409.2 1606.93 -735.219 804.175 1089.61 
3046.5 2
10395301 8506.67 -4191.87 1465.93 -736.431 852.929 1126.86 
10395300 9029.47 -3881 1684.73 -638.249 1067.07 1243.38 
3047 2
10395301 8108 -3764.73 1494.47 -805.387 862.896 1180.35 
10395300 8704.2 -3427.53 1630.8 -657.104 916.094 1127.39 
3047.5 2
10395301 7721.38 -3387 1581.38 -755.127 737.76 1055.7 
10395300 8409 -2977.88 1607.94 -576.562 878.239 1050.58 
3048 2
10395301 7348.67 -2935 1568.13 -727.946 882.812 1144.23 
10395300 8046.4 -2537.2 1582.2 -708.203 860.693 1114.61 
3048.5 2
10395301 7005.73 -2458 1600.73 -692.795 963.636 1186.83 
10395300 7694.53 -2045.2 1593.93 -710.842 993.939 1221.97 
3049 2
10395301 6641.6 -2019.8 1597.67 -735.623 885.253 1151.01 
10395300 7244.33 -1695.33 1594.2 -909.495 706.801 1151.85 
3049.5 2
10395301 6212.67 -1664.6 1673 -866.532 717.576 1125.07 
10395300 6807.8 -1272.73 1590.13 -881.886 853.737 1227.43 
3050 2
10395301 5892.47 -1221.6 1672.2 -646.869 894.949 1104.25 
10395300 6381.2 -859.133 1580.93 -861.818 835.556 1200.37 
3050.5 2
10395301 5551.73 -832.667 1651.07 -688.35 785.724 1044.6 
10395300 6032.2 -434.733 1593.53 -705.051 857.374 1110.04 
3051 2
10395301 5201 -445 1643.62 -685.026 757.161 1021.06 
10395300 5625.56 -61.6875 1582.81 -794.214 728.605 1077.79 
3051.5 2
10395301 4769.27 -67.1333 1600.53 -844.879 739.465 1122.78 
10395300 5231.2 371.867 1518.27 -771.747 848.443 1146.93 
3052 2
10395301 4376.2 223.667 1536.6 -794.074 587.475 987.765 
10395300 5048.6 684.8 1473.73 -368.889 632.189 731.944 
3052.5 2
10395301 4031.07 653.467 1531.47 -697.239 868.283 1113.58 
10395300 4582.13 1164.6 1522.47 -942.357 969.293 1351.87 
3053 2
10395301 3594.6 1093.8 1516.2 -881.751 889.562 1252.52 
10395300 4132.87 1530.27 1518.13 -907.609 738.721 1170.24 
3053.5 2
10395301 3172.6 1672 1556.93 -852.525 1168.08 1446.1 
10395300 3651.53 1988.4 1461.33 -972.391 925.522 1342.44 
3054 2
10395301 2686.69 2150.31 1604.19 -949.048 934.204 1331.7 
10395300 3277.5 2386.12 1537.38 -730.534 776.807 1066.35 
3054.5 2
10395301 2301.07 2497.4 1647.6 -754.64 679.232 1015.3 
10395300 2944.6 2710.6 1586.4 -651.468 634.98 909.731 
3055 2
10395301 1962.33 2840.73 1680.13 -684.31 693.603 974.353 
10395300 2723.87 3042.6 1587 -445.926 670.707 805.418 
3055.5 2
10395301 1689.53 3134.47 1704.8 -550 592.204 808.212 
10395300 2406.8 3407.8 1610.6 -639.247 736.29 975.07 
3056 2
10395301 1390.8 3455.33 1715.2 -602.285 646.909 883.877 
10395300 2147.67 3764.6 1617.53 -522.446 719.355 889.056 
3056.5 2
10395301 1064.87 3839.07 1659.27 -658.451 775.219 1017.11 
10395300 1852.6 4077.4 1618.6 -596.094 631.919 868.706 
3057 2
10395301 716.933 4350.33 1624.07 -702.896 1032.86 1249.35 
10395300 1471.93 4380.4 1648.07 -769.024 612.121 982.899 
3057.5 2
10395301 375.062 4926.62 1726.38 -667.716 1125.57 1308.72 
10395300 1138.31 4656.25 1591.06 -651.603 538.77 845.494 
3058 2
10395301 243.067 5461.27 1714.53 -258.309 1046.27 1077.68 
10395300 799.933 4741.47 1587.6 -662.19 166.765 682.866 
3058.5 2
10395301 29.6667 5917.13 1696.93 -431.111 920.943 1016.85 
10395300 401.067 4689 1673.8 -805.791 -105.993 812.732 
3059 2
10395301 -253.267 6166.27 1716.8 -571.582 503.3 761.589 
10395300 29.4 4696.4 1731.93 -750.842 14.9495 750.991 
3059.5 2
10395301 -547.333 6166.53 1713.67 -594.074 0.538721 594.074 
10395300 -210.6 4721.8 1721.07 -484.848 51.3131 487.556 
3060 2
10395301 -940.467 5917.93 1704.87 -794.209 -502.222 939.678 
10395300 -468.8 4861 1660.73 -521.616 281.212 592.591 
3060.5 2
10395301 -1309.73 5814.13 1689.67 -745.993 -209.697 774.906 
10395300 -751.867 5007.13 1689.87 -571.852 295.219 643.559 
3061 2
10395301 -1630.25 5749.06 1707.38 -626.009 -127.091 638.78 
10395300 -1044.12 4982.94 1638.06 -570.817 -47.2575 572.77 
3061.5 2
10395301 -1966 5862 1691.73 -657.045 221.013 693.221 
10395300 -1438.4 4981.93 1604.07 -771.575 -1.9651 771.578 
3062 2
10395301 -2304.4 6019.27 1588.73 -683.636 317.71 753.856 
10395300 -1857.73 4974.2 1590.07 -847.138 -15.6229 847.282 
3062.5 2
10395301 -2563.87 5845.53 1560.93 -524.175 -350.976 630.828 
10395300 -2151.33 4918.8 1625 -593.131 -111.919 603.598 
3063 2
10395301 -2897 5625.53 1620.87 -672.997 -444.444 806.508 
10395300 -2539.8 4724.4 1587.93 -784.781 -392.727 877.563 
3063.5 2
10395301 -3342.13 5427.4 1607.4 -899.259 -400.269 984.318 
10395300 -2907.47 4520.6 1650.67 -742.761 -411.717 849.238 
3064 2
10395301 -3744.07 5224.87 1610.8 -811.987 -409.158 909.248 
10395300 -3560.93 4227.2 1780.8 -1320.13 -592.727 1447.09 
3064.5 2
10395301 -4170.06 5059 1585.31 -832.023 -323.958 892.867 
10395300 -3970.81 4116.88 1798.94 -800.545 -215.479 829.038 
3065 2
10395301 -4746 4875.53 1381.07 -1124.88 -358.333 1180.57 
10395300 -4261.07 3929.93 1700.8 -566.903 -365.12 674.308 
3065.5 2
10395301 -5214.47 4733.87 1224 -944.489 -285.618 986.731 
10395300 -4641.33 3624.47 1653 -766.667 -615.86 983.393 
3066 2
10395301 -5743.47 4530 1300.6 -1068.69 -411.852 1145.3 
10395300 -5101.93 3382.07 1270.4 -930.505 -489.697 1051.5 
3066.5 2
10395301 -6264.27 4181.27 1384.2 -1052.12 -704.512 1266.21 
10395300 -5579.87 3138.33 1293.93 -965.522 -492.391 1083.83 
3067 2
10395301 -6759.8 3875 1337.6 -1001.08 -618.721 1176.85 
10395300 -6021.27 2798.2 1384.73 -891.717 -687.138 1125.75 
3067.5 2
10395301 -7318.47 3493.07 1466 -1128.62 -771.582 1367.16 
10395300 -6408.07 2488 1481.73 -781.414 -626.667 1001.66 
3068 2
10395301 -7729.38 3152.81 1367.94 -802.555 -664.559 1041.99 
10395300 -6788.44 2172.69 1428.88 -742.912 -615.845 964.978 
3068.5 2
10395301 -8351.93 2717.87 1497.2 -1218.31 -851.166 1486.19 
10395300 -7173.53 1788.47 1395.8 -753.612 -751.9 1064.56 
3069 2
10395301 -8718.6 2314 1474.47 -740.741 -815.892 1101.99 
10395300 -7619.6 1464 1403.53 -901.145 -655.488 1114.33 
3069.5 2
10395301 -9132.27 1949.27 1441.47 -835.69 -736.835 1114.14 
10395300 -7969.27 1047.8 1397.13 -706.397 -840.808 1098.16 
3070 2
10395301 -9612.33 1599.2 1536.13 -969.832 -707.205 1200.3 
10395300 -8367.4 663.267 1430.33 -804.31 -776.835 1118.21 
3070.5 2
10395301 -9925.93 1207.53 1523.53 -633.535 -791.246 1013.63 
10395300 -8765 339.733 1486.8 -803.232 -653.603 1035.56 
3071 2
10395301 -10245.8 716.062 1488.88 -624.764 -959.904 1145.31 
10395300 -9123.12 -5.3125 1438 -699.463 -673.918 971.295 
3071.5 2
10395301 -10558.3 306.133 1602.13 -611.587 -802.21 1008.75 
10395300 -9598.47 -363.8 1498.73 -930.219 -701.541 1165.1 
3072 2
10395301 -10851.6 -173.8 1575.87 -592.458 -969.562 1136.25 
10395300 -9954.4 -750.2 1506.07 -719.057 -780.606 1061.31 
3072.5 2
10395301 -11146.9 -583.267 1585.53 -596.498 -827.205 1019.84 
10395300 -10286.7 -1109.67 1486.73 -671.246 -726.195 988.904 
3073 2
10395301 -11432.3 -1024.73 1607.13 -576.7 -891.852 1062.07 
10395300 -10600.4 -1516.73 1535.93 -633.805 -822.357 1038.26 
3073.5 2
10395301 -11817.1 -1419.27 1612.87 -777.374 -797.037 1113.36 
10395300 -10912.1 -1928.67 1565.13 -629.63 -832.189 1043.54 
3074 2
10395301 -12241.5 -1792.47 1606.93 -857.374 -753.939 1141.72 
10395300 -11262.4 -2309 1566.47 -707.744 -768.35 1044.64 
3074.5 2
10395301 -12642.5 -2196.38 1602.06 -783.138 -788.883 1111.59 
10395300 -11566.6 -2736.94 1537.88 -594.189 -835.815 1025.5 
3075 2
10395301 -13010.3 -2625.8 1597 -719.7 -840.362 1106.43 
10395300 -11913.7 -3101.33 1547.8 -679.142 -713.103 984.759 
3075.5 2
10395301 -13405.5 -3060.87 1623.67 -798.519 -878.923 1187.49 
10395300 -12291.7 -3480.07 1602.2 -763.636 -765.118 1080.99 
3076 2
10395301 -13740.7 -3391.07 1662.4 -677.037 -667.071 950.454 
10395300 -12596.3 -3792.87 1565.8 -615.488 -631.919 882.127 
3076.5 2
10395301 -13919.8 -3496.4 1687.07 -361.886 -212.795 419.813 
10395300 -12882.7 -4028.8 1565.93 -578.451 -476.633 749.523 
3077 2
10395301 -14040.1 -3595.67 1709.07 -242.963 -200.539 315.035 
10395300 -13145.1 -4353.93 1583.73 -530.101 -656.835 844.061 
3077.5 2
10395301 -14357 -3888.2 1717 -638.978 -589.785 869.563 
10395300 -13090.8 -4378.33 1584 109.409 -49.1935 119.959 
