# Supplementary material for: Intrinsic group behaviour: Dependence of pedestrian dyad dynamics on principal social and personal features
Source: PLoS One. 2017 Nov 2;12(11):e0187253. doi: 10.1371/journal.pone.0187253 (PMC5667819; doi:10.1371/journal.pone.0187253)
Supplement: S1 Data Set — (ZIP) [file pone.0187253.s001.zip › set/trajectories/traj_2_0508_15.dat]

2 10380101 10374900 0 0 0 1 0 1 0 70 70 70 1565.08 1603.4 1526.76
2869 1
10374900 46585.3 -23852.2 1658.33 0 0 0 
2869.5 1
10374900 46377 -23796.1 1657.73 -602.119 161.946 623.518 
2870 1
10374900 46134.9 -23649.4 1613 -489.024 296.431 571.853 
2870.5 1
10374900 45712.7 -23687.1 1638 -853.064 -76.229 856.463 
2871 1
10374900 45229.9 -23839.1 1606.27 -975.219 -307.071 1022.42 
2871.5 1
10374900 44960.9 -23156.1 1545.12 -525.382 1334 1433.73 
2872 1
10374900 44535.5 -22922.5 1498.8 -832.493 457.127 949.742 
2872.5 1
10374900 44094.5 -22911.1 1484.07 -891.044 23.165 891.345 
2873 1
10374900 43422.8 -23279.5 1519.07 -1356.9 -744.377 1547.67 
2873.5 1
10374900 42537.3 -23254.9 1492.13 -1788.82 49.8317 1789.52 
2874 1
10374900 42011.5 -23069.3 1543.93 -1062.22 374.815 1126.41 
2874.5 1
10374900 41669 -23001.8 1535.94 -669.01 131.999 681.908 
2875 1
10374900 41248.1 -22897.3 1533.4 -823.614 204.468 848.615 
2875.5 1
10374900 40792.6 -22668.9 1547.73 -918.414 460.349 1027.33 
2876 1
10374900 40327.2 -22561.5 1578.87 -940.202 216.97 964.912 
2876.5 1
10374900 39855.4 -22148.1 1587.6 -953.131 835.152 1267.26 
2877 1
10374900 39487.7 -21948.9 1606.07 -742.761 402.559 844.836 
2877.5 1
10374900 38992.9 -21847.5 1645 -999.731 204.714 1020.47 
2878 1
10374900 38554.7 -21655.1 1672.75 -855.819 375.798 934.692 
2878.5 1
10374900 38132.4 -21501.5 1726.33 -826.394 300.571 879.358 
2879 1
10374900 37670.7 -21330.2 1673.47 -932.66 346.128 994.816 
2879.5 1
10374900 37226.5 -21175.9 1593.73 -897.374 311.65 949.95 
2880 1
10374900 36767.1 -20953.5 1640.27 -928.081 449.428 1031.17 
2880.5 1
10374900 36428 -20844.3 1638.73 -685.118 220.471 719.718 
2881 2
10380101 35626 -19960.9 988.25 0 0 0 
10374900 35958.7 -20710.4 1534.13 -948.013 270.572 985.87 
2881.5 2
10380101 35210.2 -19863.1 972.812 -1050.03 247.001 1078.69 
10374900 35218.6 -20522.4 1504.31 -1445.65 367.236 1491.56 
2882 2
10380101 34666.3 -19892.3 1049.13 -1064.29 -57.151 1065.83 
10374900 34623 -20414.5 1596.2 -1165.48 211.04 1184.44 
2882.5 2
10380101 34764.4 -19873.3 1470.8 198.114 38.2492 201.773 
10374900 34155.1 -20275.1 1579.93 -945.32 281.751 986.414 
2883 2
10380101 34235.5 -19499 1515 -1068.42 756.229 1308.97 
10374900 33700.7 -20081.3 1596.47 -917.98 391.515 997.983 
2883.5 2
10380101 33660.7 -19371.4 1464.87 -1161.21 257.778 1189.48 
10374900 33237.9 -19873.4 1636.27 -934.815 419.933 1024.8 
2884 2
10380101 33151.3 -19153.3 1506.73 -1029.09 440.673 1119.47 
10374900 32921.9 -19698.2 1626.47 -638.384 353.939 729.936 
2884.5 2
10380101 32691.7 -19096.6 1510.88 -897.746 110.628 904.536 
10374900 32358 -19600 1551.31 -1101.43 191.797 1118.01 
2885 2
10380101 32117 -18904.8 1452.67 -1124.63 375.391 1185.63 
10374900 31691.1 -19310.3 1387.87 -1305.15 566.993 1422.99 
2885.5 2
10380101 31525.7 -18617.7 1261.33 -1194.48 580.067 1327.88 
10374900 31114.7 -19100.9 1216.87 -1164.31 422.896 1238.73 
2886 2
10380101 31072.5 -18425.5 1157.07 -915.69 388.283 994.612 
10374900 30779.5 -18921.7 1149.2 -677.172 362.155 767.931 
2886.5 2
10380101 30535.7 -18204.4 1154.33 -1084.44 446.599 1172.8 
10374900 30310.2 -18709.1 1199.87 -948.148 429.36 1040.83 
2887 2
10380101 30078.9 -18047.9 1246.6 -922.828 316.094 975.463 
10374900 29664.5 -18369.5 1332.13 -1304.51 686.195 1473.98 
2887.5 2
10380101 29447.3 -17731.7 1371.27 -1275.82 638.788 1426.81 
10374900 29291.8 -18218 1392.47 -752.862 305.993 812.67 
2888 2
10380101 28959.1 -17620.5 1437.19 -953.532 217.253 977.968 
10374900 28664.3 -18067.7 1466.75 -1225.56 293.579 1260.23 
2888.5 2
10380101 28627.7 -17551.8 1498.67 -648.646 134.442 662.433 
10374900 28195.9 -18070.1 1529.73 -916.593 -4.78637 916.606 
2889 2
10380101 28196.1 -17530.7 1561.87 -871.919 42.5589 872.957 
10374900 27756.7 -17971.6 1555.8 -887.407 199.057 909.459 
2889.5 2
10380101 27762.7 -17481.9 1502.6 -875.556 98.7205 881.103 
10374900 27452.6 -17875.6 1614.47 -614.276 193.939 644.164 
2890 2
10380101 27326.7 -17350.3 1507.07 -880.808 265.724 920.017 
10374900 26988.9 -17748.2 1653.73 -936.7 257.374 971.416 
2890.5 2
10380101 27044 -17403.6 1556.27 -571.044 -107.609 581.094 
10374900 26538.7 -17635.1 1588.33 -909.495 228.552 937.772 
2891 2
10380101 26450.3 -17194.8 1501.53 -1199.33 421.818 1271.34 
10374900 26099.4 -17621.2 1518.33 -887.542 28.0135 887.984 
2891.5 2
10380101 25898.6 -17037.8 1400.81 -1077.68 306.738 1120.48 
10374900 25569.9 -17508.8 1569.38 -1034.11 219.629 1057.17 
2892 2
10380101 25492.4 -16893.7 1395.6 -794.839 281.833 843.326 
10374900 25119.8 -17288.9 1480.73 -880.895 430.3 980.375 
2892.5 2
10380101 25062.9 -16714 1431.73 -867.744 363.098 940.649 
10374900 24691.7 -17082.3 1451.4 -864.781 417.374 960.233 
2893 2
10380101 24653.9 -16502.9 1457.13 -826.128 426.397 929.678 
10374900 24236.2 -16833.2 1442.73 -920.269 503.165 1048.84 
2893.5 2
10380101 24276.8 -16401.1 1432.2 -761.886 205.657 789.154 
10374900 23844.7 -16735.3 1488.27 -790.976 197.71 815.312 
2894 2
10380101 23780.7 -16155.7 1488.13 -1002.29 495.892 1118.25 
10374900 23444.7 -16576.7 1539.27 -808.081 320.404 869.283 
2894.5 2
10380101 23389.1 -15967.5 1534.44 -764.852 367.513 848.566 
10374900 22994.4 -16277 1593.75 -879.354 585.417 1056.4 
2895 2
10380101 22959.9 -15787.9 1494.87 -839.783 351.402 910.34 
10374900 22568.7 -16173.8 1540.4 -833.211 201.957 857.337 
2895.5 2
10380101 22589.5 -15522.7 1537.33 -748.418 535.892 920.494 
10374900 22289.3 -15960.7 1513.53 -564.444 430.572 709.923 
2896 2
10380101 22226.9 -15299.9 1469.2 -732.391 450.101 859.643 
10374900 21927.2 -15849.3 1431 -731.448 225.051 765.287 
2896.5 2
10380101 21734.5 -15277.6 1372.6 -994.747 44.9832 995.764 
10374900 21400.5 -15766.5 1325.73 -1063.97 167.273 1077.04 
2897 2
10380101 21231.4 -15104.9 1344.13 -1016.43 348.956 1074.66 
10374900 20913.7 -15576.1 1331.67 -983.569 384.512 1056.06 
2897.5 2
10380101 20809.9 -14873.3 1348.4 -851.448 467.879 971.532 
10374900 20436.7 -15372 1420.93 -963.502 412.391 1048.05 
2898 2
10380101 20110.5 -14637.9 1388.38 -1366.08 459.749 1441.37 
10374900 20057.2 -15165.6 1401.25 -741.3 403.198 843.857 
2898.5 2
10380101 19908.7 -14594.8 1447.53 -394.977 84.2955 403.872 
10374900 19509.2 -14925.1 1428.07 -1072.38 470.638 1171.11 
2899 2
10380101 19686.5 -14396.6 1475.73 -448.889 400.404 601.519 
10374900 19288.3 -14705 1406.27 -446.195 444.579 629.874 
2899.5 2
10380101 19463.4 -14180.3 1417 -450.64 437.037 627.756 
10374900 19121.9 -14570.6 1423.6 -336.296 271.515 432.222 
2900 2
10380101 19084.2 -13893.6 1445.6 -766.061 579.125 960.33 
10374900 18711.6 -14243 1432 -828.822 661.818 1060.64 
2900.5 2
10380101 18611.2 -13517.7 1484.53 -953.629 757.93 1218.14 
10374900 18179.5 -13802.1 1447.33 -1072.85 888.978 1393.3 
2901 2
10380101 18169.7 -13140.7 1450.6 -891.852 761.481 1172.71 
10374900 17731.9 -13418.9 1417 -904.242 774.141 1190.36 
2901.5 2
10380101 17829.1 -12809.9 1398.12 -665.251 646.208 927.439 
10374900 17362.5 -13104.5 1317.12 -721.419 613.997 947.332 
2902 2
10380101 17447.2 -12468.5 1344.87 -747.407 667.988 1002.41 
10374900 16987.5 -12754.5 1337.53 -733.92 684.866 1003.83 
2902.5 2
10380101 17124.1 -12190.2 1298.33 -652.66 562.29 861.472 
10374900 16584.2 -12347.7 1346.4 -814.68 821.818 1157.19 
2903 2
10380101 16759.8 -11729.4 1357.13 -736.027 930.909 1186.73 
10374900 16024.3 -11989.1 1501.13 -1131.04 724.444 1343.16 
2903.5 2
10380101 16173.5 -11307.2 1546.8 -1184.51 852.929 1459.64 
10374900 15609.2 -11525.9 1564.67 -838.653 935.892 1256.68 
2904 2
10380101 15910.3 -10983.7 1561.87 -531.582 653.468 842.378 
10374900 15433.9 -11220.6 1591.13 -354.209 616.7 711.184 
2904.5 2
10380101 15605.8 -10757.3 1563.87 -613.978 456.586 765.141 
10374900 15061.9 -10914.3 1685.33 -749.866 617.608 971.462 
2905 2
10380101 15282.7 -10475.2 1531.44 -629.849 549.862 836.097 
10374900 14748.4 -10510 1651 -611.225 788.044 997.301 
2905.5 2
10380101 14956.1 -10122.3 1562.67 -639.049 690.517 940.849 
10374900 14435.9 -9974.13 1743.47 -611.432 1048.66 1213.9 
2906 2
10380101 14740.5 -9575.8 1743.33 -435.556 1104.11 1186.91 
10374900 14223 -9662.6 1699.73 -430.168 629.36 762.325 
2906.5 2
10380101 14403.5 -9145.87 1785.93 -680.943 868.552 1103.66 
10374900 13898.1 -9133.8 1618.8 -656.296 1068.28 1253.78 
2907 2
10380101 14142.9 -8625.4 1678.73 -526.33 1051.45 1175.83 
10374900 13635.3 -8553.27 1591.67 -530.909 1172.79 1287.37 
2907.5 2
10380101 13780.7 -8225.07 1597.07 -731.717 808.754 1090.64 
10374900 13243.4 -8318.47 1604.27 -791.785 474.343 922.998 
2908 2
10380101 13470.4 -7882.44 1553.38 -606.169 669.198 902.921 
10374900 13006.2 -8095.06 1584.88 -463.184 436.336 636.34 
2908.5 2
10380101 13251.3 -7555.87 1526.67 -428.783 639.082 769.598 
10374900 12827.3 -7794.6 1658.73 -350.261 587.989 684.408 
2909 2
10380101 12919.1 -7389.33 1563.73 -670.976 336.431 750.597 
10374900 12405.5 -7394.2 1625.93 -852.121 808.889 1174.91 
2909.5 2
10380101 12633.5 -7141.93 1584.07 -577.104 499.798 763.444 
10374900 12136.3 -7060 1614.67 -543.838 675.152 866.943 
2910 2
10380101 12241.9 -6789.53 1500.8 -790.976 711.919 1064.18 
10374900 11663.1 -6795.93 1693.4 -955.96 533.468 1094.74 
2910.5 2
10380101 11826.6 -6397.73 1441.27 -839.057 791.515 1153.48 
10374900 11300 -6563.8 1771 -733.468 468.956 870.572 
2911 2
10380101 11451.8 -6084.4 1395.87 -757.172 632.997 986.911 
10374900 10937.7 -6189.13 1591.13 -731.987 756.902 1052.95 
2911.5 2
10380101 11113.1 -5588.25 1465.19 -661.475 969.043 1173.28 
10374900 10616.6 -5765.75 1501.56 -627.035 826.921 1037.77 
2912 2
10380101 10862.9 -5160 1451.8 -489.612 838.063 970.602 
10374900 10358.7 -5381.27 1510 -504.68 752.414 905.996 
2912.5 2
10380101 10624.4 -4704.6 1430.2 -481.886 920 1038.56 
10374900 10182.4 -4993.33 1528.8 -356.229 783.704 860.866 
2913 2
10380101 10355.1 -4281.27 1446.2 -543.973 855.219 1013.56 
10374900 9943.07 -4512.2 1508.67 -483.502 971.987 1085.6 
2913.5 2
10380101 10153.5 -4038 1494.07 -407.407 491.448 638.359 
10374900 9693.6 -4255 1562.67 -503.973 519.596 723.857 
2914 2
10380101 10016.7 -3472.67 1467 -276.364 1142.09 1175.05 
10374900 9556 -3730.8 1574.2 -277.98 1058.99 1094.87 
2914.5 2
10380101 9845.94 -3181.06 1492.25 -333.455 569.539 659.975 
10374900 9328.25 -3296 1573.44 -444.824 849.219 958.666 
2915 2
10380101 9702.4 -2727.2 1522.73 -280.895 888.185 931.544 
10374900 9088.07 -2849.33 1599.07 -470.026 874.103 992.462 
2915.5 2
10380101 9476.13 -2409.47 1489.53 -457.104 641.886 788.011 
10374900 8950 -2436.4 1596.07 -278.923 834.209 879.603 
2916 2
10380101 9308.73 -1944.27 1433.2 -338.182 939.798 998.793 
10374900 8728.67 -1964 1585.13 -447.138 954.343 1053.9 
2916.5 2
10380101 9172.33 -1500.87 1405.73 -275.556 895.758 937.183 
10374900 8597.93 -1532.33 1589.33 -264.108 872.054 911.17 
2917 2
10380101 8981.87 -1137.13 1422.27 -384.781 734.815 829.463 
10374900 8389 -1102.93 1597.4 -422.088 867.475 964.713 
2917.5 2
10380101 8945.2 -707.667 1411.93 -74.0741 867.609 870.766 
10374900 8186.67 -552 1541.4 -408.754 1113 1185.68 
2918 2
10380101 8809.31 -194.688 1385.06 -265.405 1001.91 1036.47 
10374900 8123.19 -235.312 1521.75 -123.983 618.53 630.834 
2918.5 2
10380101 8619.6 328.333 1330.4 -371.257 1023.52 1088.78 
10374900 7936.73 261.533 1523.87 -364.881 972.301 1038.51 
2919 2
10380101 8539.2 741.067 1281.2 -162.424 833.805 849.477 
10374900 7878.33 636.4 1518.67 -117.98 757.306 766.441 
2919.5 2
10380101 8519.33 1229.13 1253.67 -40.1347 985.993 986.81 
10374900 7819.13 1085.67 1522.33 -119.596 907.609 915.455 
2920 2
10380101 8356 1675.13 1201.87 -329.966 901.01 959.53 
10374900 7760.33 1590.33 1408.53 -118.788 1019.53 1026.43 
2920.5 2
10380101 8264.93 2109.4 1159.4 -183.973 877.306 896.389 
10374900 7688.47 2058.27 1312.27 -145.185 945.32 956.404 
2921 2
10380101 8294.73 2689.33 1136.53 60.202 1171.58 1173.13 
10374900 7578.67 2559.47 1229.07 -221.818 1012.53 1036.54 
2921.5 2
10380101 8178.12 3137.81 1135.19 -227.751 875.936 905.06 
10374900 7424.06 2941.69 1213.56 -301.961 746.525 805.283 
2922 2
10380101 7982.07 3465 1136 -383.676 640.289 746.443 
10374900 7225.2 3364.87 1215.93 -389.163 828.139 915.021 
2922.5 1
10374900 7002.87 3891.73 1335.07 -449.158 1064.38 1155.27 
2923 1
10374900 6816.27 4320.13 1480 -376.97 865.455 943.99 
2923.5 1
10374900 6562.6 4922.27 1560.6 -512.458 1216.43 1319.97 
2924 1
10374900 6546.13 5442.73 1581.13 -33.266 1051.45 1051.97 
2924.5 1
10374900 6598.69 5915.62 1580.88 102.645 923.617 929.303 
2925 1
10374900 6357.53 6650.6 1579 -471.926 1438.31 1513.75 
