# Supplementary material for: Intrinsic group behaviour: Dependence of pedestrian dyad dynamics on principal social and personal features
Source: PLoS One. 2017 Nov 2;12(11):e0187253. doi: 10.1371/journal.pone.0187253 (PMC5667819; doi:10.1371/journal.pone.0187253)
Supplement: S1 Data Set — (ZIP) [file pone.0187253.s001.zip › set/trajectories/traj_2_0508_12.dat]

2 10361400 10361700 0 0 0 0 1 1 0 55 50 60 1630.3 1648.15 1612.46
2774.5 1
10361400 39868.7 -21252.9 1622.07 0 0 0 
2775 1
10361400 39659.7 -20921.8 1643.38 -408.293 646.712 764.813 
2775.5 1
10361400 39333.3 -20644.4 1712.33 -638.658 542.759 838.136 
2776 1
10361400 38860.7 -20502.9 1731 -954.882 285.926 996.772 
2776.5 1
10361400 38484.6 -20338.1 1748.07 -759.731 332.795 829.423 
2777 2
10361700 37788.1 -21216.8 1358.93 0 0 0 
10361400 38096.1 -20271.3 1728.87 -784.781 134.949 796.299 
2777.5 2
10361700 37353.6 -20928.8 1572.4 -908.936 602.481 1090.48 
10361400 37634.7 -20139.3 1684.2 -932.121 266.667 969.516 
2778 2
10361700 36734.3 -20658.2 1725.81 -1209.55 528.54 1319.98 
10361400 37182.2 -19985.9 1694.12 -883.879 299.723 933.314 
2778.5 2
10361700 36341.8 -20586.9 1630.93 -768.126 139.571 780.704 
10361400 36772.7 -19801.9 1725.53 -801.411 360.095 878.594 
2779 2
10361700 35749.1 -20381.1 1607 -1197.31 415.758 1267.44 
10361400 36240.1 -19561 1577.4 -1075.96 486.599 1180.88 
2779.5 2
10361700 35234.7 -20234.5 1777.2 -1039.19 296.027 1080.53 
10361400 35651.2 -19467.5 1548.4 -1189.63 188.822 1204.52 
2780 2
10361700 34804.1 -20122 1660.07 -870.034 227.34 899.245 
10361400 35260.6 -19278.7 1597.27 -789.091 381.414 876.437 
2780.5 2
10361700 34395.4 -19951.3 1664.6 -825.589 344.781 894.691 
10361400 34870 -19144.5 1629.8 -789.091 271.111 834.365 
2781 2
10361700 33947 -19784.6 1665 -905.859 336.835 966.456 
10361400 34332.7 -19018.5 1617.47 -1085.39 254.545 1114.84 
2781.5 2
10361700 33476.9 -19692.4 1695.19 -918.091 180.127 935.594 
10361400 33890.6 -18918.9 1598.56 -863.615 194.523 885.251 
2782 2
10361700 33030.4 -19579.5 1700.27 -873.85 220.956 901.352 
10361400 33326.4 -18889.1 1585.07 -1104.04 58.3252 1105.58 
2782.5 2
10361700 32560.1 -19466.9 1699.73 -950.168 227.475 977.018 
10361400 32902.3 -18753.5 1548.13 -856.7 273.939 899.432 
2783 2
10361700 32196 -19361.8 1605.87 -735.488 212.256 765.503 
10361400 32412 -18723.7 1533.8 -990.572 60.3367 992.408 
2783.5 2
10361700 31559.3 -19095.7 1485.07 -1286.2 537.508 1393.99 
10361400 31956.3 -18517.3 1416.6 -920.539 416.97 1010.57 
2784 2
10361700 31126.7 -19049.3 1371.67 -874.074 93.8721 879.1 
10361400 31468.1 -18322.7 1258.53 -986.263 393.131 1061.73 
2784.5 2
10361700 30613.6 -18825.9 1267.69 -1002.03 436.312 1092.9 
10361400 30960.9 -17995.5 1243.5 -990.617 638.997 1178.83 
2785 2
10361700 30138.1 -18584.1 1391.27 -930.643 473.206 1044.04 
10361400 30351 -17855.8 1314.2 -1193.62 273.386 1224.52 
2785.5 2
10361700 29716.3 -18397.5 1461.53 -851.987 376.97 931.658 
10361400 29827.3 -17729 1436.73 -1058.05 256.162 1088.61 
2786 2
10361700 29123.9 -18027.1 1620 -1196.77 748.283 1411.45 
10361400 29445.9 -17470.6 1532.13 -770.505 522.02 930.69 
2786.5 2
10361700 28685.3 -17978.7 1620.33 -886.061 97.7778 891.439 
10361400 29023.9 -17319.9 1564 -852.391 304.377 905.105 
2787 2
10361700 28270.5 -17902.3 1655.47 -838.114 154.343 852.208 
10361400 28576.5 -17215.6 1620.2 -903.838 210.774 928.089 
2787.5 2
10361700 27868.9 -17799.9 1651.47 -811.178 206.869 837.141 
10361400 28151.9 -17235.1 1579 -857.778 -39.4613 858.685 
2788 2
10361700 27373.2 -17706.7 1634.31 -968.132 181.991 985.088 
10361400 27777.4 -17069.4 1630.38 -731.437 323.625 799.833 
2788.5 2
10361700 26922.6 -17587.6 1609.67 -881.898 233.048 912.171 
10361400 27360.8 -16945.5 1667.07 -815.338 242.604 850.666 
2789 2
10361700 26500 -17383.5 1610.93 -853.737 412.391 948.121 
10361400 26939 -16786.8 1606.4 -852.121 320.539 910.415 
2789.5 2
10361700 26078.9 -17211.7 1540.53 -850.774 346.936 918.794 
10361400 26417.3 -16544.7 1582.6 -1054.01 489.158 1161.98 
2790 2
10361700 25559.3 -16976.3 1579.07 -1049.7 475.556 1152.4 
10361400 25977.1 -16384.4 1554.73 -889.158 323.771 946.272 
2790.5 2
10361700 25069.7 -16717.5 1574.13 -989.091 522.828 1118.77 
10361400 25524 -16155.6 1571.27 -915.421 462.222 1025.5 
2791 2
10361700 24592.6 -16520.9 1587 -963.771 397.306 1042.45 
10361400 24992.8 -15992.4 1633.8 -1073.13 329.697 1122.64 
2791.5 2
10361700 24195.4 -16328.3 1617.25 -775.708 376.082 862.068 
10361400 24696.2 -15783.1 1617.75 -579.321 408.74 709.001 
2792 2
10361700 23799.9 -16140.9 1641.53 -773.981 366.822 856.507 
10361400 24360.5 -15621.4 1594.67 -656.857 316.487 729.127 
2792.5 2
10361700 23391.1 -15953.5 1661.6 -825.859 378.451 908.442 
10361400 23980.2 -15421.1 1565.73 -768.35 404.714 868.421 
2793 2
10361700 22961 -15729.5 1671.07 -868.956 452.66 979.789 
10361400 23567.7 -15226.7 1574.13 -833.401 392.593 921.241 
2793.5 2
10361700 22523.5 -15530.2 1610.27 -883.906 402.559 971.258 
10361400 23133.8 -15102.5 1556.47 -876.498 250.909 911.704 
2794 2
10361700 22154.5 -15466.8 1461.93 -745.32 128.081 756.245 
10361400 22618.2 -14960.8 1528.27 -1041.62 286.33 1080.25 
2794.5 2
10361700 21754.4 -15292.6 1468 -781.437 340.186 852.274 
10361400 22151.4 -14761.6 1471.12 -911.768 389.014 991.288 
2795 2
10361700 21338.9 -15091.6 1511.4 -813.12 393.395 903.285 
10361400 21718 -14592 1481.73 -848.092 331.947 910.741 
2795.5 2
10361700 20885.1 -15040.5 1517.93 -916.768 103.3 922.569 
10361400 21278.3 -14365.7 1570.67 -888.215 457.239 998.997 
2796 2
10361700 20385.9 -14821.7 1556.73 -1008.62 442.02 1101.22 
10361400 20847.9 -14197.2 1646.93 -869.63 340.337 933.855 
2796.5 2
10361700 19968.9 -14678.1 1555.33 -842.29 289.966 890.804 
10361400 20529.7 -14043.5 1602.27 -642.828 310.438 713.863 
2797 2
10361700 19524.1 -14468.2 1535.07 -898.586 424.108 993.642 
10361400 20147.3 -13841.7 1629.27 -772.525 407.811 873.559 
2797.5 2
10361700 19217.5 -14298 1576.4 -619.394 343.838 708.43 
10361400 19785.5 -13581 1667.93 -730.774 526.599 900.743 
2798 2
10361700 18899.1 -14051.2 1601.75 -621.891 481.934 786.771 
10361400 19403.4 -13423.4 1631.19 -746.403 307.739 807.354 
2798.5 2
10361700 18539.3 -13738.5 1574.73 -704.093 611.97 932.874 
10361400 19064.5 -13152.4 1592.4 -663.095 530.406 849.132 
2799 2
10361700 18147.1 -13475.7 1549.13 -792.458 531.044 953.938 
10361400 18772.5 -12906.6 1612.07 -589.899 496.566 771.076 
2799.5 2
10361700 17701.1 -13205.1 1500.33 -900.875 546.532 1053.7 
10361400 18464.1 -12605.9 1612.67 -623.03 607.542 870.215 
2800 2
10361700 17301.7 -12920.5 1446.47 -807.003 575.084 990.947 
10361400 18097.8 -12290.4 1545.73 -740.067 637.306 976.657 
2800.5 2
10361700 16887.4 -12549.5 1429.13 -836.902 749.36 1123.36 
10361400 17592.2 -11946.7 1462.67 -1021.41 694.411 1235.11 
2801 2
10361700 16412.2 -12096.7 1561.12 -928.149 884.465 1282.08 
10361400 17052.6 -11463.4 1605.5 -1053.98 943.929 1414.88 
2801.5 2
10361700 15943.5 -11619.4 1714.67 -917.131 934.026 1309.02 
10361400 16671.1 -11190.2 1612.87 -746.567 534.589 918.231 
2802 2
10361700 15712.9 -11210.3 1679.67 -465.859 826.397 948.66 
10361400 16377.5 -10866.1 1643 -593.131 654.68 883.409 
2802.5 2
10361700 15366.7 -10906.5 1664.33 -699.529 613.737 930.599 
10361400 16129.3 -10517.7 1624.2 -501.414 703.973 864.288 
2803 2
10361700 15092.1 -10624.2 1695 -554.613 570.37 795.561 
10361400 15784.3 -10207.6 1680.27 -696.97 626.397 937.091 
2803.5 2
10361700 14752.2 -10303.6 1693.27 -686.734 647.677 943.975 
10361400 15485.3 -9885.67 1669.27 -603.906 650.37 887.515 
2804 2
10361700 14351.5 -9999.4 1724.4 -809.562 614.545 1016.39 
10361400 15255.9 -9573.87 1676.2 -463.569 629.899 782.093 
2804.5 2
10361700 14004.1 -9565.94 1845.75 -678.524 846.606 1084.96 
10361400 14897.2 -9081.62 1627 -700.545 961.41 1189.57 
2805 2
10361700 13609.9 -9033.33 1746.73 -771.42 1042.28 1296.7 
10361400 14455.1 -8662.27 1552.53 -865.077 820.662 1192.41 
2805.5 2
10361700 13344.3 -8793.8 1645.33 -536.566 483.906 722.542 
10361400 14000.5 -8114.13 1569.53 -918.384 1107.34 1438.62 
2806 2
10361700 12993.5 -8390 1685.33 -708.552 815.758 1080.51 
10361400 13614.3 -7794 1638.8 -780.202 646.734 1013.4 
2806.5 2
10361700 12737.2 -8099.6 1637.13 -517.845 586.667 782.522 
10361400 13345.9 -7522.87 1635.13 -542.357 547.744 770.827 
2807 2
10361700 12407.5 -7668.73 1638 -665.993 870.438 1096 
10361400 13116.3 -7251.67 1660.87 -463.704 547.879 717.769 
2807.5 2
10361700 12211.5 -7339.6 1605.4 -395.96 664.916 773.884 
10361400 12867.7 -6922.27 1691.6 -502.357 665.455 833.782 
2808 2
10361700 11854.9 -7106.69 1612.12 -696.476 454.907 831.877 
10361400 12593.4 -6528 1700.75 -535.604 770.052 938.004 
2808.5 2
10361700 11490.3 -6821.47 1554.07 -713.511 558.162 905.893 
10361400 12134.3 -6195.73 1630.13 -898.573 650.228 1109.16 
2809 2
10361700 11071.3 -6503.27 1502.53 -846.465 642.828 1062.89 
10361400 11686.8 -5812.53 1567.33 -903.973 774.141 1190.15 
2809.5 2
10361700 10749.5 -6114.53 1502.87 -650.236 785.32 1019.58 
10361400 11313.9 -5429.8 1569.2 -753.266 773.199 1079.47 
2810 2
10361700 10496 -5703.13 1599.93 -512.054 831.111 976.189 
10361400 10995.7 -5091.87 1570.93 -642.963 682.694 937.802 
2810.5 2
10361700 10084.8 -5477.4 1600.13 -830.707 456.027 947.647 
10361400 10667 -4805.6 1543.47 -663.973 578.316 880.517 
2811 2
10361700 9797.44 -5162.12 1605.44 -561.255 615.771 833.176 
10361400 10352.1 -4538.38 1544.62 -614.99 521.924 806.609 
2811.5 2
10361700 9493.53 -4815.27 1526.8 -594.724 678.783 902.466 
10361400 10087 -4137.53 1554 -518.836 784.426 940.486 
2812 2
10361700 9169.33 -4520.73 1510.4 -654.949 595.017 884.875 
10361400 9762.53 -3738.2 1619.6 -655.488 806.734 1039.46 
2812.5 2
10361700 8868.33 -4238 1564.2 -608.081 571.178 834.27 
10361400 9494.53 -3352.47 1640.93 -541.414 779.259 948.881 
2813 2
10361700 8577.4 -3937.33 1513.8 -587.744 607.407 845.214 
10361400 9153 -3151.27 1618.2 -689.966 406.465 800.792 
2813.5 2
10361700 8243.93 -3685.07 1473.13 -673.67 509.63 844.721 
10361400 8793.53 -2839 1599.73 -726.195 630.842 961.936 
2814 2
10361700 8004.33 -3367.6 1440.27 -484.04 641.347 803.505 
10361400 8408.6 -2557.53 1611.93 -777.643 568.62 963.357 
2814.5 2
10361700 7733.81 -3003.94 1504.94 -528.361 710.278 885.246 
10361400 8125.56 -2261.31 1611.69 -552.808 578.556 800.202 
2815 2
10361700 7413.6 -2746.67 1520 -626.639 503.465 803.837 
10361400 7819.33 -1959.4 1622.13 -599.274 590.827 841.55 
2815.5 2
10361700 7053 -2414.33 1528.13 -727.016 670.027 988.68 
10361400 7376.27 -1553.53 1605.67 -893.28 818.28 1211.42 
2816 2
10361700 6682.53 -2045.13 1585.87 -748.418 745.859 1056.61 
10361400 7076.6 -1142 1588.27 -605.387 831.38 1028.44 
2816.5 2
10361700 6252.4 -1635.73 1663.53 -868.956 827.071 1199.64 
10361400 6765.33 -833.867 1585.33 -628.822 622.492 884.823 
2817 2
10361700 5873.87 -1221.67 1678.07 -764.714 836.498 1133.37 
10361400 6490.13 -481.467 1574.13 -555.96 711.919 903.283 
2817.5 2
10361700 5642.47 -834.533 1640.4 -467.475 782.088 911.15 
10361400 6210.8 -140 1574.33 -564.31 689.832 891.243 
2818 2
10361700 5296.25 -446.812 1631.88 -676.204 757.267 1015.24 
10361400 5815.44 220.5 1553.44 -772.192 704.102 1045.01 
2818.5 2
10361700 4955.6 -22.2667 1631.8 -666.634 830.814 1065.2 
10361400 5415.4 609.733 1493.73 -782.852 761.709 1092.27 
2819 2
10361700 4598.93 191.667 1550.27 -717.639 430.449 836.835 
10361400 5016.73 811.067 1465.4 -802.146 405.097 898.634 
2819.5 2
10361700 4186.6 476.8 1486.67 -831.317 574.866 1010.72 
10361400 4604.4 1016.2 1357.4 -831.317 413.575 928.511 
2820 2
10361700 3788.53 633.867 1577.07 -804.175 317.306 864.512 
10361400 4155.27 1259.6 1412 -907.34 491.717 1032.01 
2820.5 2
10361700 3377.27 731.667 1520.33 -830.842 197.576 854.011 
10361400 3718.6 1474.2 1352.73 -882.155 433.535 982.929 
2821 2
10361700 3010.13 781.667 1497.93 -741.684 101.01 748.53 
10361400 3349.13 1737.47 1420.2 -746.397 531.852 916.502 
2821.5 2
10361700 2608.56 926.125 1472.62 -784.318 282.145 833.523 
10361400 2876.06 1898.88 1428.69 -923.966 315.251 976.267 
2822 2
10361700 2150.93 996.733 1417.4 -895.556 138.177 906.153 
10361400 2323.13 2040.2 1504.27 -1082.05 276.566 1116.84 
2822.5 2
10361700 1722.93 1008.67 1381.47 -864.646 24.1077 864.982 
10361400 1772.33 2084.27 1568.73 -1112.73 89.0236 1116.28 
2823 2
10361700 1248.13 930.533 1482.6 -959.192 -157.845 972.093 
10361400 1391.27 2268.6 1613.07 -769.832 372.391 855.17 
2823.5 2
10361700 835.267 1090.33 1472.93 -834.074 322.828 894.37 
10361400 979.267 2427.93 1657.73 -832.323 321.886 892.397 
2824 2
10361700 401.933 1301.2 1526.6 -875.421 425.993 973.567 
10361400 632.533 2544.8 1657.53 -700.471 236.094 739.189 
2824.5 2
10361700 -97.75 1570.31 1595.62 -975.944 525.61 1108.48 
10361400 160.188 2490.81 1655.94 -922.55 -105.444 928.557 
2825 2
10361700 -535.067 1774.33 1621.4 -855.806 399.258 944.357 
10361400 -284.933 2392.33 1635.93 -871.078 -192.719 892.142 
2825.5 2
10361700 -954.067 1938.73 1701.47 -846.465 332.121 909.289 
10361400 -751.667 2539.47 1620.33 -942.896 297.239 988.637 
2826 2
10361700 -1433.33 2093.87 1679.33 -968.215 313.401 1017.67 
10361400 -1187.93 2677.67 1599.27 -881.347 279.192 924.511 
2826.5 2
10361700 -1861.67 2259.87 1651.4 -865.32 335.354 928.03 
10361400 -1636.27 2933.13 1633 -905.724 516.094 1042.44 
2827 2
10361700 -2454.13 2449.8 1607 -1196.9 383.704 1256.9 
10361400 -2034.07 3082.4 1638.87 -803.636 301.549 858.349 
2827.5 2
10361700 -2803 2428.87 1643.87 -704.781 -42.2896 706.049 
10361400 -2433.2 3275.27 1642.4 -806.33 389.63 895.533 
2828 2
10361700 -3328.31 2726.5 1702.75 -1026 581.315 1179.24 
10361400 -2987.81 3415.62 1668.12 -1083.23 274.137 1117.38 
2828.5 2
10361700 -3840.73 2692.13 1802.87 -1002.78 -67.2538 1005.03 
10361400 -3660.53 3309.47 1802.87 -1316.48 -207.746 1332.77 
2829 2
10361700 -4312.93 2779.8 1750.53 -953.939 177.104 970.24 
10361400 -4046.6 3351.93 1772.73 -779.933 85.7912 784.637 
2829.5 2
10361700 -4657.67 2695.07 1675.33 -696.431 -171.178 717.16 
10361400 -4353.4 3389.2 1653.6 -619.798 75.2862 624.354 
2830 2
10361700 -4996.47 2625.47 1465.33 -684.444 -140.606 698.738 
10361400 -4750.07 3600.53 1471.2 -801.347 426.936 907.982 
2830.5 2
10361700 -5381.87 2540.47 1171.93 -778.586 -171.717 797.297 
10361400 -5278.87 3599.8 1189.87 -1068.28 -1.48148 1068.28 
2831 2
10361700 -5735.47 2429.2 1147.73 -714.343 -224.781 748.875 
10361400 -5774.13 3495.33 1223.53 -1000.54 -211.044 1022.55 
2831.5 2
10361700 -6014.5 2538.5 1337.56 -544.987 213.477 585.306 
10361400 -6230.44 3456.94 1391.38 -891.219 -74.9919 894.369 
2832 2
10361700 -6456.33 2521.6 1501.73 -864.644 -33.0724 865.277 
10361400 -6652.07 3437.73 1354.47 -825.106 -37.5815 825.961 
2832.5 2
10361700 -6897.8 2436 1472.93 -891.852 -172.929 908.463 
10361400 -7090.67 3549 1428.73 -886.061 224.781 914.128 
2833 2
10361700 -7271.53 2583.73 1476.87 -755.017 298.451 811.864 
10361400 -7588.27 3566.8 1345.4 -1005.25 35.9596 1005.9 
2833.5 2
10361700 -8029.13 2704.93 1472.8 -1530.51 244.848 1549.97 
10361400 -7870.67 3534.67 1388.13 -570.505 -64.9158 574.186 
2834 2
10361700 -8477.27 2745.6 1405 -905.32 82.1549 909.04 
10361400 -8437.47 3619.2 1407.47 -1145.05 170.774 1157.72 
2834.5 2
10361700 -8990.88 2770.38 1498 -1003.14 48.3887 1004.31 
10361400 -8994.94 3698.06 1394.06 -1088.81 154.028 1099.65 
2835 2
10361700 -9490.6 2772.2 1516 -977.935 3.57143 977.942 
10361400 -9472.2 3566.4 1408.27 -933.977 -257.657 968.866 
2835.5 2
10361700 -9978.6 2823.47 1418.93 -985.859 103.569 991.284 
10361400 -9943.53 3545.8 1413 -952.189 -41.6162 953.098 
2836 2
10361700 -10465.7 2682.33 1556.8 -983.973 -285.118 1024.45 
10361400 -10453.7 3638.87 1460 -1030.71 188.013 1047.71 
2836.5 2
10361700 -10796.8 2632.87 1518.73 -668.956 -99.9327 676.379 
10361400 -10881 3616.33 1442.2 -863.165 -45.5219 864.365 
2837 2
10361700 -11238.2 2665.8 1584.47 -891.717 66.532 894.196 
10361400 -11268.4 3627.2 1485.2 -782.626 21.9529 782.934 
2837.5 2
10361700 -11619.1 2749.73 1567.93 -769.428 169.562 787.89 
10361400 -11562.1 3637.87 1480.93 -593.266 21.5488 593.657 
2838 2
10361700 -11890.2 2862.44 1570.56 -529.655 220.125 573.576 
10361400 -12260.2 3765.81 1475.38 -1363.52 249.894 1386.23 
2838.5 2
10361700 -12743.1 2889.47 1550 -1669.05 52.8947 1669.89 
10361400 -12703.5 3801 1447.87 -867.474 68.8601 870.203 
2839 2
10361700 -13263.2 2990.33 1551.93 -1050.64 203.771 1070.22 
10361400 -13218.4 3749.33 1433.07 -1040.27 -104.377 1045.49 
2839.5 2
10361700 -13732.1 2970.93 1580.47 -947.34 -39.1919 948.15 
10361400 -13586.9 3726.47 1461.8 -744.512 -46.1953 745.944 
2840 2
10361700 -14284.4 2897.47 1563.33 -1115.69 -148.418 1125.52 
10361400 -14044 3853.6 1428.53 -923.367 256.835 958.421 
2840.5 2
10361700 -14745.5 3069.8 1490.27 -931.448 348.148 994.385 
10361400 -14477.6 3978.47 1446.53 -875.96 252.256 911.558 
2841 2
10361700 -15276.9 3087.56 1514.94 -1037.91 34.6924 1038.49 
10361400 -14984.2 4021.81 1454.06 -989.551 84.6598 993.166 
2841.5 2
10361700 -15726.6 2940.53 1473.07 -880.088 -287.728 925.928 
10361400 -15423.9 4132.27 1422.73 -860.307 216.153 887.045 
2842 2
10361700 -16158.4 3162.13 1500.8 -872.323 447.677 980.491 
10361400 -15853.9 4209.67 1399.73 -868.822 156.364 882.78 
2842.5 2
10361700 -16574.2 3250.4 1538.8 -840 178.316 858.718 
10361400 -16348.3 4279.87 1367.4 -998.788 141.818 1008.81 
2843 2
10361700 -17023.5 3302.67 1501.33 -907.609 105.589 913.731 
10361400 -16823.7 4363 1400.33 -960.269 167.946 974.845 
2843.5 2
10361700 -17467.8 3392.8 1446.53 -897.643 182.088 915.925 
10361400 -17318.1 4365.33 1388.27 -998.923 4.7138 998.934 
2844 2
10361700 -17937.2 3444.93 1492.53 -948.283 105.32 954.114 
10361400 -17843.5 4381.93 1374.93 -1061.28 33.5354 1061.81 
2844.5 2
10361700 -18302.1 3455.75 1462 -712.744 21.1263 713.057 
10361400 -18235.1 4199.12 1329.06 -764.958 -357.048 844.182 
2845 2
10361700 -18754.6 3404.13 1429.6 -885.47 -101.011 891.213 
10361400 -18738.5 4184.93 1381.67 -985.013 -27.7723 985.404 
2845.5 2
10361700 -19286.4 3322.4 1399.87 -1074.34 -165.118 1086.96 
10361400 -19149.2 4291.13 1311.53 -829.764 214.545 857.052 
2846 2
10361700 -19754.3 3199.93 1505.13 -945.185 -247.407 977.029 
10361400 -19668.1 4238.93 1252.2 -1048.35 -105.455 1053.64 
2846.5 2
10361700 -20227.1 3109.13 1351 -955.286 -183.434 972.738 
10361400 -20327.4 4283.47 1347.27 -1331.85 89.9663 1334.89 
2847 2
10361700 -20602.3 3075.6 1495.53 -757.98 -67.7441 761.001 
10361400 -20624.2 4368.07 1296 -599.596 170.909 623.478 
2847.5 2
10361700 -20920.8 3133.13 1380.73 -643.367 116.229 653.782 
10361400 -21015.6 4010.53 1255.67 -790.707 -722.29 1070.94 
2848 2
10361700 -21115.2 3123.56 1496.88 -379.785 -18.693 380.245 
10361400 -21474.6 3880.81 1342.75 -896.533 -253.361 931.646 
2848.5 2
10361700 -21507.5 3104.93 1298.6 -767.678 -36.4563 768.543 
10361400 -22096.8 4045.07 1454.53 -1217.56 321.437 1259.28 
2849 2
10361700 -22010.5 2939.47 1117.93 -1016.16 -334.276 1069.73 
10361400 -22588.5 3998.73 1366.67 -993.266 -93.6027 997.667 
2849.5 2
10361700 -22466.1 2803.93 1186.13 -920.404 -273.805 960.267 
10361400 -23154.6 3808.13 1606.33 -1143.7 -385.051 1206.78 
2850 2
10361700 -23110.9 2887.8 1681.13 -1302.63 169.428 1313.6 
10361400 -23526.9 3855.27 1590.73 -752.054 95.2189 758.058 
2850.5 2
10361700 -23333.9 2920.27 1709.4 -450.37 65.5892 455.121 
10361400 -24056.9 3605.27 1562.13 -1070.71 -505.051 1183.85 
2851 2
10361700 -23883.1 2697.5 1662 -1072.65 -435.091 1157.53 
10361400 -24429.2 3657.31 1469.12 -727.311 101.652 734.38 
2851.5 2
10361700 -24466.2 2380.47 1501.47 -1141.17 -620.417 1298.92 
10361400 -24630.2 3676 1460.47 -393.249 36.5705 394.945 
2852 2
10361700 -24521.1 2532.93 1580.93 -110.842 308.013 327.35 
10361400 -24640 3776.53 1525.13 -19.798 203.098 204.06 
2852.5 2
10361700 -24427.3 2742.4 1572.33 188.978 422.312 462.666 
10361400 -24757.1 3686.67 1475.27 -236.156 -181.183 297.652 
2853 2
10361700 -24190.5 3043.53 1576.87 477.554 607.124 772.436 
10361400 -24868 3583.6 1462.33 -223.522 -207.796 305.19 
2853.5 2
10361700 -23485.4 3569.93 1590.4 1424.38 1063.43 1777.57 
10361400 -24786.9 3576.13 1434.6 163.906 -15.0842 164.598 
2854 2
10361700 -22876.5 3987.8 1700.07 1230.17 844.175 1491.96 
10361400 -24772 3912.4 1436.27 30.0337 679.327 679.99 
2854.5 2
10361700 -22463.1 4183.19 1444.12 807.308 381.616 892.96 
10361400 -23900.9 4456.06 1419.25 1701.42 1061.84 2005.57 
2855 2
10361700 -21952.6 4494.2 1502.73 997.119 607.446 1167.58 
10361400 -23362.4 4885.93 1428.33 1051.71 839.591 1345.74 
2855.5 2
10361700 -21498.8 4849.07 1416.73 916.768 716.902 1163.79 
10361400 -22844.7 5185.87 1425.13 1045.93 605.926 1208.76 
2856 2
10361700 -20922.4 5214.93 1429.87 1164.44 739.125 1379.22 
10361400 -22294 5502.67 1430.8 1112.46 640 1283.42 
2856.5 2
10361700 -20423.5 5472.93 1349.33 1007.95 521.212 1134.73 
10361400 -21601.4 5667.67 1347.67 1399.19 333.333 1438.35 
2857 2
10361700 -19967.1 5733.53 1363.2 922.02 526.465 1061.74 
10361400 -21225.6 5869.87 1287.47 759.192 408.485 862.109 
2857.5 2
10361700 -19619.4 5975.93 1394.13 702.357 489.697 856.217 
10361400 -20746.5 6278.27 1267.47 967.811 825.051 1271.76 
2858 2
10361700 -18835.9 6189.19 1352.81 1530.2 416.512 1585.87 
10361400 -20358 6689.62 1355.56 758.854 803.434 1105.15 
2858.5 2
10361700 -18441.5 6609.53 1430.67 771.959 822.595 1128.09 
10361400 -19871.9 7114 1327.4 951.337 830.479 1262.83 
2859 2
10361700 -18107.4 6831.07 1439.13 674.882 447.542 809.79 
10361400 -19431.8 7443 1275.8 889.024 664.646 1110.01 
2859.5 2
10361700 -17713.3 7157.4 1467.4 796.094 659.259 1033.63 
10361400 -18878.3 7647.2 1332.47 1118.11 412.525 1191.79 
2860 2
10361700 -17334.3 7542 1445.93 764.113 775.403 1088.63 
10361400 -18352.8 7930.8 1359.07 1059.54 571.774 1203.98 
2860.5 2
10361700 -17057.9 7916.6 1486 558.384 756.768 940.473 
10361400 -17878.1 8213.93 1380.93 959.057 571.987 1116.67 
2861 2
10361700 -16647.6 8179.67 1486.33 828.956 531.448 984.685 
10361400 -17567.7 8553.8 1310.8 627.071 686.599 929.858 
2861.5 2
10361700 -16299.6 8487.38 1406.94 679.761 600.993 907.341 
10361400 -17203 8916.81 1364.88 712.24 709.009 1004.98 
2862 2
10361700 -15851.3 8819.2 1414.07 877.161 649.364 1091.37 
10361400 -16901.4 9253.07 1341.93 590.215 658.032 883.946 
2862.5 2
10361700 -15577 9155.67 1378.07 554.209 679.731 877.03 
10361400 -16670.5 9625.87 1362.87 466.532 753.131 885.923 
2863 2
10361700 -15316.3 9624.47 1396.53 526.734 947.071 1083.69 
10361400 -16447.5 9910.47 1277 450.37 574.949 730.343 
2863.5 2
10361700 -15203.9 10140.6 1363.4 226.613 1040.59 1064.98 
10361400 -16338.3 10189.4 1404.8 220.296 562.366 603.975 
2864 2
10361700 -15169.5 10560.2 1431.87 69.3603 847.677 850.51 
10361400 -16257.3 10330.1 1333.47 163.636 284.31 328.038 
2864.5 2
10361700 -15141.4 10928.5 1086.67 56.835 744.108 746.275 
10361400 -16078.6 10374.8 1312.8 360.943 90.2357 372.051 
2865 2
10361700 -15000.6 11371.8 1429.56 274.951 865.658 908.274 
10361400 -15990.1 10472.1 1240.25 172.803 190.088 256.893 
2865.5 2
10361700 -14738.4 11734.8 1248 513.16 710.47 876.414 
10361400 -16013.3 10479 1287.73 -45.287 13.454 47.2432 
2866 2
10361700 -14510.7 11999.7 1431.6 459.933 535.219 705.689 
10361400 -15837.9 10508 1292.07 354.209 58.5859 359.021 
2866.5 2
10361700 -14463.3 12266.1 1360.47 95.8923 538.182 546.658 
10361400 -15553.5 10742.7 1323.73 574.68 474.209 745.071 
2867 2
10361700 -14321.3 12352.3 1324.8 286.869 174.141 335.587 
10361400 -15243.1 10906.9 1308.2 626.936 331.717 709.285 
2867.5 2
10361700 -13971.9 12365.9 1388.87 705.724 27.3401 706.253 
10361400 -15009.5 11249.2 1279.2 471.919 691.448 837.143 
2868 2
10361700 -13710.7 12357.1 1308.06 510.246 -17.0736 510.531 
10361400 -14671.8 11279.4 1224.88 659.733 58.9355 662.36 
2868.5 2
10361700 -13442.5 12268.2 1269.6 524.764 -174.022 552.865 
10361400 -14236.3 11296.9 1292.73 852.087 34.2303 852.775 
2869 2
10361700 -13265.1 12106.4 1349.07 358.384 -326.869 485.059 
10361400 -13871.1 11259.3 1319.6 737.912 -75.9596 741.812 
2869.5 2
10361700 -12906.4 11693.5 1390.13 724.714 -834.074 1104.94 
10361400 -13521.5 11082.1 1264.8 706.263 -357.845 791.745 
2870 2
10361700 -12483.7 11364.3 1389.73 853.872 -665.185 1082.39 
10361400 -13015.2 10840.8 1305.93 1022.76 -487.542 1133.02 
2870.5 2
10361700 -11981.9 11069.7 1490.73 1013.74 -595.017 1175.46 
10361400 -12613.6 10342.7 1339.2 811.313 -1006.2 1292.54 
2871 2
10361700 -11597.1 10791.8 1434.53 777.508 -561.481 959.052 
10361400 -12328.1 10036.3 1348.13 576.835 -619.125 846.2 
2871.5 2
10361700 -11210.4 10433.1 1391.62 755.135 -700.537 1030.04 
10361400 -11967.3 9740 1287.25 704.598 -578.646 911.751 
2872 2
10361700 -10747.9 10101.7 1465.53 905.227 -648.516 1113.56 
10361400 -11615.5 9356.07 1385.27 688.544 -751.337 1019.12 
2872.5 2
10361700 -10358.2 9810.6 1434.07 787.205 -588.148 982.655 
10361400 -11121.1 8983.13 1400.67 998.788 -753.401 1251.08 
2873 2
10361700 -10016.6 9519.4 1487.8 690.101 -588.283 906.816 
10361400 -10727.3 8663.33 1365.73 795.421 -646.061 1024.74 
2873.5 2
10361700 -9571.4 9278.33 1409.47 899.394 -487.003 1022.78 
10361400 -10354.3 8353 1412.33 753.67 -626.936 980.34 
2874 2
10361700 -9197.87 9016.67 1393.13 754.613 -528.62 921.346 
10361400 -9940.27 8024.47 1438.27 836.364 -663.704 1067.71 
2874.5 2
10361700 -8776.69 8688.19 1527.06 822.616 -641.561 1043.21 
10361400 -9557.69 7781.38 1331.62 747.225 -474.788 885.307 
2875 2
10361700 -8386.47 8348.2 1524.67 763.642 -665.338 1012.83 
10361400 -9163.47 7459.93 1334.87 771.469 -629.044 995.42 
2875.5 2
10361700 -8036.4 8138.13 1463 705.78 -423.522 823.101 
10361400 -8703.27 7280 1331.53 927.823 -362.769 996.221 
2876 2
10361700 -7668.47 7860 1483.4 743.3 -561.886 931.778 
10361400 -8221.87 7110.07 1426.07 972.525 -343.3 1031.34 
2876.5 2
10361700 -7390.33 7606.33 1361.33 561.886 -512.458 760.479 
10361400 -7804 7005.07 1314.13 844.175 -212.121 870.418 
2877 2
10361700 -6913.53 7384.33 1420.33 963.232 -448.485 1062.52 
10361400 -7269.27 6760 1319.33 1080.27 -495.084 1188.31 
2877.5 2
10361700 -6548.6 7199.6 1334.4 737.239 -373.199 826.316 
10361400 -6883.73 6517.6 1410.73 778.855 -489.697 920.01 
2878 2
10361700 -5579.44 6744.25 1290.88 1892.9 -889.355 2091.41 
10361400 -6447.12 6432.44 1277.31 852.751 -166.333 868.821 
2878.5 2
10361700 -5210.6 6737 1332.27 721.795 -14.1879 721.935 
10361400 -5982.33 6304.93 1361.73 909.573 -249.519 943.177 
2879 2
10361700 -4880 6702 1428.93 667.879 -70.7071 671.611 
10361400 -5243.67 6192.67 1209.07 1492.26 -226.801 1509.39 
2879.5 2
10361700 -4548.4 6855.8 1556.27 669.899 310.707 738.447 
10361400 -4671.8 6109 1408.4 1155.29 -169.024 1167.59 
2880 2
10361700 -4350 6980.87 1576.8 400.808 252.66 473.798 
10361400 -4176 6345.4 1493.4 1001.62 477.576 1109.65 
2880.5 2
10361700 -4106 7124.6 1621.93 492.929 290.37 572.096 
10361400 -3687.2 6527.67 1507.53 987.475 368.215 1053.89 
2881 2
10361700 -3699.53 7211.47 1606 821.145 175.488 839.687 
10361400 -3366.87 6661.47 1601.6 647.138 270.303 701.321 
2881.5 2
10361700 -3238 7378.31 1717.56 901.432 325.871 958.526 
10361400 -2999.62 6794.81 1601.06 717.269 260.441 763.089 
2882 2
10361700 -2756.73 7583.93 1791.73 941.813 402.389 1024.17 
10361400 -2547.87 6974.67 1613 884.067 351.965 951.554 
2882.5 2
10361700 -2400.27 7725.33 1786.53 720.135 285.657 774.722 
10361400 -2193.33 7248.07 1624.93 716.229 552.323 904.458 
2883 2
10361700 -2031.53 8065.73 1894.4 744.916 687.677 1013.8 
10361400 -1772.27 7503.73 1653.93 850.64 516.498 995.168 
2883.5 2
10361700 -1810.6 8451.13 1786.53 446.33 778.586 897.444 
10361400 -1506.6 7832.67 1642.2 536.7 664.512 854.18 
2884 2
10361700 -1688.47 8885 1697.13 246.734 876.498 910.564 
10361400 -1341 8339.8 1547.07 334.545 1024.51 1077.75 
2884.5 2
10361700 -1410.5 9158.12 1703.94 542.904 533.447 761.124 
10361400 -1013.69 8649.69 1476.31 639.282 605.249 880.345 
2885 2
10361700 -1198 9428.67 1805.73 415.851 529.436 673.227 
10361400 -696.467 8902.87 1576.8 620.784 495.458 794.262 
2885.5 2
10361700 -1011.13 9630.2 1744.07 377.508 407.138 555.224 
10361400 -441.467 9084 1615 515.152 365.926 631.888 
2886 2
10361700 -752.733 9773.67 1836.4 522.02 289.832 597.082 
10361400 -177.733 9211.27 1644.47 532.795 257.104 591.585 
2886.5 2
10361700 -546.933 10049.3 1861.93 415.758 556.902 694.978 
10361400 13.2 9424.33 1691.53 385.724 430.438 577.979 
2887 2
10361700 -351.8 10284.1 1915.2 394.209 474.343 616.768 
10361400 353.267 9668.27 1781.73 687.003 492.795 845.47 
2887.5 2
10361700 -61 10548.3 1847.6 587.475 533.603 793.636 
10361400 721.467 9787.27 1733.53 743.838 240.404 781.722 
2888 2
10361700 313.312 10787.6 1823 731.079 467.375 867.707 
10361400 1127.81 10017.1 1634.69 793.644 448.942 911.822 
2888.5 1
10361400 1488.93 10318 1664.13 706.694 588.796 919.836 
2889 1
10361400 1843.33 10431.7 1647.13 715.96 229.63 751.883 
