# Supplementary material for: Intrinsic group behaviour: Dependence of pedestrian dyad dynamics on principal social and personal features
Source: PLoS One. 2017 Nov 2;12(11):e0187253. doi: 10.1371/journal.pone.0187253 (PMC5667819; doi:10.1371/journal.pone.0187253)
Supplement: S1 Data Set — (ZIP) [file pone.0187253.s001.zip › set/trajectories/traj_2_0508_11.dat]

2 10333200 10333300 0 0 1 0 1 1 0 60 60 60 1688.91 1764.22 1613.59
2612.5 1
10333200 7616.07 1981 1312 0 0 0 
2613 2
10333300 8165.5 2629.25 1265 0 0 0 
10333200 7728.73 1419.67 1355.6 235.694 -1174.34 1197.76 
2613.5 2
10333300 8295.33 2120.47 1323.6 342.568 -1342.44 1385.46 
10333200 7925.27 703.533 1465.87 397.037 -1446.73 1500.23 
2614 2
10333300 8430.87 1385.27 1540.67 273.805 -1485.25 1510.28 
10333200 8089.67 32.6667 1512 332.121 -1355.29 1395.39 
2614.5 2
10333300 8531.27 848.467 1584.8 202.828 -1084.44 1103.25 
10333200 8178.93 -498.6 1534.6 180.337 -1073.27 1088.31 
2615 2
10333300 8627.53 311.133 1623.33 194.478 -1085.52 1102.81 
10333200 8370.13 -1131 1574.07 386.263 -1277.58 1334.69 
2615.5 2
10333300 8594 -344.438 1679.81 -65.4948 -1280.41 1282.09 
10333200 8580.5 -1727 1567.19 410.872 -1164.06 1234.45 
2616 2
10333300 8762.07 -1033.53 1684.07 328.898 -1348.52 1388.05 
10333200 8784.2 -2284.07 1589.87 398.63 -1090.15 1160.75 
2616.5 2
10333300 8950.4 -1561.4 1716.13 380.471 -1066.4 1132.24 
10333200 9108.93 -2768.87 1586.93 656.027 -979.394 1178.81 
2617 2
10333300 9245.07 -2033.73 1743.67 595.286 -954.209 1124.67 
10333200 9545.73 -3269.27 1586.73 882.424 -1010.91 1341.87 
2617.5 2
10333300 9794.6 -2521.73 1734.8 1110.17 -985.859 1484.72 
10333200 9838.07 -3748.8 1566 590.572 -968.754 1134.58 
2618 2
10333300 10145.9 -2922.2 1765 709.63 -809.024 1076.15 
10333200 10131 -4093.6 1524.6 591.785 -696.566 914.009 
2618.5 2
10333300 10459.8 -3349.07 1708.2 634.209 -862.357 1070.46 
10333200 10468.9 -4642.53 1492.73 682.694 -1108.96 1302.25 
2619 2
10333300 10685 -3766.12 1686.19 439.844 -814.567 925.733 
10333200 10685.6 -5204.38 1493.06 423.104 -1097.35 1176.09 
2619.5 2
10333300 10889.7 -4386.27 1662.27 400.652 -1213.58 1278.01 
10333200 10946.9 -5595.93 1571.6 511.489 -766.259 921.289 
2620 2
10333300 11289.1 -4867 1644.13 806.734 -971.178 1262.54 
10333200 11262.8 -5968.33 1595.07 638.114 -752.323 986.499 
2620.5 2
10333300 11539.1 -5362.27 1649 505.185 -1000.54 1120.84 
10333200 11565.2 -6554.73 1540.53 610.909 -1184.65 1332.89 
2621 2
10333300 11915.9 -5827.8 1630.27 761.212 -940.471 1209.93 
10333200 11951.1 -7068.93 1598.93 779.663 -1038.79 1298.83 
2621.5 2
10333300 12377.1 -6396.8 1707.87 931.717 -1149.49 1479.67 
10333200 12234 -7477.67 1616.47 571.448 -825.724 1004.18 
2622 2
10333300 12830.7 -6857.19 1725.44 885.848 -899.194 1262.25 
10333200 12674.2 -7872.88 1602.44 859.741 -771.891 1155.41 
2622.5 2
10333300 13139 -7305.67 1770 603.351 -877.65 1065.04 
10333200 12982.6 -8305.6 1581.8 603.547 -846.82 1039.89 
2623 2
10333300 13403.3 -7742.53 1767.13 533.872 -882.559 1031.47 
10333200 13411.9 -8647.33 1596 867.205 -690.37 1108.45 
2623.5 2
10333300 13670.1 -8019.4 1732.73 538.038 -558.199 775.287 
10333200 13804.8 -9005.2 1576.07 792.204 -721.505 1071.52 
2624 2
10333300 14147.1 -8446.93 1729.4 963.636 -863.704 1294.06 
10333200 14190.9 -9372.4 1599.4 779.933 -741.818 1076.38 
2624.5 2
10333300 14686.6 -8919.93 1647.4 1089.83 -955.556 1449.42 
10333200 14647.6 -9975.33 1673.07 922.694 -1218.05 1528.07 
2625 2
10333300 15122.9 -9401.4 1726.33 881.481 -972.66 1312.66 
10333200 15110.6 -10330.7 1671.4 935.354 -717.98 1179.14 
2625.5 2
10333300 15475.6 -9889.38 1787.5 688.729 -953.076 1175.88 
10333200 15543.8 -10680.2 1641.88 846.118 -682.528 1087.09 
2626 2
10333300 16000.9 -10161.4 1816.13 1027.99 -532.339 1157.65 
10333200 15965.1 -10992.7 1603 824.503 -611.636 1026.6 
2626.5 2
10333300 16241.8 -10421.1 1792.6 486.734 -524.714 715.706 
10333200 16327.1 -11361.9 1562.93 731.178 -745.724 1044.38 
2627 2
10333300 16656.2 -10768.6 1764.73 837.172 -701.953 1092.52 
10333200 16846.9 -11747.4 1570.33 1050.24 -778.855 1307.52 
2627.5 2
10333300 17161.8 -11083.1 1764.07 1021.41 -635.421 1202.93 
10333200 17533.2 -12197.3 1550.87 1386.4 -908.822 1657.73 
2628 2
10333300 17786 -11314.9 1724.73 1261.01 -468.283 1345.15 
10333200 18059.8 -12512.7 1499.67 1063.84 -637.172 1240.06 
2628.5 2
10333300 18430.3 -11547.7 1712.93 1301.68 -470.168 1383.99 
10333200 18496.2 -12894 1563.27 881.616 -770.37 1170.78 
2629 2
10333300 19211.8 -12003.8 1678.19 1526.33 -890.91 1767.31 
10333200 19019.2 -13168.2 1585.44 1021.46 -535.522 1153.33 
2629.5 2
10333300 19626.9 -12275.4 1703.87 812.239 -531.482 970.673 
10333200 19474.5 -13586.8 1589.27 890.957 -819.203 1210.33 
2630 2
10333300 20026.3 -12582.7 1717.2 807.003 -620.741 1018.12 
10333200 19870.5 -13906.9 1544 800 -646.599 1028.64 
2630.5 2
10333300 20484.3 -12839.3 1741.47 923.387 -517.473 1058.5 
10333200 20321.2 -14204 1507.67 908.737 -599.059 1088.43 
2631 2
10333300 20925.5 -13075.7 1717.73 891.313 -477.441 1011.13 
10333200 20796.6 -14428.5 1527.67 960.404 -453.603 1062.14 
2631.5 2
10333300 21332.2 -13389.9 1683.13 821.549 -634.882 1038.28 
10333200 21275.6 -14660.6 1458.4 967.677 -468.822 1075.26 
2632 2
10333300 21821 -13555.4 1681.2 987.475 -334.276 1042.52 
10333200 21758.3 -14942.3 1445.67 975.219 -569.024 1129.09 
2632.5 2
10333300 22301.6 -13858.4 1688.94 938.721 -591.87 1109.73 
10333200 22305.9 -15144.6 1426.19 1069.54 -395.109 1140.19 
2633 2
10333300 22927.7 -14097.1 1600.07 1225.13 -466.985 1311.11 
10333200 22938.8 -15371 1487.6 1238.48 -443.126 1315.37 
2633.5 2
10333300 23599.5 -14361.7 1612.27 1357.31 -534.68 1458.82 
10333200 23473.8 -15588.9 1497.93 1080.81 -440.135 1166.99 
2634 2
10333300 24194.2 -14664.9 1642.07 1201.35 -612.525 1348.49 
10333200 23944.1 -15699.3 1515.73 950.168 -223.165 976.024 
2634.5 2
10333300 24696.5 -14871.7 1696.27 1012.63 -416.935 1095.11 
10333200 24442.7 -15849.7 1528.27 1005.24 -303.091 1049.94 
2635 2
10333300 25155 -15102.1 1720.33 926.33 -465.455 1036.69 
10333200 24943.3 -16083.8 1527.2 1011.18 -472.997 1116.34 
2635.5 2
10333300 25674 -15213.2 1755.62 1013.67 -217.025 1036.64 
10333200 25453.2 -16345.2 1519.38 995.939 -510.645 1119.22 
2636 2
10333300 26122.7 -15486.3 1815.6 878.017 -534.41 1027.87 
10333200 25974.1 -16666.5 1546.33 1019.33 -628.735 1197.64 
2636.5 2
10333300 26777.1 -15693.5 1718.33 1322.15 -418.586 1386.83 
10333200 26574.6 -16942.1 1592.33 1213.2 -556.633 1334.8 
2637 2
10333300 27365.1 -15963.1 1733.93 1185.48 -543.548 1304.15 
10333200 27167.3 -17151.9 1647.33 1195.03 -422.984 1267.68 
2637.5 2
10333300 27862.3 -16205.8 1790.6 1004.31 -490.236 1117.57 
10333200 27765.6 -17274.3 1630.4 1208.62 -247.407 1233.68 
2638 2
10333300 28393.1 -16371.2 1785.67 1072.32 -334.141 1123.18 
10333200 28281.1 -17397.5 1584.73 1041.35 -248.889 1070.68 
2638.5 2
10333300 28796.4 -16566.9 1773.53 814.815 -395.286 905.635 
10333200 28866.3 -17533.5 1535.07 1182.22 -274.613 1213.7 
2639 2
10333300 29248.9 -16735.4 1762.31 883.862 -329.24 943.192 
10333200 29394.1 -17716.6 1486.94 1030.97 -357.609 1091.23 
2639.5 2
10333300 29722.7 -16878.8 1742.47 927.063 -280.553 968.584 
10333200 30053.9 -18041 1404.33 1291.21 -634.907 1438.86 
2640 2
10333300 30254.6 -17005.6 1748.47 1074.61 -256.162 1104.72 
10333200 30497.7 -18267.9 1357.47 896.566 -458.316 1006.92 
2640.5 2
10333300 30923.6 -17174.8 1663.6 1351.52 -341.818 1394.07 
10333200 31108.7 -18591.1 1378.47 1234.34 -653.064 1396.46 
2641 2
10333300 31493.9 -17454.1 1703.87 1152.19 -564.175 1282.9 
10333200 31771.7 -18762.1 1324.4 1339.39 -345.455 1383.23 
2641.5 2
10333300 32177.5 -17725.2 1696.13 1381.01 -547.744 1485.67 
10333200 32346.2 -18962.5 1426.2 1160.54 -404.848 1229.13 
2642 2
10333300 32926.9 -18042.3 1678.73 1513.8 -640.673 1643.8 
10333200 32923.8 -19159.7 1545.07 1166.87 -398.249 1232.96 
2642.5 2
10333300 33623.2 -18150.7 1689.94 1360.12 -211.629 1376.49 
10333200 33552.6 -19351.8 1558.19 1228.05 -375.163 1284.08 
2643 2
10333300 34243.7 -18311.8 1700.67 1214.12 -315.289 1254.39 
10333200 34125 -19437.3 1605.53 1120.23 -167.352 1132.66 
2643.5 2
10333300 34801.3 -18485.9 1758.27 1126.46 -351.785 1180.12 
10333200 34725.5 -19613 1613.53 1213.06 -355.017 1263.95 
2644 2
10333300 35366.7 -18654.6 1740.53 1142.36 -340.741 1192.09 
10333200 35309.6 -19851.8 1627.6 1180.07 -482.424 1274.87 
2644.5 2
10333300 35947.9 -18818.6 1699.27 1174.14 -331.313 1219.99 
10333200 35997.7 -20193.1 1606.07 1390.03 -689.428 1551.61 
2645 2
10333300 36480.1 -19029.7 1679.47 1075.15 -426.397 1156.62 
10333200 36699.7 -20532.5 1617.47 1418.32 -685.791 1575.41 
2645.5 2
10333300 37059.6 -19372 1670.69 1131.7 -668.62 1314.45 
10333200 37143.1 -20841.8 1633.44 865.877 -604.061 1055.76 
2646 2
10333300 37671.7 -19597.4 1739.13 1197.86 -441.096 1276.49 
10333200 37866.8 -21198.9 1685.33 1416.32 -698.867 1579.36 
2646.5 2
10333300 38247.3 -20059.8 1797.47 1162.83 -934.141 1491.57 
10333200 38392 -21492.4 1693 1061.01 -592.862 1215.41 
2647 2
10333300 38749.3 -20467 1819.13 1014.28 -822.626 1305.94 
10333200 38983.3 -21723.5 1710.53 1194.61 -466.936 1282.63 
2647.5 2
10333300 39125 -20649 1834.53 758.923 -367.677 843.297 
10333200 39552.2 -22042.6 1679.93 1149.23 -644.579 1317.65 
2648 2
10333300 39604.7 -20968.5 1833 969.024 -645.522 1164.35 
10333200 40149.5 -22387.9 1658.4 1206.6 -697.643 1393.77 
2648.5 2
10333300 40180.8 -21326 1755.4 1163.91 -722.155 1369.74 
10333200 40826.4 -22804.1 1528.27 1367.54 -840.673 1605.27 
2649 2
10333300 40915 -21730.9 1727.31 1433.98 -790.894 1637.63 
10333200 41486.5 -23030 1538.06 1289.26 -441.276 1362.68 
2649.5 2
10333300 41294 -21970.1 1713.8 741.683 -468.094 877.043 
10333200 42021.6 -23328.6 1549.67 1047.16 -584.344 1199.17 
2650 2
10333300 41811.3 -22130.9 1722.13 1045.12 -324.714 1094.4 
10333200 42604.3 -23532.8 1548.2 1177.24 -412.525 1247.42 
2650.5 2
10333300 42426.7 -22332.7 1748 1243.1 -407.677 1308.24 
10333200 43225.4 -23684.9 1545 1254.68 -307.205 1291.74 
2651 2
10333300 42941.9 -22474.5 1711 1040.81 -286.465 1079.51 
10333200 43995.9 -23779.6 1561.8 1556.63 -191.38 1568.35 
2651.5 2
10333300 43478.3 -22692.9 1767.27 1083.77 -441.347 1170.19 
10333200 44659.6 -23972 1524.73 1340.74 -388.687 1395.95 
2652 2
10333300 44076 -22841.2 1700.33 1207.41 -299.529 1244.01 
10333200 45209.8 -23873.5 1526.93 1111.52 199.057 1129.2 
2652.5 2
10333300 44719.2 -22974.8 1735.38 1256.35 -260.84 1283.14 
10333200 45979.7 -23853.5 1628 1503.69 38.9974 1504.19 
2653 2
10333300 45320.8 -23078.8 1772.6 1177.2 -203.62 1194.68 
10333200 46456 -24378.1 1657.67 932.118 -1026.68 1386.69 
2653.5 2
10333300 45783.3 -23122.7 1787.2 932.392 -88.5753 936.59 
10333200 46550.8 -24286.5 1641.2 191.129 184.812 265.868 
2654 2
10333300 46301.6 -23218.1 1817.67 1047.14 -192.727 1064.73 
10333200 46676.5 -24352.4 1601.13 253.872 -133.199 286.693 
2654.5 2
10333300 46646.8 -23266.2 1792.27 697.374 -97.1044 704.102 
10333200 47040.9 -24484.7 1564.73 736.162 -267.205 783.156 
2655 1
10333300 47046.7 -23510.1 1750.6 807.811 -492.795 946.259 
2655.5 1
10333300 47264.6 -23558.4 1726.06 425.7 -94.222 436.002 
2656 1
10333300 47340.7 -23503.5 1710.4 148.94 107.453 183.655 
2656.5 1
10333300 47288.3 -23423.5 1708 -105.859 161.481 193.086 
2657 1
10333300 47244.4 -23062.9 1705.6 -88.7542 728.62 734.005 
