# Supplementary material for: Intrinsic group behaviour: Dependence of pedestrian dyad dynamics on principal social and personal features
Source: PLoS One. 2017 Nov 2;12(11):e0187253. doi: 10.1371/journal.pone.0187253 (PMC5667819; doi:10.1371/journal.pone.0187253)
Supplement: S1 Data Set — (ZIP) [file pone.0187253.s001.zip › set/trajectories/traj_2_0508_10.dat]

2 10324200 10324400 0 1 0 0 0 0 1 40 20 60 1670.39 1725.79 1614.98
2562 1
10324200 24131.6 -14210.3 1387.69 0 0 0 
2562.5 1
10324200 23553.7 -14024.7 1599.73 -1130.91 363.299 1187.83 
2563 1
10324200 22858.5 -13942.3 1555.6 -1404.44 166.465 1414.28 
2563.5 1
10324200 22152.5 -13741.5 1617.93 -1426.13 405.657 1482.7 
2564 1
10324200 21660.7 -13541.5 1634.67 -993.535 403.906 1072.5 
2564.5 2
10324400 22578.1 -13429.4 1681.38 0 0 0 
10324200 21073.1 -13319.5 1654.67 -1187.07 448.62 1269.01 
2565 2
10324400 22184.4 -13205 1724.44 -821.794 468.444 945.931 
10324200 20553.7 -13044.9 1671.94 -1014.54 536.19 1147.52 
2565.5 2
10324400 21750.1 -12926.2 1758.07 -850.041 545.597 1010.07 
10324200 20098.2 -12692.1 1651.07 -891.365 690.419 1127.48 
2566 2
10324400 21318.3 -12703.9 1737.8 -872.189 449.158 981.048 
10324200 19613.9 -12328.1 1637.13 -978.316 735.488 1223.95 
2566.5 2
10324400 20982.5 -12569.8 1777.67 -678.519 270.842 730.577 
10324200 19147.9 -12033.1 1651.67 -941.549 595.96 1114.31 
2567 2
10324400 20667.5 -12267.9 1762.6 -636.229 609.832 881.296 
10324200 18695.6 -11691.9 1622.47 -913.67 689.293 1144.52 
2567.5 2
10324400 20313.5 -11963.9 1766.6 -715.286 614.276 942.852 
10324200 18149.6 -11286.9 1654.93 -1103.03 818.182 1373.35 
2568 2
10324400 19927.9 -11706.9 1723.07 -777.285 518.011 934.081 
10324200 17426.5 -10843.5 1647.33 -1457.8 893.952 1710.06 
2568.5 2
10324400 19500.3 -11313.5 1705.87 -860.496 791.549 1169.19 
10324200 16775.3 -10411.6 1655.47 -1310.26 868.947 1572.21 
2569 2
10324400 19190.8 -10935.6 1685.31 -604.403 738.102 953.99 
10324200 16340.4 -10025.9 1693.5 -849.528 753.247 1135.38 
2569.5 2
10324400 18628.9 -10547.1 1669.27 -1099.57 760.388 1336.88 
10324200 16034 -9566.47 1702.87 -599.56 899.16 1080.72 
2570 2
10324400 17978.4 -10405.9 1642.13 -1314.21 285.118 1344.78 
10324200 15802.7 -9191.6 1747.87 -467.205 757.306 889.828 
2570.5 2
10324400 17698.9 -9975.53 1661.4 -564.714 869.495 1036.79 
10324200 15527 -8718.53 1738.87 -557.037 955.69 1106.18 
2571 2
10324400 17257.3 -9672.67 1732 -892.121 611.852 1081.78 
10324200 15117.5 -8094.6 1697.33 -827.205 1260.47 1507.67 
2571.5 2
10324400 16838.1 -9296.8 1741.53 -846.734 759.327 1137.34 
10324200 14845.5 -7538.73 1658.2 -549.63 1122.96 1250.26 
2572 2
10324400 16406.9 -9078.19 1718.06 -842.301 426.978 944.342 
10324200 14743.8 -6952.56 1600.88 -198.665 1144.86 1161.97 
2572.5 2
10324400 16022.1 -8760.27 1698.07 -752.919 622.154 976.71 
10324200 14380 -6449.67 1568.73 -711.84 984.141 1214.6 
2573 2
10324400 15591.7 -8397.73 1677.93 -869.495 732.391 1136.85 
10324200 14175.5 -6059.73 1535.73 -413.064 787.744 889.473 
2573.5 2
10324400 15379.9 -8192 1663.47 -428.013 415.623 596.605 
10324200 14016.6 -5803.93 1513.8 -321.077 516.768 608.391 
2574 2
10324400 15224.5 -7653.27 1689 -313.805 1088.35 1132.69 
10324200 13888.7 -5668.47 1490.4 -258.316 273.67 376.328 
2574.5 2
10324400 15039.5 -7279 1702.13 -373.872 756.094 843.48 
10324200 13792.9 -5589.4 1491 -193.67 159.731 251.042 
2575 2
10324400 14853.8 -6825.53 1703.53 -375.084 916.094 989.908 
10324200 13903.7 -5648.47 1491 223.838 -119.327 253.658 
2575.5 2
10324400 14611.6 -6586.12 1676.81 -472.998 467.594 665.11 
10324200 13898.3 -5672.75 1491 -10.4574 -47.4284 48.5676 
2576 2
10324400 14328.1 -6479.13 1699.33 -554.909 209.377 593.096 
10324200 13829.1 -5860.6 1491 -135.38 -367.613 391.748 
2576.5 2
10324400 14047.4 -6389.33 1725.33 -567.003 181.414 595.318 
10324200 13806.1 -5853.07 1491 -46.4646 15.2189 48.8935 
2577 2
10324400 13689.3 -6283.27 1673.8 -721.909 213.844 752.915 
10324200 13910.3 -5740.53 1491 209.946 226.882 309.116 
2577.5 2
10324400 13435.7 -6168.93 1663.67 -512.458 230.976 562.106 
10324200 13864.5 -5605.07 1491 -92.5253 273.67 288.888 
2578 2
10324400 13276.3 -6010.07 1644.67 -321.886 320.943 454.549 
10324200 13849.1 -5645 1491 -31.1111 -80.6734 86.4644 
2578.5 2
10324400 13097.7 -5828.8 1666.73 -360.808 366.195 514.083 
10324200 13849.2 -5952.27 1491 0.26936 -620.741 620.741 
2579 2
10324400 13045.4 -5704.44 1706.38 -102.262 242.896 263.545 
10324200 13972.8 -6035.81 1491 241.309 -163.175 291.301 
2579.5 2
10324400 13101.2 -5562 1742.27 109.033 278.198 298.802 
10324200 14037.6 -5911.27 1491 126.66 243.254 274.254 
2580 2
10324400 13222.2 -5349.13 1736 244.444 430.034 494.653 
10324200 13999.3 -5927.6 1491 -77.3064 -32.9966 84.0539 
2580.5 2
10324400 13199.9 -5326.07 1726.27 -44.8021 46.4118 64.508 
10324200 13944.3 -5881.73 1491 -110.798 92.2871 144.198 
2581 2
10324400 13084.9 -5359.07 1708.87 -232.323 -66.6667 241.699 
10324200 14073.1 -5919.13 1491 260.337 -75.5556 271.079 
2581.5 2
10324400 12991.9 -5506.2 1707.53 -187.879 -297.239 351.638 
10324200 14132.5 -5924.8 1491 119.865 -11.4478 120.411 
2582 2
10324400 13035.8 -5571.73 1693.4 88.6195 -132.391 159.313 
10324200 14189.9 -5943.27 1491 116.094 -37.3064 121.941 
2582.5 2
10324400 13078.1 -5668.12 1697.88 82.5439 -188.265 205.566 
10324200 14212.1 -5963.81 1491 43.3431 -40.1286 59.0671 
2583 2
10324400 13061.1 -5705.2 1688.2 -33.1295 -72.5538 79.7598 
10324200 14087.2 -5671.87 1491 -244.472 571.323 621.43 
2583.5 2
10324400 13060 -5685 1688.13 -2.28956 40.8081 40.8723 
10324200 14125.2 -5634.27 1491 76.7677 75.9596 107.996 
2584 2
10324400 13052.8 -5681 1695 -14.5455 8.08081 16.6394 
10324200 14162.5 -5822.4 1491 75.4209 -380.067 387.478 
2584.5 2
10324400 13238.9 -5741.07 1699.47 376.027 -121.347 395.122 
10324200 14249.5 -5802.07 1491 175.758 41.0774 180.494 
2585 2
10324400 13398.5 -5907.53 1668.4 322.424 -336.296 465.889 
10324200 14312.3 -5758.27 1491 126.734 88.4848 154.567 
2585.5 2
10324400 13628.1 -6100.12 1712.62 448.421 -376.156 585.299 
10324200 14332.7 -5707.62 1491 39.8844 98.9095 106.648 
2586 2
10324400 13812.9 -6262.6 1687.27 361.53 -317.955 481.455 
10324200 14273.3 -5610.33 1491 -116.153 190.395 223.028 
2586.5 2
10324400 14054.1 -6368.33 1689.47 487.273 -213.603 532.035 
10324200 14211.7 -5591.87 1491 -124.444 37.3064 129.916 
2587 2
10324400 14325.7 -6389.4 1701.6 548.687 -42.5589 550.335 
10324200 14068.7 -5790.87 1491 -289.024 -402.02 495.131 
2587.5 1
10324400 14575.6 -6318.47 1691.93 504.916 143.3 524.857 
2588 1
10324400 14777.5 -6268 1691 407.811 101.953 420.362 
