# Supplementary material for: Intrinsic group behaviour: Dependence of pedestrian dyad dynamics on principal social and personal features
Source: PLoS One. 2017 Nov 2;12(11):e0187253. doi: 10.1371/journal.pone.0187253 (PMC5667819; doi:10.1371/journal.pone.0187253)
Supplement: S1 Data Set — (ZIP) [file pone.0187253.s001.zip › set/trajectories/traj_2_0508_9.dat]

2 10302600 10300500 0 0 1 0 0 1 0 15 0 30 3.95253e-323 7.90505e-323 0
2405 1
10300500 43617.6 -23845 1359.89 0 0 0 
2405.5 1
10300500 42957.9 -23752.2 1468 -1597.14 224.728 1612.87 
2406 1
10300500 42051.3 -23645.6 1522.87 -1774.31 208.586 1786.53 
2406.5 1
10300500 41411.6 -23467.5 1540.6 -1292.26 359.865 1341.43 
2407 1
10300500 40800.9 -23352 1533.4 -1233.67 233.266 1255.53 
2407.5 1
10300500 40221.4 -23194.8 1520.33 -1170.77 317.576 1213.08 
2408 1
10300500 39643.8 -22986.5 1502.67 -1166.87 420.741 1240.41 
2408.5 1
10300500 39093.7 -22658.5 1667.13 -1111.38 662.626 1293.92 
2409 1
10300500 38590.9 -22301.5 1677.94 -982.015 697.331 1204.42 
2409.5 1
10300500 38035.8 -22001.4 1710.2 -1086.25 587.28 1234.84 
2410 1
10300500 37595.5 -21722.6 1698 -889.562 563.232 1052.88 
2410.5 1
10300500 37070.8 -21530.4 1638.8 -1059.93 388.283 1128.81 
2411 1
10300500 36621.8 -21283.1 1625.67 -907.071 499.529 1035.52 
2411.5 1
10300500 36105.3 -21006.5 1597.4 -1043.37 558.923 1183.64 
2412 1
10300500 35606.1 -20705.8 1613.5 -975.138 587.337 1138.36 
2412.5 1
10300500 34974.9 -20620 1602.53 -1235.22 167.808 1246.56 
2413 1
10300500 34618.1 -20386.7 1634.47 -720.808 471.246 861.183 
2413.5 1
10300500 34178.9 -20093.4 1637.27 -887.138 592.593 1066.86 
2414 1
10300500 33717 -19916.5 1623.47 -933.199 357.441 999.312 
2414.5 1
10300500 33334.6 -19728.3 1624.8 -772.525 380.067 860.957 
2415 1
10300500 32795.7 -19496.9 1594.2 -1088.75 467.475 1184.87 
2415.5 1
10300500 32007.9 -19104.8 1554.69 -1538.66 765.861 1718.72 
2416 1
10300500 31391 -18820.8 1603.93 -1207.19 555.797 1328.99 
2416.5 1
10300500 30709.1 -18523.3 1412.73 -1377.51 601.077 1502.94 
2417 1
10300500 30092.3 -18341.1 1377.27 -1246.2 367.946 1299.38 
2417.5 1
10300500 29473.1 -18061.1 1452 -1250.91 565.791 1372.91 
2418 1
10300500 28882.5 -17736.3 1573.93 -1193.13 656.027 1361.59 
2418.5 1
10300500 28344.7 -17718.7 1558.53 -1086.33 35.6902 1086.92 
2419 1
10300500 27727.8 -17568.8 1599.62 -1205.05 292.684 1240.08 
2419.5 1
10300500 27187.3 -17482.1 1584 -1057.57 169.627 1071.08 
2420 1
10300500 26598.1 -17270.4 1572.27 -1190.3 427.744 1264.83 
2420.5 1
10300500 26027 -17039.8 1529.93 -1153.8 465.859 1244.3 
2421 1
10300500 25404.3 -16641.1 1560 -1258.05 805.387 1493.76 
2421.5 1
10300500 24888.5 -16301.7 1598.33 -1042.02 685.791 1247.44 
2422 1
10300500 24515.9 -15995.1 1573.56 -727.596 598.836 942.338 
2422.5 1
10300500 24030.8 -15719.5 1560.27 -949.388 539.326 1091.88 
2423 1
10300500 23605.9 -15440.1 1566.87 -858.316 564.444 1027.28 
2423.5 1
10300500 23166.7 -15083.5 1551.33 -887.273 720.269 1142.82 
2424 1
10300500 22747.8 -14759.9 1536.33 -846.33 653.737 1069.41 
2424.5 1
10300500 22209.6 -14339.6 1493 -1087.27 849.158 1379.58 
2425 1
10300500 21672 -14084.7 1541.67 -1086.06 515.017 1201.99 
2425.5 1
10300500 21242.2 -13706.8 1590.5 -839.355 737.996 1117.66 
2426 2
10302600 13493 -7335 947 0 0 0 
10300500 20785.2 -13361.5 1568.87 -894.423 675.824 1121.04 
2426.5 2
10302600 13249.1 -7130.6 938.533 -923.99 774.242 1205.49 
10300500 20267.2 -13063.3 1566.6 -1046.46 602.424 1207.48 
2427 2
10302600 12665.4 -6577.33 952.867 -1179.12 1117.71 1624.69 
10300500 19764.7 -12783 1546.33 -1015.22 566.195 1162.43 
2427.5 2
10302600 11993.7 -6044.07 972 -1356.9 1077.31 1732.56 
10300500 19240.4 -12534.2 1577.27 -1059.12 502.626 1172.34 
2428 1
10300500 18811.2 -12348.7 1619.67 -867.071 374.68 944.562 
2428 1
10302600 11548.7 -5785 973 -1498.54 872.278 1733.92 
2428.5 2
10302600 10832.5 -4524 739.5 -761.07 1340.06 1541.1 
10300500 18196.8 -12043.4 1554.19 -1200.1 596.403 1340.12 
2429 2
10302600 10662.9 -4278.27 876.133 -605.595 877.619 1066.28 
10300500 17610.3 -11788.9 1541.13 -1147.59 497.929 1250.95 
2429.5 2
10302600 10260.7 -3745.67 906.2 -812.66 1075.96 1348.37 
10300500 16829.1 -11403.1 1608.8 -1578.32 779.529 1760.33 
2430 2
10302600 9835.93 -3289.33 865.533 -858.047 921.886 1259.41 
10300500 16313.5 -11063.7 1592.2 -1041.48 685.522 1246.85 
2430.5 2
10302600 9286 -2888.33 866.267 -1110.98 810.101 1374.97 
10300500 15924.5 -10686.9 1623.73 -785.859 761.212 1094.08 
2431 2
10302600 8839.07 -2420.27 958.933 -902.896 945.589 1307.42 
10300500 15533 -10261.1 1611.73 -790.976 860.337 1168.68 
2431.5 2
10302600 8428.07 -2079.33 927.733 -828.629 687.366 1076.61 
10300500 15273.4 -9908.6 1674.53 -523.387 710.618 882.56 
2432 2
10302600 7973.88 -1540.81 899.062 -885.364 1049.75 1373.26 
10300500 14659.9 -9475.31 1707.5 -1195.96 844.615 1464.13 
2432.5 2
10302600 7341.93 -1000.27 902.867 -1236.68 1057.82 1627.38 
10300500 14159.8 -8886.67 1597.93 -978.62 1151.95 1511.52 
2433 2
10302600 6861.2 -534.6 828.333 -971.178 940.741 1352.1 
10300500 13648.1 -8351.67 1526 -1033.67 1080.81 1495.53 
2433.5 2
10302600 6339.73 52.4667 806.533 -1053.47 1185.99 1586.31 
10300500 13143.9 -7953.13 1534.53 -1018.72 805.118 1298.46 
2434 2
10302600 5664.47 678.133 792.133 -1364.18 1263.97 1859.73 
10300500 12788.4 -7637.93 1603.73 -718.114 636.768 959.772 
2434.5 2
10302600 4808.33 1195 786.933 -1729.56 1044.18 2020.32 
10300500 12437.8 -7355.6 1633 -708.283 570.37 909.388 
2435 1
10300500 11997.3 -6951.4 1642.67 -889.966 816.566 1207.82 
2435.5 1
10300500 11403.4 -6573.38 1597.69 -1159.82 738.33 1374.89 
2436 1
10300500 10883.9 -6140.67 1532.93 -1016.64 846.787 1323.11 
2436.5 1
10300500 10340.7 -5720.8 1480.27 -1097.51 848.215 1387.08 
2437 1
10300500 9892.27 -5424.87 1505.33 -905.859 597.845 1085.36 
2437.5 1
10300500 9449.73 -5039.6 1526.27 -894.007 778.316 1185.34 
2438 1
10300500 9010.67 -4722.47 1505.33 -887.003 640.673 1094.18 
2438.5 1
10300500 8601.07 -4209.4 1468.13 -827.475 1036.5 1326.29 
2439 1
10300500 8029.06 -3889.44 1524.31 -1117.2 624.927 1280.1 
2439.5 1
10300500 7664.47 -3484.53 1559.73 -713.495 792.376 1066.27 
2440 1
10300500 7258.73 -3034 1585.53 -819.663 910.168 1224.85 
2440.5 1
10300500 6910.53 -2668.93 1586.87 -702.016 736.022 1017.13 
2441 1
10300500 6499.27 -2159.33 1565.4 -830.842 1029.49 1322.94 
2441.5 1
10300500 6112.13 -1685.2 1596.53 -782.088 957.845 1236.58 
2442 1
10300500 5709.19 -1235.12 1595.81 -787.004 879.053 1179.88 
2442.5 1
10300500 5398.27 -729.867 1578.6 -608.456 988.764 1160.98 
2443 1
10300500 5039.07 -313.933 1620.33 -725.657 840.269 1110.24 
2443.5 1
10300500 4558.73 -54.5333 1620.93 -970.37 524.04 1102.83 
2444 1
10300500 4102.93 303.2 1614.67 -920.808 722.694 1170.54 
2444.5 1
10300500 3628.47 650.267 1611.8 -958.519 701.145 1187.59 
2445 1
10300500 3066 1030.27 1488.07 -1136.3 767.677 1371.31 
2445.5 1
10300500 2527.94 1290.88 1430.44 -1050.9 509.001 1167.68 
2446 1
10300500 1992.2 1478.73 1385.13 -1048.41 367.629 1111 
2446.5 1
10300500 1409.87 1481.8 1404.4 -1176.43 6.19529 1176.45 
2447 1
10300500 946.467 1166.13 1456.87 -936.162 -637.71 1132.73 
2447.5 1
10300500 424.333 968.867 1490.27 -1054.81 -398.519 1127.59 
2448 1
10300500 -65.9333 776.2 1485 -990.438 -389.226 1064.17 
2448.5 1
10300500 -699.867 572.133 1535.6 -1280.67 -412.256 1345.39 
2449 1
10300500 -1352.94 407.812 1572.31 -1275.53 -320.939 1315.29 
2449.5 1
10300500 -1824.6 283.6 1598.6 -923.019 -243.077 954.489 
2450 1
10300500 -2345.87 -41.1333 1578.67 -1053.06 -656.027 1240.69 
2450.5 1
10300500 -2711.13 -249.267 1571.53 -737.912 -420.471 849.3 
2451 1
10300500 -3206.8 -551.467 1549.53 -1001.35 -610.505 1172.78 
2451.5 1
10300500 -3690.6 -799.867 1546.07 -977.374 -501.818 1098.67 
2452 1
10300500 -4322.62 -1393.06 1563.62 -1234.42 -1158.59 1692.96 
2452.5 1
10300500 -4739 -1707.4 1555.73 -814.824 -615.142 1020.95 
2453 1
10300500 -5148.67 -1955.93 1478.33 -827.609 -502.088 968.003 
2453.5 1
10300500 -5554.67 -2245.53 1407.8 -820.202 -585.051 1007.48 
2454 1
10300500 -5888.6 -2667.47 1327.53 -673.253 -850.672 1084.86 
2454.5 1
10300500 -6113.33 -3107 1377.4 -452.18 -884.373 993.268 
2455 1
10300500 -6361.2 -3391.93 1576.93 -500.741 -575.623 762.944 
2455.5 1
10300500 -6687.56 -3889.06 1408.38 -637.427 -970.955 1161.49 
2456 1
10300500 -6871.8 -4431.07 1439.4 -360.543 -1060.67 1120.28 
2456.5 1
10300500 -7075.07 -4931 1505.27 -410.64 -1009.97 1090.26 
2457 1
10300500 -7281.33 -5447.2 1429.8 -416.7 -1042.83 1123 
2457.5 1
10300500 -7460.6 -5959.13 1458.8 -362.155 -1034.21 1095.78 
2458 1
10300500 -7312.2 -6379.47 1372.13 299.798 -849.158 900.527 
2458.5 1
10300500 -7155.67 -6751.47 1290 316.229 -751.515 815.338 
2459 1
10300500 -7248.94 -7207.19 1221.81 -182.17 -890.08 908.531 
2459.5 1
10300500 -7161.2 -7434.07 1196.2 171.698 -443.991 476.033 
2460 1
10300500 -7207.8 -7511.6 1192 -94.1414 -156.633 182.747 
2460.5 1
10300500 -7143.27 -7420.73 1192 130.37 183.569 225.153 
2461 1
10300500 -7331.13 -7373.47 1191.07 -379.529 95.4882 391.357 
2461.5 1
10300500 -7310.27 -7335.93 1191.93 42.1549 75.8249 86.7551 
2462 1
10300500 -7299.93 -7438.87 1192 20.8754 -207.946 208.991 
2462.5 1
10300500 -7075.81 -7445.75 1185.06 437.736 -13.444 437.942 
2463 1
10300500 -6811.27 -7381.67 1169.67 517.702 125.408 532.675 
2463.5 1
10300500 -6939.8 -7384.27 1169 -259.663 -5.25253 259.716 
2464 1
10300500 -6988.67 -7358.2 1163.8 -98.7205 52.6599 111.888 
2464.5 1
10300500 -6888.67 -7330 1149.47 202.02 56.9697 209.899 
2465 1
10300500 -6788.87 -7301.27 1149.47 201.616 58.0471 209.806 
2465.5 1
10300500 -6769.88 -7122.56 1149 37.0931 349.032 350.997 
2466 1
10300500 -6820.33 -7144.4 1149 -98.7443 -42.7348 107.595 
2466.5 1
10300500 -6853.67 -7155.13 1149 -67.3401 -21.6835 70.745 
2467 1
10300500 -6874.4 -7276.27 1148.27 -41.8855 -244.714 248.273 
2467.5 1
10300500 -6944.73 -7364.73 1148 -142.088 -178.721 228.32 
2468 1
10300500 -6934.4 -7385.2 1122.93 20.8754 -41.3468 46.3178 
2468.5 1
10300500 -6907.93 -7484.53 1114.2 53.468 -200.673 207.674 
2469 1
10300500 -6888.81 -7492.12 1114 37.3454 -14.8275 40.1812 
2469.5 1
10300500 -6925.6 -7443.73 1112.93 -71.9912 94.6999 118.957 
2470 1
10300500 -7045.07 -7069.07 1081.8 -241.347 756.902 794.449 
2470.5 1
10300500 -7126.2 -7084.93 1076.07 -163.906 -32.0539 167.011 
2471 1
10300500 -7053.93 -7001.13 1069 145.993 169.293 223.549 
2471.5 1
10300500 -6970.4 -7023.73 1063.87 168.754 -45.6566 174.821 
2472 1
10300500 -6961.12 -7037.5 1052.25 18.1152 -26.888 32.4211 
2472.5 1
10300500 -6987.27 -7085.13 1023.07 -51.1579 -93.2159 106.331 
2473 1
10300500 -6968.67 -6998.2 1024 37.5758 175.623 179.598 
2473.5 1
10300500 -6912.93 -6921.07 1024 112.593 155.825 192.246 
2474 1
10300500 -6949.6 -6940.93 1024.13 -74.0741 -40.1347 84.2482 
2474.5 1
10300500 -6768.93 -7101.07 1004.6 364.983 -323.502 487.715 
2475 1
10300500 -6850.13 -7090.2 961.933 -164.04 21.9529 165.503 
2475.5 1
10300500 -7308.31 -7176.62 974.625 -894.881 -168.799 910.662 
2476 1
10300500 -7293.13 -7057.93 1001.33 29.7048 232.273 234.165 
2476.5 1
10300500 -7247.93 -7162.73 999.733 91.3131 -211.717 230.569 
2477 1
10300500 -7253.2 -7384.13 1007.73 -10.6397 -447.273 447.399 
2477.5 1
10300500 -7053.47 -7406.27 1004.67 403.502 -44.7138 405.972 
2478 1
10300500 -6824.47 -7461.27 995.267 462.626 -111.111 475.782 
2478.5 1
10300500 -6859.53 -7376.87 980.4 -70.8418 170.505 184.636 
2479 1
10300500 -7047 -6988.75 971.375 -365.432 756.563 840.195 
2479.5 1
10300500 -7031.27 -6948.8 950.267 30.6693 77.8752 83.6968 
2480 1
10300500 -6996.8 -6987.73 972.4 69.6296 -78.6532 105.046 
2480.5 1
10300500 -7024.27 -7067.47 960.8 -55.4882 -161.077 170.367 
2481 1
10300500 -7000.67 -6900.93 943.133 47.6768 336.431 339.792 
2481.5 1
10300500 -7073.2 -6998.87 937.067 -146.532 -197.845 246.2 
2482 1
10300500 -7081.93 -7353.33 920.533 -17.6431 -716.094 716.312 
2482.5 1
10300500 -7243.12 -7500.69 919.688 -314.827 -287.801 426.551 
2483 1
10300500 -7323.13 -7160.73 919 -156.572 665.272 683.449 
2483.5 1
10300500 -7369.33 -7027.73 919 -93.3333 268.687 284.436 
2484 1
10300500 -7390 -7387.13 919 -41.7508 -726.061 727.26 
2484.5 1
10300500 -7383.13 -7422.07 919 13.8721 -70.5724 71.9228 
2485 1
10300500 -7459.2 -7322.87 924.667 -153.67 200.404 252.54 
2485.5 1
10300500 -7509.19 -7210.25 967 -97.6318 219.954 240.649 
2486 1
10300500 -7378.53 -7223.33 968.867 255.683 -25.6034 256.962 
2486.5 1
10300500 -6995 -7179.13 983.133 774.815 89.2929 779.943 
2487 1
10300500 -6893.6 -7190.6 971.6 204.848 -23.165 206.154 
2487.5 1
10300500 -6866.8 -7295.27 961.267 54.1414 -211.448 218.269 
2488 1
10300500 -6865.47 -7434.2 959.8 2.6936 -280.673 280.686 
2488.5 1
10300500 -6785.07 -7385.47 951.267 162.424 98.4512 189.932 
2489 1
10300500 -6735.81 -7222.75 941.75 96.1995 317.806 332.047 
2489.5 1
10300500 -6716.4 -7182.13 936.4 37.9892 79.4847 88.0965 
2490 1
10300500 -6860.87 -7301.8 932.2 -291.852 -241.751 378.974 
2490.5 1
10300500 -6938.47 -7363.4 931.667 -156.768 -124.444 200.156 
2491 1
10300500 -6899.47 -7330.53 918.867 78.7879 66.3973 103.035 
2491.5 1
10300500 -7103.73 -7446.73 915.867 -412.66 -234.747 474.757 
2492 1
10300500 -7273.73 -7612.53 917 -343.434 -334.949 479.727 
2492.5 1
10300500 -7369.69 -7261.94 975.5 -187.41 684.757 709.94 
2493 1
10300500 -7312.07 -7127.07 1016.33 112.761 263.935 287.014 
2493.5 1
10300500 -7033.47 -7018.27 1004.67 562.828 219.798 604.224 
2494 1
10300500 -6930.07 -7072.73 994.333 208.889 -110.034 236.097 
2494.5 1
10300500 -6821.13 -7092.67 974.8 219.624 -40.1882 223.27 
2495 1
10300500 -6842.73 -7036.87 974.467 -43.6364 112.727 120.878 
2495.5 1
10300500 -6959.75 -6924.81 973 -228.548 218.856 316.437 
2496 1
10300500 -6938.2 -7246.73 948 42.1722 -629.982 631.392 
2496.5 1
10300500 -7053.07 -7490.2 946.533 -232.054 -491.852 543.845 
2497 1
10300500 -7116.53 -7606.47 950.867 -128.215 -234.882 267.598 
2497.5 1
10300500 -7433.8 -7312.33 963.267 -640.943 594.209 874.009 
2498 1
10300500 -7452.2 -7224.2 974.933 -37.1717 178.047 181.886 
2498.5 1
10300500 -7448.07 -7170.93 975 8.35017 107.609 107.933 
2499 1
10300500 -7152.25 -6986.56 973.25 577.767 360.099 680.798 
2499.5 1
10300500 -6950.2 -7020.73 965.067 395.401 -66.8705 401.016 
2500 1
10300500 -6860 -7127.73 959.333 182.222 -216.162 282.72 
2500.5 1
10300500 -7097.33 -7358.27 981.733 -479.461 -465.724 668.417 
2501 1
10300500 -7171.93 -7505.73 986.733 -150.707 -297.912 333.863 
2501.5 1
10300500 -7166.93 -7443.53 990.733 10.101 125.657 126.062 
2502 1
10300500 -7074.07 -7436.07 988.8 187.609 15.0842 188.215 
2502.5 1
10300500 -7041.19 -7422.56 976.125 64.2171 26.3753 69.4226 
2503 1
10300500 -6846.13 -7300.4 942.333 381.711 239.066 450.395 
2503.5 1
10300500 -6837.53 -7246.2 927.867 17.3737 109.495 110.865 
2504 1
10300500 -7376.73 -7345.33 924.333 -1089.29 -200.269 1107.55 
2504.5 1
10300500 -7526.53 -7237.33 924.533 -302.626 218.182 373.076 
2505 1
10300500 -7416.6 -7429.07 923.4 222.088 -387.34 446.492 
2505.5 1
10300500 -7515.88 -7519.44 923.438 -193.896 -176.506 262.202 
2506 1
10300500 -7452.27 -7469.93 935.2 124.478 96.877 157.734 
2506.5 1
10300500 -7226.53 -7662.07 936.667 456.027 -388.148 598.849 
2507 1
10300500 -7049.73 -7611.87 937 357.172 101.414 371.29 
2507.5 1
10300500 -7015.47 -7192.6 940.733 69.2256 847.003 849.828 
2508 1
10300500 -7132.67 -7085.93 970.4 -236.768 215.488 320.147 
2508.5 1
10300500 -7084.67 -7069.33 964.733 96.9697 33.5354 102.605 
2509 1
10300500 -6950.81 -7007.19 960 261.434 121.379 288.237 
2509.5 1
10300500 -6943.67 -6955.33 960 13.984 101.476 102.435 
2510 1
10300500 -6943.07 -7048.13 943.333 1.21212 -187.475 187.479 
2510.5 1
10300500 -6971.47 -7014.67 916.6 -57.3737 67.6094 88.6723 
2511 1
10300500 -7022.4 -7058.67 907.467 -102.896 -88.8889 135.973 
2511.5 1
10300500 -7043.13 -7031.07 872.4 -41.8855 55.7576 69.7374 
2512 1
10300500 -6903.12 -7051.75 855.75 273.454 -40.3971 276.422 
2512.5 1
10300500 -6837.67 -7067.67 840.4 128.099 -31.1481 131.831 
2513 1
10300500 -6830.07 -7054.87 831.4 15.3535 25.8586 30.0732 
2513.5 1
10300500 -6815.67 -6995.73 821.6 29.0909 119.461 122.952 
2514 1
10300500 -6829.47 -6973.2 830.933 -27.8788 45.5219 53.3804 
2514.5 1
10300500 -6879.27 -7004.13 832.333 -100.606 -62.4916 118.435 
2515 1
10300500 -7145.33 -7173.2 830.933 -537.508 -341.549 636.844 
2515.5 1
10300500 -7355.38 -7313.62 831 -410.238 -274.268 493.475 
2516 1
10300500 -7396.27 -7210.13 828.133 -80.0228 202.528 217.764 
2516.5 1
10300500 -7346.6 -7170.73 823.133 100.337 79.596 128.074 
2517 1
10300500 -7418.53 -7235.07 824 -145.32 -129.966 194.959 
2517.5 1
10300500 -7268.2 -7314.27 821.133 303.704 -160 343.272 
2518 1
10300500 -7337.67 -7417.13 818.4 -140.337 -207.811 250.759 
2518.5 1
10300500 -7425.47 -7409.6 896.067 -177.374 15.2189 178.025 
2519 1
10300500 -7251.31 -7365.75 939.25 340.145 85.6445 350.761 
2519.5 1
10300500 -6891.6 -7277.4 933.933 703.938 172.896 724.86 
2520 1
10300500 -6883.27 -7032.13 929.6 16.835 495.488 495.774 
2520.5 1
10300500 -6843.13 -7033.93 906.533 81.0774 -3.63636 81.1589 
2521 1
10300500 -6829.87 -6957.47 891.533 26.8013 154.478 156.786 
2521.5 1
10300500 -6883.53 -7006.6 892 -108.418 -99.2593 146.992 
2522 1
10300500 -6781.19 -7150.69 888.312 199.894 -281.421 345.189 
2522.5 1
10300500 -6818.53 -7224.93 875.4 -73.0838 -145.295 162.641 
2523 1
10300500 -6717.2 -7277.53 872 204.714 -106.263 230.65 
2523.5 1
10300500 -6574.67 -7202 870.8 287.946 152.593 325.88 
