# Supplementary material for: Intrinsic group behaviour: Dependence of pedestrian dyad dynamics on principal social and personal features
Source: PLoS One. 2017 Nov 2;12(11):e0187253. doi: 10.1371/journal.pone.0187253 (PMC5667819; doi:10.1371/journal.pone.0187253)
Supplement: S1 Data Set — (ZIP) [file pone.0187253.s001.zip › set/trajectories/traj_2_0508_8.dat]

2 10292800 10281601 0 0 0 1 0 0 1 30 30 30 1627.49 1644.75 1610.23
2296.5 1
10281601 -276 -1520.92 736.846 0 0 0 
2297 1
10281601 -160.333 -1621.4 732.133 250.361 -217.483 331.631 
2297.5 1
10281601 -211.667 -1739.4 696 -103.704 -238.384 259.964 
2298 1
10281601 -194.667 -1725.6 684.667 34.3434 27.8788 44.2346 
2298.5 1
10281601 -179.067 -1711.27 695.867 31.5152 28.9562 42.798 
2299 1
10281601 -182.438 -1678.38 701.375 -6.58366 64.2415 64.578 
2299.5 1
10281601 -201.933 -1657.53 725.533 -38.1523 40.786 55.8489 
2300 1
10281601 -117.333 -1728.47 726.133 170.909 -143.3 223.035 
2300.5 1
10281601 -154.733 -1755.33 707.4 -75.5556 -54.2761 93.0298 
2301 1
10281601 -125.667 -1712.73 703.6 58.7205 86.0606 104.185 
2301.5 1
10281601 -103.133 -1743.73 706.467 45.5219 -62.6263 77.4228 
2302 1
10281601 -128.667 -1794.13 699.6 -51.5825 -101.818 114.139 
2302.5 1
10281601 -178.562 -1751.56 695.812 -97.4528 83.1462 128.103 
2303 1
10281601 -21.4667 -1748.33 691.867 306.828 6.30697 306.893 
2303.5 1
10281601 -17.5333 -1751.6 696.333 7.94613 -6.59933 10.3292 
2304 1
10281601 -75.8667 -1696.4 695.8 -117.845 111.515 162.244 
2304.5 1
10281601 -170.867 -1717.27 686.333 -191.919 -42.1549 196.494 
2305 1
10281601 -126.933 -1787.53 705.867 88.7542 -141.953 167.415 
2305.5 1
10281601 -209.267 -1766.07 715.467 -166.33 43.367 171.891 
2306 1
10281601 -194.312 -1782.62 702.062 29.1504 -32.2775 43.4923 
2306.5 1
10281601 -142.333 -1817.33 702.4 101.522 -67.7897 122.074 
2307 1
10281601 -158.267 -1794.87 702.4 -32.1886 45.3872 55.6426 
2307.5 1
10281601 -141.733 -1836.2 688.4 33.4007 -83.5017 89.9341 
2308 1
10281601 -76.6 -2217.93 780.467 131.582 -771.178 782.324 
2308.5 1
10281601 -312.8 -2704.07 1166.8 -477.172 -982.088 1091.87 
2309 1
10281601 -670.8 -3024.27 1406.4 -723.232 -646.869 970.311 
2309.5 1
10281601 -707.188 -3215.12 1549.75 -71.0693 -372.77 379.484 
2310 1
10281601 -635.333 -3225 1568.6 140.615 -19.3249 141.937 
2310.5 1
10281601 -600.733 -3130.2 1554.53 69.7581 191.129 203.461 
2311 1
10281601 -654.667 -3181.87 1539.53 -108.956 -104.377 150.884 
2311.5 1
10281601 -752.867 -3215.13 1544.67 -198.384 -67.2054 209.458 
2312 1
10281601 -806 -3284.4 1565.87 -107.34 -139.933 176.361 
2312.5 1
10281601 -825.267 -3288.4 1554.6 -38.9226 -8.08081 39.7525 
2313 1
10281601 -844.375 -2940.81 1512 -37.321 678.882 679.907 
2313.5 1
10281601 -885.333 -2582.13 1454 -80.1533 701.916 706.478 
2314 1
10281601 -722.467 -2302.4 1429.33 329.024 565.118 653.923 
2314.5 1
10281601 -622.2 -2257.87 1419.27 202.559 89.9663 221.639 
2315 1
10281601 -643.2 -2223.73 1414.8 -42.4242 68.9562 80.9616 
2315.5 1
10281601 -675.6 -2193 1408.67 -65.4545 62.0875 90.2173 
2316 1
10281601 -570.125 -2124.69 1406.81 206.006 133.423 245.439 
2316.5 1
10281601 -528.867 -2151.93 1395.27 80.7404 -53.3187 96.7568 
2317 1
10281601 -563.133 -2107.47 1395.6 -69.2256 89.8316 113.41 
2317.5 1
10281601 -539.067 -2107.87 1395.67 48.6195 -0.808081 48.6262 
2318 1
10281601 -565.533 -2220.8 1381.2 -53.468 -228.148 234.33 
2318.5 1
10281601 -735.267 -2636.4 1360.53 -342.896 -839.596 906.917 
2319 1
10281601 -747.667 -2808.13 1342.67 -25.0505 -346.936 347.839 
2319.5 1
10281601 -711.25 -3138.5 1489.5 71.1263 -645.247 649.156 
2320 1
10281601 -596.667 -3349.4 1596.67 224.234 -412.72 469.701 
2320.5 1
10281601 -562.467 -3322.13 1586.13 69.0909 55.0842 88.3619 
2321 1
10281601 -512.267 -3186.13 1551.73 101.414 274.747 292.867 
2321.5 1
10281601 -541.4 -2962.33 1503.2 -58.8552 452.121 455.936 
2322 1
10281601 -578.067 -2524.4 1443.8 -74.0741 884.714 887.809 
2322.5 1
10281601 -491.75 -2278.19 1398.5 168.587 480.884 509.579 
2323 1
10281601 -447.667 -2246.27 1349.6 86.2688 62.4674 106.51 
2323.5 1
10281601 -307 -2323.73 1286.93 284.175 -156.498 324.418 
2324 1
10281601 -242.933 -2416.87 1250.2 129.428 -188.148 228.366 
2324.5 1
10281601 -169.133 -2571.13 1206.07 149.091 -311.65 345.476 
2325 1
10281601 -189.2 -2502.2 1167.53 -40.5387 139.259 145.04 
2325.5 1
10281601 -187.533 -2459.07 1159.13 3.367 87.138 87.2031 
2326 1
10281601 -171.625 -2487.94 1202.19 31.071 -56.3883 64.3821 
2326.5 1
10281601 -207.467 -2537.6 1185.73 -70.1402 -97.1869 119.854 
2327 1
10281601 -281.8 -2647 1201.33 -150.168 -221.01 267.2 
2327.5 1
10281601 -353.267 -2450.6 1219.2 -144.377 396.768 422.22 
2328 1
10281601 -515.267 -2272.07 1306.53 -327.273 360.673 487.024 
2328.5 1
10281601 -715.867 -2395.87 1304.07 -405.253 -250.101 476.214 
2329 1
10281601 -748.8 -2193.87 1298.33 -66.532 408.081 413.469 
2329.5 1
10281601 -772.312 -2167 1298.62 -45.9229 52.474 69.7311 
2330 1
10281601 -701.667 -2112.6 1298 138.25 106.458 174.489 
2330.5 1
10281601 -605.2 -2129.73 1296.73 194.882 -34.6128 197.932 
2331 1
10281601 -593.667 -2119.87 1293.87 23.2997 19.9327 30.6624 
2331.5 1
10281601 -572.2 -2158.93 1293.33 43.367 -78.9226 90.0526 
2332 1
10281601 -620.133 -2221.47 1288.93 -96.835 -126.33 159.174 
2332.5 1
10281601 -589.5 -2151.94 1289 59.8307 135.799 148.395 
2333 1
10281601 -555.333 -2082.53 1288.47 66.8624 135.82 151.386 
2333.5 1
10281601 -535.467 -2085.07 1286.13 40.1347 -5.11784 40.4597 
2334 1
10281601 -513.533 -2132.2 1279.6 44.3098 -95.2189 105.024 
2334.5 1
10281601 -411 -2183.4 1277.73 207.138 -103.434 231.527 
2335 1
10281601 -373.2 -2311.8 1282.73 76.3636 -259.394 270.401 
2335.5 1
10281601 -313.2 -2429.8 1237.07 121.212 -238.384 267.431 
2336 1
10281601 -319.75 -2508.5 1243.81 -12.793 -153.711 154.242 
2336.5 1
10281601 -401.467 -2587.6 1269.93 -159.915 -154.795 222.563 
2337 1
10281601 -420.733 -2511.47 1257.07 -38.9226 153.805 158.653 
2337.5 1
10281601 -361.933 -2391.87 1268.27 118.788 241.616 269.238 
2338 1
10281601 -317.467 -2321.47 1274.33 89.8316 142.222 168.217 
2338.5 1
10281601 -316.4 -2345.13 1243.8 2.15488 -47.8114 47.86 
2339 1
10281601 -299.562 -2370.56 1184.31 32.8857 -49.6663 59.5669 
2339.5 1
10281601 -349.467 -2292.4 1226.2 -97.6598 152.96 181.478 
2340 1
10281601 -330.933 -2296.4 1259.47 37.4411 -8.08081 38.3032 
2340.5 1
10281601 -340.467 -2350 1242.07 -19.2593 -108.283 109.982 
2341 1
10281601 -303.533 -2415.93 1202.4 74.6128 -133.199 152.673 
2341.5 1
10281601 -387.133 -2322.2 1196.67 -168.889 189.36 253.734 
2342 1
10281601 -289.467 -2305.53 1174.4 197.306 33.67 200.159 
2342.5 1
10281601 -287.875 -2314.06 1193.44 3.10872 -16.6585 16.9461 
2343 1
10281601 -295.4 -2247.2 1213.47 -14.726 130.846 131.672 
2343.5 1
10281601 -344.067 -2200.47 1195.27 -98.3165 94.4108 136.307 
2344 1
10281601 -408.467 -2190.6 1193.2 -130.101 19.9327 131.619 
2344.5 1
10281601 -610.067 -2071.93 1196.4 -407.273 239.731 472.591 
2345 1
10281601 -656.867 -2067 1196.53 -94.5455 9.96633 95.0693 
2345.5 1
10281601 -686.4 -2067.6 1193.73 -59.6633 -1.21212 59.6756 
2346 1
10281601 -669.062 -2398.75 1206.81 33.8623 -646.777 647.663 
2346.5 1
10281601 -699.2 -2432.2 1201.33 -58.9775 -65.4599 88.1098 
2347 1
10281601 -779 -2197.4 1155.33 -161.212 474.343 500.99 
2347.5 1
10281601 -848.4 -2215.27 1154.33 -140.202 -36.0943 144.774 
2348 1
10281601 -891.733 -2292.33 1165.27 -87.5421 -155.69 178.614 
2348.5 1
10281601 -763.067 -2608.8 1243.73 259.933 -639.327 690.147 
2349 1
10281601 -744.5 -2712 1288.69 36.263 -201.562 204.799 
2349.5 1
10281601 -737.067 -2775.27 1281.07 14.5466 -123.81 124.661 
2350 1
10281601 -605.4 -2774.33 1291.53 265.993 1.88552 266 
2350.5 1
10281601 -602.2 -2675.87 1289.87 6.46465 198.923 199.028 
2351 1
10281601 -471.667 -2625.53 1274 263.704 101.684 282.629 
2351.5 1
10281601 -426.133 -2679.27 1277.8 91.9865 -108.552 142.285 
2352 1
10281601 -556.733 -2833.07 1302.13 -263.838 -310.707 407.614 
2352.5 1
10281601 -539.5 -2771.81 1282.31 33.6589 119.637 124.282 
2353 1
10281601 -562.467 -2751.2 1281.4 -44.9446 40.3376 60.3915 
2353.5 1
10281601 -528.6 -2794 1273.73 68.4175 -86.4646 110.259 
2354 1
10281601 -545.2 -2698.6 1264.73 -33.5354 192.727 195.623 
2354.5 1
10281601 -419.4 -2499.8 1275.2 254.141 401.616 475.272 
2355 1
10281601 -291.067 -2322.07 1243 259.259 359.057 442.874 
2355.5 1
10281601 -241.625 -2341.62 1222.62 96.5658 -38.1999 103.847 
2356 1
10281601 -356.733 -2251.27 1218.2 -225.261 176.826 286.374 
2356.5 1
10281601 -473.467 -2230.6 1194.73 -235.825 41.7508 239.492 
2357 1
10281601 -571.933 -2102.47 1199.4 -198.923 258.855 326.46 
2357.5 1
10281601 -527.2 -2146.47 1211.87 90.3704 -88.8889 126.76 
2358 1
10281601 -645.467 -2066.6 1211.53 -238.923 161.347 288.3 
2358.5 1
10281601 -619.333 -2135.4 1222.93 52.7946 -138.99 148.679 
2359 1
10281601 -549 -2043.06 1225.19 137.37 180.347 226.706 
2359.5 1
10281601 -533.6 -1943.27 1212.73 30.137 195.295 197.607 
2360 1
10281601 -214.933 -1659 1043.87 643.771 574.276 862.69 
2360.5 1
10281601 -161.333 -1714 882.133 108.283 -111.111 155.148 
2361 1
10281601 -139.133 -1782.27 780.4 44.8485 -137.912 145.021 
2361.5 1
10281601 -188.467 -1793.13 723.867 -99.6633 -21.9529 102.052 
2362 1
10281601 -185.133 -1737.6 704.667 6.73401 112.189 112.39 
2362.5 1
10281601 -194.875 -1741.81 701.312 -19.0267 -8.22754 20.7294 
2363 1
10281601 -273.667 -1733.73 742.667 -153.59 15.7489 154.395 
2363.5 1
10281601 -205.6 -1782 746.667 137.508 -97.5084 168.572 
2364 1
10281601 -193.733 -1787 737.467 23.9731 -10.101 26.0142 
2364.5 1
10281601 -178.067 -1667.53 714.6 31.6498 241.347 243.413 
2365 1
10281601 -43.8667 -1691.33 700 271.111 -48.0808 275.342 
2365.5 1
10281601 -109.467 -1650.07 694.4 -132.525 83.367 156.566 
2366 1
10281601 -91 -1729.25 683 48.5965 -208.377 213.969 
2367 1
10281601 -303 -1494.5 933 -156.689 173.503 233.784 
2367.5 1
10281601 -419.133 -1460.67 974.8 -414.762 120.833 432.005 
2368 1
10281601 -510.867 -934.2 1041.33 -185.32 1063.57 1079.59 
2368.5 2
10292800 1482.62 563.625 1332.38 0 0 0 
10281601 -518.667 -429.733 1018.13 -15.7576 1019.12 1019.25 
2369 2
10292800 1793.06 823.188 1307.31 783.933 655.461 1021.85 
10281601 -419.5 35.125 1264.44 193.685 907.926 928.356 
2369.5 2
10292800 2219.33 858.133 1305.4 834.189 68.3871 836.988 
10281601 -12.2 498.333 1396.67 797.065 906.474 1207.07 
2370 2
10292800 2691.73 1095.87 1278.2 954.343 480.269 1068.38 
10281601 405.733 875 1361.87 844.31 760.943 1136.61 
2370.5 2
10292800 3227.53 1128 1330.87 1082.42 64.9158 1084.37 
10281601 942.667 1185.07 1392.13 1084.71 626.397 1252.59 
2371 2
10292800 3918.67 1009.27 1534.07 1396.23 -239.865 1416.68 
10281601 1605.73 1393.13 1389.27 1339.53 420.337 1403.93 
2371.5 2
10292800 4463.2 730.133 1537.07 1097.85 -562.769 1233.69 
10281601 2389.27 1213.33 1533.73 1579.7 -362.5 1620.76 
2372 2
10292800 5116.33 527.333 1523.07 1316.8 -408.871 1378.82 
10281601 3155.53 939.8 1665.87 1544.89 -551.478 1640.37 
2372.5 2
10292800 5721.75 249.812 1549.69 1182.45 -542.033 1300.77 
10281601 3688.25 916.438 1580.69 1040.46 -45.6299 1041.46 
2373 2
10292800 6319.47 -218.333 1572.6 1169.7 -916.137 1485.77 
10281601 4215.07 769.8 1581.2 1030.95 -286.962 1070.14 
2373.5 2
10292800 6894.8 -677.533 1569.73 1162.29 -927.677 1487.11 
10281601 4992.67 449.133 1553.47 1570.91 -647.811 1699.24 
2374 2
10292800 7465.27 -1250.07 1584.53 1152.46 -1156.63 1632.78 
10281601 5649.2 140.867 1525.6 1326.33 -622.761 1465.26 
2374.5 2
10292800 8151.93 -1620.87 1628.53 1387.21 -749.091 1576.54 
10281601 6228.87 -186 1509.33 1171.04 -660.337 1344.39 
2375 2
10292800 8426.27 -1987.27 1616.6 554.209 -740.202 924.687 
10281601 6784.27 -700.667 1539.33 1122.02 -1039.73 1529.7 
2375.5 2
10292800 8820.47 -2486.33 1658.87 796.364 -1008.22 1284.79 
10281601 7343.6 -1215.27 1537.8 1129.97 -1039.6 1535.44 
2376 2
10292800 9332 -2865.94 1586.56 999.089 -741.414 1244.14 
10281601 7947 -1778.06 1583.19 1178.52 -1099.21 1611.57 
2376.5 2
10292800 9755.73 -3413.87 1608.33 829.224 -1072.27 1355.5 
10281601 8439.13 -2289.73 1584 963.079 -1001.31 1389.3 
2377 2
10292800 10105.8 -3881.07 1559.4 707.205 -943.838 1179.39 
10281601 8944.47 -2743.8 1558.53 1020.88 -917.306 1372.46 
2377.5 2
10292800 10434.7 -4388.53 1555.13 664.377 -1025.19 1221.64 
10281601 9434.53 -3252.33 1566.8 990.034 -1027.34 1426.74 
2378 2
10292800 10813.7 -4879.87 1529.53 765.791 -992.593 1253.67 
10281601 9797.47 -3791.33 1594.07 733.199 -1088.89 1312.73 
2378.5 2
10292800 11236.3 -5444.53 1517 853.737 -1140.74 1424.84 
10281601 10189.7 -4273.53 1518.13 792.458 -974.141 1255.76 
2379 2
10292800 11643 -5984.75 1438.25 794.271 -1055.11 1320.65 
10281601 10690.1 -4709.94 1496.88 977.205 -852.352 1296.7 
2379.5 2
10292800 12017.7 -6553.2 1565 733.203 -1112.43 1332.32 
10281601 11220.9 -5163.33 1481.13 1038.89 -887.272 1366.21 
2380 2
10292800 12396.7 -7020.93 1654.27 765.791 -944.916 1216.27 
10281601 11674.6 -5670.13 1512.87 916.498 -1023.84 1374.12 
2380.5 2
10292800 12644.8 -7276.33 1636.2 501.145 -515.96 719.278 
10281601 12149.5 -6245.13 1530.93 959.461 -1161.62 1506.62 
2381 2
10292800 12958.5 -7570.27 1640.67 633.67 -593.805 868.413 
10281601 12720.9 -6676 1582.53 1154.34 -870.438 1445.74 
2381.5 2
10292800 13269.1 -7876.2 1615.33 627.609 -618.047 880.838 
10281601 13145.5 -7060.93 1582.07 857.643 -777.643 1157.7 
2382 2
10292800 13593.3 -8313 1592.13 654.815 -882.424 1098.84 
10281601 13570.1 -7486 1604.07 857.912 -858.721 1213.84 
2382.5 2
10292800 14084.4 -8754.38 1584.56 959.196 -862.061 1289.65 
10281601 14047.2 -7978.44 1566.88 931.746 -961.792 1339.1 
2383 2
10292800 14585.9 -9458.87 1635.87 981.393 -1378.65 1692.28 
10281601 14588.8 -8607.73 1585 1059.91 -1231.5 1624.81 
2383.5 2
10292800 15065.5 -10005.3 1686.6 969.024 -1103.97 1468.93 
10281601 15076.9 -9185.47 1650.53 985.993 -1167.14 1527.87 
2384 2
10292800 15624.7 -10377.5 1748.4 1129.7 -751.785 1356.98 
10281601 15544 -9650.4 1659.73 943.704 -939.259 1331.46 
2384.5 2
10292800 16035.5 -10831.7 1685.73 829.764 -917.71 1237.22 
10281601 15988.7 -10093.7 1641.27 898.451 -895.488 1268.51 
2385 2
10292800 16440.2 -11186.9 1603.47 817.643 -717.441 1087.78 
10281601 16459.5 -10486.5 1671.8 951.111 -793.535 1238.67 
2385.5 2
10292800 17024.9 -11612.7 1614.73 1181.14 -860.202 1461.18 
10281601 16884.1 -10892.6 1634.27 857.778 -820.471 1186.99 
2386 2
10292800 17854.2 -12159.3 1626.31 1619.77 -1067.67 1939.99 
10281601 17361.4 -11291 1609.19 932.113 -778.125 1214.21 
2386.5 2
10292800 18679.3 -12574.2 1624.73 1614.64 -811.913 1807.28 
10281601 17986.6 -11629.5 1579.2 1223.53 -662.361 1391.31 
2387 2
10292800 19256.5 -12853.4 1656.73 1166.2 -564.04 1295.44 
10281601 19018.8 -11998.1 1631.4 2085.25 -744.646 2214.22 
2387.5 2
10292800 19719.7 -13139.3 1680.6 935.623 -577.643 1099.57 
10281601 19628.8 -12295.5 1651.47 1232.32 -600.943 1371.04 
2388 2
10292800 20151.9 -13421.5 1632.73 873.131 -569.966 1042.7 
10281601 20133 -12644.7 1624.07 1018.59 -705.32 1238.95 
2388.5 2
10292800 20776.1 -13666.6 1618.2 1261.14 -495.219 1354.89 
10281601 20546.3 -12990.3 1579.2 834.882 -698.182 1088.34 
2389 2
10292800 21243.9 -13878.4 1636.81 913.558 -413.623 1002.83 
10281601 21066.2 -13211.9 1547.88 1015.59 -432.829 1103.98 
2389.5 2
10292800 21893.1 -14122 1608.4 1270.56 -476.761 1357.07 
10281601 21603 -13466.2 1561.93 1050.39 -497.701 1162.34 
2390 2
10292800 22530.4 -14343.4 1509.73 1287.41 -447.273 1362.89 
10281601 22252.7 -13663.9 1511.53 1312.46 -399.461 1371.9 
2390.5 2
10292800 23278.5 -14484.8 1509.07 1511.38 -285.657 1538.14 
10281601 22838.4 -13853.7 1456.93 1183.3 -383.434 1243.87 
2391 2
10292800 24029.1 -14687.4 1565.4 1516.36 -409.293 1570.63 
10281601 23644.5 -14066.8 1443.2 1628.42 -430.438 1684.35 
2391.5 2
10292800 24653.5 -14975.2 1531.6 1261.41 -581.414 1388.96 
10281601 24301.7 -14169.5 1541.07 1327.68 -207.542 1343.8 
2392 2
10292800 25182.8 -15170.1 1532.87 1069.23 -393.67 1139.39 
10281601 24896.3 -14335.9 1523.2 1201.21 -336.027 1247.33 
2392.5 2
10292800 25833.9 -15400.4 1491.69 1271.63 -449.821 1348.85 
10281601 25478.3 -14586.8 1552.81 1136.81 -490.129 1237.97 
2393 2
10292800 26512.9 -15707.2 1581 1328.75 -600.44 1458.12 
10281601 26068.7 -14873.6 1577.13 1155.29 -561.228 1284.4 
2393.5 2
10292800 27235 -16003.8 1793.47 1458.86 -599.192 1577.11 
10281601 26746.3 -15090.4 1533.2 1368.89 -437.98 1437.25 
2394 2
10292800 27949.9 -16244.5 1709.6 1444.18 -486.195 1523.82 
10281601 27457.9 -15410.9 1497.53 1437.58 -647.407 1576.63 
2394.5 2
10292800 28524.7 -16463.1 1669.07 1161.21 -441.616 1242.35 
10281601 28167.5 -15753 1543.8 1433.67 -691.178 1591.58 
2395 2
10292800 29045.6 -16639.5 1702.8 1052.39 -356.498 1111.13 
10281601 28740 -15930.6 1618.33 1156.5 -358.788 1210.87 
2395.5 2
10292800 29683.8 -16802.5 1597.62 1246.39 -318.294 1286.39 
10281601 29337.5 -16098.2 1625.75 1166.99 -327.319 1212.03 
2396 2
10292800 30490.7 -17028.9 1547.47 1579.22 -442.988 1640.18 
10281601 29914.9 -16250.1 1631.87 1129.88 -297.22 1168.31 
2396.5 2
10292800 31161.9 -17312.4 1507.6 1355.96 -572.795 1471.98 
10281601 30676.9 -16362.5 1611.47 1539.53 -227.071 1556.18 
2397 2
10292800 31909.1 -17639.9 1388.6 1509.36 -661.549 1647.97 
10281601 31368.5 -16517.1 1593.73 1397.17 -312.323 1431.65 
2397.5 2
10292800 32618.9 -17853.8 1426.6 1433.94 -432.189 1497.65 
10281601 31978.2 -16890.3 1635.27 1231.65 -753.939 1444.09 
2398 2
10292800 33489.3 -18095.9 1525.73 1758.52 -489.158 1825.28 
10281601 32739.5 -17220.8 1517.6 1538.05 -667.744 1676.74 
2398.5 2
10292800 34091.4 -18311.8 1548.33 1216.3 -436.094 1292.11 
10281601 33455.6 -17416.3 1474.13 1446.6 -394.882 1499.53 
2399 2
10292800 34616.2 -18652.2 1596.56 1024.98 -664.819 1221.7 
10281601 34136.1 -17533.4 1530.19 1329.15 -228.849 1348.71 
2399.5 2
10292800 35219.9 -18944.9 1626.93 1181.37 -572.758 1312.89 
10281601 34722.9 -17740 1558.8 1148.22 -404.232 1217.3 
2400 2
10292800 35854.1 -19269.7 1568.87 1281.35 -656.162 1439.58 
10281601 35293.2 -17971 1541.53 1152.19 -466.667 1243.11 
2400.5 2
10292800 36487.7 -19649.8 1569.2 1280 -767.946 1492.7 
10281601 35929.7 -18191.9 1532.47 1285.93 -446.33 1361.18 
2401 2
10292800 37094.6 -19968 1621.8 1225.99 -642.828 1384.3 
10281601 36615.1 -18510.6 1518.67 1384.65 -643.771 1526.99 
2401.5 2
10292800 37834.9 -20305.5 1683.87 1495.62 -681.751 1643.68 
10281601 37248.9 -18847.3 1537.4 1280.4 -680.135 1449.83 
2402 2
10292800 38427.5 -20439.8 1714.93 1197.04 -271.38 1227.41 
10281601 37785.3 -19203.5 1548.53 1083.64 -719.596 1300.8 
2402.5 2
10292800 39047.2 -20678.7 1726.25 1210.51 -466.577 1297.32 
10281601 38416.7 -19617 1591.5 1233.11 -807.682 1474.08 
2403 2
10292800 39680.5 -20999.7 1661.47 1239.17 -628.139 1389.28 
10281601 39057.8 -19928.7 1631.93 1254.62 -609.915 1395.02 
2403.5 2
10292800 40451.6 -21304.6 1605.2 1557.85 -616.027 1675.22 
10281601 39673.3 -20219.2 1560.8 1243.37 -586.936 1374.94 
2404 2
10292800 41290.1 -21687.3 1601.73 1694.01 -773.199 1862.12 
10281601 40400.9 -20473 1547 1469.9 -512.727 1556.76 
2404.5 2
10292800 41735.1 -21926.3 1588.6 898.99 -482.828 1020.44 
10281601 41101.5 -20669 1566.13 1415.49 -395.96 1469.83 
2405 2
10292800 42180.7 -22185.3 1650.4 900.067 -523.232 1041.1 
10281601 41570.5 -20931.6 1636.27 947.475 -530.505 1085.88 
2405.5 2
10292800 42877.6 -22566.4 1598.38 1361.25 -744.222 1551.41 
10281601 42245.3 -21175.8 1616 1317.93 -476.978 1401.59 
2406 2
10292800 43648.7 -22765.2 1575.53 1509.02 -389.09 1558.37 
10281601 42824.4 -21542.2 1578 1133.24 -717.001 1341.02 
2406.5 2
10292800 44253.9 -22946.5 1562.27 1222.49 -366.195 1276.16 
10281601 43349.7 -21841.5 1593.33 1061.14 -604.579 1221.29 
2407 2
10292800 44858.9 -23271.5 1579.27 1222.22 -656.7 1387.47 
10281601 44030.9 -22089.7 1527.73 1376.3 -501.549 1464.84 
2407.5 2
10292800 45475.2 -23565.1 1616.73 1245.12 -593.131 1379.17 
10281601 44701.5 -22305.7 1516 1354.61 -436.364 1423.16 
2408 2
10292800 45950.1 -23811.7 1603.73 959.461 -498.047 1081.03 
10281601 45324.1 -22499.4 1591.33 1257.91 -391.246 1317.35 
2408.5 2
10292800 46470.2 -24017.5 1550.13 1050.64 -415.758 1129.91 
10281601 45869.2 -22749 1626.73 1101.14 -504.242 1211.11 
2409 2
10292800 47082.2 -24139.6 1509.69 1195.41 -238.59 1218.99 
10281601 46377.2 -22916.3 1673.75 992.163 -326.782 1044.59 
2409.5 2
10292800 47432.1 -24309 1488.8 684.573 -331.458 760.595 
10281601 46972.9 -23319.3 1660.87 1165.84 -788.56 1407.49 
