# Supplementary material for: Intrinsic group behaviour: Dependence of pedestrian dyad dynamics on principal social and personal features
Source: PLoS One. 2017 Nov 2;12(11):e0187253. doi: 10.1371/journal.pone.0187253 (PMC5667819; doi:10.1371/journal.pone.0187253)
Supplement: S1 Data Set — (ZIP) [file pone.0187253.s001.zip › set/trajectories/traj_2_0508_7.dat]

2 10243600 10262700 0 1 0 0 2 0 1 50 50 50 1710.53 1727.3 1693.76
2076.5 1
10243600 189 9399.33 1955.33 0 0 0 
2077 1
10243600 63.2667 9306.47 1927.6 -423.345 -312.682 526.299 
2077.5 1
10243600 -125.8 9113.87 1857.13 -381.953 -389.091 545.234 
2078 1
10243600 -290.733 9027.13 1869.67 -333.199 -175.219 376.461 
2078.5 1
10243600 -624.267 8986.93 1806.53 -673.805 -81.2121 678.681 
2079 1
10243600 -929.688 8986 1810.81 -596.525 -1.82292 596.528 
2079.5 1
10243600 -1143.33 8855.07 1745.4 -418.094 -256.23 490.363 
2080 1
10243600 -1360.67 9006 1796.93 -439.057 304.916 534.551 
2080.5 1
10243600 -1522.53 9218.53 1760.8 -327.003 429.36 539.705 
2081 1
10243600 -1747 9366.87 1750.73 -453.468 299.663 543.536 
2081.5 1
10243600 -2035.73 9495.73 1760.33 -583.3 260.337 638.759 
2082 1
10243600 -2257.47 9608.4 1740.67 -447.946 227.609 502.456 
2082.5 1
10243600 -2413 9560.19 1693.62 -303.776 -94.165 318.036 
2083 1
10243600 -2666.67 9469.27 1661.87 -495.443 -177.58 526.306 
2083.5 1
10243600 -2734.87 9623.33 1651.13 -137.223 309.993 339.008 
2084 1
10243600 -2671.07 9718.73 1653.2 128.889 192.727 231.854 
2084.5 1
10243600 -2778.93 9642.4 1672.4 -217.912 -154.209 266.957 
2085 1
10243600 -2812.6 9373.67 1657.73 -68.0135 -542.896 547.139 
2085.5 1
10243600 -2692.73 9285.07 1656.13 241.18 -178.27 299.913 
2086 1
10243600 -2663.12 9237.31 1647.19 57.8288 -93.2699 109.743 
2086.5 1
10243600 -2661.07 9248.73 1647.33 4.02805 22.35 22.71 
2087 1
10243600 -2700.07 9217.27 1644.13 -78.7879 -63.569 101.235 
2087.5 1
10243600 -2721.4 9201.13 1658.67 -43.0976 -32.5926 54.0341 
2088 1
10243600 -2743.4 9315 1648 -44.4444 230.034 234.288 
2088.5 1
10243600 -2750.2 9285.73 1639.33 -13.7374 -59.1246 60.6995 
2089 1
10243600 -2722.07 9270.47 1648.6 56.835 -30.8418 64.664 
2089.5 1
10243600 -2671.75 9413.06 1651.25 98.2747 278.507 295.338 
2090 1
10243600 -2598.6 9449.73 1666.27 143.151 71.7629 160.131 
2090.5 1
10243600 -2598.33 9394.73 1637 0.538721 -111.111 111.112 
2091 1
10243600 -2655.73 9369 1662 -115.96 -51.9865 127.08 
2091.5 1
10243600 -2776.47 9344.53 1668.2 -243.906 -49.4276 248.864 
2092 1
10243600 -2880.27 9396.67 1669.33 -209.697 105.32 234.66 
2092.5 1
10243600 -2898.13 9449.73 1679.4 -36.0943 107.205 113.118 
2093 1
10243600 -2915.94 9471.75 1654.06 -34.7738 43.0013 55.3021 
2093.5 1
10243600 -2932.27 9528.93 1672.73 -31.9553 111.905 116.378 
2094 1
10243600 -2906.13 9533.53 1682.6 52.7946 9.29293 53.6062 
2094.5 1
10243600 -2933.27 9547.33 1690.67 -54.8148 27.8788 61.4971 
2095 1
10243600 -2955.6 9604.6 1656.53 -45.1178 115.69 124.177 
2095.5 1
10243600 -2929.8 9669.93 1646.33 52.1212 131.987 141.905 
2096 1
10243600 -2895.38 9802.44 1627.5 67.2363 258.797 267.389 
2096.5 1
10243600 -2819.47 9783.67 1641.47 148.549 -36.7335 153.023 
2097 1
10243600 -2789.13 9667.67 1654.13 61.2795 -234.343 242.223 
2097.5 1
10243600 -2712.4 9496.53 1649.8 155.017 -345.724 378.887 
2098 1
10243600 -2647.67 9467.13 1644.6 130.774 -59.3939 143.63 
2098.5 1
10243600 -2611.93 9550.53 1648.07 72.1886 168.485 183.298 
2099 1
10243600 -2571.8 9675.47 1652.47 81.0774 252.391 265.093 
2099.5 1
10243600 -2574.06 9714.88 1648.19 -4.41894 76.9694 77.0961 
2100 1
10243600 -2568.8 9695 1653.2 10.2984 -38.8943 40.2346 
2100.5 1
10243600 -2600.33 9659.13 1662.8 -63.7037 -72.4579 96.4796 
2101 1
10243600 -2639.87 9657.4 1650.07 -79.8653 -3.50168 79.942 
2101.5 1
10243600 -2642.53 9692.67 1692.13 -5.3872 71.2458 71.4492 
2102 1
10243600 -2678.6 9730.2 1715.73 -72.862 75.8249 105.158 
2102.5 1
10243600 -2714.06 9735.38 1685.5 -69.2627 10.1074 69.9963 
2103 1
10243600 -2683 9717.07 1665.33 60.7877 -35.8284 70.5607 
2103.5 1
10243600 -2689.07 9717.4 1669.53 -12.2559 0.673401 12.2744 
2104 1
10243600 -2579.07 9690.4 1654.8 222.222 -54.5455 228.819 
2104.5 1
10243600 -2577 9480.13 1673.8 4.17508 -424.781 424.802 
2105 1
10243600 -2506.8 9322.27 1657.73 141.818 -318.923 349.033 
2105.5 1
10243600 -2476.47 9312.8 1670.4 61.2795 -19.1246 64.1944 
2106 1
10243600 -2601.06 9413.44 1666.88 -243.351 196.558 312.817 
2106.5 1
10243600 -2579.07 9567.07 1661.73 43.0447 300.644 303.71 
2107 1
10243600 -2536.8 9571.13 1645.47 85.3872 8.21549 85.7815 
2107.5 1
10243600 -2601.6 9537.47 1640.87 -130.909 -68.0135 147.523 
2108 1
10243600 -2605.87 9446.87 1643.2 -8.61953 -183.03 183.233 
2108.5 1
10243600 -2361.07 9287.2 1635.4 494.545 -322.559 590.44 
2109 1
10243600 -2231.13 9193.4 1631.27 262.492 -189.495 323.744 
2109.5 1
10243600 -2259.94 9244.25 1631.81 -56.2581 99.3164 114.143 
2110 1
10243600 -2321.07 9285.13 1634.47 -119.627 80.0065 143.915 
2110.5 1
10243600 -2307 9353.6 1664.93 28.4175 138.316 141.206 
2111 1
10243600 -2242.4 9366.47 1654.47 130.505 25.9933 133.068 
2111.5 1
10243600 -2261.2 9295.13 1637.13 -37.9798 -144.108 149.029 
2112 1
10243600 -2276.07 9267.4 1657.07 -30.0337 -56.0269 63.5692 
2112.5 1
10243600 -2347.56 9254.5 1645.56 -139.64 -25.1953 141.895 
2113 1
10243600 -2228.4 9313.6 1649.33 233.195 115.656 260.3 
2113.5 1
10243600 -2245.6 9300.47 1641 -34.7475 -26.532 43.7188 
2114 1
10243600 -2589.2 9526 1627.87 -694.141 455.623 830.316 
2114.5 1
10243600 -3004.2 9761.27 1637.27 -838.384 475.286 963.735 
2115 1
10243600 -3400.87 9693.53 1654.6 -801.347 -136.835 812.946 
2115.5 1
10243600 -3613.07 9420.73 1645.47 -428.687 -551.111 698.209 
2116 1
10243600 -3769.75 9475.69 1520.06 -306.022 107.332 324.299 
2116.5 1
10243600 -4031.67 9654.47 1431.67 -512.557 349.861 620.579 
2117 1
10243600 -4085.67 9546.93 1555.73 -109.091 -217.239 243.092 
2117.5 1
10243600 -3916.6 9421.33 1615 341.549 -253.737 425.486 
2118 1
10243600 -3650.8 9425.33 1647.27 536.97 8.08081 537.03 
2118.5 1
10243600 -3391.73 9481.07 1674.87 523.367 112.593 535.341 
2119 1
10243600 -3129.62 9333.75 1696.94 511.93 -287.728 587.248 
2119.5 1
10243600 -3036.93 9236.2 1708 181.393 -190.9 263.337 
2120 1
10243600 -2966.47 9274.8 1686.33 142.357 77.9798 162.316 
2120.5 1
10243600 -2949.47 9254.33 1686.27 34.3434 -41.3468 53.7497 
2121 1
10243600 -2926.67 9104.87 1678.07 46.0606 -301.953 305.446 
2121.5 1
10243600 -2953.67 9228.13 1678.4 -54.5455 249.024 254.927 
2122 1
10243600 -2987.53 9235.27 1667.33 -68.4175 14.4108 69.9187 
2122.5 1
10243600 -3024.25 9101.19 1664.12 -71.7122 -261.873 271.515 
2123 1
10243600 -2980.6 8981.47 1663.07 85.4207 -234.287 249.374 
2123.5 1
10243600 -2887.13 9228.47 1664 188.822 498.99 533.521 
2124 1
10243600 -2825.47 9289.33 1667.67 124.579 122.963 175.042 
2124.5 1
10243600 -2922.8 9339.47 1673.07 -196.633 101.279 221.183 
2125 1
10243600 -2962.87 9333 1666.07 -80.9428 -13.064 81.9902 
2125.5 1
10243600 -3068.8 9336.07 1663.33 -214.007 6.19529 214.096 
2126 1
10243600 -3085.75 9328.12 1666.62 -33.1055 -15.5111 36.5591 
2126.5 1
10243600 -3028.53 9429.93 1696.67 111.97 199.234 228.542 
2127 1
10243600 -3012.6 9403.93 1705.33 32.1886 -52.5253 61.6036 
2127.5 1
10243600 -2948.8 9378.6 1673 128.889 -51.1785 138.678 
2128 1
10243600 -2900.53 9388 1673 97.5084 18.9899 99.3404 
2128.5 1
10243600 -2901.93 9365.73 1655.8 -2.82828 -44.9832 45.072 
2129 1
10243600 -2904.38 9291.62 1657.94 -4.76888 -144.743 144.821 
2129.5 1
10243600 -2915.2 9225.6 1688.6 -21.184 -129.207 130.933 
2130 1
10243600 -2894.2 9214.13 1664.73 42.4242 -23.165 48.3367 
2130.5 1
10243600 -2911.13 9181.67 1668.2 -34.2088 -65.5892 73.9742 
2131 1
10243600 -2868.93 9234.47 1674.67 85.2525 106.667 136.55 
2131.5 1
10243600 -2968.73 9266.6 1652.73 -201.616 64.9158 211.809 
2132 1
10243600 -3010.6 9266.73 1681.13 -84.5791 0.26936 84.5796 
2132.5 1
10243600 -2933.31 9274.75 1712.94 150.952 15.6576 151.762 
2133 1
10243600 -2856.93 9336.67 1703.2 149.47 121.168 192.413 
2133.5 1
10243600 -2814.6 9285.4 1680.33 85.5219 -103.569 134.315 
2134 1
10243600 -2798.87 9253.4 1708.27 31.7845 -64.6465 72.0376 
2134.5 1
10243600 -2887.07 9356.07 1691.53 -177.823 206.989 272.884 
2135 1
10243600 -2970.6 9332.53 1665 -168.754 -47.5421 175.323 
2135.5 1
10243600 -2949.47 9314.33 1694.4 42.6936 -36.7677 56.3436 
2136 1
10243600 -2919.38 9326.94 1676.88 58.7728 24.6175 63.7202 
2136.5 1
10243600 -2933.07 9351.47 1666.87 -26.7939 48.0023 54.9739 
2137 1
10243600 -2895 9344.93 1709.73 76.9024 -13.1987 78.0268 
2137.5 1
10243600 -2915.13 9414.2 1681.13 -40.6734 139.933 145.724 
2138 1
10243600 -2968.2 9399.47 1694.53 -107.205 -29.7643 111.261 
2138.5 1
10243600 -2980.93 9343.6 1679.2 -25.7239 -112.862 115.756 
2139 1
10243600 -2969.56 9385.44 1679.94 22.2087 81.7139 84.6781 
2139.5 1
10243600 -3006.73 9381.53 1675.93 -72.7414 -7.64025 73.1415 
2140 1
10243600 -2944.2 9342.6 1652.2 126.33 -78.6532 148.814 
2140.5 1
10243600 -2930.13 9274.8 1692.8 28.4175 -136.97 139.887 
2141 1
10243600 -2966.33 9242.53 1672.73 -72.9839 -65.0538 97.7683 
2141.5 1
10243600 -2961.4 9329.53 1682.33 9.94624 175.403 175.685 
2142 1
10243600 -3012.33 9310.2 1702.53 -102.896 -39.0572 110.059 
2142.5 1
10243600 -2969.38 9281 1672.75 83.903 -57.0312 101.451 
2143 1
10243600 -2970 9292.8 1684.6 -1.22309 23.092 23.1243 
2143.5 1
10243600 -2910.47 9305.47 1660.93 120.269 25.5892 122.961 
2144 1
10243600 -2849.13 9313.33 1672.47 123.906 15.8923 124.921 
2144.5 1
10243600 -2857.4 9257.47 1697.4 -16.7003 -112.862 114.091 
2145 1
10243600 -2772.67 9219.6 1679.27 171.178 -76.4983 187.494 
2145.5 1
10243600 -2768.47 9271.93 1691.2 8.48485 105.724 106.064 
2146 1
10243600 -2789.75 9246.25 1678.75 -41.569 -50.1628 65.1482 
2146.5 1
10243600 -2843.13 9285.07 1692.47 -104.468 75.9622 129.166 
2147 1
10243600 -2831.53 9300.53 1678 23.4343 31.2458 39.0572 
2147.5 1
10243600 -2797.27 9290.13 1680.73 69.2256 -21.0101 72.3437 
2148 1
10243600 -2799.67 9287.73 1688.53 -4.84849 -4.84849 6.85679 
2148.5 1
10243600 -2859.33 9236.47 1697.87 -120.539 -103.569 158.922 
2149 1
10243600 -2815.25 9217.44 1693.94 86.1003 -37.1663 93.7795 
2149.5 1
10243600 -2739.2 9216.13 1675.4 148.826 -2.55219 148.848 
2150 1
10243600 -2869.8 9193.13 1667.13 -263.838 -46.4646 267.899 
2150.5 1
10243600 -3017.73 9079.53 1656.53 -298.855 -229.495 376.805 
2151 1
10243600 -3073.07 9305.6 1667.07 -111.785 456.7 470.182 
2151.5 1
10243600 -2877.2 9200.13 1676.2 395.69 -213.064 449.407 
2152 1
10243600 -2769.13 9272.73 1672.53 218.316 146.667 263.008 
2152.5 1
10243600 -2863.56 9321.5 1681.62 -184.432 95.2474 207.575 
2153 1
10243600 -2935.33 9401.6 1667.8 -140.452 156.751 210.47 
2153.5 1
10243600 -2947.13 9459.2 1663.33 -23.8384 116.364 118.78 
2154 1
10243600 -2953.53 9456.6 1660.33 -12.9293 -5.25253 13.9555 
2154.5 1
10243600 -2926.27 9468.27 1672.6 55.0842 23.569 59.9146 
2155 1
10243600 -2929.27 9463.6 1658.27 -6.06061 -9.42761 11.2076 
2155.5 1
10243600 -2953.47 9444.67 1674.13 -48.8889 -38.2492 62.0735 
2156 1
10243600 -2925.06 9466.56 1660.38 55.4769 42.7653 70.0468 
2156.5 1
10243600 -2971.4 9470.93 1679.87 -90.68 8.55349 91.0826 
2157 1
10243600 -2993.33 9471.53 1689.27 -44.3098 1.21212 44.3263 
2157.5 1
10243600 -2949.27 9364.07 1669.2 89.0236 -217.104 234.648 
2158 1
10243600 -3021.93 9390.93 1663.73 -146.801 54.2761 156.514 
2158.5 1
10243600 -3057.07 9450.47 1663 -70.9764 120.269 139.651 
2159 1
10243600 -3075.25 9461.06 1672.62 -35.5143 20.695 41.1041 
2159.5 1
10243600 -3113 9456.4 1664.33 -73.8748 -9.12427 74.4361 
2160 1
10243600 -3106.93 9456.13 1662.8 12.2559 -0.538721 12.2677 
2160.5 1
10243600 -3047.2 9497.2 1660.47 120.673 82.963 146.441 
2161 1
10243600 -3050.67 9473.67 1664.33 -7.00337 -47.5421 48.0551 
2161.5 1
10243600 -3074.4 9465.2 1661.47 -47.9461 -17.1044 50.9057 
2162 1
10243600 -2980.4 9381.47 1682.4 189.899 -169.158 254.315 
2162.5 1
10243600 -2848.88 9331.31 1697.12 256.885 -97.9574 274.928 
2163 1
10243600 -2819.87 9341 1669.33 56.6569 18.9209 59.7328 
2163.5 1
10243600 -2908.6 9387.4 1685.13 -179.259 93.7374 202.288 
2164 1
10243600 -2970.93 9415.67 1664.87 -125.926 57.1044 138.269 
2164.5 1
10243600 -3030.47 9418 1663.27 -120.269 4.7138 120.362 
2165 1
10243600 -3005.2 9359.87 1687.8 51.0438 -117.441 128.054 
2165.5 1
10243600 -2897.6 9390.07 1689.2 217.374 61.0101 225.773 
2166 1
10243600 -2862.12 9347.75 1685.31 69.2871 -82.6497 107.85 
2166.5 1
10243600 -2817.07 9320.2 1677.33 88.1768 -53.9139 103.353 
2167 1
10243600 -2837.47 9306.33 1680.27 -41.2121 -28.0135 49.8317 
2167.5 1
10243600 -2826.6 9324.33 1693.67 21.9529 36.3636 42.4764 
2168 1
10243600 -2871.07 9274.93 1670.73 -89.8316 -99.798 134.273 
2168.5 1
10243600 -2919.13 9364.93 1695.13 -97.1044 181.818 206.124 
2169 1
10243600 -2918 9210.19 1697.69 2.21354 -302.238 302.246 
2169.5 1
10243600 -2936.4 9245.33 1684.27 -36.0078 68.7785 77.6341 
2170 1
10243600 -2925.6 9350.2 1713.47 21.8182 211.852 212.972 
2170.5 1
10243600 -2882.13 9366.47 1714.93 87.8114 32.862 93.759 
2171 1
10243600 -2903.27 9333.87 1717.13 -42.6936 -65.8586 78.4863 
2171.5 1
10243600 -2899.93 9405.33 1707.27 6.73401 144.377 144.534 
2172 1
10243600 -2831.4 9401.27 1689.93 138.451 -8.21549 138.695 
2172.5 1
10243600 -2808.75 9366.5 1698.38 44.2383 -67.9036 81.0428 
2173 1
10243600 -2877.93 9394.07 1710.13 -135.388 53.9465 145.74 
2173.5 1
10243600 -2876.4 9377.93 1679.27 3.09764 -32.5926 32.7395 
2174 1
10243600 -2889.07 9357.67 1683.4 -25.5892 -40.9428 48.2817 
2174.5 1
10243600 -2854.47 9348.67 1689.93 69.899 -18.1818 72.225 
2175 1
10243600 -2850 9362.07 1689.8 9.02357 27.0707 28.535 
2175.5 1
10243600 -2859.56 9363.62 1680.75 -18.6768 3.04362 18.9231 
2176 1
10243600 -2880.67 9327 1690.93 -41.2997 -71.6732 82.7207 
2176.5 1
10243600 -2860.47 9397.87 1715.8 40.8081 143.165 148.867 
2177 1
10243600 -2916.2 9348.93 1708.4 -112.593 -98.8552 149.831 
2177.5 1
10243600 -2929.07 9286.2 1675.6 -25.9933 -126.734 129.372 
2178 1
10243600 -2939.47 9263.67 1677.27 -21.0101 -45.5219 50.1365 
2178.5 1
10243600 -2875.93 9356.53 1671.27 128.35 187.609 227.313 
2179 1
10243600 -2876.56 9378.5 1726.25 -1.22884 42.9036 42.9212 
2179.5 1
10243600 -2850.2 9343.8 1704.33 51.59 -67.9061 85.2805 
2180 1
10243600 -2847.33 9340.87 1694.47 5.79125 -5.92593 8.28584 
2180.5 1
10243600 -2815.13 9414.27 1668.07 65.0505 148.283 161.924 
2181 1
10243600 -2846.6 9404.87 1697.73 -63.569 -18.9899 66.3448 
2181.5 1
10243600 -2876.4 9411.67 1678.47 -60.202 13.7374 61.7495 
2182 1
10243600 -2852.93 9350.2 1673.8 47.4074 -124.175 132.917 
2182.5 1
10243600 -2854.69 9373.81 1702 -3.42611 46.1182 46.2453 
2183 1
10243600 -2863 9368.6 1681.73 -16.2671 -10.2006 19.2008 
2183.5 1
10243600 -2939.8 9373.53 1674 -155.152 9.96633 155.471 
2184 1
10243600 -2895.6 9285.47 1676.53 89.2929 -177.912 199.063 
2184.5 1
10243600 -2842.92 9301.67 1689.67 115.534 35.5263 120.872 
2185 1
10243600 -2791.64 9284.79 1674.57 93.5653 -30.8047 98.5058 
2185.5 1
10243600 -2822.12 9248.12 1680.38 -61.4559 -73.9127 96.1245 
2186 1
10243600 -2850.07 9291 1692.8 -54.6804 83.9041 100.149 
2186.5 1
10243600 -2799 9365.6 1691.13 103.165 150.707 182.635 
2187 1
10243600 -2825.2 9373 1705 -52.9293 14.9495 55 
2187.5 2
10262700 -3962.83 8579.67 1476 0 0 0 
10243600 -2823.73 9409.4 1678.6 2.96296 73.5354 73.595 
2188 2
10262700 -4042.47 8689.27 1476.2 -178.55 245.74 303.757 
10243600 -2890.87 9395.8 1681.73 -135.349 -27.4194 138.099 
2188.5 2
10262700 -4067.13 8555.47 1472 -49.8317 -270.303 274.858 
10243600 -2893.6 9332.67 1674.93 -5.52189 -127.542 127.662 
2189 2
10262700 -4002.88 8451.88 1467.75 125.505 -202.327 238.092 
10243600 -2924.88 9369.06 1665.94 -61.084 71.0856 93.7252 
2189.5 2
10262700 -3958.07 8459.13 1467.93 87.6875 14.2042 88.8305 
10243600 -2909.33 9354.27 1656.87 30.4142 -28.9547 41.9928 
2190 2
10262700 -3920.27 8468 1467.53 76.3636 17.9125 78.4364 
10243600 -2901 9361.4 1665.27 16.835 14.4108 22.1605 
2190.5 2
10262700 -3932.47 8510.4 1468.2 -24.6465 85.6566 89.1319 
10243600 -2872.07 9394.13 1693.2 58.4512 66.1279 88.2578 
2191 2
10262700 -3984.93 8470.2 1468.53 -105.993 -81.2121 133.529 
10243600 -2837.53 9383.2 1682.07 69.7643 -22.0875 73.1773 
2191.5 2
10262700 -4137.13 8335 1464.53 -307.475 -273.131 411.268 
10243600 -2887.93 9338.73 1675.47 -101.818 -89.8316 135.782 
2192 2
10262700 -4211 8351.75 1463.12 -144.271 32.7148 147.934 
10243600 -2892.88 9272.81 1668.75 -9.65169 -128.752 129.113 
2192.5 2
10262700 -4321.53 8370.73 1462.2 -216.308 37.1494 219.475 
10243600 -2868.73 9292.47 1689.33 47.244 38.4622 60.9207 
2193 2
10262700 -4312.67 8403.8 1454.27 17.9125 66.8013 69.1612 
10243600 -2837.2 9299.07 1688.93 63.7037 13.3333 65.0841 
2193.5 2
10262700 -4111.93 8441.07 1445.93 405.522 75.2862 412.451 
10243600 -2793.13 9338.47 1702.6 89.0236 79.596 119.418 
2194 2
10262700 -4033.87 8495.6 1446 157.71 110.168 192.379 
10243600 -2841.4 9305.8 1690.07 -97.5084 -65.9933 117.741 
2194.5 2
10262700 -3956 8522.6 1446 156.989 54.4355 166.159 
10243600 -2919.4 9349.33 1663.47 -157.258 87.7688 180.093 
2195 2
10262700 -3894.6 8520.07 1445.53 123.79 -5.10753 123.896 
10243600 -2969.53 9310.67 1665.4 -101.075 -77.957 127.646 
2195.5 2
10262700 -3969.31 8462.56 1446.5 -145.923 -112.313 184.14 
10243600 -2922.88 9313.62 1675.44 91.1296 5.77799 91.3125 
2196 2
10262700 -4065.8 8555.93 1440.73 -188.821 182.722 262.756 
10243600 -2897.27 9340.27 1707.4 50.1142 52.1363 72.3162 
2196.5 2
10262700 -4106.67 8687.6 1438.2 -82.5589 265.993 278.511 
10243600 -2869.8 9303.07 1709.53 55.4882 -75.1515 93.4168 
2197 2
10262700 -3927.6 8677.87 1438 361.751 -19.6633 362.285 
10243600 -2829.2 9318.2 1680.33 82.0202 30.5724 87.5328 
2197.5 2
10262700 -3733.47 8480.07 1442.4 392.189 -399.596 559.901 
10243600 -2809.4 9377.53 1679.87 40 119.865 126.363 
2198 2
10262700 -3654.6 8425.4 1444.4 159.327 -110.438 193.859 
10243600 -2825.4 9397.27 1684.07 -32.3232 39.8653 51.3229 
2198.5 2
10262700 -3755 8444.73 1440.73 -202.828 39.0572 206.555 
10243600 -2867.4 9424.73 1675.33 -84.8485 55.4882 101.381 
2199 2
10262700 -3887 8432.25 1442.56 -257.812 -24.3815 258.963 
10243600 -2900.31 9359.19 1698.12 -64.2822 -128.019 143.252 
2199.5 2
10262700 -4024.53 8431.2 1441.33 -269.145 -2.05479 269.153 
10243600 -2890.6 9343.47 1689.6 19.0068 -30.7648 36.1626 
2200 2
10262700 -4048.07 8323.13 1448.07 -47.5421 -218.316 223.433 
10243600 -2839.67 9341.67 1674.87 102.896 -3.63636 102.96 
2200.5 2
10262700 -4187 8278.67 1445.6 -280.673 -89.8316 294.699 
10243600 -2827 9375.2 1724.07 25.5892 67.7441 72.416 
2201 2
10262700 -4211.47 8354.4 1449.6 -49.4276 152.997 160.783 
10243600 -2869.4 9391.13 1694.93 -85.6566 32.1886 91.5049 
2201.5 2
10262700 -4088.47 8749.13 1447.13 248.485 797.441 835.259 
10243600 -2848.93 9374.67 1669.27 41.3468 -33.266 53.0677 
2202 2
10262700 -3952.6 8933.2 1447 273.925 371.102 461.25 
10243600 -2825.27 9376.53 1679.33 47.7151 3.76344 47.8632 
2202.5 2
10262700 -4029.75 8836.62 1447 -150.39 -188.255 240.951 
10243600 -2866.62 9382.12 1693.56 -80.6205 10.8999 81.354 
2203 2
10262700 -4049.27 8483.33 1441.07 -38.1931 -691.373 692.427 
10243600 -2914.6 9294.93 1698.73 -93.8845 -170.629 194.753 
2203.5 2
10262700 -4014.67 8405.33 1448.73 69.899 -157.576 172.383 
10243600 -2909.67 9340.53 1699.47 9.96633 92.1212 92.6588 
2204 2
10262700 -3989 8273.13 1510.53 51.8519 -267.071 272.058 
10243600 -2958.2 9353.47 1684.67 -98.0471 26.1279 101.469 
2204.5 2
10262700 -4071.13 8240.73 1467.13 -165.926 -65.4545 178.37 
10243600 -3094 9550.6 1673.53 -274.343 398.249 483.598 
2205 2
10262700 -3942.73 8307.07 1418.93 259.394 134.007 291.964 
10243600 -3188 9620.47 1663.67 -189.899 141.145 236.608 
2205.5 2
10262700 -3824 8301 1431.12 231.901 -11.849 232.204 
10243600 -3190.31 9599.75 1639.19 -4.5166 -40.4622 40.7135 
2206 2
10262700 -3838.27 8268.87 1423.73 -27.9191 -62.8832 68.8025 
10243600 -3172.8 9590.2 1655.47 34.271 -18.6888 39.0356 
2206.5 2
10262700 -3891.2 7964.73 1666.6 -106.936 -614.411 623.647 
10243600 -3089.47 9496.33 1704.27 168.35 -189.63 253.577 
2207 2
10262700 -3934.07 7712.53 1751.47 -86.5993 -509.495 516.802 
10243600 -2935 9377.2 1694.87 312.054 -240.673 394.083 
2207.5 2
10262700 -3951.73 7660.4 1741.73 -35.6183 -105.108 110.979 
10243600 -2849.13 9326 1660.6 173.118 -103.226 201.558 
2208 2
10262700 -3915.73 7553.4 1713.07 72.5806 -215.726 227.608 
10243600 -2760.33 9329.13 1640.4 179.032 6.3172 179.144 
2208.5 2
10262700 -3779.13 7179.93 1713.67 275.96 -754.478 803.362 
10243600 -2730.67 9265.27 1658.4 59.9327 -129.024 142.264 
2209 2
10262700 -3744.25 6761.56 1729.31 68.1315 -817.131 819.966 
10243600 -2709.69 9079.19 1651.19 40.9749 -363.436 365.738 
2209.5 2
10262700 -3769.13 6660.73 1683.27 -48.6954 -197.317 203.237 
10243600 -2681.93 8796.67 1685.13 54.3134 -552.878 555.54 
2210 2
10262700 -3867.93 6332.73 1635.53 -199.596 -662.626 692.035 
10243600 -2512.87 8500.93 1674.73 341.549 -597.441 688.18 
2210.5 2
10262700 -3992.93 6165.67 1626.67 -252.525 -337.508 421.522 
10243600 -2476 8194.53 1671.6 74.4781 -618.99 623.454 
2211 2
10262700 -3941.2 5963.2 1504.13 104.512 -409.024 422.165 
10243600 -2542.07 8088.33 1642.6 -133.468 -214.545 252.673 
2211.5 2
10262700 -3903.53 5848.07 1499.8 76.0943 -232.593 244.724 
10243600 -2414.53 7743.53 1650.2 257.643 -696.566 742.687 
2212 2
10262700 -3878.27 5825.67 1519.2 51.0438 -45.2525 68.2148 
10243600 -2468.67 7295.53 1681.67 -109.36 -905.051 911.634 
2212.5 2
10262700 -3794.69 5584.25 1595.88 163.241 -471.517 498.975 
10243600 -2568.56 7018.5 1670.25 -195.109 -541.081 575.183 
2213 2
10262700 -3646 5592.87 1663.33 290.974 16.8624 291.462 
10243600 -2421.27 6851.33 1668.73 288.25 -327.136 436.012 
2213.5 2
10262700 -3551.2 5604.73 1641.4 191.515 23.9731 193.01 
10243600 -2356.07 6757.2 1683.13 131.717 -190.168 231.33 
2214 2
10262700 -3564.13 5629.2 1673.67 -26.1279 49.4276 55.9085 
10243600 -2311.53 6720.33 1680.67 89.9663 -74.4781 116.794 
2214.5 2
10262700 -3442.4 5681.93 1649.27 245.926 106.532 268.009 
10243600 -2171.2 6710.07 1687.4 283.502 -20.7407 284.259 
2215 2
10262700 -3522.6 5758.27 1578.2 -162.02 154.209 223.676 
10243600 -2193.67 6768.47 1683.2 -45.3872 117.98 126.409 
2215.5 2
10262700 -3741.2 5889.47 1618 -441.616 265.051 515.05 
10243600 -2245.93 6763.93 1692.67 -105.589 -9.15825 105.986 
2216 2
10262700 -3774.12 5900.06 1611.38 -64.3066 20.695 67.5546 
10243600 -2325.44 6776.19 1721.94 -155.282 23.9339 157.115 
2216.5 2
10262700 -3875.87 6040.13 1578.8 -199.103 274.111 338.79 
10243600 -2352.73 6865 1725.73 -53.4165 173.801 181.825 
2217 2
10262700 -3998.13 6153 1531.53 -247.003 228.013 336.156 
10243600 -2392.53 6952.73 1698.4 -80.404 177.239 194.624 
2217.5 2
10262700 -4027.87 6112.53 1524.93 -60.0673 -81.7508 101.446 
10243600 -2379.93 6973.2 1692.67 25.4545 41.3468 48.554 
2218 2
10262700 -4046.93 5938.8 1539.33 -38.5185 -350.976 353.084 
10243600 -2332.6 7004.2 1700.13 95.6229 62.6263 114.306 
2218.5 2
10262700 -3964.07 5688.6 1578.93 167.407 -505.455 532.456 
10243600 -2365.27 6912.33 1706.07 -65.9933 -185.589 196.973 
2219 2
10262700 -3843.06 5485.44 1670.81 236.336 -396.802 461.851 
10243600 -2357.88 6858.88 1712 14.4368 -104.411 105.404 
2219.5 2
10262700 -3725.13 5533 1650.6 230.781 93.0773 248.844 
10243600 -2401 6899.07 1699.6 -84.3933 78.653 115.363 
2220 2
10262700 -3619.8 5521.67 1652.87 212.795 -22.8956 214.023 
10243600 -2438.73 6914 1691.13 -76.229 30.1684 81.9816 
2220.5 2
10262700 -3674.47 5532.8 1645.53 -110.438 22.4916 112.705 
10243600 -2475 6937.07 1687.73 -73.266 46.5993 86.8297 
2221 2
10262700 -3528.73 5553.73 1602.07 294.411 42.2896 297.433 
10243600 -2422.27 6971.27 1677.13 106.532 69.0909 126.975 
2221.5 2
10262700 -3462.87 5720 1594.53 132.796 335.215 360.56 
10243600 -2446.4 6909.07 1678.67 -48.6559 -125.403 134.512 
2222 2
10262700 -3403.6 5822.93 1600.93 119.489 207.527 239.468 
10243600 -2429.2 6968.8 1717.2 34.6774 120.43 125.323 
2222.5 2
10262700 -3386.38 5812.38 1640.62 33.6426 -20.6217 39.4598 
10243600 -2411.94 6926.38 1716.56 33.7158 -82.8613 89.4581 
2223 2
10262700 -3427.67 5747.4 1611.07 -80.8056 -127.153 150.656 
10243600 -2476.47 6930.07 1701.73 -126.28 7.2244 126.487 
2223.5 2
10262700 -3416.8 5705.2 1583.53 21.9529 -85.2525 88.0336 
10243600 -2510.6 6825.73 1695.53 -68.9562 -210.774 221.767 
2224 2
10262700 -3430 5819.53 1620.87 -26.6667 230.976 232.511 
10243600 -2553.87 6780.33 1696 -87.4074 -91.7172 126.697 
2224.5 2
10262700 -3402.4 5772.33 1670 55.7576 -95.3535 110.459 
10243600 -2640.13 6876.53 1696 -174.276 194.343 261.039 
2225 2
10262700 -3495.73 5650.93 1692.6 -188.552 -245.253 309.355 
10243600 -2709.87 6904.2 1696 -140.875 55.8923 151.558 
2225.5 2
10262700 -3481.2 5562.93 1769.4 29.3603 -177.778 180.186 
10243600 -2684.53 6928.13 1691.2 51.1785 48.3502 70.4058 
2226 2
10262700 -3393.12 5695 1685.75 172.021 257.943 310.042 
10243600 -2593 6857 1648.31 178.776 -138.932 226.413 
2226.5 2
10262700 -3413.6 5667.27 1668.93 -40.0685 -54.2727 67.4611 
10243600 -2686.27 6536 1658.47 -182.518 -628.18 654.158 
2227 2
10262700 -3441.33 5643.93 1628.8 -56.0269 -47.138 73.2189 
10243600 -2725 6189.87 1628.8 -78.2492 -699.259 703.624 
2227.5 2
10262700 -3514.27 5532.6 1640.33 -147.34 -224.916 268.88 
10243600 -2772.33 6035 1671.53 -95.6229 -312.862 327.149 
2228 2
10262700 -3558.27 5584.47 1695.13 -88.8889 104.781 137.406 
10243600 -2935.6 6173.07 1643.67 -329.832 278.923 431.957 
2228.5 2
10262700 -3418.73 5631.27 1691.33 281.886 94.5455 297.318 
10243600 -3045.67 6564.13 1640.4 -222.357 790.034 820.729 
2229 2
10262700 -3418.88 5674.69 1696.94 -0.276693 84.8063 84.8068 
10243600 -3192 7008.81 1643.06 -285.807 868.514 914.332 
2229.5 2
10262700 -3515.33 5614.8 1635.47 -188.764 -117.197 222.187 
10243600 -3404.6 7041.87 1633.4 -416.047 64.6853 421.045 
2230 2
10262700 -3613.8 5641 1625.2 -198.923 52.9293 205.844 
10243600 -3673.33 7209.27 1605.87 -542.896 338.182 639.611 
2230.5 2
10262700 -3855.8 5677.27 1663.53 -488.889 73.266 494.348 
10243600 -3735.4 7500.8 1628 -125.387 588.956 602.156 
2231 2
10262700 -3964.6 5718.8 1664.67 -219.798 83.9057 235.269 
10243600 -3684.13 7368.93 1619.13 103.569 -266.397 285.822 
2231.5 2
10262700 -4058.87 5794.33 1662.67 -190.438 152.593 244.031 
10243600 -3452.07 7186.13 1619 468.822 -369.293 596.801 
2232 2
10262700 -4024.47 6010.67 1668.27 69.4949 437.037 442.528 
10243600 -3383.27 6653.53 1589.4 138.99 -1075.96 1084.9 
2232.5 2
10262700 -3921.25 6011.69 1655.12 201.595 1.99381 201.605 
10243600 -3268.88 6092.19 1551.81 223.421 -1096.38 1118.91 
2233 2
10262700 -3912.4 6091.2 1657.07 17.319 155.602 156.563 
10243600 -3171.27 5958.33 1581.93 191.014 -261.946 324.194 
2233.5 2
10262700 -3935.53 5738.93 1710.67 -46.734 -711.65 713.183 
10243600 -3011.73 5904.27 1590.07 322.29 -109.226 340.295 
2234 2
10262700 -3988.13 5738.27 1709.73 -106.263 -1.3468 106.271 
10243600 -2970.8 5949.07 1565.33 82.6936 90.5051 122.594 
2234.5 2
10262700 -3877.6 5599.13 1702.67 223.3 -281.077 358.981 
10243600 -3196.07 6096 1608.4 -455.084 296.835 543.335 
2235 2
10262700 -3765.8 5476.53 1696.87 225.859 -247.677 335.195 
10243600 -3137.33 6140.8 1553.4 118.653 90.5051 149.231 
2235.5 2
10262700 -3495.93 5639.93 1663.33 545.185 330.101 637.333 
10243600 -2914.6 6035.87 1638.33 449.966 -211.987 497.401 
2236 2
10262700 -3343.88 5831.19 1668.19 296.989 373.543 477.218 
10243600 -2846.19 6251.12 1678 133.618 420.426 441.149 
2236.5 2
10262700 -3506.2 5712.6 1638.53 -317.661 -232.069 393.402 
10243600 -2808.53 6402.13 1646.07 73.6872 295.515 304.564 
2237 2
10262700 -3685.93 5511.53 1663.93 -363.098 -406.195 544.825 
10243600 -2953.2 6473.13 1610.53 -292.256 143.434 325.556 
2237.5 2
10262700 -3899.2 5361.13 1731.8 -430.842 -303.838 527.202 
10243600 -3078.47 6395.6 1618 -253.064 -156.633 297.616 
2238 2
10262700 -3971.93 5348.33 1784.27 -146.936 -25.8586 149.194 
10243600 -3214.93 6367.67 1617.93 -275.69 -56.431 281.406 
2238.5 2
10262700 -3965.93 5358.93 1765.87 12.1212 21.4141 24.6067 
10243600 -3300.07 6323.67 1646.33 -171.987 -88.8889 193.599 
2239 2
10262700 -3917.33 5338.2 1722.13 97.7867 -41.717 106.313 
10243600 -3377.87 6257.2 1632.53 -156.539 -133.736 205.888 
2239.5 2
10262700 -3948 5285.94 1744.69 -59.7791 -101.876 118.12 
10243600 -3320.5 6239.31 1619.25 111.826 -34.8684 117.136 
2240 2
10262700 -3956.87 5381.87 1774.47 -17.3516 187.728 188.529 
10243600 -3131.53 6276.87 1594.6 369.798 73.4915 377.03 
2240.5 2
10262700 -3926.53 5319.4 1761.33 61.2795 -126.195 140.287 
10243600 -2993 6422.8 1605.53 279.865 294.815 406.498 
2241 2
10262700 -3944.13 5271.8 1754.6 -35.5556 -96.1616 102.524 
10243600 -3000.33 6479.47 1604.6 -14.8148 114.478 115.433 
2241.5 2
10262700 -4015.33 5306.07 1739.2 -143.838 69.2256 159.63 
10243600 -3069.4 6557.93 1617.67 -139.529 158.519 211.178 
2242 2
10262700 -4067.27 5402.6 1714.87 -104.916 195.017 221.447 
10243600 -3266.13 6584.33 1604.33 -397.441 53.3333 401.004 
2242.5 2
10262700 -4120.69 5641.12 1714.75 -104.338 465.869 477.41 
10243600 -3298.56 6614.38 1597.56 -63.3382 58.6751 86.3394 
2243 2
10262700 -3920.27 5771.53 1684 392.213 255.202 467.931 
10243600 -3313.73 6570.93 1616.67 -29.6885 -85.013 90.0479 
2243.5 2
10262700 -3715.8 5805.33 1657.47 413.064 68.2828 418.67 
10243600 -3321.27 6563.53 1614.8 -15.2189 -14.9495 21.3331 
2244 2
10262700 -3727.07 5912.4 1651.2 -22.7609 216.296 217.491 
10243600 -3361.73 6612.6 1610.4 -81.7508 99.1246 128.487 
2244.5 2
10262700 -3810.4 6064.93 1601.93 -168.35 308.148 351.137 
10243600 -3390 6559.93 1606.33 -57.1044 -106.397 120.753 
2245 2
10262700 -3911.53 6171.13 1594.67 -204.31 214.545 296.264 
10243600 -3423.53 6520.27 1580.2 -67.7441 -80.1347 104.933 
2245.5 2
10262700 -3994.67 6168.6 1591.8 -167.946 -5.11784 168.024 
10243600 -3426.67 6512.07 1611.93 -6.32997 -16.5657 17.7339 
2246 2
10262700 -3975.94 6195.88 1572.25 36.5804 53.2715 64.6218 
10243600 -3322.75 6571.75 1631.44 202.962 116.569 234.056 
2246.5 2
10262700 -3914.07 6362 1624.07 121.078 325.098 346.913 
10243600 -3209.4 6570.53 1627.93 221.82 -2.38095 221.833 
2247 2
10262700 -3765.67 6532.93 1664.53 299.798 345.32 457.301 
10243600 -3176.47 6644 1624.2 66.532 148.418 162.648 
2247.5 2
10262700 -3688.67 6788.93 1641.53 155.556 517.172 540.059 
10243600 -3153 6630.27 1622.4 47.4074 -27.7441 54.929 
2248 2
10262700 -3655.2 7046.87 1681.73 67.6094 521.077 525.445 
10243600 -3110.27 6727.73 1617.67 86.33 196.902 214.996 
2248.5 2
10262700 -3542.27 7250.87 1730.13 228.148 412.121 471.058 
10243600 -2947.6 7020.87 1615.73 328.62 592.189 677.258 
2249 2
10262700 -3452.67 7420.13 1699.87 181.01 341.953 386.906 
10243600 -2831.13 7344.8 1677 235.286 654.411 695.423 
2249.5 2
10262700 -3365.5 7547.75 1728.69 170.247 249.251 301.845 
10243600 -2777.88 7710.81 1649.75 104.02 714.868 722.396 
2250 2
10262700 -3400.6 7591.07 1714.67 -68.5547 84.6029 108.892 
10243600 -2729.93 8068.53 1654.93 93.6361 698.674 704.92 
2250.5 2
10262700 -3482.53 7572.47 1716.47 -165.522 -37.5758 169.733 
10243600 -2842.2 8341.8 1640.47 -226.801 552.054 596.827 
2251 2
10262700 -3561.73 7432.67 1719.07 -160 -282.424 324.597 
10243600 -3058.4 8638.33 1647.53 -436.768 599.057 741.374 
2251.5 2
10262700 -3705.33 7170.13 1676.8 -290.101 -530.37 604.526 
10243600 -3071.67 8793.33 1642.27 -26.8013 313.131 314.276 
2252 2
10262700 -3602.8 7253 1690.2 207.138 167.407 266.33 
10243600 -3029.8 8940.93 1646.2 84.5791 298.182 309.945 
2252.5 2
10262700 -3353.06 7438 1722.38 487.769 361.328 607.022 
10243600 -3024.06 8990.75 1650.44 11.2061 97.2982 97.9414 
2253 2
10262700 -3276.93 7365.2 1749.87 148.69 -142.188 205.733 
10243600 -3070.73 8976.53 1662.53 -91.154 -27.7669 95.2893 
2253.5 2
10262700 -3281.8 7175.6 1763.73 -9.83165 -383.03 383.156 
10243600 -3126.53 8948.07 1670.07 -112.727 -57.5084 126.549 
2254 2
10262700 -3345.07 7112.13 1738.73 -127.811 -128.215 181.039 
10243600 -3100.27 8922.8 1678.4 53.064 -51.0438 73.6291 
2254.5 2
10262700 -3319.6 7068.93 1747.13 51.4478 -87.2727 101.308 
10243600 -3104.93 8933.27 1675.47 -9.42761 21.1448 23.1513 
2255 2
10262700 -3349.27 7073.2 1703.33 -59.9327 8.61953 60.5493 
10243600 -3084.67 8973.67 1673.67 40.9428 81.6162 91.31 
2255.5 2
10262700 -3327.67 7081.47 1701.27 43.6364 16.7003 46.7229 
10243600 -3102.13 8987.2 1666.93 -35.2862 27.3401 44.6385 
2256 2
10262700 -3288.06 7050.38 1703.19 77.3519 -60.7259 98.341 
10243600 -3052.69 8977 1654.88 96.5739 -19.9219 98.6073 
2256.5 2
10262700 -3076.73 6873.6 1703.93 413.56 -345.939 539.172 
10243600 -3075 8971.27 1690.8 -43.6644 -11.2198 45.0828 
2257 2
10262700 -3102.53 6560.53 1700.07 -52.1212 -632.458 634.602 
10243600 -3077.2 8873.93 1666.6 -4.44444 -196.633 196.683 
2257.5 2
10262700 -3211 6203.2 1666.87 -219.125 -721.886 754.41 
10243600 -2786.07 8700.6 1660.87 588.148 -350.168 684.497 
2258 2
10262700 -3135.2 5839.47 1634.8 153.131 -734.815 750.601 
10243600 -2526.2 8301.13 1655.33 524.983 -807.003 962.737 
2258.5 2
10262700 -2968.87 5443.33 1677.53 336.027 -800.269 867.955 
10243600 -2231.87 7727.4 1593.13 594.613 -1159.06 1302.68 
2259 2
10262700 -2728.4 5130.07 1669.07 485.791 -632.862 797.814 
10243600 -1799.87 6960.67 1605 872.727 -1548.96 1777.9 
2259.5 2
10262700 -2325.44 4882.56 1712.19 785.502 -482.464 921.838 
10243600 -1498.88 6283.56 1563.06 586.728 -1319.89 1444.42 
2260 2
10262700 -1918.27 4658.2 1712.53 796.812 -439.066 909.773 
10243600 -960.867 5880.53 1649.73 1052.85 -788.707 1315.51 
2260.5 2
10262700 -1541.07 4371.6 1692.67 762.02 -578.99 957.029 
10243600 -589.667 5458.2 1698.47 749.899 -853.199 1135.91 
2261 2
10262700 -1168.73 4043.07 1720 752.189 -663.704 1003.14 
10243600 -137.067 5094.73 1686.13 914.343 -734.276 1172.68 
2261.5 2
10262700 -834.533 3616.93 1701.8 675.152 -860.875 1094.05 
10243600 389.133 4594.6 1718.8 1063.03 -1010.37 1466.59 
2262 2
10262700 -549.467 3241.67 1699.6 575.892 -758.114 952.045 
10243600 1024.8 4309.8 1684.53 1284.18 -575.354 1407.17 
2262.5 2
10262700 -181.133 2826.07 1750.47 744.108 -839.596 1121.88 
10243600 1476.87 3942.6 1674.4 913.266 -741.818 1176.58 
2263 2
10262700 -6.125 2395.12 1741.44 341.813 -841.683 908.442 
10243600 1863.31 3550.62 1682.19 754.777 -765.576 1075.08 
2263.5 2
10262700 135.133 2044.27 1729.07 276.435 -686.611 740.17 
10243600 2096.13 3132.6 1657.4 455.618 -818.053 936.375 
2264 2
10262700 426.2 1742.07 1715.93 588.013 -610.505 847.63 
10243600 2195.87 2760.07 1612.87 201.481 -752.593 779.096 
2264.5 2
10262700 795.067 1582.53 1687.27 745.185 -322.29 811.894 
10243600 2378.33 2390.2 1645.47 368.62 -747.205 833.184 
2265 2
10262700 1414.2 1622.6 1648.87 1250.77 80.9428 1253.39 
10243600 2579.73 2048.27 1618.2 406.869 -690.774 801.693 
2265.5 2
10262700 1907.87 1489.73 1582.53 997.306 -268.418 1032.8 
10243600 2931.8 1694.53 1641.53 711.246 -714.613 1008.24 
2266 2
10262700 2713.31 931.562 1729.81 1573.14 -1090.18 1913.96 
10243600 3417.5 1324.06 1654 948.633 -723.576 1193.09 
2266.5 2
10262700 3442.07 512 1784.93 1426.13 -821.062 1645.6 
10243600 3884.33 1010.87 1663.53 913.568 -612.908 1100.12 
2267 2
10262700 3814.13 356.733 1749.67 751.65 -313.67 814.473 
10243600 4368.6 722.8 1651.47 978.316 -581.953 1138.32 
2267.5 2
10262700 4108.93 109 1761.4 595.556 -500.471 777.919 
10243600 4989.2 569.267 1633.33 1253.74 -310.168 1291.53 
2268 2
10262700 4598.87 -257.533 1730.8 989.764 -740.471 1236.1 
10243600 5500.67 326.6 1655.27 1033.27 -490.236 1143.67 
2268.5 2
10262700 5045.6 -636.333 1720.67 902.492 -765.253 1183.26 
10243600 6008.13 51 1624.73 1025.19 -556.768 1166.62 
2269 2
10262700 5471.4 -1089 1703.4 860.202 -914.478 1255.48 
10243600 6483.73 -118.733 1644.13 960.808 -342.896 1020.16 
2269.5 2
10262700 5869.12 -1473.25 1705 776.807 -750.488 1080.12 
10243600 6926.06 -497.562 1636.88 863.924 -739.901 1137.46 
2270 2
10262700 6287.2 -1882.27 1699.2 818.151 -800.424 1144.57 
10243600 7412.4 -881.533 1650.47 951.737 -751.411 1212.61 
2270.5 2
10262700 6837.53 -2142.93 1603.27 1111.78 -526.599 1230.19 
10243600 7860.87 -1399.2 1650.87 905.993 -1045.79 1383.66 
2271 2
10262700 7269.8 -2581.47 1529.73 873.266 -885.926 1243.97 
10243600 8312.8 -1861.13 1672.07 912.997 -933.199 1305.54 
2271.5 2
10262700 7686.2 -3026.33 1551.87 841.212 -898.721 1230.99 
10243600 8739.47 -2245 1675.73 861.953 -775.488 1159.46 
2272 2
10262700 7964.53 -3491.47 1515.4 562.29 -939.663 1095.05 
10243600 9171.27 -2710.13 1675 872.323 -939.663 1282.15 
2272.5 2
10262700 8482.06 -3892.19 1584.81 1010.8 -782.658 1278.39 
10243600 9620.25 -3140.19 1653.5 876.921 -839.95 1214.29 
2273 2
10262700 8831.6 -4327.6 1693.27 684.026 -852.079 1092.67 
10243600 9930.6 -3524.2 1690 607.339 -751.492 966.23 
2273.5 2
10262700 9282.33 -4696.93 1659.4 910.572 -746.128 1177.22 
10243600 10337.9 -3837.8 1664.27 822.896 -633.535 1038.52 
2274 2
10262700 9769.73 -5090.13 1637.07 984.646 -794.343 1265.11 
10243600 10621.3 -4347.2 1612.4 572.391 -1029.09 1177.56 
2274.5 2
10262700 10176.7 -5345.33 1609.93 822.222 -515.556 970.488 
10243600 10963.6 -4703.8 1595.8 691.582 -720.404 998.633 
2275 2
10262700 10710 -5528.8 1614.73 1077.31 -370.64 1139.28 
10243600 11515.5 -5032.4 1636.6 1114.88 -663.838 1297.55 
2275.5 2
10262700 11216.5 -5874.67 1638.87 1023.3 -698.721 1239.09 
10243600 12141.6 -5361.4 1623.6 1264.92 -664.646 1428.9 
2276 2
10262700 11801.5 -6247.06 1658.25 1142.51 -727.336 1354.38 
10243600 12706.6 -5875.94 1679.5 1103.44 -1004.96 1492.49 
2276.5 2
10262700 12249.2 -6628.93 1705.33 876.125 -747.301 1151.54 
10243600 13215.3 -6137.53 1694.67 995.507 -511.929 1119.42 
2277 2
10262700 12765.7 -7017.13 1738.8 1043.5 -784.242 1305.35 
10243600 13602.1 -6479.73 1695.73 781.414 -691.313 1043.32 
2277.5 2
10262700 13197.5 -7447.47 1734.87 872.323 -869.36 1231.56 
10243600 13978.5 -6762.93 1679.93 760.539 -572.121 951.705 
2278 2
10262700 13559.8 -7819.4 1723.93 731.852 -751.38 1048.89 
10243600 14413.1 -7164.07 1649.73 877.98 -810.37 1194.8 
2278.5 2
10262700 13917.3 -8204.2 1683.73 722.155 -777.374 1061.05 
10243600 14828.5 -7630.27 1646.8 839.057 -941.818 1261.36 
2279 2
10262700 14398.3 -8649.6 1686.4 971.852 -899.798 1324.44 
10243600 15439.8 -8150.4 1627.8 1235.02 -1050.77 1621.54 
2279.5 2
10262700 14916.4 -9249.38 1664.12 1011.92 -1171.44 1547.98 
10243600 15824.8 -8571.69 1652 751.978 -822.827 1114.68 
2280 2
10262700 15278.2 -9865.8 1741.73 707.95 -1206.31 1398.71 
10243600 16235.4 -9065.53 1709.47 803.498 -966.43 1256.82 
2280.5 2
10262700 15645.5 -10267.8 1809.8 741.953 -812.121 1100.02 
10243600 16558.7 -9576.53 1737.73 653.064 -1032.32 1221.55 
2281 2
10262700 16130.9 -10743.4 1764.13 980.606 -960.808 1372.86 
10243600 16945.1 -9935.07 1754.33 780.741 -724.31 1064.98 
2281.5 2
10262700 16313.5 -11117.7 1746.53 369.024 -756.094 841.342 
10243600 17254 -10328.1 1746.73 623.973 -793.939 1009.79 
2282 2
10262700 16632.1 -11467.1 1707.73 643.502 -705.993 955.26 
10243600 17583.6 -10675.1 1714.73 665.859 -701.145 966.939 
2282.5 2
10262700 17158.4 -11862.4 1693.38 1027.95 -772.078 1285.6 
10243600 18006.8 -11139.9 1709.12 826.465 -907.699 1227.58 
2283 2
10262700 18048.2 -12336.1 1623.6 1741.34 -926.867 1972.65 
10243600 18402.4 -11407.5 1707 774.266 -523.793 934.798 
2283.5 2
10262700 18474.8 -12706.4 1663.27 861.818 -748.148 1141.25 
10243600 19217 -11847.1 1733 1645.66 -888.081 1869.99 
2284 2
10262700 18987.1 -13083.3 1760.8 1035.02 -761.481 1284.96 
10243600 19845.8 -12177 1741.8 1270.3 -666.397 1434.49 
2284.5 2
10262700 19386 -13386.5 1763.4 805.791 -612.525 1012.17 
10243600 20257.1 -12506.6 1744.73 830.976 -665.859 1064.84 
2285 2
10262700 19741.9 -13770.5 1710 719.057 -775.758 1057.75 
10243600 20640.4 -12828.9 1727.13 774.276 -651.044 1011.61 
2285.5 2
10262700 20180 -14052.3 1691.8 884.983 -569.158 1052.21 
10243600 21099.7 -13135.1 1680 927.811 -618.586 1115.12 
2286 2
10262700 20625.6 -14340.9 1662.94 870.361 -563.81 1037.02 
10243600 21441.6 -13522.6 1650.94 667.887 -756.95 1009.48 
2286.5 2
10262700 21173.3 -14549.7 1602 1071.84 -408.602 1147.08 
10243600 21899.7 -13759.2 1656.4 896.363 -462.965 1008.86 
2287 2
10262700 21656.1 -14713.7 1623.33 975.219 -331.178 1029.92 
10243600 22218.3 -14016.4 1658.73 643.771 -519.596 827.297 
2287.5 2
10262700 22134.3 -15078.1 1663.47 966.061 -736.162 1214.58 
10243600 22740.9 -14236 1593.8 1055.76 -443.636 1145.18 
2288 2
10262700 22796.3 -15324.9 1650.47 1337.51 -498.586 1427.42 
10243600 23371.1 -14465.7 1595.27 1273 -464.108 1354.96 
2288.5 2
10262700 23286.3 -15544.5 1656.27 989.764 -443.636 1084.64 
10243600 23994.7 -14682.8 1632.8 1259.93 -438.519 1334.06 
2289 2
10262700 23804.8 -15802.4 1660.25 1012.78 -503.849 1131.19 
10243600 24504.4 -14875.9 1610.44 995.516 -377.1 1064.55 
2289.5 2
10262700 24252.9 -16028.2 1693.73 876.818 -441.805 981.836 
10243600 24934.3 -15100.3 1670.33 841.283 -439.253 949.053 
2290 2
10262700 24826 -16296.5 1702 1157.85 -541.953 1278.4 
10243600 25277.5 -15476.2 1689.2 693.199 -759.327 1028.15 
2290.5 2
10262700 25196.3 -16561.3 1704.6 748.148 -534.949 919.726 
10243600 25755.5 -15735.3 1654.87 965.791 -523.502 1098.55 
2291 2
10262700 25744.3 -16806.3 1620.6 1107.07 -494.949 1212.67 
10243600 26217.3 -15986.1 1597.53 932.929 -506.532 1061.57 
2291.5 2
10262700 26322.1 -17028.7 1670.33 1167.27 -449.293 1250.76 
10243600 26743.3 -16370.3 1701.33 1062.49 -776.162 1315.79 
2292 2
10262700 26860.1 -17310 1757.27 1086.73 -568.35 1226.38 
10243600 27311.3 -16695.7 1762.2 1147.61 -657.374 1322.55 
2292.5 2
10262700 27348.4 -17555.5 1753.5 953.727 -479.492 1067.48 
10243600 27885.6 -16978.3 1764.69 1121.66 -552.043 1250.15 
2293 2
10262700 27874.7 -17730.9 1721.4 1028.04 -342.643 1083.64 
10243600 28428.5 -16947.2 1751.93 1060.37 60.7666 1062.11 
2293.5 2
10262700 28331.9 -17836.5 1735.67 923.636 -213.333 947.953 
10243600 28882.9 -17164.4 1717.4 917.845 -438.788 1017.34 
2294 2
10262700 28851.5 -18111.5 1681.33 1049.7 -555.556 1187.65 
10243600 29331.3 -17351 1669.2 905.859 -376.97 981.166 
2294.5 2
10262700 29377.1 -18302.5 1644.67 1061.82 -385.859 1129.75 
10243600 29886.7 -17470.3 1646.33 1122.02 -240.943 1147.6 
2295 2
10262700 29967.9 -18569.1 1550.6 1193.54 -538.451 1309.37 
10243600 30464.7 -17758.5 1554.4 1167.68 -582.222 1304.78 
2295.5 2
10262700 30601 -18718.7 1438.87 1278.92 -302.222 1314.15 
10243600 31077.1 -17959.1 1441.53 1237.31 -405.253 1301.98 
2296 2
10262700 31145.3 -19002.9 1304.25 1063.11 -555.216 1199.36 
10243600 31557 -18194 1402.5 937.24 -458.854 1043.53 
2296.5 2
10262700 31688.9 -19188.7 1318.27 1063.84 -363.593 1124.25 
10243600 32254.5 -18471 1646 1365.04 -542.074 1468.73 
2297 2
10262700 32461.5 -19411.8 1589.8 1560.67 -450.64 1624.43 
10243600 32921.5 -18815.9 1622.53 1347.34 -696.7 1516.81 
2297.5 2
10262700 33144.2 -19689.5 1726.47 1379.26 -560.943 1488.96 
10243600 33580 -18851.1 1660.07 1330.37 -71.2458 1332.28 
2298 2
10262700 33645.1 -19713.2 1752.07 1011.99 -47.9461 1013.12 
10243600 34132.2 -18928.1 1673.73 1115.56 -155.421 1126.33 
2298.5 2
10262700 34069.1 -19869.9 1759.73 856.566 -316.498 913.168 
10243600 34625.7 -19055.5 1692.8 997.037 -257.374 1029.72 
2299 2
10262700 34613.8 -20065.7 1754.56 1063.7 -382.463 1130.37 
10243600 35173.5 -19176.9 1696.19 1069.86 -237.126 1095.82 
2299.5 2
10262700 35206.5 -20251.2 1748.6 1159.92 -363.038 1215.4 
10243600 35716.2 -19387.2 1694 1062.04 -411.595 1139 
2300 2
10262700 35758.5 -20345.1 1702.47 1115.29 -189.63 1131.29 
10243600 36255.1 -19524.1 1657 1088.62 -276.498 1123.18 
2300.5 2
10262700 36437.7 -20502.7 1737.93 1371.99 -318.384 1408.44 
10243600 36833.3 -19781.1 1696.07 1168.08 -519.327 1278.32 
2301 2
10262700 37008.6 -20606.1 1766 1153.4 -208.889 1172.16 
10243600 37423.7 -19851.9 1743.8 1192.73 -142.896 1201.26 
2301.5 2
10262700 37499.9 -20799.1 1791.4 992.458 -390.034 1066.35 
10243600 37951.7 -20040.1 1761.07 1066.8 -380.337 1132.57 
2302 2
10262700 38073.9 -21004.5 1822.93 1159.73 -414.949 1231.73 
10243600 38448.4 -20185.9 1776.2 1003.37 -294.545 1045.71 
2302.5 2
10262700 38563.9 -21147.2 1846.38 956.917 -278.621 996.655 
10243600 38947.6 -20425.5 1781.12 975.049 -467.904 1081.51 
2303 2
10262700 39114.5 -21291.1 1858.47 1075.37 -281.014 1111.48 
10243600 39429.5 -20641.1 1761.27 941.227 -421.159 1031.16 
2303.5 2
10262700 39615.4 -21382.2 1873.13 1011.99 -184.108 1028.6 
10243600 39885.3 -20817.7 1702.13 920.673 -356.768 987.382 
2304 2
10262700 40181 -21711.9 1771.53 1142.63 -666.128 1322.62 
10243600 40521.1 -21031.6 1653 1284.44 -432.054 1355.16 
2304.5 2
10262700 40768.3 -22171.1 1696.07 1186.4 -927.677 1506.03 
10243600 41221.1 -21215.3 1642.13 1414.28 -371.178 1462.17 
2305 2
10262700 41209.2 -22538.2 1702.33 890.774 -741.549 1159.04 
10243600 41613.5 -21552.2 1671.73 792.727 -680.539 1044.77 
2305.5 2
10262700 41578.2 -22837.1 1688.93 745.455 -603.906 959.377 
10243600 41833.5 -21859.1 1750.53 444.31 -620.067 762.82 
2306 2
10262700 41917.6 -23199.1 1684.69 661.525 -705.637 967.233 
10243600 41963.3 -22326.6 1681.38 253.111 -911.29 945.788 
2306.5 2
10262700 42328.5 -23609.8 1647.4 802.547 -802.1 1134.66 
10243600 42056.9 -22780.1 1668.93 182.853 -885.758 904.435 
2307 2
10262700 42766.1 -24073.5 1583.47 884.175 -936.835 1288.19 
10243600 41956.2 -23085.4 1663 -203.502 -616.7 649.409 
2307.5 2
10262700 43087.9 -24443.7 1637.27 649.966 -747.744 990.746 
10243600 41953.1 -23392.1 1633.07 -6.32997 -619.663 619.696 
2308 2
10262700 43217.7 -24782 1638.73 262.222 -683.502 732.076 
10243600 42069.3 -23720.3 1642.8 234.882 -663.03 703.405 
2308.5 2
10262700 43791.9 -25058.1 1737.13 1160 -557.71 1287.11 
10243600 42152.9 -23972.7 1602.67 168.754 -509.899 537.099 
2309 2
10262700 43825.1 -25396.7 1710.6 67.0707 -684.04 687.321 
10243600 42226.1 -24272.5 1573.2 147.879 -605.522 623.318 
2309.5 2
10262700 43901.4 -25600.5 1743.06 149.04 -398.112 425.095 
10243600 42338.4 -24574.1 1600.88 219.474 -589.176 628.727 
2310 2
10262700 44064.3 -25753.3 1739.4 318.77 -299.087 437.113 
10243600 42436.7 -24786.3 1619 192.229 -415.28 457.613 
2310.5 2
10262700 44158.4 -25790.6 1730.93 189.785 -75.1344 204.116 
10243600 42439.7 -24866.5 1583.6 6.1828 -161.559 161.677 
2311 2
10262700 44129.8 -25850.2 1734.2 -57.7778 -120.404 133.549 
10243600 42361.9 -24941 1640.93 -157.306 -150.572 217.755 
2311.5 2
10262700 44076.3 -25857.1 1707.67 -108.013 -13.8721 108.901 
10243600 42382.7 -24911.5 1618.07 42.1549 59.5286 72.9431 
2312 2
10262700 43962.9 -25768.5 1718.13 -229.226 178.855 290.747 
10243600 42466.9 -24884.7 1616.13 169.966 54.1414 178.381 
2312.5 2
10262700 43960.1 -25787.8 1735.33 -5.65657 -38.9226 39.3314 
10243600 42674.6 -24800.7 1595.8 419.663 169.832 452.725 
2313 2
10262700 43949.1 -25700.8 1713.69 -21.4925 170.02 171.373 
10243600 42929.3 -24802.8 1666.19 497.485 -4.06901 497.502 
2313.5 2
10262700 44004.7 -25804.6 1741.53 108.945 -203.229 230.588 
10243600 43178.4 -24946.9 1670.6 487.451 -282.159 563.225 
2314 2
10262700 43893.9 -25801.9 1719.07 -223.973 5.3872 224.038 
10243600 43245.5 -24990.1 1628.33 135.488 -87.138 161.09 
2314.5 2
10262700 43854.2 -25862.5 1725.8 -80.1347 -122.424 146.319 
10243600 43290.5 -25000.3 1592.4 91.0438 -20.6061 93.3465 
2315 2
10262700 43884.7 -25919.8 1735.47 61.6835 -115.69 131.107 
10243600 43329.3 -25036.9 1570.87 78.3838 -73.9394 107.755 
2315.5 2
10262700 43969.4 -25878.1 1735.33 171.044 84.1751 190.634 
10243600 43368.2 -25023.6 1600.33 78.5185 26.8013 82.9667 
2316 2
10262700 43966.2 -25792.1 1778.19 -6.27441 168.107 168.224 
10243600 43363.2 -25023.6 1617.94 -9.79004 -0.048828 9.79016 
2316.5 2
10262700 43925.8 -25765.3 1766.07 -79.0362 52.438 94.8497 
10243600 43377.1 -25015.3 1619.73 27.2913 16.2264 31.7507 
2317 2
10262700 44188.7 -25741.9 1723.33 531.178 47.138 533.266 
10243600 43076.3 -24676.5 1627.33 -607.811 684.444 915.368 
2317.5 2
10262700 44118.7 -25708.1 1702 -141.549 68.4175 157.216 
10243600 42873.8 -24541.2 1702.2 -409.024 273.401 491.984 
2318 2
10262700 44159.1 -25792.3 1678.53 81.7508 -170.236 188.848 
10243600 42820.4 -24566.6 1778.73 -107.879 -51.3131 119.461 
2318.5 2
10262700 44115.3 -25866.1 1693.33 -88.6195 -148.956 173.324 
10243600 42902.3 -24851.1 1719.53 165.387 -574.68 598.005 
2319 2
10262700 44026.9 -25891.2 1710 -178.586 -50.7744 185.664 
10243600 43025.7 -25044.4 1618.53 249.293 -390.572 463.351 
2319.5 2
10262700 43998.1 -25849.1 1706.69 -56.2581 82.1777 99.59 
10243600 43114.6 -25117.1 1766.88 173.625 -141.919 224.247 
2320 2
10262700 44017.2 -25758.7 1691.93 37.4511 176.892 180.813 
10243600 43217.9 -25078.3 1616.27 202.291 75.9214 216.069 
2320.5 2
10262700 44119.5 -25804.5 1661.53 206.734 -92.3906 226.44 
10243600 43330.1 -25067.1 1620.8 226.532 22.4916 227.646 
2321 2
10262700 44131.2 -25807.9 1688.53 23.569 -7.00337 24.5875 
10243600 43413.7 -25034.6 1646 169.024 65.7239 181.352 
2321.5 2
10262700 44068.7 -25756.1 1716.67 -126.195 104.646 163.939 
10243600 43396.7 -25058.9 1656.8 -34.4781 -49.1582 60.0439 
2322 2
10262700 44078.5 -25655 1704.73 19.6633 204.31 205.254 
10243600 43337.1 -25029.4 1612.67 -120.404 59.6633 134.376 
2322.5 2
10262700 43981.3 -25177.8 1691.62 -189.754 932.007 951.127 
10243600 43329.6 -25014.9 1627.25 -14.5345 28.3691 31.8757 
2323 2
10262700 43822.1 -24626.7 1701.6 -311.505 1078.56 1122.65 
10243600 43258.3 -24989.3 1629.4 -139.514 50.1142 148.242 
2323.5 2
10262700 43720.9 -24312.7 1703.73 -204.444 634.209 666.347 
10243600 43149.9 -24832.9 1661.47 -218.99 315.825 384.32 
2324 2
10262700 43367.1 -23878.7 1764.87 -714.747 876.902 1131.29 
10243600 43082.3 -24669.9 1654.33 -136.566 329.428 356.613 
2324.5 2
10262700 42929.3 -23538.5 1740.2 -884.579 687.273 1120.19 
10243600 43071.5 -24685.2 1658.73 -21.9529 -30.9764 37.9667 
2325 2
10262700 42516.1 -23200.1 1699.47 -834.747 683.502 1078.88 
10243600 42321.8 -24460.5 1573.27 -1514.48 453.872 1581.03 
2325.5 2
10262700 42189.5 -22801.7 1708.07 -659.663 804.848 1040.64 
10243600 41969.5 -24520.7 1547.93 -711.785 -121.616 722.099 
2326 2
10262700 41854.5 -22568.3 1716.44 -654.362 455.9 797.518 
10243600 41864.8 -24631.6 1542.25 -204.525 -216.463 297.803 
2326.5 2
10262700 41453.3 -22289.7 1732.33 -785.062 545.295 955.86 
10243600 41775.6 -24611 1539.33 -174.462 40.2397 179.042 
2327 2
10262700 41076.5 -22085.7 1695.8 -761.212 412.121 865.614 
10243600 41553.3 -24226.1 1552.8 -449.024 777.508 897.854 
2327.5 2
10262700 40697.1 -21646.3 1691.4 -766.599 887.677 1172.88 
10243600 41377.7 -24168.7 1537.27 -354.882 115.96 373.347 
2328 2
10262700 40265.2 -21279.4 1696.27 -872.458 741.145 1144.76 
10243600 41203.6 -24111.8 1531.27 -351.65 115.017 369.982 
2328.5 2
10262700 40077.5 -21101.6 1701.8 -379.125 359.192 522.259 
10243600 41106.3 -24012.1 1566.8 -196.633 201.481 281.53 
2329 2
10262700 40007.3 -20792.1 1693.67 -141.818 625.185 641.069 
10243600 40930.2 -23801.2 1635 -355.69 425.993 554.965 
2329.5 2
10262700 39846.4 -20525.9 1699.62 -314.372 519.914 607.569 
10243600 40786.1 -23711.1 1576.5 -281.519 176.05 332.033 
2330 2
10262700 39954.5 -20281.1 1670.4 211.53 479.199 523.81 
10243600 40679.9 -23622.8 1612.6 -207.82 172.725 270.228 
2330.5 2
10262700 40291.1 -20031.9 1639.6 680 503.3 845.997 
10243600 40674.1 -23670.5 1628.73 -11.7172 -96.2963 97.0065 
2331 2
10262700 40504.7 -19626.3 1629.2 431.515 819.529 926.192 
10243600 40619.2 -23575.1 1641.13 -110.842 192.727 222.328 
2331.5 2
10262700 40694.8 -19430.3 1632.47 384.108 395.96 551.655 
10243600 40653.3 -23449.9 1617.73 68.9562 252.929 262.161 
2332 2
10262700 40739.6 -19292.7 1585.87 90.5051 277.845 292.214 
10243600 40856.3 -23361.8 1622.73 410.101 177.912 447.03 
2332.5 2
10262700 40750 -19187.8 1554.19 20.3125 204.924 205.928 
10243600 41237.6 -23301.4 1619.44 744.71 117.896 753.985 
2333 2
10262700 40511.1 -19114.2 1449.07 -467.449 144.056 489.143 
10243600 41254.4 -23437.7 1631.07 32.8278 -266.724 268.736 
2333.5 2
10262700 40460 -19121.9 1414.93 -103.3 -15.4882 104.454 
10243600 41181.2 -23487.7 1634.27 -147.879 -100.875 179.008 
2334 1
10262700 40438.9 -19047.4 1393.73 -42.5589 150.438 156.342 
2334.5 1
10262700 40814.9 -18652.2 1389.73 759.596 798.384 1102 
2335 1
10262700 41293.7 -18434.9 1546.53 967.138 439.057 1062.13 
2335.5 1
10262700 41697.5 -18316.5 1630.93 815.892 239.192 850.231 
2336 1
10262700 41990.8 -18110.3 1614.19 572.811 402.645 700.168 
2336.5 1
10262700 42194.2 -17912.7 1673.4 398.019 386.652 554.904 
2337 1
10262700 42486.6 -17721.7 1641.27 590.707 385.993 705.638 
2337.5 1
10262700 42764.5 -17440.9 1598.67 561.481 567.138 798.065 
2338 1
10262700 42807.4 -17299.9 1539.8 86.5993 284.983 297.85 
