# Supplementary material for: Intrinsic group behaviour: Dependence of pedestrian dyad dynamics on principal social and personal features
Source: PLoS One. 2017 Nov 2;12(11):e0187253. doi: 10.1371/journal.pone.0187253 (PMC5667819; doi:10.1371/journal.pone.0187253)
Supplement: S1 Data Set — (ZIP) [file pone.0187253.s001.zip › set/trajectories/traj_2_0508_6.dat]

2 10255000 10254900 0 0 0 1 2 1 0 30 30 30 1849.27 1871.05 1827.49
2149.5 1
10254900 7259.5 3274.5 1594 0 0 0 
2150 1
10254900 7330.67 2878.4 1594 254.167 -1414.64 1437.29 
2150.5 2
10255000 8312.27 1758.45 1472.45 0 0 0 
10254900 7582.8 2069.13 1579 509.36 -1634.88 1712.39 
2151 2
10255000 8373.6 1155.27 1521.73 142.954 -1406.03 1413.28 
10254900 7722.27 1307.4 1582.07 281.751 -1538.86 1564.44 
2151.5 2
10255000 8766.4 539.467 1596.87 793.535 -1244.04 1475.58 
10254900 7769.87 486.133 1698.87 96.1616 -1659.12 1661.91 
2152 2
10255000 8807.87 -2.26667 1584.4 83.771 -1094.41 1097.61 
10254900 8039.07 -257 1736.47 543.838 -1501.28 1596.75 
2152.5 2
10255000 9168.31 -599.938 1647 703.996 -1167.33 1363.18 
10254900 8271.12 -1178.31 1765.69 453.239 -1799.44 1855.64 
2153 2
10255000 9599.33 -1364.87 1660 843.485 -1496.93 1718.21 
10254900 8503.07 -1842.93 1799.2 453.898 -1300.63 1377.55 
2153.5 2
10255000 10207.1 -2079.27 1637.4 1227.74 -1443.23 1894.8 
10254900 8993.8 -2519.6 1781.07 991.38 -1367 1688.65 
2154 2
10255000 10856.3 -3097.67 1677.93 1311.65 -2057.37 2439.92 
10254900 9439.13 -3278 1800 899.663 -1532.12 1776.74 
2154.5 2
10255000 11397.9 -3655.27 1693.87 1094.01 -1126.46 1570.28 
10254900 9923.4 -4015 1770.67 978.316 -1488.89 1781.54 
2155 2
10255000 11833.9 -4246.87 1762.8 880.808 -1195.15 1484.66 
10254900 10500.1 -4614.6 1721.53 1164.98 -1211.31 1680.61 
2155.5 2
10255000 12412.5 -4872.73 1797.67 1169.02 -1264.38 1721.99 
10254900 11120.3 -5251.47 1718.13 1253.06 -1286.6 1795.97 
2156 2
10255000 12968.5 -5591.56 1801.44 1085.87 -1403.96 1774.89 
10254900 11775 -5900 1738.19 1278.65 -1266.67 1799.83 
2156.5 2
10255000 13589.3 -6176.8 1755.33 1214.94 -1145.28 1669.65 
10254900 12511.5 -6698.27 1778.07 1441.36 -1562.17 2125.53 
2157 2
10255000 14092.1 -6757.27 1707.8 1015.62 -1172.66 1551.33 
10254900 13045.9 -7182.33 1803.8 1079.46 -977.912 1456.55 
2157.5 2
10255000 14498.4 -7261.2 1709.73 820.875 -1018.05 1307.77 
10254900 13567.9 -7723.53 1810.8 1054.55 -1093.33 1519.03 
2158 2
10255000 14985.9 -7878.93 1713.6 984.781 -1247.95 1589.71 
10254900 14071.5 -8236.6 1796.33 1017.51 -1036.5 1452.46 
2158.5 2
10255000 15581.5 -8556.73 1694.53 1203.37 -1369.29 1822.92 
10254900 14684.3 -8905.73 1763.07 1237.98 -1351.78 1833.01 
2159 2
10255000 15994.4 -9151.62 1719.81 806.331 -1161.9 1414.28 
10254900 15297.7 -9628.88 1804.38 1197.96 -1412.39 1852.01 
2159.5 2
10255000 16483.7 -9710.07 1752.93 957.648 -1092.84 1453.06 
10254900 15904.7 -10126.7 1849.53 1187.96 -974.152 1536.3 
2160 2
10255000 16931.1 -10209 1848.07 903.704 -1007.95 1353.75 
10254900 16452.9 -10546.9 1821.27 1107.47 -848.889 1395.39 
2160.5 2
10255000 17437.4 -10618.7 1899.27 1022.9 -827.744 1315.86 
10254900 16980.3 -11012.3 1790.8 1065.32 -940.337 1420.96 
2161 2
10255000 18128.8 -10933.1 1872.53 1396.77 -635.152 1534.4 
10254900 17630.1 -11502.1 1770 1312.86 -989.495 1643.99 
2161.5 2
10255000 19022.3 -11333.6 1854.33 1804.98 -809.024 1978 
10254900 18296.3 -11945.7 1785.87 1345.72 -896.162 1616.81 
2162 2
10255000 19898.3 -11716 1849 1769.83 -772.525 1931.09 
10254900 19257 -12433 1786 1940.88 -984.377 2176.23 
2162.5 2
10255000 20479.7 -12046.2 1876.75 1135.46 -645.02 1305.88 
10254900 19821.2 -12779.2 1794 1101.93 -676.27 1292.9 
2163 2
10255000 21257.7 -12559 1918.2 1519.49 -1001.46 1819.83 
10254900 20455.7 -13251.3 1786 1239.22 -922.038 1544.61 
2163.5 2
10255000 21649.4 -12820.7 1886.2 791.38 -528.62 951.694 
10254900 21084.1 -13638.6 1791.2 1269.49 -782.357 1491.21 
2164 2
10255000 22143.6 -13218.3 1848.4 998.384 -803.232 1281.39 
10254900 21802.7 -14042.5 1747.87 1451.72 -816.027 1665.35 
2164.5 2
10255000 22892.7 -13503.9 1775.93 1513.27 -577.104 1619.58 
10254900 22543.5 -14373.7 1682.47 1496.7 -668.956 1639.39 
2165 2
10255000 23674.8 -13723.2 1758.53 1580.07 -442.963 1640.98 
10254900 23364.9 -14707.7 1707.27 1659.39 -674.747 1791.33 
2165.5 2
10255000 24632.3 -14124.1 1864.8 1934.41 -809.966 2097.14 
10254900 24188.5 -14973.5 1727.87 1663.84 -536.97 1748.34 
2166 2
10255000 25325 -14553.4 1853.69 1352.86 -838.363 1591.57 
10254900 24774.6 -15285.1 1779.06 1144.59 -608.586 1296.33 
2166.5 2
10255000 25888.8 -14903.2 1883.33 1103.33 -684.589 1298.46 
10254900 25539.1 -15687.7 1768.47 1496.22 -787.875 1690.99 
2167 2
10255000 26648.6 -15190.9 1844 1534.95 -581.279 1641.33 
10254900 26249.7 -16002.7 1691.73 1435.42 -636.498 1570.21 
2167.5 2
10255000 27472.7 -15555.9 1787.13 1664.92 -737.239 1820.84 
10254900 27244.7 -16529.7 1792.4 2010.1 -1064.65 2274.64 
2168 2
10255000 28330.3 -15952 1832.13 1732.39 -800.269 1908.3 
10254900 28119.8 -16715.7 1896.67 1767.95 -375.623 1807.41 
2168.5 2
10255000 29008.5 -16118.5 1869.87 1370.1 -336.431 1410.8 
10254900 28715.2 -17069.1 1817.27 1202.83 -714.074 1398.82 
2169 2
10255000 29780.6 -16416.4 1899.06 1508.12 -581.722 1616.43 
10254900 29510.8 -17398.4 1779.12 1553.81 -643.172 1681.66 
2169.5 2
10255000 30452 -16721.9 1875.8 1313.85 -597.831 1443.47 
10254900 30393 -17688.9 1728.87 1726.52 -568.355 1817.66 
2170 2
10255000 31136.9 -17021.7 1749.27 1383.7 -605.657 1510.45 
10254900 31343.4 -18120.8 1930.87 1920 -872.593 2108.99 
2170.5 2
10255000 32045.9 -17384.6 1701.8 1836.23 -733.199 1977.2 
10254900 31932.5 -18468.1 1915.13 1190.03 -701.684 1381.5 
2171 2
10255000 33020.7 -17820.2 1811.27 1969.43 -880 2157.09 
10254900 32849.3 -18889.9 1782.27 1852.12 -851.987 2038.68 
2171.5 2
10255000 33849.5 -18073.1 1778.93 1674.21 -510.842 1750.41 
10254900 33614.9 -19137.1 1813.67 1546.67 -499.529 1625.33 
2172 2
10255000 34587.4 -18323.8 1800.6 1490.77 -506.532 1574.48 
10254900 34259.3 -19315.7 1798.07 1301.82 -360.808 1350.89 
2172.5 2
10255000 35282.5 -18563.7 1769.62 1357.62 -468.53 1436.19 
10254900 34990.9 -19562 1800.06 1429.04 -480.99 1507.82 
2173 2
10255000 36030.7 -18820.1 1762.27 1464.12 -501.851 1547.74 
10254900 35716.3 -19760.5 1799.27 1419.43 -388.519 1471.64 
2173.5 2
10255000 36829.3 -19100.7 1766 1613.47 -566.734 1710.11 
10254900 36640.6 -20036.9 1784.2 1867.34 -558.249 1949 
2174 2
10255000 37537.3 -19420.3 1774 1430.3 -645.657 1569.28 
10254900 37344.8 -20335.7 1829.33 1422.63 -603.771 1545.45 
2174.5 2
10255000 38422.3 -19749.9 1884.27 1787.88 -665.859 1907.85 
10254900 38230.9 -20590.7 1873.13 1790.03 -515.152 1862.69 
2175 2
10255000 39105.9 -20027.3 1902.93 1381.01 -560.404 1490.38 
10254900 38882.4 -20747.7 1885.2 1316.23 -317.037 1353.87 
2175.5 2
10255000 39693.6 -20348.6 1829.5 1147.71 -627.531 1308.07 
10254900 39550.9 -21055.6 1852.06 1305.62 -601.481 1437.5 
2176 2
10255000 40560.7 -20714.7 1787.07 1696.88 -716.447 1841.92 
10254900 40420.9 -21557.1 1778 1702.66 -981.295 1965.19 
2176.5 2
10255000 41186.3 -21030 1804.13 1263.84 -637.037 1415.31 
10254900 41138.1 -22053.7 1746.13 1448.89 -1003.23 1762.31 
2177 2
10255000 41938.4 -21387.1 1858.07 1519.46 -721.347 1681.99 
10254900 41796.9 -22243.9 1764.4 1330.77 -384.242 1385.14 
2177.5 2
10255000 42795.1 -21737.1 1848.47 1730.64 -707.071 1869.51 
10254900 42477.3 -22367.5 1803.07 1374.55 -249.832 1397.07 
2178 2
10255000 43635.5 -21903.9 1859.07 1697.78 -337.104 1730.92 
10254900 43094.5 -22692.3 1825 1247 -656.027 1409.04 
2178.5 2
10255000 44322.3 -22207.4 1775.53 1387.61 -613.064 1517.01 
10254900 43821.5 -23012 1785.8 1468.69 -645.926 1604.45 
2179 2
10255000 44942.1 -22423.1 1823.88 1210.53 -421.338 1281.76 
10254900 44631.5 -23386.3 1780.94 1581.97 -731.079 1742.73 
2179.5 2
10255000 45495.6 -22583.7 1887 1083.12 -314.302 1127.8 
10254900 45235.3 -23751.5 1805.27 1181.67 -714.718 1381 
2180 2
10255000 45627.3 -22904.1 1867.73 265.993 -647.273 699.796 
10254900 45758.9 -24071 1795.8 1057.64 -645.387 1239.01 
2180.5 2
10255000 45895.5 -23150 1876.73 541.818 -496.7 735.036 
10254900 46277.1 -24411.9 1785.13 1046.87 -688.754 1253.12 
2181 2
10255000 46081.7 -23442.9 1845.53 376.296 -591.65 701.176 
10254900 46433.7 -24446.3 1778.93 316.364 -69.4949 323.907 
2181.5 2
10255000 46280.6 -23587.3 1854.8 401.751 -291.717 496.49 
10254900 46887.2 -24435.3 1784.07 916.229 22.3569 916.502 
2182 2
10255000 46161.8 -24133 1851.6 -240 -1102.49 1128.31 
10254900 47005.9 -24618.7 1719.67 239.731 -370.64 441.412 
2182.5 2
10255000 46341.1 -23942.2 1875.56 350.244 372.681 511.431 
10254900 46928.6 -24678.9 1672.94 -150.863 -117.586 191.275 
2183 2
10255000 46602.3 -23476.1 1917.53 511.171 912.043 1045.52 
10254900 46604.3 -24527.9 1681 -634.622 295.638 700.104 
2183.5 2
10255000 46635.1 -23694.1 1903.67 66.2626 -440.404 445.361 
10254900 46030.1 -24045.9 1741.93 -1160 973.737 1514.52 
2184 2
10255000 46510.5 -23872.8 1900.47 -251.717 -360.943 440.047 
10254900 45743 -23700.6 1800.67 -580.067 697.508 907.191 
2184.5 2
10255000 46331.7 -24125.3 1899.25 -392.251 -553.801 678.643 
10254900 45718.9 -23694.1 1825.33 -52.8143 14.2909 54.7137 
2185 2
10255000 46102.7 -24306.6 1900.93 -417.796 -330.857 532.935 
10254900 45691.5 -23709.2 1820.14 -50.0304 -27.6112 57.1439 
2185.5 2
10255000 45873.6 -24063.7 1857 -462 489.829 673.332 
10254900 45731.8 -23542.9 1826.5 81.2752 335.361 345.07 
2186 2
10255000 45959.9 -23979.1 1852.27 168.893 165.468 236.441 
10254900 45724.6 -23499.7 1861 -14.1145 84.426 85.5977 
2186.5 2
10255000 46030 -23903.1 1852.07 141.684 153.67 209.018 
10254900 45764.9 -23461.1 1863.4 81.3468 78.1145 112.779 
2187 2
10255000 46028.2 -23903.4 1829.4 -3.63636 -0.673401 3.69819 
10254900 45959.7 -23345.6 1891.93 393.535 233.266 457.475 
2187.5 2
10255000 46128.3 -23942.6 1786.4 202.29 -79.1919 217.238 
10254900 46157.4 -23410.5 1890 399.461 -131.044 420.407 
2188 1
10255000 46324.7 -24002.1 1778.67 395.968 -120.027 413.759 
2188.5 1
10255000 46373.3 -23922.1 1775.6 98.0471 161.616 189.032 
