# Supplementary material for: Intrinsic group behaviour: Dependence of pedestrian dyad dynamics on principal social and personal features
Source: PLoS One. 2017 Nov 2;12(11):e0187253. doi: 10.1371/journal.pone.0187253 (PMC5667819; doi:10.1371/journal.pone.0187253)
Supplement: S1 Data Set — (ZIP) [file pone.0187253.s001.zip › set/trajectories/traj_2_0508_5.dat]

2 10214301 10214300 0 0 0 1 0 1 0 70 70 70 1508.82 1541.39 1476.25
1903 1
10214300 7494.75 2489.5 1362 0 0 0 
1903.5 2
10214301 8298 2332.7 1176.8 0 0 0 
10214300 7445.87 2212.2 1361.53 -128.98 -731.662 742.944 
1904 2
10214301 8300.73 1940.07 1206.13 6.6343 -952.994 953.017 
10214300 7607.6 1765 1312.13 326.734 -903.434 960.702 
1904.5 2
10214301 8420.87 1489.4 1270.8 242.694 -910.438 942.23 
10214300 7695.47 1280.87 1433.67 177.508 -978.047 994.025 
1905 2
10214301 8536.2 1049.6 1341.13 232.997 -888.485 918.527 
10214300 7708.6 768.733 1470.93 26.532 -1034.61 1034.95 
1905.5 2
10214301 8770.07 665.8 1343 472.458 -775.354 907.959 
10214300 8024.67 311.867 1455.33 638.519 -922.963 1122.3 
1906 2
10214301 8980.19 183.312 1372.62 410.392 -942.358 1027.84 
10214300 8308.31 -173.875 1441.12 553.996 -948.714 1098.62 
1906.5 2
10214301 9191.4 -252.4 1385.93 413.332 -852.666 947.567 
10214300 8614.33 -566 1459.87 598.867 -767.368 973.393 
1907 2
10214301 9479.67 -629.533 1394.73 582.357 -761.886 958.963 
10214300 8879.4 -861.4 1448 535.488 -596.768 801.798 
1907.5 2
10214301 9587.4 -1049.53 1446.8 217.643 -848.485 875.954 
10214300 9005.93 -1331.4 1525.4 255.623 -949.495 983.302 
1908 2
10214301 9822.27 -1468.13 1405.73 474.478 -845.657 969.672 
10214300 9133.2 -1749.8 1526.6 257.104 -845.253 883.49 
1908.5 2
10214301 10123.5 -1912.4 1394.27 608.62 -897.508 1084.41 
10214300 9581.93 -2176.47 1459.33 906.532 -861.953 1250.9 
1909 2
10214301 10467.3 -2242.27 1451.2 694.411 -666.397 962.44 
10214300 9902.07 -2522.67 1513.07 646.734 -699.394 952.584 
1909.5 2
10214301 10787.6 -2640.56 1484.56 625.578 -777.922 998.253 
10214300 10166.3 -2930 1516.44 516.105 -795.573 948.315 
1910 2
10214301 10964.3 -2963.53 1429.67 345.931 -632.037 720.513 
10214300 10415.3 -3324.07 1455.4 487.19 -771.168 912.17 
1910.5 2
10214301 11243.4 -3282.4 1425.67 563.771 -644.175 856.037 
10214300 10655.7 -3674.53 1471.87 485.657 -708.013 858.572 
1911 2
10214301 11625.6 -3636.73 1413.13 772.121 -715.825 1052.89 
10214300 10864.6 -4029.8 1452.33 422.088 -717.71 832.626 
1911.5 2
10214301 11796.4 -3926.07 1370.93 345.051 -584.512 678.759 
10214300 11114.9 -4641.2 1385.13 505.589 -1235.15 1334.62 
1912 2
10214301 12083.9 -4242.93 1376.87 580.741 -640.135 864.31 
10214300 11414.3 -5034.53 1401.6 604.848 -794.613 998.625 
1912.5 2
10214301 12356.8 -4690.19 1368.38 533.097 -873.543 1023.36 
10214300 11700.9 -5442.69 1427.25 559.904 -797.176 974.157 
1913 2
10214301 12675.2 -5109.4 1413.53 623.068 -820.377 1030.16 
10214300 12071.8 -5818.4 1450.93 725.758 -735.25 1033.11 
1913.5 2
10214301 12912.3 -5363.47 1390.2 478.923 -513.266 702.003 
10214300 12453.8 -6088.93 1480.4 771.717 -546.532 945.645 
1914 2
10214301 13235.1 -5732.33 1473.47 652.256 -745.185 990.323 
10214300 12834.3 -6340.27 1505.8 768.754 -507.744 921.296 
1914.5 2
10214301 13479.1 -6037.27 1437.6 492.929 -616.027 788.967 
10214300 13137.1 -6602.47 1561.33 611.582 -529.697 809.081 
1915 2
10214301 13787.5 -6289.53 1470 623.03 -509.63 804.916 
10214300 13410.7 -6917.6 1551 552.727 -636.633 843.095 
1915.5 2
10214301 14093.6 -6561.6 1435.27 618.316 -549.63 827.29 
10214300 13656 -7242.67 1568.67 495.623 -656.7 822.738 
1916 2
10214301 14380.1 -6828.38 1403.81 559.497 -521.045 764.542 
10214300 13896.8 -7545.81 1519.25 470.337 -592.082 756.16 
1916.5 2
10214301 14750.1 -7137.8 1406 724.209 -605.528 944.004 
10214300 14322.9 -8008.13 1497.6 833.765 -904.737 1230.33 
1917 2
10214301 15238.1 -7775.2 1439.33 985.724 -1287.68 1621.65 
10214300 14633.9 -8391.4 1502.93 628.418 -774.276 997.202 
1917.5 2
10214301 15563.4 -8038.27 1419.33 657.239 -531.448 845.222 
10214300 15020.1 -8815.8 1507.87 780.067 -857.374 1159.14 
1918 2
10214301 15803.8 -8417.53 1488.33 485.657 -766.195 907.148 
10214300 15274.1 -9098.87 1469.33 513.266 -571.852 768.412 
1918.5 2
10214301 16209.8 -8848.8 1547.47 820.202 -871.246 1196.58 
10214300 15651.8 -9467 1496.67 762.963 -743.704 1065.46 
1919 2
10214301 16469.2 -9202.33 1556.6 524.04 -714.209 885.84 
10214300 16052.9 -9731.8 1586.87 810.37 -534.949 971.015 
1919.5 2
10214301 16733.4 -9402.5 1543.56 515.967 -390.951 647.352 
10214300 16339.9 -10023.2 1614.25 560.433 -569.238 798.822 
1920 2
10214301 17116.1 -9695.2 1500.13 748.907 -572.798 942.847 
10214300 16806.8 -10183 1556.2 913.748 -312.622 965.747 
1920.5 2
10214301 17482.7 -9945.27 1489.93 740.741 -505.185 896.61 
10214300 17027 -10518.9 1624 444.848 -678.653 811.456 
1921 2
10214301 17726.2 -10235.1 1497.6 491.852 -585.455 764.641 
10214300 17413.1 -10711 1600 779.933 -388.013 871.12 
1921.5 2
10214301 18046.1 -10483 1474.27 646.33 -500.875 817.691 
10214300 17588.9 -10914.3 1551.87 355.286 -410.774 543.106 
1922 2
10214301 18526.3 -10766.9 1439.73 970.101 -573.603 1126.99 
10214300 18018.3 -11179.1 1579.93 867.475 -534.949 1019.16 
1922.5 2
10214301 19181 -11024.3 1545.69 1278.65 -502.694 1373.91 
10214300 18355.1 -11524.8 1546.44 657.796 -675.033 942.531 
1923 2
10214301 19752.3 -11309.5 1585.07 1117.94 -558.162 1249.53 
10214300 18762.5 -11771.9 1542 797.146 -483.725 932.433 
1923.5 2
10214301 19997.2 -11550.7 1528.13 494.815 -487.273 694.461 
10214300 19466.7 -12114.9 1618.6 1422.76 -692.929 1582.53 
1924 2
10214301 20331.1 -11818.8 1475.2 674.478 -541.549 864.983 
10214300 19862.7 -12269.1 1586.47 800 -311.38 858.462 
1924.5 2
10214301 20682.7 -12034.9 1446.07 710.438 -436.498 833.818 
10214300 20263.7 -12558.3 1608.67 809.966 -584.377 998.77 
1925 2
10214301 21040.4 -12263 1437.93 722.559 -460.875 857.028 
10214300 20603.5 -12739.1 1565 686.465 -365.118 777.525 
1925.5 2
10214301 21298.3 -12563.5 1458.47 521.077 -607.138 800.086 
10214300 20923.2 -12974.5 1563.4 645.926 -475.69 802.185 
1926 2
10214301 21625.5 -12838.4 1435.81 638.997 -536.8 834.549 
10214300 21211.6 -13207.1 1571.88 563.33 -454.159 723.603 
1926.5 2
10214301 22076.1 -13077.5 1442.27 881.735 -467.89 998.187 
10214300 21628.9 -13418.8 1553.13 816.65 -414.359 915.757 
1927 2
10214301 22482.7 -13247.7 1431.27 821.414 -343.973 890.527 
10214300 22030.6 -13662.1 1457.2 811.448 -491.448 948.667 
1927.5 2
10214301 22824.1 -13450.5 1454.67 689.832 -409.697 802.321 
10214300 22381.6 -13925.4 1458.2 709.091 -531.987 886.465 
1928 2
10214301 23196.1 -13523.8 1406.53 751.515 -148.013 765.952 
10214300 22748.1 -14137.5 1446.8 740.337 -428.552 855.427 
1928.5 2
10214301 23678.7 -13815.1 1399.33 974.815 -588.418 1138.64 
10214300 23332.5 -14310 1418.27 1180.61 -348.418 1230.94 
1929 2
10214301 24198.3 -13949.2 1432.88 1014.93 -262.077 1048.22 
10214300 23899.6 -14513.8 1470 1107.61 -398.071 1176.97 
1929.5 2
10214301 24663.1 -14173.9 1412.93 909.499 -439.563 1010.15 
10214300 24263.6 -14714.7 1455.13 712.402 -393.191 813.705 
1930 2
10214301 25138.7 -14344.5 1422 960.808 -344.646 1020.75 
10214300 24652.7 -14933.9 1480.2 785.993 -442.694 902.088 
1930.5 2
10214301 25462.2 -14527 1421.67 653.603 -368.754 750.451 
10214300 25131.2 -15145.1 1490.87 966.734 -426.667 1056.7 
1931 2
10214301 25841.9 -14714.9 1448.8 767.138 -379.529 855.887 
10214300 25501.2 -15248.3 1513.53 747.475 -208.485 776.005 
1931.5 2
10214301 26167.9 -14861.9 1428 658.451 -297.104 722.377 
10214300 25859.4 -15328.9 1492.67 723.636 -162.963 741.759 
1932 2
10214301 26545.4 -15077.5 1437.33 762.694 -435.421 878.233 
10214300 26304.5 -15643.3 1483.07 899.259 -635.017 1100.87 
1932.5 2
10214301 27061.8 -15278.9 1493.81 1008.62 -393.376 1082.61 
10214300 26727.2 -15824.4 1470.94 825.496 -353.849 898.139 
1933 2
10214301 27548.6 -15471.7 1561 952.617 -377.283 1024.61 
10214300 27193.9 -16039.9 1511.87 913.397 -421.714 1006.05 
1933.5 2
10214301 27880.4 -15556.7 1479.2 670.303 -171.852 691.982 
10214300 27621.9 -16104.9 1537.67 864.512 -131.313 874.428 
1934 2
10214301 28454.5 -15731.1 1528.67 1159.87 -352.189 1212.16 
10214300 28174.3 -16241.9 1600.87 1116.09 -276.633 1149.87 
1934.5 2
10214301 28837.6 -15788.5 1504.67 773.872 -116.094 782.532 
10214300 28566.5 -16352.7 1634.93 792.323 -223.973 823.371 
1935 2
10214301 29232.3 -15919.9 1533.87 797.306 -265.32 840.293 
10214300 28862.4 -16446.3 1592.53 597.71 -188.956 626.867 
1935.5 2
10214301 29400.2 -15945 1540.73 339.259 -50.7744 343.038 
10214300 29195.5 -16573.1 1514.6 672.997 -256.162 720.099 
1936 2
10214301 29900 -16165.7 1523.06 976.172 -431.03 1067.1 
10214300 29637.5 -16710.8 1549.69 863.216 -269.035 904.169 
1936.5 2
10214301 30298.5 -16264.9 1504.47 779.909 -194.219 803.728 
10214300 30108 -16829.9 1522.6 920.744 -233.113 949.795 
1937 2
10214301 30701.3 -16397.3 1467.67 813.737 -267.34 856.527 
10214300 30528.5 -16918 1483.27 849.428 -177.912 867.859 
1937.5 2
10214301 31277 -16614.7 1421.8 1162.96 -439.192 1243.13 
10214300 31105 -17176.1 1399.33 1164.71 -521.347 1276.07 
1938 2
10214301 31768.8 -16795.1 1321.73 993.535 -364.444 1058.27 
10214300 31667.2 -17276.7 1296.33 1135.76 -203.232 1153.8 
1938.5 2
10214301 32265.6 -16881.7 1280.67 1003.64 -175.084 1018.79 
10214300 32051.5 -17343.5 1228 776.296 -134.949 787.939 
1939 2
10214301 32945.8 -17177.4 1362.94 1328.42 -577.425 1448.49 
10214300 32695.4 -17632.1 1415.25 1257.63 -563.664 1378.17 
1939.5 2
10214301 33457.7 -17228.1 1364.2 1001.79 -99.3314 1006.71 
10214300 33178.1 -17803.9 1481 944.733 -336.212 1002.78 
1940 2
10214301 33869.3 -17203.9 1358.47 831.515 49.0236 832.959 
10214300 33730 -17917 1445.87 1114.88 -228.552 1138.07 
1940.5 2
10214301 34295.6 -17276.7 1390.2 861.279 -147.205 873.769 
10214300 34194.9 -17920.1 1519.27 939.125 -6.32997 939.146 
1941 2
10214301 34750.6 -17297.9 1423.87 919.192 -42.6936 920.183 
10214300 34597.2 -17958.6 1498.93 812.795 -77.7104 816.501 
1941.5 2
10214301 35218 -17326.2 1434.93 944.242 -57.2391 945.976 
10214300 34978.1 -17992.9 1500.47 769.562 -69.2256 772.67 
1942 2
10214301 35599.8 -17387.1 1440.2 771.313 -122.963 781.053 
10214300 35386.7 -17972.1 1534.73 825.455 41.8855 826.517 
1942.5 2
10214301 36002.4 -17429.1 1407.44 786.401 -82.1452 790.68 
10214300 35909.6 -17943.4 1516.5 1021.27 56.0465 1022.81 
1943 2
10214301 36452.9 -17404.1 1429.53 881.597 48.9074 882.952 
10214300 36369.1 -17947.7 1487.6 899.103 -8.27626 899.141 
1943.5 2
10214301 36945.9 -17480.3 1443.2 995.825 -153.805 1007.63 
10214300 36807.3 -17990 1431.33 885.253 -85.5219 889.374 
1944 2
10214301 37433.6 -17434.7 1403.93 985.32 92.1212 989.617 
10214300 37305.3 -18086.1 1337.07 1006.06 -194.209 1024.63 
1944.5 2
10214301 37797.9 -17401.8 1374 735.892 66.3973 738.882 
10214300 37817.5 -18022.7 1371.93 1034.88 128.215 1042.79 
1945 2
10214301 38304.5 -17390.3 1414.87 1023.43 23.165 1023.7 
10214300 38311.5 -18007.7 1444.93 997.845 30.303 998.305 
1945.5 2
10214301 38742.8 -17380 1409.81 856.144 20.1823 856.382 
10214300 38760.1 -17965.6 1434.19 876.164 82.1126 880.003 
1946 2
10214301 39244.8 -17435.9 1373.33 982.363 -109.328 988.428 
10214300 39293 -17976.1 1436.47 1042.93 -20.5643 1043.13 
1946.5 2
10214301 39836.1 -17551.7 1384.2 1194.61 -234.074 1217.33 
10214300 39722.6 -18055.1 1458.27 867.879 -159.596 882.431 
1947 2
10214301 40244.6 -17592.7 1376.47 825.185 -82.6936 829.318 
10214300 40133.7 -18069.9 1417.8 830.572 -29.899 831.11 
1947.5 2
10214301 40643.6 -17604.3 1395.2 806.061 -23.4343 806.401 
10214300 40536.5 -18118.1 1305.13 813.737 -97.2391 819.527 
1948 2
10214301 40996.7 -17637.3 1425.2 713.266 -66.6667 716.375 
10214300 40992.9 -18138.3 1297.93 921.886 -40.8081 922.788 
1948.5 2
10214301 41380.9 -17638.5 1425.53 776.162 -2.42424 776.165 
10214300 41425.1 -18239 1272.4 873.266 -203.502 896.664 
1949 2
10214301 41742.9 -17667.1 1419.44 707.17 -55.8512 709.372 
10214300 41904.5 -18308.4 1271.25 936.263 -135.62 946.034 
1949.5 2
10214301 42075.6 -17639.1 1432.4 651.003 54.6559 653.293 
10214300 42340.7 -18389.6 1306.07 853.555 -158.831 868.207 
1950 2
10214301 42521.8 -17638.3 1403.87 901.414 1.75084 901.416 
10214300 42679.7 -18363.7 1348.87 684.848 52.3906 686.849 
1950.5 2
10214301 42969.7 -17656.9 1385.07 904.916 -37.7104 905.701 
10214300 43074.7 -18370.4 1351.87 797.98 -13.6027 798.096 
1951 2
10214301 43404.7 -17626.3 1342.2 878.653 61.9529 880.835 
10214300 43423.6 -18280.7 1338.93 704.916 181.145 727.818 
1951.5 2
10214301 43836.1 -17683.9 1288.47 871.515 -116.498 879.267 
10214300 43809.7 -18215.4 1338.8 779.933 131.987 791.022 
1952 1
10214300 44210.3 -18123.5 1334.53 809.293 185.724 830.33 
