# Supplementary material for: Intrinsic group behaviour: Dependence of pedestrian dyad dynamics on principal social and personal features
Source: PLoS One. 2017 Nov 2;12(11):e0187253. doi: 10.1371/journal.pone.0187253 (PMC5667819; doi:10.1371/journal.pone.0187253)
Supplement: S1 Data Set — (ZIP) [file pone.0187253.s001.zip › set/trajectories/traj_2_0508_4.dat]

2 10102900 10102800 0 0 0 1 0 1 0 20 20 20 1594.96 1600.85 1589.06
1228 1
10102800 46039.1 -20108.5 1679.93 0 0 0 
1228.5 1
10102800 45342.9 -20442.7 1616.73 -1406.6 -675.152 1560.24 
1229 2
10102900 43761.3 -20225.3 1601.33 0 0 0 
10102800 44562.6 -20666 1567.07 -1576.3 -451.044 1639.56 
1229.5 2
10102900 43411.4 -20508.3 1640.47 -1178.23 -952.862 1515.31 
10102800 43885.9 -20849.1 1565.53 -1367 -369.966 1416.18 
1230 2
10102900 42556.8 -20654.1 1675.87 -1726.46 -294.545 1751.41 
10102800 43111.6 -21087.3 1633.27 -1564.31 -481.077 1636.61 
1230.5 2
10102900 41795.9 -20679.3 1673.12 -1486.06 -49.1781 1486.87 
10102800 42297.3 -21066.1 1734.12 -1590.41 41.4144 1590.94 
1231 2
10102900 40800 -20577.5 1636.2 -1949 199.176 1959.15 
10102800 41667.8 -21029.8 1709.27 -1231.92 70.9638 1233.96 
1231.5 2
10102900 39966 -20327.8 1532.73 -1684.85 504.512 1758.76 
10102800 40596.3 -21038.4 1669 -2164.58 -17.3737 2164.65 
1232 2
10102900 39090.4 -19987.3 1610.87 -1768.89 687.946 1897.96 
10102800 39486.5 -20625.3 1653.33 -2242.15 834.613 2392.45 
1232.5 2
10102900 38343.3 -19760.9 1695.93 -1509.23 457.239 1576.97 
10102800 38933.9 -20434.6 1705.13 -1116.36 385.185 1180.95 
1233 2
10102900 37581.7 -19485.1 1604.6 -1538.72 557.306 1636.54 
10102800 38113.1 -20197.1 1709.53 -1658.18 479.731 1726.18 
1233.5 2
10102900 36666.5 -19153.3 1547.67 -1848.89 670.168 1966.6 
10102800 37145.6 -19942.6 1673.13 -1954.48 514.209 2020.99 
1234 2
10102900 35804.9 -18762.6 1578.5 -1682.8 763.224 1847.79 
10102800 35954.2 -19656.8 1576.62 -2326.86 558.301 2392.9 
1234.5 2
10102900 34857.7 -18435.9 1591.27 -1853.51 639.326 1960.67 
10102800 34850.5 -19329.7 1600.07 -2159.92 639.954 2252.73 
1235 2
10102900 33882.7 -18210.3 1614.2 -1969.83 455.758 2021.87 
10102800 33710.5 -19058.7 1637.07 -2303.16 547.609 2367.37 
1235.5 2
10102900 32838.7 -18158.1 1568.33 -2109.09 105.32 2111.72 
10102800 32543.3 -18832.1 1571.87 -2357.98 457.778 2402.01 
1236 2
10102900 31538.7 -17790.6 1473.73 -2626.26 742.492 2729.2 
10102800 31251.5 -18363.6 1402.93 -2609.7 946.397 2776 
1236.5 2
10102900 29959.5 -17315.5 1492.07 -3190.17 959.731 3331.4 
10102800 29861.7 -17891.9 1407.53 -2807.68 952.997 2965 
1237 2
10102900 28696.9 -16899.4 1690.44 -2466.13 812.687 2596.59 
10102800 28704.9 -17497.6 1554.75 -2259.36 770.003 2386.97 
1237.5 2
10102900 27596.7 -16608.6 1658.8 -2152.92 569.154 2226.88 
10102800 27360 -17142.3 1635.47 -2631.85 695.417 2722.17 
1238 2
10102900 26247.1 -16199.7 1548.27 -2726.46 826.128 2848.88 
10102800 26124.3 -16779.1 1587.67 -2496.3 733.603 2601.86 
1238.5 2
10102900 24968 -15687.6 1607.47 -2584.11 1034.48 2783.48 
10102800 24679.6 -16278.7 1620.6 -2918.65 1010.91 3088.77 
1239 2
10102900 23775.4 -15242.8 1638.4 -2409.29 898.586 2571.41 
10102800 23551.3 -15848.6 1551.67 -2279.33 868.956 2439.35 
1239.5 2
10102900 22574.5 -14796 1555.13 -2425.99 902.626 2588.47 
10102800 22303.3 -15457.3 1536.87 -2521.21 790.572 2642.26 
1240 2
10102900 21349.9 -14212.1 1561.53 -2474.07 1179.66 2740.92 
10102800 21092.7 -14917.3 1542.8 -2445.79 1090.91 2678.05 
1240.5 2
10102900 20263.8 -13491.3 1628.88 -2121.32 1407.72 2545.92 
10102800 19935.1 -14193.6 1581.25 -2260.95 1413.36 2666.36 
1241 2
10102900 19315.6 -12720.7 1631.6 -1855.48 1507.98 2390.99 
10102800 19017.2 -13465.7 1586.2 -1796.21 1424.45 2292.47 
1241.5 2
10102900 18361.9 -11851.7 1542.07 -1926.73 1755.69 2606.67 
10102800 17921.7 -12630.9 1537.27 -2213.06 1686.6 2782.49 
1242 2
10102900 17067.8 -10777.3 1577.4 -2614.28 2170.37 3397.79 
10102800 16686.8 -11770 1501.6 -2494.81 1739.12 3041.16 
1242.5 2
10102900 16008 -9890.07 1615.13 -2141.01 1792.46 2792.28 
10102800 15621.2 -10715 1578.53 -2152.73 2131.31 3029.31 
1243 2
10102900 15147.3 -8886.93 1743.07 -1738.72 2026.53 2670.2 
10102800 14986.3 -9926.73 1648.67 -1282.69 1592.46 2044.8 
1243.5 2
10102900 14157.9 -7826.12 1648.19 -1932.54 2071.89 2833.27 
10102800 14288.7 -8918.38 1628.44 -1362.46 1969.45 2394.79 
1244 2
10102900 13312.3 -6886.27 1649.47 -1654.68 1839.25 2474.03 
10102800 13641.3 -8159.47 1595 -1266.97 1485.14 1952.14 
1244.5 2
10102900 12829.9 -6179.27 1647.07 -974.545 1428.28 1729.08 
10102800 13120 -7659.73 1619.47 -1053.06 1009.56 1458.82 
1245 2
10102900 12283.7 -5584.87 1610.8 -1103.43 1200.81 1630.8 
10102800 12655.9 -7165.6 1660.33 -937.643 998.249 1369.55 
1245.5 2
10102900 11749.1 -5051.93 1548.93 -1077.96 1074.46 1521.99 
10102800 12105.9 -6599.07 1617.53 -1108.87 1142.2 1591.93 
1246 2
10102900 11479.6 -4539.27 1523.73 -544.377 1035.69 1170.04 
10102800 11667.5 -5957.47 1577.07 -885.522 1296.16 1569.77 
1246.5 2
10102900 11080.9 -3954.53 1548.6 -805.387 1181.28 1429.71 
10102800 11250.9 -5330.6 1630.93 -841.751 1266.4 1520.63 
1247 2
10102900 10615.6 -3432.94 1510.44 -908.805 1018.74 1365.2 
10102800 10801.1 -4815.94 1592.38 -878.524 1005.2 1335 
1247.5 2
10102900 10253.6 -3029.27 1538.2 -708.464 789.962 1061.11 
10102800 10265.4 -4459.87 1536.33 -1048.26 696.812 1258.73 
1248 2
10102900 9901.73 -2615.33 1517.6 -710.842 836.229 1097.53 
10102800 9771.73 -3890.6 1596.4 -997.306 1150.03 1522.23 
1248.5 2
10102900 9504.8 -2229.47 1556.8 -801.886 779.529 1118.34 
10102800 9348.2 -3560.07 1612.8 -855.623 667.744 1085.34 
1249 2
10102900 9047.73 -1744.67 1565.27 -923.367 979.394 1346.04 
10102800 8907.73 -3197 1605.13 -889.832 733.468 1153.16 
1249.5 2
10102900 8573 -1563.27 1614.07 -959.057 366.465 1026.69 
10102800 8487.93 -2796.6 1578.4 -848.081 808.889 1171.98 
1250 2
10102900 8055.8 -1346.6 1576.47 -1044.85 437.71 1132.83 
10102800 8018.07 -2373.13 1584.8 -949.226 855.488 1277.85 
1250.5 2
10102900 7453.38 -1004.06 1584.12 -1176.61 669.019 1353.51 
10102800 7473.19 -1990.06 1577.56 -1064.22 748.185 1300.9 
1251 2
10102900 6951.53 -743.133 1599 -982.078 510.625 1106.89 
10102800 6934.27 -1569.73 1579.73 -1054.64 822.562 1337.49 
1251.5 2
10102900 6507.33 -443.867 1575.8 -897.374 604.579 1082.03 
10102800 6390.33 -1176.27 1541.8 -1098.86 794.882 1356.22 
1252 2
10102900 6058.07 -243.133 1536.73 -907.609 405.522 994.084 
10102800 5896 -920.533 1585.2 -998.653 516.633 1124.37 
1252.5 2
10102900 5620.67 25.2 1553 -883.636 542.088 1036.66 
10102800 5385.47 -656.2 1584.87 -1031.38 534.007 1161.43 
1253 2
10102900 5203.13 337.933 1493.07 -843.502 631.785 1053.87 
10102800 4906.87 -306.133 1585 -966.869 707.205 1197.9 
1253.5 2
10102900 4810.62 552.875 1481.94 -766.618 419.808 874.038 
10102800 4392.44 -96.5625 1603.19 -1004.74 409.318 1084.92 
1254 2
10102900 4237.53 772.667 1523.33 -1121.51 430.121 1201.16 
10102800 3861.6 128.333 1610.2 -1038.82 440.109 1128.2 
1254.5 2
10102900 3904.47 910.733 1568.27 -671.505 278.36 726.914 
10102800 3463.13 365.533 1540.6 -803.36 478.226 934.926 
1255 2
10102900 3478.8 1020.67 1545.6 -858.199 221.64 886.357 
10102800 2996.47 630.267 1577.27 -940.86 533.737 1081.71 
1255.5 2
10102900 3075.53 1054.27 1513.93 -814.68 67.8788 817.503 
10102800 2637.87 673.6 1494.13 -724.444 87.5421 729.715 
1256 2
10102900 2869 713.333 1612.93 -416.398 -687.366 803.653 
10102800 2190.47 395.6 1405 -902.016 -560.484 1061.97 
1256.5 2
10102900 2743.33 418.067 1678.6 -253.872 -596.498 648.276 
10102800 2067.8 95.3333 1273.13 -247.811 -606.599 655.266 
1257 2
10102900 2358.07 629.6 1618.27 -778.316 427.34 887.917 
10102800 2089.07 -59.2667 1215 42.963 -312.323 315.264 
1257.5 2
10102900 1940.75 874.438 1580.12 -815.072 478.198 944.995 
10102800 2241.06 -69.0625 1325.31 296.867 -19.1325 297.483 
1258 2
10102900 1857.8 652.333 1569 -162.329 -434.646 463.97 
10102800 2320.67 -26.7333 1384.93 155.781 82.8359 176.436 
1258.5 2
10102900 1827.47 446.333 1559.07 -61.2795 -416.162 420.649 
10102800 2270.8 203.4 1352.87 -100.741 464.916 475.705 
1259 2
10102900 1610.93 358.933 1551.93 -434.806 -175.502 468.889 
10102800 2063.73 494.333 1348.33 -415.797 584.203 717.064 
1259.5 2
10102900 1531.87 302.533 1546.4 -159.731 -113.939 196.204 
10102800 1809.8 655.733 1337.27 -512.997 326.061 607.85 
1260 2
10102900 1442.33 344.667 1533.47 -180.875 85.1178 199.902 
10102800 1426.47 1009 1333.4 -774.411 713.67 1053.11 
1260.5 2
10102900 1371.4 531.333 1519.8 -143.3 377.104 403.414 
10102800 1377.4 1056.73 1333.27 -99.1246 96.431 138.292 
1261 2
10102900 1247.44 570.812 1501.44 -242.114 77.1077 254.096 
10102800 1446.88 988.062 1317.88 135.693 -134.123 190.792 
1261.5 1
10102800 1446.53 910.4 1310.27 -0.668624 -151.981 151.983 
1261.5 1
10102900 1246.56 544.667 1485 -2.14064 -63.4608 63.4969 
1262 2
10102900 1168.43 -467 990.571 -107.613 -1393.48 1397.63 
10102800 1254.73 600.067 1292.27 -387.475 -626.936 737.011 
1262.5 2
10102900 1271.27 -474.8 942.8 283.301 -21.4876 284.114 
10102800 1324.67 398.267 1266.07 141.279 -407.677 431.463 
1263 2
10102900 1321.93 -418.467 889.067 102.151 113.575 152.755 
10102800 1333.13 397.667 1240.47 17.0699 -1.20968 17.1127 
1263.5 2
10102900 1775.2 -30.7333 910.067 915.69 783.3 1205.01 
10102800 1368.67 466.6 1242.67 71.7845 139.259 156.672 
1264 2
10102900 1885.8 320.2 1057 223.434 708.956 743.332 
10102800 1351.4 666.867 1258.13 -34.8822 404.579 406.08 
1264.5 2
10102900 1835.44 377.312 1083.56 -98.3643 111.548 148.723 
10102800 1429.31 854.438 1251.88 152.173 366.349 396.697 
1265 2
10102900 1946 394.467 1131.87 216.365 33.5698 218.954 
10102800 1429.4 867.6 1259.47 0.171233 25.7583 25.7589 
1265.5 2
10102900 2076.47 271.333 1129.8 263.569 -248.754 362.419 
10102800 1431 954.467 1268.6 3.23232 175.488 175.518 
1266 2
10102900 2164.27 202.067 1129 177.374 -139.933 225.926 
10102800 1483.87 859 1276.2 106.801 -192.862 220.459 
1266.5 2
10102900 2140.07 111.4 1129 -48.8889 -183.165 189.577 
10102800 1631.67 867.067 1275.93 298.586 16.2963 299.03 
1267 2
10102900 1761 -113.2 1118 -765.791 -453.737 890.12 
10102800 1798.47 883.733 1271 336.97 33.67 338.648 
1267.5 2
10102900 1729.56 -238.625 1143.62 -61.4014 -244.971 252.549 
10102800 1921.5 892.938 1278.81 240.299 17.9769 240.971 
1268 2
10102900 1704.53 -391.867 1140.4 -48.9808 -299.886 303.86 
10102800 1851.87 841.133 1271.6 -136.269 -101.378 169.843 
1268.5 2
10102900 1627.73 -308.333 1137.13 -155.152 168.754 229.238 
10102800 1951.93 917.6 1263 202.155 154.478 254.421 
1269 2
10102900 1547.93 40.4667 1113.6 -161.212 704.646 722.853 
10102800 1944.73 1030.07 1263 -14.5455 227.205 227.671 
1269.5 2
10102900 1524.2 187.867 1104.27 -47.9461 297.778 301.613 
10102800 1837.8 1061.6 1263 -216.027 63.7037 225.224 
1270 2
10102900 1608.93 391.733 1134.07 171.178 411.852 446.009 
10102800 1657.93 1092.47 1263 -363.367 62.3569 368.679 
1270.5 2
10102900 1741.07 605.133 1157.53 266.936 431.111 507.062 
10102800 1605.47 1147.33 1261.07 -105.993 110.842 153.364 
1271 2
10102900 1702.44 686.75 1145.88 -75.4476 159.408 176.361 
10102800 1449.94 1151.38 1261 -303.768 7.89388 303.87 
1271.5 1
10102800 1343.47 1016.27 1261 -208.358 -264.4 336.631 
1272 1
10102800 1394.47 743.667 1257.47 103.03 -550.707 560.262 
1272.5 2
10102900 1681.43 638.857 1138 -55.4325 -126.366 137.99 
10102800 1506 624.267 1233 225.32 -241.212 330.079 
1273 2
10102900 402.067 -423.733 824.933 -791.195 -657.137 1028.5 
10102800 1371.93 701.933 1254.2 -270.842 156.902 313.007 
1273.5 2
10102900 229.267 -123.867 849.867 -349.091 605.791 699.176 
10102800 1353.8 606.6 1248.2 -36.633 -192.593 196.046 
1274 2
10102900 53.6875 -4 901.438 -342.928 234.115 415.222 
10102800 1459.56 629.625 1244.69 206.567 44.9707 211.406 
1274.5 2
10102900 100.267 142 918.4 91.153 285.714 299.903 
10102800 1605.27 619.6 1213.67 285.135 -19.6184 285.809 
1275 2
10102900 384.667 -176.467 940.133 574.545 -643.367 862.568 
10102800 1695.67 530.733 1148.67 182.626 -179.529 256.092 
1275.5 2
10102900 563.067 -623.6 922.467 360.404 -903.3 972.544 
10102800 1724.73 434.733 1187.73 58.7205 -193.939 202.634 
1276 2
10102900 646.2 -1341.27 914.267 167.946 -1449.83 1459.53 
10102800 1727.53 432 1137.73 5.65657 -5.52189 7.90493 
1276.5 2
10102900 607.667 -1442.2 912.733 -77.8451 -203.906 218.26 
10102800 1704.07 461.4 1125.93 -47.4074 59.3939 75.9941 
1277 2
10102900 499.133 -1467.6 911.867 -219.259 -51.3131 225.184 
10102800 1754.33 488.333 1178.73 101.549 54.4108 115.207 
1277.5 2
10102900 446.438 -1308.69 882.125 -102.922 310.376 326.996 
10102800 1858.44 194.75 1237.25 203.328 -573.405 608.388 
1278 2
10102900 459.533 -1105.4 883.067 25.6279 397.823 398.648 
10102800 1910.53 -143.8 1212.27 101.949 -662.524 670.322 
1278.5 2
10102900 481.2 -1092.6 915.333 43.771 25.8586 50.8387 
10102800 1735 -179.533 1146.67 -354.613 -72.1886 361.886 
1279 2
10102900 80.9333 -1421.33 917.2 -808.62 -664.108 1046.38 
10102800 1639.87 -245.4 1155.8 -192.189 -133.064 233.757 
1279.5 2
10102900 -274.4 -1864 926.267 -717.845 -894.276 1146.75 
10102800 1616.67 55.8 1189.27 -46.8687 608.485 610.287 
1280 2
10102900 -633.8 -2147.93 924 -726.061 -573.603 925.302 
10102800 1691.73 282.467 1184.47 151.65 457.912 482.371 
1280.5 2
10102900 -709.133 -2686 1024.53 -152.189 -1087 1097.61 
10102800 1767 419.8 1174.47 152.054 277.441 316.376 
1281 2
10102900 -678.688 -3028.62 1314.31 59.4645 -669.189 671.826 
10102800 1716.56 586.625 1179.25 -98.5107 325.83 340.396 
1281.5 2
10102900 -647.867 -3341.6 1489.4 60.3147 -612.476 615.438 
10102800 1847.6 563.467 1212.73 256.433 -45.3196 260.407 
1282 2
10102900 -608.067 -3445.27 1500.27 80.404 -209.428 224.332 
10102800 2033.8 428.333 1210.13 376.162 -272.997 464.785 
1282.5 2
10102900 -637 -3462.73 1505.27 -58.4512 -35.2862 68.2763 
10102800 2237.33 146.4 1208.47 411.178 -569.562 702.473 
1283 2
10102900 -634.533 -3447.53 1518.2 4.98316 30.7071 31.1088 
10102800 2112.93 -335.067 1192.73 -251.313 -972.66 1004.6 
1283.5 2
10102900 -642.133 -3421.33 1514.6 -15.3535 52.9293 55.1112 
10102800 1997.13 -366 1180.8 -233.939 -62.4916 242.142 
1284 2
10102900 -897.812 -3460.56 1573.5 -499.373 -76.6195 505.217 
10102800 1882.56 -407.938 1156.69 -223.771 -81.9092 238.291 
1284.5 2
10102900 -1407.53 -3386.8 1561.8 -997.497 144.349 1007.89 
10102800 1703.33 -397.733 1146.33 -350.742 19.969 351.31 
1285 2
10102900 -1585.47 -3631.47 1555.4 -359.461 -494.276 611.164 
10102800 1659.2 -365.667 1149.8 -89.1582 64.7811 110.208 
1285.5 2
10102900 -1460.6 -3773.53 1550.27 252.256 -287.003 382.105 
10102800 1200.33 -750.067 1091.93 -927.003 -776.566 1209.29 
1286 2
10102900 -1507.8 -3763.13 1561.67 -95.3535 21.0101 97.6408 
10102800 980.267 -813.067 1039.87 -444.579 -127.273 462.438 
1286.5 2
10102900 -1430.93 -3785.33 1568.53 155.286 -44.8485 161.633 
10102800 831.8 -1078.67 1008.33 -299.933 -536.566 614.705 
1287 2
10102900 -1361.27 -3657.13 1536.6 140.741 258.99 294.76 
10102800 805.733 -1324.73 997.2 -52.6599 -497.104 499.886 
1287.5 2
10102900 -1340.44 -3630.25 1551.44 40.6027 52.4042 66.2931 
10102800 640.625 -1603 997.562 -321.849 -542.43 630.727 
1288 2
10102900 -1292.13 -3722.8 1542.6 94.3441 -180.762 203.901 
10102800 956.8 -1276.07 987.6 617.529 638.542 888.301 
1288.5 2
10102900 -1247.33 -3704.33 1607.67 90.3226 37.2312 97.6951 
10102800 1061.93 -790.267 987.6 211.962 979.435 1002.11 
1289 2
10102900 -1251.2 -3717.47 1579.33 -7.81145 -26.532 27.658 
10102800 1700.6 -580.867 970.867 1290.24 423.03 1357.82 
1289.5 2
10102900 -1216.93 -3664.27 1569.93 69.2256 107.475 127.84 
10102800 2263.93 -726.667 975.4 1138.05 -294.545 1175.55 
1290 2
10102900 -1046.6 -3581.33 1543.13 344.108 167.542 382.728 
10102800 2071.33 -604.333 1050.8 -389.091 247.138 460.944 
1290.5 2
10102900 -616 -3464.2 1556.4 869.899 236.633 901.51 
10102800 1204.73 -635.267 1039.13 -1750.71 -62.4916 1751.82 
1291 2
10102900 -692.75 -3380.56 1598.94 -149.902 163.354 221.71 
10102800 939.812 -460 941.75 -517.424 342.318 620.41 
1291.5 1
10102800 1008.4 -425.467 894.733 134.222 67.5799 150.275 
1292 1
10102800 1033.4 -429.467 887 50.5051 -8.08081 51.1474 
1292.5 1
10102800 1050.53 -330.133 933.667 34.6128 200.673 203.637 
1293 1
10102800 510.4 -286.4 1036.53 -1091.18 88.3502 1094.75 
1293.5 1
10102800 330.533 -248.8 998.867 -363.367 75.9596 371.222 
1294 1
10102800 291.2 -172.333 953.867 -79.4613 154.478 173.717 
1294.5 1
10102800 209.375 -343.688 870.625 -159.814 -334.676 370.876 
1295 1
10102800 237.467 -444.467 802.8 54.9739 -197.22 204.738 
1295.5 1
10102800 268.467 -486.333 783.267 62.6263 -84.5791 105.241 
1296 1
10102800 173.533 -386.867 764.667 -191.785 200.943 277.776 
1296.5 1
10102800 150.533 -400.267 726.933 -46.4646 -27.0707 53.7753 
1297 1
10102800 132 -464.867 709.533 -37.4411 -130.505 135.77 
1297.5 1
10102800 123.688 -437.875 722.625 -16.2354 52.7181 55.1614 
1298 1
10102800 314.4 -469.4 712.2 373.214 -61.6928 378.279 
1298.5 1
10102800 418.133 -413 717.6 209.562 113.939 238.534 
1299 1
10102800 346.933 -523.733 760.2 -143.838 -223.704 265.956 
1299.5 1
10102800 305.133 -447.067 767.4 -84.4444 154.882 176.407 
1300 1
10102800 282.133 -427.667 769.533 -46.4646 39.1919 60.7863 
1300.5 1
10102800 222.933 -421.133 840.467 -119.596 13.1987 120.322 
1301 1
10102800 228.938 -435.125 821.812 11.7269 -27.3275 29.7374 
1301.5 1
10102800 242.4 -485.867 800.2 26.3454 -99.2988 102.734 
1302 1
10102800 257.933 -442.067 768.067 31.3805 88.4848 93.8845 
1302.5 1
10102800 211.8 -562.867 771.733 -93.1987 -244.04 261.231 
1303 1
10102800 390.333 -928.267 814.733 359.946 -736.694 819.926 
1303.5 1
10102800 448.4 -1235.27 912.6 117.306 -620.202 631.198 
1304 1
10102800 485.6 -1381.07 941.667 75.1515 -294.545 303.982 
1304.5 1
10102800 394.062 -1332.12 909.75 -178.784 95.5892 202.734 
1305 1
10102800 303.6 -1319.33 851.867 -177.03 25.0326 178.791 
1305.5 1
10102800 610.6 -1256.6 887 620.202 126.734 633.018 
1306 1
10102800 836.333 -1530.67 1012.73 455.108 -552.554 715.848 
1306.5 1
10102800 916.067 -1751.4 1163.93 160.753 -445.027 473.171 
1307 1
10102800 926.067 -1826.6 1146.53 20.202 -151.919 153.257 
1307.5 1
10102800 876.067 -1980.6 1136.2 -101.01 -311.111 327.098 
1308 1
10102800 869 -1940.75 1205.25 -13.8021 77.832 79.0463 
1308.5 1
10102800 880.8 -1924.93 1230.27 23.092 30.9524 38.6172 
1309 1
10102800 777.467 -1917.8 1225.47 -208.754 14.4108 209.251 
1309.5 1
10102800 771.8 -1939 1221.67 -11.4478 -42.8283 44.3319 
1310 1
10102800 717.4 -2019.6 1176.67 -109.899 -162.828 196.446 
1310.5 1
10102800 683.067 -2053.93 1108.6 -69.3603 -69.3603 98.0902 
1311 1
10102800 762.562 -1901.25 1121.56 155.265 298.21 336.209 
1311.5 1
10102800 859.267 -1636.07 1128.73 189.245 518.95 552.379 
1312 1
10102800 802.333 -1522.07 1138.47 -115.017 230.303 257.426 
1312.5 1
10102800 728.533 -1526.67 1176 -149.091 -9.29293 149.38 
1313 1
10102800 855.867 -1562.33 1143.4 257.239 -72.0539 267.14 
1313.5 1
10102800 1264.6 -1774 1100.6 825.724 -427.609 929.876 
1314 1
10102800 1632.6 -1668.6 1037.87 743.434 212.929 773.326 
1314.5 1
10102800 1688 -1537.62 993.688 108.203 255.811 277.753 
1315 1
10102800 1638.67 -1544.47 1056.6 -96.5427 -13.3888 97.4667 
1315.5 1
10102800 1634.47 -1521.53 1131.8 -8.48485 46.33 47.1005 
1316 1
10102800 1769.2 -1640 1088.2 272.189 -239.327 362.441 
