# Supplementary material for: Intrinsic group behaviour: Dependence of pedestrian dyad dynamics on principal social and personal features
Source: PLoS One. 2017 Nov 2;12(11):e0187253. doi: 10.1371/journal.pone.0187253 (PMC5667819; doi:10.1371/journal.pone.0187253)
Supplement: S1 Data Set — (ZIP) [file pone.0187253.s001.zip › set/trajectories/traj_2_0508_2.dat]

2 10040201 10040200 0 1 0 0 1 0 1 30 30 30 1756.83 1853.72 1659.95
842 2
10040201 -8865.67 9158 1490.33 0 0 0 
10040200 -7549 9563.2 1410.6 0 0 0 
842.5 2
10040201 -8834.73 8792.33 1607.13 104.153 -1231.2 1235.6 
10040200 -7407.8 9529.13 1470.27 427.879 -103.232 440.156 
843 2
10040201 -8677.75 8145.88 1677.81 306.608 -1262.61 1299.31 
10040200 -7441.81 9235.81 1473.5 -66.4307 -572.892 576.731 
843.5 2
10040201 -8527.47 7675.13 1702.2 294.097 -921.217 967.023 
10040200 -7486.53 8675.6 1458 -87.5163 -1096.31 1099.79 
844 2
10040201 -8253.53 7141.27 1667.93 553.401 -1078.52 1212.21 
10040200 -7493.8 8237.27 1474.8 -14.6801 -885.522 885.644 
844.5 2
10040201 -7889.67 6768.73 1555.13 735.084 -752.593 1052.02 
10040200 -7295.13 7908.2 1384.07 401.347 -664.781 776.539 
845 2
10040201 -7410.87 6452.87 1662.07 965.323 -636.828 1156.46 
10040200 -6956.47 7573.87 1312.2 682.796 -674.059 959.461 
845.5 2
10040201 -6853.6 6185.87 1548.07 1125.79 -539.394 1248.34 
10040200 -6529.73 7305 1345.73 862.088 -543.165 1018.93 
846 2
10040201 -6355.93 5934.87 1499.47 1005.39 -507.071 1126.02 
10040200 -5740.73 6874 1266.73 1593.94 -870.707 1816.25 
846.5 2
10040201 -5590.81 5499.31 1389.12 1494.38 -850.692 1719.55 
10040200 -5288.31 6687.88 1295 883.634 -363.525 955.49 
847 2
10040201 -4944.6 5321 1496.6 1264.6 -348.948 1311.86 
10040200 -4968.6 6588.07 1208.13 625.66 -195.32 655.439 
847.5 2
10040201 -4226 5104.67 1650.07 1451.72 -437.037 1516.08 
10040200 -4270 6461.67 1396.33 1411.31 -255.354 1434.23 
848 2
10040201 -3474.07 4967.2 1773.33 1519.06 -277.71 1544.23 
10040200 -3862.4 6133.07 1539.53 823.434 -663.838 1057.7 
848.5 2
10040201 -2851.73 4793.93 1863.8 1257.24 -350.034 1305.06 
10040200 -3342.33 5800.33 1588 1050.64 -672.189 1247.27 
849 2
10040201 -2358 4617.33 1864.07 997.441 -356.768 1059.33 
10040200 -2845.07 5575.2 1589.47 1004.58 -454.815 1102.74 
849.5 2
10040201 -1886.44 4350.75 1901.19 921.021 -520.671 1058.01 
10040200 -2369.19 5497.75 1630.38 929.451 -151.27 941.681 
850 2
10040201 -1450.93 4187.47 1902.33 852.259 -319.537 910.192 
10040200 -1858.33 5398.33 1619.27 999.715 -194.553 1018.47 
850.5 2
10040201 -906.933 3973.6 1891.8 1098.99 -432.054 1180.87 
10040200 -1447.87 5158.93 1646.13 829.226 -483.636 959.958 
851 2
10040201 -385.133 3685 1843.73 1054.14 -583.03 1204.63 
10040200 -980.067 4962.73 1669.13 945.051 -396.364 1024.8 
851.5 2
10040201 121.867 3440.33 1863.8 1024.24 -494.276 1137.27 
10040200 -432.867 4662.2 1785.33 1105.45 -607.138 1261.21 
852 2
10040201 663.6 3214.13 1908.67 1094.41 -456.97 1185.98 
10040200 22.4 4499.8 1727.8 919.731 -328.081 976.494 
852.5 2
10040201 1199.07 3000.13 1878.6 1081.75 -432.323 1164.94 
10040200 575.933 4416.6 1630.27 1118.25 -168.081 1130.81 
853 2
10040201 1667.69 2841.75 1847.62 915.275 -309.342 966.137 
10040200 1135.19 4201.94 1625.06 1092.29 -419.263 1169.99 
853.5 2
10040201 2181.87 2766.73 1859.73 1006.22 -146.804 1016.87 
10040200 1576.2 3898.73 1667.67 863.038 -593.355 1047.33 
854 2
10040201 2650.87 2509.73 1788.47 947.475 -519.192 1080.4 
10040200 2005.33 3697.87 1644.27 866.936 -405.791 957.207 
854.5 2
10040201 3021.87 2417.8 1753.67 749.495 -185.724 772.163 
10040200 2298 3626 1681.93 591.246 -145.185 608.811 
855 2
10040201 3294.93 2423.13 1832.33 551.65 10.7744 551.755 
10040200 2572.47 3309.73 1669.73 554.478 -638.923 845.972 
855.5 2
10040201 4106.07 2183.47 1731.33 1638.65 -484.175 1708.69 
10040200 3247.13 2983.13 1621.67 1362.96 -659.798 1514.27 
856 2
10040201 4711.62 1767.38 1635.44 1182.73 -812.679 1435.03 
10040200 3832.25 2706.75 1533.5 1142.81 -539.811 1263.88 
856.5 2
10040201 5161.47 1439.47 1585.73 880.316 -641.699 1089.37 
10040200 4367.67 2575.73 1447.8 1047.78 -256.393 1078.7 
857 2
10040201 5616.27 1214.2 1582.8 918.788 -455.084 1025.32 
10040200 4975 2254.27 1340.47 1226.94 -649.428 1388.21 
857.5 2
10040201 5986.53 937.8 1761.33 748.013 -558.384 933.443 
10040200 5438.13 1996.4 1375.4 935.623 -520.943 1070.87 
858 2
10040201 6405.93 596.533 1790 847.273 -689.428 1092.33 
10040200 5924.07 1852.73 1479.47 981.684 -290.236 1023.69 
858.5 2
10040201 6638.27 155.067 1803.6 469.36 -891.852 1007.82 
10040200 6357.4 1535.47 1492.93 875.421 -640.943 1084.97 
859 2
10040201 6813.2 -314.867 1806.2 353.401 -949.36 1013 
10040200 6804.8 1070.07 1567.6 903.838 -940.202 1304.19 
859.5 2
10040201 6984.31 -987.688 1869.81 334.204 -1314.1 1355.93 
10040200 7188.62 711.125 1566.38 749.658 -701.058 1026.39 
860 2
10040201 7127.87 -1501.6 1862.87 280.928 -1005.7 1044.2 
10040200 7583.93 357.933 1614.47 773.598 -691.177 1037.39 
860.5 2
10040201 7298.67 -2007.53 1845.4 345.051 -1022.09 1078.76 
10040200 7878.93 -88.3333 1636.73 595.96 -901.549 1080.72 
861 2
10040201 7525.53 -2552.53 1847.47 458.316 -1101.01 1192.59 
10040200 8125 -628.467 1628.6 497.104 -1091.18 1199.08 
861.5 2
10040201 7817.8 -2832.27 1776.53 590.438 -565.118 817.297 
10040200 8502.07 -1092.27 1620.33 761.751 -936.97 1207.55 
862 2
10040201 7995 -3369.87 1741.53 357.98 -1086.06 1143.54 
10040200 8616.6 -1525.53 1672.8 231.38 -875.286 905.352 
862.5 2
10040201 8193.6 -3921.4 1737 401.212 -1114.21 1184.24 
10040200 8766.33 -2010.73 1659.13 302.492 -980.202 1025.82 
863 2
10040201 8464.06 -4307.12 1672.06 528.247 -753.369 920.114 
10040200 8940.19 -2523.81 1646.06 339.559 -1002.11 1058.07 
863.5 2
10040201 8757.93 -4866.87 1712.27 573.966 -1093.25 1234.76 
10040200 9170.47 -2982.8 1604.2 449.764 -896.46 1002.96 
864 2
10040201 9075.73 -5282 1665.4 642.02 -838.653 1056.19 
10040200 9390.47 -3396.47 1610.8 444.444 -835.69 946.525 
864.5 2
10040201 9499.53 -5694.27 1753.87 856.162 -832.862 1194.43 
10040200 9644.27 -3856.8 1654.8 512.727 -929.966 1061.94 
865 2
10040201 9951.33 -6029 1657.2 912.727 -676.229 1135.94 
10040200 10013.8 -4252.2 1584.07 746.532 -798.788 1093.33 
865.5 2
10040201 10419.9 -6228.33 1615.53 946.532 -402.694 1028.63 
10040200 10364.7 -4671.67 1546.33 708.956 -847.407 1104.86 
866 2
10040201 10620.6 -6756.12 1686.81 392.106 -1030.84 1102.9 
10040200 10722.4 -5122.81 1585.25 698.641 -881.144 1124.51 
866.5 2
10040201 11111.1 -7152.07 1741.4 959.899 -774.837 1233.6 
10040200 11113.1 -5483.53 1573.73 764.571 -705.912 1040.62 
867 2
10040201 11820.6 -7356 1787.33 1433.27 -411.987 1491.3 
10040200 11535.1 -5904.2 1603.27 852.525 -849.832 1203.75 
867.5 2
10040201 12244 -7731.73 1736.07 855.354 -759.057 1143.59 
10040200 11968.9 -6460.87 1593.47 876.364 -1124.58 1425.72 
868 2
10040201 12793.3 -8098.47 1883.13 1109.63 -740.875 1334.23 
10040200 12473.2 -6792.27 1590.27 1018.72 -669.495 1219.02 
868.5 2
10040201 13038.8 -8551.47 1859.73 496.027 -915.152 1040.93 
10040200 12907.6 -7190.07 1692.13 877.576 -803.636 1189.95 
869 2
10040201 13307 -9088.2 1810.73 541.818 -1084.31 1212.14 
10040200 13222.5 -7603.67 1687.8 636.229 -835.556 1050.21 
869.5 2
10040201 13551.2 -9709.44 1774.5 477.051 -1213.35 1303.77 
10040200 13526.5 -7967.62 1687.94 593.685 -710.856 926.163 
870 2
10040201 13854.9 -10304.7 1754.4 594.162 -1164.83 1307.62 
10040200 13961.7 -8387.33 1625.93 851.598 -821.347 1183.14 
870.5 2
10040201 14249.3 -10707.3 1745.33 796.768 -813.333 1138.57 
10040200 14382.1 -8714.93 1648.8 849.293 -661.818 1076.71 
871 2
10040201 14625.4 -11091.8 1711.27 759.865 -776.835 1086.68 
10040200 14825.1 -9232.2 1653.47 895.084 -1044.98 1375.92 
871.5 2
10040201 15039.5 -11600.4 1673.2 836.498 -1027.47 1324.93 
10040200 15224.3 -9832.87 1674.6 806.465 -1213.47 1457.01 
872 2
10040201 15427.3 -12118.5 1710.27 783.434 -1046.6 1307.34 
10040200 15572.6 -10298.3 1715.2 703.569 -940.202 1174.3 
872.5 2
10040201 15847.5 -12515.7 1771.6 848.889 -802.559 1168.21 
10040200 15914.8 -10631.5 1729.13 691.313 -673.131 964.894 
873 2
10040201 16527.8 -12974.1 1704.12 1328.8 -895.296 1602.27 
10040200 16305.4 -10980 1681.75 762.842 -680.729 1022.41 
873.5 2
10040201 16901.3 -13379.9 1631.73 730.961 -794.145 1079.34 
10040200 16735.9 -11354.5 1639.47 842.449 -732.942 1116.66 
874 2
10040201 17294.1 -13848.1 1599.4 793.401 -945.724 1234.45 
10040200 17199.2 -11768.9 1641.2 936.027 -837.172 1255.79 
874.5 2
10040201 17948.7 -14225.1 1652.4 1322.56 -761.751 1526.25 
10040200 18076.9 -12117.7 1565.13 1773.06 -704.512 1907.9 
875 2
10040201 18567.7 -14480.6 1714.33 1250.37 -516.094 1352.69 
10040200 18621.1 -12373.3 1584.27 1099.53 -516.364 1214.74 
875.5 2
10040201 19097.5 -14732.9 1716.87 1070.3 -509.764 1185.5 
10040200 19009.5 -12723.9 1659.2 784.512 -708.418 1057.03 
876 2
10040201 19648.8 -14908.9 1705.5 1076.73 -343.636 1130.23 
10040200 19373.4 -13049.8 1652.38 710.881 -636.483 954.181 
876.5 2
10040201 20123.3 -15304 1648.07 928.604 -773.239 1208.39 
10040200 19835.2 -13316.7 1669.87 903.645 -522.22 1043.69 
877 2
10040201 20623.8 -15638.9 1588.67 1011.18 -676.498 1216.61 
10040200 20183.5 -13609.9 1689.93 703.569 -592.458 919.791 
877.5 2
10040201 21164.5 -16050.3 1509.53 1092.39 -831.111 1372.61 
10040200 20448.1 -13856.5 1713.8 534.68 -498.047 730.708 
878 2
10040201 21740.9 -16302.5 1435.6 1164.44 -509.63 1271.08 
10040200 20883.5 -14213.2 1644.67 879.461 -720.673 1137.02 
878.5 2
10040201 22344.5 -16479.9 1463.6 1219.39 -358.249 1270.93 
10040200 21261 -14402.5 1647.73 762.694 -382.357 853.17 
879 2
10040201 22866.7 -16550.5 1699.07 1054.81 -142.626 1064.41 
10040200 21822.4 -14685.7 1597.73 1134.14 -572.256 1270.34 
879.5 2
10040201 23342.8 -16605.8 1825.12 929.85 -107.975 936.098 
10040200 22288.9 -14957.5 1505.81 911.206 -530.794 1054.53 
880 2
10040201 23857.9 -16707 1798 1008.19 -198.141 1027.47 
10040200 22913.6 -15145.5 1548.33 1222.43 -367.841 1276.58 
880.5 2
10040201 24191.7 -16827.9 1688.47 674.209 -244.175 717.063 
10040200 23415.6 -15210.7 1665.4 1014.14 -131.852 1022.68 
881 2
10040201 24700.8 -16963.1 1803.73 1028.55 -273.131 1064.2 
10040200 23964.8 -15475.6 1590.67 1109.49 -535.084 1231.78 
881.5 2
10040201 25087 -17114.3 1707 780.202 -305.455 837.865 
10040200 24433.6 -15608.8 1616.8 947.071 -269.091 984.557 
882 2
10040201 25550.9 -17299.6 1713.87 935.215 -373.656 1007.1 
10040200 24874.2 -15786.3 1616.67 888.306 -357.93 957.707 
882.5 2
10040201 26113.8 -17486.3 1672.6 1137.24 -377.239 1198.17 
10040200 25453.5 -15989 1566.67 1170.24 -409.428 1239.79 
883 2
10040201 26604.9 -17649.5 1735 959.131 -318.685 1010.69 
10040200 26012.6 -16263.6 1513.5 1091.98 -536.255 1216.55 
883.5 2
10040201 27177.9 -17732 1738.07 1121.31 -161.448 1132.88 
10040200 26597.3 -16481.7 1539.4 1144.24 -426.818 1221.25 
884 2
10040201 27724.6 -17759.5 1826.27 1104.51 -55.4882 1105.9 
10040200 27211.3 -16773.2 1655.53 1240.54 -588.956 1373.25 
884.5 2
10040201 28175.2 -17892.9 1841.07 910.303 -269.63 949.395 
10040200 27766.7 -16975.3 1718.73 1121.89 -408.215 1193.85 
885 2
10040201 28710 -17922.4 1882.4 1080.4 -59.5286 1082.04 
10040200 28163.8 -17101.3 1745.67 802.29 -254.545 841.702 
885.5 2
10040201 29187.6 -17956.4 1811.13 964.848 -68.6869 967.29 
10040200 28613.8 -17140.5 1639.87 909.091 -79.1919 912.534 
886 2
10040201 29692.4 -18026.2 1727.94 985.889 -136.426 995.283 
10040200 29176.9 -17376.5 1620.25 1099.88 -461.003 1192.58 
886.5 2
10040201 30183.9 -18340.1 1661.53 961.954 -614.123 1141.27 
10040200 29779.7 -17474.4 1588.6 1179.51 -191.585 1194.97 
887 2
10040201 30726.5 -18687.5 1532.2 1096.03 -701.818 1301.47 
10040200 30250.4 -17513.1 1561.8 950.976 -78.1145 954.179 
887.5 2
10040201 31252 -19010.8 1444.2 1061.68 -653.199 1246.53 
10040200 30820.7 -17813.9 1493.6 1152.19 -607.677 1302.62 
888 2
10040201 31726.5 -19314.3 1448.6 956.586 -611.962 1135.59 
10040200 31489.9 -18114 1398.27 1349.19 -605.108 1478.67 
888.5 2
10040201 32243.5 -19558.7 1527.53 1042.34 -492.742 1152.94 
10040200 31950.5 -18360.7 1394 928.495 -497.446 1053.35 
889 2
10040201 32955.2 -19663.2 1785.67 1437.85 -211.044 1453.25 
10040200 32339.9 -18520.9 1305.33 786.801 -323.502 850.711 
889.5 2
10040201 33534.4 -19826.6 1836.62 1131.32 -319.067 1175.46 
10040200 33128.7 -18860.5 1536.69 1540.54 -663.346 1677.28 
890 2
10040201 34087.7 -19953.9 1898.4 1082.77 -249.258 1111.09 
10040200 33824.3 -18857.1 1611.13 1361.21 6.58839 1361.23 
890.5 2
10040201 34677.8 -20069.7 1973.8 1192.05 -233.805 1214.77 
10040200 34255.5 -18846.7 1629.2 871.111 21.1448 871.368 
891 2
10040201 35290.4 -20282.1 1874.53 1237.58 -429.091 1309.85 
10040200 34797.2 -18911.1 1660.47 1094.41 -130.101 1102.12 
891.5 2
10040201 35879.8 -20366.8 1743.6 1190.71 -171.178 1202.95 
10040200 35367.9 -18969 1630.2 1153 -117.037 1158.92 
892 2
10040201 36632.6 -20529.1 1822 1520.81 -327.946 1555.77 
10040200 35926.9 -19041.2 1639.4 1129.16 -145.859 1138.54 
892.5 2
10040201 37305 -20655.1 1935.27 1358.38 -254.545 1382.03 
10040200 36573.7 -19149.8 1611.53 1306.8 -219.394 1325.09 
893 2
10040201 37956.6 -20792.8 1953.31 1272.71 -268.783 1300.78 
10040200 37192.3 -19344.4 1578.12 1208.16 -380.151 1266.56 
893.5 2
10040201 38603.7 -20870.7 1969.87 1266.23 -152.479 1275.37 
10040200 37882.5 -19516.5 1612.6 1350.73 -336.782 1392.08 
894 2
10040201 39142.9 -20962.1 2045.2 1089.29 -184.781 1104.85 
10040200 38516.1 -19751.7 1705.27 1279.87 -475.017 1365.17 
894.5 2
10040201 39683.8 -21259.2 1949.53 1092.79 -600.135 1246.74 
10040200 39214.3 -19946.3 1684.67 1410.64 -393.266 1464.43 
895 2
10040201 40243.5 -21585.9 1847.73 1130.77 -659.933 1309.26 
10040200 39865.5 -20151.9 1635.4 1315.56 -415.219 1379.53 
895.5 2
10040201 41062.7 -21959.3 1861.53 1654.95 -754.478 1818.82 
10040200 40788.2 -20538.7 1597 1863.97 -781.414 2021.14 
896 2
10040201 41644.2 -22185.2 1843.62 1135.77 -441.121 1218.43 
10040200 41385.7 -20870.9 1604.38 1166.97 -648.844 1335.22 
896.5 2
10040201 42282.7 -22394.1 1861.33 1249.48 -408.896 1314.68 
10040200 41987.1 -21059.5 1638.73 1177 -369.064 1233.5 
897 2
10040201 42916.3 -22689.9 1758.33 1280 -597.576 1412.62 
10040200 42504.7 -21284 1611.67 1045.66 -453.603 1139.8 
897.5 2
10040201 43604.2 -23035.1 1872 1389.63 -697.239 1554.74 
10040200 43327.6 -21678.3 1609.47 1662.36 -796.498 1843.32 
898 2
10040201 44194.8 -23273.1 1848.07 1193.13 -480.943 1286.42 
10040200 43910.9 -21955.1 1527.13 1178.32 -559.192 1304.27 
898.5 2
10040201 44930.9 -23328.1 1849 1487 -111.111 1491.15 
10040200 44510.7 -22239.3 1578.13 1211.72 -574.276 1340.91 
899 2
10040201 45473.5 -23423.3 1884.33 1096.16 -192.323 1112.91 
10040200 45173.5 -22419.3 1635.8 1338.99 -363.502 1387.45 
899.5 2
10040201 45988.2 -23651.8 1912.81 1005.44 -446.126 1099.97 
10040200 45804.1 -22596.9 1673.25 1231.75 -346.891 1279.67 
900 2
10040201 46379.6 -24094.5 1914.8 765.851 -866.373 1156.34 
10040200 46176.5 -22726.4 1666.2 728.783 -253.474 771.605 
900.5 2
10040201 46486.1 -24311.7 1896.73 215.219 -438.923 488.848 
10040200 46607.9 -23008.3 1660.27 871.38 -569.428 1040.94 
901 2
10040201 46748.3 -24431.2 1844.6 529.697 -241.347 582.089 
10040200 47063.8 -23318.1 1597.27 921.077 -625.859 1113.59 
901.5 2
10040201 47107.2 -24530 1780.33 724.983 -199.596 751.957 
10040200 47286.4 -23790.3 1590.6 449.697 -954.074 1054.74 
