# Supplementary material for: Intrinsic group behaviour: Dependence of pedestrian dyad dynamics on principal social and personal features
Source: PLoS One. 2017 Nov 2;12(11):e0187253. doi: 10.1371/journal.pone.0187253 (PMC5667819; doi:10.1371/journal.pone.0187253)
Supplement: S1 Data Set — (ZIP) [file pone.0187253.s001.zip › set/trajectories/traj_2_0508_1.dat]

2 10002100 10002101 0 1 0 0 1 0 1 40 40 40 1722.93 1796.99 1648.87
621 1
10002100 37908.7 -20362.6 1383.3 0 0 0 
621.5 2
10002101 36920.5 -20931 1545.75 0 0 0 
10002100 37333.2 -20110.1 1821.8 -1396.84 612.783 1525.35 
622 2
10002101 36592.5 -20767.5 1680.07 -1048.03 522.471 1171.04 
10002100 36758.3 -19934.1 1730.6 -1161.35 355.69 1214.6 
622.5 2
10002101 35972 -20529.5 1648.13 -1253.47 480.673 1342.47 
10002100 36101.1 -19756.7 1690.67 -1327.68 358.249 1375.16 
623 2
10002101 35130.1 -20311.7 1598.07 -1700.74 440.135 1756.77 
10002100 35225.1 -19550.7 1742.27 -1769.7 416.296 1818 
623.5 2
10002101 34505.8 -20109.6 1621.2 -1261.28 408.215 1325.69 
10002100 34702.6 -19346 1743.33 -1055.62 413.468 1133.71 
624 2
10002101 33905.5 -19934.6 1606.75 -1172.46 341.87 1221.29 
10002100 34068.4 -19162.1 1754.75 -1238.72 359.253 1289.76 
624.5 2
10002101 33265.4 -19723 1610.87 -1252.64 414.017 1319.29 
10002100 33361.6 -18994.9 1674.07 -1383.12 327.193 1421.3 
625 2
10002101 32661 -19527.1 1616.67 -1221.01 395.825 1283.57 
10002100 32733.5 -18817.7 1735.07 -1268.96 357.845 1318.45 
625.5 2
10002101 32079.2 -19319 1593 -1175.35 420.337 1248.25 
10002100 32128.5 -18593.6 1737.27 -1222.09 452.795 1303.27 
626 2
10002101 31473.2 -19111.9 1463.33 -1224.24 418.316 1293.74 
10002100 31221.1 -18211.7 1661.2 -1833.13 771.448 1988.84 
626.5 2
10002101 30829.3 -18846.6 1349.47 -1300.74 536.027 1406.86 
10002100 30455.8 -17948 1663.53 -1546.13 532.795 1635.35 
627 2
10002101 29936.5 -18546.9 1292.33 -1803.64 605.387 1902.52 
10002100 29882.9 -17681 1647.47 -1157.44 539.394 1276.96 
627.5 2
10002101 29173.9 -18263.5 1430.4 -1466.67 545 1564.65 
10002100 29265.4 -17475.1 1792.07 -1187.44 396.026 1251.73 
628 2
10002101 28579.1 -18088.8 1538.27 -1201.48 352.997 1252.26 
10002100 28626.5 -17240.9 1782.27 -1290.64 472.997 1374.58 
628.5 2
10002101 27964.1 -17915.7 1630.53 -1242.56 349.63 1290.81 
10002100 28027.7 -17046.9 1830.2 -1209.7 392.054 1271.64 
629 2
10002101 27384.8 -17701.2 1633.13 -1170.24 433.401 1247.91 
10002100 27471.9 -16857.3 1785.87 -1122.83 383.03 1186.36 
629.5 2
10002101 26718.4 -17483.3 1590 -1301.49 425.562 1369.3 
10002100 26786.8 -16653.1 1729.62 -1338.25 398.714 1396.38 
630 2
10002101 26114.4 -17194.1 1534.4 -1182.07 566.039 1310.61 
10002100 26136.1 -16347.1 1691.33 -1273.35 598.81 1407.12 
630.5 2
10002101 25493.5 -16876.9 1554.2 -1254.41 640.808 1408.61 
10002100 25465.3 -16132.3 1721.67 -1355.02 433.939 1422.8 
631 2
10002101 24808 -16578.3 1571.4 -1384.78 603.098 1510.41 
10002100 24843.7 -15854.1 1788.2 -1255.76 562.155 1375.84 
631.5 2
10002101 24201.5 -16361.2 1609.07 -1225.32 438.653 1301.47 
10002100 24344.9 -15612.6 1780.4 -1007.68 487.811 1119.54 
632 2
10002101 23635.7 -16188 1735.73 -1143.03 349.899 1195.39 
10002100 23726.2 -15387.7 1786.2 -1249.97 454.276 1329.96 
632.5 2
10002101 22917.7 -15909.5 1707.87 -1450.51 562.694 1555.82 
10002100 23224.7 -15047.8 1792.73 -1013.06 686.734 1223.89 
633 2
10002101 22485.1 -15585.8 1636.88 -844.808 632.137 1055.13 
10002100 22612.9 -14862.9 1727.44 -1195.04 361.06 1248.39 
633.5 2
10002101 21896.7 -15344.2 1589.73 -1151.58 472.823 1244.87 
10002100 22029.4 -14560.6 1694.47 -1141.83 591.659 1286.02 
634 2
10002101 21165.4 -14997.3 1498.07 -1477.31 700.875 1635.13 
10002100 21386 -14237.6 1731 -1299.8 652.525 1454.39 
634.5 2
10002101 20617.3 -14681.3 1570.13 -1107.34 638.249 1278.11 
10002100 20833.3 -13949 1773.07 -1116.5 583.03 1259.56 
635 2
10002101 20087.2 -14379.9 1606.33 -1070.84 608.889 1231.85 
10002100 20290.1 -13661.7 1804.07 -1097.37 580.471 1241.44 
635.5 2
10002101 19634.3 -14046.3 1611.27 -915.017 673.939 1136.42 
10002100 19885.7 -13333.1 1795.13 -816.97 663.704 1052.59 
636 2
10002101 19184.5 -13694.5 1637.13 -908.687 710.707 1153.61 
10002100 19401.9 -12991.5 1782.87 -977.374 690.101 1196.45 
636.5 2
10002101 18682.4 -13243.5 1628.38 -980.648 880.924 1318.22 
10002100 19036.6 -12624.8 1803.88 -713.615 716.252 1011.07 
637 2
10002101 18213 -12811.3 1572.67 -918.542 845.858 1248.68 
10002100 18610.1 -12154.4 1761.07 -834.63 920.572 1242.6 
637.5 2
10002101 17612.1 -12406.6 1521.13 -1211.56 815.86 1460.65 
10002100 17859.1 -11681.1 1749.13 -1514.11 954.167 1789.68 
638 2
10002101 16988.9 -11917.6 1523.93 -1258.86 987.879 1600.19 
10002100 17275.3 -11045.7 1787.47 -1179.39 1283.64 1743.18 
638.5 2
10002101 16166.8 -11475.2 1662.67 -1660.88 893.737 1886.07 
10002100 16775.1 -10590.1 1793.27 -1010.37 920.404 1366.74 
639 2
10002101 15738.9 -11052.7 1686.2 -864.377 853.468 1214.72 
10002100 16320.7 -10173 1806.73 -917.98 842.694 1246.12 
639.5 2
10002101 15278.4 -10666.6 1746.31 -899.406 754.118 1173.72 
10002100 15874.1 -9852.94 1828.06 -872.404 625.122 1073.25 
640 2
10002101 14836.9 -10173.3 1695.27 -864.131 965.476 1295.71 
10002100 15517.7 -9327.73 1870.4 -697.448 1027.8 1242.09 
640.5 2
10002101 14466.9 -9611.4 1667.93 -747.34 1135.08 1359.02 
10002100 14959.7 -8824.4 1815.8 -1127.14 1016.84 1518.02 
641 2
10002101 13954.7 -8761.87 1637.27 -1034.75 1716.23 2004.03 
10002100 14439.5 -8236 1773 -1051.04 1188.69 1586.72 
641.5 2
10002101 13432.2 -8167.67 1628.4 -1055.62 1200.4 1598.53 
10002100 13807.7 -7589.4 1775 -1276.36 1306.26 1826.31 
642 2
10002101 13052.6 -7829.2 1686.6 -766.869 683.771 1027.44 
10002100 13503.3 -7186.13 1824.13 -614.949 814.68 1020.72 
642.5 2
10002101 12618.6 -7422.33 1697.2 -876.768 821.953 1201.8 
10002100 13048.3 -6820.67 1792.27 -919.192 738.316 1178.99 
643 2
10002101 12242.2 -7038.5 1703.25 -735.181 749.674 1050 
10002100 12550.8 -6340.69 1757.19 -971.712 937.459 1350.21 
643.5 2
10002101 11691.3 -6574.87 1665.27 -1078.12 907.306 1409.1 
10002100 12066.9 -5849.4 1695.33 -946.934 961.424 1349.45 
644 2
10002101 11099.1 -6001.67 1619.73 -1196.36 1157.98 1664.99 
10002100 11565.3 -5258.87 1755.27 -1013.2 1193 1565.19 
644.5 2
10002101 10635.5 -5488.27 1591.8 -936.431 1037.17 1397.36 
10002100 11034.5 -4782.93 1685.2 -1072.46 961.481 1440.35 
645 2
10002101 10206.5 -5049.13 1612.53 -866.801 887.138 1240.31 
10002100 10564.9 -4353.33 1712.87 -948.687 867.879 1285.78 
645.5 2
10002101 9771.87 -4629.6 1615.93 -877.98 847.542 1220.32 
10002100 10137.7 -3881 1777.53 -863.03 954.209 1286.6 
646 2
10002101 9226.07 -4088.73 1615.2 -1102.63 1092.66 1552.32 
10002100 9687.2 -3385.27 1760.53 -910.034 1001.48 1353.19 
646.5 2
10002101 8837.56 -3541.5 1634.75 -758.797 1068.82 1310.78 
10002100 9273.38 -2920.12 1770.44 -808.252 908.48 1215.98 
647 2
10002101 8477.6 -3000.4 1607.27 -704.428 1058.9 1271.81 
10002100 8733.53 -2406.67 1789.33 -1056.44 1004.81 1457.98 
647.5 2
10002101 8090.87 -2462.2 1596.27 -781.279 1087.27 1338.87 
10002100 8204.07 -1793.8 1776.53 -1069.63 1238.11 1636.16 
648 2
10002101 7658.2 -1925.53 1598.47 -874.074 1084.18 1392.64 
10002100 7729.07 -1249.93 1773.6 -959.596 1098.72 1458.77 
648.5 2
10002101 7092.87 -1407 1600.67 -1142.09 1047.54 1549.74 
10002100 7398 -664.467 1753.13 -668.822 1182.76 1358.77 
649 2
10002101 6515.2 -829.333 1601.07 -1167 1167 1650.39 
10002100 6917.2 -214.133 1735.4 -971.313 909.764 1330.83 
649.5 2
10002101 6124.69 -432.875 1566.69 -762.72 774.333 1086.89 
10002100 6535.5 339 1730.94 -745.508 1080.34 1312.6 
650 2
10002101 5688.13 91.8667 1557.27 -854.313 1026.89 1335.8 
10002100 6081.07 904.133 1684.93 -889.302 1105.94 1419.14 
650.5 2
10002101 5190.4 570.067 1524.93 -1005.52 966.061 1394.4 
10002100 5736.27 1367.07 1584.73 -696.566 935.219 1166.12 
651 2
10002101 4856 1097.73 1500.8 -675.556 1065.99 1262.03 
10002100 5343.8 1842.53 1555.07 -792.862 960.539 1245.5 
651.5 2
10002101 4317.33 1695.53 1438.4 -1088.22 1207.68 1625.64 
10002100 4869.27 2312.93 1531.4 -958.653 950.303 1349.85 
652 2
10002101 3807.67 2247.07 1412.87 -1029.63 1114.21 1517.1 
10002100 4568.67 2705.13 1524.67 -607.273 792.323 998.277 
652.5 2
10002101 3477.93 2750.67 1506.47 -666.128 1017.37 1216.05 
10002100 4337.6 3321.87 1590.27 -466.801 1245.93 1330.5 
653 2
10002101 3184 3316.5 1621.69 -574.089 1105.14 1245.36 
10002100 4291.69 3837.25 1622.25 -89.6729 1006.61 1010.59 
653.5 2
10002101 3085.8 3899.67 1618.87 -192.172 1141.23 1157.29 
10002100 4296.53 4321.33 1763.67 9.48304 947.326 947.373 
654 2
10002101 3280.4 4455.8 1619.93 393.131 1123.5 1190.3 
10002100 4356.53 4724.13 1854.6 121.212 813.737 822.716 
654.5 2
10002101 3461.33 4912.13 1619.53 365.522 921.886 991.705 
10002100 4546.87 4981.07 1885.33 384.512 519.057 645.964 
655 1
10002101 3621.13 5309.2 1599.73 322.828 802.155 864.679 
655.5 1
10002101 3711.6 5442 1598 182.761 268.283 324.619 
