# Supplementary material for: Intrinsic group behaviour: Dependence of pedestrian dyad dynamics on principal social and personal features
Source: PLoS One. 2017 Nov 2;12(11):e0187253. doi: 10.1371/journal.pone.0187253 (PMC5667819; doi:10.1371/journal.pone.0187253)
Supplement: S1 Data Set — (ZIP) [file pone.0187253.s001.zip › set/trajectories/traj_2_0505_5.dat]

2 10012201 10011401 0 0 1 0 2 1 0 15 0 30 1710.21 1731.07 1689.35
674 1
10011401 1355.86 7633.5 1224.43 0 0 0 
674.5 1
10011401 1374.67 6925.6 1397.47 39.3505 -1480.96 1481.49 
675 1
10011401 1560.4 6174.6 1803.73 375.219 -1517.17 1562.88 
675.5 1
10011401 1902.67 5466.67 1763.6 691.448 -1430.17 1588.55 
676 1
10011401 2400.47 4794.6 1797.67 1005.66 -1357.71 1689.59 
676.5 1
10011401 2707.53 4272.2 1840.93 620.337 -1055.35 1224.17 
677 1
10011401 3131.69 3746.81 1752.31 828.426 -1026.15 1318.81 
677.5 1
10011401 3626.47 3402.93 1763.67 968.257 -672.953 1179.15 
678 1
10011401 4119.53 2985.4 1673.2 996.094 -843.502 1305.26 
678.5 1
10011401 4601.73 2533.93 1586.33 974.141 -912.054 1334.46 
679 1
10011401 5061.47 2199.13 1554.27 928.754 -676.364 1148.94 
679.5 1
10011401 5525.73 1980.47 1549.07 937.912 -441.751 1036.74 
680 1
10011401 5947 1713.27 1515.47 847.619 -537.626 1003.74 
680.5 1
10011401 6342.73 1255.67 1551.27 797.849 -922.581 1219.72 
681 1
10011401 6759.94 736.25 1642.62 814.852 -1014.49 1301.22 
681.5 1
10011401 7278.2 220 1722.13 1014.21 -1010.27 1431.53 
682 1
10011401 7740.93 -275.067 1728.8 934.815 -1000.13 1369 
682.5 2
10012201 8396 425 1120.33 0 0 0 
10011401 8150.33 -837.6 1725.6 825.403 -1134.14 1402.7 
683 2
10012201 8703.73 305.6 1095.13 1036.14 -402.02 1111.4 
10011401 8609.4 -1199.2 1731.07 921.821 -726.104 1173.45 
683.5 2
10012201 9177.8 -214 1053.87 957.71 -1049.7 1420.94 
10011401 9059.13 -1578.47 1705.53 908.552 -766.195 1188.5 
684 2
10012201 9606.33 -1139.67 1050.53 865.724 -1870.03 2060.7 
10011401 9457.2 -2043 1651.8 804.175 -938.451 1235.88 
684.5 2
10012201 9982.38 -1832.69 1148.94 733.025 -1350.92 1536.98 
10011401 9994.38 -2537.75 1699.88 1047.12 -964.425 1423.58 
685 2
10012201 10529.1 -2342.8 1237.13 1069.85 -998.263 1463.25 
10011401 10378.5 -2957.27 1636.07 751.778 -820.972 1113.18 
685.5 2
10012201 11025.1 -2800.8 1207 1002.02 -925.253 1363.87 
10011401 10678.8 -3422.53 1618.07 606.599 -939.933 1118.68 
686 2
10012201 11535.7 -3267.13 1183 1031.65 -942.088 1397.08 
10011401 11135.2 -3809.53 1650.73 922.02 -781.818 1208.87 
686.5 2
10012201 11936.9 -3952.13 1253.87 810.37 -1383.84 1603.65 
10011401 11523.6 -4370.27 1695.07 784.646 -1132.79 1378 
687 2
10012201 12271.7 -4408.53 1183.2 676.498 -922.02 1143.58 
10011401 11900.1 -4835.27 1702.8 760.673 -939.394 1208.75 
687.5 2
10012201 12826.1 -5118.07 1175.53 1120 -1433.4 1819.08 
10011401 12345.3 -5446 1602.6 899.259 -1233.8 1526.74 
688 2
10012201 13270.3 -5617.94 1227.81 865.846 -974.407 1303.52 
10011401 12883.1 -6062.88 1649.5 1048.33 -1202.49 1595.3 
688.5 2
10012201 13738.7 -6177.13 1304.93 916.544 -1094.32 1427.44 
10011401 13300.5 -6555 1737.47 816.838 -963.063 1262.82 
689 2
10012201 14138.9 -6593.27 1269.27 808.62 -840.673 1166.45 
10011401 13681.6 -6899.93 1693.8 769.966 -696.835 1038.47 
689.5 2
10012201 14489.2 -7115.93 1246.6 703.347 -1049.53 1263.41 
10011401 14011.3 -7288.87 1668.8 661.981 -780.991 1023.8 
690 2
10012201 14775 -7572.33 1405.33 577.374 -922.02 1087.88 
10011401 14300.9 -7687.6 1618.8 585.051 -805.522 995.565 
690.5 2
10012201 15130.5 -8157 1545.93 718.114 -1181.14 1382.31 
10011401 14680 -8207.47 1604 765.926 -1050.24 1299.86 
691 2
10012201 15565.2 -8479.47 1582.4 876.478 -650.134 1091.28 
10011401 15136.7 -8727.27 1587.33 920.699 -1047.98 1394.98 
691.5 2
10012201 15953.8 -8904.75 1523.75 758.887 -830.632 1125.1 
10011401 15632.1 -9398.56 1643.94 967.692 -1311.12 1629.56 
692 2
10012201 16335 -9481.67 1428.87 746.086 -1129 1353.25 
10011401 15960.4 -9853.13 1681.13 642.417 -889.571 1097.29 
692.5 2
10012201 16694.6 -9845.47 1392.87 723.541 -731.992 1029.23 
10011401 16273.8 -10190.5 1631.87 630.584 -678.739 926.457 
693 2
10012201 17163.8 -10417.1 1418.8 947.879 -1154.88 1494.06 
10011401 16702.1 -10698.8 1685.73 865.185 -1026.94 1342.81 
693.5 2
10012201 17546.6 -10998.1 1417.87 770.221 -1168.88 1399.83 
10011401 17072.2 -10856.2 1675.27 744.735 -316.7 809.277 
694 2
10012201 17845.7 -11393.5 1391.6 598.133 -790.933 991.635 
10011401 17318.5 -11480.9 1698.33 492.667 -1249.33 1342.96 
694.5 2
10012201 18348.6 -11823.5 1385.93 1016.03 -868.552 1336.67 
10011401 17708.6 -11878.4 1664.13 788.013 -803.098 1125.14 
695 2
10012201 18765.7 -12392.7 1471.4 840.86 -1147.72 1422.78 
10011401 18295.1 -12414.5 1602.8 1182.53 -1080.78 1602.02 
695.5 2
10012201 19081 -12803.9 1497.53 637.037 -830.572 1046.74 
10011401 18692.6 -13065.7 1628.27 802.963 -1315.69 1541.36 
696 2
10012201 19334.1 -13207.8 1711.75 493.299 -787.419 929.178 
10011401 19020.2 -13513.6 1713.62 638.572 -872.961 1081.59 
696.5 2
10012201 19693.5 -13606.3 1751.53 703.465 -779.754 1050.18 
10011401 19393.4 -13949.7 1760.93 730.357 -853.433 1123.28 
697 2
10012201 19988.7 -13901.3 1790.2 596.229 -595.96 843.005 
10011401 19824.3 -14336.1 1735.27 870.438 -780.741 1169.28 
697.5 2
10012201 20371.1 -14271.6 1780 772.66 -748.148 1075.51 
10011401 20224.5 -14735.4 1712.53 808.62 -806.599 1142.13 
698 2
10012201 20647.7 -14591.7 1755.87 558.653 -646.734 854.61 
10011401 20361.9 -14945.1 1706.53 277.441 -423.569 506.344 
698.5 2
10012201 20654.6 -14664.7 1665.6 13.9224 -146.586 147.246 
10011401 20353.3 -15022.2 1669.07 -17.1352 -154.886 155.831 
699 1
10012201 20716.9 -14700.1 1622 163.882 -93.136 188.498 
699.5 1
10012201 20078 -14219 1698 -730.978 550.486 915.076 
700 1
10012201 19839.3 -14113.7 1673 -904.293 398.737 988.3 
699 1
10011401 20405.2 -15085.6 1659 136.623 -166.908 215.694 
700.5 2
10012201 19295.7 -13908.9 1649.6 -1098.18 413.737 1173.53 
10011401 20104.6 -14193 1586.45 -176.936 525.383 554.376 
701 2
10012201 18899.1 -13581.1 1676.27 -801.212 662.222 1039.46 
10011401 19734.9 -13837.1 1623.47 -861.934 829.681 1196.37 
701.5 2
10012201 18480.8 -13365.3 1649.53 -844.983 436.094 950.881 
10011401 19363.1 -13515.8 1699.2 -750.976 649.024 992.571 
702 2
10012201 18456.5 -13097.3 1620.4 -49.1582 541.279 543.507 
10011401 19177.3 -13053.5 1673.87 -375.354 933.872 1006.48 
702.5 2
10012201 18574.1 -12748 1587.33 237.576 705.724 744.64 
10011401 18988.1 -12649.1 1687.53 -382.222 816.97 901.961 
703 2
10012201 18445.6 -12336.3 1578.75 -250.985 804.077 842.338 
10011401 18408.4 -12303.6 1746.56 -1132.22 674.821 1318.07 
703.5 2
10012201 18684.9 -11633.6 1645.53 467.391 1372.49 1449.89 
10011401 17638.7 -11770.4 1721.2 -1503.33 1041.46 1828.83 
704 2
10012201 18363.5 -11231.3 1613.6 -649.293 812.66 1040.19 
10011401 17123.5 -11440 1690.53 -1040.81 667.475 1236.45 
704.5 2
10012201 17612.5 -10823.7 1666.47 -1513.98 821.774 1722.63 
10011401 16720.5 -11082.5 1658.4 -812.5 720.699 1086.08 
705 2
10012201 17047.9 -10429.2 1697.8 -1136.02 793.83 1385.89 
10011401 16351.5 -10685.7 1699.93 -742.455 798.39 1090.26 
705.5 2
10012201 16496.9 -10083.8 1670.13 -1108.79 694.97 1308.58 
10011401 15941.6 -10361.5 1744.6 -824.816 652.314 1051.59 
706 2
10012201 16114.4 -9755.47 1748.2 -772.66 663.3 1018.32 
10011401 15569 -10044.2 1818.8 -752.727 641.077 988.726 
706.5 2
10012201 15787.9 -9513.2 1755.87 -659.529 489.428 821.29 
10011401 15211.9 -9718.73 1862.27 -721.481 657.508 976.142 
707 2
10012201 15443.9 -9249.81 1709.12 -671.867 514.429 846.193 
10011401 14825 -9410.31 1836.94 -755.599 602.384 966.332 
707.5 2
10012201 15071.9 -8917.87 1776 -727.992 649.6 975.681 
10011401 14562.1 -9298.4 1794.13 -514.416 219.007 559.096 
708 2
10012201 14480.5 -8634.93 1757.8 -1194.75 571.582 1324.44 
10011401 14107.7 -9072.13 1733.13 -918.114 457.104 1025.61 
708.5 2
10012201 13787.7 -8220.07 1671.33 -1399.6 838.114 1631.35 
10011401 13533.1 -8876 1596.53 -1160.67 396.229 1226.44 
709 2
10012201 13513 -7938.53 1688.27 -555.017 568.754 794.685 
10011401 13096.8 -8464.13 1644.27 -881.481 832.054 1212.16 
709.5 2
10012201 13253 -7601.07 1712 -525.253 681.751 860.624 
10011401 12709.6 -8022.13 1679.53 -782.222 892.929 1187.09 
710 2
10012201 12950.1 -7138.81 1701 -591.675 902.84 1079.44 
10011401 12100.1 -7677.69 1601.06 -1190.38 672.746 1367.33 
710.5 1
10012201 12718.8 -6651.13 1700.13 -452.568 954.362 1056.23 
711 1
10012201 12707.5 -6185.93 1662.53 -22.8956 939.798 940.077 
711.5 1
10012201 12323.7 -5872.53 1593.87 -775.354 633.131 1001.01 
712 1
10012201 11928.1 -5549.13 1566.93 -795.976 650.704 1028.1 
712.5 1
10012201 11502.3 -5119.4 1737.4 -856.606 864.655 1217.13 
713 1
10012201 11184.1 -4742.53 1710.27 -639.09 756.76 990.516 
713.5 1
10012201 10866.6 -4418.8 1650.53 -641.347 654.007 915.997 
714 1
10012201 10574.9 -4031.75 1652.25 -569.653 755.957 946.56 
714.5 1
10012201 10381.2 -3621.33 1695.27 -379.134 803.164 888.152 
715 1
10012201 10195.7 -3327.67 1748.47 -374.68 593.266 701.676 
715.5 1
10012201 9958.93 -3024.73 1724.2 -478.384 611.987 776.774 
716 1
10012201 9619.27 -2837.27 1725.67 -686.195 378.721 783.769 
716.5 1
10012201 9313.73 -2616.4 1790.33 -617.239 446.195 761.626 
717 1
10012201 9040.8 -2330.6 1815.93 -549.162 575.05 795.149 
717.5 1
10012201 8633.87 -1924 1796.27 -818.779 818.109 1157.45 
718 1
10012201 8479.62 -1482.19 1761.25 -300.666 861.233 912.207 
718.5 1
10012201 8215.93 -843.8 1746.2 -515.023 1246.85 1349.03 
719 1
10012201 7869.8 -154.2 1693.33 -697.849 1390.32 1555.63 
719.5 1
10012201 7520.07 178.133 1699.2 -706.532 671.38 974.648 
720 1
10012201 7228.4 410.4 1683.2 -589.226 469.226 753.233 
720.5 1
10012201 7040.67 687.933 1655.93 -379.259 560.673 676.899 
721 1
10012201 6765.73 1165 1576.53 -555.421 963.771 1112.36 
721.5 1
10012201 6447.94 1629.12 1478.75 -620.695 906.494 1098.63 
722 1
10012201 6048.4 2128.53 1465.27 -781.874 977.316 1251.59 
722.5 1
10012201 5656.47 2540.67 1462.07 -791.785 832.593 1148.97 
723 1
10012201 5279.93 2954.47 1466.73 -760.673 835.96 1130.24 
723.5 1
10012201 4983 3101.6 1481.27 -598.656 296.64 668.12 
724 1
10012201 4606.47 3390.27 1535 -760.673 583.165 958.491 
724.5 1
10012201 4316.8 3610.87 1586.27 -585.185 445.657 735.562 
725 1
10012201 3958.31 3926.25 1769.88 -700.171 615.983 932.563 
725.5 1
10012201 3642.8 4134.33 1750.67 -617.441 407.208 739.63 
726 1
10012201 3314.6 4352.4 1743.47 -663.03 440.539 796.042 
726.5 1
10012201 2933.13 4645.47 1738.93 -770.64 592.054 971.809 
727 1
10012201 2618.47 4940.73 1729.2 -635.69 596.498 871.729 
727.5 1
10012201 2248.53 5209.93 1877.27 -747.34 543.838 924.271 
728 1
10012201 1933.81 5534.12 1834.56 -614.689 633.187 882.479 
728.5 1
10012201 1571.93 6003.6 1786.6 -705.417 915.156 1155.48 
729 1
10012201 1161.07 6323.2 1751.27 -826.693 643.058 1047.35 
729.5 1
10012201 831.733 6652.07 1755.4 -665.32 664.377 940.238 
730 1
10012201 348.267 6909.07 1785.27 -976.7 519.192 1106.12 
730.5 1
10012201 -90.0667 7015.2 1745.2 -885.522 214.411 911.11 
731 1
10012201 -622 7224.47 1627.53 -1074.61 422.761 1154.78 
731.5 1
10012201 -1061.33 7488.07 1505.87 -887.542 532.525 1035.04 
732 1
10012201 -1435.31 7821.69 1537.94 -730.428 651.603 978.832 
732.5 1
10012201 -1671.33 8227.27 1585.53 -460.978 792.147 916.514 
733 1
10012201 -1971.13 8536.93 1704.8 -600.802 620.574 863.756 
733.5 1
10012201 -2112.07 8891 1764.6 -284.714 715.286 769.868 
734 1
10012201 -2277.53 9055.87 1730.87 -334.276 333.064 471.881 
734.5 1
10012201 -2453.33 9179.07 1772.93 -355.152 248.889 433.68 
735 1
10012201 -2493.67 9149.33 1842.07 -81.4815 -60.0673 101.229 
735.5 1
10012201 -2544.38 9261.69 1844.56 -99.0397 219.442 240.756 
736 1
10012201 -2454.67 9324.47 1807.47 175.554 122.856 214.273 
736.5 1
10012201 -2513.67 9279.47 1831.93 -119.192 -90.9091 149.904 
737 1
10012201 -2289.33 9283.8 1849.93 453.199 8.75421 453.283 
737.5 1
10012201 -2239.47 9262.4 1857.6 100.741 -43.2323 109.625 
738 1
10012201 -2291.93 9339.6 1823.53 -105.993 155.96 188.568 
738.5 1
10012201 -2237.47 9324.2 1805.8 110.034 -31.1111 114.347 
739 1
10012201 -2298.19 9367.25 1822.62 -118.595 84.082 145.378 
739.5 1
10012201 -2222 9374.93 1814.07 149.095 15.0359 149.851 
740 1
10012201 -2223 9293.2 1797.8 -2.0202 -165.118 165.13 
740.5 1
10012201 -2323.07 9246.93 1809.73 -202.155 -93.468 222.717 
741 1
10012201 -2453.07 9020.47 1793.87 -262.626 -457.508 527.529 
741.5 1
10012201 -2738.93 8764.2 1776 -577.508 -517.71 775.59 
742 1
10012201 -3042.53 8180.67 1783.4 -613.333 -1178.86 1328.86 
742.5 1
10012201 -3356.69 7345.06 1763.69 -613.582 -1632.04 1743.57 
743 1
10012201 -3565.27 6453.2 1657.47 -408.178 -1745.33 1792.42 
743.5 1
10012201 -3819 5841.07 1564.47 -512.593 -1236.63 1338.66 
744 1
10012201 -3992.53 5250.8 1690.47 -350.572 -1192.46 1242.92 
744.5 1
10012201 -4178.4 4617.67 1775.73 -375.488 -1279.06 1333.03 
745 1
10012201 -3981.27 4055.07 1774.53 398.249 -1136.57 1204.32 
745.5 1
10012201 -3674.94 3440.69 1843.31 598.299 -1199.96 1340.84 
746 1
10012201 -3423.93 2975.4 1836.33 491.202 -910.543 1034.59 
746.5 1
10012201 -3270.53 2623.73 1783.2 309.899 -710.438 775.087 
747 1
10012201 -2789.47 2135.87 1746.73 971.852 -985.589 1384.15 
747.5 1
10012201 -2408.27 2071.67 1720.53 770.101 -129.697 780.946 
748 1
10012201 -2036.27 2332.87 1716.73 751.515 527.677 918.269 
748.5 1
10012201 -1698.47 2399.4 1715 682.424 134.411 695.535 
749 1
10012201 -1322.69 1958.81 1719.25 733.944 -860.522 1131 
749.5 1
10012201 -577.333 1774.27 1726.6 1455.77 -360.441 1499.73 
750 1
10012201 -61.8 1786.33 1600.47 1041.48 24.3771 1041.77 
750.5 1
10012201 812.467 1865.73 1533.33 1766.2 160.404 1773.46 
751 1
10012201 1340.13 1979.73 1501.6 1065.99 230.303 1090.59 
751.5 1
10012201 1805.2 2003.27 1539.07 939.529 47.5421 940.731 
752 1
10012201 2139.07 1933.47 1545.8 674.478 -141.01 689.061 
752.5 1
10012201 2527.31 1576.94 1526.81 758.293 -696.346 1029.52 
753 1
10012201 3067.8 1138.27 1579.73 1057.71 -858.456 1362.24 
753.5 1
10012201 3389.2 779.933 1645.67 649.293 -723.906 972.43 
754 1
10012201 3632.93 442.133 1673.93 492.391 -682.424 841.517 
754.5 1
10012201 3734.33 106.2 1643.8 204.848 -678.653 708.896 
755 1
10012201 3945.47 -317.6 1599.33 426.532 -856.162 956.526 
755.5 1
10012201 4356.75 -706.875 1569.25 801.722 -758.821 1103.89 
756 1
10012201 4884.4 -1043.67 1609.07 1032.58 -659.083 1225 
756.5 1
10012201 5366.73 -1397.47 1613 974.411 -714.747 1208.45 
757 1
10012201 5823.07 -1818.33 1667.93 921.886 -850.236 1254.1 
757.5 1
10012201 6347.67 -2196.4 1588.33 1059.8 -763.771 1306.34 
758 1
10012201 6906.33 -2690.73 1471.13 1126.34 -996.64 1503.98 
758.5 1
10012201 7395 -3219.33 1436.07 987.205 -1067.88 1454.28 
759 1
10012201 7683.69 -3518.06 1452.25 563.843 -583.455 811.381 
759.5 1
10012201 8110.4 -4049.27 1455.27 835.054 -1039.54 1333.4 
760 1
10012201 8554.33 -4489.6 1465.2 893.226 -885.983 1258.1 
760.5 1
10012201 8966.13 -4888.73 1515.27 831.919 -806.33 1158.56 
761 1
10012201 9340.27 -5226.93 1539.87 755.825 -683.232 1018.86 
761.5 1
10012201 9709.4 -5542.73 1588 745.724 -637.98 981.388 
762 1
10012201 10101 -6052.47 1603.07 791.111 -1029.76 1298.57 
762.5 1
10012201 10439.4 -6421.62 1587.81 660.889 -721.012 978.076 
763 1
10012201 10747.1 -6815.13 1540.33 600.96 -768.571 975.63 
763.5 1
10012201 11086 -7039.07 1518.2 684.714 -452.391 820.665 
764 1
10012201 11331 -7095 1635.73 494.949 -112.997 507.684 
764.5 1
10012201 11809.3 -7219.07 1714.87 966.33 -250.64 998.306 
765 1
10012201 12213 -7360.53 1729.53 813.844 -285.215 862.375 
765.5 1
10012201 12600 -7725.93 1706.8 781.818 -738.182 1075.25 
766 1
10012201 12972.9 -8272.12 1748.44 728.394 -1066.78 1291.73 
766.5 1
10012201 13287.5 -8654.87 1721.67 615.517 -749.005 969.469 
767 1
10012201 13775.9 -9107.8 1746.13 984.677 -913.172 1342.93 
767.5 1
10012201 14264.7 -9360.33 1736.8 987.475 -510.168 1111.48 
768 1
10012201 14747.6 -9875.27 1669.6 975.623 -1040.27 1426.18 
768.5 1
10012201 15235.5 -10239.9 1783.73 985.724 -736.566 1230.52 
769 1
10012201 15590.5 -10536.1 1776.6 717.172 -598.384 934.023 
769.5 1
10012201 15731.1 -11008.6 1816.12 274.593 -922.965 962.947 
770 1
10012201 15935.3 -11522.9 1832.67 399.494 -1006.47 1082.86 
770.5 1
10012201 16412 -12072.2 1769.8 963.098 -1109.63 1469.3 
771 1
10012201 17398.1 -12424.5 1709.2 1992.05 -711.65 2115.35 
771.5 1
10012201 18750.5 -12604.3 1665.07 2732.26 -363.367 2756.31 
772 1
10012201 19155.3 -12949.1 1656.87 817.778 -696.431 1074.14 
772.5 1
10012201 19403.2 -13146.5 1643.47 500.741 -398.923 640.219 
773 1
10012201 19784.6 -13415.8 1601.94 744.971 -525.936 911.916 
773.5 1
10012201 20274.9 -13627.3 1548.73 959.377 -413.805 1044.82 
