# Supplementary material for: Intrinsic group behaviour: Dependence of pedestrian dyad dynamics on principal social and personal features
Source: PLoS One. 2017 Nov 2;12(11):e0187253. doi: 10.1371/journal.pone.0187253 (PMC5667819; doi:10.1371/journal.pone.0187253)
Supplement: S1 Data Set — (ZIP) [file pone.0187253.s001.zip › set/trajectories/traj_2_0505_4.dat]

2 10005800 10004400 0 0 0 0 1 1 0 40 40 40 1699.24 1795.62 1602.86
644.5 1
10004400 -16605.6 -5937.33 1417.87 0 0 0 
645 1
10004400 -16000.1 -5624.67 1479.47 1220.83 630.376 1373.98 
645.5 1
10004400 -15506.9 -5320.27 1557.73 994.22 613.71 1168.38 
646 1
10004400 -15056.3 -5301.93 1545.47 910.438 37.037 911.191 
646.5 1
10004400 -14522.3 -5330.33 1554 1078.65 -57.3737 1080.18 
647 1
10004400 -13913.2 -5245.56 1556.25 1189.62 165.568 1201.08 
647.5 1
10004400 -13406.3 -5201.53 1554.4 992.009 86.1628 995.744 
648 1
10004400 -12823.9 -5242.13 1549.13 1176.57 -82.0202 1179.42 
648.5 1
10004400 -12296 -5206.87 1568.13 1064.38 71.1022 1066.75 
649 1
10004400 -11750.7 -5209.67 1548.47 1099.46 -5.64516 1099.48 
649.5 1
10004400 -11300.3 -5141.4 1611.67 909.764 137.912 920.158 
650 1
10004400 -10755.5 -5033.33 1596.2 1100.74 218.316 1122.18 
650.5 1
10004400 -10113.7 -4962.5 1511.5 1253.47 138.346 1261.09 
651 1
10004400 -9590.73 -4942.07 1541 1023.39 39.987 1024.17 
651.5 1
10004400 -9094.6 -4768.07 1503.07 1002.29 351.515 1062.14 
652 1
10004400 -8584.47 -4602.53 1535.2 1030.57 334.411 1083.47 
652.5 1
10004400 -8055.07 -4532.53 1533.13 1069.49 141.414 1078.8 
653 1
10004400 -7542 -4318.73 1515.6 1036.5 431.919 1122.89 
653.5 1
10004400 -7021.5 -4024.94 1486.88 1016.6 573.82 1167.37 
654 1
10004400 -6528.47 -3719.27 1478.27 964.84 598.182 1135.23 
654.5 1
10004400 -6111.13 -3281.67 1445.6 843.098 884.04 1221.61 
655 1
10004400 -5740 -3012.8 1197.93 748.253 542.07 923.971 
655.5 1
10004400 -5320.27 -2544.47 1247.07 844.534 942.321 1265.39 
656 1
10004400 -4972.47 -2108.07 1594.07 702.626 881.616 1127.36 
656.5 1
10004400 -4618.93 -1643.13 1615.13 714.209 939.259 1179.96 
657 1
10004400 -4214.93 -1337.33 1633.87 816.162 617.778 1023.61 
657.5 1
10004400 -3621.12 -1017.69 1594.19 1159.78 624.308 1317.14 
658 2
10005800 -3329.23 101.769 1864.31 0 0 0 
10004400 -3179.47 -910.667 1573.6 864.302 209.434 889.315 
658.5 2
10005800 -2979.53 407.867 1836.73 756.921 662.549 1005.93 
10004400 -2590.53 -1045.33 1571.27 1189.76 -272.054 1220.47 
659 2
10005800 -2532.2 622.467 1830.8 903.704 433.535 1002.31 
10004400 -1695.33 -1140.73 1570.13 1808.48 -192.727 1818.73 
659.5 2
10005800 -2015.07 962.6 1792 1044.71 687.138 1250.43 
10004400 -1849.67 -152.267 1573.93 -311.785 1996.9 2021.1 
660 2
10005800 -1550.07 1048.07 1786.73 939.394 172.66 955.13 
10004400 -1912.93 523.867 1610.07 -127.811 1365.93 1371.89 
660.5 2
10005800 -1140.94 1290.19 1807.56 799.08 472.892 928.524 
10004400 -1117.12 664.625 1604.62 1554.31 274.919 1578.44 
661 2
10005800 -560 1341.73 1683.6 1136.86 100.872 1141.33 
10004400 -321.8 486.067 1507.73 1556.41 -349.429 1595.15 
661.5 2
10005800 -119.4 1454.93 1694.93 890.101 228.687 919.009 
10004400 -20.3333 747.267 1476.33 609.024 527.677 805.824 
662 2
10005800 337 1539.6 1760.27 922.02 171.044 937.751 
10004400 253.267 959.2 1451.33 552.727 428.148 699.155 
662.5 2
10005800 807.2 1667.27 1737.13 949.899 257.912 984.29 
10004400 605.6 1114.73 1466.87 711.785 314.209 778.052 
663 2
10005800 1240.33 1805.73 1595 875.017 279.731 918.642 
10004400 1038.87 1236.33 1452.53 875.286 245.657 909.106 
663.5 2
10005800 1642.93 1865.6 1589.93 813.333 120.943 822.276 
10004400 1443.73 1311.93 1406.73 817.912 152.727 832.05 
664 2
10005800 2160.88 1864.19 1631.25 1011.6 -2.75879 1011.61 
10004400 1863.81 1344.31 1406.25 820.467 63.2406 822.901 
664.5 2
10005800 2647.53 1792.73 1610.07 952.365 -139.832 962.575 
10004400 2394.67 1273.93 1480.93 1038.85 -137.728 1047.94 
665 2
10005800 3097.4 1753.87 1570.33 908.822 -78.5185 912.207 
10004400 3131.87 1216.07 1620.33 1489.29 -116.902 1493.87 
665.5 2
10005800 3559.27 1685.4 1594.4 933.064 -138.316 943.26 
10004400 3569 1200 1678.87 883.098 -32.4579 883.694 
666 2
10005800 3984 1429.2 1621.47 858.047 -517.576 1002.06 
10004400 3675.2 1075.6 1660.13 214.545 -251.313 330.436 
666.5 2
10005800 4242.4 987.467 1704.13 522.02 -892.391 1033.86 
10004400 3720.93 996.467 1553.47 92.3906 -159.865 184.643 
667 2
10005800 4377.25 858.625 1691.88 263.379 -251.644 364.271 
10004400 3859.19 974.312 1533.31 270.028 -43.2699 273.473 
667.5 2
10005800 4705.27 878 1716.73 641.911 37.9159 643.03 
10004400 4016.2 1120.27 1449.53 307.265 285.625 419.516 
668 2
10005800 5115.87 765 1698.87 827.823 -227.823 858.6 
10004400 4409.47 1201 1525.93 792.876 162.769 809.411 
668.5 2
10005800 5410.13 423.667 1724.33 594.478 -689.562 910.44 
10004400 4785.4 1069.27 1507.33 759.461 -266.128 804.739 
669 2
10005800 5644.07 92.5333 1712.67 472.593 -668.956 819.052 
10004400 5133.27 560.667 1476.2 702.761 -1027.47 1244.82 
669.5 2
10005800 5812.8 -291.2 1695.33 340.875 -775.219 846.853 
10004400 5295.2 -97.4 1548.6 327.138 -1329.43 1369.09 
670 2
10005800 6024.47 -730 1745.93 427.609 -886.465 984.21 
10004400 5509.13 -657.8 1561 432.189 -1132.12 1211.81 
670.5 2
10005800 6321 -1248.38 1758.62 579.167 -1012.45 1166.4 
10004400 5752.56 -1237.81 1598.19 475.448 -1132.84 1228.56 
671 2
10005800 6685.47 -1673.2 1763.53 713.242 -831.36 1095.39 
10004400 6130.73 -1780.53 1608 740.06 -1062.08 1294.49 
671.5 2
10005800 7024.07 -2190.07 1666.07 684.04 -1044.18 1248.28 
10004400 6462.8 -2311.13 1550.87 670.842 -1071.92 1264.53 
672 2
10005800 7434.2 -2696.87 1546.2 828.552 -1023.84 1317.1 
10004400 6879.27 -2813.33 1458.53 841.347 -1014.55 1318.02 
672.5 2
10005800 7723.2 -3094.33 1503.6 583.838 -802.963 992.782 
10004400 7241.2 -3306.87 1404.6 731.178 -997.037 1236.41 
673 2
10005800 8066.8 -3557.13 1485.47 694.141 -934.949 1164.46 
10004400 7566.2 -3706.8 1385 656.566 -807.946 1041.08 
673.5 2
10005800 8418.6 -4046.73 1537.73 710.707 -989.091 1217.95 
10004400 7844 -4255.87 1378.6 561.212 -1109.23 1243.12 
674 2
10005800 8747 -4361.62 1665.5 641.406 -615.023 888.625 
10004400 8208.38 -4698.06 1464.94 711.67 -863.664 1119.1 
674.5 2
10005800 9102.4 -4737.2 1675.6 695.499 -734.98 1011.89 
10004400 8623.47 -5055.67 1573.93 812.312 -699.812 1072.19 
675 2
10005800 9519.47 -5177.93 1678.47 842.559 -890.37 1225.83 
10004400 9004.13 -5436.6 1609.87 769.024 -769.562 1087.94 
675.5 2
10005800 10036.1 -5430.4 1695 1043.64 -510.034 1161.6 
10004400 9598.2 -5711.6 1517.07 1200.13 -555.556 1322.48 
676 2
10005800 10455 -5696 1693.13 846.33 -536.566 1002.09 
10004400 9990.2 -5975.67 1536 791.919 -533.468 954.842 
676.5 2
10005800 10898.7 -5984.73 1706.2 896.296 -583.3 1069.39 
10004400 10419.3 -6304.47 1525 866.936 -664.242 1092.15 
677 2
10005800 11423.8 -6446.5 1762.62 1025.55 -901.888 1365.71 
10004400 10894.1 -6674.5 1535.88 927.327 -722.721 1175.7 
677.5 2
10005800 11942.1 -6887.07 1765.2 1014.32 -862.166 1331.23 
10004400 11443.5 -7071.33 1573.73 1075.16 -776.582 1326.29 
678 2
10005800 12375.9 -7333.67 1799.53 876.498 -902.222 1257.88 
10004400 11818.5 -7496.8 1620.13 757.576 -859.529 1145.74 
678.5 2
10005800 12833.6 -7757.8 1865.13 924.579 -856.835 1260.56 
10004400 12132.3 -7885.6 1715 633.805 -785.455 1009.28 
679 2
10005800 13142.7 -8101.73 1787.87 624.377 -694.815 934.138 
10004400 12583.3 -8179.13 1658.73 911.246 -592.997 1087.2 
679.5 2
10005800 13507.6 -8476.6 1764.33 737.239 -757.306 1056.9 
10004400 13037.1 -8681.27 1617.2 916.768 -1014.41 1367.29 
680 2
10005800 13923.7 -8965 1806.67 837.156 -982.696 1290.94 
10004400 13353.8 -9259 1608.8 637.156 -1162.44 1325.61 
680.5 2
10005800 14268.9 -9612.4 1806.87 696.102 -1305.24 1479.26 
10004400 13579.2 -9850.2 1595.47 454.435 -1191.94 1275.63 
681 2
10005800 14644.6 -10137.9 1874.12 733.651 -1026.44 1261.67 
10004400 13833.8 -10394.6 1601.81 497.168 -1063.21 1173.71 
681.5 2
10005800 14814.3 -10593.4 1845.47 332.102 -891.316 951.176 
10004400 14251.3 -10803.3 1590.33 817.058 -799.943 1143.46 
682 2
10005800 15129.3 -11009.1 1842.27 636.498 -839.731 1053.7 
10004400 14530.2 -11260.5 1575 563.502 -923.636 1081.96 
682.5 2
10005800 15404.5 -11448.1 1821.67 554.839 -885.215 1044.73 
10004400 14817.7 -11617.5 1543.2 579.704 -719.624 924.075 
683 2
10005800 15780.4 -11833.5 1819.6 754.752 -773.762 1080.91 
10004400 15153.9 -12060.7 1534.2 674.967 -889.96 1116.96 
683.5 1
10005800 16153.5 -12221.6 1804.47 753.805 -784.108 1087.68 
684 1
10005800 16824.1 -12692.2 1705.53 1354.75 -950.707 1655.05 
684.5 1
10005800 17428.6 -12916.6 1576.75 1178.35 -437.476 1256.93 
685 1
10005800 17793.3 -13353.6 1617.13 713.584 -855.137 1113.76 
685.5 1
10005800 18362.3 -13704.1 1729.13 1149.49 -708.148 1350.12 
686 1
10005800 18874.4 -13996.5 1811.87 1034.61 -590.707 1191.37 
686.5 1
10005800 19274.5 -14218.8 1803.53 808.215 -449.024 924.573 
687 1
10005800 19706 -14515.6 1742.27 871.785 -599.596 1058.08 
687.5 1
10005800 20251.2 -14637 1737.27 1101.41 -245.253 1128.39 
688 1
10005800 20692.8 -14802.7 1693 860.843 -322.978 919.438 
688.5 1
10005800 21222 -15088.3 1666.2 1035.59 -558.863 1176.77 
689 1
10005800 21744.5 -15462.7 1605.87 1055.49 -756.364 1298.52 
689.5 1
10005800 22305.9 -15797.3 1665.2 1127.31 -671.888 1312.35 
690 1
10005800 22744.6 -15958.1 1775.27 886.33 -324.983 944.031 
690.5 1
10005800 23239.1 -16203.1 1778.87 998.923 -494.815 1114.76 
691 1
10005800 23714.2 -16555.5 1746.73 957.93 -710.484 1192.65 
691.5 1
10005800 24199.1 -16804.2 1694.62 946.997 -485.783 1064.33 
692 1
10005800 24717.7 -17089.5 1687.13 1014.88 -558.276 1158.3 
692.5 1
10005800 25162.8 -17517.8 1679 895.641 -861.838 1242.95 
693 1
10005800 25603.9 -17731.5 1714.2 891.178 -431.65 990.212 
693.5 1
10005800 26091.2 -17997.1 1810.33 980.416 -534.406 1116.6 
694 1
10005800 26662.1 -18226.9 1792.47 1141.73 -459.733 1230.82 
694.5 1
10005800 26998.9 -18244.7 1725.27 680.404 -35.9596 681.354 
695 1
10005800 27555.1 -18278.2 1735.6 1121.37 -67.4731 1123.4 
695.5 1
10005800 28118.7 -18412.4 1797.73 1138.72 -271.111 1170.55 
696 1
10005800 28406.3 -18618.3 1731.44 560.583 -401.389 689.468 
696.5 1
10005800 29132.5 -18523.2 1634.27 1421.18 186.13 1433.31 
697 1
10005800 29628.1 -18652.7 1553.07 1001.08 -261.549 1034.68 
697.5 1
10005800 30092.2 -18861.1 1480.73 937.643 -421.145 1027.88 
698 1
10005800 30631.8 -19101.2 1382.6 1090.1 -484.983 1193.12 
698.5 1
10005800 31369.6 -19275.3 1359.53 1481.53 -349.531 1522.2 
699 1
10005800 31814.7 -19412.7 1465 899.125 -277.71 941.036 
699.5 1
10005800 32483.8 -19584.3 1758.19 1306.8 -335.116 1349.09 
700 1
10005800 32931.1 -19818 1821.27 875.506 -457.314 987.748 
700.5 1
10005800 33340.5 -20034 1821.8 826.936 -436.364 935.006 
701 1
10005800 33676.3 -20170.2 1805.93 678.519 -275.152 732.186 
701.5 1
10005800 34087.5 -20450.1 1774.13 830.707 -565.387 1004.86 
702 1
10005800 34551.1 -20563.3 1780 936.566 -228.822 964.113 
702.5 1
10005800 35021.3 -20732.7 1659.87 949.899 -342.222 1009.67 
703 1
10005800 35529.2 -20954.6 1666.25 991.903 -433.382 1082.45 
703.5 1
10005800 36166.5 -21171.2 1699.13 1244.69 -422.998 1314.6 
704 1
10005800 36672.9 -21370.4 1752.2 1023.16 -402.424 1099.46 
704.5 1
10005800 37059.8 -21572.3 1776.47 779.973 -407.124 879.834 
705 1
10005800 37507 -21880.4 1759.8 899.799 -619.852 1092.64 
705.5 1
10005800 37912 -22031.3 1882.6 814.889 -303.689 869.639 
706 1
10005800 38299 -22290.6 1850.2 781.818 -523.771 941.05 
706.5 1
10005800 38795.8 -22441.3 1814.4 1003.64 -304.512 1048.82 
707 1
10005800 39180.4 -22557.7 1805.88 751.123 -227.254 784.749 
707.5 1
10005800 39663.6 -22940.2 1774.33 945.646 -748.557 1206.06 
708 1
10005800 40095.9 -23008.7 1736 873.266 -138.316 884.152 
708.5 1
10005800 40524.4 -23245.9 1772.8 865.724 -479.192 989.496 
709 1
10005800 40929.5 -23299.8 1751.67 818.316 -108.956 825.538 
709.5 1
10005800 41295.9 -23427.6 1713.6 740.337 -258.182 784.064 
710 1
10005800 41721.4 -23384.1 1724.5 830.941 85.0342 835.28 
710.5 1
10005800 42019.7 -23353.3 1745.93 583.741 60.1354 586.83 
711 1
10005800 42389.5 -23431.3 1752.8 747.071 -157.576 763.508 
711.5 1
10005800 42689.5 -23407.1 1742.33 606.195 49.0236 608.174 
712 1
10005800 43114.8 -23440.9 1711.07 855.667 -68.008 858.366 
712.5 1
10005800 43522.9 -23414 1694.2 821.06 54.0577 822.837 
713 1
10005800 43901.7 -23289.1 1696.4 760.776 250.87 801.072 
713.5 1
10005800 44318.1 -23234.5 1728.4 841.212 110.168 848.395 
714 1
10005800 44727.1 -23106.7 1765.25 798.812 249.699 836.929 
714.5 1
10005800 45088.7 -23205.7 1810.93 707.648 -193.697 733.679 
715 1
10005800 45375 -23214.7 1778.6 578.316 -18.3165 578.606 
715.5 1
10005800 45701.3 -23190.1 1773.2 659.259 49.8317 661.14 
716 1
10005800 46073.9 -23259.1 1845.87 752.727 -139.394 765.525 
716.5 1
10005800 46459.7 -23400.1 1835.4 779.259 -284.848 829.689 
717 1
10005800 46716.6 -23635.9 1781.6 516.968 -474.581 701.772 
717.5 1
10005800 47193.8 -23932.5 1722.8 960.161 -596.647 1130.44 
718 1
10005800 47488 -24056.5 1715.19 573.489 -241.78 622.373 
