# Supplementary material for: Intrinsic group behaviour: Dependence of pedestrian dyad dynamics on principal social and personal features
Source: PLoS One. 2017 Nov 2;12(11):e0187253. doi: 10.1371/journal.pone.0187253 (PMC5667819; doi:10.1371/journal.pone.0187253)
Supplement: S1 Data Set — (ZIP) [file pone.0187253.s001.zip › set/trajectories/traj_2_0505_3.dat]

2 10004700 10004404 0 0 0 0 1 1 0 30 30 30 1711.44 1731.56 1691.31
644.5 1
10004404 37417.7 -17712.3 1529 0 0 0 
645 1
10004404 37158 -17809.1 1539.07 -871.365 -324.832 929.942 
645.5 1
10004404 36564.2 -18313.6 1636.87 -1197.18 -1017.07 1570.88 
646 1
10004404 35926.1 -18579.1 1661.27 -1289.02 -536.431 1396.19 
646.5 1
10004404 35327 -18383.1 1701.07 -1210.37 396.094 1273.53 
647 1
10004404 34825.8 -18351.1 1690 -979.004 62.3861 980.99 
647.5 2
10004700 33550.4 -17761.2 1145.4 0 0 0 
10004404 34244.1 -18220.7 1659.07 -1138.19 255.17 1166.45 
648 2
10004700 33247.8 -17538.7 1467.8 -734.466 539.968 911.595 
10004404 33658.9 -18030.9 1622.93 -1182.22 383.569 1242.89 
648.5 2
10004700 32802 -17311.8 1642.2 -898.79 457.527 1008.54 
10004404 33058.7 -17774.9 1619.33 -1210.22 516.129 1315.68 
649 2
10004700 32256.8 -17065.5 1631.6 -1099.19 496.64 1206.18 
10004404 32398.2 -17635.2 1625.33 -1331.59 281.586 1361.03 
649.5 2
10004700 31711.5 -16739.1 1682.27 -1101.68 659.259 1283.87 
10004404 31781.6 -17279.1 1552.47 -1245.66 719.461 1438.5 
650 2
10004700 30913.5 -16477.2 1686.07 -1612.12 529.158 1696.74 
10004404 31117.4 -16963 1604.67 -1341.82 638.519 1486 
650.5 2
10004700 30208.6 -16043.1 1722.06 -1376.64 847.803 1616.76 
10004404 30455.2 -16545.9 1646.69 -1293.38 814.575 1528.52 
651 2
10004700 29768.3 -16167.6 1868.8 -861.628 -243.591 895.399 
10004404 30026.9 -16776.4 1679.87 -838.201 -451.003 951.832 
651.5 2
10004700 29249.2 -16137.5 1797.8 -1048.75 60.8754 1050.52 
10004404 29381.8 -16737.7 1689 -1303.16 78.1145 1305.5 
652 2
10004700 28814.7 -15866.1 1853.4 -877.845 548.283 1035 
10004404 28762.3 -16470.1 1696.27 -1251.45 540.741 1363.28 
652.5 2
10004700 28240.7 -15875.8 1825 -1159.46 -19.6633 1159.63 
10004404 28255.5 -16508.5 1748 -1023.97 -77.7104 1026.92 
653 2
10004700 27624.3 -15677.7 1716.8 -1245.39 400.269 1308.13 
10004404 27604.5 -16228.9 1692.67 -1315.15 564.983 1431.37 
653.5 2
10004700 26949 -15461.6 1680.75 -1318.88 422.078 1384.77 
10004404 26992.7 -16095.7 1635.5 -1194.88 260.116 1222.87 
654 2
10004700 26336.7 -15163.9 1666.07 -1198.3 582.575 1332.41 
10004404 26300.7 -15913.5 1709.2 -1354.12 356.597 1400.28 
654.5 2
10004700 25872.6 -14915.5 1653.6 -937.508 501.684 1063.3 
10004404 25593.1 -15637.4 1710.33 -1429.63 557.71 1534.56 
655 2
10004700 25290.7 -14710.8 1687.13 -1173.25 412.769 1243.74 
10004404 25031.6 -15332.4 1683.27 -1131.99 614.919 1288.23 
655.5 2
10004700 24617.7 -14493.1 1769.47 -1354.12 438.095 1423.23 
10004404 24471.1 -15122.5 1654.2 -1127.7 422.401 1204.21 
656 2
10004700 24128.7 -14387.1 1742 -987.879 214.007 1010.79 
10004404 24004.8 -14873.9 1647.27 -942.088 502.222 1067.59 
656.5 2
10004700 23571.7 -14093.7 1696.07 -1125.25 592.862 1271.88 
10004404 23430.6 -14613.1 1651.8 -1160 526.869 1274.04 
657 2
10004700 22823.1 -13804.1 1619.6 -1512.19 585.051 1621.42 
10004404 22698.9 -14397.9 1556.6 -1478.25 434.613 1540.81 
657.5 2
10004700 22205.5 -13535.4 1661.69 -1206.32 524.788 1315.52 
10004404 22040.3 -14106.4 1636.19 -1286.24 569.45 1406.66 
658 2
10004700 21644.2 -13227 1727.73 -1098.43 603.474 1253.29 
10004404 21509 -13792.3 1671.33 -1039.75 614.693 1207.86 
658.5 2
10004700 21071.3 -12975.5 1808.4 -1157.44 508.148 1264.07 
10004404 21007.4 -13551 1688.87 -1013.33 487.407 1124.46 
659 2
10004700 20599.3 -12691.8 1851.6 -953.535 573.064 1112.49 
10004404 20520.4 -13293.8 1657.73 -983.838 519.596 1112.62 
659.5 2
10004700 20308.7 -12387.8 1767.8 -587.071 614.141 849.601 
10004404 19989.9 -13047.3 1658 -1071.78 498.047 1181.85 
660 2
10004700 19866.3 -12034 1727.93 -893.603 714.747 1144.29 
10004404 19559.7 -12618.9 1652.53 -869.091 865.455 1226.51 
660.5 2
10004700 19379.2 -11739.5 1699.75 -951.335 575.195 1111.7 
10004404 19107.4 -12332.9 1659.19 -883.382 558.455 1045.1 
661 2
10004700 18633.3 -11402.3 1685.6 -1459.85 659.817 1602.04 
10004404 18483.1 -12045.9 1618.07 -1221.61 561.652 1344.54 
661.5 2
10004700 18011.1 -10846.2 1663.87 -1256.97 1123.5 1685.89 
10004404 17893.8 -11670.9 1586.27 -1190.57 757.71 1411.24 
662 2
10004700 17690.6 -10485.5 1637.47 -647.407 728.62 974.691 
10004404 17051.1 -11223.9 1654.47 -1702.49 903.03 1927.16 
662.5 2
10004700 17120 -10186 1688 -1152.73 605.118 1301.9 
10004404 16548.4 -10872.6 1701.87 -1015.49 709.63 1238.87 
663 2
10004700 16741.7 -9846.73 1684.13 -764.31 685.387 1026.61 
10004404 16049.9 -10463.2 1688.47 -1007.14 827.071 1303.22 
663.5 2
10004700 16330 -9491.73 1677 -831.65 717.172 1098.17 
10004404 15686.3 -10097.7 1715.33 -734.411 738.316 1041.38 
664 2
10004700 15892.2 -9037.81 1709.69 -854.98 886.564 1231.66 
10004404 15280.3 -9737.44 1733.75 -793.009 703.703 1060.22 
664.5 2
10004700 15397.1 -8705.13 1719.6 -968.917 651.036 1167.33 
10004404 14852.3 -9304.53 1741.27 -837.533 847.171 1191.28 
665 2
10004700 14995.3 -8303.27 1720.73 -811.852 811.852 1148.13 
10004404 14309.6 -8682.8 1706.27 -1096.43 1256.03 1667.26 
665.5 2
10004700 14384.3 -7687.8 1698.27 -1234.34 1243.37 1752.02 
10004404 13798.9 -8044.73 1672.13 -1031.78 1289.02 1651.11 
666 2
10004700 13887.9 -7242.6 1705.47 -1002.69 899.394 1346.96 
10004404 13378.3 -7677.53 1677.33 -849.562 741.818 1127.85 
666.5 2
10004700 13558.6 -6852.07 1735.53 -665.32 788.956 1032.04 
10004404 13028.1 -7354.67 1685.27 -707.475 652.256 962.267 
667 2
10004700 13110.1 -6513.25 1738.88 -876.05 661.751 1097.9 
10004404 12634 -7013.75 1746.5 -769.792 665.853 1017.81 
667.5 2
10004700 12652.6 -6122 1706.6 -895.23 765.656 1177.99 
10004404 12136.4 -6684.4 1686.13 -973.777 644.521 1167.75 
668 2
10004700 12106.2 -5693.67 1628.6 -1101.61 863.575 1399.75 
10004404 11629.7 -6209.67 1625.8 -1021.51 957.124 1399.84 
668.5 2
10004700 11557.6 -5231.53 1626.27 -1108.28 933.603 1449.1 
10004404 11142.1 -5634.87 1630.67 -985.051 1161.21 1522.74 
669 2
10004700 11100.8 -4845.33 1672.2 -922.828 780.202 1208.44 
10004404 10712.9 -5232.07 1604.53 -867.071 813.737 1189.11 
669.5 2
10004700 10662 -4456.47 1649.6 -886.465 785.589 1184.47 
10004404 10316.1 -4858.4 1615.6 -801.616 754.882 1101.11 
670 2
10004700 10186.7 -3907.73 1612.47 -960.135 1108.55 1466.54 
10004404 9935.93 -4520.33 1632.8 -768.081 682.963 1027.81 
670.5 2
10004700 9820.19 -3455.56 1709.25 -715.91 883.146 1136.87 
10004404 9494.31 -3977.25 1672.94 -862.541 1060.71 1367.14 
671 2
10004700 9440.2 -3018.73 1709 -743.615 854.852 1133.02 
10004404 9047.2 -3605.4 1653.2 -874.976 727.691 1138.03 
671.5 2
10004700 9013.67 -2585.07 1677.87 -861.684 876.094 1228.84 
10004404 8766 -3192.73 1663.67 -568.081 833.67 1008.82 
672 2
10004700 8562.27 -2197.2 1686.13 -911.919 783.569 1202.32 
10004404 8380.93 -2747.2 1644.4 -777.912 900.067 1189.65 
672.5 2
10004700 8109.87 -1767.07 1642.2 -913.939 868.956 1261.1 
10004404 7950.93 -2316.73 1670.87 -868.687 869.63 1229.18 
673 2
10004700 7643.67 -1297.2 1636.93 -941.818 949.226 1337.18 
10004404 7423.13 -1947.93 1680.13 -1066.26 745.051 1300.78 
673.5 2
10004700 7190.27 -945.133 1682.67 -915.96 711.246 1159.68 
10004404 6841.87 -1533.4 1657.53 -1174.28 837.441 1442.3 
674 2
10004700 6647.56 -612.812 1672.88 -1059.97 649.064 1242.91 
10004404 6249.12 -1202.31 1652 -1157.7 646.655 1326.06 
674.5 2
10004700 6164.27 -166.333 1611.07 -945.784 873.736 1287.6 
10004404 5717.4 -900.067 1662 -1040.56 591.479 1196.92 
675 2
10004700 5681.33 168.333 1589.87 -975.623 676.094 1186.99 
10004404 5290.07 -548.133 1670.73 -863.3 710.976 1118.38 
675.5 2
10004700 5149.27 468.733 1593.4 -1074.88 606.869 1234.37 
10004404 4793.4 -151.133 1687.47 -1003.37 802.02 1284.52 
676 2
10004700 4679.93 767.533 1502 -948.148 603.636 1123.99 
10004404 4337.87 109.533 1703.8 -920.269 526.599 1060.28 
676.5 2
10004700 4084.73 1031.8 1496 -1202.42 533.872 1315.62 
10004404 3810.73 446.133 1710.6 -1064.92 680 1263.51 
677 2
10004700 3566.25 1342.56 1483.94 -1012.66 606.958 1180.63 
10004404 3163.31 737.25 1684.75 -1264.49 568.587 1386.45 
677.5 2
10004700 3013.53 1645.47 1572.87 -1081.64 592.767 1233.41 
10004404 2672.67 907.067 1591.8 -960.168 332.322 1016.05 
678 2
10004700 2437.93 1879.4 1574.4 -1162.83 472.593 1255.19 
10004404 2252.47 1099.4 1608.53 -848.889 388.552 933.587 
678.5 2
10004700 1836.73 2015.67 1617.4 -1214.55 275.286 1245.35 
10004404 1630.27 1435.27 1498.93 -1256.97 678.519 1428.41 
679 2
10004700 1319.73 2193.07 1664.6 -1044.44 358.384 1104.22 
10004404 1047.53 1653.93 1551.67 -1177.24 441.751 1257.39 
679.5 2
10004700 841.333 2441.4 1678.4 -966.465 501.684 1088.92 
10004404 472.267 1795.53 1598.07 -1162.15 286.061 1196.84 
680 2
10004700 214.733 2503 1708.27 -1260.76 123.944 1266.84 
10004404 -4.46667 1949.93 1652.27 -959.222 310.664 1008.28 
680.5 2
10004700 -437.267 2628.93 1706.93 -1314.52 253.898 1338.81 
10004404 -628.533 2069.47 1677.47 -1258.2 240.995 1281.07 
681 2
10004700 -1024.31 2709.25 1752.62 -1146.57 156.868 1157.26 
10004404 -1198.75 2177.19 1679.69 -1113.7 210.392 1133.4 
681.5 2
10004700 -1556.4 2871.47 1766.4 -1041.27 317.449 1088.58 
10004404 -1847.87 2370.87 1697.53 -1270.29 379.02 1325.63 
682 2
10004700 -2075.93 3170.47 1785.8 -1049.56 604.04 1210.97 
10004404 -2455.2 2618.67 1685.8 -1226.94 500.606 1325.13 
682.5 2
10004700 -2659.93 3304 1763 -1177.42 269.22 1207.81 
10004404 -2882.87 2705.33 1693.8 -862.231 174.731 879.758 
683 2
10004700 -3508.13 3427.67 1773.6 -1703.21 248.327 1721.22 
10004404 -3628.13 2819.8 1799.73 -1496.52 229.853 1514.07 
683.5 2
10004700 -3958 3465.6 1739.8 -908.822 76.633 912.047 
10004404 -4204.6 2972.53 1740.13 -1164.58 308.552 1204.76 
684 2
10004700 -4412.8 3769.4 1547.6 -918.788 613.737 1104.92 
10004404 -4795.47 3169.6 1658.93 -1193.67 398.114 1258.31 
684.5 2
10004700 -5059.25 4023.31 1370.5 -1260.14 494.956 1353.86 
10004404 -5422.31 3318.31 1235.44 -1221.92 289.888 1255.84 
685 2
10004700 -5628.2 4243.8 1283.53 -1113.41 431.482 1194.09 
10004404 -5896.13 3515.4 1368.8 -927.242 385.69 1004.26 
685.5 2
10004700 -6136.13 4482.6 1422.33 -1026.13 482.424 1133.87 
10004404 -6473.93 3698.47 1446.4 -1167.27 369.832 1224.46 
686 2
10004700 -6659 4641.27 1423.07 -1056.3 320.539 1103.86 
10004404 -7105.2 3723 1489.67 -1275.29 49.5623 1276.25 
686.5 2
10004700 -7198.13 4972.8 1525.8 -1089.16 669.764 1278.61 
10004404 -7682.33 3856.6 1379.53 -1165.93 269.899 1196.76 
687 2
10004700 -7734.93 5447.73 1426.6 -1084.44 959.461 1447.96 
10004404 -8416.27 4043.33 1262.73 -1482.69 377.239 1529.93 
687.5 2
10004700 -8295.87 5769.4 1378.93 -1133.2 649.832 1306.3 
10004404 -9133.13 4257.27 1438.27 -1448.22 432.189 1511.33 
688 2
10004700 -8654.94 6189.75 1517.25 -699.943 819.396 1077.65 
10004404 -9600.69 4387 1516.75 -911.412 252.891 945.846 
688.5 2
10004700 -9064.07 6434.87 1503.8 -800.644 479.68 933.34 
10004404 -9871 4468.93 1536.33 -528.987 160.339 552.753 
689 2
10004700 -9645.73 6633.8 1513.13 -1175.08 401.886 1241.91 
10004404 -9877.13 4514.4 1570.13 -12.3906 91.8519 92.6838 
689.5 2
10004700 -10238.5 6697.33 1538.8 -1190.36 127.577 1197.18 
10004404 -10121.3 4597.67 1576.27 -490.228 167.202 517.957 
690 2
10004700 -11080.1 6606.2 1515.8 -1700.07 -184.108 1710.01 
10004404 -10269.7 4811.4 1537.6 -299.798 431.785 525.658 
690.5 2
10004700 -11437.3 6869.87 1561.73 -721.751 532.66 897.023 
10004404 -10322.3 5231.93 1430.4 -106.263 849.562 856.182 
691 2
10004700 -12057.2 7101.33 1490 -1249.73 466.667 1334.02 
10004404 -10307.1 5124.27 1333.47 30.5108 -217.07 219.204 
691.5 2
10004700 -12751.9 7401.19 1478.38 -1356.91 585.653 1477.9 
10004404 -10226.2 4872.75 1257 157.975 -491.243 516.02 
692 2
10004700 -13234 7630.13 1497.13 -943.371 448.035 1044.36 
10004404 -10062.3 5021.73 1330.47 320.907 291.553 433.571 
692.5 2
10004700 -13740.1 7895.4 1524.4 -1018.24 533.736 1149.65 
10004404 -10036.2 5197.8 1314.4 52.448 354.259 358.12 
693 2
10004700 -14330.2 8317.27 1465.73 -1192.19 852.256 1465.49 
10004404 -10097.1 5416.33 1344.27 -122.963 441.481 458.286 
693.5 2
10004700 -14821.5 8689.8 1464.67 -988.464 749.564 1240.53 
10004404 -10175.9 5451.47 1337.8 -158.551 70.6908 173.596 
694 2
10004700 -15365.1 9087.87 1496.73 -1087.2 796.133 1347.53 
10004404 -10092.4 5366.2 1306.6 166.933 -170.533 238.639 
694.5 2
10004700 -15850.1 9447.53 1467.13 -979.798 726.599 1219.82 
10004404 -9637.4 5109.53 1352.53 919.192 -518.519 1055.36 
695 2
10004700 -16266.7 9898.07 1392.93 -840.054 908.333 1237.24 
10004404 -9386.47 5010.47 1364.07 505.914 -199.731 543.913 
695.5 2
10004700 -16718.2 10323.2 1345.47 -912.054 858.855 1252.79 
10004404 -9294.07 4889.87 1216.4 186.667 -243.636 306.925 
696 2
10004700 -17257.5 10670.1 1410.56 -1051.27 676.267 1250 
10004404 -9301.38 4898.75 1140.31 -14.2463 17.3164 22.4235 
696.5 2
10004700 -17768.8 11144.5 1390.07 -1000.59 928.392 1364.95 
10004404 -9334 4875.67 1132.07 -63.8454 -45.1729 78.2101 
697 2
10004700 -18291.2 11555.4 1262.87 -1055.35 830.034 1342.66 
10004404 -9237.4 5036.93 1239.53 195.152 325.791 379.768 
697.5 2
10004700 -18772.2 12008.3 1387.87 -971.717 915.017 1334.72 
10004404 -9194.2 5056.87 1347.2 87.2727 40.2694 96.1153 
698 2
10004700 -19236.8 12411.9 1387.6 -938.586 815.219 1243.19 
10004404 -9165.33 5118 1264.67 58.3165 123.502 136.578 
698.5 2
10004700 -19835.7 12959.6 1543.53 -1202.68 1099.87 1629.77 
10004404 -8988.73 4995.8 1271.47 354.618 -245.382 431.238 
699 2
10004700 -20230.8 13297.1 1373.27 -798.114 681.751 1049.65 
10004404 -8874.53 4958.33 1387.67 230.707 -75.6902 242.806 
699.5 2
10004700 -20563.1 13688.6 1371.88 -648.95 764.64 1002.9 
10004404 -8750.06 4907.12 1350.12 243.107 -100.016 262.877 
700 2
10004700 -20917.5 14207.5 1531.8 -693.55 1015.47 1229.71 
10004404 -8620.4 4775.87 1301.33 253.743 -256.866 361.061 
700.5 1
10004404 -8408.4 4625.53 1414.6 428.283 -303.704 525.035 
701 1
10004404 -8290.27 4448.6 1227.67 238.653 -357.441 429.79 
701.5 1
10004404 -8111.67 4217.73 1266.4 360.808 -466.397 589.668 
702 1
10004404 -7857.27 3959.33 1440.07 513.939 -522.02 732.556 
702.5 1
10004404 -7662.6 3848.87 1324.73 393.266 -223.165 452.173 
703 1
10004404 -7128.38 3388.06 1418.5 1043.41 -900.008 1377.94 
703.5 1
10004404 -6937 3053.93 1458.87 373.779 -652.596 752.059 
704 1
10004404 -6824.6 2676.93 1388.33 227.071 -761.616 794.745 
704.5 1
10004404 -6557.6 2364.4 1400.93 538.306 -630.108 828.74 
705 1
10004404 -6210.73 2210.6 1566.8 697.921 -309.457 763.451 
705.5 1
10004404 -5939.13 2095.27 1513.93 546.479 -232.059 593.709 
706 1
10004404 -5795.93 2123.27 1218.73 289.293 56.5657 294.771 
706.5 1
10004404 -5654.27 2137.47 1086.6 286.195 28.6869 287.629 
707 1
10004404 -5119.69 2329.69 1466.44 1044.1 375.431 1109.55 
707.5 1
10004404 -4651.8 2529.8 1569.87 915.631 391.61 995.861 
708 1
10004404 -4375.53 2650.2 1587 558.114 243.232 608.813 
708.5 1
10004404 -4010.07 2667.6 1636.4 738.316 35.1515 739.153 
709 1
10004404 -3650.87 2739.87 1684.93 725.657 145.993 740.197 
709.5 1
10004404 -3258.47 2786.47 1693.53 792.727 94.1414 798.298 
710 1
10004404 -2987.38 2748.44 1600.75 529.476 -74.2757 534.66 
710.5 1
10004404 -2658.93 2814 1611.87 642.743 128.302 655.424 
711 1
10004404 -2305.93 2864.67 1661.07 713.131 102.357 720.44 
711.5 1
10004404 -2066.4 2807 1629.33 483.906 -116.498 497.731 
712 1
10004404 -1857.33 2554.33 1585.67 420.657 -508.384 659.853 
712.5 1
10004404 -1541.2 2616.53 1611.93 636.083 125.151 648.278 
713 1
10004404 -1169.27 2567.6 1596.67 746.854 -98.2597 753.29 
713.5 1
10004404 -684.933 2502 1555.13 978.451 -132.525 987.385 
714 1
10004404 -293.5 2668.56 1720.94 764.518 325.317 830.855 
714.5 1
10004404 -58.8 3098.4 1735.8 459.295 841.169 958.394 
715 1
10004404 126.6 3099.6 1662.07 374.545 2.42424 374.553 
715.5 1
10004404 361.267 2907.47 1612.53 474.074 -388.148 612.703 
716 1
10004404 503.133 2826.2 1661.13 286.599 -164.175 330.292 
716.5 1
10004404 497.133 2737.4 1723.8 -12.1212 -179.394 179.803 
717 1
10004404 380.267 2667.93 1682.27 -235.144 -139.772 273.549 
717.5 1
10004404 266.6 2549.93 1645.8 -228.706 -237.425 329.661 
718 1
10004404 487.375 2471.06 1591.56 430.361 -153.744 456.998 
718.5 1
10004404 1024.93 2560.87 1611.53 1049.92 175.399 1064.47 
719 1
10004404 1510.87 2941.67 1608.6 979.704 767.742 1244.69 
719.5 1
10004404 1772.87 3095.4 1726.73 529.293 310.572 613.683 
720 1
10004404 2028.2 3130.73 1632.13 515.825 71.3805 520.74 
720.5 1
10004404 2265.6 3213.53 1641.6 479.596 167.273 507.93 
721 1
10004404 2231 3078.33 1601.6 -69.899 -273.131 281.934 
721.5 1
10004404 2260.88 2842.88 1520.12 58.3496 -459.88 463.566 
722 1
10004404 2244.07 2642.6 1534.8 -32.893 -391.928 393.305 
722.5 1
10004404 2169.2 2470.4 1445.73 -151.246 -347.879 379.335 
723 1
10004404 1987.07 2267.93 1509.8 -367.946 -409.024 550.168 
723.5 1
10004404 1937.2 2173.53 1498.47 -100.538 -190.323 215.245 
724 1
10004404 1879.47 2133.53 1553.27 -116.633 -80.8081 141.892 
724.5 1
10004404 1830.67 2075.13 1606.87 -98.5859 -117.98 153.748 
725 1
10004404 1837.94 1982.12 1519.88 14.2008 -181.657 182.211 
725.5 1
10004404 1766.53 1876.67 1492.33 -139.734 -206.376 249.233 
726 1
10004404 1711.73 1740.67 1502.6 -110.707 -274.747 296.213 
726.5 1
10004404 1580.07 1646.07 1415.07 -265.993 -191.111 327.53 
727 1
10004404 1438.2 1594.93 1431.93 -286.599 -103.3 304.647 
727.5 1
10004404 1422.4 1642.47 1379.4 -31.9192 96.0269 101.193 
728 1
10004404 1339.19 1850.38 1468.12 -162.524 406.071 437.387 
728.5 1
10004404 1333.93 1833.13 1539.73 -10.242 -33.6095 35.1354 
729 1
10004404 1138.13 1646.27 1532.4 -393.964 -375.989 544.587 
729.5 1
10004404 802.333 1742.13 1571.47 -678.384 193.67 705.488 
730 1
10004404 425.533 1916.73 1551.67 -761.212 352.727 838.964 
730.5 1
10004404 -69.6 1937.87 1558.93 -1000.27 42.6936 1001.18 
731 1
10004404 -525.8 1874.4 1648.73 -921.616 -128.215 930.492 
731.5 1
10004404 -1025.47 1751.2 1562.53 -1009.43 -248.889 1039.66 
732 1
10004404 -1653.06 1884.12 1564.25 -1225.77 259.619 1252.97 
732.5 1
10004404 -2175.27 1772.6 1632.07 -1019.93 -217.822 1042.93 
733 1
10004404 -2609 1825.73 1601.13 -869.205 106.48 875.703 
733.5 1
10004404 -2907.33 1848.27 1589.27 -602.694 45.5219 604.41 
734 1
10004404 -3231.4 1778.73 1620.93 -654.68 -140.471 669.581 
734.5 1
10004404 -3565 1824.13 1711.13 -673.939 91.7172 680.152 
735 1
10004404 -3684.53 2136.87 1766 -241.481 631.785 676.362 
735.5 1
10004404 -3794.94 2155.62 1790.88 -215.633 36.6374 218.723 
736 1
10004404 -3874.27 1906.13 1769.6 -155.243 -488.242 512.329 
736.5 1
10004404 -3945.33 1747.93 1757.27 -143.569 -319.596 350.362 
737 1
10004404 -3965.53 1590.13 1742.27 -40.8081 -318.788 321.389 
737.5 1
10004404 -3891.93 1336.2 1716.2 148.687 -512.997 534.11 
738 1
10004404 -3651.47 1387 1629.53 485.791 102.626 496.513 
738.5 1
10004404 -3478.67 1378.6 1576.27 349.091 -16.9697 349.503 
739 1
10004404 -3118.19 1150.88 1577.31 704.061 -444.775 832.783 
739.5 1
10004404 -2857.4 1259.4 1608.47 510.347 212.378 552.774 
740 1
10004404 -2556.2 1426.67 1633.4 608.485 337.912 696.016 
740.5 1
10004404 -2345.6 1548.6 1570.27 425.455 246.33 491.62 
741 1
10004404 -2119.13 1663.2 1501.8 457.508 231.515 512.751 
741.5 1
10004404 -1949.4 1718.47 1485.87 342.896 111.65 360.615 
742 1
10004404 -1502.4 1804.87 1526.33 903.03 174.545 919.744 
742.5 1
10004404 -1314.56 1995.38 1576.06 366.87 372.087 522.534 
743 1
10004404 -1275.47 2384.2 1576.2 76.5085 760.91 764.747 
743.5 1
10004404 -1117.87 2339.67 1557.2 318.384 -89.9663 330.851 
744 1
10004404 -852.067 2353.27 1574.07 536.97 27.4747 537.672 
744.5 1
10004404 -654.267 2513 1587.93 399.596 322.694 513.623 
745 1
10004404 -432.6 2680.33 1614.6 447.811 338.047 561.08 
745.5 1
10004404 -152.25 2642.81 1668.06 547.559 -73.2829 552.441 
746 1
10004404 -8.4 2721.6 1721.67 281.507 154.183 320.965 
746.5 1
10004404 37.3333 2948.27 1734.53 92.3906 457.912 467.14 
747 1
10004404 234.933 3144.73 1648.8 399.192 396.902 562.926 
747.5 1
10004404 430.867 3310.27 1602.93 395.825 334.411 518.178 
748 1
10004404 448.533 3367.67 1591 35.6902 115.96 121.328 
748.5 1
10004404 270.467 3354.47 1583 -359.731 -26.6667 360.718 
749 1
10004404 -73.9375 3101.12 1583 -672.664 -494.808 835.052 
749.5 1
10004404 -615.133 2959.67 1583 -1057.02 -276.286 1092.53 
750 1
10004404 -1046.13 2877.6 1583.27 -870.707 -165.791 886.351 
750.5 1
10004404 -1240 3299.13 1590.53 -391.65 851.582 937.327 
751 1
10004404 -1576.27 3297 1578.87 -679.327 -4.30976 679.34 
751.5 1
10004404 -1844.8 3401.73 1622.93 -542.492 211.582 582.292 
752 1
10004404 -2072.8 3517.8 1661.27 -460.606 234.478 516.854 
752.5 1
10004404 -2276.56 3248.56 1649.38 -397.974 -525.854 659.474 
753 1
10004404 -2365 3019.53 1611.67 -173.068 -448.198 480.452 
753.5 1
10004404 -2311.13 2922.13 1617.8 108.822 -196.768 224.855 
754 1
10004404 -1931.93 2796.07 1668.27 766.061 -254.68 807.286 
754.5 1
10004404 -1692.33 2554.2 1672.87 484.04 -488.62 687.782 
755 1
10004404 -1465.13 2326.73 1606.4 458.99 -459.529 649.491 
755.5 1
10004404 -1073.75 2169.31 1666.38 762.93 -306.863 822.331 
756 1
10004404 -748 1997.6 1571.47 637.476 -336.032 720.62 
756.5 1
10004404 -452.6 1816 1560.13 596.768 -366.869 700.517 
757 1
10004404 -26.8 1726.4 1495.73 860.202 -181.01 879.04 
757.5 1
10004404 361.933 1604.53 1510.07 785.32 -246.195 823.006 
758 1
10004404 772.267 1643.73 1479 827.285 79.0323 831.051 
758.5 1
10004404 1177.33 1453.8 1432.27 818.316 -383.704 903.809 
759 1
10004404 1619 1380.12 1380.69 862.63 -143.896 874.55 
759.5 1
10004404 2111.6 1287.8 1296.6 963.992 -180.675 980.777 
760 1
10004404 2719.87 1051.87 1450.4 1223.88 -474.715 1312.72 
760.5 1
10004404 3373.73 739.667 1617.93 1320.94 -630.707 1463.79 
761 1
10004404 3726.6 495.6 1589.2 712.862 -493.064 866.767 
761.5 1
10004404 4063.2 247.133 1562 680 -501.953 845.196 
762 1
10004404 4484.47 -142.2 1618.73 851.044 -786.532 1158.84 
762.5 1
10004404 4883.31 -444.5 1595.25 778.996 -590.43 977.467 
763 1
10004404 5371.6 -824.533 1559.07 953.687 -742.253 1208.49 
763.5 1
10004404 5860.67 -1259.67 1561.07 988.013 -879.057 1322.46 
764 1
10004404 6370.73 -1800.27 1518.27 1030.44 -1092.12 1501.51 
764.5 1
10004404 6919.27 -2290.6 1371.67 1108.15 -990.572 1486.35 
765 1
10004404 7332.47 -2755.47 1345.33 833.065 -937.231 1253.95 
765.5 1
10004404 7653.27 -3223 1376.07 648.081 -944.512 1145.47 
766 1
10004404 7935.44 -3769.06 1362.75 551.115 -1066.53 1200.5 
766.5 1
10004404 8366.2 -4220.33 1395.87 842.979 -883.113 1220.86 
767 1
10004404 8751.93 -4605.87 1444.93 777.688 -777.285 1099.53 
767.5 1
10004404 9126.27 -5088.8 1450.73 756.229 -975.623 1234.39 
768 1
10004404 9462.13 -5523.8 1473.6 678.519 -878.788 1110.25 
768.5 1
10004404 9875.67 -5930.07 1456.93 835.421 -820.741 1171.13 
769 1
10004404 10338.2 -6193.8 1448.33 934.411 -532.795 1075.64 
769.5 1
10004404 10731.7 -6607.31 1464.5 768.53 -807.642 1114.86 
770 1
10004404 11372.3 -6967.07 1536.33 1253.71 -704.02 1437.86 
770.5 1
10004404 11943.3 -7271 1565.93 1153.4 -614.007 1306.65 
771 1
10004404 12504.1 -7472.27 1592.93 1133.06 -406.599 1203.81 
771.5 1
10004404 13042.7 -7787.27 1639 1087.95 -636.364 1260.39 
772 1
10004404 13422.5 -8138.8 1589.27 767.273 -710.168 1045.49 
772.5 1
10004404 13702.9 -8570.93 1584 566.599 -872.997 1040.75 
773 1
10004404 14138.2 -8928.69 1617.56 850.228 -698.739 1100.51 
773.5 1
10004404 14502 -9540.07 1710.13 711.84 -1196.44 1392.18 
774 1
10004404 14863.4 -10042.5 1646.13 730.101 -1015.08 1250.38 
774.5 1
10004404 15202.6 -10488.4 1581.73 685.253 -900.741 1131.77 
775 1
10004404 15555.7 -10802.5 1607 713.266 -634.478 954.626 
775.5 1
10004404 16063.3 -11124.1 1606.2 1025.59 -649.697 1214.06 
776 1
10004404 16556.4 -11524.8 1609.94 962.972 -782.707 1240.95 
776.5 1
10004404 17004.4 -11791.2 1626.93 876.761 -521.306 1020.03 
777 1
10004404 17577.1 -12053.9 1514.27 1157.04 -530.64 1272.92 
777.5 1
10004404 18197.7 -12290.2 1485.07 1253.6 -477.441 1341.44 
778 1
10004404 18748.2 -12472.4 1626.73 1109.95 -367.339 1169.15 
778.5 1
10004404 19052.5 -12564.9 1642.6 614.68 -186.801 642.438 
779 1
10004404 19297.5 -12614.4 1622.2 495.084 -100.067 505.096 
779.5 1
10004404 19582 -12716.1 1618.31 555.599 -198.56 590.014 
780 1
10004404 19931.7 -12858.5 1663.67 681.611 -277.591 735.969 
780.5 1
10004404 20203.3 -12858.6 1672.4 548.687 -0.26936 548.687 
781 1
10004404 20478.1 -12993.1 1706.13 554.167 -271.237 616.985 
781.5 1
10004404 20689.2 -13006.3 1646 425.538 -26.6129 426.369 
