# Supplementary material for: Intrinsic group behaviour: Dependence of pedestrian dyad dynamics on principal social and personal features
Source: PLoS One. 2017 Nov 2;12(11):e0187253. doi: 10.1371/journal.pone.0187253 (PMC5667819; doi:10.1371/journal.pone.0187253)
Supplement: S1 Data Set — (ZIP) [file pone.0187253.s001.zip › set/trajectories/traj_2_0505_2.dat]

2 10003101 10003001 1 0 0 0 1 1 0 20 20 20 1738.1 1766.64 1709.55
630.5 1
10003001 46273.6 -20278.8 1765 0 0 0 
631 1
10003001 46018.7 -20934.1 1742.4 -772.525 -1985.86 2130.83 
631.5 2
10003101 44665.6 -19860.6 1675.11 0 0 0 
10003001 44978.5 -21196.9 1667.47 -2092.96 -528.638 2158.69 
632 2
10003101 44227.9 -20092.8 1639.4 -1102.49 -584.999 1248.08 
10003001 44180.7 -20702.1 1690 -1605.23 995.573 1888.9 
632.5 2
10003101 43663.5 -20200.5 1667.2 -1137.77 -217.204 1158.32 
10003001 43618.1 -20890.9 1746.67 -1134.14 -380.78 1196.36 
633 2
10003101 43151.3 -20379.6 1686.47 -1034.75 -361.751 1096.16 
10003001 43082.7 -20996.6 1849.73 -1081.62 -213.468 1102.48 
633.5 2
10003101 42550 -20612.7 1685.62 -1174.48 -455.249 1259.62 
10003001 42506.4 -21040.8 1871.81 -1125.58 -86.2305 1128.88 
634 2
10003101 41853.4 -20564.7 1710.13 -1363.21 93.9742 1366.44 
10003001 41891 -21056.4 1804 -1204.38 -30.6262 1204.77 
634.5 2
10003101 41286.6 -20399.9 1753.53 -1145.05 332.795 1192.43 
10003001 41097.5 -21120.5 1816.8 -1602.96 -129.428 1608.18 
635 2
10003101 40799.8 -20294 1761.6 -983.434 214.007 1006.45 
10003001 40590.9 -20973.1 1779.87 -1023.57 297.643 1065.97 
635.5 2
10003101 40170.7 -20375.1 1762.67 -1270.84 -163.906 1281.37 
10003001 39927.3 -20780.8 1761.13 -1340.47 388.552 1395.65 
636 2
10003101 39167.1 -19877.9 1761.07 -2027.61 1004.44 2262.77 
10003001 39107.3 -20510.2 1838.67 -1656.57 546.667 1744.44 
636.5 2
10003101 38625.2 -19689.7 1753.5 -1058.36 367.668 1120.4 
10003001 38482.2 -20376.6 1860.25 -1220.87 260.889 1248.43 
637 2
10003101 37974.1 -19616.4 1788.33 -1274.21 143.42 1282.26 
10003001 37831.5 -20228.1 1831 -1273.42 290.721 1306.18 
637.5 2
10003101 37292 -19448 1705 -1377.91 340.202 1419.29 
10003001 37241.9 -20057 1806.53 -1191.11 345.589 1240.23 
638 2
10003101 36550.5 -19348.9 1610.33 -1497.91 200.135 1511.22 
10003001 36681.7 -19876.7 1814.93 -1131.72 364.175 1188.87 
638.5 2
10003101 35956.1 -19129 1642.07 -1200.81 444.31 1280.37 
10003001 35815.8 -19658.7 1763.13 -1749.36 440.539 1803.98 
639 2
10003101 35393.7 -18912.8 1719.53 -1136.16 436.768 1217.22 
10003001 35070.9 -19443.9 1753.87 -1504.78 433.939 1566.1 
639.5 2
10003101 34714.5 -18739.7 1690.27 -1372.26 349.764 1416.13 
10003001 34472.8 -19328.6 1764.33 -1208.35 232.862 1230.58 
640 2
10003101 34067 -18613.1 1673.69 -1264.58 247.152 1288.51 
10003001 33886 -19180.5 1722.75 -1146.09 289.258 1182.03 
640.5 2
10003101 33427.3 -18487.5 1672.93 -1251.92 245.907 1275.85 
10003001 33149.6 -19023.5 1725.07 -1441.1 307.175 1473.47 
641 2
10003101 32765.4 -18295 1644.93 -1337.1 388.822 1392.49 
10003001 32442 -18806.6 1709.13 -1429.49 438.249 1495.16 
641.5 2
10003101 31935.1 -17980.4 1467.4 -1677.31 635.556 1793.68 
10003001 31717.5 -18531.2 1546.13 -1463.57 556.364 1565.75 
642 2
10003101 31297.5 -17796.3 1377.47 -1288.08 371.987 1340.72 
10003001 30985.4 -18328.3 1410.27 -1479.06 409.832 1534.79 
642.5 2
10003101 30492.9 -17549.4 1504.13 -1622.31 497.715 1696.94 
10003001 30231.7 -18058.7 1523.87 -1519.62 543.548 1613.91 
643 2
10003101 29746.1 -17228.2 1609.53 -1508.69 648.889 1642.31 
10003001 29544.3 -17776.6 1635.73 -1388.69 569.966 1501.1 
643.5 2
10003101 29193.8 -17004.9 1672.44 -1078.74 436.182 1163.59 
10003001 28894.9 -17579.2 1717.38 -1268.22 385.449 1325.5 
644 2
10003101 28565.5 -16781.7 1740.93 -1229.39 436.807 1304.68 
10003001 28211.5 -17366.1 1722.6 -1337.39 417.189 1400.95 
644.5 2
10003101 27992.1 -16629.7 1765.27 -1158.52 306.936 1198.49 
10003001 27655.7 -17182.7 1756 -1122.83 370.37 1182.34 
645 2
10003101 27333.6 -16526.6 1667.8 -1327.55 207.93 1343.74 
10003001 26965.3 -17016 1729.33 -1391.94 336.156 1431.95 
645.5 2
10003101 26711 -16441.1 1614.33 -1255.24 172.446 1267.03 
10003001 26339 -16849.1 1691.2 -1262.77 336.559 1306.85 
646 2
10003101 26085.4 -16263.8 1736.73 -1263.84 358.114 1313.6 
10003001 25643.5 -16594.7 1650.2 -1405.12 513.939 1496.16 
646.5 2
10003101 25589 -16205.9 1787.53 -1002.83 116.902 1009.62 
10003001 25085.5 -16301.3 1676.87 -1127.14 592.593 1273.42 
647 2
10003101 24860.3 -15735.4 1723.19 -1423.22 918.937 1694.11 
10003001 24442.2 -16074.2 1731.88 -1256.41 443.644 1332.44 
647.5 2
10003101 24236.7 -15366.3 1671.2 -1220.44 722.448 1418.24 
10003001 23937.4 -15785.8 1688.87 -987.965 564.359 1137.79 
648 2
10003101 23787.2 -15115 1606.93 -908.013 507.609 1040.27 
10003001 23307.1 -15454.1 1669.2 -1273.27 670.034 1438.8 
648.5 2
10003101 23157.1 -14803.1 1569.6 -1270.43 628.898 1417.57 
10003001 22716.9 -15238.5 1675.73 -1190.05 434.812 1267 
649 2
10003101 22455.8 -14522.3 1553.67 -1413.84 566.129 1522.98 
10003001 22150.1 -15135.7 1605.13 -1142.74 207.258 1161.38 
649.5 2
10003101 21681.1 -14229.1 1617.73 -1565.12 592.323 1673.45 
10003001 21443.6 -14771.7 1611.93 -1427.21 735.354 1605.51 
650 2
10003101 21005.6 -13916 1689.93 -1364.58 632.458 1504.02 
10003001 20905 -14502.8 1660.53 -1088.08 543.165 1216.12 
650.5 2
10003101 20284 -13619.2 1732.31 -1409.38 579.59 1523.9 
10003001 20330.6 -14251.3 1705 -1121.95 491.187 1224.76 
651 2
10003101 19962.6 -13080.3 1721.33 -628.963 1054.63 1227.94 
10003001 19838.1 -13890.5 1732.2 -963.788 706.156 1194.8 
651.5 2
10003101 19777.1 -12722.4 1721.6 -374.68 723.098 814.405 
10003001 19379 -13505.9 1736.27 -927.407 776.97 1209.86 
652 2
10003101 19363.1 -12655.1 1705.67 -836.364 136.027 847.353 
10003001 19013.3 -13176.6 1726.33 -738.721 665.185 994.072 
652.5 2
10003101 18902.9 -12343.8 1656.47 -929.832 628.822 1122.5 
10003001 18556.7 -12754.4 1778.53 -922.559 852.929 1256.42 
653 2
10003101 18558.5 -11967.7 1649.53 -695.623 759.865 1030.19 
10003001 18119.1 -12318.1 1686.87 -884.04 881.481 1248.41 
653.5 2
10003101 17791.6 -11415.1 1635.44 -1497.87 1079.18 1846.14 
10003001 17423.5 -11893.3 1697.81 -1358.53 829.598 1591.8 
654 2
10003101 17308.3 -11052.1 1711.87 -945.776 710.356 1182.83 
10003001 16649.6 -11354 1733.53 -1514.48 1055.41 1845.95 
654.5 2
10003101 16757.5 -10605.1 1684.93 -1112.73 903.03 1433.05 
10003001 16250.1 -10913.1 1754.53 -807.003 890.64 1201.87 
655 2
10003101 16345.7 -10156.9 1698.53 -830.376 903.763 1227.32 
10003001 15913.9 -10478 1774.93 -677.957 877.285 1108.72 
655.5 2
10003101 15977.1 -9695 1687.2 -741.65 929.309 1188.97 
10003001 15507.1 -10073.9 1816.4 -818.377 813.146 1153.67 
656 2
10003101 15506.2 -9242.13 1670.67 -951.246 914.882 1319.8 
10003001 15057.2 -9627.73 1804.27 -908.956 901.279 1280.04 
656.5 2
10003101 15086.9 -8735.4 1690.47 -847.138 1023.7 1328.76 
10003001 14595.9 -9050.2 1804.53 -931.987 1166.73 1493.27 
657 2
10003101 14583.5 -8120.6 1625.27 -1016.84 1242.02 1605.17 
10003001 14074.6 -8362.93 1716.47 -1053.06 1388.42 1742.6 
657.5 2
10003101 13999.2 -7349.19 1625.06 -1141.18 1506.67 1890.06 
10003001 13586.2 -7864.25 1708.62 -953.809 973.991 1363.23 
658 2
10003101 13623.1 -7010.6 1688.53 -736.171 662.598 990.446 
10003001 13141.7 -7458.87 1732.4 -869.896 793.314 1177.31 
658.5 2
10003101 13227.9 -6658.27 1675.13 -798.384 711.785 1069.6 
10003001 12737.1 -7122.2 1750.07 -817.508 680.135 1063.44 
659 2
10003101 12730.1 -6366.27 1695.47 -1005.52 589.899 1165.79 
10003001 12295.1 -6764.2 1769 -892.795 723.232 1148.98 
659.5 2
10003101 11885.5 -5949.33 1675.8 -1706.26 842.29 1902.84 
10003001 11618.6 -6374.73 1749.93 -1366.73 786.801 1577.03 
660 2
10003101 11224.9 -5490 1664.47 -1334.68 927.946 1625.56 
10003001 11096.5 -5950.73 1711.2 -1054.68 856.566 1358.7 
660.5 2
10003101 10763.6 -5029.12 1663.75 -900.985 900.146 1273.59 
10003001 10663.6 -5499.88 1639.12 -845.524 880.583 1220.79 
661 2
10003101 10593.5 -4447.8 1608.67 -332.738 1137.62 1185.28 
10003001 10267.3 -4935.27 1650.87 -775.652 1104.91 1349.99 
661.5 2
10003101 10294.7 -3989.87 1603.27 -603.636 925.118 1104.64 
10003001 9899.07 -4390.33 1671.33 -743.838 1100.88 1328.62 
662 2
10003101 9891.33 -3381.93 1633.07 -814.949 1228.15 1473.94 
10003001 9498.67 -3962.67 1724.47 -808.889 863.973 1183.53 
662.5 2
10003101 9491.2 -2932.33 1685.73 -808.35 908.283 1215.9 
10003001 9060.6 -3435.13 1707.33 -884.983 1065.72 1385.27 
663 2
10003101 9075.27 -2465.4 1713.27 -840.269 943.3 1263.28 
10003001 8579.93 -2945.93 1703.13 -971.044 988.283 1385.51 
663.5 2
10003101 8653.13 -2076.27 1678.47 -852.795 786.128 1159.85 
10003001 8179.53 -2504.07 1703.73 -808.889 892.66 1204.63 
664 2
10003101 8164.56 -1613.25 1664.44 -954.24 904.329 1314.68 
10003001 7685.06 -1986.38 1699.38 -965.763 1011.12 1398.23 
664.5 2
10003101 7638.4 -1112.87 1639.93 -1029.67 979.224 1420.95 
10003001 7152.93 -1602.53 1712.87 -1041.35 751.158 1284 
665 2
10003101 7191.27 -597.333 1628.73 -903.3 1041.48 1378.63 
10003001 6604.4 -1137.4 1722.8 -1108.15 939.663 1452.91 
665.5 2
10003101 6719.67 -192.467 1609.73 -952.727 817.912 1255.66 
10003001 6108.6 -661.933 1714.47 -1001.62 960.539 1387.76 
666 2
10003101 6254.2 52 1573.67 -940.337 493.872 1062.14 
10003001 5704.2 -324.267 1720.53 -816.97 682.155 1064.32 
666.5 2
10003101 5783 281.733 1570.4 -951.919 464.108 1059.03 
10003001 5190.2 -130.6 1674.73 -1038.38 391.246 1109.65 
667 2
10003101 5295.56 409.312 1547.38 -952.026 249.178 984.095 
10003001 4730.44 79.9375 1717.44 -897.974 411.206 987.647 
667.5 2
10003101 4871.07 330.4 1525.8 -830.716 -154.428 844.948 
10003001 4307.67 202.8 1654.6 -827.34 240.435 861.569 
668 2
10003101 4357.07 630.933 1442.07 -1036.29 605.914 1200.43 
10003001 3812.13 505.6 1701.93 -999.059 610.484 1170.82 
668.5 2
10003101 3940.87 1050.93 1420.93 -840.808 848.485 1194.52 
10003001 3408.73 883.267 1642.67 -814.949 762.963 1116.36 
669 2
10003101 3214.53 1793.8 1471.33 -1467.34 1500.74 2098.88 
10003001 3137.27 1342.33 1606.93 -548.418 927.407 1077.43 
669.5 2
10003101 2450.4 2343.6 1540.67 -1543.7 1110.71 1901.76 
10003001 2709.4 1898.4 1644.73 -864.377 1123.37 1417.43 
670 2
10003101 1894.27 2433.4 1586.93 -1123.5 181.414 1138.05 
10003001 2357.07 2338.53 1643.53 -711.785 889.158 1138.96 
670.5 2
10003101 1309.62 2550.88 1645.5 -1141.88 229.443 1164.7 
10003001 1620.38 2886.81 1672.25 -1438.85 1070.86 1793.61 
671 2
10003101 694.8 2694.53 1663.33 -1203.18 281.132 1235.59 
10003001 765 3109.4 1711.8 -1673.92 435.592 1729.67 
671.5 2
10003101 408.4 2909.13 1653.2 -578.586 433.535 722.99 
10003001 -67.3333 3019.93 1674 -1681.48 -180.741 1691.17 
672 1
10003001 -746.333 3058.67 1665.13 -1371.72 78.2492 1373.95 
672.5 1
10003001 -1508.93 3118.67 1687.47 -1540.61 121.212 1545.37 
673 1
10003001 -1915.87 3533.53 1694.33 -822.088 838.114 1173.99 
673.5 1
10003001 -2536.2 3712.8 1688.93 -1253.2 362.155 1304.48 
674 1
10003001 -3335.94 3802.5 1777.5 -1561.99 175.195 1571.78 
674.5 1
10003001 -3788.6 4031.4 1766.07 -885.837 447.945 992.654 
675 1
10003001 -4302.27 4220.93 1663.27 -1037.71 382.896 1106.1 
675.5 1
10003001 -5037.33 4246.33 1432.33 -1484.98 51.3131 1485.87 
676 1
10003001 -5797.2 4413.8 1264.6 -1535.08 338.316 1571.92 
676.5 1
10003001 -6454.13 4491.87 1394.73 -1327.14 157.71 1336.48 
677 1
10003001 -7060.81 4591.12 1425.75 -1184.92 193.864 1200.67 
677.5 1
10003001 -7596.8 4616.2 1426.6 -1048.9 49.0705 1050.05 
678 1
10003001 -8255.07 5029.33 1409.87 -1329.83 834.613 1570.04 
678.5 1
10003001 -9025.4 5348.93 1464.8 -1556.23 645.657 1684.85 
679 1
10003001 -9523.27 5605.87 1460.27 -1005.79 519.057 1131.83 
679.5 1
10003001 -9971.67 5761.4 1489.87 -905.859 314.209 958.805 
680 1
10003001 -10668 5897.6 1469.87 -1401.07 274.044 1427.62 
680.5 1
10003001 -11214.9 6073.8 1477 -1102.55 355.242 1158.37 
681 1
10003001 -11853.6 6270.31 1452.31 -1247.45 383.813 1305.16 
681.5 1
10003001 -12398.1 6522.2 1460.53 -1065.57 492.931 1174.06 
682 1
10003001 -12935.5 6794.2 1430.27 -1085.79 549.495 1216.92 
682.5 1
10003001 -13471.2 7099.33 1432.53 -1079.97 615.188 1242.9 
683 1
10003001 -13997.7 7442.33 1457.4 -1057.3 688.755 1261.85 
683.5 1
10003001 -14473.8 7816.73 1462.8 -961.751 756.364 1223.54 
684 1
10003001 -14884.5 8189.4 1420.2 -829.764 752.862 1120.41 
684.5 1
10003001 -15382.6 8518.81 1443 -970.817 642.13 1163.97 
685 1
10003001 -15795.3 8884.27 1394.2 -807.771 715.174 1078.87 
685.5 1
10003001 -16214.3 9322.33 1387.4 -846.33 884.983 1224.53 
686 1
10003001 -16615.5 9715.47 1380.27 -810.64 794.209 1134.86 
686.5 1
10003001 -16992.9 10214.9 1409.2 -762.424 1009.02 1264.68 
687 1
10003001 -17483.7 10724.5 1266.27 -991.515 1029.49 1429.32 
687.5 1
10003001 -17893.2 11177.6 1407.4 -827.205 915.286 1233.7 
688 1
10003001 -18220.8 11710.2 1254.31 -638.621 1038.18 1218.88 
688.5 1
10003001 -18656.1 12216.2 1341.67 -851.9 990.24 1306.26 
689 1
10003001 -19246.7 12897.2 1409.33 -1193 1375.76 1820.97 
689.5 1
10003001 -19814.1 13297.9 1420.53 -1139.36 804.552 1394.79 
690 1
10003001 -20300.2 13761.8 1557.67 -982.088 937.239 1357.54 
690.5 1
10003001 -20513.8 14067.9 1392.47 -431.515 618.316 754.003 
691 1
10003001 -21150.9 14617.4 1528.13 -1284.41 1107.93 1696.24 
