# Supplementary material for: Intrinsic group behaviour: Dependence of pedestrian dyad dynamics on principal social and personal features
Source: PLoS One. 2017 Nov 2;12(11):e0187253. doi: 10.1371/journal.pone.0187253 (PMC5667819; doi:10.1371/journal.pone.0187253)
Supplement: S1 Data Set — (ZIP) [file pone.0187253.s001.zip › set/trajectories/traj_2_0505_1.dat]

2 10003700 10003802 1 0 0 0 1 1 0 30 30 30 1680.97 1742.04 1619.91
637 1
10003700 808.111 8547 1541 0 0 0 
637.5 1
10003700 903.4 8034.67 1593.4 240.629 -1293.77 1315.96 
638 1
10003700 1095.33 7440.33 1667.07 387.744 -1200.67 1261.73 
638.5 2
10003802 1822.88 7453.88 1856 0 0 0 
10003700 1330.4 6918.73 1736.07 474.882 -1053.74 1155.8 
639 2
10003802 2000 7134.27 1890.2 467.348 -843.294 964.136 
10003700 1606.87 6516.47 1712.27 558.519 -812.66 986.083 
639.5 2
10003802 2202.2 6787.53 1903.33 408.485 -700.471 810.876 
10003700 1823.4 5991.33 1769.4 437.441 -1060.88 1147.52 
640 2
10003802 2517.44 5933.25 1895.25 615.698 -1668.52 1778.5 
10003700 2394.5 5580.94 1767.88 1115.43 -801.554 1373.56 
640.5 2
10003802 3128.8 5118.8 1812 1196.4 -1593.84 1992.91 
10003700 2871.47 5004.27 1732.93 933.399 -1128.51 1464.51 
641 2
10003802 3783.93 4989.6 1791.13 1323.5 -261.01 1348.99 
10003700 3400.4 4559.53 1636.33 1068.55 -898.451 1396.07 
641.5 2
10003802 4023.13 4846.2 1798.4 483.232 -289.697 563.416 
10003700 3758.2 4016.93 1643.93 722.828 -1096.16 1313.03 
642 2
10003802 4145.47 4331.6 1761.93 247.138 -1039.6 1068.57 
10003700 3999.93 3585.4 1583.07 488.35 -871.785 999.247 
642.5 2
10003802 4356.47 3964.47 1705.13 425.403 -740.188 853.725 
10003700 4174.53 3061.27 1494 352.016 -1056.72 1113.81 
643 2
10003802 4698.4 3281.53 1626.27 690.774 -1379.66 1542.93 
10003700 4346.73 2595.93 1504.67 347.879 -940.067 1002.37 
643.5 2
10003802 5095.38 2750.12 1504.06 775.342 -1037.91 1295.53 
10003700 4616.94 2217 1462.62 527.743 -740.104 908.992 
644 2
10003802 5321.93 2072.53 1548.2 443.363 -1326.01 1398.17 
10003700 4955.07 1608.8 1492.73 661.701 -1190.22 1361.79 
644.5 2
10003802 5513.47 1434.6 1564.67 386.936 -1288.75 1345.59 
10003700 5277.27 893.267 1513.6 650.909 -1445.52 1585.31 
645 2
10003802 5745.2 959.333 1561.2 467.204 -958.199 1066.03 
10003700 5598.4 428.067 1521 647.446 -937.903 1139.67 
645.5 2
10003802 6027 473.533 1594.73 568.145 -979.435 1132.29 
10003700 5892.13 -130.667 1535.4 592.204 -1126.48 1272.66 
646 2
10003802 6303.67 11.5333 1574.27 558.923 -933.333 1087.89 
10003700 6125.33 -655.267 1545.07 471.111 -1059.8 1159.79 
646.5 2
10003802 6617.13 -578.133 1598 633.266 -1191.25 1349.11 
10003700 6297.53 -1265.2 1543.13 347.879 -1232.19 1280.35 
647 2
10003802 6911.56 -1212.25 1579.31 575.057 -1238.51 1365.5 
10003700 6601.75 -1866.25 1553.88 594.173 -1173.93 1315.73 
647.5 2
10003802 7192.87 -1867.93 1622.8 550.497 -1283.14 1396.24 
10003700 6952.6 -2528.53 1454.07 686.595 -1296.05 1466.69 
648 2
10003802 7439.67 -2552.33 1643.47 498.586 -1382.63 1469.78 
10003700 7235.73 -3090 1386.67 571.987 -1134.28 1270.33 
648.5 2
10003802 7636 -2992.47 1614.87 395.833 -887.366 971.649 
10003700 7456.27 -3613.8 1466.33 444.624 -1056.05 1145.83 
649 2
10003802 7795.47 -3448.93 1611.8 321.505 -920.296 974.838 
10003700 7614 -4034.07 1411.67 318.011 -847.312 905.024 
649.5 2
10003802 8163 -3836.53 1575.13 742.492 -783.03 1079.09 
10003700 7895.47 -4537.87 1388.87 568.62 -1017.78 1165.85 
650 2
10003802 8456.27 -4326.93 1546.2 592.458 -990.707 1154.34 
10003700 8358.4 -5037.27 1439.2 935.219 -1008.89 1375.68 
650.5 2
10003802 8690.94 -4705.56 1566 458.341 -739.51 870.03 
10003700 8924.25 -5070.56 1501.88 1105.18 -65.0309 1107.09 
651 2
10003802 8894.73 -5175.8 1527.2 398.818 -920.23 1002.94 
10003700 9333.93 -5370.47 1502.73 801.729 -586.897 993.588 
651.5 2
10003802 9144.73 -5661.07 1528.13 505.051 -980.337 1102.79 
10003700 9668.13 -5716.27 1492.93 675.152 -698.586 971.52 
652 2
10003802 9345.2 -6092.4 1546.07 404.983 -871.38 960.893 
10003700 9764.87 -6321.6 1482.73 195.421 -1222.9 1238.41 
652.5 2
10003802 9231.93 -6749.47 1542.13 -228.822 -1327.41 1346.99 
10003700 9632.6 -7013.2 1475.93 -267.205 -1397.17 1422.49 
