# Supplementary material for: Intrinsic group behaviour: Dependence of pedestrian dyad dynamics on principal social and personal features
Source: PLoS One. 2017 Nov 2;12(11):e0187253. doi: 10.1371/journal.pone.0187253 (PMC5667819; doi:10.1371/journal.pone.0187253)
Supplement: S1 Data Set — (ZIP) [file pone.0187253.s001.zip › set/trajectories/traj_2_0508_283.dat]

2 19594400 19593700 0 0 1 0 1 1 0 60 60 60 1612.35 1646.41 1578.29
36577.5 1
19593700 46492.4 -20884.1 1697.29 0 0 0 
36578 1
19593700 46452.9 -21108.7 1682 -108.802 -618.707 628.2 
36578.5 1
19593700 46023.4 -21347.7 1670.93 -867.744 -482.694 992.962 
36579 1
19593700 45303.3 -21492.9 1648.13 -1454.81 -293.333 1484.09 
36579.5 1
19593700 44882 -21653.8 1604.73 -851.044 -325.118 911.031 
36580 1
19593700 44456.7 -21803.5 1591.2 -859.125 -302.492 910.822 
36580.5 1
19593700 44075.2 -21853.8 1623 -745.207 -98.0794 751.633 
36581 1
19593700 43633.4 -21821.2 1659.73 -864.555 63.6986 866.898 
36581.5 1
19593700 43173.9 -21744.7 1617.87 -928.215 154.478 940.982 
36582 1
19593700 42858.9 -21765.3 1677.07 -636.498 -41.6162 637.857 
36582.5 1
19593700 42438.9 -21800.5 1681.13 -848.35 -71.1111 851.325 
36583 1
19593700 42032.3 -21595.7 1733.2 -821.549 413.872 919.909 
36583.5 1
19593700 41642.5 -21568.9 1743.2 -785.887 54.0323 787.742 
36584 2
19594400 41216.6 -20706.4 1577 0 0 0 
19593700 41209.2 -21584.4 1679.62 -846.126 -30.4118 846.673 
36584.5 2
19594400 41046.5 -20623.3 1548.73 -512.249 250.201 570.087 
19593700 40619.3 -21447.6 1642.67 -1150.06 266.74 1180.59 
36585 2
19594400 40841.5 -20553.5 1550.47 -414.276 141.01 437.617 
19593700 40296.1 -21278.1 1641.13 -652.929 342.492 737.304 
36585.5 2
19594400 40811.7 -20625.2 1584.07 -60.0673 -144.781 156.747 
19593700 40000.1 -21111.9 1644.93 -597.98 335.623 685.728 
36586 2
19594400 40838.1 -20633.9 1584.53 53.3333 -17.6431 56.1758 
19593700 39594.1 -20837.5 1710.6 -820.067 554.478 989.927 
36586.5 1
19593700 39235.5 -20671.9 1747.4 -724.444 334.545 797.96 
36586.5 1
19594400 40726.1 -20572.4 1585 -226.397 124.31 258.28 
36587 2
19594400 39601.8 -20193 1507.78 -1892.74 638.721 1997.61 
19593700 38954.5 -20516.9 1757.27 -567.677 312.997 648.247 
36587.5 2
19594400 39308 -20031.9 1576.44 -711.326 390.133 811.289 
19593700 38643.2 -20481.2 1759.62 -608.097 69.8161 612.092 
36588 2
19594400 39045.1 -19933.5 1656.13 -514.547 192.58 549.404 
19593700 38273.4 -20345.3 1756.33 -723.655 265.859 770.946 
36588.5 2
19594400 38776.9 -19862.3 1648.27 -541.684 143.838 560.456 
19593700 37931.9 -20302.1 1750.4 -689.832 87.2727 695.33 
36589 2
19594400 38446 -19708.3 1649.67 -668.552 310.976 737.339 
19593700 37591.7 -20359.4 1751.27 -687.407 -115.69 697.075 
36589.5 2
19594400 38097.3 -19600.8 1645.33 -704.377 217.239 737.116 
19593700 37173.5 -20298.7 1728.47 -844.714 122.694 853.578 
36590 2
19594400 37752.7 -19510.6 1605.47 -694.758 181.855 718.164 
19593700 36812.9 -20222.7 1716.8 -727.016 153.091 742.96 
36590.5 2
19594400 37416.3 -19351.1 1573.73 -679.731 322.155 752.208 
19593700 36348.7 -20073 1691.73 -937.912 302.492 985.485 
36591 2
19594400 36954.5 -19209.2 1548.56 -901.888 277.116 943.502 
19593700 35943 -19969.3 1676.56 -792.318 202.515 817.789 
36591.5 2
19594400 36500.6 -19128.1 1554.87 -888.258 158.741 902.331 
19593700 35509.7 -19847 1691.07 -848.01 239.359 881.144 
36592 2
19594400 36112.3 -18995.3 1566.2 -784.377 268.283 828.989 
19593700 35151.6 -19772.1 1690.27 -723.367 151.38 739.037 
36592.5 2
19594400 35677.4 -18823.1 1586.67 -878.653 347.879 945.014 
19593700 34787.1 -19686.6 1703.67 -736.296 172.66 756.27 
36593 2
19594400 35354.9 -18696.3 1584.27 -651.448 256.296 700.051 
19593700 34428.5 -19612.5 1689.8 -724.579 149.764 739.895 
36593.5 2
19594400 35078.9 -18708.7 1589.27 -557.576 -25.0505 558.138 
19593700 34055.3 -19511.6 1681.47 -753.939 203.771 780.991 
36594 2
19594400 34867.6 -18716.1 1580.67 -426.936 -15.0842 427.202 
19593700 33682.7 -19434.4 1654.73 -752.727 155.96 768.714 
36594.5 2
19594400 34587.9 -18707.1 1583.81 -546.338 17.7165 546.625 
19593700 33259.4 -19445 1622.44 -826.619 -20.7031 826.879 
36595 2
19594400 34264.5 -18722.2 1567.2 -632.893 -29.6233 633.586 
19593700 32801.3 -19374.8 1601.47 -896.486 137.378 906.95 
36595.5 2
19594400 33943.1 -18794.4 1569.4 -649.158 -145.859 665.343 
19593700 32450.7 -19360.1 1573.07 -708.418 29.6296 709.037 
36596 2
19594400 33620.5 -18787.1 1544.8 -651.717 14.8148 651.886 
19593700 32048.4 -19348 1550.87 -812.66 24.5118 813.03 
36596.5 2
19594400 33154.7 -18737.5 1519.67 -941.01 100.067 946.316 
19593700 31492.7 -19175.7 1376 -1122.69 348.013 1175.4 
36597 2
19594400 32724.8 -18765 1505.2 -868.552 -55.4882 870.323 
19593700 31057.5 -19056.6 1348.8 -879.192 240.673 911.538 
36597.5 2
19594400 32225.1 -18731.5 1480.06 -975.928 65.4297 978.119 
19593700 30520.1 -18882.2 1310 -1049.5 340.527 1103.36 
36598 2
19594400 31538.5 -18509.1 1356.33 -1343.75 435.29 1412.5 
19593700 30081.2 -18764 1328.13 -858.953 231.409 889.579 
36598.5 2
19594400 31194.1 -18446.9 1307.53 -695.758 125.522 706.99 
19593700 29675.3 -18522.4 1423.4 -820.067 488.081 954.323 
36599 2
19594400 30645.8 -18305.4 1290.93 -1107.61 285.926 1143.92 
19593700 29298.7 -18395.2 1455.73 -760.808 256.97 803.033 
36599.5 2
19594400 30249.6 -18088.8 1371.87 -800.404 437.576 912.206 
19593700 28921 -18279.1 1502.93 -762.963 234.478 798.181 
36600 2
19594400 29762.9 -17831.4 1450.2 -983.165 520 1112.21 
19593700 28553.1 -18163.6 1570.27 -743.165 233.401 778.954 
36600.5 2
19594400 29287.9 -17618.5 1512.4 -959.731 430.168 1051.73 
19593700 28215.7 -18100.1 1585.27 -681.616 128.215 693.57 
36601 2
19594400 28975.5 -17576.2 1539.12 -610.091 82.5765 615.654 
19593700 27878.5 -17962.7 1603.94 -658.659 268.449 711.264 
36601.5 2
19594400 28603.5 -17371 1570.2 -727.919 401.541 831.325 
19593700 27550.8 -17815 1626.67 -641.292 289.017 703.41 
36602 2
19594400 28233.1 -17221.9 1581.33 -748.283 301.145 806.607 
19593700 27133.4 -17836.4 1677.53 -843.232 -43.2323 844.34 
36602.5 2
19594400 27843.2 -17196.6 1596.73 -787.744 51.1785 789.405 
19593700 26791 -17775.3 1660 -691.717 123.502 702.656 
36603 2
19594400 27419.6 -17188 1613.13 -855.758 17.3737 855.934 
19593700 26523.5 -17733.3 1654.8 -540.337 84.8485 546.958 
36603.5 2
19594400 26958.1 -17067.8 1579 -932.256 242.828 963.362 
19593700 26136 -17569.4 1622.93 -782.896 331.044 850.009 
36604 2
19594400 26427.9 -17034.8 1575.12 -1035.54 64.5508 1037.55 
19593700 25748.2 -17453.8 1605.25 -757.446 225.757 790.374 
36604.5 2
19594400 25836.3 -16963 1535.93 -1157.87 140.411 1166.35 
19593700 25302.8 -17362.5 1594.27 -871.6 178.759 889.742 
36605 2
19594400 25329.7 -16804 1525.4 -1021.37 320.565 1070.5 
19593700 24915.7 -17244.9 1624.6 -780.376 236.962 815.56 
36605.5 2
19594400 24919.3 -16645 1581.27 -829.091 321.212 889.139 
19593700 24536.8 -17058.9 1633.6 -765.522 375.892 852.83 
36606 2
19594400 24572.3 -16463.1 1583.73 -701.01 367.407 791.456 
19593700 24177.9 -16880.3 1655.4 -725.118 360.808 809.925 
36606.5 2
19594400 24264.7 -16284.7 1604.53 -621.279 360.539 718.315 
19593700 23853.4 -16669.6 1667.2 -655.488 425.589 781.531 
36607 2
19594400 23919.3 -16111.2 1578.67 -697.778 350.438 780.833 
19593700 23530.2 -16538.9 1679.73 -652.929 264.108 704.322 
36607.5 2
19594400 23597.8 -16006.2 1551.38 -628.092 205.103 660.732 
19593700 23112.2 -16345.2 1625.88 -816.309 378.158 899.646 
36608 2
19594400 23251.7 -15886.3 1537.27 -677.267 234.548 716.731 
19593700 22732 -16236.3 1621.6 -744.129 213.275 774.089 
36608.5 2
19594400 22903.3 -15821.5 1513.33 -703.704 131.044 715.801 
19593700 22361.8 -16104.5 1597.73 -747.879 266.128 793.818 
36609 2
19594400 22537 -15739.9 1498.87 -740.067 164.714 758.176 
19593700 22059 -15986.1 1523.67 -611.717 239.192 656.819 
36609.5 2
19594400 22078.3 -15465.3 1479.4 -926.734 554.747 1080.08 
19593700 21691.4 -15943.2 1429.8 -742.626 86.734 747.674 
36610 2
19594400 21708.5 -15267.1 1443.6 -747.071 400.539 847.671 
19593700 21264.7 -15675.4 1474.13 -862.088 541.01 1017.79 
36610.5 2
19594400 21330.3 -15051 1458.13 -764.04 436.498 879.937 
19593700 20897.3 -15530.7 1494.27 -742.222 292.391 797.738 
36611 2
19594400 20952.6 -14812.4 1487.44 -737.581 466.064 872.492 
19593700 20522.4 -15306.1 1542.88 -732.088 438.558 853.397 
36611.5 2
19594400 20614.2 -14547.3 1528.4 -662.28 518.803 841.291 
19593700 20154.8 -15296.3 1558.47 -719.447 19.1618 719.702 
36612 2
19594400 20229.5 -14300.9 1545.8 -777.239 497.778 922.975 
19593700 19761.1 -14897.2 1576.47 -795.421 806.33 1132.64 
36612.5 2
19594400 19849.7 -14142.7 1542.53 -767.138 319.461 830.997 
19593700 19447.3 -14698.8 1610.87 -633.939 400.808 750.018 
36613 2
19594400 19552 -13966.9 1550.6 -601.481 355.286 698.576 
19593700 19139.3 -14534.9 1583.4 -622.222 331.044 704.805 
36613.5 2
19594400 19286.5 -13752.3 1579.4 -536.431 433.401 689.633 
19593700 18755.3 -14213.7 1587.53 -775.623 648.889 1011.26 
36614 2
19594400 18971.7 -13455.8 1568.07 -634.543 597.849 871.819 
19593700 18355.5 -13990.2 1569.87 -806.048 450.672 923.482 
36614.5 2
19594400 18648.4 -13209.3 1536.25 -631.559 481.421 794.124 
19593700 18025.2 -13707.2 1547.94 -645.085 552.759 849.515 
36615 2
19594400 18338.5 -12902.8 1517.8 -606.474 599.829 852.998 
19593700 17639.5 -13485.2 1511.47 -754.958 434.418 871.022 
36615.5 2
19594400 17984.5 -12594.3 1493.2 -715.152 623.3 948.654 
19593700 17275.2 -13171.9 1465.6 -735.892 632.997 970.681 
36616 2
19594400 17697.4 -12317.9 1458.27 -579.933 558.384 805.056 
19593700 16997.6 -12871.7 1449.4 -560.808 606.33 825.919 
36616.5 2
19594400 17358.9 -12102.5 1421.4 -683.771 435.017 810.421 
19593700 16621.1 -12613.7 1422.53 -760.673 521.212 922.11 
36617 2
19594400 16940.4 -11833.4 1507.53 -845.522 543.704 1005.25 
19593700 16314.3 -12268.9 1445.47 -619.798 696.566 932.391 
36617.5 2
19594400 16539.2 -11565.4 1545.5 -783.496 523.364 942.219 
19593700 15912.8 -11903.6 1612.88 -784.09 713.615 1060.21 
36618 2
19594400 16216.2 -11291.9 1552.6 -632.192 535.364 828.421 
19593700 15699.1 -11539.8 1630.2 -418.159 711.864 825.595 
36618.5 2
19594400 16033.9 -11037.2 1573.27 -368.215 514.478 632.669 
19593700 15398 -11278.3 1655.07 -608.35 528.35 805.757 
36619 2
19594400 15789.9 -10836.7 1598.73 -493.064 405.118 638.148 
19593700 15087.5 -10988.5 1673.8 -627.205 585.455 857.988 
36619.5 2
19594400 15481.1 -10599.1 1613.4 -623.838 479.865 787.048 
19593700 14790.3 -10711.5 1696.73 -600.539 559.461 820.758 
36620 2
19594400 15157.7 -10286.9 1626.47 -653.199 630.707 907.998 
19593700 14512.1 -10471 1695.67 -562.02 485.926 742.961 
36620.5 2
19594400 14886.4 -9986.4 1646.4 -548.148 607.138 817.975 
19593700 14254.9 -10191.9 1704.33 -519.461 563.771 766.601 
36621 2
19594400 14601.1 -9616.81 1646.5 -557.3 721.851 911.949 
19593700 13888.9 -9815.88 1688.69 -714.958 734.489 1025.01 
36621.5 2
19594400 14255.7 -9095.87 1632.13 -675.791 1019.46 1223.11 
19593700 13746.1 -9408.87 1658.4 -279.338 796.494 844.057 
36622 2
19594400 13848.1 -8638.2 1570.87 -823.434 924.579 1238.1 
19593700 13250.5 -8883.13 1613.2 -1001.35 1062.09 1459.7 
36622.5 2
19594400 13590 -8314.93 1524 -521.481 653.064 835.725 
19593700 12947.1 -8501.93 1653.47 -612.795 770.101 984.161 
36623 2
19594400 13328.5 -7938.07 1542.67 -528.215 761.347 926.639 
19593700 12691.9 -8223.33 1652.2 -515.69 562.828 763.356 
36623.5 2
19594400 13110.7 -7623.33 1569.4 -440.135 635.825 773.299 
19593700 12443.1 -7980.07 1668.27 -502.626 491.448 702.961 
36624 2
19594400 12936.2 -7288 1589.19 -340.658 654.948 738.244 
19593700 12168.6 -7716.06 1627.62 -536.019 515.633 743.77 
36624.5 2
19594400 12639.5 -6966.2 1600.6 -580.659 629.746 856.589 
19593700 11843.5 -7397.07 1574.47 -636.187 624.258 891.309 
36625 2
19594400 12392.9 -6655.8 1613.2 -498.182 627.071 800.876 
19593700 11424.7 -7040.2 1641.73 -846.195 720.943 1111.67 
36625.5 2
19594400 12061.7 -6315 1637.53 -669.091 688.485 960.049 
19593700 11037.6 -6682.73 1608.07 -781.953 722.155 1064.4 
36626 2
19594400 11692.9 -5857.73 1594.93 -745.185 923.771 1186.87 
19593700 10690.5 -6229.87 1561.93 -701.145 914.882 1152.65 
36626.5 2
19594400 11329.6 -5402.6 1515.8 -733.872 919.461 1176.43 
19593700 10403.5 -5926.2 1538.33 -579.933 613.468 844.195 
36627 2
19594400 11032.9 -5063.53 1506.87 -599.461 684.983 910.25 
19593700 10120.2 -5635.6 1546.67 -572.256 587.071 819.835 
36627.5 2
19594400 10774.1 -4709 1505.12 -505.477 692.448 857.316 
19593700 9839.56 -5235.25 1552.88 -548.12 781.934 954.911 
36628 2
19594400 10510.8 -4370.27 1513 -515.191 662.883 839.545 
19593700 9491.6 -4974.87 1574.13 -680.944 509.556 850.49 
36628.5 2
19594400 10213.9 -4089.47 1526.67 -599.865 567.273 825.613 
19593700 9106.87 -4724.4 1589.8 -777.239 505.993 927.432 
36629 2
19594400 9895.27 -3731.13 1579.93 -643.636 723.906 968.663 
19593700 8856.87 -4362.13 1605.47 -505.051 731.852 889.204 
36629.5 2
19594400 9595.87 -3369.47 1586.4 -604.848 730.64 948.513 
19593700 8565.13 -4124 1588.8 -589.36 481.077 760.777 
36630 2
19594400 9308.67 -3012.33 1580.6 -580.202 721.481 925.835 
19593700 8240.13 -3751.2 1583.27 -656.566 753.131 999.142 
36630.5 2
19594400 8974.6 -2708.93 1597.47 -674.882 612.929 911.673 
19593700 7959.93 -3409.2 1621.6 -566.061 690.909 893.185 
36631 2
19594400 8639.19 -2374.69 1595.62 -655.103 652.824 924.845 
19593700 7668.62 -3016.25 1610 -568.962 767.48 955.376 
36631.5 2
19594400 8207.27 -2015.73 1582.87 -845.246 702.454 1099.04 
19593700 7343.33 -2645.73 1617.6 -636.579 725.082 964.871 
36632 2
19594400 7845.33 -1745.8 1564.47 -731.178 545.32 912.138 
19593700 6988.73 -2343.73 1624.67 -716.364 610.101 940.957 
36632.5 2
19594400 7474.2 -1498.47 1564.4 -748.253 498.656 899.188 
19593700 6579.73 -2054.8 1619.13 -824.597 582.527 1009.6 
36633 2
19594400 7031.73 -1292 1536.73 -893.872 417.104 986.399 
19593700 6183.53 -1758.47 1621 -800.404 598.653 999.516 
36633.5 2
19594400 6607.8 -1000.67 1552.6 -856.431 588.552 1039.17 
19593700 5807.07 -1467.4 1625.93 -760.539 588.013 961.342 
36634 2
19594400 6192.56 -696.312 1522.75 -811.011 594.442 1005.53 
19593700 5434.19 -1100.62 1628.06 -728.28 716.357 1021.55 
36634.5 2
19594400 5810.2 -388.333 1532 -748.263 602.699 960.804 
19593700 5135.33 -799.133 1635.67 -584.842 590.003 830.749 
36635 2
19594400 5470.53 -73.7333 1529.13 -686.195 635.556 935.305 
19593700 4711.2 -486 1660.8 -856.835 632.593 1065.05 
36635.5 2
19594400 5183.07 247.067 1536.07 -580.741 648.081 870.212 
19593700 4382.67 -204.467 1651.93 -663.704 568.754 874.062 
36636 2
19594400 4807.2 568.533 1557.13 -759.327 649.428 999.166 
19593700 4019.47 62.5333 1647.6 -733.737 539.394 910.668 
36636.5 2
19594400 4295.13 857.467 1556.27 -1034.48 583.704 1187.79 
19593700 3654.6 341.133 1672.8 -737.104 562.828 927.415 
36637 2
19594400 3875 1131.67 1550.47 -848.754 553.939 1013.52 
19593700 3316.47 599 1673.33 -683.098 520.943 859.071 
36637.5 2
19594400 3415.81 1388.62 1564.88 -896.851 501.872 1027.72 
19593700 2890.5 925.5 1643.31 -831.966 637.695 1048.25 
36638 2
19594400 2973.07 1613.07 1552.07 -866.43 439.22 971.399 
19593700 2446.07 1235.13 1542.8 -869.733 605.936 1060 
36638.5 2
19594400 2503.2 1809.53 1552.13 -949.226 396.902 1028.86 
19593700 2037.8 1352.73 1566.13 -824.781 237.576 858.316 
36639 2
19594400 2051.07 1943.93 1550.53 -913.401 271.515 952.901 
19593700 1617 1513.67 1543.6 -850.101 325.118 910.15 
36639.5 2
19594400 1618.27 2093.73 1550.73 -874.343 302.626 925.235 
19593700 1263.6 1546.67 1548.87 -713.939 66.6667 717.045 
36640 2
19594400 1227.07 2234.93 1559.8 -790.303 285.253 840.207 
19593700 887.133 1657.4 1566.07 -760.539 223.704 792.756 
36640.5 2
19594400 842.867 2394 1573 -776.162 321.347 840.054 
19593700 571.2 1724.53 1580.07 -638.249 135.623 652.499 
36641 2
19594400 369.625 2485.75 1594.88 -924.3 179.199 941.511 
19593700 78.875 1718.12 1590.56 -961.572 -12.5163 961.654 
36641.5 2
19594400 -63.9333 2554.33 1697.33 -848.451 134.214 859.001 
19593700 -417.4 1658.27 1603.33 -971.184 -117.14 978.223 
36642 2
19594400 -472.533 2786.6 1599.93 -825.455 469.226 949.499 
19593700 -865.667 1678.67 1635 -905.589 41.2121 906.526 
36642.5 2
19594400 -979.733 2913.8 1609.13 -1024.65 256.97 1056.38 
19593700 -1267.67 1695.13 1650.93 -812.121 33.266 812.802 
36643 2
19594400 -1424.73 3064.47 1575.07 -898.99 304.377 949.12 
19593700 -1563.67 1590.73 1667.2 -597.98 -210.909 634.084 
36643.5 2
19594400 -1828.8 3140.47 1544.8 -816.296 153.535 830.61 
19593700 -2172.2 1725.33 1651 -1229.36 271.919 1259.07 
36644 2
19594400 -2264.88 3188.44 1554.75 -851.709 93.693 856.847 
19593700 -2686.19 1640.31 1620.75 -1003.88 -166.056 1017.52 
36644.5 2
19594400 -2605.67 3230.87 1588.4 -666.911 83.0316 672.06 
19593700 -3029.73 1629.93 1601.13 -672.301 -20.3115 672.608 
36645 2
19594400 -2856.73 3224.8 1592 -507.205 -12.2559 507.353 
19593700 -3475.4 1537.47 1618.53 -900.337 -186.801 919.511 
36645.5 2
19594400 -3270.07 3067.53 1587.53 -835.017 -317.71 893.416 
19593700 -3893.73 1634.13 1740.93 -845.118 195.286 867.387 
36646 2
19594400 -3805.73 3041.13 1577.73 -1082.15 -53.3333 1083.47 
19593700 -4284.6 1934 1774.87 -789.63 605.791 995.238 
36646.5 2
19594400 -4283.27 3267.73 1581.93 -964.714 457.778 1067.82 
19593700 -4642.67 2083.13 1721.07 -723.367 301.279 783.6 
36647 2
19594400 -5064.07 3457.2 1392.33 -1577.37 382.761 1623.15 
19593700 -5154.27 2048.6 1360.4 -1033.54 -69.7643 1035.89 
36647.5 2
19594400 -5648.88 3573.62 1171.12 -1142.2 227.393 1164.62 
19593700 -5649.88 1920.88 1225.75 -967.985 -249.463 999.613 
36648 2
19594400 -6025.07 3700.4 1362.8 -736.187 248.092 776.866 
19593700 -6144.87 1894.07 1405.87 -968.673 -52.4625 970.092 
36648.5 2
19594400 -6432.93 3798.8 1413 -823.973 198.788 847.613 
19593700 -6571.2 1930.53 1523.27 -861.279 73.67 864.424 
36649 2
19594400 -6993.27 3527.53 1398.33 -1131.99 -548.013 1257.66 
19593700 -6884.47 1841.8 1368.47 -632.862 -179.259 657.76 
36649.5 2
19594400 -7426.33 3306.2 1370.67 -874.882 -447.138 982.523 
19593700 -7345.2 1979.07 1507.8 -930.774 277.306 971.205 
36650 2
19594400 -7741.27 3122 1373.73 -634.946 -371.371 735.577 
19593700 -7826.13 1922.8 1363.73 -969.624 -113.441 976.237 
36650.5 2
19594400 -8249.53 2964.73 1278.53 -1026.8 -317.71 1074.83 
19593700 -8264.47 2018.8 1466 -885.522 193.939 906.511 
36651 2
19594400 -8734.12 2761.62 1418.5 -946.468 -396.696 1026.24 
19593700 -8756.94 2007.81 1480.06 -961.857 -21.46 962.096 
36651.5 2
19594400 -9207.87 2632.6 1382.33 -927.087 -252.495 960.856 
19593700 -9171 1830.47 1438.27 -810.298 -347.056 881.494 
36652 2
19594400 -9534.93 2463.73 1364.33 -660.741 -341.145 743.612 
19593700 -9562.87 1666.8 1448.8 -791.65 -330.64 857.923 
36652.5 2
19594400 -9933.6 2296.13 1379.6 -803.763 -337.903 871.903 
19593700 -9940.73 1435.67 1493.47 -761.828 -465.995 893.047 
36653 2
19594400 -10333 2071.2 1423 -805.242 -453.495 924.16 
19593700 -10304.4 1219.2 1461.13 -733.199 -436.425 853.257 
36653.5 2
19594400 -10757.3 1969.53 1440.53 -857.104 -205.387 881.369 
19593700 -10665.5 1030.53 1516.07 -729.428 -381.145 823.004 
36654 2
19594400 -11140.1 1901.6 1430.07 -773.468 -137.239 785.549 
19593700 -10950.5 826.067 1531.13 -575.892 -413.064 708.713 
36654.5 2
19594400 -11600.4 1687 1425.44 -898.91 -419.141 991.825 
19593700 -11369.9 600.875 1511.44 -819.149 -439.827 929.76 
36655 2
19594400 -11929.9 1376.2 1416.8 -644.928 -608.219 886.489 
19593700 -11706.3 357.267 1512.53 -658.178 -476.729 812.692 
36655.5 2
19594400 -12289.9 1084.87 1404.73 -727.273 -588.552 935.585 
19593700 -12053.7 171.2 1500.87 -701.818 -375.892 796.143 
36656 2
19594400 -12531.8 822.8 1418.33 -488.62 -529.428 720.446 
19593700 -12358.4 -39.0667 1509.67 -615.623 -424.781 747.951 
36656.5 2
19594400 -12808.7 569.733 1449.4 -559.461 -511.246 757.871 
19593700 -12570.7 -126.333 1537.93 -428.822 -176.296 463.647 
36657 2
19594400 -12940.5 371.8 1418.73 -266.263 -399.865 480.404 
19593700 -12778.3 -315.467 1504.27 -419.529 -382.088 567.446 
36657.5 2
19594400 -13008.6 294.5 1397.94 -132.992 -150.977 201.198 
19593700 -12995.4 -410.438 1519.88 -424.032 -185.49 462.827 
36658 2
19594400 -13051.7 318.333 1433.53 -84.3607 46.6406 96.3954 
19593700 -13199.9 -398.467 1488.13 -400.188 23.4263 400.873 
36658.5 2
19594400 -13139.8 390.267 1450.8 -177.912 145.32 229.719 
19593700 -13313.9 -312.733 1528.6 -230.168 173.199 288.054 
36659 2
19594400 -13174.7 236.8 1455.67 -70.4377 -310.034 317.935 
19593700 -13379.7 -407.133 1528.6 -132.929 -190.707 232.464 
36659.5 2
19594400 -13157.9 237.2 1447.53 33.8047 0.808081 33.8144 
19593700 -13315.7 -420.333 1499.53 129.293 -26.6667 132.014 
36660 2
19594400 -13277.4 205.8 1447.27 -241.347 -63.4343 249.544 
19593700 -13334 -361.8 1498.8 -37.037 118.249 123.914 
36660.5 2
19594400 -13180.7 166.733 1448.8 195.286 -78.9226 210.631 
19593700 -13258.1 -340.533 1507.13 153.401 42.963 159.303 
36661 2
19594400 -13156.9 199.562 1436.69 46.5983 64.1195 79.2635 
19593700 -13216.2 -298.625 1525.19 81.6732 81.8522 115.63 
36661.5 2
19594400 -13156.3 250.467 1436.87 1.19048 99.6168 99.6239 
19593700 -13273.4 -301.067 1531.47 -111.84 -4.77821 111.942 
36662 2
19594400 -13141.8 198.4 1435.6 29.2256 -105.185 109.17 
19593700 -13327.5 -284 1543.33 -109.226 34.4781 114.538 
36662.5 2
19594400 -13166.9 242.467 1442.13 -50.7744 89.0236 102.485 
19593700 -13285.8 -277 1538.73 84.1751 14.1414 85.3547 
36663 2
19594400 -13237.2 301.2 1450.73 -141.953 118.653 185.011 
19593700 -13273.2 -267.667 1538.47 25.4545 18.8552 31.6773 
36663.5 2
19594400 -13258.4 300.533 1449.8 -42.8283 -1.3468 42.8495 
19593700 -13293.7 -290 1545.87 -41.4815 -45.1178 61.2889 
36664 2
19594400 -13244.3 237.188 1449.31 27.5146 -123.722 126.745 
19593700 -13354.9 -256.312 1555.5 -119.417 65.7959 136.344 
36664.5 2
19594400 -13129.6 194.467 1442.27 224.486 -83.6024 239.548 
19593700 -13378.3 -278 1556.6 -45.9067 -42.4413 62.5195 
36665 2
19594400 -13157 205.867 1437 -55.3535 23.0303 59.9534 
19593700 -13469.9 -322.267 1504.67 -185.051 -89.4276 205.526 
36665.5 2
19594400 -13189 192.667 1442.4 -64.6465 -26.6667 69.9305 
19593700 -13665.3 -605.733 1498.07 -394.613 -572.66 695.456 
36666 2
19594400 -13225.6 193.2 1414.07 -73.9394 1.07744 73.9472 
19593700 -13809.5 -748.2 1537.93 -291.448 -287.811 409.606 
36666.5 2
19594400 -13369.3 265.733 1425.07 -290.236 146.532 325.128 
19593700 -14045.5 -849.667 1495.4 -476.768 -204.983 518.966 
36667 2
19594400 -13529.5 251.267 1432.13 -323.771 -29.2256 325.087 
19593700 -14302.7 -1052.67 1515.33 -519.461 -410.101 661.833 
36667.5 2
19594400 -13825 86.6875 1458.44 -577.083 -321.444 660.569 
19593700 -14530 -1159.69 1551.12 -444.01 -209.025 490.751 
36668 2
19594400 -14149.3 55.6 1419.47 -634.703 -60.8366 637.612 
19593700 -14662.6 -1189.47 1535.27 -259.491 -58.2763 265.955 
36668.5 2
19594400 -14421.3 5.6 1437.07 -549.495 -101.01 558.702 
19593700 -14682 -1340.2 1496.07 -39.1919 -304.512 307.024 
36669 2
19594400 -14751.9 -101.333 1422.53 -667.744 -216.027 701.819 
19593700 -14827.2 -1433.67 1534.07 -293.333 -188.822 348.852 
36669.5 2
19594400 -15080.3 -237.6 1421.8 -663.569 -275.286 718.405 
19593700 -15041.1 -1620.87 1505.8 -432.054 -378.182 574.188 
36670 2
19594400 -15453.2 -527.267 1439.87 -753.266 -585.185 953.861 
19593700 -15259.9 -1966.73 1501.33 -442.02 -698.721 826.796 
36670.5 2
19594400 -15781.2 -900 1440.47 -662.626 -752.997 1003.03 
19593700 -15611.2 -2214.87 1517.27 -709.764 -501.279 868.934 
36671 2
19594400 -16068.7 -1400.38 1412.69 -561.499 -977.295 1127.11 
19593700 -15927.5 -2444.44 1536.94 -617.773 -448.381 763.341 
36671.5 2
19594400 -16435.3 -1849 1448.07 -717.507 -877.935 1133.84 
19593700 -16274.1 -2714.67 1522.93 -678.213 -528.824 860.016 
36672 2
19594400 -16694.9 -2286.07 1447.6 -524.31 -882.963 1026.9 
19593700 -16640.7 -2944.87 1536.87 -740.741 -465.051 874.625 
36672.5 2
19594400 -17007.1 -2641.6 1443.67 -630.707 -718.249 955.863 
19593700 -16897 -3242.33 1480.93 -517.71 -600.943 793.194 
36673 2
19594400 -17451.9 -2975.87 1424.67 -898.586 -675.286 1124.04 
19593700 -17266.6 -3524.8 1529.53 -746.667 -570.64 939.756 
36673.5 2
19594400 -17904.2 -3279.2 1416.53 -913.805 -612.795 1100.25 
19593700 -17645.2 -3866 1525.27 -764.848 -689.293 1029.62 
36674 2
19594400 -18264 -3560.69 1390.12 -702.734 -549.78 892.241 
19593700 -18035.2 -4214.94 1473.62 -761.816 -681.519 1022.17 
36674.5 2
19594400 -18687.1 -3845.2 1374.93 -828.05 -556.776 997.83 
19593700 -18454 -4514.07 1520.47 -819.472 -585.38 1007.08 
36675 2
19594400 -19159.8 -4133.8 1454.2 -954.882 -583.03 1118.8 
19593700 -18805.5 -4674.8 1419.93 -710.034 -324.714 780.76 
36675.5 2
19594400 -19529.3 -4393.47 1323.53 -746.532 -524.579 912.411 
19593700 -19208.5 -5016.27 1474.53 -814.141 -689.832 1067.1 
36676 2
19594400 -19920.1 -4692.2 1469.4 -789.495 -603.502 993.739 
19593700 -19557.1 -5296.13 1418.13 -704.242 -565.387 903.117 
36676.5 2
19594400 -20265.2 -4859 1309.87 -697.104 -336.97 774.276 
19593700 -19954.4 -5658.2 1474.2 -802.694 -731.448 1085.97 
36677 2
19594400 -20639.3 -5180.2 1427.13 -755.69 -648.889 996.054 
19593700 -20301.7 -5940.67 1387.6 -701.684 -570.64 904.428 
36677.5 2
19594400 -20962.4 -5503.81 1379.69 -631.071 -632.056 893.166 
19593700 -20749.8 -6255.44 1509.31 -875.155 -614.787 1069.51 
36678 2
19594400 -21306.1 -5799.13 1271.27 -672.586 -577.927 886.776 
19593700 -21085.1 -6498.2 1379.73 -656.075 -475.073 810.018 
36678.5 2
19594400 -21648.7 -6133.4 1485 -692.256 -675.286 967.073 
19593700 -21507.5 -6685.2 1507.07 -853.333 -377.778 933.217 
36679 2
19594400 -21913.1 -6312 1398 -534.007 -360.808 644.473 
19593700 -21925.7 -6858.6 1407.53 -844.848 -350.303 914.593 
36679.5 2
19594400 -22244.3 -6505.4 1237.4 -669.091 -390.707 774.813 
19593700 -22243.7 -7006.27 1254.27 -642.424 -298.316 708.309 
36680 1
19593700 -22585.5 -7041.73 1096.13 -690.505 -71.6498 694.212 
