# Supplementary material for: Intrinsic group behaviour: Dependence of pedestrian dyad dynamics on principal social and personal features
Source: PLoS One. 2017 Nov 2;12(11):e0187253. doi: 10.1371/journal.pone.0187253 (PMC5667819; doi:10.1371/journal.pone.0187253)
Supplement: S1 Data Set — (ZIP) [file pone.0187253.s001.zip › set/trajectories/traj_2_0508_282.dat]

2 19585901 19585900 0 1 0 0 2 0 1 30 30 30 1736.23 1755.48 1716.97
36539 1
19585900 -36706 -3462 1724 0 0 0 
36539.5 2
19585901 -37030.1 -2796 1798 0 0 0 
19585900 -36536.1 -3406.27 1703.73 604.745 198.339 636.439 
36540 2
19585901 -36770.5 -2688.73 1813.87 683.136 282.281 739.16 
19585900 -36124.2 -3276.53 1688.33 830.376 261.559 870.596 
36540.5 2
19585901 -36396.9 -2517.4 1792.47 754.747 346.128 830.33 
19585900 -35721.1 -3007.2 1710.47 814.276 544.108 979.336 
36541 2
19585901 -35917.7 -2344.19 1733.12 936.027 338.306 995.288 
19585900 -35285.8 -2824.5 1743.56 850.358 356.836 922.193 
36541.5 2
19585901 -35484.9 -2227.87 1785.2 846.877 227.634 876.937 
19585900 -34829.7 -2735.13 1747.13 892.531 174.886 909.504 
36542 2
19585901 -35015.2 -1949.73 1788 948.956 561.886 1102.83 
19585900 -34363.1 -2323.8 1768.93 942.492 830.976 1256.51 
36542.5 2
19585901 -34604.2 -1751.27 1775.4 830.303 400.943 922.04 
19585900 -33935.7 -1998.6 1751.47 863.434 656.97 1084.96 
36543 2
19585901 -34100.1 -1419.6 1732.2 1018.45 670.034 1219.09 
19585900 -33559.5 -1859.2 1706.8 760.135 281.616 810.625 
36543.5 2
19585901 -33880.4 -1564.53 1662.73 443.771 -292.795 531.659 
19585900 -33149.2 -1633.2 1751.73 828.822 456.566 946.254 
36544 2
19585901 -33282.9 -1142.73 1712.67 1207 852.121 1477.49 
19585900 -32768.1 -1444.33 1789.13 769.966 381.549 859.318 
36544.5 2
19585901 -32778.1 -898.25 1738.38 986.076 477.507 1095.61 
19585900 -32334.8 -1289.5 1821.69 846.2 302.409 898.613 
36545 2
19585901 -32370.3 -742.4 1810.6 798.035 304.99 854.329 
19585900 -31944.3 -1130.2 1776.47 764.147 311.742 825.29 
36545.5 2
19585901 -31997.8 -605.6 1809.47 752.458 276.364 801.604 
19585900 -31637.7 -1003.33 1823.27 619.394 256.296 670.326 
36546 2
19585901 -31513.1 -407.067 1748.4 979.259 401.077 1058.21 
19585900 -31192.5 -847.467 1805.53 899.394 314.882 952.922 
36546.5 2
19585901 -31048.1 -297.533 1717.2 939.394 221.279 965.104 
19585900 -30702.5 -717.267 1739.67 990.034 263.03 1024.38 
36547 2
19585901 -30595.1 -226.2 1607.67 915.152 144.108 926.428 
19585900 -30227 -549.867 1640.07 960.539 338.182 1018.33 
36547.5 2
19585901 -30082.9 -185.188 1540.5 1000.37 80.1025 1003.58 
19585900 -29552.6 -206.438 1703.56 1317.14 670.76 1478.1 
36548 2
19585901 -29636.4 0.2 1523.13 873.728 362.794 946.055 
19585900 -29120.4 -38.2 1722.07 845.841 329.232 907.657 
36548.5 2
19585901 -29186.1 387.867 1778.87 909.764 783.165 1200.42 
19585900 -28721.7 41.1333 1619.53 805.387 160.269 821.179 
36549 2
19585901 -28671.1 655.2 1782.53 1040.4 540.067 1172.23 
19585900 -28349.2 163.333 1544.47 752.593 246.869 792.048 
36549.5 2
19585901 -28295.1 853.067 1637.6 759.461 399.731 858.234 
19585900 -28153.3 435.133 1502.47 395.69 549.091 676.81 
36550 2
19585901 -27767.1 968 1593.33 1066.67 232.189 1091.65 
19585900 -28157.1 726.467 1499.4 -7.54209 588.552 588.601 
36550.5 2
19585901 -27200.8 933.533 1557.33 1144.11 -69.6296 1146.22 
19585900 -27749.5 1114.53 1519.67 823.3 783.973 1136.85 
36551 2
19585901 -26812.6 1012.94 1559.31 758.154 155.086 773.854 
19585900 -27298.4 1294.12 1773.06 881.047 350.765 948.303 
36551.5 2
19585901 -26321.4 1101.53 1690.6 961.301 173.377 976.811 
19585900 -26753.5 1473.07 1763.07 1066.48 350.179 1122.5 
36552 2
19585901 -25925.5 1193.73 1777.8 799.865 186.263 821.266 
19585900 -26270.1 1614.47 1725.6 976.431 285.657 1017.36 
36552.5 2
19585901 -25461.5 1466.4 1824.73 937.239 550.842 1087.13 
19585900 -25851.8 1801.87 1689.67 845.118 378.586 926.041 
36553 2
19585901 -25073.1 1566.73 1788.2 784.646 202.694 810.404 
19585900 -25424 1945.47 1676.07 864.242 290.101 911.632 
36553.5 2
19585901 -24672.8 1779.27 1733.53 808.754 429.36 915.66 
19585900 -25027.9 2205.33 1622.07 800.269 524.983 957.099 
36554 2
19585901 -24121.9 1990.88 1729 1076.03 413.298 1152.67 
19585900 -24571.4 2342.88 1578.75 891.585 268.636 931.176 
36554.5 2
19585901 -23447 2201.47 1777.73 1320.69 412.117 1383.5 
19585900 -23925.9 2434.8 1657.2 1263.23 179.892 1275.97 
36555 2
19585901 -22981.9 2327.2 1770.53 939.663 254.007 973.389 
19585900 -23381.5 2671.6 1652.47 1099.66 478.384 1199.21 
36555.5 2
19585901 -22524.2 2517.13 1785.93 924.579 383.704 1001.04 
19585900 -22893.6 2887.67 1656.47 985.724 436.498 1078.05 
36556 2
19585901 -22028.7 2623 1469 1000.94 213.872 1023.54 
19585900 -22480.9 3053 1352.4 833.67 334.007 898.09 
36556.5 2
19585901 -21516.9 2719.6 1271.33 1033.94 195.152 1052.2 
19585900 -22055.9 3230.47 1368.6 858.721 358.519 930.557 
36557 2
19585901 -20943.7 2820.67 1528.2 1158.11 204.175 1175.97 
19585900 -21569.3 3447.4 1498.6 983.03 438.249 1076.29 
36557.5 2
19585901 -20511.8 2893.88 1419.12 843.587 142.985 855.619 
19585900 -21107.7 3581.94 1411.69 901.522 262.769 939.036 
36558 2
19585901 -20103.3 2969.07 1361.13 799.38 147.146 812.81 
19585900 -20480.7 3652.73 1469.07 1227.05 138.544 1234.84 
36558.5 2
19585901 -19698.1 2952.6 1498.6 818.586 -33.266 819.262 
19585900 -20185.3 3644.67 1396.4 596.633 -16.2963 596.856 
36559 2
19585901 -19235.5 3047.4 1437 934.411 191.515 953.835 
19585900 -19732.5 3567.2 1301.67 914.747 -156.498 928.038 
36559.5 2
19585901 -18765.9 2875.93 1509.4 946.909 -345.699 1008.04 
19585900 -18966.9 3652.67 1252.4 1543.68 172.312 1553.27 
36560 2
19585901 -18356.3 2783.27 1539.13 827.34 -187.205 848.256 
19585900 -18474.4 3610.4 1372.53 994.882 -85.3872 998.54 
36560.5 2
19585901 -17960.5 2667.27 1502.8 799.731 -234.343 833.358 
19585900 -18064.9 3526.6 1354.8 827.205 -169.293 844.351 
36561 2
19585901 -17432.2 2556.88 1545.81 1031.67 -215.609 1053.96 
19585900 -17561.2 3397.44 1408.69 983.879 -252.271 1015.71 
36561.5 2
19585901 -16967.3 2504.27 1541.33 909.817 -102.952 915.624 
19585900 -17052.3 3291.53 1476.93 995.931 -207.249 1017.27 
36562 2
19585901 -16552.7 2398.07 1621.53 837.71 -214.545 864.748 
19585900 -16593.5 3214.93 1505.8 926.734 -154.747 939.565 
36562.5 2
19585901 -16098.7 2299.8 1582.8 917.172 -198.519 938.41 
19585900 -16128.4 3038.67 1520.33 939.663 -356.094 1004.87 
36563 2
19585901 -15652.6 2213.67 1448.13 901.145 -174.007 917.791 
19585900 -15656.8 2905.4 1530.87 952.727 -269.226 990.036 
36563.5 2
19585901 -15096.1 2202.4 1523.47 1124.18 -22.7609 1124.41 
19585900 -15220.2 2850.67 1534.53 882.02 -110.572 888.924 
36564 2
19585901 -14540.1 2162.69 1625.56 1085.95 -77.5635 1088.72 
19585900 -14767.4 2745 1557.38 884.424 -206.38 908.184 
36564.5 2
19585901 -14079.7 2136.8 1567.93 900.962 -50.6605 902.385 
19585900 -14266.7 2743.73 1501 979.86 -2.4788 979.863 
36565 2
19585901 -13614.8 2109.53 1598.87 939.259 -55.0842 940.873 
19585900 -13818.1 2687.4 1521.2 906.263 -113.805 913.38 
36565.5 2
19585901 -13133.7 1996.33 1598.07 971.987 -228.687 998.527 
19585900 -13344.9 2556.33 1565.4 955.96 -264.781 991.952 
36566 2
19585901 -12624.7 1945.33 1618.73 1028.15 -103.03 1033.3 
19585900 -12920.1 2570.13 1567.4 858.182 27.8788 858.635 
36566.5 2
19585901 -12176.7 1909.73 1610.4 905.185 -71.9192 908.038 
19585900 -12460.5 2538.53 1563.07 928.35 -63.8384 930.543 
36567 2
19585901 -11751.4 1995.33 1613.2 859.125 172.929 876.356 
19585900 -11975.4 2520.67 1565.53 980.067 -36.0943 980.732 
36567.5 2
19585901 -11279.6 1984.31 1588.75 921.558 -21.5251 921.809 
19585900 -11480.7 2603.75 1510.19 966.235 162.272 979.767 
36568 2
19585901 -10826 2076.2 1604.27 887.598 179.819 905.63 
19585900 -11027.3 2586.67 1527 887.321 -33.4312 887.95 
36568.5 2
19585901 -10496.8 2140.07 1652.67 665.051 129.024 677.451 
19585900 -10628.7 2686.33 1514.87 805.118 201.347 829.913 
36569 2
19585901 -10464.8 2243.93 1515.4 64.6465 209.832 219.564 
19585900 -10208.2 2740 1498.73 849.562 108.418 856.452 
36569.5 2
19585901 -10411.3 2476.27 1252.13 108.013 469.36 481.628 
19585900 -9897.53 2930.6 1524.33 627.609 385.051 736.313 
36570 2
19585901 -10378.6 3334.6 1468.13 66.1279 1734.01 1735.27 
19585900 -9710.47 3190.6 1503.2 377.912 525.253 647.077 
36570.5 2
19585901 -10113.5 4014.47 1532.53 535.623 1373.47 1474.21 
19585900 -9613 3440.93 1341.2 196.902 505.724 542.704 
36571 2
19585901 -9818.81 4574.69 1453 575.496 1094.18 1236.3 
19585900 -9403.19 3816.31 1593.5 409.79 733.162 839.914 
36571.5 2
19585901 -9477 5076.13 1515.27 668.909 981.303 1187.6 
19585900 -9275.73 4159.07 1516.87 249.421 670.752 715.625 
36572 2
19585901 -9025.73 5559.27 1444.47 911.65 976.027 1335.57 
19585900 -9029.07 4466.4 1456.4 498.316 620.875 796.119 
36572.5 2
19585901 -8580.6 6173.47 1542.27 899.259 1240.81 1532.41 
19585900 -8766.6 4834.4 1607.13 530.236 743.434 913.151 
36573 2
19585901 -8206.4 6634.13 1405.33 755.96 930.64 1198.99 
19585900 -8605.33 5206.13 1540.4 325.791 750.976 818.6 
36573.5 2
19585901 -7841.87 6979.6 1419.87 736.431 697.912 1014.6 
19585900 -8469.4 5531 1354.47 274.613 656.296 711.433 
36574 2
19585901 -7515.69 7342.81 1381.75 637.069 709.399 953.469 
19585900 -8214.69 5921.12 1339.69 497.485 761.963 909.989 
36574.5 2
19585901 -7172.13 7592.07 1372.4 672.317 487.777 830.625 
19585900 -8073.07 6350.13 1430.4 277.144 839.547 884.108 
36575 2
19585901 -6919.67 7853.87 1346.73 510.034 528.889 734.75 
19585900 -7855.33 6777.6 1553.87 439.865 863.569 969.14 
36575.5 2
19585901 -6724 7721.87 1456.27 395.286 -266.667 476.825 
19585900 -7680.6 7037.93 1502.4 352.997 525.926 633.407 
36576 2
19585901 -6224.27 7351 1455 1009.56 -749.226 1257.2 
19585900 -7407.73 7130.53 1355.6 551.246 187.071 582.123 
36576.5 2
19585901 -5738.8 6991.53 1455 980.741 -726.195 1220.33 
19585900 -7037.6 7162.33 1536.67 747.744 64.2424 750.499 
36577 2
19585901 -5632.4 6666.33 1455.2 214.949 -656.97 691.24 
19585900 -6736.6 6949.33 1435.67 608.081 -430.303 744.932 
36577.5 2
19585901 -5401 6601.06 1427.88 451.953 -127.482 469.588 
19585900 -6506.94 6736.81 1400.19 448.56 -415.08 611.144 
36578 2
19585901 -5016.47 6433.13 1394.93 752.511 -328.629 821.14 
19585900 -6134.8 6293.33 1405.13 728.253 -867.865 1132.94 
36578.5 2
19585901 -4600.2 6309.6 1444.93 840.943 -249.562 877.192 
19585900 -5301.8 6022.6 1396.47 1682.83 -546.936 1769.48 
36579 2
19585901 -4146.87 6165.27 1490.53 915.825 -291.582 961.122 
19585900 -4874.73 5801.6 1378.8 862.761 -446.465 971.436 
36579.5 2
19585901 -3712.93 5956.8 1555.4 876.633 -421.145 972.547 
19585900 -4493.2 5632.8 1410 770.774 -341.01 842.841 
36580 2
19585901 -3304.87 5817.07 1618.73 824.377 -282.29 871.37 
19585900 -4039.53 5357.8 1457.93 916.498 -555.556 1071.73 
36580.5 2
19585901 -2868.12 5618.88 1630.19 853.011 -387.093 936.733 
19585900 -3528.06 5187.38 1516.06 998.966 -332.861 1052.96 
36581 2
19585901 -2434.27 5405.87 1709.13 849.038 -416.846 945.847 
19585900 -3070.13 5001.2 1586.07 896.143 -364.335 967.374 
36581.5 2
19585901 -2049.27 5405 1772.07 777.778 -1.75084 777.78 
19585900 -2596.2 4857.73 1643.93 957.441 -289.832 1000.35 
36582 2
19585901 -1621.4 5400.47 1776.27 864.377 -9.15825 864.426 
19585900 -2125.27 4779.73 1746.2 951.38 -157.576 964.342 
36582.5 2
19585901 -1182.27 5405.13 1766.53 887.138 9.42761 887.188 
19585900 -1762.33 4640.53 1680.2 733.199 -281.212 785.277 
36583 2
19585901 -724.467 5393.27 1753.47 924.848 -23.9731 925.159 
19585900 -1296.93 4511.67 1742.73 940.202 -260.337 975.579 
36583.5 2
19585901 -279.333 5200.2 1818.67 897.446 -389.247 978.225 
19585900 -876.467 4454.47 1690.4 847.715 -115.323 855.523 
36584 2
19585901 63.5625 4887.62 1836.25 669.718 -610.498 906.218 
19585900 -348.25 4302.75 1666.44 1031.67 -296.322 1073.39 
36584.5 2
19585901 506.267 4588.6 1874.13 862.971 -582.895 1041.39 
19585900 31.2 4173.2 1661.07 739.669 -252.534 781.59 
36585 2
19585901 957.2 4389.6 1799.2 910.976 -402.02 995.74 
19585900 472.667 3874.2 1651.73 891.852 -604.04 1077.16 
36585.5 2
19585901 1417.53 4109.6 1748.93 929.966 -565.657 1088.49 
19585900 943.333 3729.47 1687.27 950.842 -292.391 994.783 
36586 2
19585901 1840.53 3878.8 1839.6 854.545 -466.263 973.473 
19585900 1322.6 3457.07 1703.53 766.195 -550.303 943.339 
36586.5 2
19585901 2205.93 3605.27 1748.4 738.182 -552.593 922.101 
19585900 1661.27 3135.8 1707.8 684.175 -649.024 943.041 
36587 2
19585901 2503 3340.13 1719 600.135 -535.623 804.396 
19585900 1979.2 2943.07 1654.6 642.29 -389.36 751.091 
36587.5 2
19585901 2865.81 3069.06 1715.25 708.618 -529.435 884.557 
19585900 2227.81 2653.56 1712.19 485.571 -565.438 745.318 
36588 2
19585901 3299.47 2856.13 1678 848.638 -416.691 945.42 
19585900 2546.87 2405.8 1585.87 624.372 -484.858 790.524 
36588.5 2
19585901 3597.33 2615.67 1611 601.751 -485.791 773.367 
19585900 2941.27 2119.33 1567.67 796.768 -578.721 984.762 
36589 2
19585901 3915 2391.53 1596.6 641.751 -452.795 785.409 
19585900 3297.47 1736.53 1563.27 719.596 -773.333 1056.34 
36589.5 2
19585901 4368.73 2034.47 1662.4 916.633 -721.347 1166.43 
19585900 3713.33 1496.53 1502.6 840.135 -484.848 970.002 
36590 2
19585901 4755.47 1696.07 1726.53 779.704 -682.258 1036.06 
19585900 4084.33 1235.47 1514.2 747.984 -526.344 914.614 
36590.5 2
19585901 5247.67 1469.07 1728.93 994.343 -458.586 1095 
19585900 4507.4 879.133 1533.67 854.68 -719.865 1117.45 
36591 2
19585901 5581.94 1107 1706.94 652.873 -707.161 962.455 
19585900 5027.5 669.688 1561.31 1015.82 -409.074 1095.09 
36591.5 2
19585901 5894.73 744.867 1670.6 612.125 -708.676 936.439 
19585900 5382.87 365.867 1596.27 695.434 -594.561 914.949 
36592 2
19585901 6201.93 424.667 1682.4 620.606 -646.869 896.432 
19585900 5691.2 106.467 1600.07 622.896 -524.04 814.013 
36592.5 2
19585901 6518.93 94 1708.73 640.404 -668.013 925.397 
19585900 6031 -228.933 1631.93 686.465 -677.576 964.543 
36593 2
19585901 6932.27 -202.933 1686.27 835.017 -599.865 1028.15 
19585900 6411.2 -580.4 1653.13 768.081 -710.034 1045.99 
36593.5 2
19585901 7357.47 -541.667 1708.8 858.99 -684.31 1098.25 
19585900 6723.4 -966.467 1661.67 630.707 -779.933 1003.04 
36594 2
19585901 7824.4 -889.267 1719.33 943.3 -702.222 1175.98 
19585900 7041.8 -1322.93 1637.8 643.232 -720.135 965.578 
36594.5 2
19585901 8184.62 -1291.69 1743.38 703.564 -785.978 1054.88 
19585900 7451.5 -1592.62 1662.94 800.195 -526.742 958.003 
36595 2
19585901 8446.73 -1511.53 1751.47 512.932 -430.227 669.473 
19585900 7884.13 -2053.87 1726.93 846.641 -902.626 1237.55 
36595.5 2
19585901 8767.4 -1813.07 1749.53 647.811 -609.158 889.232 
19585900 8270.4 -2359.07 1755.07 780.337 -616.566 994.524 
36596 2
19585901 9202.33 -2316.67 1720.87 878.653 -1017.37 1344.28 
19585900 8581.4 -2601.4 1765.6 628.283 -489.562 796.499 
36596.5 2
19585901 9492.27 -2516.27 1685.27 585.724 -403.232 711.104 
19585900 8939.07 -2896.53 1737.67 722.559 -596.229 936.793 
36597 2
19585901 9866.2 -2880.33 1715.67 755.421 -735.488 1054.33 
19585900 9286.53 -3239.4 1735.67 701.953 -692.66 986.162 
36597.5 2
19585901 10325.7 -3113.44 1704.06 897.437 -455.282 1006.32 
19585900 9608.94 -3590.75 1678.75 629.696 -686.23 931.359 
36598 2
19585901 10708.2 -3422.8 1757.47 748.557 -605.406 962.732 
19585900 9899.93 -3871.07 1730.13 569.463 -548.565 790.704 
36598.5 2
19585901 11122.9 -3766.93 1702.47 837.845 -695.219 1088.72 
19585900 10310.5 -4120.07 1663.2 829.36 -503.03 969.989 
36599 2
19585901 11393.8 -4081.47 1737.87 547.205 -635.421 838.566 
19585900 10664.2 -4401.47 1620 714.613 -568.485 913.152 
36599.5 2
19585901 11679.1 -4403.27 1713.4 576.431 -650.101 868.852 
19585900 11056.4 -4715.07 1660.07 792.323 -633.535 1014.47 
36600 2
19585901 11911.2 -4758.87 1711.8 468.822 -718.384 857.828 
19585900 11351.4 -4996.53 1633.53 595.96 -568.62 823.709 
36600.5 2
19585901 12267.5 -5199.33 1708 719.865 -889.832 1144.56 
19585900 11680.5 -5394.93 1628.27 664.916 -804.848 1043.98 
36601 2
19585901 12686 -5625.12 1732.5 817.318 -831.624 1166.02 
19585900 12036.4 -5805.06 1590.75 695.003 -801.034 1060.51 
36601.5 2
19585901 13116.5 -5978.13 1726.6 842.531 -690.819 1089.54 
19585900 12565.3 -6252.73 1669.47 1035.14 -876.068 1356.1 
36602 2
19585901 13493.3 -6294.8 1753.07 761.212 -639.731 994.334 
19585900 12921.1 -6576.33 1685.27 718.788 -653.737 971.611 
36602.5 2
19585901 13730.7 -6609.13 1719.53 479.596 -635.017 795.776 
19585900 13214.9 -6906.73 1613.8 593.401 -667.475 893.111 
36603 2
19585901 14076.3 -6946.73 1677 698.047 -682.02 975.921 
19585900 13601 -7263.73 1738.47 780.067 -721.212 1062.38 
36603.5 2
19585901 14383.8 -7274 1710.13 621.279 -661.145 907.249 
19585900 13915.5 -7564 1781.27 635.421 -606.599 878.477 
36604 2
19585901 14732.6 -7609.81 1677.94 681.299 -655.884 945.702 
19585900 14342.9 -7936.5 1732.75 834.652 -727.539 1107.23 
36604.5 2
19585901 15351.2 -7979.87 1629.13 1210.52 -724.176 1410.6 
19585900 14741.8 -8357.47 1690.47 780.675 -823.81 1134.95 
36605 2
19585901 15716.8 -8453.07 1761.4 737.097 -954.032 1205.61 
19585900 15115.3 -8868.53 1707.53 752.957 -1030.38 1276.17 
36605.5 2
19585901 16074.9 -8754.93 1726.87 723.367 -609.832 946.126 
19585900 15453.1 -9237.07 1678.53 682.559 -744.512 1010.04 
36606 2
19585901 16376.3 -9162.6 1770.93 608.889 -823.569 1024.21 
19585900 15751.2 -9587.27 1617.27 602.155 -707.475 929.038 
36606.5 2
19585901 16663.1 -9546 1772.27 579.394 -774.545 967.273 
19585900 16099.5 -9903.8 1697.67 703.569 -639.461 950.747 
36607 2
19585901 16877.4 -9806.33 1746.53 432.997 -525.926 681.237 
19585900 16484.2 -10213.1 1723.8 777.239 -624.781 997.222 
36607.5 2
19585901 17180.6 -10188.1 1761.94 592.114 -745.687 952.181 
19585900 16818.9 -10549.1 1726.75 653.662 -656.364 926.33 
36608 2
19585901 17445.4 -10446.5 1769.73 518.273 -505.561 724.016 
19585900 17153.9 -10837.5 1771.13 655.691 -564.269 865.061 
36608.5 2
19585901 17813.5 -10778 1789.47 743.704 -669.764 1000.84 
19585900 17457.9 -11169.6 1794.27 614.141 -670.976 909.604 
36609 2
19585901 18188.3 -11044.9 1775.93 757.037 -539.125 929.387 
19585900 17790.3 -11401.1 1713.73 671.515 -467.744 818.362 
36609.5 2
19585901 18401.3 -11310.2 1742.87 430.303 -536.027 687.376 
19585900 18084.1 -11720.7 1675.73 593.401 -645.657 876.925 
36610 2
19585901 18791.2 -11715.3 1737.4 787.744 -818.316 1135.86 
19585900 18831 -12210.4 1656.67 1508.96 -989.226 1804.3 
36610.5 2
19585901 19858.9 -12062.4 1767.8 2156.9 -701.279 2268.04 
19585900 19377.7 -12297.4 1670.4 1104.51 -175.758 1118.41 
36611 2
19585901 20406.2 -12257.2 1790.06 1068.99 -380.566 1134.71 
19585900 19749.3 -12416.6 1672.19 725.741 -232.739 762.146 
36611.5 2
19585901 20833.3 -12582.9 1801.6 835.902 -637.345 1051.16 
19585900 20118.9 -12718.5 1718.93 723.198 -590.941 933.931 
36612 2
19585901 20972.3 -12734.3 1803 280.673 -305.724 415.024 
19585900 20544.3 -13035.5 1735.4 859.394 -640.404 1071.76 
36612.5 2
19585901 21111.6 -12879.1 1804.6 281.481 -292.525 405.959 
19585900 20799.1 -13276.8 1755.13 514.747 -487.407 708.894 
36613 2
19585901 21525 -13115.3 1782.67 835.152 -477.172 961.858 
19585900 21115.5 -13502.7 1778.73 639.192 -456.431 785.427 
36613.5 2
19585901 21923.1 -13340.9 1736.2 804.175 -455.758 924.344 
19585900 21537.9 -13780 1749.13 853.468 -560.135 1020.86 
36614 2
19585901 22211.2 -13529.3 1786.27 580.914 -379.973 694.147 
19585900 21939.8 -13953.9 1718.33 810.215 -350.538 882.794 
36614.5 2
19585901 22710.5 -13741.2 1684.69 975.195 -413.778 1059.35 
19585900 22442.7 -14211 1670 982.202 -502.214 1103.15 
36615 2
19585901 23326.3 -13997 1746.6 1205.02 -500.612 1304.87 
19585900 22919.3 -14415.7 1603 932.771 -400.652 1015.18 
36615.5 2
19585901 23928.1 -14230.8 1777.2 1215.89 -472.323 1304.41 
19585900 23536 -14649.3 1672.87 1245.79 -471.785 1332.13 
36616 2
19585901 24357.1 -14463.5 1699.8 866.532 -470.034 985.804 
19585900 24053.5 -14933.8 1667.33 1045.52 -574.815 1193.12 
36616.5 2
19585901 24804.7 -14587.3 1596.53 904.377 -250.236 938.358 
19585900 24489.3 -15084.9 1732.13 880.269 -305.185 931.672 
36617 2
19585901 25210.4 -14863.9 1691.87 819.529 -558.653 991.827 
19585900 24816.3 -15234 1720.27 660.741 -301.279 726.187 
36617.5 2
19585901 25632.6 -15044.9 1744 824.536 -353.532 897.131 
19585900 25194.9 -15370.1 1724.19 739.339 -265.869 785.69 
36618 2
19585901 26023.7 -15177.4 1740.53 765.37 -259.344 808.116 
19585900 25583.7 -15561.7 1679.67 760.845 -374.837 848.167 
36618.5 2
19585901 26585.3 -15416.1 1648.67 1134.55 -482.29 1232.8 
19585900 26107.7 -15854.1 1620.47 1058.59 -590.842 1212.31 
36619 2
19585901 27066.5 -15606.9 1663.27 972.256 -385.32 1045.83 
19585900 26641.1 -15999.4 1698.73 1077.71 -293.468 1116.95 
36619.5 2
19585901 27551.3 -15836.7 1692.13 979.259 -464.242 1083.73 
19585900 27121.7 -16196.2 1646.87 970.909 -397.576 1049.16 
36620 2
19585901 28009.5 -15915.7 1616.27 925.791 -159.731 939.47 
19585900 27657.8 -16358.9 1817.13 1082.96 -328.62 1131.72 
36620.5 2
19585901 28521 -16046.9 1758.73 1033.27 -264.916 1066.69 
19585900 28051.9 -16432.6 1824.6 796.229 -148.956 810.042 
36621 2
19585901 29030.9 -16093.2 1851.81 995.972 -90.4704 1000.07 
19585900 28544.4 -16518.9 1777 961.8 -168.628 976.471 
36621.5 2
19585901 29444.4 -16185 1821.2 809.124 -179.672 828.833 
19585900 29036.3 -16573.4 1776.8 962.606 -106.58 968.488 
36622 2
19585901 29848.9 -16287.3 1822.13 817.239 -206.599 842.949 
19585900 29495.7 -16708.2 1758.2 928.215 -272.323 967.339 
36622.5 2
19585901 30334.1 -16372.3 1752.07 980.202 -171.717 995.13 
19585900 29946.5 -16763.9 1772.27 910.572 -112.458 917.491 
36623 2
19585901 30720.6 -16417.1 1757.53 780.741 -90.5051 785.969 
19585900 30413.9 -16865.7 1736.2 944.377 -205.657 966.511 
36623.5 2
19585901 31231.4 -16570 1707.07 1031.92 -308.956 1077.18 
19585900 30946.4 -17086.1 1619.87 1075.69 -445.387 1164.25 
36624 2
19585901 31780.9 -16762.9 1647.94 1073.32 -376.831 1137.54 
19585900 31473.8 -17315.1 1505.06 1030.1 -447.249 1123.01 
36624.5 2
19585901 32327.8 -16951.3 1657.13 1070.18 -368.55 1131.86 
19585900 32061.7 -17479.9 1398.13 1150.4 -322.391 1194.72 
36625 2
19585901 32984.4 -17336.9 1693.47 1326.46 -779.125 1538.36 
19585900 32743.5 -17862.1 1658.93 1377.51 -772.256 1579.21 
36625.5 2
19585901 33435.8 -17409.6 1656.73 911.919 -146.801 923.66 
19585900 33257.9 -17950.8 1713 1039.19 -179.125 1054.52 
36626 2
19585901 34034.5 -17372.9 1664.93 1209.43 74.0741 1211.69 
19585900 33740.1 -17945.9 1691.13 974.007 9.96633 974.058 
36626.5 2
19585901 34499.7 -17369.3 1704.13 939.933 7.40741 939.962 
19585900 34257.7 -17969.6 1662.6 1045.79 -47.9461 1046.89 
36627 2
19585901 34985.4 -17328.6 1698.4 981.145 82.1549 984.578 
19585900 34746.5 -18034.4 1683.8 987.34 -130.909 995.981 
36627.5 2
19585901 35464.4 -17389.4 1708.69 935.62 -118.701 943.12 
19585900 35245.1 -18069.2 1673.94 973.82 -67.9443 976.187 
36628 2
19585901 35892.6 -17561.3 1659.8 837.891 -336.513 902.941 
19585900 35697.7 -18134.1 1620.33 885.722 -127.096 894.795 
36628.5 2
19585901 36398.4 -17643.3 1695.93 1021.82 -165.657 1035.16 
19585900 36144.7 -18162.1 1630.27 903.165 -56.431 904.926 
36629 2
19585901 36859.1 -17885.5 1622.93 930.774 -489.158 1051.48 
19585900 36596.3 -18327.1 1604.73 912.189 -333.333 971.184 
36629.5 2
19585901 37448 -18296.9 1650.67 1189.63 -831.246 1451.27 
19585900 36938.9 -18441.9 1637.53 692.256 -232.054 730.115 
36630 2
19585901 37940.3 -18471.9 1637.8 994.613 -353.401 1055.53 
19585900 37435.1 -18520.9 1647.53 1002.29 -159.596 1014.92 
36630.5 2
19585901 38410.5 -18704.7 1611.07 949.899 -470.438 1060.01 
19585900 37883 -18508.2 1645.23 969.553 27.4947 969.942 
36631 2
19585901 38912 -18726.9 1592.56 979.427 -43.2454 980.381 
19585900 38996.1 -17876.4 1672.44 2042.32 1159.37 2348.44 
36631.5 2
19585901 39422.2 -18510.4 1584.4 998.434 423.63 1084.59 
19585900 39564.9 -17839.9 1661.33 1113.25 71.3144 1115.53 
36632 2
19585901 39917.5 -18435.2 1575.07 1000.67 151.919 1012.14 
19585900 40051.9 -17942.9 1667.4 983.704 -208.081 1005.47 
36632.5 2
19585901 40473.5 -18421.2 1592.53 1120.97 28.2258 1121.32 
19585900 40491.1 -17866.5 1672.4 885.618 154.032 898.914 
36633 2
19585901 40916.2 -18366.9 1595.93 894.276 109.764 900.987 
19585900 40999.9 -17856.7 1698.13 1027.74 19.798 1027.93 
36633.5 2
19585901 41332.5 -18344.8 1584.8 840.943 44.5791 842.124 
19585900 41393.6 -17796.8 1702.13 795.421 121.077 804.583 
36634 2
19585901 41758.7 -18398.6 1582.75 832.463 -105.127 839.074 
19585900 41800.8 -17832.3 1712.25 795.215 -69.3604 798.234 
36634.5 2
19585901 42229.8 -18424.7 1601.87 921.942 -51.0926 923.357 
19585900 42273.6 -17850.1 1643.6 925.342 -34.744 925.995 
36635 2
19585901 42707.4 -18596.7 1585.07 964.848 -347.475 1025.51 
19585900 42743.5 -17847.5 1600.6 949.226 5.25253 949.24 
36635.5 2
19585901 43204.8 -18641.1 1580.33 1004.85 -89.697 1008.84 
19585900 43231.7 -17887.1 1523.87 986.263 -80 989.502 
36636 2
19585901 43598.1 -18634.8 1582 794.613 12.7946 794.716 
19585900 43812.1 -17973.9 1499.2 1172.66 -175.354 1185.7 
36636.5 2
19585901 44027.3 -18590.7 1582 866.936 89.1582 871.509 
19585900 44098.9 -18021.1 1498.73 579.259 -95.4882 587.077 
36637 1
19585901 44662.3 -18391.9 1578.2 1282.96 401.616 1344.35 
36637.5 1
19585901 45225.3 -18328 1715.31 1099.57 124.74 1106.62 
36638 1
19585901 45759.5 -18068.4 1719.27 1045.31 508.023 1162.22 
36638.5 1
19585901 46168 -17898.9 1725.4 825.32 342.492 893.562 
