# Supplementary material for: Intrinsic group behaviour: Dependence of pedestrian dyad dynamics on principal social and personal features
Source: PLoS One. 2017 Nov 2;12(11):e0187253. doi: 10.1371/journal.pone.0187253 (PMC5667819; doi:10.1371/journal.pone.0187253)
Supplement: S1 Data Set — (ZIP) [file pone.0187253.s001.zip › set/trajectories/traj_2_0508_281.dat]

2 19582501 19574800 0 0 0 1 0 1 0 20 20 20 1687.19 1720.75 1653.64
36468 1
19574800 -36211 -2106 1780 0 0 0 
36468.5 1
19574800 -35990.3 -2006.53 1759.93 836.111 376.768 917.08 
36469 1
19574800 -35561.5 -1835.73 1726.87 866.263 345.051 932.454 
36469.5 1
19574800 -35166.9 -1857.27 1756.4 797.037 -43.5017 798.223 
36470 1
19574800 -34822.4 -1955.73 1752.27 696.027 -198.923 723.895 
36470.5 1
19574800 -34431.9 -2069.27 1697.87 788.956 -229.36 821.619 
36471 1
19574800 -33971.6 -1971.56 1699.81 899.032 190.828 919.061 
36471.5 1
19574800 -33546.3 -1767 1708.67 832.151 400.318 923.434 
36472 1
19574800 -33094.8 -1489.27 1704.47 912.189 561.077 1070.93 
36472.5 1
19574800 -32529.1 -1402.93 1696 1142.76 174.411 1155.99 
36473 1
19574800 -32243 -1229.4 1736.87 578.047 350.572 676.047 
36473.5 1
19574800 -31873.9 -1119.13 1750.33 745.589 222.761 778.155 
36474 1
19574800 -31406 -1046.5 1764.88 913.932 141.862 924.877 
36474.5 1
19574800 -30884.9 -917.067 1760.53 1019.83 253.294 1050.81 
36475 1
19574800 -30283.5 -823.733 1634.53 1214.81 188.552 1229.36 
36475.5 1
19574800 -29734.4 -683.067 1535 1109.36 284.175 1145.18 
36476 1
19574800 -29275.5 -491.6 1487.93 927.003 386.801 1004.47 
36476.5 1
19574800 -28718.3 -239.733 1508.6 1125.66 508.822 1235.31 
36477 1
19574800 -28333.3 54.6667 1498.67 777.912 594.747 979.22 
36477.5 1
19574800 -28205.2 319.062 1490.81 250.155 516.398 573.798 
36478 1
19574800 -27947.9 725.067 1497.87 503.563 794.529 940.666 
36478.5 1
19574800 -27557.8 1081.33 1498.13 788.013 719.731 1067.23 
36479 1
19574800 -27044.7 1178.73 1673.2 1036.5 196.768 1055.01 
36479.5 1
19574800 -26624.4 1380 1833.87 849.158 406.599 941.484 
36480 1
19574800 -26042.3 1525 1767.53 1176.03 292.929 1211.96 
36480.5 1
19574800 -25362.3 1659.33 1718.93 1373.74 271.38 1400.29 
36481 1
19574800 -24981.8 1867.81 1799.69 743.197 407.186 847.432 
36481.5 1
19574800 -24646.8 2236.07 1718.67 655.479 720.654 974.164 
36482 1
19574800 -24194.2 2452.33 1652.4 914.343 436.902 1013.36 
36482.5 1
19574800 -23637.1 2778.07 1608.73 1125.39 658.047 1303.66 
36483 1
19574800 -22987.9 3268.47 1610.47 1311.65 990.707 1643.75 
36483.5 1
19574800 -22623 3316.33 1615.8 737.104 96.7003 743.42 
36484 1
19574800 -22218.4 3076.94 1164.44 790.161 -467.57 918.137 
36484.5 1
19574800 -21569.7 3025.13 1249.07 1269.61 -101.378 1273.65 
36485 1
19574800 -21231.9 3081.67 1340.2 682.29 114.209 691.782 
36485.5 1
19574800 -20777.5 3213.13 1293.13 917.98 265.589 955.628 
36486 1
19574800 -20302.8 3320.33 1302.8 959.057 216.566 983.205 
36486.5 1
19574800 -19964.7 3436.4 1384.93 682.963 234.478 722.093 
36487 1
19574800 -19590.5 3471.07 1330.47 755.96 70.0337 759.197 
36487.5 1
19574800 -19111.8 3536.81 1357.44 935.002 128.41 943.778 
36488 1
19574800 -18633.9 3685.6 1344.6 933.488 290.601 977.675 
36488.5 1
19574800 -18081.2 3656.93 1388.4 1116.5 -57.9125 1118 
36489 1
19574800 -17668 3685.4 1411.73 834.747 57.5084 836.726 
36489.5 1
19574800 -17112.1 3778.53 1482 1122.96 188.148 1138.62 
36490 1
19574800 -16578.8 3762.27 1483.53 1077.44 -32.862 1077.94 
36490.5 1
19574800 -16159.5 3834.8 1453.4 847.003 146.532 859.585 
36491 1
19574800 -15715.6 3864.5 1476.44 867.008 58.0078 868.947 
36491.5 1
19574800 -15191.7 3889.13 1441.47 1025.23 48.2061 1026.36 
36492 1
19574800 -14610.2 3905.87 1513.73 1174.81 33.8047 1175.3 
36492.5 1
19574800 -14185.1 3975.07 1471.47 858.721 139.798 870.026 
36493 1
19574800 -13765.2 3990.53 1499.87 846.64 31.1828 847.214 
36493.5 1
19574800 -13288.9 3983.93 1478 962.29 -13.3333 962.382 
36494 1
19574800 -12749.7 4026.25 1507.94 1053.08 82.6497 1056.32 
36494.5 1
19574800 -12241.9 4037.47 1500.8 993.648 21.9504 993.89 
36495 1
19574800 -11777.1 4110.8 1483.07 938.99 148.148 950.605 
36495.5 1
19574800 -11333.9 4093.93 1514.33 895.354 -34.0741 896.002 
36496 1
19574800 -10868.9 4060.6 1514.33 939.529 -67.3401 941.939 
36496.5 1
19574800 -10405.7 4020.33 1502.53 935.758 -81.3468 939.287 
36497 1
19574800 -9898.6 3992.73 1461.33 1024.38 -55.7576 1025.89 
36497.5 1
19574800 -9389.62 3977 1488.94 994.092 -30.7292 994.567 
36498 1
19574800 -8993.8 3901.27 1480.53 774.609 -148.206 788.659 
36498.5 1
19574800 -8571.07 3936.53 1424.67 854.007 71.2458 856.973 
36499 1
19574800 -7857.87 3900.67 1434.67 1440.81 -72.4579 1442.63 
36499.5 1
19574800 -7250.67 3795.33 1511.8 1226.67 -212.795 1244.99 
36500 1
19574800 -6918.6 3760.47 1492.87 670.842 -70.4377 674.53 
36500.5 1
19574800 -6499.13 3729.8 1522.13 847.407 -61.9529 849.669 
36501 1
19574800 -5974.94 3681 1455.31 1023.82 -95.3125 1028.25 
36501.5 1
19574800 -5431.2 3575.33 1592.87 1064.07 -206.784 1083.97 
36502 1
19574800 -4998.13 3550.93 1673.33 874.882 -49.2929 876.27 
36502.5 1
19574800 -4536.6 3467.53 1725 932.391 -168.485 947.491 
36503 1
19574800 -4086.8 3361.27 1755.73 908.687 -214.68 933.702 
36503.5 1
19574800 -3597.4 3205.87 1805.53 988.687 -313.939 1037.33 
36504 1
19574800 -3183.88 3056.69 1814.75 807.666 -291.366 858.614 
36504.5 1
19574800 -2690.27 2920.6 1737.33 965.965 -266.316 1002 
36505 1
19574800 -2171.67 2748.93 1685.27 1047.68 -346.801 1103.58 
36505.5 2
19582501 -1433.57 3361.57 1637.86 0 0 0 
19574800 -1840.73 2541.33 1682.93 668.552 -419.394 789.211 
36506 2
19582501 -1089.47 3368.33 1657.27 947.947 18.6278 948.13 
19574800 -1353.8 2425.8 1703.53 983.704 -233.401 1011.01 
36506.5 2
19582501 -483 3154.6 1622.2 1225.19 -431.785 1299.04 
19574800 -882.467 2186.07 1696.67 952.189 -484.31 1068.28 
36507 2
19582501 -167.867 3010.4 1626.73 636.633 -291.313 700.118 
19574800 -467.2 2134 1732.93 838.923 -105.185 845.491 
36507.5 2
19582501 329.375 2839.31 1709.31 971.175 -334.155 1027.05 
19574800 -13.625 2179.56 1720.31 885.889 88.9893 890.347 
36508 2
19582501 718.133 2816.4 1698.93 760.78 -44.8386 762.1 
19574800 434.133 2122.33 1715.2 876.239 -111.994 883.368 
36508.5 2
19582501 1105.33 2724.6 1654.6 782.222 -185.455 803.906 
19574800 996.333 2116.87 1634.27 1135.76 -11.0438 1135.81 
36509 2
19582501 1618.4 2574.2 1626.2 1036.5 -303.838 1080.11 
19574800 1345.67 1976.33 1634.4 705.724 -283.906 760.69 
36509.5 2
19582501 1971.8 2467.47 1563.2 713.939 -215.623 745.79 
19574800 1764.13 1878.93 1600.87 845.387 -196.768 867.984 
36510 2
19582501 2450.4 2257.8 1583.87 966.869 -423.569 1055.58 
19574800 2144.6 1696 1565.67 768.62 -369.562 852.849 
36510.5 2
19582501 2945.62 2092.56 1570.5 967.236 -322.729 1019.66 
19574800 2586.12 1397.31 1598.94 862.354 -583.374 1041.14 
36511 2
19582501 3369.6 1800.67 1556.27 829.697 -571.225 1007.32 
19574800 3323.6 866 1722.4 1443.2 -1039.75 1778.74 
36511.5 2
19582501 3667.8 1534.67 1477.67 602.424 -537.374 807.27 
19574800 3609.53 646.467 1736.47 577.643 -443.502 728.262 
36512 2
19582501 4159.13 1239.13 1522.8 992.593 -597.037 1158.31 
19574800 3958.87 498.267 1769.8 705.724 -299.394 766.605 
36512.5 2
19582501 4642.87 1015.27 1586.6 977.239 -452.256 1076.82 
19574800 4332.53 343.267 1709.4 754.882 -313.131 817.25 
36513 2
19582501 5109.4 809.2 1583.73 942.492 -416.296 1030.34 
19574800 4741.47 32.6667 1693.4 826.128 -627.475 1037.41 
36513.5 2
19582501 5498 607.133 1592.53 785.051 -408.215 884.841 
19574800 5068.93 -174.6 1674.47 661.549 -418.721 782.926 
36514 2
19582501 5852.88 266.938 1584.81 693.115 -664.445 960.154 
19574800 5462.94 -383.375 1654.31 769.539 -407.764 870.897 
36514.5 2
19582501 6216.87 -20.4 1611.27 712.312 -562.304 907.51 
19574800 5924.93 -627.133 1634 904.101 -477.022 1022.23 
36515 2
19582501 6605.27 -256.2 1625.2 784.646 -476.364 917.928 
19574800 6254.8 -939 1638.93 666.397 -630.034 917.076 
36515.5 2
19582501 6932.73 -613.267 1627.4 661.549 -721.347 978.769 
19574800 6640.47 -1239.73 1670.6 779.125 -607.542 987.999 
36516 2
19582501 7291 -992.333 1602.27 723.771 -765.791 1053.7 
19574800 7079.6 -1596.4 1639.93 887.138 -720.539 1142.89 
36516.5 2
19582501 7638.13 -1339.2 1638.67 701.279 -700.741 991.378 
19574800 7385.87 -1922.93 1628.13 618.721 -659.663 904.417 
36517 2
19582501 8034.87 -1689.8 1566.6 801.481 -708.283 1069.6 
19574800 7912.13 -2290.93 1623.33 1063.16 -743.434 1297.31 
36517.5 2
19582501 8410.69 -2036.81 1598.19 734.025 -677.759 999.074 
19574800 8277.12 -2640.56 1622.81 712.874 -682.869 987.168 
36518 2
19582501 8873.6 -2336.87 1657.2 905.895 -587.19 1079.55 
19574800 8621 -2980.33 1603.4 672.945 -664.914 946.026 
36518.5 2
19582501 9343.53 -2677.93 1615.67 949.36 -689.024 1173.05 
19574800 9000.13 -3377.07 1627.27 765.926 -801.481 1108.61 
36519 2
19582501 9693.87 -3015.67 1613.6 707.744 -682.29 983.067 
19574800 9339.47 -3712.93 1642.47 685.522 -678.519 964.535 
36519.5 2
19582501 10050.1 -3428.07 1616.2 719.731 -833.131 1100.96 
19574800 9698.13 -3928.53 1668.47 724.579 -435.556 845.413 
36520 2
19582501 10439.9 -3724.6 1605.47 787.475 -599.057 989.437 
19574800 9966.33 -4099.4 1633.53 541.818 -345.185 642.433 
36520.5 2
19582501 10693.2 -3972.5 1578.88 494.637 -484.18 692.167 
19574800 10275.7 -4463.94 1625.44 604.207 -711.987 933.805 
36521 2
19582501 11117.7 -4316.07 1562.93 830.814 -672.342 1068.78 
19574800 10580.3 -5074.8 1656.93 596.176 -1195.43 1335.84 
36521.5 2
19582501 11456.7 -4815.67 1591.2 684.848 -1009.29 1219.71 
19574800 10919 -5337.87 1641.07 684.175 -531.448 866.333 
36522 2
19582501 11762.9 -5185.6 1666.6 618.451 -747.34 970.051 
19574800 11286.1 -5604.13 1642.4 741.549 -537.912 916.103 
36522.5 2
19582501 12122.7 -5669 1606.73 726.869 -976.566 1217.38 
19574800 11620.2 -6087.4 1674.27 675.017 -976.296 1186.93 
36523 2
19582501 12502.8 -6095.87 1602.8 767.946 -862.357 1154.73 
19574800 12049.5 -6534.13 1660.47 867.34 -902.492 1251.71 
36523.5 2
19582501 12945.4 -6462 1656.27 894.141 -739.663 1160.43 
19574800 12362.9 -6973.07 1723.8 633.131 -886.734 1089.57 
36524 2
19582501 13280.7 -6772.19 1665.94 654.858 -605.835 892.119 
19574800 12757.6 -7338.06 1730.5 770.76 -712.882 1049.89 
36524.5 2
19582501 13580.3 -7094.6 1684.6 586.261 -630.944 861.274 
19574800 13081.5 -7669.87 1718.67 633.994 -649.323 907.507 
36525 2
19582501 13881.9 -7379.13 1665.33 609.428 -574.815 837.743 
19574800 13429.7 -7875.27 1722.67 703.434 -414.949 816.702 
36525.5 2
19582501 14121.1 -7681.07 1652.73 483.098 -609.966 778.102 
19574800 13800.3 -8257.13 1678.53 748.552 -771.448 1074.92 
36526 2
19582501 14487.6 -8169.13 1605.47 738.978 -984.005 1230.59 
19574800 14017.5 -8722.27 1694.13 438.038 -937.769 1035.03 
36526.5 2
19582501 14873.7 -8788.27 1613.07 778.495 -1248.25 1471.12 
19574800 14283.9 -9233.13 1748.27 537.097 -1029.97 1161.6 
36527 2
19582501 15207.1 -9192.73 1646.47 673.535 -817.104 1058.92 
19574800 14615.5 -9728.73 1722.73 669.899 -1001.21 1204.65 
36527.5 2
19582501 15551 -9661.19 1729.12 671.615 -914.95 1134.99 
19574800 15035.8 -10152.5 1725.5 820.858 -827.669 1165.69 
36528 2
19582501 15857.2 -9941.8 1705.53 599.217 -549.144 812.785 
19574800 15201.5 -10557.9 1737.73 324.176 -793.412 857.084 
36528.5 2
19582501 16130.7 -10202.4 1669.27 552.593 -526.465 763.232 
19574800 15446.3 -10919.1 1687.2 494.68 -729.562 881.459 
36529 2
19582501 16356.5 -10618.6 1666.93 456.027 -840.808 956.514 
19574800 15730.8 -11207.3 1710.33 574.68 -582.357 818.167 
36529.5 2
19582501 16687.3 -10949.5 1682.87 668.283 -668.418 945.19 
19574800 16043.7 -11567 1664 632.189 -726.599 963.125 
36530 2
19582501 17041.5 -11198.9 1634.87 715.69 -503.973 875.329 
19574800 16454.1 -11855.9 1635.87 829.091 -583.569 1013.88 
36530.5 2
19582501 17327.9 -11554.2 1616.88 559.383 -693.856 891.261 
19574800 16750.2 -12243.2 1611.44 578.231 -756.608 952.264 
36531 2
19582501 17670.8 -11910.1 1655.53 670.964 -696.567 967.16 
19574800 17252.5 -12562.1 1521.87 983.064 -624.038 1164.4 
36531.5 2
19582501 18296.1 -12246.9 1587.47 1263.3 -680.269 1434.81 
19574800 17856 -12833.6 1509.67 1219.12 -548.418 1336.8 
36532 2
19582501 18736.6 -12514.8 1597.93 889.832 -541.279 1041.53 
19574800 18284.7 -13101 1600.4 866.128 -540.202 1020.78 
36532.5 2
19582501 19140.7 -12796.3 1648.2 816.431 -568.62 994.931 
19574800 18651.3 -13251.8 1617.4 740.606 -304.646 800.816 
36533 2
19582501 19436.1 -13080.9 1638.8 596.633 -574.949 828.576 
19574800 19012.5 -13547.9 1634.13 729.562 -598.114 943.399 
36533.5 2
19582501 19739.2 -13345 1643.53 612.391 -533.603 812.252 
19574800 19346.9 -13871.8 1629.8 675.556 -654.411 940.547 
36534 2
19582501 19982.8 -13649.9 1640.06 475.684 -595.459 762.133 
19574800 19665.1 -14161.4 1649.31 621.476 -565.576 840.303 
36534.5 2
19582501 20370.1 -13845 1648.87 758.089 -381.849 848.827 
19574800 20014.4 -14418.7 1669.2 683.635 -503.637 849.121 
36535 2
19582501 20716.5 -14096.9 1654.2 699.798 -508.956 865.306 
19574800 20377.7 -14642.6 1662.6 734.007 -452.256 862.149 
36535.5 2
19582501 21095.3 -14234.9 1641.6 762.173 -277.532 811.13 
19574800 20750.5 -14830.3 1647 750.101 -377.599 839.781 
36536 2
19582501 21437.8 -14475.8 1628.53 691.852 -486.734 845.913 
19574800 21157.6 -15099.9 1641.87 822.357 -544.646 986.362 
36536.5 2
19582501 21896.1 -14698.6 1571.93 925.791 -450.101 1029.41 
19574800 21628.3 -15284 1577.2 950.842 -371.987 1021.02 
36537 2
19582501 22320.4 -14869.3 1508.6 857.239 -344.916 924.027 
19574800 22088.2 -15589.3 1477.87 929.158 -616.7 1115.19 
36537.5 2
19582501 22908.7 -15038.6 1462.81 1149 -330.526 1195.59 
19574800 22595.2 -15669.6 1604.25 990.332 -156.95 1002.69 
36538 2
19582501 23369.8 -15169.3 1608.33 902.373 -255.912 937.959 
19574800 23018.5 -15853.4 1645.2 828.343 -359.638 903.046 
36538.5 2
19582501 23818.5 -15316.5 1622.73 906.532 -297.374 954.06 
19574800 23423.7 -15998.7 1644 818.586 -293.468 869.601 
36539 2
19582501 24198.5 -15437.5 1626.4 767.677 -244.31 805.615 
19574800 23796.7 -16094.5 1673.07 753.535 -193.535 777.992 
36539.5 2
19582501 24499.1 -15552.5 1674.53 606.048 -231.989 648.933 
19574800 24175.3 -16211.3 1723.47 763.172 -235.484 798.677 
36540 2
19582501 24849.8 -15757.9 1665.27 706.989 -414.113 819.343 
19574800 24607.3 -16385.3 1697.4 870.968 -350.941 939.012 
36540.5 2
19582501 25302.8 -16035.7 1712.13 915.152 -561.077 1073.46 
19574800 25062.5 -16580.5 1675.2 919.731 -394.209 1000.65 
36541 2
19582501 25755.8 -16196.7 1625.38 884.79 -314.494 939.021 
19574800 25599.2 -16788.9 1620.38 1048.15 -407.17 1124.46 
36541.5 2
19582501 26296.1 -16467.3 1590 1057.25 -529.509 1182.44 
19574800 26117.4 -17038.8 1655.33 1014.11 -488.968 1125.84 
36542 2
19582501 26817.3 -16654.3 1542.33 1053.06 -377.778 1118.78 
19574800 26564.2 -17269.9 1642.67 902.626 -466.801 1016.19 
36542.5 2
19582501 27308.4 -16803.1 1625.2 992.054 -300.741 1036.64 
19574800 27049.1 -17473.9 1702.87 979.529 -412.256 1062.75 
36543 2
19582501 27801.7 -16941.1 1684.67 996.498 -278.653 1034.73 
19574800 27514.7 -17602.5 1658.2 940.741 -259.798 975.955 
36543.5 2
19582501 28208.1 -17081.9 1679.53 821.145 -284.444 869.015 
19574800 28010.6 -17614.3 1694.6 1001.75 -23.7037 1002.03 
36544 2
19582501 28647.7 -17156.6 1667.07 887.946 -150.976 900.69 
19574800 28382.8 -17759.7 1663.87 751.919 -293.737 807.257 
36544.5 2
19582501 29039.8 -17298 1654.38 765.788 -276.172 814.065 
19574800 28893.8 -17902.3 1674.19 997.949 -278.605 1036.11 
36545 2
19582501 29480.8 -17420.1 1606.4 863.112 -239.008 895.593 
19574800 29479.5 -18003.7 1596.33 1146.22 -198.345 1163.25 
36545.5 2
19582501 29891 -17562.2 1596.8 828.687 -287.003 876.979 
19574800 29966.5 -18129.5 1512.4 983.838 -254.141 1016.13 
36546 2
19582501 30424.9 -17645.7 1540.6 1078.65 -168.754 1091.77 
19574800 30387.3 -18184.7 1477.67 850.236 -111.65 857.535 
36546.5 2
19582501 30913.5 -17874.7 1410.53 987.071 -462.626 1090.11 
19574800 31017.1 -18459.4 1360.4 1272.32 -554.882 1388.06 
36547 2
19582501 31483.1 -18104.3 1266.93 1150.57 -463.704 1240.5 
19574800 31534.3 -18704.7 1318.27 1044.85 -495.488 1156.38 
36547.5 2
19582501 31977.2 -18234.9 1361.12 965.08 -255.216 998.256 
19574800 32076 -18892.1 1466.62 1057.94 -366.13 1119.51 
36548 2
19582501 32742.7 -18431.1 1513.4 1498.13 -383.814 1546.52 
19574800 32639.5 -19057.5 1660.07 1102.8 -323.565 1149.29 
36548.5 2
19582501 33357.4 -18482.2 1587.6 1241.75 -103.3 1246.04 
19574800 33077.8 -19158.7 1683.53 885.387 -204.444 908.685 
36549 2
19582501 33835.5 -18674.6 1585.07 965.791 -388.687 1041.07 
19574800 33510.1 -19236.7 1681.13 873.401 -157.71 887.525 
36549.5 2
19582501 34275.9 -18695.4 1616.53 889.697 -42.0202 890.689 
19574800 34007.8 -19288.6 1677 1005.39 -104.781 1010.83 
36550 2
19582501 34700.1 -18844.3 1647.73 856.97 -300.741 908.208 
19574800 34505 -19449.7 1731.73 1004.44 -325.522 1055.88 
36550.5 2
19582501 35134.3 -18970.9 1642.47 877.306 -255.892 913.864 
19574800 34895.4 -19486.3 1748.4 788.687 -73.9394 792.145 
36551 2
19582501 35630.7 -19087.5 1634.69 969.442 -227.669 995.817 
19574800 35354.3 -19617.9 1748.19 896.313 -257.039 932.441 
36551.5 2
19582501 36178.1 -19219.1 1569.33 1071.19 -257.469 1101.7 
19574800 35935.1 -19795.1 1690.53 1136.64 -346.763 1188.35 
36552 2
19582501 36641.7 -19338.9 1567.53 936.7 -242.02 967.461 
19574800 36584.4 -19932.5 1691 1311.65 -277.441 1340.67 
36552.5 2
19582501 37164.2 -19457.8 1635.47 1055.49 -240.269 1082.49 
19574800 36921.1 -20120.2 1699.73 680.135 -379.259 778.73 
36553 2
19582501 37717 -19570.7 1614.2 1116.77 -228.013 1139.81 
19574800 37382.6 -20222.7 1742.33 932.391 -207.138 955.122 
36553.5 2
19582501 38156.4 -19734 1660.33 887.677 -329.966 947.02 
19574800 37874.9 -20365.5 1785.27 994.613 -288.485 1035.61 
36554 2
19582501 38549.4 -19902.1 1686.75 767.651 -328.369 834.934 
19574800 38354.6 -20547.8 1795.5 936.776 -356.014 1002.15 
36554.5 2
19582501 38902.9 -20048.5 1661.93 691.773 -286.513 748.759 
19574800 38851.9 -20653.1 1781.27 973.328 -205.977 994.884 
36555 2
19582501 39371.9 -20195.2 1668.07 947.475 -296.296 992.723 
19574800 39189.9 -20769.8 1775.53 682.828 -235.825 722.404 
36555.5 2
19582501 39701.8 -20373.2 1637.2 666.397 -359.596 757.228 
19574800 39620 -20914.8 1764.93 868.822 -292.929 916.874 
36556 2
19582501 39854.3 -20552.2 1569.33 308.148 -361.616 475.102 
19574800 40213.9 -21250.5 1733.87 1199.73 -678.114 1378.11 
36556.5 2
19582501 40254.1 -20884.3 1478.33 807.542 -670.842 1049.83 
19574800 40779.9 -21548.1 1729.33 1143.57 -601.212 1291.98 
36557 2
19582501 40760.7 -20926.1 1476.8 1023.57 -84.5791 1027.06 
19574800 41476.3 -21610.6 1701.67 1406.87 -126.33 1412.53 
36557.5 2
19582501 41071.7 -21017.9 1385.75 607.332 -179.183 633.213 
19574800 41906.5 -21653.9 1741.75 840.169 -84.6436 844.422 
36558 2
19582501 41631.2 -21171.5 1375.07 1094.94 -300.701 1135.48 
19574800 42108 -21872 1741.8 394.325 -426.737 581.03 
36558.5 2
19582501 41889.3 -21054.3 1335.33 521.481 236.902 572.77 
19574800 42589 -21893.5 1741.27 971.717 -43.367 972.684 
36559 2
19582501 42241.3 -21011.9 1362.53 710.976 85.5219 716.102 
19574800 42961.9 -22022.6 1723.33 753.266 -260.875 797.161 
36559.5 2
19582501 42672.9 -21130.5 1406.93 870.296 -239.113 902.546 
19574800 43387.4 -22080.1 1661.6 857.93 -115.995 865.736 
36560 2
19582501 43267.1 -21454.5 1473.13 1200.27 -654.545 1367.14 
19574800 43842.1 -22086.4 1728.8 918.653 -12.6599 918.74 
36560.5 2
19582501 44147.9 -21562.5 1599.07 1779.53 -218.182 1792.85 
19574800 44382.1 -22146.8 1682.53 1090.77 -122.02 1097.58 
36561 2
19582501 44509.8 -21589.9 1595.56 706.673 -53.5238 708.697 
19574800 44940.1 -22026.6 1688.19 1089.96 234.717 1114.94 
36561.5 2
19582501 44909.7 -21423.3 1595.07 782.746 326.036 847.933 
19574800 45303.9 -21923.5 1682.2 711.823 201.875 739.896 
36562 2
19582501 45294.9 -21309 1608.93 778.182 230.976 811.737 
19574800 45605.2 -21792 1700.47 608.754 265.589 664.168 
36562.5 2
19582501 45602.3 -21087.5 1638.2 621.01 447.407 765.393 
19574800 46001.7 -21554.2 1728.27 801.077 480.404 934.084 
36563 2
19582501 46018.2 -20826.1 1668.33 840.135 528.215 992.39 
19574800 46370.7 -21344.7 1763.27 745.455 423.165 857.188 
36563.5 2
19582501 46358.3 -20638.9 1680.87 687.003 378.182 784.216 
19574800 46695.6 -21132.2 1759.73 656.296 429.36 784.267 
36564 2
19582501 46502.9 -20351.2 1608.62 282.56 561.873 628.921 
19574800 46963.8 -20696.4 1723.75 523.73 851.221 999.435 
36564.5 2
19582501 46755.1 -20243.5 1598.53 493.534 210.804 536.669 
19574800 47263.3 -20362.3 1708.73 586.269 653.832 878.184 
36565 2
19582501 46873.9 -19983.5 1608.13 240 525.253 577.486 
19574800 47328.2 -19952.7 1714 131.044 827.34 837.654 
