# Supplementary material for: Intrinsic group behaviour: Dependence of pedestrian dyad dynamics on principal social and personal features
Source: PLoS One. 2017 Nov 2;12(11):e0187253. doi: 10.1371/journal.pone.0187253 (PMC5667819; doi:10.1371/journal.pone.0187253)
Supplement: S1 Data Set — (ZIP) [file pone.0187253.s001.zip › set/trajectories/traj_2_0508_280.dat]

2 19560400 19562800 0 1 0 0 2 0 1 30 30 30 1693.43 1734.8 1652.05
36364 1
19560400 -24435.8 2805.67 1626.42 0 0 0 
36364.5 1
19560400 -23932.9 2995.73 1650.93 1129.93 427.116 1207.96 
36365 1
19560400 -23257.4 3306.07 1666.67 1364.71 626.936 1501.83 
36365.5 1
19560400 -22740 3576.67 1603.2 1045.25 546.667 1179.58 
36366 1
19560400 -22220.3 3623.53 1439.67 1049.97 94.6801 1054.23 
36366.5 1
19560400 -21744 3736.2 1516.93 962.155 227.609 988.71 
36367 1
19560400 -21064.7 3806.75 1381.83 1191.81 123.772 1198.22 
36367.5 1
19560400 -20479.3 3817.13 1434.27 1312.56 23.281 1312.76 
36368 1
19560400 -20209.4 3925.2 1368.8 545.185 218.316 587.272 
36368.5 1
19560400 -19692.4 3977.47 1405.6 1038.15 104.953 1043.44 
36369 1
19560400 -19130.1 4123.53 1429.4 1126.92 292.719 1164.32 
36369.5 1
19560400 -18580.8 4244.8 1411.13 1109.63 244.983 1136.35 
36370 1
19560400 -18123.8 4281.06 1376.81 892.676 70.8252 895.481 
36370.5 1
19560400 -17603.5 4295.2 1495.27 1018.04 27.6663 1018.41 
36371 1
19560400 -17118.3 4293.07 1507.27 980.337 -4.30976 980.346 
36371.5 1
19560400 -16646.4 4373 1516.27 953.266 161.481 966.847 
36372 1
19560400 -16115.5 4440.87 1505 1072.59 137.104 1081.32 
36372.5 1
19560400 -15665.9 4561.8 1493.33 908.148 244.31 940.436 
36373 1
19560400 -15085.9 4592.2 1522.27 1171.85 61.4141 1173.46 
36373.5 1
19560400 -14615.6 4698.25 1533.19 918.563 207.129 941.626 
36374 1
19560400 -14099.5 4805.73 1543 1009.97 210.339 1031.64 
36374.5 1
19560400 -13625.3 4784.53 1503.73 957.845 -42.8283 958.802 
36375 1
19560400 -13119.7 4643.07 1488.73 1021.55 -285.791 1060.77 
36375.5 1
19560400 -12620.5 4395.4 1498.93 1008.48 -500.337 1125.78 
36376 1
19560400 -12190.3 4351.2 1380.47 868.956 -89.2929 873.532 
36376.5 1
19560400 -11662.1 4294.31 1500 1031.66 -111.108 1037.62 
36377 1
19560400 -11150.6 4281.07 1512.2 1001.03 -25.9214 1001.36 
36377.5 1
19560400 -10615.3 4290.4 1525.67 1081.48 18.8552 1081.65 
36378 1
19560400 -9987.93 4171.2 1434.27 1267.34 -240.808 1290.02 
36378.5 1
19560400 -9508.13 4055.13 1500.93 969.293 -234.478 997.251 
36379 1
19560400 -9057.27 4010.27 1456.93 910.842 -90.6397 915.341 
36379.5 1
19560400 -8573.53 3977.2 1376.87 977.239 -66.8013 979.52 
36380 1
19560400 -7966.44 3977.75 1452.75 1185.73 1.07422 1185.73 
36380.5 1
19560400 -7493.33 3936.13 1492.13 925.84 -81.4416 929.415 
36381 1
19560400 -6942.87 3905.53 1439.47 1112.05 -61.8182 1113.77 
36381.5 1
19560400 -6296.4 3698.4 1481.07 1305.99 -418.451 1371.39 
36382 1
19560400 -5843.87 3710 1311.27 914.209 23.4343 914.509 
36382.5 1
19560400 -5138.6 3659.8 1473 1424.78 -101.414 1428.39 
36383 1
19560400 -4677.53 3666 1620.53 931.448 12.5253 931.532 
36383.5 1
19560400 -4114.75 3626.62 1775.12 1099.19 -76.9043 1101.87 
36384 1
19560400 -3706.73 3581.73 1834.27 798.467 -87.8506 803.285 
36384.5 1
19560400 -3334.2 3502.13 1885.73 752.593 -160.808 769.581 
36385 1
19560400 -3015.67 3350.67 1859.33 643.502 -305.993 712.549 
36385.5 1
19560400 -2681.2 3066.67 1862.73 675.69 -573.737 886.415 
36386 1
19560400 -1677.33 2932.13 1809.2 2028.01 -271.785 2046.14 
36386.5 1
19560400 -1106.06 2797.75 1724.75 1115.76 -262.467 1146.22 
36387 1
19560400 -476.133 2758.53 1713.73 1232.74 -76.7449 1235.12 
36387.5 1
19560400 196.4 3110.67 1714.73 1358.65 711.38 1533.62 
36388 1
19560400 940.6 3030.47 1679.93 1503.43 -162.02 1512.14 
36388.5 2
19562800 881.625 2268.25 1803.62 0 0 0 
19560400 1165.2 2932.13 1683.47 453.737 -198.653 495.319 
36389 2
19562800 1352.47 2104.07 1717.33 1242.33 -433.201 1315.69 
19560400 1709.27 2790.93 1639.67 1099.12 -285.253 1135.54 
36389.5 2
19562800 2088.6 1803.13 1702.2 1487.14 -607.946 1606.6 
19560400 2119.4 2657.47 1597.47 828.552 -269.63 871.32 
36390 2
19562800 2615.19 1566.94 1740.25 1028.49 -461.32 1127.21 
19560400 2606.94 2472.31 1617.5 952.222 -361.629 1018.58 
36390.5 2
19562800 2991.53 1489 1721.27 735.05 -152.222 750.647 
19560400 3120.73 2203.07 1517.4 1003.51 -525.871 1132.95 
36391 2
19562800 3431.67 1205.07 1694.6 885.58 -571.294 1053.86 
19560400 3619.67 2095.07 1464.27 1003.89 -217.304 1027.14 
36391.5 2
19562800 3833.73 1100.27 1657.6 812.256 -211.717 839.395 
19560400 4138.2 1839.4 1505.6 1047.54 -516.498 1167.95 
36392 2
19562800 4256.67 732.133 1684.73 850.973 -740.711 1128.19 
19560400 4691.33 1601.53 1525.47 1112.94 -478.605 1211.49 
36392.5 2
19562800 4656.07 490.667 1660.27 806.869 -487.811 942.866 
19560400 5192.2 1322.8 1553.2 1011.85 -563.098 1157.98 
36393 2
19562800 5218.4 213.6 1663.4 1136.03 -559.731 1266.43 
19560400 5607.87 929.2 1552.13 839.731 -795.152 1156.47 
36393.5 2
19562800 5645.81 -137.25 1614.38 834.79 -685.254 1080.02 
19560400 6003.94 688.5 1545 773.576 -470.117 905.224 
36394 2
19562800 6108.93 -275.733 1619.67 906.303 -271.005 945.954 
19560400 6384.47 372.733 1550.33 744.675 -617.939 967.672 
36394.5 2
19562800 6453.6 -504.267 1665.27 696.296 -461.684 835.452 
19560400 6725.87 44.1333 1565.2 689.697 -663.838 957.269 
36395 2
19562800 6845.6 -777.333 1682.53 791.919 -551.65 965.118 
19560400 7113.4 -246.267 1596.07 782.896 -586.667 978.317 
36395.5 2
19562800 7198.4 -1082.4 1721 712.727 -616.296 942.232 
19560400 7607.93 -682.467 1606.8 999.057 -881.212 1332.16 
36396 2
19562800 7639.53 -1365.87 1645.07 889.382 -571.505 1057.17 
19560400 8059.8 -828.867 1591.27 911.022 -295.161 957.643 
36396.5 2
19562800 7992.8 -1685.73 1620.27 712.231 -644.892 960.812 
19560400 8499 -1165.93 1577.87 885.484 -679.57 1116.2 
36397 2
19562800 8450.69 -2097.94 1661.62 894.312 -805.086 1203.31 
19560400 8974.5 -1540.69 1560.25 928.711 -731.942 1182.47 
36397.5 2
19562800 8854.33 -2472.6 1759.33 789.914 -733.195 1077.75 
19560400 9381.33 -1832.93 1636 796.151 -571.91 980.274 
36398 2
19562800 9239 -2830.8 1739.2 777.104 -723.636 1061.86 
19560400 9770 -2201.2 1582.33 785.185 -743.973 1081.67 
36398.5 2
19562800 9565.07 -3111.87 1630.8 658.721 -567.811 869.668 
19560400 10182.3 -2438.27 1582.73 832.997 -478.923 960.859 
36399 2
19562800 9964.07 -3423.4 1712.53 806.061 -629.36 1022.66 
19560400 10528.7 -2792.93 1586.73 699.798 -716.498 1001.54 
36399.5 2
19562800 10277.4 -3737.8 1747.93 632.997 -635.152 896.717 
19560400 10810.4 -3144.53 1529.07 569.024 -710.303 910.12 
36400 2
19562800 10553.4 -4037.73 1689.67 557.576 -605.926 823.43 
19560400 11128.4 -3528 1603.4 642.424 -774.68 1006.4 
36400.5 2
19562800 10907.7 -4383.38 1644.94 691.968 -675.081 966.723 
19560400 11477.1 -3925.69 1622.12 680.981 -776.733 1032.98 
36401 2
19562800 11273.3 -4695.27 1655.4 715.419 -610.356 940.403 
19560400 11853.6 -4244.13 1670.87 736.864 -623.182 965.051 
36401.5 2
19562800 11703.7 -5032.6 1670.6 869.495 -681.481 1104.73 
19560400 12131.1 -4631.13 1612.8 560.673 -781.818 962.078 
36402 2
19562800 12009.9 -5513.8 1707.8 618.721 -972.121 1152.32 
19560400 12514.5 -5073.13 1542.2 774.545 -892.929 1182.05 
36402.5 2
19562800 12410.7 -5954.73 1655.73 809.562 -890.774 1203.69 
19560400 12948.9 -5490.8 1552.53 877.576 -843.771 1217.41 
36403 2
19562800 12730.6 -6381.93 1722.2 646.33 -863.03 1078.22 
19560400 13341.3 -5861.8 1640.33 792.727 -749.495 1090.94 
36403.5 2
19562800 13082.5 -6676.6 1766.4 709.543 -594.086 925.413 
19560400 13660.3 -6164.13 1619.53 643.145 -609.543 886.103 
36404 2
19562800 13447.6 -6971.94 1778.5 711.558 -575.707 915.288 
19560400 13891 -6576.06 1599.75 449.643 -802.981 920.303 
36404.5 2
19562800 13722.3 -7255.67 1720.6 537.712 -555.243 772.935 
19560400 14267 -6880.6 1560.07 735.812 -595.964 946.886 
36405 2
19562800 14086.8 -7554.33 1686.4 736.296 -603.367 951.937 
19560400 14621.2 -7190.53 1606.53 715.556 -626.128 950.819 
36405.5 2
19562800 14399.8 -7903 1719.73 632.323 -704.377 946.562 
19560400 15014.3 -7593.93 1679.93 794.074 -814.949 1137.85 
36406 2
19562800 14767.3 -8443.8 1696 742.492 -1092.53 1320.95 
19560400 15450.7 -8080.87 1616.27 881.751 -983.704 1321.04 
36406.5 2
19562800 15209.9 -8945.2 1722.67 894.007 -1012.93 1351.03 
19560400 15664.5 -8518.27 1608.73 431.919 -883.636 983.548 
36407 2
19562800 15598 -9323.33 1738 784.108 -763.906 1094.7 
19560400 16048.9 -8925.73 1637.4 776.566 -823.165 1131.66 
36407.5 2
19562800 15879.3 -9768.38 1732.44 549.438 -869.222 1028.31 
19560400 16363.5 -9333.19 1643.06 614.388 -795.809 1005.38 
36408 2
19562800 16148.3 -10170.3 1769.67 526.329 -786.611 946.456 
19560400 16691.9 -9728.4 1660.73 642.727 -773.41 1005.61 
36408.5 2
19562800 16459.1 -10472.5 1690.47 627.879 -610.37 875.662 
19560400 17115.9 -10087.1 1696.8 856.566 -724.714 1122.01 
36409 2
19562800 16860.9 -10839.9 1704.4 810.081 -740.726 1097.68 
19560400 17420.3 -10396.3 1678.2 613.575 -623.387 874.692 
36409.5 2
19562800 17289.1 -11133.3 1687.93 865.185 -592.727 1048.75 
19560400 17880.7 -10622.5 1666.33 930.101 -456.97 1036.3 
36410 2
19562800 17816.7 -11505.5 1622.53 1065.86 -752.054 1304.47 
19560400 18246.1 -10909.3 1644.47 738.316 -579.259 938.431 
36410.5 2
19562800 18493.2 -11873.9 1605.06 1321.2 -719.417 1504.37 
19560400 18809.9 -11314.6 1639.38 1101.06 -791.715 1356.15 
36411 2
19562800 19000.6 -12087.7 1679.27 992.979 -418.509 1077.57 
19560400 19553.9 -11714.1 1626.67 1455.95 -781.817 1652.58 
36411.5 2
19562800 19437.7 -12372.8 1719.33 882.963 -575.892 1054.17 
19560400 19858.1 -11951.3 1573.87 614.545 -479.057 779.206 
36412 2
19562800 19867.4 -12616.7 1720.8 868.148 -492.66 998.196 
19560400 20246.8 -12128.2 1576.07 785.32 -357.441 862.839 
36412.5 2
19562800 20262.1 -13009.3 1714.67 797.306 -793.266 1124.71 
19560400 20638.1 -12392.6 1722.8 790.438 -534.141 953.991 
36413 2
19562800 20663.4 -13206 1741.27 810.774 -397.306 902.888 
19560400 21021.8 -12612.7 1733.87 775.219 -444.714 893.72 
36413.5 2
19562800 21024.5 -13393.9 1777.33 728.091 -378.763 820.718 
19560400 21341.4 -12889.7 1724.47 644.355 -558.468 852.689 
36414 2
19562800 21503.1 -13644.6 1751.12 934.749 -489.64 1055.23 
19560400 21799.9 -13179.9 1638.62 895.581 -566.805 1059.87 
36414.5 2
19562800 22013.7 -13820.2 1702.87 999.103 -343.713 1056.57 
19560400 22291.1 -13336.8 1657.73 961.114 -306.972 1008.95 
36415 2
19562800 22526.2 -14107.2 1658 1035.42 -579.798 1186.7 
19560400 22694.9 -13544.3 1632.87 815.892 -419.259 917.31 
36415.5 1
19560400 23193.2 -13706.3 1569.13 1006.6 -327.138 1058.42 
36416 1
19560400 23571.3 -14106.3 1573.87 763.771 -808.215 1112.01 
36416.5 1
19560400 24202.2 -14518.6 1702.2 1274.61 -832.862 1522.6 
36417 1
19560400 24568.9 -14714.1 1679.87 740.875 -395.017 839.604 
36417.5 1
19560400 24963.9 -14982.1 1725.31 769.989 -522.401 930.476 
36418 1
19560400 25488.1 -15120.6 1750 1023.69 -270.459 1058.81 
36418.5 1
19560400 26104.6 -15319.7 1672.33 1245.52 -402.155 1308.84 
36419 1
19560400 26815.7 -15237.4 1526.73 1436.63 166.195 1446.21 
36419.5 1
19560400 27463.2 -15413.6 1473.27 1308.01 -355.96 1355.58 
36420 1
19560400 27996.5 -15551.7 1529.4 1077.44 -279.057 1112.99 
36420.5 1
19560400 28521.5 -15684.9 1555.53 1060.47 -268.956 1094.05 
36421 1
19560400 29002.4 -15880 1774.44 935.741 -379.637 1009.82 
36421.5 1
19560400 29494.1 -16003.1 1744 962.223 -240.965 991.936 
36422 1
19560400 29938.6 -16205.3 1759.87 897.912 -408.35 986.406 
36422.5 1
19560400 30389.6 -16257.1 1712.13 911.111 -104.781 917.116 
36423 1
19560400 30881.9 -16427.5 1611.07 994.478 -344.242 1052.37 
36423.5 1
19560400 31413.8 -16579.9 1580.27 1074.61 -307.744 1117.81 
36424 1
19560400 31773.6 -16638.1 1529 725.403 -117.339 734.832 
36424.5 1
19560400 32550.4 -16813.4 1540.62 1517.14 -342.399 1555.3 
36425 1
19560400 33344.7 -17021.2 1591.33 1554.39 -406.703 1606.71 
36425.5 1
19560400 33904.3 -17032.5 1548.2 1130.64 -22.8956 1130.87 
36426 1
19560400 34341.7 -17120.1 1536.27 883.636 -176.97 901.183 
36426.5 1
19560400 34869 -17197.2 1558.6 1065.19 -155.69 1076.5 
36427 1
19560400 35370.8 -17292.4 1551.6 1013.74 -192.323 1031.82 
36427.5 1
19560400 35814.8 -17369.3 1634 896.97 -155.286 910.312 
36428 1
19560400 36388.1 -17454.1 1601.88 1119.78 -165.739 1131.97 
36428.5 1
19560400 36851.9 -17420.6 1529.2 907.518 65.6067 909.886 
36429 1
19560400 37367.4 -17381.7 1479 1041.48 78.6532 1044.45 
36429.5 1
19560400 37768.5 -17361.9 1473.6 810.236 39.8653 811.216 
36430 1
19560400 38450.5 -17428.1 1589.4 1377.91 -133.737 1384.39 
36430.5 1
19560400 39004.1 -17543.5 1557.33 1118.25 -233.131 1142.29 
36431 1
19560400 39564 -17575.8 1566.25 1093.62 -63.0452 1095.44 
36431.5 1
19560400 40054.8 -17724.6 1571 960.47 -291.169 1003.63 
36432 1
19560400 40501.1 -17775.4 1565.53 901.684 -102.626 907.505 
36432.5 1
19560400 41011.7 -17759.1 1572.93 1031.52 32.862 1032.04 
36433 1
19560400 41376.2 -17757.2 1565.07 736.296 3.90572 736.307 
36433.5 1
19560400 41817.8 -17742.9 1566.33 892.121 28.8215 892.587 
36434 1
19560400 42238.6 -17815.1 1536.33 848.387 -145.43 860.762 
36434.5 1
19560400 42397.1 -17827 1493.19 309.497 -23.3073 310.373 
36435 1
19560400 43016.5 -17791.7 1460.13 1212.27 69.1455 1214.24 
36435.5 1
19560400 43816.9 -17937.9 1432.33 1616.84 -295.354 1643.59 
36436 1
19560400 44256.6 -17977.1 1422.6 888.35 -79.1919 891.873 
36436.5 1
19560400 44498.7 -18017.1 1424.2 489.158 -80.9428 495.81 
36437 1
19560400 45090.4 -18354.3 1410.73 1195.29 -681.077 1375.71 
