# Supplementary material for: Intrinsic group behaviour: Dependence of pedestrian dyad dynamics on principal social and personal features
Source: PLoS One. 2017 Nov 2;12(11):e0187253. doi: 10.1371/journal.pone.0187253 (PMC5667819; doi:10.1371/journal.pone.0187253)
Supplement: S1 Data Set — (ZIP) [file pone.0187253.s001.zip › set/trajectories/traj_2_0508_279.dat]

2 19542200 19542300 0 0 0 1 1 1 0 20 20 20 1650.32 1669.59 1631.05
36262.5 1
19542200 -13717.2 13217.8 1175.18 0 0 0 
36263 2
19542300 -14916 12293 1217.25 0 0 0 
19542200 -13373.9 12697.7 1236.2 800.113 -1212.32 1452.55 
36263.5 2
19542300 -15029.2 11795.1 1382.81 -285.985 -1257.42 1289.53 
19542200 -13345.4 11934.8 1359.56 55.6559 -1490.08 1491.12 
36264 2
19542300 -15086.5 11227.4 1349.27 -112.1 -1110.89 1116.53 
19542200 -13893 11451.3 1268.8 -1071.55 -946.143 1429.48 
36264.5 2
19542300 -15118.5 10760 1376.53 -64.6465 -944.242 946.453 
19542200 -14309.8 10729.9 1311.47 -842.02 -1457.51 1683.25 
36265 2
19542300 -15243.1 10258.5 1329.4 -251.717 -1013.06 1043.87 
19542200 -14465.2 10136.6 1195.47 -313.939 -1198.52 1238.95 
36265.5 2
19542300 -15331.8 9654.47 1411.33 -179.125 -1220.34 1233.41 
19542200 -14577.3 9701.53 1359.87 -226.532 -878.923 907.646 
36266 2
19542300 -15492.5 9104.93 1409.33 -324.579 -1110.17 1156.64 
19542200 -14576.9 9175.33 1411.13 0.942761 -1063.03 1063.03 
36266.5 2
19542300 -15535.2 8544.73 1464.2 -86.33 -1131.72 1135.01 
19542200 -14528 8619.33 1205.4 98.7205 -1123.23 1127.56 
36267 2
19542300 -15410.2 8022.25 1509.62 244.043 -1020.48 1049.25 
19542200 -14466.3 8118.69 1305.56 120.483 -977.824 985.219 
36267.5 2
19542300 -15312.9 7544.47 1427.67 190.574 -934.997 954.221 
19542200 -14289.4 7611 1442.73 346.208 -993.518 1052.11 
36268 2
19542300 -15141.9 6995.07 1455.07 345.32 -1109.9 1162.38 
19542200 -14075.3 7154.8 1378.8 432.593 -921.616 1018.09 
36268.5 2
19542300 -14801.9 6552.2 1468.6 686.869 -894.68 1127.94 
19542200 -13860.7 6775.13 1320.4 433.535 -767.003 881.049 
36269 2
19542300 -14423 6105.07 1475.13 765.522 -903.3 1184.05 
19542200 -13588.3 6396.67 1383.67 550.303 -764.579 942.027 
36269.5 2
19542300 -14061.1 5632.67 1490.47 731.044 -954.343 1202.16 
19542200 -13303 6070.67 1407.13 576.296 -658.586 875.13 
36270 2
19542300 -13662.4 5291.56 1459.62 778.825 -666.219 1024.9 
19542200 -12814.9 5880.94 1399.31 953.247 -370.565 1022.74 
36270.5 2
19542300 -13081.4 5012.07 1508.13 1136.94 -546.959 1261.66 
19542200 -12349.9 5703.6 1393.67 910.119 -347.04 974.04 
36271 2
19542300 -12507.1 4820.53 1520.07 1160.13 -386.936 1222.96 
19542200 -11907.5 5492.2 1379.53 893.737 -427.071 990.533 
36271.5 2
19542300 -11894.1 4681.87 1525.93 1236.02 -279.57 1267.24 
19542200 -11390.4 5423.93 1382.6 1042.47 -137.634 1051.52 
36272 2
19542300 -11310.9 4545.53 1510.33 1175.81 -274.866 1207.51 
19542200 -10890.3 5371.53 1421.33 1008.33 -105.645 1013.85 
36272.5 2
19542300 -10824.3 4494.73 1446.4 983.03 -102.626 988.373 
19542200 -10372.2 5344.13 1389.8 1046.6 -55.3535 1048.06 
36273 2
19542300 -10155.9 4425.87 1456 1350.3 -139.125 1357.45 
19542200 -9848.8 5360.67 1347.6 1057.37 33.4007 1057.9 
36273.5 2
19542300 -9557.94 4408.25 1469.31 1167.83 -34.4076 1168.34 
19542200 -9351.44 5270 1404.5 971.411 -177.083 987.42 
36274 2
19542300 -9040.53 4473.07 1497.67 1012.53 126.843 1020.45 
19542200 -8842.73 5172.13 1361.07 995.507 -191.52 1013.76 
36274.5 2
19542300 -8421.8 4497.93 1466.47 1249.97 50.2357 1250.98 
19542200 -8201.8 5201.8 1344.4 1294.81 59.9327 1296.2 
36275 2
19542300 -7742.6 4454.53 1469.2 1372.12 -87.6768 1374.92 
19542200 -7677.2 5201.33 1410.87 1059.8 -0.942761 1059.8 
36275.5 2
19542300 -7227.8 4468.07 1476 1040 27.3401 1040.36 
19542200 -7087.93 5197.27 1431.8 1190.44 -8.21549 1190.47 
36276 2
19542300 -6766.2 4498.07 1405.6 932.525 60.6061 934.493 
19542200 -6605.73 5250.47 1304.6 974.141 107.475 980.052 
36276.5 2
19542300 -6163.27 4496.53 1462.33 1218.05 -3.09764 1218.05 
19542200 -6029.93 5310.53 1460.27 1163.23 121.347 1169.54 
36277 2
19542300 -5640 4489.94 1210.88 1022.01 -12.8825 1022.09 
19542200 -5419.62 5289 1165 1192.01 -42.0573 1192.75 
36277.5 2
19542300 -5190.67 4538.73 1330.73 879.322 95.4909 884.491 
19542200 -4394 5135.47 1351.67 2007.09 -300.457 2029.46 
36278 2
19542300 -4511.53 4310.53 1607.27 1371.99 -461.01 1447.37 
19542200 -3789.33 5165.47 1449.4 1221.55 60.6061 1223.05 
36278.5 2
19542300 -3700.8 4065.4 1649.07 1637.85 -495.219 1711.08 
19542200 -3270.33 5132.47 1498.73 1048.48 -66.6667 1050.6 
36279 2
19542300 -3141.27 3945 1625.6 1130.37 -243.232 1156.24 
19542200 -2687 5065.93 1560.6 1178.45 -134.411 1186.09 
36279.5 2
19542300 -2573.33 3907.47 1660.73 1147.34 -75.8249 1149.84 
19542200 -2150.27 5083.8 1563.93 1084.31 36.0943 1084.91 
36280 2
19542300 -2040.93 3888.93 1656.13 1075.56 -37.4411 1076.21 
19542200 -1643.2 4977.47 1645.8 1024.38 -214.815 1046.66 
36280.5 2
19542300 -1478.44 3730 1705.06 1098.62 -310.417 1141.64 
19542200 -1079.69 4683.25 1626.31 1100.61 -574.642 1241.59 
36281 2
19542300 -849.8 3671.53 1690.93 1230.21 -114.416 1235.52 
19542200 -503.667 4491.4 1720 1127.24 -375.44 1188.12 
36281.5 2
19542300 -396 3421.4 1730.93 916.768 -505.32 1046.81 
19542200 66.4 4274.47 1667.4 1151.65 -438.249 1232.22 
36282 2
19542300 364.067 3225.27 1697.27 1535.49 -396.229 1585.79 
19542200 688.933 3978.27 1587.67 1257.64 -598.384 1392.74 
36282.5 2
19542300 981.533 2884.93 1689.13 1247.41 -687.542 1424.34 
19542200 1350.2 3744.2 1593.07 1335.89 -472.862 1417.11 
36283 2
19542300 1652.07 2656 1722.73 1354.61 -462.492 1431.39 
19542200 1836.53 3484 1596.2 982.492 -525.657 1114.27 
36283.5 2
19542300 2127.94 2486.69 1670.62 929.435 -330.688 986.511 
19542200 2297.5 3225.31 1542.19 900.326 -505.249 1032.41 
36284 2
19542300 2439.47 2336.93 1625.93 609.646 -293.061 676.427 
19542200 2789 2970.27 1535.87 961.84 -499.111 1083.63 
36284.5 2
19542300 2942.47 2029.8 1571.8 1016.16 -620.471 1190.62 
19542200 3278.87 2757.6 1549.33 989.63 -429.63 1078.86 
36285 2
19542300 3489.53 1638.8 1576.87 1105.19 -789.899 1358.45 
19542200 3842.87 2361.2 1518.4 1139.39 -800.808 1392.66 
36285.5 2
19542300 4079.33 1346.73 1597.2 1191.52 -590.034 1329.6 
19542200 4559.07 2046.53 1509.8 1446.87 -635.69 1580.36 
36286 2
19542300 4613.87 946.067 1598.47 1079.87 -809.428 1349.55 
19542200 5111.07 1555.8 1578.27 1115.15 -991.38 1492.11 
36286.5 2
19542300 5110.13 663.333 1579.93 1002.56 -571.178 1153.85 
19542200 5468.07 1362.6 1584.8 721.212 -390.303 820.051 
36287 2
19542300 5439.06 184.625 1598.44 642.44 -934.977 1134.42 
19542200 6027.62 995.688 1539.31 1092.89 -716.626 1306.89 
36287.5 2
19542300 5866.8 -249.8 1620 837.06 -850.147 1193.07 
19542200 6498.87 619.067 1520.4 922.195 -737.027 1180.53 
36288 2
19542300 6309.2 -718.867 1603.2 893.737 -947.609 1302.59 
19542200 6927.2 185.133 1543.4 865.32 -876.633 1231.77 
36288.5 2
19542300 6750.73 -1205.4 1624.13 891.987 -982.896 1327.3 
19542200 7354.87 -233.733 1550.13 863.973 -846.195 1209.34 
36289 2
19542300 7226.6 -1684.93 1674.07 961.347 -968.754 1364.8 
19542200 7803.93 -727.667 1541.87 907.205 -997.845 1348.6 
36289.5 2
19542300 7655.33 -2207.2 1708.87 866.128 -1055.08 1365.06 
19542200 8255.6 -1160.4 1561.2 912.458 -874.209 1263.65 
36290 2
19542300 8126.94 -2491.44 1698 921.102 -555.151 1075.46 
19542200 8683.06 -1840.81 1667.5 834.888 -1328.93 1569.42 
36290.5 2
19542300 8528.93 -2791.67 1612.27 786.685 -587.533 981.869 
19542200 9109.13 -2248.33 1586.2 833.798 -797.497 1153.79 
36291 2
19542300 8954.47 -3289.8 1645.6 859.663 -1006.33 1323.53 
19542200 9587.73 -2725.73 1554.8 966.869 -964.444 1365.65 
36291.5 2
19542300 9410.93 -3792.8 1703.8 922.155 -1016.16 1372.21 
19542200 9985.67 -3199 1556.13 803.906 -956.094 1249.15 
36292 2
19542300 9802.27 -4180.53 1605.47 790.572 -783.3 1112.91 
19542200 10386.9 -3530.53 1583.33 810.505 -669.764 1051.43 
36292.5 2
19542300 10236.3 -4548.13 1632.4 876.902 -742.626 1149.11 
19542200 10779.1 -3989.73 1532.13 792.458 -927.677 1220.07 
36293 2
19542300 10581.3 -5011.8 1550.53 696.97 -936.7 1167.55 
19542200 11201.8 -4542.93 1564.13 853.872 -1117.58 1406.44 
36293.5 2
19542300 10995.4 -5415.5 1559.38 808.797 -788.477 1129.53 
19542200 11614.4 -4916.81 1578.62 805.933 -730.233 1087.55 
36294 2
19542300 11449.3 -5899.73 1602.6 888.25 -947.619 1298.83 
19542200 12067.5 -5413.2 1507.53 886.685 -971.404 1315.23 
36294.5 2
19542300 11900.7 -6466.53 1653.33 911.919 -1145.05 1463.81 
19542200 12562.9 -5930.53 1551.13 1000.67 -1045.12 1446.93 
36295 2
19542300 12422.3 -6926.67 1674.6 1053.6 -929.562 1405.05 
19542200 13026.7 -6400.13 1612.47 937.104 -948.687 1333.48 
36295.5 2
19542300 12739.5 -7377.6 1685.47 640.808 -910.976 1113.78 
19542200 13412.6 -6826.27 1684.47 779.529 -860.875 1161.37 
36296 2
19542300 13214.4 -7783.47 1663.67 959.461 -819.933 1262.08 
19542200 13798.2 -7190.4 1636.67 778.99 -735.623 1071.43 
36296.5 2
19542300 13517.9 -8341.07 1594.07 613.199 -1126.46 1282.55 
19542200 14168.5 -7593.53 1589.53 748.148 -814.411 1105.89 
36297 2
19542300 13883.1 -8745.69 1557 713.143 -790.275 1064.48 
19542200 14617.3 -8201.12 1520.5 876.522 -1186.7 1475.31 
36297.5 2
19542300 14323.5 -9220 1658.8 861.978 -928.205 1266.72 
19542200 15086.6 -8773.53 1595.47 918.371 -1120.17 1448.51 
36298 2
19542300 14815.7 -9776.53 1696.73 994.343 -1124.31 1500.93 
19542200 15427.3 -9134.93 1583.87 688.35 -730.101 1003.43 
36298.5 2
19542300 15281.9 -10243.3 1662.33 941.818 -942.896 1332.69 
19542200 15804.7 -9630.47 1585.87 762.424 -1001.08 1258.35 
36299 2
19542300 15696.6 -10622.7 1635.2 837.71 -766.465 1135.44 
19542200 16201.9 -10122.9 1669.87 802.424 -994.747 1278.05 
36299.5 2
19542300 16197.1 -10952.5 1604.33 1011.18 -666.397 1211.02 
19542200 16627.3 -10400.5 1615.87 859.259 -560.808 1026.08 
36300 2
19542300 16656.1 -11391.8 1700.81 896.346 -857.967 1240.78 
19542200 17010.3 -10756.6 1617.56 748.136 -695.5 1021.48 
36300.5 2
19542300 17150.8 -11720.9 1667.93 968.175 -644.072 1162.84 
19542200 17502.9 -11178.1 1625.73 963.902 -824.861 1268.66 
36301 2
19542300 17801.9 -12230.6 1643.6 1315.29 -1029.63 1670.36 
19542200 18071.6 -11568.9 1628.2 1148.96 -789.495 1394.06 
36301.5 2
19542300 18469.2 -12561.8 1587.13 1348.15 -669.091 1505.05 
19542200 18765.7 -11902.4 1555.6 1402.29 -673.805 1555.77 
36302 2
19542300 18907.6 -12950.1 1592.93 885.657 -784.512 1183.15 
19542200 19247.3 -12239.2 1655.87 972.795 -680.404 1187.13 
36302.5 2
19542300 19373.1 -13267.2 1601.8 940.471 -640.539 1137.88 
19542200 19677.3 -12515.4 1608.07 868.822 -557.98 1032.57 
36303 2
19542300 19809.5 -13635.5 1647.2 881.616 -744.108 1153.67 
19542200 20159.9 -12787.9 1595.67 974.815 -550.438 1119.48 
36303.5 2
19542300 20281.4 -14045.9 1666.88 921.566 -801.571 1221.39 
19542200 20676.9 -13099.1 1654.06 1009.78 -607.804 1178.59 
36304 2
19542300 20829.6 -14333.3 1703.73 1072.85 -562.418 1211.33 
19542200 21104.5 -13476.9 1621.33 836.774 -739.343 1116.61 
36304.5 2
19542300 21275.9 -14765.9 1641.27 901.684 -873.939 1255.71 
19542200 21539.9 -13740.3 1617.73 879.731 -532.256 1028.21 
36305 2
19542300 21890.5 -15149.3 1558.53 1241.48 -774.411 1463.21 
19542200 22077.7 -13988 1602.2 1086.46 -500.337 1196.14 
36305.5 2
19542300 22374.1 -15374.8 1534.93 976.97 -455.623 1077.99 
19542200 22681.4 -14291.9 1489.4 1219.53 -613.872 1365.32 
36306 2
19542300 22936.9 -15713.1 1587.07 1137.1 -683.502 1326.72 
19542200 23305.7 -14530 1470.33 1261.14 -481.077 1349.79 
36306.5 2
19542300 23425.9 -15978.3 1614.25 955.086 -517.928 1086.48 
19542200 24012.9 -14760.1 1558.31 1381.27 -449.341 1452.52 
36307 2
19542300 24055.9 -16162.2 1638.87 1232.87 -359.858 1284.31 
19542200 24460.6 -15108.3 1578 876.174 -681.548 1110.04 
36307.5 2
19542300 24511.4 -16305.1 1646.2 920.135 -288.754 964.379 
19542200 24918.4 -15380.1 1624.33 924.848 -548.956 1075.5 
36308 2
19542300 24994.9 -16427 1596.67 976.7 -246.195 1007.25 
19542200 25402.7 -15646 1619.4 978.451 -537.239 1116.24 
36308.5 2
19542300 25702.3 -16742.5 1610.27 1429.23 -637.441 1564.93 
19542200 26003.7 -15929.7 1499.13 1214.14 -573.199 1342.65 
36309 2
19542300 26405.2 -17112.8 1577.27 1419.93 -748.013 1604.91 
19542200 26659.8 -16207.1 1487.67 1325.39 -560.404 1438.99 
36309.5 2
19542300 26987.6 -17379 1626.53 1176.57 -537.778 1293.64 
19542200 27341.1 -16478.4 1618.13 1376.3 -548.013 1481.39 
36310 2
19542300 27467.2 -17582.2 1695.69 936.694 -396.851 1017.29 
19542200 27943.6 -16687.7 1729.75 1176.87 -408.765 1245.84 
36310.5 2
19542300 27933.1 -17857.5 1644.8 911.831 -538.837 1059.14 
19542200 28432.9 -16914.8 1669.2 957.551 -444.447 1055.67 
36311 2
19542300 28433.8 -18242.4 1590.6 1011.45 -777.508 1275.75 
19542200 28960.8 -17199.1 1655.13 1066.4 -574.276 1211.2 
36311.5 2
19542300 29041.9 -18335 1493.67 1228.42 -187.071 1242.58 
19542200 29478.5 -17433.3 1597.6 1045.93 -473.131 1147.96 
36312 2
19542300 29547.3 -18545.7 1425.93 1021.01 -425.589 1106.16 
19542200 30071.6 -17556.1 1553.33 1198.11 -248.215 1223.56 
36312.5 2
19542300 30171.5 -18921.3 1353.8 1261.14 -758.923 1471.89 
19542200 30644.5 -17905.9 1508.13 1157.44 -706.532 1356.04 
36313 2
19542300 30881.9 -19262.8 1270.87 1432.12 -688.441 1589 
19542200 31347.7 -18170.9 1441.2 1417.74 -534.274 1515.07 
36313.5 2
19542300 31476.6 -19370.6 1246.62 1161.64 -210.474 1180.55 
19542200 31813.4 -18452.9 1306.94 909.578 -550.92 1063.41 
36314 2
19542300 32133.1 -19609.8 1378.6 1284.62 -468.175 1367.27 
19542200 32524.8 -18641.2 1355 1392.1 -368.42 1440.03 
36314.5 2
19542300 32785.8 -19823.7 1508.6 1318.65 -432.189 1387.67 
19542200 33292.1 -18851.4 1530.13 1550.17 -424.646 1607.28 
36315 2
19542300 33341.3 -20014.2 1459.73 1122.15 -384.781 1186.29 
19542200 33921.7 -19044.9 1611.27 1271.92 -390.842 1330.61 
36315.5 2
19542300 34082 -20196.9 1622.8 1496.43 -369.024 1541.26 
19542200 34364.1 -19238.3 1626.4 893.603 -390.842 975.337 
36316 2
19542300 34702 -20300.5 1698.4 1252.53 -209.428 1269.91 
19542200 34909.7 -19449.1 1607.67 1102.22 -425.859 1181.63 
36316.5 2
19542300 35296.1 -20518.1 1591.62 1160.28 -424.862 1235.62 
19542200 35500.2 -19744.1 1572.19 1153.36 -576.156 1289.26 
36317 2
19542300 36055.9 -20659.4 1517.93 1487.03 -276.59 1512.53 
19542200 36190.7 -19919.4 1603.33 1351.23 -343.004 1394.09 
36317.5 2
19542300 36578.6 -20935.1 1587.27 1055.89 -556.902 1193.75 
19542200 36809.1 -19994.1 1580.2 1249.29 -150.976 1258.38 
36318 2
19542300 37320.5 -21049.5 1659.6 1498.86 -231.246 1516.59 
19542200 37440.9 -20289.1 1613.93 1276.36 -595.96 1408.64 
36318.5 2
19542300 37912.3 -21248.7 1726.2 1195.56 -402.424 1261.47 
19542200 38092.5 -20532.8 1669.53 1316.36 -492.256 1405.39 
36319 2
19542300 38483.7 -21378.7 1797.47 1154.21 -262.492 1183.68 
19542200 38663.3 -20706.4 1696.4 1153.13 -350.707 1205.28 
36319.5 2
19542300 38917.3 -21683.7 1775.8 876.094 -616.162 1071.07 
19542200 39203.7 -20746.7 1716.07 1091.85 -81.3468 1094.88 
36320 2
19542300 39531.9 -21784.4 1757.31 1200.4 -196.818 1216.43 
19542200 39788.2 -20928.9 1634.94 1141.51 -355.876 1195.7 
36320.5 2
19542300 40134.5 -22050.9 1690.87 1179.12 -521.388 1289.25 
19542200 40238.4 -21128.7 1620.8 881.042 -391.112 963.952 
36321 2
19542300 40742.2 -22547.3 1694.8 1227.74 -1002.83 1585.25 
19542200 41217.4 -21507 1594.4 1977.78 -764.175 2120.28 
36321.5 2
19542300 41353.9 -22776 1712.53 1235.82 -462.088 1319.39 
19542200 41883.3 -21716.7 1648.07 1345.32 -423.704 1410.46 
36322 2
19542300 42009.7 -23032.7 1666.67 1324.85 -518.519 1422.7 
19542200 42291.7 -22037.8 1628.53 824.916 -648.62 1049.38 
36322.5 2
19542300 42401.1 -23164.5 1624.07 790.707 -266.263 834.334 
19542200 42698.7 -22302.9 1597.13 822.357 -535.488 981.335 
36323 2
19542300 42964.5 -23539.7 1576 1138.05 -758.114 1367.44 
19542200 43323.6 -22467.9 1613.73 1262.36 -333.468 1305.66 
36323.5 2
19542300 43465.1 -23852.9 1561.12 977.848 -611.727 1153.43 
19542200 44079.4 -22646.8 1583.88 1476.25 -349.251 1517 
36324 2
19542300 44032.9 -24089.1 1583.07 1111.04 -462.223 1203.35 
19542200 44674.3 -22838.3 1580.73 1164.05 -374.788 1222.9 
36324.5 2
19542300 44668.6 -24081.4 1575.53 1284.31 15.6229 1284.4 
19542200 45168 -23051.6 1598.67 997.441 -430.976 1086.57 
36325 2
19542300 45204.1 -24024.2 1629.13 1081.75 115.556 1087.91 
19542200 45643.7 -23228.1 1622.4 960.943 -356.498 1024.94 
36325.5 2
19542300 45643.6 -24058.5 1695.47 887.946 -69.3603 890.651 
19542200 46118.8 -23220 1694.07 959.865 16.2963 960.004 
36326 2
19542300 46085.1 -24047.3 1738.47 891.987 22.7609 892.277 
19542200 46553.3 -23205.9 1764.73 877.845 28.4175 878.305 
36326.5 2
19542300 46449.1 -24253.4 1726.56 710.921 -402.555 816.982 
19542200 46922.2 -23495.8 1726.31 720.418 -566.17 916.27 
36327 2
19542300 46693.8 -24033.1 1729.87 478.816 431.132 644.313 
19542200 47212.3 -23667.9 1703.4 567.67 -336.701 660.012 
36327.5 2
19542300 47060.1 -24243.5 1669.73 740.067 -425.051 853.445 
19542200 47397.1 -23837.5 1703.47 373.333 -342.761 506.816 
36328 2
19542300 47382.4 -24567.8 1635.53 649.731 -653.898 921.81 
19542200 47367.5 -24020.1 1702 -59.543 -368.145 372.929 
