# Supplementary material for: Intrinsic group behaviour: Dependence of pedestrian dyad dynamics on principal social and personal features
Source: PLoS One. 2017 Nov 2;12(11):e0187253. doi: 10.1371/journal.pone.0187253 (PMC5667819; doi:10.1371/journal.pone.0187253)
Supplement: S1 Data Set — (ZIP) [file pone.0187253.s001.zip › set/trajectories/traj_2_0508_278.dat]

2 19515100 19515500 0 0 0 1 0 1 0 10 10 10 1553.27 1624.04 1482.5
36111 1
19515100 46596 -23610.5 1577.5 0 0 0 
36111.5 1
19515100 46305.9 -23503 1600.6 -1036.19 383.929 1105.03 
36112 1
19515100 45795.1 -23370.1 1550.2 -1031.92 268.418 1066.26 
36112.5 1
19515100 45399.2 -23246.1 1520.07 -799.731 250.64 838.087 
36113 1
19515100 44868 -23150.3 1461.13 -1073.13 193.401 1090.42 
36113.5 1
19515100 44375.1 -23042.9 1462.06 -962.769 209.88 985.379 
36114 1
19515100 43767.4 -22818.7 1456.27 -1189.16 438.633 1267.48 
36114.5 1
19515100 43186.3 -22563.2 1432.8 -1173.87 516.229 1282.37 
36115 2
19515500 42518 -23232 1368 0 0 0 
19515100 42698 -22409.1 1453.33 -986.532 311.38 1034.51 
36115.5 2
19515500 42255.3 -22981.9 1538.93 -995.202 947.475 1374.09 
19515100 42204.1 -22230.8 1442.6 -997.845 360.135 1060.84 
36116 2
19515500 41561.1 -22638.5 1558.93 -1402.29 693.737 1564.51 
19515100 41565.1 -22106.3 1461.2 -1290.77 251.582 1315.06 
36116.5 2
19515500 40642.6 -22369.6 1589.19 -1793.96 525.081 1869.23 
19515100 41043.4 -22016.1 1481.12 -1018.94 176.18 1034.06 
36117 2
19515500 40062.1 -22176.3 1588.53 -1135.99 378.392 1197.35 
19515100 40297.2 -21680.8 1457.2 -1460.35 656.091 1600.96 
36117.5 2
19515500 39409.6 -21785.9 1699.27 -1318.25 788.552 1536.1 
19515100 39511.2 -21221.4 1517.47 -1587.88 928.081 1839.21 
36118 2
19515500 38865.7 -21462.3 1733.47 -1098.86 653.872 1278.68 
19515100 38892.5 -20876.1 1557.93 -1249.83 697.508 1431.29 
36118.5 2
19515500 38150.4 -21305.1 1699.13 -1444.98 317.441 1479.44 
19515100 38290.7 -20675.5 1536.47 -1215.76 405.253 1281.52 
36119 2
19515500 37434.7 -21063.9 1661 -1445.93 487.407 1525.87 
19515100 37675.2 -20463.5 1546.47 -1243.5 428.283 1315.19 
36119.5 2
19515500 36772 -20898.4 1625.2 -1333.33 332.931 1374.27 
19515100 37021.7 -20319.7 1502.13 -1314.82 289.47 1346.31 
36120 2
19515500 36250.1 -20663.6 1599.31 -1019.41 458.545 1117.79 
19515100 36391.1 -20086.9 1491.06 -1231.66 454.671 1312.9 
36120.5 2
19515500 35425.1 -20289.7 1604.53 -1614.47 731.817 1772.59 
19515100 35730.3 -19820.4 1455.4 -1293.13 521.477 1394.32 
36121 2
19515500 34608.9 -20158.5 1617.93 -1648.89 265.051 1670.06 
19515100 34815.7 -19609.4 1449.87 -1847.81 426.263 1896.34 
36121.5 2
19515500 33979.7 -19904.3 1622.93 -1271.11 513.535 1370.93 
19515100 34194.6 -19403.4 1407.8 -1254.68 416.162 1321.9 
36122 2
19515500 33373.1 -19750.5 1613.67 -1225.32 310.572 1264.07 
19515100 33517.1 -19254.3 1461.4 -1368.75 301.145 1401.49 
36122.5 2
19515500 32655.4 -19577 1681.13 -1449.97 350.572 1491.75 
19515100 32720.3 -19076.9 1403.4 -1609.7 358.384 1649.11 
36123 2
19515500 31941.2 -19499.9 1638.33 -1442.83 155.825 1451.22 
19515100 31987.1 -18879.9 1263.53 -1481.21 398.114 1533.78 
36123.5 2
19515500 31128.1 -19161.2 1416.19 -1588.04 661.483 1720.3 
19515100 31300 -18617.1 1244.75 -1341.93 513.167 1436.7 
36124 2
19515500 30385.9 -18874.5 1245.07 -1452.56 561.098 1557.16 
19515100 30472.5 -18302.5 1126.53 -1619.44 615.639 1732.51 
36124.5 2
19515500 29608.1 -18540.4 1325.6 -1571.18 674.882 1709.99 
19515100 29770 -18070.5 1082.4 -1419.12 468.687 1494.52 
36125 2
19515500 28923.6 -18186.3 1441.27 -1382.9 715.286 1556.93 
19515100 29147.5 -17731 1404.87 -1257.64 685.926 1432.54 
36125.5 2
19515500 28071.8 -18211.3 1589 -1720.81 -50.3704 1721.55 
19515100 28402.7 -17762.2 1425.67 -1504.65 -63.0303 1505.97 
36126 2
19515500 27521 -17868.2 1606.27 -1112.73 693.064 1310.92 
19515100 27790.2 -17450.5 1499.93 -1237.31 629.764 1388.36 
36126.5 2
19515500 26857.5 -17628.4 1635.87 -1340.47 484.444 1425.32 
19515100 27178.1 -17229.4 1480.6 -1236.5 446.599 1314.68 
36127 2
19515500 26086.4 -17377.4 1594.5 -1506.04 490.283 1583.83 
19515100 26305.2 -16908.8 1390.69 -1704.85 626.27 1816.24 
36127.5 2
19515500 25224.3 -16889.5 1549.13 -1686.97 954.68 1938.37 
19515100 25525.1 -16481.3 1356.87 -1526.78 836.432 1740.88 
36128 2
19515500 24554 -16597.3 1597.2 -1354.21 590.303 1477.27 
19515100 24779.4 -16112.5 1455.73 -1506.4 745.051 1680.58 
36128.5 2
19515500 23963.9 -16291.9 1642.93 -1192.19 617.104 1342.43 
19515100 24138.4 -15753.5 1485.07 -1294.95 725.253 1484.21 
36129 2
19515500 23402.7 -16011 1603.6 -1133.74 567.407 1267.8 
19515100 23561.8 -15466.1 1448.07 -1164.85 580.606 1301.53 
36129.5 2
19515500 22698.2 -15769.7 1572.07 -1423.16 487.542 1504.36 
19515100 22938.7 -15281.9 1364.87 -1258.72 372.121 1312.57 
36130 2
19515500 21982.2 -15595.1 1555.5 -1398.34 340.902 1439.29 
19515100 22206.4 -15001 1277.81 -1430.27 548.698 1531.9 
36130.5 2
19515500 21280.1 -15358.4 1488.87 -1374.01 463.258 1450 
19515100 21460.1 -14592.7 1362.93 -1460.61 799.087 1664.91 
36131 2
19515500 20624 -14991.2 1455.13 -1325.52 741.818 1518.98 
19515100 20891.5 -14263.9 1462.4 -1148.69 664.242 1326.91 
36131.5 2
19515500 20084.9 -14569.8 1482 -1089.02 851.313 1382.28 
19515100 20393.3 -14003.3 1482.07 -1006.46 526.33 1135.78 
36132 2
19515500 19561.1 -14223.1 1596.87 -1058.32 700.337 1269.06 
19515100 19835.5 -13623.9 1496.13 -1126.73 766.465 1362.72 
36132.5 2
19515500 19042.4 -13729.3 1573.93 -1047.81 997.71 1446.84 
19515100 19371.4 -13293.3 1485.53 -937.643 667.879 1151.19 
36133 2
19515500 18554.7 -13276.9 1545.27 -985.32 913.805 1343.84 
19515100 18878.7 -12881 1444.67 -995.421 832.997 1297.98 
36133.5 2
19515500 17930.7 -12787.8 1525.31 -1218.71 955.436 1548.58 
19515100 18376.2 -12458.4 1411.69 -981.283 825.439 1282.29 
36134 2
19515500 17231.2 -12197 1406.73 -1368.86 1156.07 1791.72 
19515100 17754.1 -11902.3 1338.8 -1217.58 1088.14 1632.96 
36134.5 2
19515500 16526.5 -11610.8 1557 -1423.57 1184.24 1851.75 
19515100 16996.1 -11230.3 1411.33 -1531.31 1357.58 2046.44 
36135 2
19515500 15957.5 -11057.3 1616.6 -1149.63 1118.11 1603.69 
19515100 16416.9 -10691.7 1472.4 -1170.1 1088.22 1597.92 
36135.5 2
19515500 15540.4 -10559.9 1619.8 -842.559 1004.85 1311.35 
19515100 15964.8 -10135.3 1536.13 -913.266 1124.04 1448.28 
36136 2
19515500 15139.1 -10017.8 1641 -810.774 1095.22 1362.67 
19515100 15616.4 -9527.93 1481.27 -703.838 1226.94 1414.48 
36136.5 2
19515500 14630.5 -9348.06 1667.94 -993.294 1308.08 1642.47 
19515100 15098 -8899.62 1441.12 -1012.5 1227.16 1590.94 
36137 2
19515500 13971.6 -8380.47 1625.47 -1289.43 1893.53 2290.87 
19515100 14517.9 -8166.07 1451.67 -1135.29 1435.53 1830.2 
36137.5 2
19515500 13487.2 -7832.8 1606.33 -978.586 1106.4 1477.07 
19515100 13861.9 -7442 1412.27 -1325.12 1462.76 1973.73 
36138 2
19515500 12939.1 -7348.13 1658.8 -1107.21 979.125 1478.04 
19515100 13332.3 -6905.33 1460.67 -1069.9 1084.18 1523.19 
36138.5 2
19515500 12415.5 -6726.07 1629.13 -1057.91 1256.7 1642.7 
19515100 12830 -6393.53 1564.13 -1014.81 1033.94 1448.75 
36139 2
19515500 11793.6 -6110.87 1565.8 -1256.3 1242.83 1767.17 
19515100 12103.7 -5652.33 1482.93 -1467.34 1497.37 2096.48 
36139.5 2
19515500 11203.5 -5454.73 1530.8 -1192.19 1325.52 1782.78 
19515100 11364.3 -4847.27 1384.93 -1493.6 1626.4 2208.17 
36140 2
19515500 10684 -4817.25 1543.81 -1014.58 1245.08 1606.12 
19515100 10925.8 -4303.19 1398.56 -856.608 1062.65 1364.92 
36140.5 2
19515500 10078.7 -4264.67 1537.27 -1184.47 1081.38 1603.86 
19515100 10443.3 -3697.47 1434.4 -944.064 1185.36 1515.37 
36141 2
19515500 9541.73 -3624.4 1600.47 -1084.85 1293.47 1688.18 
19515100 9936.33 -3106.87 1441.27 -1024.24 1193.13 1572.46 
36141.5 2
19515500 9102.2 -3083.47 1560.27 -887.946 1092.79 1408.07 
19515100 9502.87 -2486.8 1423.4 -875.69 1252.66 1528.39 
36142 2
19515500 8525.6 -2532.6 1531.73 -1164.85 1112.86 1611 
19515100 8936.67 -1975.4 1415.2 -1143.84 1033.13 1541.34 
36142.5 2
19515500 7931.33 -1957.47 1555.27 -1200.54 1161.89 1670.71 
19515100 8367.07 -1305.4 1421.47 -1150.71 1353.54 1776.57 
36143 2
19515500 7438.47 -1301.33 1556.47 -993.683 1322.85 1654.49 
19515100 7800.07 -748.267 1418.6 -1143.15 1123.25 1602.65 
36143.5 2
19515500 6876.62 -650.812 1533.56 -1097.35 1270.55 1678.83 
19515100 7378.94 -167.062 1422.31 -822.518 1135.16 1401.83 
36144 2
19515500 6446.93 -30.6667 1537.33 -840.884 1213.59 1476.45 
19515100 6889.93 484.6 1408.6 -956.955 1275.27 1594.39 
36144.5 2
19515500 5943.13 530.533 1514.13 -1017.78 1133.74 1523.56 
19515100 6337.87 1057.93 1384.07 -1115.29 1158.25 1607.92 
36145 2
19515500 5504.93 1132.87 1466.93 -885.253 1216.84 1504.78 
19515100 5988.67 1676.07 1353.73 -705.455 1248.75 1434.24 
36145.5 2
19515500 5172.6 1815.07 1519.87 -671.38 1378.18 1533.02 
19515100 5635.87 2324.2 1327.27 -712.727 1309.36 1490.77 
36146 2
19515500 4729.53 2495.73 1429.47 -895.084 1375.08 1640.74 
19515100 5246.27 2951.27 1354.07 -787.071 1266.8 1491.4 
36146.5 2
19515500 4163.56 3254.75 1358.44 -1105.41 1482.45 1849.22 
19515100 4828.38 3562.88 1354.06 -816.195 1194.55 1446.76 
36147 2
19515500 3636.07 4070.53 1391.2 -1032.28 1596.44 1901.12 
19515100 4375.27 4099.27 1414.8 -886.709 1049.69 1374.08 
36147.5 2
19515500 3120.27 5111.53 1565.47 -1042.02 2103.03 2347.03 
19515100 3988.6 5032.07 1519.73 -781.145 1884.44 2039.93 
36148 1
19515500 2403.47 6080 1626.2 -1448.08 1956.5 2434.1 
36148.5 1
19515500 1463.13 7033.4 1780.87 -1899.66 1926.06 2705.26 
36149 1
19515500 1184.4 8242.33 1671.8 -563.098 2442.29 2506.36 
36149.5 1
19515500 1014.87 9253.53 1619.47 -342.492 2042.83 2071.34 
36150 1
19515500 968.375 10171.8 1648.25 -90.804 1793.51 1795.81 
