# Supplementary material for: Intrinsic group behaviour: Dependence of pedestrian dyad dynamics on principal social and personal features
Source: PLoS One. 2017 Nov 2;12(11):e0187253. doi: 10.1371/journal.pone.0187253 (PMC5667819; doi:10.1371/journal.pone.0187253)
Supplement: S1 Data Set — (ZIP) [file pone.0187253.s001.zip › set/trajectories/traj_2_0508_277.dat]

2 19503100 19502500 0 0 0 1 2 1 0 10 10 10 1520.77 1638.39 1403.15
36025.5 1
19502500 -10873.1 12092.8 1270.88 0 0 0 
36026 1
19502500 -10636.5 11520.7 1298.8 624.252 -1509.45 1633.45 
36026.5 1
19502500 -10319.1 11051.3 1303.6 641.212 -948.283 1144.72 
36027 1
19502500 -9977.62 10492.5 1325.25 665.708 -1089.21 1276.54 
36027.5 1
19502500 -9607.8 9896.87 1284.47 723.728 -1165.62 1372.03 
36028 1
19502500 -9333.67 9406.27 1357.2 553.805 -991.111 1135.34 
36028.5 1
19502500 -9061.73 8975.13 1225.87 549.36 -870.976 1029.76 
36029 1
19502500 -8525.33 8605.93 1396.4 1083.64 -745.859 1315.51 
36029.5 1
19502500 -8066.2 8287.8 1418.6 927.542 -642.694 1128.45 
36030 1
19502500 -7546.27 8034.67 1445.13 1050.37 -511.38 1168.24 
36030.5 1
19502500 -7059.19 7741.31 1316.25 951.326 -572.957 1110.54 
36031 2
19503100 -4289.5 6744.5 1278.5 0 0 0 
19502500 -6452 7313.27 1347.27 1188.23 -837.663 1453.82 
36031.5 2
19503100 -4008.93 6693.13 1264.47 1002.02 -183.452 1018.68 
19502500 -5643.27 6874.53 1293.93 1633.8 -886.33 1858.74 
36032 2
19503100 -3457.2 6480.2 1284.87 1114.61 -430.168 1194.74 
19502500 -5011.47 6554.47 1236.33 1276.36 -646.599 1430.8 
36032.5 2
19503100 -2773.13 6380.47 1328.53 1381.95 -201.481 1396.56 
19502500 -4605.2 6304.07 1197.8 820.741 -505.859 964.11 
36033 2
19503100 -2100.93 6231.27 1355.27 1357.98 -301.414 1391.03 
19502500 -4335.73 6020.6 1271.93 544.377 -572.66 790.118 
36033.5 2
19503100 -1629.5 6263.69 1363.38 920.768 63.3219 922.943 
19502500 -3746.62 5796.31 1388.69 1150.6 -438.062 1231.17 
36034 2
19503100 -932.133 6108.93 1359.67 1364.71 -302.846 1397.91 
19502500 -3110.2 5563.33 1506.67 1245.45 -455.928 1326.28 
36034.5 2
19503100 -317 6307.07 1390.6 1242.69 400.269 1305.57 
19502500 -2569.93 5338.13 1576.27 1091.45 -454.949 1182.47 
36035 2
19503100 403 6462.87 1401.67 1454.55 314.747 1488.21 
19502500 -1938.6 5151.6 1629.47 1275.42 -376.835 1329.93 
36035.5 2
19503100 1222.33 6625.2 1366.73 1655.22 327.946 1687.39 
19502500 -1228.33 4974.93 1617.27 1434.88 -356.902 1478.6 
36036 2
19503100 1605.93 6463.4 1411.4 774.949 -326.869 841.065 
19502500 -475.6 4585.47 1684.07 1520.67 -786.801 1712.16 
36036.5 2
19503100 2001.47 6236.27 1478.8 799.057 -458.855 921.434 
19502500 302.2 4198.53 1664.73 1571.31 -781.684 1755.01 
36037 2
19503100 2412.81 6040.31 1454.5 803.41 -382.723 889.912 
19502500 1138.56 3751.12 1590.06 1633.52 -873.844 1852.56 
36037.5 2
19503100 3113.27 5678 1450 1370.75 -709.026 1543.27 
19502500 1941.2 3275.8 1617.8 1570.72 -930.186 1825.49 
36038 2
19503100 3984.07 5156.6 1444.67 1759.19 -1053.33 2050.43 
19502500 2655.07 2629.8 1501.53 1442.15 -1305.05 1944.99 
36038.5 2
19503100 4696.53 4411.4 1396 1439.33 -1505.45 2082.8 
19502500 3777.07 1947.67 1360.67 2266.67 -1378.05 2652.7 
36039 2
19503100 5512.67 3335.27 1280.53 1648.75 -2174.01 2728.5 
19502500 4851.4 1122.33 1424.47 2170.37 -1667.34 2736.88 
36039.5 2
19503100 6416.67 1999.67 1237.73 1826.26 -2698.18 3258.13 
19502500 6135.33 307.2 1519.07 2593.8 -1646.73 3072.39 
36040 2
19503100 7479.47 389.6 1292.13 2147.07 -3252.66 3897.4 
19502500 7266.87 -664.133 1557.47 2285.93 -1962.29 3012.65 
36040.5 2
19503100 8635.88 -1072.38 1349 2258.61 -2855.42 3640.71 
19502500 8365.69 -1639.19 1537.31 2146.13 -1904.4 2869.26 
36041 2
19503100 9662.2 -1937.53 1352.27 2004.54 -1689.76 2621.73 
19502500 9425.47 -2498.73 1485.47 2069.88 -1678.8 2665.1 
36041.5 2
19503100 10825.6 -2872.6 1346.07 2350.3 -1889.02 3015.35 
19502500 10393.3 -3433.33 1556.13 1955.15 -1888.08 2717.99 
36042 2
19503100 11718.3 -3740.27 1295.4 1803.5 -1752.86 2514.98 
19502500 11337.6 -4240.53 1553.27 1907.74 -1630.71 2509.72 
36042.5 2
19503100 12546.6 -4672.53 1372.67 1673.27 -1883.37 2519.3 
19502500 12012.1 -4940.33 1531.67 1362.56 -1413.74 1963.47 
36043 2
19503100 13318.7 -5671.13 1310.27 1553.59 -2009.26 2539.83 
19502500 12778.4 -5914.93 1528.33 1541.92 -1960.97 2494.57 
36043.5 2
19503100 14037.5 -6333 1329.93 1452.12 -1337.1 1973.96 
19502500 13529.3 -6642.73 1546.2 1517.04 -1470.3 2112.63 
36044 2
19503100 14560 -6974.69 1355.44 1020.44 -1253.3 1616.18 
19502500 14168.4 -7353.62 1598.56 1248.25 -1388.46 1867.07 
36044.5 2
19503100 15287.1 -7945.6 1360.6 1422.83 -1900.02 2373.72 
19502500 14791.8 -8148.2 1541.53 1219.89 -1554.94 1976.35 
36045 2
19503100 15942 -8589.6 1384.27 1323.1 -1301.01 1855.59 
19502500 15600.1 -8984.67 1615.47 1633 -1689.83 2349.94 
36045.5 2
19503100 16722.9 -9305.13 1383.87 1577.64 -1445.52 2139.74 
19502500 16304.7 -9692.6 1669.4 1423.3 -1430.17 2017.71 
36046 2
19503100 17262.7 -10066.8 1459.33 1090.37 -1538.72 1885.89 
19502500 16732.9 -10137.1 1642.07 865.185 -898.047 1247.01 
36046.5 2
19503100 17794.3 -10516.1 1479.4 1074.07 -907.609 1406.2 
19502500 17287.4 -10596.3 1664.73 1120.13 -927.542 1454.32 
36047 2
19503100 18708.9 -10964 1431.88 1786.34 -874.87 1989.07 
19502500 17993.8 -11065.5 1633.38 1379.71 -916.471 1656.36 
36047.5 2
19503100 19518.5 -11346.7 1424.8 1584.21 -748.858 1752.28 
19502500 18860.5 -11465.1 1598.6 1696.13 -782.061 1867.74 
36048 2
19503100 20204.7 -11860.2 1397.27 1386.26 -1037.44 1731.48 
19502500 19755.9 -12062.6 1656.2 1808.89 -1207 2174.61 
36048.5 2
19503100 20802.9 -12194 1401.8 1208.48 -674.343 1383.9 
19502500 20420.9 -12536.9 1640 1343.3 -958.249 1650.06 
36049 2
19503100 21264.9 -12515.8 1455.4 933.468 -650.101 1137.54 
19502500 21097 -13052.1 1671.73 1365.93 -1040.81 1717.28 
36049.5 2
19503100 21985.9 -12966.6 1403.73 1456.57 -910.707 1717.84 
19502500 21743.8 -13525.1 1631.47 1306.67 -955.556 1618.78 
36050 2
19503100 22817 -13362.5 1341.93 1678.92 -799.865 1859.72 
19502500 22600.3 -13951.7 1542.87 1730.37 -861.818 1933.11 
36050.5 2
19503100 23699.1 -13813.7 1358 1722.78 -881.16 1935.05 
19502500 23611 -14426 1505.56 1973.96 -926.302 2180.49 
36051 2
19503100 24663.3 -14243.8 1358.53 1887.03 -841.707 2066.24 
19502500 24497 -14845 1651.07 1733.86 -819.961 1917.96 
36051.5 2
19503100 25418.3 -14539.1 1313.93 1525.12 -596.498 1637.62 
19502500 25210.7 -15156.7 1614.67 1441.89 -629.764 1573.42 
36052 2
19503100 26283.3 -14916.3 1276.6 1747.61 -762.02 1906.52 
19502500 25989.8 -15659.9 1586 1573.87 -1016.43 1873.55 
36052.5 2
19503100 27136.9 -15353.5 1326.33 1724.31 -883.232 1937.35 
19502500 26909.1 -16017.5 1537.93 1857.1 -722.424 1992.67 
36053 2
19503100 27884.6 -15527.4 1300.27 1510.57 -351.38 1550.9 
19502500 27761.4 -16359.1 1736.8 1721.89 -690.101 1855.03 
36053.5 2
19503100 28715.1 -15727.8 1373.93 1677.85 -404.848 1726 
19502500 28637.6 -16543.3 1656.8 1770.1 -372.256 1808.82 
36054 2
19503100 29501.9 -16033.6 1521.56 1536.6 -597.314 1648.62 
19502500 29398.1 -16739.5 1643.81 1485.4 -383.138 1534.02 
36054.5 2
19503100 30321.1 -16270.9 1479.73 1603.11 -464.4 1669.02 
19502500 30166.3 -17005.6 1648 1503.34 -520.744 1590.98 
36055 2
19503100 31213.7 -16490.8 1417.47 1803.23 -444.175 1857.13 
19502500 31045.3 -17277.3 1574.2 1775.62 -548.822 1858.51 
36055.5 2
19503100 32139.8 -16763.3 1318.67 1870.98 -550.438 1950.27 
19502500 31945.1 -17561.1 1469.93 1817.78 -573.333 1906.05 
36056 2
19503100 33218.5 -17044.9 1278.33 2179.12 -568.889 2252.16 
19502500 33056.9 -17891.1 1516 2246.2 -666.667 2343.04 
36056.5 2
19503100 34113.1 -17164.7 1335.87 1807.27 -242.155 1823.42 
19502500 33947.4 -18099 1515.4 1798.92 -420.067 1847.32 
36057 2
19503100 35030.9 -17329 1370.38 1792.59 -320.833 1821.08 
19502500 34657 -18410.9 1580.44 1385.94 -609.253 1513.94 
36057.5 2
19503100 35761.7 -17453.2 1330.07 1430.12 -243.053 1450.63 
19502500 35347.5 -18613.5 1619.87 1351.21 -396.339 1408.14 
36058 2
19503100 36632.8 -17519.8 1278.93 1759.87 -134.545 1765 
19502500 36046.4 -18818.9 1576.87 1411.99 -414.949 1471.7 
36058.5 2
19503100 37383.3 -17567.9 1186.87 1516.23 -97.2391 1519.34 
19502500 36838 -19146.7 1566.13 1599.19 -662.357 1730.93 
36059 2
19503100 38102.1 -17447.1 1157.93 1452.12 244.04 1472.48 
19502500 37612.8 -19444.3 1559.87 1565.25 -601.212 1676.74 
36059.5 2
19503100 38595.8 -17585.7 1196.67 997.306 -280 1035.87 
19502500 38368.1 -19748.8 1676.87 1525.79 -615.084 1645.1 
36060 2
19503100 39574.5 -17974.7 1291.4 1977.24 -785.724 2127.64 
19502500 39097.2 -20001.7 1662.73 1473 -510.976 1559.11 
36060.5 2
19503100 40331.8 -18143.2 1303.38 1478.94 -329.264 1515.15 
19502500 39863.9 -20321.2 1606.44 1497.53 -623.934 1622.31 
36061 2
19503100 41133.5 -18324.5 1280.53 1568.92 -354.762 1608.53 
19502500 40685.7 -20521.3 1551.07 1608.21 -391.544 1655.19 
36061.5 2
19503100 41891.1 -18536.3 1255.33 1530.64 -427.879 1589.32 
19502500 41409.7 -20693.6 1526.13 1462.49 -348.148 1503.36 
36062 2
19503100 42534.9 -18692.9 1237.93 1300.47 -316.229 1338.37 
19502500 42194.8 -20911.8 1592.67 1586.13 -440.808 1646.24 
36062.5 2
19503100 43212.2 -18818.7 1229.93 1368.35 -254.276 1391.78 
19502500 42837 -21147.3 1730.47 1297.37 -475.825 1381.88 
36063 2
19503100 43677.5 -18780.4 1248.4 940.067 77.4411 943.252 
19502500 43546.1 -21581.9 1594.93 1432.59 -877.845 1680.16 
36063.5 2
19503100 44211.8 -18603.2 1249 1043.51 345.996 1099.38 
19502500 44230.4 -21910.3 1620.12 1336.53 -641.496 1482.51 
36064 2
19503100 44882.1 -18443.2 1243.6 1311.65 313.209 1348.53 
19502500 44862.7 -22265.8 1601.87 1237.24 -695.67 1419.41 
36064.5 2
19503100 45591.2 -18172.1 1216.73 1432.59 547.744 1533.74 
19502500 45982.3 -22272.7 1644.2 2261.95 -13.8721 2262 
36065 2
19503100 46089.1 -18054.7 1200.8 1005.93 237.172 1033.51 
19502500 46392 -22041.5 1695.07 827.609 467.071 950.312 
36065.5 1
19502500 47056.1 -21880 1657.27 1341.55 326.195 1380.64 
36066 1
19502500 47664.7 -21372.1 1614.13 1229.63 1026.13 1601.54 
