# Supplementary material for: Intrinsic group behaviour: Dependence of pedestrian dyad dynamics on principal social and personal features
Source: PLoS One. 2017 Nov 2;12(11):e0187253. doi: 10.1371/journal.pone.0187253 (PMC5667819; doi:10.1371/journal.pone.0187253)
Supplement: S1 Data Set — (ZIP) [file pone.0187253.s001.zip › set/trajectories/traj_2_0508_276.dat]

2 19492700 19492601 0 1 0 0 2 0 1 30 30 30 1784.38 1795.55 1773.2
35966.5 1
19492601 44555.9 -23285.3 1609.38 0 0 0 
35967 1
19492601 43611.4 -23021.1 1699.67 -2044.42 571.95 2122.92 
35967.5 2
19492700 43070.3 -21997.7 1737.71 0 0 0 
19492601 42817.9 -22872.1 1674.6 -1603.1 301.01 1631.11 
35968 2
19492700 42602.7 -21793.3 1774.07 -1288.02 563.217 1405.78 
19492601 42115.8 -22613.9 1688.33 -1418.32 521.616 1511.19 
35968.5 2
19492700 41928.7 -21569.1 1812.4 -1361.62 452.795 1434.93 
19492601 41498.5 -22381.2 1687.13 -1247.14 470.034 1332.77 
35969 2
19492700 41422.1 -21302.7 1796.8 -1023.57 538.316 1156.49 
19492601 40890.5 -22250 1705.4 -1228.15 265.051 1256.42 
35969.5 2
19492700 40594 -21108.1 1753.07 -1672.86 393.131 1718.44 
19492601 40411.6 -22024.9 1733.6 -967.542 454.68 1069.05 
35970 2
19492700 39850.1 -20826.9 1771.81 -1453 549.202 1553.33 
19492601 39579.7 -21437.1 1794.69 -1624.83 1148.06 1989.5 
35970.5 2
19492700 39219.1 -20545.5 1807.2 -1234.83 550.701 1352.06 
19492601 38902.8 -21109.3 1870.13 -1324.63 641.471 1471.78 
35971 2
19492700 38641 -20320.7 1881.73 -1167.81 454.007 1252.96 
19492601 38329.1 -21000.9 1894.33 -1159.06 219.125 1179.59 
35971.5 2
19492700 38088.3 -20105.5 1880.27 -1116.5 434.882 1198.2 
19492601 37733 -20799.7 1842.33 -1204.18 406.465 1270.93 
35972 2
19492700 37574 -19962.7 1844.6 -1039.06 288.35 1078.33 
19492601 37197.9 -20561.9 1809.47 -1080.94 480.269 1182.83 
35972.5 2
19492700 36995.8 -19723 1826.07 -1168.08 484.31 1264.5 
19492601 36599.9 -20293.6 1825 -1208.22 542.088 1324.25 
35973 2
19492700 36426.9 -19575.4 1849.6 -1149.23 298.182 1187.28 
19492601 35955.9 -20150.7 1664.47 -1300.88 288.62 1332.51 
35973.5 2
19492700 35424.6 -19277 1730.75 -1957.76 582.812 2042.66 
19492601 35220.9 -19930.2 1673.94 -1435.66 430.632 1498.85 
35974 2
19492700 34672.7 -19115.4 1781.6 -1471.29 316.243 1504.89 
19492601 34624.1 -19726.3 1732.8 -1167.92 399.185 1234.26 
35974.5 2
19492700 34154.9 -18928 1772.4 -1046.2 378.586 1112.59 
19492601 33960.8 -19578.4 1703.07 -1339.93 298.721 1372.83 
35975 2
19492700 33532.3 -18770.9 1754.67 -1257.78 317.306 1297.18 
19492601 33358.3 -19391.2 1679.67 -1217.24 378.182 1274.63 
35975.5 2
19492700 32939.1 -18587.8 1725.67 -1198.25 369.966 1254.06 
19492601 32640.9 -19185.9 1750 -1449.29 414.815 1507.49 
35976 2
19492700 32317.5 -18492.5 1790 -1255.76 192.593 1270.44 
19492601 32024.5 -19060.5 1731.07 -1245.12 253.333 1270.63 
35976.5 2
19492700 31332.4 -18083.6 1704.81 -1924.02 798.641 2083.19 
19492601 31234.1 -18681.9 1492.44 -1543.77 739.315 1711.67 
35977 2
19492700 30738.3 -17881.7 1637.13 -1162.63 395.099 1227.93 
19492601 30675.7 -18441.8 1381.07 -1092.87 469.936 1189.63 
35977.5 2
19492700 30117.2 -17550.5 1680.27 -1254.81 669.091 1422.06 
19492601 29863.5 -18107.1 1509.6 -1640.67 676.229 1774.57 
35978 2
19492700 29455.5 -17290.6 1744 -1336.7 524.983 1436.1 
19492601 29208.8 -17779.7 1680.33 -1322.69 661.414 1478.85 
35978.5 2
19492700 28901.3 -17028.9 1795.53 -1119.6 528.62 1238.12 
19492601 28549.7 -17548.1 1765.47 -1331.58 467.879 1411.39 
35979 2
19492700 28370.8 -16756.9 1838.13 -1071.78 549.495 1204.44 
19492601 27978.6 -17252.1 1772.53 -1153.67 597.845 1299.37 
35979.5 2
19492700 27846.9 -16425.7 1744.27 -1058.32 669.091 1252.08 
19492601 27427.5 -17017.9 1819.07 -1113.4 473.266 1209.81 
35980 2
19492700 27199.7 -16149.9 1611.31 -1264.15 538.664 1374.13 
19492601 26891.4 -16818.8 1816.12 -1046.93 388.778 1116.79 
35980.5 2
19492700 26448.2 -15848.7 1768.6 -1470.62 589.441 1584.35 
19492601 26168.6 -16551.4 1589.6 -1414.55 523.312 1508.25 
35981 2
19492700 25721.3 -15475.3 1815.13 -1468.55 754.478 1651.02 
19492601 25382.9 -16194.7 1632.27 -1587.21 720.539 1743.1 
35981.5 2
19492700 25051.5 -15259.1 1747.2 -1353.13 436.633 1421.83 
19492601 24759.7 -15908.9 1713.33 -1259.12 577.508 1385.25 
35982 2
19492700 24543.5 -15057.8 1785.4 -1026.13 406.734 1103.8 
19492601 24152.7 -15661.3 1711 -1226.26 500.067 1324.31 
35982.5 2
19492700 23968.3 -14744.7 1746.53 -1162.15 632.593 1323.17 
19492601 23565.3 -15390.6 1751.87 -1186.53 546.936 1306.52 
35983 2
19492700 23299.9 -14446.4 1716.38 -1305.33 582.601 1429.44 
19492601 22993.4 -14987.7 1705.25 -1116.98 786.938 1366.35 
35983.5 2
19492700 22511.2 -14082.8 1633.4 -1543.52 711.497 1699.61 
19492601 22450.8 -14660.3 1654.4 -1061.91 640.615 1240.18 
35984 2
19492700 21879.7 -13823.3 1727.07 -1275.69 524.175 1379.18 
19492601 21679.7 -14535.1 1608.67 -1557.85 253.064 1578.27 
35984.5 2
19492700 21282.5 -13471.5 1770.6 -1206.46 710.707 1400.24 
19492601 20986.9 -14227.3 1675.8 -1399.6 621.818 1531.51 
35985 2
19492700 20761.9 -13199.6 1787 -1051.85 549.36 1186.67 
19492601 20408.9 -13921.1 1739.6 -1167.68 618.586 1321.41 
35985.5 2
19492700 20350.9 -12955.2 1769.4 -830.168 493.737 965.897 
19492601 19877.8 -13569.5 1722.2 -1072.86 710.303 1286.69 
35986 2
19492700 19823 -12550.9 1754.33 -1066.53 816.835 1343.39 
19492601 19444.3 -13182.8 1775.13 -875.69 781.145 1173.47 
35986.5 2
19492700 19430.6 -12219.9 1810.69 -766.357 646.346 1002.53 
19492601 18942.2 -12834.4 1685.25 -980.632 680.518 1193.63 
35987 2
19492700 18925.7 -11724.9 1773.67 -988.177 968.697 1383.79 
19492601 18493.5 -12297.8 1709.47 -878.245 1050.05 1368.91 
35987.5 2
19492700 18223.5 -11185.1 1708.67 -1418.59 1090.51 1789.3 
19492601 17580.7 -12005 1697 -1843.91 591.515 1936.46 
35988 2
19492700 17697.4 -10753.6 1712.07 -1062.76 871.785 1374.58 
19492601 16778.5 -11398 1792.53 -1620.74 1226.26 2032.37 
35988.5 2
19492700 16838.3 -10303.3 1812.6 -1735.49 909.764 1959.49 
19492601 16356.8 -11059.2 1804 -851.852 684.444 1092.76 
35989 2
19492700 16371.9 -9970.4 1854.8 -942.222 672.458 1157.58 
19492601 15873.1 -10614.7 1773.4 -977.104 898.047 1327.11 
35989.5 2
19492700 15989.9 -9564.8 1871.27 -771.852 819.394 1125.68 
19492601 15584.2 -10143.3 1801.87 -583.704 952.189 1116.86 
35990 2
19492700 15491.1 -8977.38 1780.81 -974.105 1147.31 1505.06 
19492601 15101.2 -9605.5 1798.06 -943.384 1050.46 1411.89 
35990.5 2
19492700 15043.3 -8494.8 1689.53 -876.305 944.374 1288.31 
19492601 14615.3 -9043.8 1716.93 -950.921 1099.22 1453.45 
35991 2
19492700 14452.4 -7664.6 1738.87 -1193.8 1677.17 2058.66 
19492601 13848.3 -8185.33 1774.6 -1549.49 1734.28 2325.65 
35991.5 2
19492700 13793.7 -7043.73 1760.47 -1330.64 1254.28 1828.61 
19492601 13372.1 -7734.93 1765.73 -961.886 909.899 1324.06 
35992 2
19492700 13407.3 -6629.73 1768.53 -780.606 836.364 1144.05 
19492601 12963.5 -7347.2 1765.73 -825.455 783.3 1137.95 
35992.5 2
19492700 12958.5 -6168.6 1764.33 -906.667 931.582 1299.96 
19492601 12513.6 -6852.67 1773.8 -908.956 999.057 1350.67 
35993 2
19492700 12436.8 -5671.12 1709.94 -1018.99 971.631 1407.98 
19492601 11925.7 -6337.56 1737.38 -1148.27 1006.06 1526.66 
35993.5 2
19492700 11707.3 -4968.67 1750.6 -1427.68 1374.67 1981.92 
19492601 11297.3 -5631 1702.8 -1229.66 1382.71 1850.39 
35994 2
19492700 11135.1 -4472.67 1745.33 -1155.96 1002.02 1529.8 
19492601 10723.5 -5122.2 1678.4 -1159.19 1027.88 1549.28 
35994.5 2
19492700 10537.9 -3804.8 1757.73 -1206.46 1349.23 1809.96 
19492601 10167.6 -4780.33 1614.73 -1123.1 690.64 1318.46 
35995 2
19492700 10083.1 -3432.33 1784.93 -918.788 752.458 1187.59 
19492601 9722.53 -4303.13 1652 -899.125 964.04 1318.26 
35995.5 2
19492700 9517.47 -2865.27 1772.2 -1142.63 1145.59 1618.01 
19492601 9164.27 -3823.6 1679.87 -1127.81 968.754 1486.76 
35996 2
19492700 8994.93 -2431.6 1781.73 -1055.62 876.094 1371.82 
19492601 8622.47 -3305.27 1690.73 -1094.55 1047.14 1514.77 
35996.5 2
19492700 8319.81 -1934.44 1780.5 -1318.6 971.021 1637.55 
19492601 8037.19 -2734 1746.44 -1143.12 1115.76 1597.39 
35997 2
19492700 7768.87 -1152.6 1727.87 -1078.17 1530.01 1871.74 
19492601 7485.47 -2147.47 1710.93 -1079.69 1147.81 1575.82 
35997.5 2
19492700 7287 -723.333 1745.27 -973.468 867.205 1303.72 
19492601 6798.07 -1558.47 1701.13 -1388.69 1189.9 1828.75 
35998 2
19492700 6873.87 -189.8 1723.93 -834.613 1077.85 1363.21 
19492601 6299.47 -983.067 1724.53 -1007.27 1162.42 1538.12 
35998.5 2
19492700 6327.2 466.933 1712.33 -1104.38 1326.73 1726.23 
19492601 5818.2 -374.733 1692.87 -972.256 1228.96 1567.04 
35999 2
19492700 5847.53 1107.07 1647.8 -967.07 1290.59 1612.72 
19492601 5280.8 190.133 1657.93 -1083.47 1138.84 1571.9 
35999.5 2
19492700 5358.87 1601.13 1688.67 -983.233 994.098 1398.21 
19492601 4882.73 763.8 1584.53 -800.939 1154.26 1404.93 
36000 2
19492700 4707.75 2194.81 1647.25 -1271.71 1159.53 1720.98 
19492601 4278.38 1302.25 1566.88 -1180.39 1051.66 1580.92 
36000.5 2
19492700 4157.73 2714.6 1647.53 -1076.35 1017.2 1480.95 
19492601 3541.4 1988.27 1468.8 -1442.22 1342.5 1970.36 
36001 2
19492700 3607.87 3170.6 1675.13 -1110.84 921.212 1443.12 
19492601 3072.53 2456.13 1506.87 -947.205 945.185 1338.12 
36001.5 2
19492700 3221.2 3666.33 1729.2 -781.145 1001.48 1270.1 
19492601 2533.8 2978.93 1552.8 -1088.35 1056.16 1516.57 
36002 2
19492700 2898.33 4329.27 1731.47 -652.256 1339.26 1489.65 
19492601 2164.47 3629 1654.73 -746.128 1313.27 1510.42 
36002.5 2
19492700 2638.93 5157.07 1717.6 -524.04 1672.32 1752.51 
19492601 1921.2 4423.47 1769.6 -491.448 1604.98 1678.54 
36003 2
19492700 2529.4 5900.73 1745.67 -221.279 1502.36 1518.57 
19492601 1444.33 5176.53 1787.2 -963.367 1521.35 1800.71 
36003.5 2
19492700 2245.06 6355.06 1752.31 -555.347 887.362 1046.81 
19492601 1106.69 5799.62 1762.69 -659.465 1216.98 1384.17 
36004 2
19492700 1783 6905.27 1761.13 -904.232 1076.72 1406.04 
19492601 820.067 6474.67 1724.07 -560.902 1321.02 1435.17 
36004.5 2
19492700 1649.8 7563.4 1782.33 -269.091 1329.56 1356.52 
19492601 688.467 7166.8 1727 -265.859 1398.25 1423.3 
36005 2
19492700 1422.6 8219.93 1777 -458.99 1326.33 1403.5 
19492601 537.667 7908.07 1655.8 -304.646 1497.51 1528.18 
36005.5 2
19492700 1474.87 9016.4 1735.93 105.376 1605.78 1609.23 
19492601 480.667 8622.4 1589.13 -114.919 1440.19 1444.77 
36006 2
19492700 1611 9831.73 1736 275.017 1647.14 1669.94 
19492601 554.533 9379.67 1680.13 149.226 1529.83 1537.09 
36006.5 2
19492700 1518.88 10660.2 1725.56 -179.932 1618.07 1628.05 
19492601 275.25 10166.6 1901.81 -545.475 1537.03 1630.95 
36007 1
19492601 -120.467 10935 1923 -774.397 1503.67 1691.36 
