# Supplementary material for: Intrinsic group behaviour: Dependence of pedestrian dyad dynamics on principal social and personal features
Source: PLoS One. 2017 Nov 2;12(11):e0187253. doi: 10.1371/journal.pone.0187253 (PMC5667819; doi:10.1371/journal.pone.0187253)
Supplement: S1 Data Set — (ZIP) [file pone.0187253.s001.zip › set/trajectories/traj_2_0508_275.dat]

2 19492200 19492100 0 1 0 0 2 0 1 30 30 30 1663.6 1669.71 1657.49
35961.5 1
19492100 47042.5 -23953.8 1650 0 0 0 
35962 1
19492100 46968.3 -23936.5 1654.6 -236.954 55.0053 243.255 
35962.5 2
19492200 46014 -23270.6 1734.2 0 0 0 
19492100 46559.3 -23839.5 1726.53 -826.397 196.094 849.344 
35963 2
19492200 45678.3 -23106.7 1697.47 -1017.37 496.566 1132.09 
19492100 46112.9 -23531.5 1708.13 -901.684 622.222 1095.53 
35963.5 2
19492200 44962.1 -22901.5 1648.5 -1398.84 400.846 1455.14 
19492100 45579.7 -23439.9 1674.62 -1041.5 178.768 1056.73 
35964 2
19492200 44331.3 -22705.1 1618.13 -1234.3 384.41 1292.78 
19492100 44984.7 -23302.4 1615.67 -1164.29 269.154 1195 
35964.5 2
19492200 43693.8 -22429.8 1651.33 -1287.95 556.094 1402.87 
19492100 44363.6 -23163.1 1603.53 -1254.81 281.347 1285.97 
35965 2
19492200 42968 -22225.3 1750.13 -1466.26 413.064 1523.33 
19492100 43580.3 -22981.2 1719.13 -1582.49 367.542 1624.61 
35965.5 2
19492200 42270.5 -21954.6 1647.87 -1409.16 546.936 1511.58 
19492100 42625.7 -22752.7 1598.27 -1928.48 461.549 1982.95 
35966 2
19492200 41608 -21687.9 1637.27 -1338.32 538.855 1442.73 
19492100 42098.9 -22582.6 1593.53 -1064.24 343.704 1118.37 
35966.5 2
19492200 40852.1 -21299.2 1621.94 -1476.32 759.017 1660.01 
19492100 41477.9 -22434.2 1573.88 -1212.87 289.868 1247.03 
35967 2
19492200 40097.5 -20926.5 1603.27 -1473.81 728.092 1643.85 
19492100 40836.9 -22268.5 1603.47 -1251.97 323.543 1293.1 
35967.5 2
19492200 39382.4 -20597.3 1674.4 -1444.71 664.916 1590.38 
19492100 40203.1 -22204.6 1580.93 -1280.27 129.158 1286.77 
35968 2
19492200 38721.1 -20318.5 1725.53 -1335.89 563.367 1449.82 
19492100 39617.9 -21882.7 1630.67 -1182.22 650.236 1349.24 
35968.5 2
19492200 38070.3 -20049.9 1690.93 -1314.88 542.492 1422.4 
19492100 39042.3 -21693.3 1733.13 -1162.83 382.761 1224.2 
35969 2
19492200 37447.5 -19902.8 1691.4 -1258.18 297.239 1292.82 
19492100 38521.5 -21563.2 1689.2 -1052.12 262.761 1084.44 
35969.5 2
19492200 36763.9 -19697.1 1772.33 -1380.88 415.623 1442.07 
19492100 37923.4 -21232.2 1699.07 -1208.35 668.687 1381.03 
35970 2
19492200 35822.9 -19446.4 1646.31 -1837.88 489.632 1901.99 
19492100 37242 -21017.6 1698.19 -1330.86 419.214 1395.32 
35970.5 2
19492200 35054.8 -19244.9 1598.67 -1503.2 394.211 1554.04 
19492100 36665.6 -20676.2 1680.53 -1127.98 668.028 1310.96 
35971 2
19492200 34397.5 -19037.5 1644.53 -1327.95 418.99 1392.48 
19492100 36162.5 -20295.9 1640.47 -1016.3 768.35 1274.06 
35971.5 2
19492200 33741.8 -18876 1607.27 -1324.58 326.33 1364.19 
19492100 34987.6 -20036.7 1634.07 -2373.6 523.636 2430.68 
35972 2
19492200 33055.1 -18735.7 1571.47 -1387.21 283.502 1415.88 
19492100 34138.9 -19777.6 1660.47 -1714.61 523.367 1792.71 
35972.5 2
19492200 32388.3 -18627.9 1557.87 -1347.07 217.643 1364.54 
19492100 33461.3 -19547.7 1612.73 -1368.75 464.377 1445.38 
35973 2
19492200 31528.7 -18247.4 1478.6 -1736.57 768.754 1899.12 
19492100 32837.1 -19409.2 1659.8 -1261.01 279.865 1291.69 
35973.5 2
19492200 30693.6 -17979 1440.75 -1631.19 524.219 1713.36 
19492100 32120.1 -19153.6 1584.38 -1400.41 499.292 1486.75 
35974 2
19492200 29822.5 -17532.3 1512.33 -1704.69 874.234 1915.79 
19492100 31016.6 -18756.7 1390.8 -2159.54 776.574 2294.92 
35974.5 2
19492200 29145 -17182.8 1622.2 -1368.62 705.993 1539.98 
19492100 30237.5 -18426.9 1337.87 -1574.01 666.263 1709.21 
35975 2
19492200 28566.3 -17002.8 1680.6 -1169.16 363.636 1224.4 
19492100 29556.1 -18000.5 1456.73 -1376.57 861.549 1623.95 
35975.5 2
19492200 28004.2 -16777.6 1721.53 -1135.49 454.949 1223.24 
19492100 28847.3 -17728.1 1549.47 -1431.92 550.303 1534.02 
35976 2
19492200 27392.9 -16446.3 1688.13 -1234.88 669.226 1404.56 
19492100 28154.8 -17423.1 1612.73 -1398.92 616.027 1528.55 
35976.5 2
19492200 26711.9 -16050.4 1610.88 -1330.07 773.356 1538.56 
19492100 27505.1 -17062.7 1632.75 -1269.02 703.996 1451.21 
35977 2
19492200 25984.4 -15606.2 1553.6 -1423.75 869.227 1668.12 
19492100 26724.7 -16780.1 1586.87 -1527.06 553.074 1624.13 
35977.5 2
19492200 25289.8 -15295.8 1611.47 -1403.23 627.071 1536.97 
19492100 25889.7 -16384.8 1555.27 -1687 798.519 1866.44 
35978 2
19492200 24701.9 -15046.5 1621.4 -1187.61 503.569 1289.96 
19492100 25195.2 -16039.4 1609.67 -1402.96 697.778 1566.91 
35978.5 2
19492200 24121.4 -14736.6 1578.67 -1172.79 626.128 1329.47 
19492100 24578.7 -15722 1612.87 -1245.52 641.212 1400.88 
35979 2
19492200 23439.6 -14465.3 1573.8 -1377.37 548.013 1482.39 
19492100 23891.9 -15368.1 1573.27 -1387.47 714.882 1560.81 
35979.5 2
19492200 22681.7 -14124.1 1563.8 -1531.18 689.428 1679.23 
19492100 23197.9 -15224.5 1546 -1401.89 290.236 1431.61 
35980 2
19492200 22056.6 -13779.5 1602 -1220.91 672.982 1394.1 
19492100 22531.1 -14980 1483.88 -1302.36 477.474 1387.13 
35980.5 2
19492200 21377.5 -13349.6 1609.73 -1328.82 841.292 1572.75 
19492100 21682.1 -14685.6 1516.8 -1661.56 576.125 1758.61 
35981 2
19492200 20887.1 -13006.6 1618.6 -990.707 692.929 1208.99 
19492100 21018.3 -14313.3 1585.53 -1340.88 752.054 1537.38 
35981.5 2
19492200 20366 -12618.3 1631.53 -1052.79 784.377 1312.87 
19492100 20385.1 -14054 1618.2 -1279.19 523.906 1382.32 
35982 2
19492200 19939.6 -12235.8 1675.67 -861.414 772.795 1157.26 
19492100 19857.1 -13634 1639.67 -1066.67 848.485 1362.98 
35982.5 2
19492200 19321.9 -11919.6 1662.13 -1247.95 638.788 1401.93 
19492100 19323.2 -13253.3 1636 -1078.65 769.024 1324.72 
35983 2
19492200 18800.3 -11568 1610.12 -1018.66 686.719 1228.52 
19492100 18864.5 -12771.2 1621.12 -895.898 941.569 1299.69 
35983.5 2
19492200 18087.1 -11241.1 1590.2 -1395.65 639.661 1535.26 
19492100 18247.9 -12309.1 1543.67 -1206.72 904.338 1507.98 
35984 2
19492200 17341.4 -10772.9 1671.07 -1506.53 945.993 1778.92 
19492100 17669.9 -11861.5 1446.33 -1167.68 904.377 1476.95 
35984.5 2
19492200 16793.6 -10550.7 1716.47 -1106.67 448.889 1194.24 
19492100 17029 -11588.9 1430 -1294.68 550.707 1406.94 
35985 2
19492200 16367.9 -10179.5 1638.8 -859.933 749.764 1140.89 
19492100 16235.7 -11049.7 1600.73 -1602.69 1089.16 1937.75 
35985.5 2
19492200 15897 -9744.67 1669.8 -951.38 878.519 1294.96 
19492100 15705.1 -10640.1 1634.07 -1071.78 827.609 1354.13 
35986 2
19492200 15332.7 -9343.8 1709.07 -1140.07 809.832 1398.42 
19492100 15363.3 -10302.7 1697.4 -690.505 681.616 970.257 
35986.5 2
19492200 14767.8 -8874.81 1626.69 -1103.35 915.991 1434.02 
19492100 14887.1 -9840.38 1691.94 -930.216 902.913 1296.36 
35987 2
19492200 14119.5 -8204.73 1628 -1268.66 1311.31 1824.56 
19492100 14401.6 -9291.67 1746.07 -950.024 1073.79 1433.73 
35987.5 2
19492200 13530.2 -7662.47 1642.8 -1190.44 1095.49 1617.79 
19492100 13731.3 -8550.53 1669.33 -1354.21 1497.24 2018.81 
35988 2
19492200 13165.3 -7339.67 1662.67 -737.104 652.121 984.167 
19492100 13305.4 -8129.87 1635.53 -860.337 849.832 1209.29 
35988.5 2
19492200 12719.2 -6817.27 1680.33 -901.279 1055.35 1387.83 
19492100 12857 -7762.53 1688.53 -905.859 742.088 1171.01 
35989 2
19492200 12238.3 -6332.27 1648.2 -971.448 979.798 1379.75 
19492100 12324.5 -7391.47 1681.73 -1075.69 749.63 1311.13 
35989.5 2
19492200 11590.5 -5801.8 1609.13 -1308.69 1071.65 1691.48 
19492100 11726.7 -6974.8 1636.67 -1207.68 841.751 1472.08 
35990 2
19492200 11028.1 -5192 1601 -1098.58 1191.02 1620.3 
19492100 11137.5 -6420.88 1537.12 -1150.85 1081.88 1579.53 
35990.5 2
19492200 10506.3 -4774.73 1598 -1021.13 816.569 1307.47 
19492100 10579 -5814.87 1480.93 -1092.95 1185.93 1612.75 
35991 2
19492200 10058.5 -4356.33 1603.4 -904.646 845.253 1238.08 
19492100 10131.8 -5393.53 1472.47 -903.434 851.178 1241.25 
35991.5 2
19492200 9526.53 -3835.07 1597.07 -1074.61 1053.06 1504.57 
19492100 9683.13 -4918.2 1610.6 -906.397 960.269 1320.48 
35992 2
19492200 9146 -3428.07 1587.47 -768.754 822.222 1125.63 
19492100 9237.67 -4446.73 1590.67 -899.933 952.458 1310.36 
35992.5 2
19492200 8647.13 -2991 1603.47 -1007.81 882.963 1339.89 
19492100 8751 -3898.13 1576.4 -983.165 1108.28 1481.52 
35993 2
19492200 8106.94 -2534.44 1591.25 -1055.07 891.724 1381.43 
19492100 8228.75 -3479.19 1525.81 -1020.02 818.254 1307.66 
35993.5 2
19492200 7479.73 -1950.8 1642.67 -1227.41 1142.15 1676.61 
19492100 7704.73 -3073.07 1516.33 -1025.47 794.757 1297.39 
35994 2
19492200 6905.8 -1384.27 1586 -1159.46 1144.51 1629.19 
19492100 7062 -2568 1530.73 -1298.45 1020.34 1651.38 
35994.5 2
19492200 6511.6 -841.2 1609.53 -796.364 1097.1 1355.67 
19492100 6566.67 -2050.33 1583.33 -1000.67 1045.79 1447.42 
35995 2
19492200 6097.6 -322.333 1569.87 -836.364 1048.22 1340.99 
19492100 6022.6 -1574.53 1604.13 -1099.12 961.212 1460.14 
35995.5 2
19492200 5653.6 228.333 1516.47 -896.97 1112.46 1429.03 
19492100 5494 -1088.33 1597.87 -1067.88 982.222 1450.91 
35996 2
19492200 5251.93 876.733 1444 -811.448 1309.9 1540.87 
19492100 4962.53 -588.867 1605.47 -1073.67 1009.02 1473.4 
35996.5 2
19492200 4831.5 1474.81 1542.44 -821.159 1168.12 1427.87 
19492100 4514.69 43.0625 1606.62 -874.699 1234.24 1512.76 
35997 2
19492200 4396.93 2080.93 1494.47 -850.424 1186.15 1459.51 
19492100 4158.73 811.4 1580.07 -696.583 1503.6 1657.11 
35997.5 2
19492200 3967.6 2700.8 1449 -867.34 1252.26 1523.29 
19492100 3761.67 1521.47 1492.93 -802.155 1434.48 1643.53 
35998 2
19492200 3573.73 3305.93 1555.33 -795.69 1222.49 1458.63 
19492100 3389.13 2118.53 1516.67 -752.593 1206.2 1421.73 
35998.5 2
19492200 3170.2 3703.93 1615.6 -815.219 804.04 1145.02 
19492100 3057.73 2650.8 1571.2 -669.495 1075.29 1266.67 
35999 2
19492200 2848.33 4139.93 1583.93 -648.925 879.032 1092.61 
19492100 2709.8 3059.87 1571.67 -701.478 824.731 1082.71 
35999.5 2
19492200 2464.2 4746.73 1669.53 -772.904 1220.93 1445.01 
19492100 2276.27 3463.93 1644.07 -872.3 813.011 1192.43 
36000 2
19492200 2173.94 5518.81 1640.88 -566.919 1507.97 1611.01 
19492100 1786.75 3883.38 1619.19 -956.087 819.222 1259.06 
36000.5 2
19492200 1790 6261.13 1578.4 -751.345 1452.68 1635.48 
19492100 1372.33 4487 1610.07 -810.992 1181.26 1432.86 
36001 2
19492200 1456 6728.87 1610.33 -674.747 944.916 1161.1 
19492100 821.333 5116 1663.93 -1113.13 1270.71 1689.31 
36001.5 2
19492200 1070.87 7024.27 1640.87 -778.047 596.768 980.555 
19492100 620.4 5818.53 1638.47 -405.926 1419.26 1476.17 
36002 2
19492200 965.467 7663 1585.87 -212.929 1290.37 1307.82 
19492100 493 6664.27 1628.33 -257.374 1708.55 1727.83 
36002.5 2
19492200 1056.07 8393 1492.53 183.03 1474.75 1486.06 
19492100 508.8 7227.67 1595.87 31.9192 1138.18 1138.63 
36003 2
19492200 1031.6 9064.87 1482.53 -49.4276 1357.31 1358.21 
19492100 306 7739.2 1565.67 -409.697 1033.4 1111.65 
36003.5 2
19492200 1142.38 9808.44 1604.06 216.357 1452.29 1468.31 
19492100 468.562 8512.19 1524 317.505 1509.74 1542.77 
36004 2
19492200 925.933 10482.9 1741.13 -423.565 1319.82 1386.12 
19492100 320.2 9025.27 1556.93 -290.338 1004.07 1045.2 
36004.5 2
19492200 432.467 11099.9 1778.8 -996.902 1246.46 1596.09 
19492100 186.467 9948.07 1798.47 -270.168 1864.24 1883.72 
36005 1
19492100 8.13333 10706.8 1878.8 -360.269 1532.79 1574.56 
