# Supplementary material for: Intrinsic group behaviour: Dependence of pedestrian dyad dynamics on principal social and personal features
Source: PLoS One. 2017 Nov 2;12(11):e0187253. doi: 10.1371/journal.pone.0187253 (PMC5667819; doi:10.1371/journal.pone.0187253)
Supplement: S1 Data Set — (ZIP) [file pone.0187253.s001.zip › set/trajectories/traj_2_0508_274.dat]

2 19460800 19460900 0 1 0 0 1 0 1 20 20 20 1743.5 1855.45 1631.55
35768.5 1
19460800 43444.7 -22401.7 1580.67 0 0 0 
35769 1
19460800 43127.5 -22224.7 1593.53 -1068.01 595.735 1222.93 
35769.5 2
19460900 41994.3 -22658 1796.87 0 0 0 
19460800 42522.5 -22040.6 1598 -1222.09 371.987 1277.45 
35770 2
19460900 41483.7 -22307.1 1796.2 -1031.38 708.956 1251.54 
19460800 41998.8 -21811.2 1654.67 -1058.05 463.434 1155.09 
35770.5 2
19460900 40967.1 -22123.1 1779.12 -1009.12 359.261 1071.17 
19460800 41497.7 -21604.8 1626.31 -978.735 403.223 1058.54 
35771 2
19460900 40356.9 -21850.5 1794.47 -1194.12 533.447 1307.86 
19460800 40927.9 -21398.8 1571.73 -1114.98 403.033 1185.59 
35771.5 2
19460900 39731.3 -21410.1 1853.6 -1263.7 889.832 1545.56 
19460800 40419.7 -21139.1 1579.73 -1026.67 524.579 1152.92 
35772 2
19460900 39224.9 -21186.2 1928.8 -1023.03 452.256 1118.54 
19460800 39789.9 -20778.7 1619.07 -1272.32 728.215 1465.98 
35772.5 2
19460900 38717.9 -20978.1 1925.2 -1024.38 420.337 1107.26 
19460800 39335.1 -20598.7 1630.67 -918.788 363.502 988.081 
35773 2
19460900 38144.2 -21016.1 1920.2 -1158.92 -76.633 1161.45 
19460800 38900.9 -20496.3 1697.2 -877.172 207.003 901.266 
35773.5 2
19460900 37624.1 -20785.9 1903.93 -1050.64 465.051 1148.96 
19460800 38490.9 -20564.7 1724 -828.283 -138.182 839.73 
35774 2
19460900 37087 -20726.4 1856.19 -1049.09 116.195 1055.5 
19460800 38062.4 -20430.8 1735.75 -837.028 261.434 876.906 
35774.5 2
19460900 36477.9 -20566.4 1827.93 -1191.91 313.063 1232.34 
19460800 37583.5 -20599.9 1702.2 -937.198 -330.83 993.876 
35775 2
19460900 36176.1 -20334.3 1781.67 -609.697 468.822 769.106 
19460800 37067.9 -20683.2 1679.13 -1041.62 -168.35 1055.13 
35775.5 2
19460900 35365.9 -20229 1778.67 -1636.9 212.795 1650.68 
19460800 36470.6 -20521.5 1626.13 -1206.6 326.734 1250.05 
35776 2
19460900 34869.1 -20328.8 1777.47 -1003.5 -201.616 1023.55 
19460800 35977.5 -20574.4 1545.67 -996.094 -106.936 1001.82 
35776.5 2
19460900 34467.8 -20227.3 1847.53 -810.774 204.983 836.285 
19460800 35478.5 -20669.4 1643.2 -1008.08 -191.919 1026.19 
35777 2
19460900 34183.2 -20269.9 1820.62 -555.762 -83.0892 561.939 
19460800 35140.1 -20805.8 1805.5 -660.954 -266.309 712.587 
35777.5 2
19460900 34023.1 -20181.1 1799.07 -313.47 173.793 358.424 
19460800 34679.8 -20705.3 1691.47 -900.832 196.51 922.016 
35778 2
19460900 33760.3 -20303.5 1796.53 -530.774 -247.407 585.604 
19460800 34358.5 -20804.3 1580.33 -649.024 -200 679.14 
35778.5 2
19460900 33601.9 -20438 1820.33 -320 -271.65 419.754 
19460800 34166 -21090.9 1513.33 -388.956 -578.855 697.395 
35779 2
19460900 33390 -20245.3 1870.4 -428.148 389.36 578.716 
19460800 34117.3 -21186.1 1480.73 -98.3165 -192.323 215.996 
35779.5 2
19460900 33352.8 -20266.1 1832.07 -75.1515 -42.1549 86.1672 
19460800 34003.9 -21287.3 1460.6 -229.091 -204.579 307.14 
35780 2
19460900 33427.3 -20293.7 1823.93 150.438 -55.7576 160.438 
19460800 34085.5 -21302.4 1382.2 164.848 -30.4377 167.635 
35780.5 2
19460900 33389.6 -20300.9 1870.94 -73.5189 -13.9486 74.8304 
19460800 34086.9 -21387.9 1353 2.74251 -167.065 167.088 
35781 2
19460900 33376.3 -20313.9 1848.4 -26.0111 -25.5545 36.4638 
19460800 34198.5 -21383.1 1305.13 218.387 9.4015 218.589 
35781.5 2
19460900 33172.2 -20341.7 1795.2 -412.391 -56.0269 416.179 
19460800 34209.8 -21299.9 1269.73 22.7609 168.215 169.748 
35782 2
19460900 32914.7 -20181.1 1750 -520.135 324.444 613.029 
19460800 34180.8 -21111.6 1344.47 -58.5859 380.337 384.822 
35782.5 2
19460900 32712.1 -20150.6 1713.27 -409.428 61.5488 414.028 
19460800 34107.9 -21100.1 1388.4 -147.205 23.2997 149.038 
35783 2
19460900 32371.3 -20051.8 1692.33 -688.485 199.596 716.833 
19460800 33669.8 -20966.4 1386.93 -885.118 270.034 925.393 
35783.5 2
19460900 31547.7 -19940.9 1673.38 -1608.55 216.65 1623.08 
19460800 33090.9 -20419.4 1379.81 -1130.59 1068.41 1555.55 
35784 2
19460900 30919.1 -19765.5 1630.73 -1230.05 343.265 1277.05 
19460800 32496.8 -19951.2 1453.67 -1162.7 916.194 1480.29 
35784.5 2
19460900 30508.5 -19500.5 1505.8 -829.63 535.219 987.292 
19460800 31967.4 -19650.7 1482 -1069.49 607.138 1229.81 
35785 2
19460900 30046.5 -19200.1 1405.27 -933.333 606.869 1113.28 
19460800 31307.3 -19146.7 1305.4 -1333.47 1018.18 1677.75 
35785.5 2
19460900 29492 -18808.5 1493.4 -1120.13 791.246 1371.41 
19460800 30790.9 -18738.4 1231.6 -1043.23 824.781 1329.89 
35786 2
19460900 29074.9 -18409.5 1602.4 -842.694 805.926 1166.04 
19460800 30173.7 -18202.5 1291.73 -1246.87 1082.56 1651.25 
35786.5 2
19460900 28520.9 -18184.9 1782.8 -1119.19 453.737 1207.67 
19460800 29475.7 -17832.5 1481.67 -1410.24 747.609 1596.15 
35787 2
19460900 27956.1 -17866.9 1774.38 -1103.01 621.086 1265.85 
19460800 28914.8 -17529 1572.94 -1095.54 592.708 1245.6 
35787.5 2
19460900 27497.9 -17602.5 1728.13 -896.657 517.555 1035.31 
19460800 28471.5 -17259.5 1620.93 -867.352 527.462 1015.14 
35788 2
19460900 27167.7 -17527.4 1864.6 -667.205 151.65 684.223 
19460800 27968.7 -17036.6 1614.2 -1015.89 450.236 1111.19 
35788.5 2
19460900 26662.3 -17264.7 1898.93 -1021.01 530.774 1150.73 
19460800 27449.7 -16767.1 1715.2 -1048.35 544.512 1181.33 
35789 2
19460900 26015.2 -16932.5 1790.27 -1307.21 671.111 1469.41 
19460800 26880.7 -16492.3 1722.87 -1149.49 555.152 1276.53 
35789.5 2
19460900 25396.7 -16534.3 1749.4 -1249.56 804.444 1486.11 
19460800 26249.8 -16115.2 1663.4 -1274.61 761.751 1484.89 
35790 2
19460900 24850.5 -16258.2 1779.13 -1103.3 557.71 1236.25 
19460800 25667.7 -15715.3 1592.2 -1176.03 807.946 1426.82 
35790.5 2
19460900 24385.9 -15929.4 1787.44 -907.536 642.114 1111.72 
19460800 25150.5 -15358.6 1621.31 -1010.09 696.566 1226.98 
35791 2
19460900 23867.3 -15682.5 1810.67 -1014.89 483.309 1124.09 
19460800 24765.9 -15018.1 1554.8 -752.707 666.324 1005.26 
35791.5 2
19460900 23408.7 -15354.9 1828.13 -926.33 661.818 1138.46 
19460800 24368 -14711.3 1567.73 -803.771 619.798 1014.99 
35792 2
19460900 22883.9 -15081.4 1793.47 -1060.34 552.458 1195.63 
19460800 23870.3 -14434 1550.87 -1005.39 560.269 1150.96 
35792.5 2
19460900 22279.6 -14789.4 1733.47 -1220.74 589.899 1355.8 
19460800 23285.3 -14215.1 1482.8 -1181.82 442.29 1261.87 
35793 2
19460900 21780.3 -14409.1 1706.73 -1008.75 768.35 1268.05 
19460800 22627.1 -13841.4 1446.4 -1329.83 754.882 1529.15 
35793.5 2
19460900 21237.3 -14133.8 1787.62 -1060.46 537.728 1189 
19460800 22090.4 -13554.2 1525.88 -1048.23 560.962 1188.89 
35794 2
19460900 20758.9 -13774.2 1834.33 -936.163 703.62 1171.1 
19460800 21542.4 -13161.5 1573.53 -1072.36 768.403 1319.24 
35794.5 2
19460900 20332.4 -13450.8 1819.6 -861.684 653.333 1081.36 
19460800 21046.4 -12901.2 1608.4 -1002.02 525.926 1131.65 
35795 2
19460900 19983.8 -13112.7 1880.2 -704.242 683.098 981.112 
19460800 20644.7 -12660.5 1606.87 -811.448 486.195 945.956 
35795.5 2
19460900 19622.1 -12778.8 1875.2 -730.774 674.478 994.461 
19460800 20261.7 -12296.4 1572.07 -773.872 735.623 1067.72 
35796 2
19460900 19189.5 -12389 1884.13 -873.805 787.475 1176.29 
19460800 19830.8 -11949.6 1551.53 -870.438 700.606 1117.37 
35796.5 2
19460900 18763.9 -12018.7 1825.2 -859.933 748.148 1139.83 
19460800 19407.5 -11625.3 1575.93 -855.219 655.219 1077.36 
35797 2
19460900 18038.2 -11630.3 1790.25 -1417.34 758.504 1607.54 
19460800 19033 -11286.7 1594.38 -731.38 661.287 986.011 
35797.5 2
19460900 17303 -11140.8 1830.13 -1438.72 957.95 1728.47 
19460800 18419 -10821.2 1582.93 -1201.57 910.934 1507.83 
35798 2
19460900 16812.6 -10709 1828.93 -990.707 872.323 1320.02 
19460800 17696.9 -10375.1 1616.13 -1458.86 901.145 1714.74 
35798.5 2
19460900 16504.9 -10400 1836.47 -621.549 624.242 880.909 
19460800 17323.9 -9994.67 1657.93 -753.535 768.62 1076.38 
35799 2
19460900 16109.2 -10061.5 1896.2 -799.461 683.771 1051.99 
19460800 16910.1 -9566.8 1635 -835.96 864.377 1202.49 
35799.5 2
19460900 15732.5 -9717.87 1914.2 -761.077 694.276 1030.17 
19460800 16411.7 -9236.2 1607.8 -1006.73 667.879 1208.13 
35800 2
19460900 15364.9 -9225.8 1913.4 -740.995 992.07 1238.26 
19460800 15972.6 -8783.8 1622.73 -885.349 912.097 1271.13 
35800.5 1
19460800 15572.4 -8413.5 1628.69 -780.166 721.832 1062.87 
35801 1
19460800 15119.7 -7867.33 1588.2 -885.796 1068.82 1388.17 
35800.5 1
19460900 15020 -8812.27 1877.64 -802.171 961.691 1252.33 
35801.5 2
19460900 13870.9 -7548.14 1845.71 -941.149 1035.32 1399.16 
19460800 14605.1 -7358.73 1541.67 -1039.6 1027.47 1461.66 
35802 2
19460900 13536.5 -7198.53 1848.47 -921.186 963.112 1332.73 
19460800 14180 -6761 1551.8 -858.855 1207.54 1481.82 
35802.5 2
19460900 13127.2 -6819.07 1882.13 -826.801 766.599 1127.51 
19460800 13773.4 -6347.6 1561.87 -821.414 835.152 1171.41 
35803 2
19460900 12737.9 -6377.2 1865.73 -786.397 892.66 1189.65 
19460800 13427.9 -5944.2 1574.53 -697.912 814.949 1072.95 
35803.5 2
19460900 12001.8 -5924.31 1821.19 -1437.86 884.546 1688.15 
19460800 13063.8 -5508.19 1555.94 -711.296 851.587 1109.57 
35804 2
19460900 11442.7 -5215.4 1810.93 -1093.97 1387.3 1766.74 
19460800 12605.9 -5075 1577.73 -896.053 847.725 1233.51 
35804.5 2
19460900 11100.5 -4781.2 1814.87 -690.054 875.403 1114.68 
19460800 12074.1 -4544.87 1539.87 -1072.04 1068.82 1513.82 
35805 2
19460900 10734.1 -4214.6 1839.33 -740.067 1144.65 1363.05 
19460800 11625.3 -4104.33 1522.87 -906.667 889.966 1270.47 
35805.5 2
19460900 10245.6 -3612.07 1787.33 -986.936 1217.24 1567.07 
19460800 11264.2 -3691.2 1546.8 -729.562 834.613 1108.53 
35806 2
19460900 9839.93 -3046.8 1779.87 -819.529 1141.95 1405.59 
19460800 10875.9 -3239.33 1514.8 -784.377 912.862 1203.56 
35806.5 2
19460900 9604.73 -2377 1797.47 -475.152 1353.13 1434.13 
19460800 10447.9 -2881.33 1561.07 -864.781 723.232 1127.35 
35807 2
19460900 9331.56 -1802.31 1745.31 -533.537 1122.44 1242.79 
19460800 9981.88 -2512.25 1559.12 -910.14 720.866 1161.04 
35807.5 2
19460900 8985.33 -1246.33 1782.47 -677.552 1088.02 1281.74 
19460800 9487.07 -2130.73 1544 -968.314 746.608 1222.72 
35808 2
19460900 8781.87 -570.4 1724.8 -411.044 1365.52 1426.05 
19460800 9076.6 -1688.33 1541.07 -829.226 893.737 1219.17 
35808.5 2
19460900 8472.13 217.2 1648.67 -625.724 1591.11 1709.73 
19460800 8611.2 -1255.07 1539.33 -940.202 875.286 1284.56 
35809 2
19460900 8265.67 702.733 1679.07 -417.104 980.875 1065.88 
19460800 8211.2 -757 1528.67 -808.081 1006.2 1290.51 
35809.5 2
19460900 8188.73 1406.8 1627.13 -155.421 1422.36 1430.82 
19460800 7840.93 -429.467 1549.67 -748.013 661.684 998.674 
35810 1
19460800 7486.4 113.467 1584.4 -716.229 1096.84 1309.97 
35810.5 1
19460800 7050.31 656.562 1560.12 -851.733 1060.73 1360.37 
35811 1
19460800 6644.27 1090.53 1529 -794.61 849.258 1163.03 
35811.5 1
19460800 6157.2 1509.33 1508 -983.973 846.061 1297.7 
35812 1
19460800 5685.67 1886.87 1497.8 -952.593 762.694 1220.3 
35812.5 1
19460800 5278.13 2194.33 1538.6 -823.3 621.145 1031.33 
35813 1
19460800 4731.93 2609.53 1502.27 -1103.43 838.788 1386.05 
35813.5 1
19460800 4157.12 2939.19 1512.88 -1122.67 643.856 1294.2 
35814 1
19460800 3606.67 3142.87 1565.73 -1077.22 398.589 1148.6 
35814.5 1
19460800 3134.6 3470.27 1541.07 -953.67 661.414 1160.58 
35815 1
19460800 2649.07 3862.8 1499.87 -980.875 792.997 1261.33 
35815.5 1
19460800 2268.6 4274.73 1592.13 -768.62 832.189 1132.83 
35816 1
19460800 1694 4560.13 1635.6 -1160.81 576.566 1296.11 
35816.5 1
19460800 1108.2 4832.53 1639.47 -1183.43 550.303 1305.12 
35817 1
19460800 351.312 5054.06 1659.75 -1478.3 432.674 1540.31 
35817.5 1
19460800 -268.667 5276.73 1619.73 -1213.27 435.755 1289.15 
35818 1
19460800 -846.667 5456.73 1625.2 -1167.68 363.636 1222.99 
35818.5 1
19460800 -1399.8 5597.67 1591.93 -1117.44 284.714 1153.14 
35819 1
19460800 -2031.27 5695.6 1581.73 -1275.69 197.845 1290.94 
35819.5 1
19460800 -2571.67 5760.4 1529.73 -1091.72 130.909 1099.54 
35820 1
19460800 -3238.73 5878.73 1456.2 -1347.61 239.057 1368.65 
35820.5 1
19460800 -3776.25 6064.06 1477.19 -1049.84 361.971 1110.49 
35821 1
19460800 -4375.6 6277.6 1463.87 -1172.9 417.882 1245.11 
35821.5 1
19460800 -4758.6 6488.8 1413.47 -773.737 426.667 883.58 
35822 1
19460800 -5201.73 6842.07 1384.07 -895.219 713.67 1144.88 
35822.5 1
19460800 -5849.53 7216.93 1369.47 -1308.69 757.306 1512.01 
35823 1
19460800 -6606.8 7586.47 1293.87 -1526.75 745.027 1698.83 
35823.5 1
19460800 -7311.25 8146.5 1371.88 -1375.88 1093.82 1757.69 
35824 1
19460800 -7852.2 8677.13 1390.2 -1058.61 1038.42 1482.89 
35824.5 1
19460800 -8261.67 9136.8 1409.73 -825.538 926.747 1241.12 
35825 1
19460800 -8752.67 9550.33 1378.33 -991.919 835.421 1296.85 
35825.5 1
19460800 -9204.93 9984.27 1335.93 -913.67 876.633 1266.21 
35826 1
19460800 -9688.47 10415.7 1320.8 -976.835 871.65 1309.19 
35826.5 1
19460800 -10119.9 10834.3 1327.87 -871.65 845.522 1214.36 
35827 1
19460800 -10498.1 11333 1316.25 -738.534 974.089 1222.41 
35827.5 1
19460800 -10877.6 11896.5 1294 -742.735 1102.67 1329.49 
35828 1
19460800 -11287 12421.7 1246.67 -827.071 1061.01 1345.28 
35828.5 1
19460800 -11660.4 12874.6 1235.33 -754.343 915.017 1185.87 
35829 1
19460800 -12153.1 13358.5 1280.87 -995.286 977.508 1395.03 
35829.5 1
19460800 -12446.9 13926.4 1439.8 -593.67 1147.34 1291.83 
35830 1
19460800 -12767.1 14424.9 1416.07 -646.734 1007 1196.8 
35830.5 1
19460800 -13028.7 14834.1 1555.62 -510.978 799.211 948.597 
35831 1
19460800 -13374.4 15251.1 1711.27 -676.541 816.055 1060.03 
35831.5 1
19460800 -13750.4 15739 1671.33 -759.596 985.724 1244.44 
35832 1
19460800 -14109.1 16163.5 1657.2 -724.579 857.508 1122.65 
35832.5 1
19460800 -14504.3 16671.7 1680.47 -798.384 1026.8 1300.67 
35833 1
19460800 -14833 17083.1 1635.6 -664.108 830.976 1063.75 
35833.5 1
19460800 -15301.4 17634.5 1694.88 -914.917 1077.02 1413.17 
35834 1
19460800 -15813.1 18063.6 1630.87 -1001.23 839.726 1306.75 
35834.5 1
19460800 -16282.2 18422.5 1621.13 -947.744 724.983 1193.24 
35835 1
19460800 -16584.6 18839.9 1562.27 -610.909 843.232 1041.27 
35835.5 1
19460800 -16945.9 19280.1 1741.13 -729.966 889.293 1150.52 
35836 1
19460800 -17474 19716.7 1613 -1066.8 882.02 1384.21 
35836.5 1
19460800 -17989.7 20160.7 1622.87 -1041.89 896.97 1374.8 
35837 1
19460800 -18449.5 20525 1441.88 -897.982 711.589 1145.74 
