# Supplementary material for: Intrinsic group behaviour: Dependence of pedestrian dyad dynamics on principal social and personal features
Source: PLoS One. 2017 Nov 2;12(11):e0187253. doi: 10.1371/journal.pone.0187253 (PMC5667819; doi:10.1371/journal.pone.0187253)
Supplement: S1 Data Set — (ZIP) [file pone.0187253.s001.zip › set/trajectories/traj_2_0508_272.dat]

2 19403300 19403000 0 0 0 0 1 1 0 20 20 20 1669.22 1704.17 1634.27
35430 1
19403000 46845.1 -24228.3 1673.11 0 0 0 
35430.5 1
19403000 46437.1 -23924.3 1749.73 -1030.25 767.845 1284.91 
35431 1
19403000 45987.9 -23667.2 1733.47 -907.475 519.327 1045.57 
35431.5 1
19403000 45610.9 -23535.6 1659.31 -736.442 256.982 779.992 
35432 1
19403000 45167.5 -23395.1 1614.47 -867.727 275.065 910.28 
35432.5 1
19403000 44620.1 -23081.2 1546.73 -1105.86 634.074 1274.74 
35433 1
19403000 43954.4 -22953.4 1589.73 -1344.78 258.182 1369.34 
35433.5 2
19403300 44719.7 -21746.5 1417.33 0 0 0 
19403000 43247.5 -22759.5 1608 -1428.01 391.65 1480.75 
35434 2
19403300 43887.9 -21585.8 1497.67 -1680.54 324.714 1711.62 
19403000 42644.1 -22509.6 1645.33 -1218.99 504.916 1319.42 
35434.5 2
19403300 42951.6 -21309.6 1702 -1891.45 557.98 1972.03 
19403000 41948 -22267.5 1677.4 -1406.33 489.158 1488.97 
35435 2
19403300 42210.2 -20941.9 1780.75 -1448.07 718.213 1616.4 
19403000 41278.8 -21935.4 1636.12 -1307.13 648.617 1459.21 
35435.5 2
19403300 41485.6 -20660.1 1726.67 -1417.98 551.484 1521.45 
19403000 40779.7 -21783.5 1613.87 -976.549 297.146 1020.76 
35436 2
19403300 40792.5 -20398.5 1677.27 -1400.27 528.35 1496.63 
19403000 40123.9 -21279.1 1642.67 -1324.85 1018.99 1671.4 
35436.5 2
19403300 40310.9 -20274.7 1603.47 -972.795 250.236 1004.46 
19403000 39421.8 -21035.3 1695.33 -1418.45 492.66 1501.57 
35437 2
19403300 39584.7 -20088.6 1593.4 -1467.07 375.892 1514.46 
19403000 38941.1 -20799.9 1683.6 -971.178 475.556 1081.36 
35437.5 2
19403300 38997.9 -19871.5 1674.6 -1185.45 438.519 1263.96 
19403000 38408.5 -20618 1680.47 -1075.96 367.407 1136.96 
35438 2
19403300 38398.2 -19739.4 1726.94 -1171.26 258.122 1199.36 
19403000 37815.6 -20529.5 1707.25 -1158.02 172.852 1170.85 
35438.5 2
19403300 37920 -19749.2 1803 -935.91 -19.227 936.107 
19403000 37274 -20349.6 1693.8 -1059.81 352.055 1116.75 
35439 2
19403300 37353.6 -19721.6 1765.6 -1144.24 55.7576 1145.6 
19403000 36644.1 -20129.3 1673.93 -1272.59 445.118 1348.19 
35439.5 2
19403300 36733.7 -19604.5 1650.87 -1252.26 236.498 1274.39 
19403000 35968.2 -20000.2 1561.2 -1365.39 260.741 1390.06 
35440 2
19403300 36057.5 -19300.6 1598.2 -1366.06 614.007 1497.71 
19403000 35303.7 -19735.7 1579.8 -1342.36 534.411 1444.82 
35440.5 2
19403300 35452.6 -19065.5 1568.07 -1222.09 475.017 1311.16 
19403000 34731.7 -19550.4 1603.33 -1155.69 374.276 1214.78 
35441 2
19403300 34871.8 -18698.2 1625.33 -1173.33 741.953 1388.24 
19403000 34167.2 -19365.6 1686.27 -1140.34 373.333 1199.89 
35441.5 2
19403300 34293.2 -18512.6 1636.81 -1130.1 362.451 1186.8 
19403000 33565.1 -19236.6 1640.56 -1175.93 252.026 1202.63 
35442 2
19403300 33721.6 -18170.1 1577.8 -1118.57 670.238 1304 
19403000 33024.3 -19074.6 1584.53 -1058.3 316.952 1104.74 
35442.5 2
19403300 33155.9 -17892.7 1562.4 -1142.76 560.404 1272.77 
19403000 32448 -19091 1553.33 -1164.31 -33.1313 1164.78 
35443 2
19403300 32364.3 -17642.5 1558.47 -1599.33 505.455 1677.3 
19403000 31720.5 -18721.9 1408.07 -1469.63 745.589 1647.94 
35443.5 2
19403300 31601.3 -17279.2 1422.07 -1541.41 734.007 1707.26 
19403000 30922.9 -18450.8 1266.8 -1611.45 547.744 1702 
35444 2
19403300 30852.1 -17065.7 1508.4 -1513.4 431.246 1573.64 
19403000 30248.3 -18057.7 1304.13 -1362.83 794.074 1577.29 
35444.5 2
19403300 30061.7 -16833.4 1649 -1543.84 453.825 1609.16 
19403000 29529.6 -17729.4 1471.06 -1403.6 641.325 1543.17 
35445 2
19403300 29411.1 -16706.6 1714.27 -1273.23 248.092 1297.18 
19403000 28854.7 -17499.7 1584.07 -1320.73 449.527 1395.13 
35445.5 2
19403300 28822.2 -16597.4 1671.67 -1189.63 220.606 1209.91 
19403000 28219 -17353.4 1606.93 -1284.31 295.488 1317.86 
35446 2
19403300 28171.8 -16361.3 1756.87 -1313.94 476.902 1397.81 
19403000 27663 -17058.5 1692.47 -1123.23 595.69 1271.42 
35446.5 2
19403300 27621.1 -16236.5 1727.47 -1112.59 252.121 1140.8 
19403000 26999.9 -16970.3 1657.13 -1339.66 178.182 1351.46 
35447 2
19403300 26960.1 -15943.1 1639.8 -1335.35 592.727 1460.99 
19403000 26336.4 -16767.7 1504.53 -1340.34 409.428 1401.48 
35447.5 2
19403300 26228.8 -15591.8 1601.07 -1477.31 709.764 1638.96 
19403000 25575.3 -16470.5 1593.27 -1537.51 600.404 1650.58 
35448 2
19403300 25488.8 -15275.1 1624.19 -1445.29 618.628 1572.12 
19403000 24859 -16163.6 1671 -1399.09 599.3 1522.04 
35448.5 2
19403300 24953.9 -14948.5 1659.67 -1046.73 639.131 1226.43 
19403000 24299.3 -15855.9 1630.67 -1095.37 602.267 1250.02 
35449 2
19403300 24368.4 -14670.5 1655.73 -1182.9 561.616 1309.45 
19403000 23716.8 -15587 1545.47 -1176.7 543.165 1296.01 
35449.5 2
19403300 23869.7 -14396.8 1660.93 -1007.54 552.862 1149.26 
19403000 23160.8 -15557.9 1617.53 -1123.23 58.7205 1124.77 
35450 2
19403300 23279.3 -14116.7 1530.33 -1192.73 565.926 1320.18 
19403000 22499.9 -15508.5 1527.07 -1335.08 99.798 1338.81 
35450.5 2
19403300 22663.5 -13658 1550.4 -1244.04 926.599 1551.2 
19403000 21755.5 -15195.3 1452 -1503.97 632.862 1631.7 
35451 2
19403300 22089.5 -13296.9 1608.67 -1159.6 729.428 1369.94 
19403000 21067.9 -14836.4 1468.13 -1388.96 724.983 1566.78 
35451.5 2
19403300 21460.6 -13002.1 1646.88 -1228.21 575.92 1356.53 
19403000 20421.8 -14414.7 1577.25 -1262.08 823.657 1507.07 
35452 2
19403300 20911.7 -12687.1 1727.8 -1074.28 616.3 1238.51 
19403000 19873.8 -14004.1 1591.2 -1072.31 803.433 1339.91 
35452.5 2
19403300 20490.6 -12421.8 1693.13 -850.64 536.027 1005.44 
19403000 19451.9 -13430.6 1567.2 -852.391 1158.65 1438.42 
35453 2
19403300 19974.3 -12057.8 1714.87 -1043.1 735.354 1276.24 
19403000 19062.1 -12971.3 1542.67 -787.34 927.946 1216.96 
35453.5 2
19403300 19467 -11860 1726.53 -1024.78 399.596 1099.93 
19403000 18627.1 -12582.1 1608.6 -878.923 786.128 1179.2 
35454 2
19403300 18931.7 -11446.5 1651.8 -1081.48 835.421 1366.58 
19403000 18086.9 -12069.3 1529.47 -1091.18 1036.09 1504.71 
35454.5 2
19403300 18084.6 -10972.6 1687.94 -1654.5 925.594 1895.81 
19403000 17321.2 -11522.4 1589.5 -1495.6 1068.03 1837.79 
35455 2
19403300 17420.4 -10417.6 1749.4 -1299.73 1086.03 1693.74 
19403000 16698.2 -10974.7 1609.27 -1219.15 1071.83 1623.31 
35455.5 2
19403300 17077.5 -10044.5 1742.4 -692.66 753.805 1023.72 
19403000 16335.9 -10490.6 1608.2 -731.852 978.047 1221.55 
35456 2
19403300 16715 -9543.4 1741 -732.391 1012.26 1249.42 
19403000 15907.7 -10051.1 1688 -865.185 887.811 1239.66 
35456.5 2
19403300 16170.7 -9078.87 1694.4 -1099.53 938.451 1445.56 
19403000 15453.2 -9639.8 1631.13 -918.114 830.976 1238.33 
35457 2
19403300 15821.5 -8513.8 1618.73 -705.589 1141.55 1342.01 
19403000 15022.9 -9167.73 1599.67 -869.36 953.67 1290.45 
35457.5 2
19403300 15482.6 -7889.6 1579.47 -684.579 1261.01 1434.85 
19403000 14552.4 -8469.73 1599.13 -950.438 1410.1 1700.5 
35458 2
19403300 14984.3 -7082.88 1567.56 -973.218 1575.63 1851.97 
19403000 13951.4 -7759.25 1594.19 -1173.88 1387.66 1817.58 
35458.5 2
19403300 14330.7 -6587.27 1686.93 -1279.15 969.879 1605.27 
19403000 13521.1 -7283.33 1614.4 -841.96 931.344 1255.51 
35459 2
19403300 13917.1 -6280.67 1718 -835.556 619.394 1040.1 
19403000 13168.7 -6894.8 1604.67 -712.054 784.916 1059.77 
35459.5 2
19403300 13397.1 -5830.6 1645.67 -1050.51 909.226 1389.34 
19403000 12754.2 -6489.73 1645.4 -837.306 818.316 1170.78 
35460 2
19403300 12889.6 -5410 1538.27 -1025.19 849.697 1331.54 
19403000 12185.3 -6005.8 1576.33 -1149.36 977.643 1508.91 
35460.5 2
19403300 12309.8 -4865.2 1528.73 -1171.31 1100.61 1607.27 
19403000 11619.2 -5497.67 1537.4 -1143.57 1026.53 1536.72 
35461 2
19403300 11742.2 -4299.12 1629.19 -1108.5 1105.62 1565.61 
19403000 11021.2 -4977.94 1535.44 -1167.87 1015.1 1547.37 
35461.5 2
19403300 11236.7 -3842.6 1577.07 -989.4 893.395 1333.07 
19403000 10483.5 -4541.47 1572.6 -1052.41 854.15 1355.41 
35462 2
19403300 10767.7 -3358.2 1611 -947.475 978.586 1362.11 
19403000 10009.8 -4115.27 1549.27 -956.902 861.01 1287.25 
35462.5 2
19403300 10337.3 -2956.13 1585.53 -869.36 812.256 1189.77 
19403000 9503.07 -3609.73 1601.87 -1023.7 1021.28 1446.02 
35463 2
19403300 9789.73 -2580.33 1641.4 -1106.26 759.192 1341.71 
19403000 9040.4 -3185.93 1534 -934.68 856.162 1267.53 
35463.5 2
19403300 9264.13 -2054.47 1616.33 -1061.82 1062.36 1502.02 
19403000 8527.87 -2721 1533.27 -1035.42 939.259 1397.96 
35464 2
19403300 8751.27 -1491.47 1610.73 -1036.09 1137.37 1538.54 
19403000 8083.53 -2183.8 1573.13 -897.643 1085.25 1408.38 
35464.5 2
19403300 8244.31 -972.875 1603.25 -990.145 1012.87 1416.44 
19403000 7568.5 -1679.12 1559.81 -1005.92 985.693 1408.36 
35465 2
19403300 7839.47 -526.2 1645.47 -792.262 874.119 1179.73 
19403000 7055 -1115.53 1563.27 -1004.89 1102.92 1492.06 
35465.5 2
19403300 7398.47 -37.3333 1656.2 -890.909 987.609 1330.07 
19403000 6563.8 -597.4 1557.6 -992.323 1046.73 1442.34 
35466 2
19403300 6853.33 641 1647.47 -1101.28 1370.37 1758.05 
19403000 6113.13 -146.4 1560.6 -910.438 911.111 1288.03 
35466.5 2
19403300 6400.47 1200.2 1600.8 -913.038 1127.42 1450.76 
19403000 5551.33 456.067 1551.6 -1132.66 1214.65 1660.81 
35467 2
19403300 5977.13 1652.67 1566.4 -855.219 914.074 1251.77 
19403000 5213.33 1003.07 1518.07 -682.828 1105.05 1299 
35467.5 2
19403300 5405.67 2125.33 1573.87 -1154.48 954.882 1498.21 
19403000 4704.87 1488.27 1496.2 -1027.21 980.202 1419.84 
35468 2
19403300 4903.94 2453.81 1550.38 -979.94 641.561 1171.27 
19403000 4242.31 1878.81 1531.62 -903.426 762.785 1182.38 
35468.5 2
19403300 4247.33 2707.27 1533.07 -1284.94 495.996 1377.35 
19403000 3616.87 2296.33 1464.73 -1223.96 817.066 1471.63 
35469 2
19403300 3612.87 3108.93 1583.13 -1281.75 811.448 1517.01 
19403000 3078.47 2698.6 1527.47 -1087.68 812.66 1357.74 
35469.5 2
19403300 3097.53 3309.73 1579 -1041.08 405.657 1117.32 
19403000 2435.8 2972.13 1512.93 -1298.32 552.593 1411.02 
35470 2
19403300 2508.87 3539.2 1541.13 -1189.23 463.569 1276.38 
19403000 1798.2 3206.67 1671 -1288.08 473.805 1372.46 
35470.5 2
19403300 1904.2 3772.27 1706.93 -1221.55 470.842 1309.15 
19403000 1270.53 3210.4 1612.27 -1065.99 7.54209 1066.02 
35471 2
19403300 1286.27 3910.67 1662.73 -1248.35 279.596 1279.28 
19403000 704.4 3391.8 1679.33 -1143.7 366.465 1200.98 
35471.5 2
19403300 627.375 4038.44 1655.38 -1279.4 248.099 1303.23 
19403000 19.6875 3505.69 1601.31 -1329.54 221.141 1347.8 
35472 2
19403300 -53.2667 4224.33 1655.73 -1331.98 363.788 1380.77 
19403000 -755.6 3646.73 1595.2 -1517.2 276.019 1542.1 
35472.5 2
19403300 -590.933 4368.13 1680.87 -1086.2 290.505 1124.37 
19403000 -1204.2 3963.87 1619.47 -906.263 640.673 1109.85 
35473 2
19403300 -1131.27 4567.33 1751.4 -1091.58 402.424 1163.4 
19403000 -1791.47 4147.4 1629.8 -1186.4 370.774 1242.99 
35473.5 2
19403300 -1747.07 4811.2 1733.47 -1244.04 492.66 1338.04 
19403000 -2394.87 4366.27 1602.33 -1218.99 442.155 1296.7 
35474 2
19403300 -2241.87 4925 1705.2 -999.596 229.899 1025.69 
19403000 -2935.67 4461.13 1670.07 -1092.53 191.65 1109.21 
35474.5 2
19403300 -3018 5085.07 1801.07 -1567.95 323.367 1600.94 
19403000 -3546 4583.47 1597 -1233 247.138 1257.52 
35475 2
19403300 -3873 5145.19 1899 -1669.92 117.424 1674.05 
19403000 -4351.94 4912.5 1681.75 -1574.1 642.643 1700.23 
35475.5 2
19403300 -4367.33 5341.6 1832.2 -965.495 383.618 1038.91 
19403000 -5089.93 5268.07 1576.2 -1441.4 694.466 1599.97 
35476 2
19403300 -4697.67 5791.93 1719.07 -667.34 909.764 1128.28 
19403000 -5627.6 5516.53 1285.33 -1086.2 501.953 1196.57 
35476.5 2
19403300 -5106.13 6123 1658.4 -825.185 668.822 1062.19 
19403000 -6140.13 5775.33 1257.4 -1035.42 522.828 1159.93 
35477 2
19403300 -5558.6 6479.8 1655.27 -914.074 720.808 1164.09 
19403000 -6481 6018.87 1258.27 -688.62 491.987 846.314 
35477.5 2
19403300 -6070.6 6768.27 1648.53 -1034.34 582.761 1187.21 
19403000 -7200.33 6314.27 1287.67 -1453.2 596.768 1570.96 
35478 2
19403300 -6735.5 7221.44 1655 -1298.63 885.099 1571.57 
19403000 -8040.75 6947.62 1352.69 -1641.44 1237.03 2055.37 
35478.5 2
19403300 -7596.27 7849.47 1605.67 -1684.47 1229.02 2085.17 
19403000 -8533.87 7323.73 1356.2 -965.003 736.024 1213.66 
35479 2
19403300 -7978.4 8311.73 1500.53 -771.987 933.872 1211.64 
19403000 -8961.73 7727.2 1363.6 -864.377 815.084 1188.07 
35479.5 2
19403300 -8418.2 8655.47 1415.4 -888.485 694.411 1127.66 
19403000 -9477.33 8122.8 1345.47 -1041.62 799.192 1312.89 
35480 2
19403300 -8918.27 9042.87 1397.93 -1010.24 782.626 1277.92 
19403000 -9942.33 8565.87 1346 -939.394 895.084 1297.55 
35480.5 2
19403300 -9521.27 9446.27 1337.53 -1218.18 814.949 1465.64 
19403000 -10327.8 8985.27 1328.67 -778.721 847.273 1150.77 
35481 2
19403300 -9950.8 9905.33 1449.07 -867.744 927.407 1270.06 
19403000 -10758.4 9452.07 1309.2 -869.899 943.03 1282.98 
35481.5 2
19403300 -10406.4 10308.9 1397.69 -889.795 788.167 1188.67 
19403000 -11175.9 9963.25 1308.94 -815.381 998.405 1289.05 
35482 2
19403300 -10831.7 10871.7 1394.93 -832.404 1101.48 1380.64 
19403000 -11632.9 10626.3 1338.53 -894.309 1297.49 1575.84 
35482.5 2
19403300 -11276.9 11441.3 1323.27 -899.394 1150.71 1460.49 
19403000 -12096.4 11105.8 1369.27 -936.431 968.754 1347.36 
35483 2
19403300 -11651.1 12020.1 1264.67 -755.96 1169.16 1392.27 
19403000 -12522.7 11598.1 1331.27 -861.279 994.613 1315.7 
35483.5 2
19403300 -12031.3 12577 1355.47 -766.532 1122.85 1359.55 
19403000 -12949.7 12163.8 1312.93 -860.753 1140.46 1428.82 
35484 2
19403300 -12494.4 13249.5 1313 -931.724 1353.05 1642.82 
19403000 -13432.6 12729.7 1284.53 -971.697 1138.7 1496.94 
35484.5 2
19403300 -12715.9 13790.6 1353 -447.542 1093.2 1181.26 
19403000 -13819.7 13252.5 1201.27 -781.953 1056.03 1314.02 
35485 2
19403300 -13109.8 14227.2 1504.75 -769.173 852.71 1148.36 
19403000 -14265.7 13836.4 1311.69 -871.134 1140.57 1435.19 
35485.5 2
19403300 -13528.1 14678.7 1511.2 -818.624 883.651 1204.57 
19403000 -14518.2 14298.3 1445.4 -494.154 903.775 1030.05 
35486 2
19403300 -13954 15003.3 1599.8 -860.471 655.623 1081.78 
19403000 -14755.4 14758.2 1451.73 -479.192 929.158 1045.45 
35486.5 2
19403300 -14389 15358.1 1814 -878.788 716.902 1134.12 
19403000 -15131.1 15176.9 1563.87 -759.057 845.926 1136.56 
35487 2
19403300 -14685.8 15786.5 1730.8 -599.596 865.32 1052.76 
19403000 -15563.3 15596.5 1741.33 -872.997 847.542 1216.74 
35487.5 2
19403300 -14940 16348.7 1639.93 -513.535 1135.76 1246.46 
19403000 -15902 16018.2 1582.47 -684.31 851.987 1092.78 
35488 2
19403300 -15193.7 16904.1 1727.73 -512.458 1122.15 1233.63 
19403000 -16426.9 16519.4 1644.47 -1060.34 1012.53 1466.12 
35488.5 2
19403300 -15560.2 17485.5 1644.19 -715.861 1135.48 1342.3 
19403000 -16902.1 17118.6 1555.88 -928.239 1170.24 1493.68 
35489 2
19403300 -16029.9 18122.8 1697.2 -919.268 1247.16 1549.34 
19403000 -17341.8 17713.7 1737.2 -860.421 1164.59 1447.96 
35489.5 2
19403300 -16349.6 18599 1698.73 -645.791 962.02 1158.68 
19403000 -17902.3 18191.8 1493.73 -1132.26 965.926 1488.29 
35490 2
19403300 -16687.2 19105.6 1598.2 -682.02 1023.43 1229.87 
19403000 -18265.8 18818.4 1702.47 -734.411 1265.86 1463.47 
35490.5 2
19403300 -17209.6 19652 1688.33 -1055.35 1103.84 1527.16 
19403000 -18696.6 19337.6 1571.67 -870.303 1048.89 1362.94 
35491 1
19403000 -19045.2 19807.8 1505.27 -702.823 947.984 1180.1 
