# Supplementary material for: Intrinsic group behaviour: Dependence of pedestrian dyad dynamics on principal social and personal features
Source: PLoS One. 2017 Nov 2;12(11):e0187253. doi: 10.1371/journal.pone.0187253 (PMC5667819; doi:10.1371/journal.pone.0187253)
Supplement: S1 Data Set — (ZIP) [file pone.0187253.s001.zip › set/trajectories/traj_2_0508_271.dat]

2 19394201 19394200 0 0 0 0 2 1 0 10 10 10 1560.54 1724.16 1396.91
35382 1
19394200 366.111 9123.22 1587.22 0 0 0 
35382.5 2
19394201 1534.25 8432.62 1240 0 0 0 
19394200 365.467 8697.73 1570.87 -1.62739 -1074.47 1074.47 
35383 2
19394201 1524.4 7986.8 1615.87 -25.9894 -1176.32 1176.61 
19394200 686.067 7832.6 1454.27 647.677 -1747.74 1863.89 
35383.5 2
19394201 1807 7368.4 1789.27 570.909 -1249.29 1373.56 
19394200 1027.53 7192.07 1419.33 689.832 -1294.01 1466.4 
35384 2
19394201 2097.4 6756 1828.4 586.667 -1237.17 1369.22 
19394200 1328.87 6619.07 1509.93 608.754 -1157.58 1307.89 
35384.5 2
19394201 2237.07 6187.6 1814.67 282.155 -1148.28 1182.44 
19394200 1719.13 5994.93 1523.47 788.418 -1260.88 1487.08 
35385 2
19394201 2282 5375.62 1775.94 87.7604 -1585.89 1588.32 
19394200 2293.88 5465.81 1535.81 1122.54 -1033.44 1525.81 
35385.5 2
19394201 3228.2 4952.4 1675.6 1851.66 -828.229 2028.45 
19394200 2699.93 4857.67 1461.2 794.635 -1190.11 1431.02 
35386 2
19394201 4043.4 4443.73 1779 1646.87 -1027.61 1941.17 
19394200 3068.47 4083.8 1361.87 744.512 -1563.37 1731.59 
35386.5 2
19394201 4392.47 4035.73 1729.87 705.185 -824.242 1084.74 
19394200 3324.8 3526.33 1372.8 517.845 -1126.2 1239.55 
35387 2
19394201 4781.4 3519.67 1668.73 785.724 -1042.56 1305.49 
19394200 3974.67 2909.47 1333.27 1312.86 -1246.2 1810.14 
35387.5 2
19394201 5268.53 3084.73 1648.2 984.108 -878.653 1319.28 
19394200 4419.47 2404.07 1257.8 898.586 -1021.01 1360.12 
35388 2
19394201 5694.53 2570.33 1645.73 860.606 -1039.19 1349.28 
19394200 4922.13 2014.8 1271.47 1015.49 -786.397 1284.38 
35388.5 2
19394201 6221.88 1854 1639.19 1029.96 -1399.09 1737.32 
19394200 5516.5 1475.12 1289 1160.87 -1054.05 1568.01 
35389 2
19394201 6650.2 1145.2 1667.27 838.209 -1387.08 1620.68 
19394200 6075.13 939.333 1290.27 1093.22 -1048.52 1514.76 
35389.5 2
19394201 7134.8 570.133 1687 978.99 -1161.75 1519.24 
19394200 6475 303.8 1301.67 807.811 -1283.91 1516.9 
35390 2
19394201 7531.07 -76.9333 1723.33 800.539 -1307.21 1532.86 
19394200 6881.33 -195.267 1327.53 820.875 -1008.22 1300.13 
35390.5 2
19394201 8131 -680.8 1699.33 1211.99 -1219.93 1719.64 
19394200 7341.87 -900.667 1322.8 930.37 -1425.05 1701.87 
35391 2
19394201 8612.07 -1224.07 1680.33 971.852 -1097.51 1465.95 
19394200 7885.2 -1538.87 1351.07 1097.64 -1289.29 1693.25 
35391.5 2
19394201 9089.44 -1590.5 1605.56 932.365 -715.69 1175.38 
19394200 8361.62 -2102 1350.62 930.518 -1099.87 1440.69 
35392 2
19394201 9709.33 -2310.27 1655.2 1213.1 -1408.55 1858.93 
19394200 8806.47 -2666.67 1339.2 870.532 -1105.02 1406.73 
35392.5 2
19394201 10345.1 -2917.53 1712.73 1284.44 -1226.8 1776.19 
19394200 9313.93 -3164.93 1368.93 1025.19 -1006.6 1436.75 
35393 2
19394201 10812.9 -3274 1625.33 943.145 -718.683 1185.76 
19394200 9773.73 -3574.07 1364.4 927.016 -824.866 1240.87 
35393.5 2
19394201 11311.5 -3733.93 1614.73 1007.14 -929.158 1370.28 
19394200 10187.9 -3951.13 1304.07 836.768 -761.751 1131.57 
35394 2
19394201 11851.2 -4309.53 1729.07 1090.37 -1162.83 1594.08 
19394200 10667.1 -4570.2 1285.27 967.946 -1250.64 1581.46 
35394.5 2
19394201 12382.4 -4845.2 1648.73 1073.13 -1082.15 1524.03 
19394200 11149.8 -5064.13 1286.6 975.219 -997.845 1395.26 
35395 2
19394201 12965.6 -5444.81 1679.56 1138.99 -1171.12 1633.65 
19394200 11618.4 -5629.12 1263.5 915.308 -1103.5 1433.7 
35395.5 2
19394201 13532.7 -5987.07 1680.53 1109.79 -1061.16 1535.48 
19394200 12278.1 -6172 1312.67 1290.99 -1062.38 1671.92 
35396 2
19394201 14017.9 -6455.47 1728.67 980.202 -946.263 1362.43 
19394200 12945.9 -6653.6 1363.67 1348.96 -972.929 1663.21 
35396.5 2
19394201 14498.9 -6862.47 1691.13 971.717 -822.222 1272.9 
19394200 13466.4 -7073.27 1350.4 1051.58 -847.811 1350.78 
35397 2
19394201 15119.6 -7419 1668.13 1254.01 -1124.31 1684.22 
19394200 13927.9 -7462.67 1326.67 932.391 -786.667 1219.92 
35397.5 2
19394201 15653 -8030.4 1667.13 1077.58 -1235.15 1639.14 
19394200 14561.4 -7994.27 1363.13 1279.73 -1073.94 1670.65 
35398 2
19394201 16138.3 -8636.87 1777 978.36 -1222.72 1565.96 
19394200 15125.3 -8631.67 1402.2 1136.83 -1285.08 1715.75 
35398.5 2
19394201 16604.9 -9178.31 1696.69 911.466 -1057.51 1396.1 
19394200 15658 -9280.88 1321.94 1040.49 -1267.99 1640.25 
35399 2
19394201 17194.7 -9735.4 1747.87 1151.94 -1088.06 1584.57 
19394200 16225.4 -9943.47 1351.33 1108.2 -1294.12 1703.78 
35399.5 2
19394201 17637.8 -10186.2 1750.4 895.084 -910.707 1276.94 
19394200 16644.5 -10508.4 1400.67 846.599 -1141.28 1421 
35400 2
19394201 18065.2 -10652.7 1697.73 863.434 -942.357 1278.11 
19394200 17225.5 -11097.1 1462.6 1173.87 -1189.23 1671 
35400.5 2
19394201 18363.2 -11097.5 1673.2 602.02 -898.586 1081.61 
19394200 17891.9 -11556.8 1395.47 1346.26 -928.754 1635.54 
35401 2
19394201 19284.5 -11630.1 1680.53 1861.14 -1075.96 2149.78 
19394200 18678.7 -12084.3 1318.73 1589.49 -1065.72 1913.7 
35401.5 2
19394201 20088.5 -12004.9 1622 1624.24 -757.306 1792.12 
19394200 19272.5 -12589.2 1330.47 1199.6 -1019.93 1574.58 
35402 2
19394201 20641.7 -12454.6 1630.19 1080.51 -878.182 1392.37 
19394200 19882.7 -12998.9 1344.94 1191.71 -800.269 1435.48 
35402.5 2
19394201 21108.8 -12813.1 1686.33 914.114 -701.574 1152.31 
19394200 20394.7 -13580.8 1360.67 1001.92 -1138.67 1516.71 
35403 2
19394201 21565.3 -13117.1 1828.47 922.29 -614.141 1108.06 
19394200 20982.5 -13865.9 1392.73 1187.47 -576.027 1319.81 
35403.5 2
19394201 22161 -13422.7 1736.53 1203.37 -617.508 1352.56 
19394200 21694.9 -14146.7 1425.73 1439.33 -567.273 1547.08 
35404 2
19394201 22799.7 -13590.1 1710.8 1290.37 -338.047 1333.92 
19394200 22474.1 -14385.3 1339.8 1574.01 -482.02 1646.16 
35404.5 2
19394201 23566 -13911.7 1671.33 1548.01 -649.697 1678.82 
19394200 23294.7 -14753.3 1217.87 1657.78 -743.3 1816.79 
35405 2
19394201 24346.4 -14222.9 1726.81 1524.17 -607.951 1640.94 
19394200 24122.1 -14950.1 1295.06 1616.13 -384.489 1661.24 
35405.5 2
19394201 24954.4 -14516.5 1643.2 1189.87 -574.421 1321.27 
19394200 24701.3 -15228.2 1355.2 1133.48 -544.178 1257.34 
35406 2
19394201 25503.9 -14773 1678.53 1110.03 -518.249 1225.05 
19394200 25213.9 -15507.5 1390.13 1035.56 -564.175 1179.27 
35406.5 2
19394201 26184.7 -15065 1543.27 1375.49 -589.899 1496.65 
19394200 25958.2 -15634.3 1367.33 1503.57 -256.162 1525.23 
35407 2
19394201 26963.3 -15372.1 1551.2 1572.93 -620.471 1690.88 
19394200 26611.8 -15923.1 1246.87 1320.4 -583.434 1443.56 
35407.5 2
19394201 27684.9 -15641.3 1570.67 1457.78 -543.838 1555.92 
19394200 27428.5 -16316.3 1255.4 1649.83 -794.478 1831.16 
35408 2
19394201 28431.9 -15894.7 1603.13 1508.96 -511.785 1593.38 
19394200 28204.7 -16636.4 1384.6 1568.08 -646.599 1696.16 
35408.5 2
19394201 29096.6 -16066.8 1771.81 1298.36 -336.222 1341.18 
19394200 28902.9 -16875.6 1398.5 1363.69 -467.236 1441.51 
35409 2
19394201 29769.3 -16256.5 1736.47 1316.32 -371.274 1367.68 
19394200 29470.3 -17109.7 1407.73 1110.49 -458.007 1201.23 
35409.5 2
19394201 30360.9 -16446.2 1722.27 1195.29 -383.165 1255.2 
19394200 30114.5 -17195.5 1332.07 1301.41 -173.468 1312.92 
35410 2
19394201 31129.7 -16632.8 1704 1553 -376.97 1598.09 
19394200 30831.3 -17359.9 1203.27 1448.08 -332.121 1485.68 
35410.5 2
19394201 31955.8 -16794.3 1655.93 1668.96 -326.33 1700.56 
19394200 31630.1 -17567.4 1110.13 1613.6 -419.125 1667.15 
35411 2
19394201 32754.2 -17014.2 1633 1612.93 -444.175 1672.97 
19394200 32550.9 -17794.3 1091.13 1860.34 -458.451 1915.99 
35411.5 2
19394201 33555.1 -17210.5 1644.88 1564.31 -383.398 1610.61 
19394200 33442.9 -18001.2 1309 1742.2 -404.134 1788.45 
35412 2
19394201 34286.1 -17325 1604.73 1430.41 -224.07 1447.86 
19394200 34214.9 -17997.8 1356.13 1510.62 6.75147 1510.64 
35412.5 2
19394201 34980.5 -17319.5 1633.13 1402.83 11.0438 1402.87 
19394200 34929.3 -17988.4 1321.13 1443.23 18.9899 1443.36 
35413 2
19394201 35639.5 -17426.7 1667.33 1331.31 -216.431 1348.79 
19394200 35545.8 -18064.5 1358.67 1245.52 -153.805 1254.98 
35413.5 2
19394201 36288.6 -17578.8 1663.4 1311.38 -307.34 1346.91 
19394200 36180.5 -18195.5 1307.47 1282.29 -264.646 1309.31 
35414 2
19394201 37072.5 -17688.8 1534.53 1583.7 -222.222 1599.22 
19394200 36948 -18327.9 1233.47 1550.44 -267.34 1573.32 
35414.5 2
19394201 37881.6 -17628.5 1492.87 1634.48 121.886 1639.02 
19394200 37723.1 -18459.1 1194.67 1565.79 -265.051 1588.07 
35415 2
19394201 38301.9 -17765.2 1601.38 820.85 -267.155 863.23 
19394200 38234.1 -18574.9 1277.19 998.161 -226.31 1023.49 
35415.5 2
19394201 38609.2 -17799.9 1648.53 601.419 -67.743 605.222 
19394200 38502 -18683.4 1283.6 524.217 -212.255 565.558 
35416 2
19394201 39108.1 -17781.7 1630.4 1007.81 36.7677 1008.48 
19394200 38924.2 -18713 1273.87 852.929 -59.798 855.023 
35416.5 2
19394201 39949.7 -17854.7 1646.27 1700.34 -147.609 1706.73 
19394200 39749.3 -18734.7 1281.27 1666.94 -43.9057 1667.51 
35417 2
19394201 40511.1 -17923.5 1652.47 1134.01 -138.99 1142.49 
19394200 40333.4 -18749.8 1253.93 1179.93 -30.4377 1180.33 
35417.5 1
19394201 41421.9 -17989.6 1634.6 1840 -133.468 1844.83 
35418 1
19394201 41507.1 -17984.5 1563.07 172.121 10.3704 172.433 
35417.5 1
19394200 40532 -18742 1251 752.273 29.5455 752.853 
35418.5 1
19394201 41680.5 -18014.7 1510.88 338.737 -59.0251 343.841 
35419 1
19394201 42319 -18108 1496.2 1249.51 -182.608 1262.78 
