# Supplementary material for: Intrinsic group behaviour: Dependence of pedestrian dyad dynamics on principal social and personal features
Source: PLoS One. 2017 Nov 2;12(11):e0187253. doi: 10.1371/journal.pone.0187253 (PMC5667819; doi:10.1371/journal.pone.0187253)
Supplement: S1 Data Set — (ZIP) [file pone.0187253.s001.zip › set/trajectories/traj_2_0508_270.dat]

2 19382900 19384800 0 1 0 0 0 0 1 20 20 20 1644.93 1675.56 1614.3
35309 1
19382900 -13202.7 12943.1 1158.07 0 0 0 
35309.5 1
19382900 -12750.3 12471.9 1298.27 914.074 -952.054 1319.82 
35310 1
19382900 -12486.8 11885.3 1237.87 532.256 -1185.05 1299.09 
35310.5 1
19382900 -12154.1 11375.4 1200.8 672.189 -1030.03 1229.96 
35311 1
19382900 -11881.6 10841.6 1366.2 550.438 -1078.38 1210.74 
35311.5 1
19382900 -11507.8 10404.6 1360.62 730.176 -853.589 1123.29 
35312 1
19382900 -11093.7 10007.9 1397.13 810.339 -776.313 1122.19 
35312.5 1
19382900 -10831.8 9512.8 1419.93 529.024 -1000.13 1131.43 
35313 1
19382900 -10359.5 9222.33 1449.73 954.074 -586.801 1120.09 
35313.5 1
19382900 -9875.8 8875.07 1467.6 977.239 -701.549 1202.98 
35314 1
19382900 -9521.93 8562.47 1468.87 714.882 -631.515 953.87 
35314.5 1
19382900 -9170.93 8271.87 1448.73 706.237 -584.708 916.872 
35315 1
19382900 -8810.62 7922.06 1480.38 703.727 -683.211 980.821 
35315.5 1
19382900 -8370.2 7604 1467.47 860.205 -621.216 1061.07 
35316 1
19382900 -7957.87 7279.33 1515.2 832.997 -655.892 1060.23 
35316.5 1
19382900 -7550.93 7137.53 1476.13 820.43 -285.887 868.814 
35317 1
19382900 -7057 6962.4 1311 997.845 -353.805 1058.71 
35317.5 1
19382900 -6621.33 6476.2 1360.93 880.135 -982.222 1318.86 
35318 1
19382900 -6105.4 6145.73 1349.73 1042.29 -667.609 1237.77 
35318.5 1
19382900 -5793.12 5897.69 1326.81 609.912 -484.465 778.909 
35319 1
19382900 -5038.33 5596.2 1207.33 1477.09 -589.995 1590.56 
35319.5 1
19382900 -4451.13 5417.4 1388.2 1186.26 -361.212 1240.04 
35320 1
19382900 -3948.53 5075.2 1561.93 1015.35 -691.313 1228.36 
35320.5 1
19382900 -3455.53 4847.53 1621.47 995.96 -459.933 1097.03 
35321 1
19382900 -3032.4 4670.27 1595.87 854.815 -358.114 926.798 
35321.5 1
19382900 -2622.06 4453.44 1592.31 801.44 -423.494 906.452 
35322 1
19382900 -2147.13 4214.87 1645.87 929.411 -466.871 1040.08 
35322.5 1
19382900 -1611.13 4026.87 1590.13 1082.83 -379.798 1147.5 
35323 1
19382900 -1079.6 3863.87 1600.13 1073.8 -329.293 1123.16 
35323.5 1
19382900 -811.267 3361.73 1617.8 542.088 -1014.41 1150.17 
35324 1
19382900 -497.667 2678.33 1679.27 633.535 -1380.61 1519.03 
35324.5 1
19382900 -36.6667 2446.4 1706.67 931.313 -468.552 1042.54 
35325 1
19382900 582.5 2171.94 1709.88 1209.31 -536.06 1322.8 
35325.5 1
19382900 1123.6 1996.87 1700.87 1058.9 -342.604 1112.95 
35326 1
19382900 1364.2 1951.13 1661.07 486.061 -92.3906 494.764 
35326.5 1
19382900 1854.33 1861.13 1592.2 990.168 -181.818 1006.72 
35327 1
19382900 2462.4 1803.07 1577.87 1228.42 -117.306 1234.01 
35327.5 1
19382900 3029.2 1723.33 1587.73 1145.05 -161.077 1156.32 
35328 2
19384800 3612.14 699.714 1749.43 0 0 0 
19382900 3465.88 1377.56 1583.75 852.881 -675.334 1087.88 
35328.5 2
19384800 3883.47 350.133 1716.73 567.623 -731.341 925.773 
19382900 4055.73 866.067 1614.2 1154.32 -1000.97 1527.87 
35329 2
19384800 4244.47 32.8667 1678.27 729.293 -640.943 970.915 
19382900 4471.4 521.933 1591.33 839.731 -695.219 1090.17 
35329.5 2
19384800 4586.6 -216.267 1674.67 691.178 -503.3 855.008 
19382900 4911.67 249.8 1562.4 889.428 -549.764 1045.62 
35330 2
19384800 4964.6 -524.733 1676.73 763.636 -623.165 985.634 
19382900 5369.67 -104.933 1560.27 925.253 -716.633 1170.32 
35330.5 2
19384800 5346.4 -853.8 1669.93 771.313 -664.781 1018.26 
19382900 5817.13 -505.4 1578.8 903.973 -809.024 1213.13 
35331 2
19384800 5690.67 -1237.93 1658.33 695.488 -776.027 1042.08 
19382900 6141.6 -907.867 1588.47 655.488 -813.064 1044.38 
35331.5 2
19384800 6125.94 -1713 1682.69 850.138 -927.865 1258.44 
19382900 6541.12 -1247.31 1592.31 780.322 -662.98 1023.94 
35332 2
19384800 6509.4 -2065.27 1654.93 750.416 -689.367 1019 
19382900 6951.27 -1616.27 1575.13 802.626 -722.024 1079.6 
35332.5 2
19384800 6962.67 -2357.47 1639.33 915.69 -590.303 1089.47 
19382900 7400.53 -1912.8 1559.2 907.609 -599.057 1087.49 
35333 2
19384800 7291.33 -2700.33 1635.67 663.973 -692.66 959.499 
19382900 7808.07 -2425.93 1515.13 823.3 -1036.63 1323.79 
35333.5 2
19384800 7604.53 -3214.27 1638.33 632.727 -1038.25 1215.86 
19382900 8116.07 -2821.13 1583.53 622.222 -798.384 1012.21 
35334 2
19384800 7944.6 -3619.47 1631.6 687.003 -818.586 1068.67 
19382900 8449.93 -3215 1619.13 674.478 -795.69 1043.09 
35334.5 2
19384800 8425.67 -3896.33 1609.8 971.852 -559.327 1121.31 
19382900 8868.33 -3539 1565.2 845.253 -654.545 1069.06 
35335 2
19384800 8782.75 -4431.75 1578.12 697.428 -1045.74 1256.97 
19382900 9213.44 -3965.25 1577.81 674.032 -832.52 1071.17 
35335.5 2
19384800 9073.27 -4771.27 1588.87 568.526 -664.416 874.454 
19382900 9589.8 -4248.13 1558.6 736.522 -553.588 921.37 
35336 2
19384800 9489.4 -5085.27 1628.6 838.978 -633.065 1051.03 
19382900 9976.33 -4608.73 1512.33 779.301 -727.016 1065.77 
35336.5 2
19384800 9924 -5389.33 1613.13 877.98 -614.276 1071.53 
19382900 10383.1 -4969.27 1485.13 821.684 -728.35 1098.02 
35337 2
19384800 10220.3 -5735.93 1585.87 598.653 -700.202 921.232 
19382900 10728.7 -5388.27 1463.4 698.182 -846.465 1097.25 
35337.5 2
19384800 10648.4 -6105.47 1615.13 864.781 -746.532 1142.43 
19382900 11087.5 -5725.53 1509.13 724.848 -681.347 994.806 
35338 2
19384800 10995.5 -6474.07 1592.8 699.866 -743.145 1020.82 
19382900 11437 -6126.73 1492.73 704.704 -808.871 1072.79 
35338.5 2
19384800 11480.8 -6894.88 1622.56 947.689 -821.891 1254.44 
19382900 11920.2 -6558.75 1572.44 943.726 -843.783 1265.93 
35339 2
19384800 11992.1 -7237.6 1686.93 1000.62 -670.695 1204.6 
19382900 12434.4 -6934.73 1628.33 1006.29 -735.78 1246.59 
35339.5 2
19384800 12325.5 -7601.33 1670.67 673.535 -734.815 996.796 
19382900 12799.9 -7283.73 1703.4 738.316 -705.051 1020.89 
35340 2
19384800 12717.2 -8031 1640.73 791.38 -868.013 1174.62 
19382900 13116.1 -7539.13 1654.67 638.923 -515.96 821.241 
35340.5 2
19384800 13038.7 -8409 1618 649.428 -763.636 1002.45 
19382900 13426.8 -7840.4 1624.13 627.609 -608.62 874.249 
35341 2
19384800 13273.6 -8702.2 1639.2 474.613 -592.323 759.015 
19382900 13818.5 -8101.2 1595.93 791.246 -526.869 950.611 
35341.5 2
19384800 13622.4 -9068.94 1577.75 681.201 -716.284 988.483 
19382900 14247.6 -8593.75 1574.94 838.078 -962.012 1275.87 
35342 2
19384800 13952.3 -9541.73 1646.4 645.711 -925.236 1128.28 
19382900 14771.1 -9176.67 1632.47 1024.6 -1140.74 1533.33 
35342.5 2
19384800 14430.2 -9995.4 1778.93 965.387 -916.498 1331.14 
19382900 15167.5 -9708.53 1698.4 800.673 -1074.48 1339.99 
35343 2
19384800 14814.3 -10328.7 1754.67 776.027 -673.266 1027.38 
19382900 15500 -9992.13 1688.8 671.785 -572.929 882.917 
35343.5 2
19384800 15237.3 -10648.4 1742.4 854.545 -645.926 1071.2 
19382900 15814.1 -10260.5 1666.2 634.478 -542.222 834.606 
35344 2
19384800 15665.7 -11016.8 1698.33 865.455 -744.242 1141.45 
19382900 16225.2 -10546.7 1660.67 830.572 -578.182 1012 
35344.5 2
19384800 16093.3 -11234.3 1670.33 863.838 -439.327 969.136 
19382900 16623.3 -10829.5 1643.8 804.175 -571.178 986.378 
35345 2
19384800 16569.4 -11534 1656.62 929.769 -585.417 1098.72 
19382900 17002.8 -11133.4 1615.88 741.178 -593.571 949.564 
35345.5 2
19384800 17100.5 -11869.1 1676.27 1039.32 -655.838 1228.95 
19382900 17520.7 -11422.3 1618.87 1013.67 -565.346 1160.66 
35346 2
19384800 17697.1 -12249.9 1588.27 1205.39 -769.158 1429.88 
19382900 18209.1 -11743.3 1605.87 1390.71 -648.62 1534.53 
35346.5 2
19384800 18287.6 -12551.5 1540.33 1192.86 -609.293 1339.46 
19382900 18765.1 -12022.9 1575.53 1123.23 -564.848 1257.26 
35347 2
19384800 18862.4 -12824.7 1602.27 1161.21 -552.054 1285.76 
19382900 19288.7 -12292.7 1565.2 1057.64 -544.916 1189.77 
35347.5 2
19384800 19296.1 -13033.2 1659.93 876.229 -421.145 972.183 
19382900 19699.3 -12441.7 1565.27 829.63 -301.145 882.595 
35348 2
19384800 19719.1 -13274.3 1652.44 826.156 -470.923 950.948 
19382900 20126.4 -12695.6 1580.38 834.066 -495.882 970.343 
35348.5 2
19384800 20111.1 -13551.5 1636.07 767.009 -542.507 939.477 
19382900 20528.1 -13002.5 1578.13 786.22 -600.603 989.377 
35349 2
19384800 20568.8 -13813.3 1663.4 924.714 -528.889 1065.28 
19382900 20937.9 -13296.3 1577.53 827.879 -593.401 1018.58 
35349.5 2
19384800 20980.8 -13995.1 1662.67 832.323 -367.273 909.753 
19382900 21361.3 -13530.8 1579.6 855.354 -473.805 977.814 
35350 2
19384800 21453.1 -14237.3 1650.13 954.209 -489.293 1072.34 
19382900 21831.7 -13753.3 1554.33 950.168 -449.562 1051.15 
35350.5 2
19384800 21930.3 -14470.1 1622.27 964.04 -470.303 1072.64 
19382900 22324.8 -13959.7 1537.07 996.229 -416.835 1079.92 
35351 2
19384800 22470.9 -14761.3 1572.47 1092.12 -588.283 1240.49 
19382900 22816.7 -14161.3 1494.87 993.67 -407.273 1073.9 
35351.5 2
19384800 23141.4 -15017.1 1583.81 1309.58 -499.471 1401.59 
19382900 23507.1 -14358 1500.12 1348.43 -384.245 1402.11 
35352 2
19384800 23717.3 -15277.4 1582.2 1126.87 -509.467 1236.68 
19382900 24101.8 -14643.4 1542.4 1163.87 -558.513 1290.94 
35352.5 2
19384800 24204 -15375.2 1609.87 983.3 -197.576 1002.95 
19382900 24584.2 -14778.9 1547.87 974.545 -273.805 1012.28 
35353 2
19384800 24587.6 -15451 1635.47 774.949 -153.131 789.934 
19382900 25041.2 -14919.5 1590.07 923.232 -283.906 965.899 
35353.5 2
19384800 25039.7 -15503.3 1650.07 913.266 -105.589 919.35 
19382900 25506.4 -15124.1 1629.67 939.798 -413.468 1026.73 
35354 2
19384800 25616.5 -15669.8 1693.6 1165.25 -336.431 1212.85 
19382900 25932.5 -15222.7 1576.8 860.875 -199.192 883.62 
35354.5 2
19384800 26202.3 -15898.9 1661.5 1144.27 -447.493 1228.66 
19382900 26426.7 -15426.5 1570.25 965.104 -397.982 1043.94 
35355 2
19384800 26882.9 -16254.5 1638.62 1369.42 -715.459 1545.06 
19382900 27085.4 -15674.8 1543.75 1325.49 -499.623 1416.53 
35355.5 2
19384800 27418.5 -16508.6 1660 1048 -497.26 1159.99 
19382900 27655.9 -15913.4 1562.8 1116.3 -466.903 1210.01 
35356 2
19384800 27918.5 -16703.7 1671 1010.1 -394.209 1084.3 
19382900 28138.4 -16132.9 1594.33 974.815 -443.502 1070.96 
35356.5 2
19384800 28464.8 -16880.5 1689.2 1103.7 -357.037 1160.02 
19382900 28604.7 -16325.1 1665.47 942.088 -388.283 1018.97 
35357 2
19384800 28871.6 -17029.4 1705.47 821.818 -300.875 875.163 
19382900 29029.3 -16491.2 1670.67 857.643 -335.488 920.926 
35357.5 2
19384800 29323.3 -17203.4 1678.93 912.593 -351.515 977.951 
19382900 29503.7 -16620.7 1644.67 958.384 -261.549 993.432 
35358 2
19384800 29935.3 -17386.9 1629.6 1236.36 -370.64 1290.72 
19382900 30098.2 -16711.1 1634.73 1201.08 -182.626 1214.88 
35358.5 2
19384800 30561.5 -17545.8 1564.88 1222.98 -310.441 1261.77 
19382900 30642.8 -16866.1 1578.88 1063.57 -302.848 1105.85 
35359 2
19384800 31157.3 -17824.4 1498.53 1159.08 -541.999 1279.54 
19382900 31147.2 -16975.1 1542.13 981.42 -211.949 1004.05 
35359.5 2
19384800 31830.7 -17964.5 1455.13 1360.4 -282.963 1389.52 
19382900 31847.5 -17154.9 1510.8 1414.81 -363.232 1460.7 
35360 2
19384800 32435.8 -18065.2 1519.53 1222.49 -203.502 1239.31 
19382900 32557.1 -17388.9 1495 1433.54 -472.862 1509.51 
35360.5 2
19384800 33046.7 -18129.9 1598.67 1234.21 -130.774 1241.12 
19382900 33218.5 -17536.5 1529.2 1336.16 -298.047 1369 
35361 2
19384800 33622.1 -18186.1 1609.47 1162.42 -113.535 1167.96 
19382900 33707.3 -17624.5 1526.07 987.34 -177.778 1003.22 
35361.5 2
19384800 34132.2 -18207.5 1618.2 1030.44 -43.2323 1031.34 
19382900 34244.9 -17608.1 1538.27 1086.06 33.1313 1086.57 
35362 2
19384800 34682.1 -18369.8 1654.44 1073.95 -316.951 1119.74 
19382900 34745.2 -17691.9 1582.38 977.189 -163.688 990.804 
35362.5 2
19384800 35182.5 -18359.9 1645.67 979.265 19.333 979.455 
19382900 35189.2 -17769.5 1606.67 868.909 -151.843 882.077 
35363 2
19384800 35720.5 -18409.6 1673.8 1087 -100.337 1091.62 
19382900 35691.2 -17859.7 1595.07 1014.14 -182.222 1030.38 
35363.5 2
19384800 36269.1 -18427.4 1646.33 1108.15 -35.9596 1108.73 
19382900 36287.5 -17844.8 1576.87 1204.71 30.0337 1205.09 
35364 2
19384800 36876.3 -18511.9 1634 1226.67 -170.774 1238.5 
19382900 36857.9 -17895.9 1553.67 1152.19 -103.165 1156.8 
35364.5 2
19384800 37515.9 -18506.7 1645.73 1292.26 10.5051 1292.3 
19382900 37466.7 -17843.1 1496.8 1230.03 106.667 1234.65 
35365 2
19384800 38089 -18565.2 1605.81 1119.27 -114.168 1125.08 
19382900 38094.1 -17846.7 1508.69 1225.37 -7.07194 1225.39 
35365.5 2
19384800 38675.3 -18512.8 1573.4 1147.29 102.52 1151.86 
19382900 38653.5 -17860 1507.27 1094.6 -26.0519 1094.91 
35366 2
19384800 39295.6 -18485.7 1562 1253.2 54.6801 1254.39 
19382900 39239.9 -17872.9 1525.33 1184.65 -25.9933 1184.93 
35366.5 2
19384800 39849.5 -18397.8 1558.93 1119.06 177.643 1133.07 
19382900 39733.4 -17811.9 1530.13 997.037 123.232 1004.62 
35367 2
19384800 40362.2 -18420.1 1571.73 1035.69 -44.9832 1036.67 
19382900 40257.6 -17841.4 1539.4 1058.99 -59.6633 1060.67 
35367.5 2
19384800 40837.1 -18380.9 1601.53 959.327 79.1919 962.59 
19382900 40757.5 -17777.7 1583.93 1009.83 128.62 1017.99 
35368 2
19384800 41370.6 -18400.1 1639.27 1077.85 -38.7879 1078.54 
19382900 41248.5 -17828.9 1612.47 991.919 -103.434 997.298 
35368.5 2
19384800 41858.9 -18397.7 1668.81 953.662 4.64681 953.673 
19382900 41717.9 -17853 1612 916.813 -47.0052 918.017 
35369 2
19384800 42312.1 -18446.2 1671.53 886.872 -94.9364 891.939 
19382900 42242.7 -17922.9 1587.13 1027.12 -136.856 1036.2 
35369.5 2
19384800 42708.3 -18459.7 1659 800.539 -27.3401 801.005 
19382900 42697.3 -17918.5 1581.8 918.249 9.02357 918.293 
35370 2
19384800 43241.9 -18524.1 1658.93 1077.85 -129.966 1085.65 
19382900 43236.2 -17996.1 1550.2 1088.75 -156.902 1100 
35370.5 2
19384800 43638.3 -18531 1658.8 800.808 -14.0067 800.931 
19382900 43886.5 -18047.5 1531.4 1313.67 -103.704 1317.76 
35371 2
19384800 44076.5 -18597.5 1659.27 885.253 -134.276 895.378 
19382900 44197 -18110.9 1516.33 627.34 -128.215 640.308 
35371.5 1
19382900 44755.6 -18350.4 1513 1128.48 -483.771 1227.81 
35372 1
19382900 45265.1 -18233.8 1551.69 995.166 227.832 1020.91 
35372.5 1
19382900 45754.5 -18123 1605.47 957.616 216.732 981.835 
35373 1
19382900 46195.9 -17936.3 1686.87 891.717 377.104 968.177 
