# Supplementary material for: Intrinsic group behaviour: Dependence of pedestrian dyad dynamics on principal social and personal features
Source: PLoS One. 2017 Nov 2;12(11):e0187253. doi: 10.1371/journal.pone.0187253 (PMC5667819; doi:10.1371/journal.pone.0187253)
Supplement: S1 Data Set — (ZIP) [file pone.0187253.s001.zip › set/trajectories/traj_2_0508_269.dat]

2 19383202 19383201 0 0 0 1 2 1 0 10 10 10 1359.2 1375.06 1343.35
35312 1
19383201 6203 -2239.6 1047.4 0 0 0 
35312.5 2
19383202 7154.83 -1299 1314.83 0 0 0 
19383201 6597.67 -2196.33 1167.47 1195.96 131.111 1203.12 
35313 2
19383202 7531.07 -1355.67 1312.6 1087.38 -163.776 1099.64 
19383201 7331.4 -2187.07 1233 1482.29 18.7205 1482.41 
35313.5 2
19383202 8013.4 -1573 1301.4 974.411 -439.057 1068.76 
19383201 7758.87 -2306.4 1262.93 863.569 -241.077 896.588 
35314 2
19383202 8447.8 -1811.6 1381.53 877.576 -482.02 1001.24 
19383201 8134.27 -2354.27 1230.93 758.384 -96.7003 764.524 
35314.5 2
19383202 8996.6 -1999.13 1307.73 1104.23 -377.331 1166.92 
19383201 8817.33 -2591.27 1232 1374.38 -476.861 1454.76 
35315 2
19383202 9520.44 -2432.31 1247.38 1023.12 -846.053 1327.62 
19383201 9262.12 -2836.19 1247.31 868.734 -478.361 991.73 
35315.5 2
19383202 10042.7 -2825.27 1383 1020.11 -767.489 1276.58 
19383201 9662.8 -3171.07 1258.2 782.568 -654.061 1019.91 
35316 2
19383202 10605.9 -3233 1327.67 1137.78 -823.704 1404.64 
19383201 10107.7 -3506.33 1330.2 898.721 -677.306 1125.36 
35316.5 2
19383202 10933.2 -3617.67 1350.47 659.812 -775.538 1018.24 
19383201 10466.9 -3885.2 1305.07 724.328 -763.844 1052.67 
35317 2
19383202 11241.7 -4083.27 1303.67 623.165 -940.606 1128.31 
19383201 10810.7 -4348.8 1301.53 694.411 -936.566 1165.92 
35317.5 2
19383202 11568.7 -4509.2 1254.87 660.741 -860.471 1084.89 
19383201 11203.6 -4844.67 1333.47 793.805 -1001.75 1278.14 
35318 2
19383202 11942.5 -4956.6 1314.33 755.152 -903.838 1177.79 
19383201 11586.3 -5319.93 1299.53 773.064 -960.135 1232.67 
35318.5 2
19383202 12315.1 -5472.75 1261.62 727.718 -1008.11 1243.32 
19383201 12025.1 -5880.25 1234.19 857.145 -1094.37 1390.09 
35319 2
19383202 12853.9 -5959.73 1350.07 1054.42 -953.001 1421.27 
19383201 12500.7 -6374.6 1334.67 930.74 -967.417 1342.45 
35319.5 2
19383202 13216 -6346.6 1358.13 731.448 -781.549 1070.44 
19383201 12860.1 -6776.33 1401.33 726.061 -811.582 1088.96 
35320 2
19383202 13580.7 -6706.47 1357.53 736.7 -727.003 1035.02 
19383201 13195.9 -7113.07 1372.13 678.249 -680.269 960.619 
35320.5 2
19383202 13914.5 -7030.93 1376.2 674.478 -655.488 940.524 
19383201 13531.1 -7474 1410.07 677.306 -729.158 995.196 
35321 2
19383202 14309.5 -7459.33 1294.33 797.845 -865.455 1177.1 
19383201 14023.3 -7880.27 1314.93 994.343 -820.741 1289.32 
35321.5 2
19383202 14741.7 -7911.62 1305.31 844.181 -883.382 1221.89 
19383201 14454.8 -8309 1262.75 842.611 -837.37 1187.93 
35322 2
19383202 15199.1 -8443.53 1342.93 895.067 -1040.92 1372.83 
19383201 14861.2 -8855.4 1272.2 795.401 -1069.28 1332.67 
35322.5 2
19383202 15640.3 -8904.33 1365.4 891.313 -930.909 1288.81 
19383201 15243.2 -9278.27 1258.27 771.717 -854.276 1151.23 
35323 2
19383202 16020.4 -9437.07 1417.33 767.946 -1076.23 1322.12 
19383201 15651.3 -9838.67 1347.13 824.512 -1132.12 1400.54 
35323.5 2
19383202 16295.2 -9881.8 1452.2 555.152 -898.451 1056.13 
19383201 15916.9 -10278.5 1337.13 536.431 -888.485 1037.86 
35324 2
19383202 16721.4 -10215.2 1376.27 861.01 -673.535 1093.16 
19383201 16271.6 -10702.9 1388.53 716.633 -857.374 1117.43 
35324.5 2
19383202 17064.7 -10449.3 1386.67 693.468 -472.997 839.419 
19383201 16660.6 -11058.7 1334 785.859 -718.788 1065 
35325 2
19383202 17421.1 -10944.1 1313.19 696.086 -966.39 1190.98 
19383201 17166.8 -11522.9 1352.94 988.574 -906.779 1341.46 
35325.5 2
19383202 17716.1 -11313.3 1362.93 577.438 -722.391 924.815 
19383201 17775.7 -11889.9 1206.93 1191.62 -718.061 1391.25 
35326 2
19383202 18243.1 -11779.1 1356.93 1064.65 -941.01 1420.91 
19383201 18409.5 -12274.7 1217.6 1280.4 -777.374 1497.91 
35326.5 2
19383202 19026.4 -12100.9 1317.8 1582.36 -650.101 1710.7 
19383201 18981.1 -12575.1 1331.13 1154.75 -607.003 1304.57 
35327 2
19383202 19546.9 -12354.3 1320.67 1051.45 -512.054 1169.5 
19383201 19368.1 -12836.2 1340.13 781.818 -527.407 943.079 
35327.5 2
19383202 20008.1 -12494.1 1354.8 931.717 -282.424 973.581 
19383201 19837.7 -13099.9 1347.93 948.822 -532.66 1088.11 
35328 2
19383202 20588.2 -12703.4 1326.38 1133.17 -408.675 1204.61 
19383201 20234.2 -13483.4 1371.44 774.325 -749.162 1077.41 
35328.5 2
19383202 21005.5 -12928.6 1379.27 816.471 -440.753 927.841 
19383201 20691.7 -13764.3 1347.87 895.263 -549.698 1050.55 
35329 2
19383202 21528.7 -13171.2 1354.13 1057.1 -490.101 1165.19 
19383201 21248.8 -13947.1 1370.13 1125.52 -369.293 1184.56 
35329.5 2
19383202 22019.1 -13381.7 1428.8 990.572 -425.32 1078.02 
19383201 21799.8 -14101.7 1305.13 1113.13 -312.323 1156.12 
35330 2
19383202 22542.6 -13674.5 1325.2 1057.64 -591.515 1211.82 
19383201 22351.3 -14329.3 1194.53 1114.07 -459.663 1205.18 
35330.5 2
19383202 23016.7 -13958.6 1254.4 957.71 -573.872 1116.48 
19383201 22976.9 -14512.7 1091.2 1263.84 -370.64 1317.07 
35331 2
19383202 23618 -14239.6 1143.73 1214.81 -567.677 1340.91 
19383201 23511.5 -14812.6 1077.33 1080 -605.791 1238.3 
35331.5 2
19383202 24184.8 -14387.2 1282.75 1106.93 -288.257 1143.85 
19383201 24131.8 -14930.2 1266.81 1211.61 -229.785 1233.21 
35332 2
19383202 24790.3 -14645.9 1387.87 1185.09 -506.352 1288.74 
19383201 24630.3 -15124.3 1332.4 975.579 -379.68 1046.86 
35332.5 2
19383202 25240.1 -14802 1351.8 908.687 -315.286 961.83 
19383201 25081.2 -15290.8 1277.33 910.842 -336.431 970.988 
35333 2
19383202 25651.2 -14955.7 1263.07 830.438 -310.438 886.565 
19383201 25552.6 -15459.8 1338.93 952.323 -341.414 1011.67 
35333.5 2
19383202 26227 -15147.3 1272.6 1163.23 -387.071 1225.94 
19383201 26068.8 -15616.7 1309.47 1042.83 -316.902 1089.92 
35334 2
19383202 26777.6 -15472.7 1262.47 1112.32 -657.374 1292.05 
19383201 26566.1 -15926.5 1224.4 1004.71 -625.859 1183.7 
35334.5 2
19383202 27285.1 -15610.3 1259.27 1025.32 -277.98 1062.33 
19383201 27142.8 -16165.5 1323.67 1164.98 -482.963 1261.13 
35335 2
19383202 27816.6 -15869.9 1292.31 1038.07 -507.17 1155.34 
19383201 27726.7 -16364.7 1390.44 1140.41 -388.973 1204.92 
35335.5 2
19383202 28309.7 -15997.1 1403.93 964.856 -248.785 996.415 
19383201 28242.4 -16509.7 1418.2 1009.22 -283.717 1048.34 
35336 2
19383202 28832.9 -16090.9 1506.27 1054.84 -189.113 1071.66 
19383201 28642.7 -16676.1 1417.4 806.989 -335.618 873.997 
35336.5 2
19383202 29256.1 -16164.7 1444.6 855.084 -149.226 868.008 
19383201 29136.8 -16719.9 1471.07 998.249 -88.3502 1002.15 
35337 2
19383202 29659.9 -16327.4 1413.93 815.758 -328.62 879.461 
19383201 29618.7 -16826 1335.2 973.603 -214.411 996.932 
35337.5 2
19383202 30069.7 -16408.7 1499.8 827.744 -164.175 843.868 
19383201 30084.1 -16928.6 1231.93 940.202 -207.273 962.778 
35338 2
19383202 30547.7 -16450.1 1466.67 963.71 -83.6022 967.329 
19383201 30591.2 -17076.3 1230.67 1022.31 -297.715 1064.78 
35338.5 2
19383202 31033.6 -16703.2 1349.81 949.015 -494.246 1070 
19383201 31143.1 -17242 1144 1077.98 -323.698 1125.53 
35339 2
19383202 31438.9 -16970.2 1186.33 793.289 -522.529 949.918 
19383201 31603.4 -17505.6 1063.67 900.734 -515.851 1037.99 
35339.5 2
19383202 31949.7 -17155.5 1078.33 1031.92 -374.276 1097.7 
19383201 32181.4 -17731.1 986.533 1167.68 -455.488 1253.37 
35340 2
19383202 32541.7 -17383.9 1136.47 1195.82 -461.549 1281.81 
19383201 32510.8 -18039.4 1051.4 665.455 -622.896 911.498 
35340.5 2
19383202 33254.8 -17673.3 1300.47 1440.67 -584.512 1554.73 
19383201 33202 -18202.9 1309.13 1396.36 -330.236 1434.88 
35341 2
19383202 33808.3 -17634.8 1352.8 1118.11 77.7104 1120.81 
19383201 33869.5 -18181.1 1268.8 1348.55 43.9057 1349.27 
35341.5 2
19383202 34310.1 -17725 1356.88 980.07 -176.172 995.778 
19383201 34411.8 -18275.2 1323.56 1059.02 -183.822 1074.85 
35342 2
19383202 34841.4 -17756 1349.4 1039.8 -60.6654 1041.57 
19383201 34980.1 -18340.3 1374.33 1112.3 -127.365 1119.56 
35342.5 2
19383202 35360.7 -17878.8 1302.47 1049.16 -248.081 1078.09 
19383201 35467.5 -18415.6 1347.27 984.512 -152.054 996.185 
35343 2
19383202 35934.7 -17965.7 1266.67 1159.46 -175.623 1172.69 
19383201 36035.8 -18467.7 1277.93 1148.15 -105.185 1152.96 
35343.5 2
19383202 36544.1 -17999.3 1302.6 1231.25 -67.8788 1233.12 
19383201 36647.7 -18509.9 1292.27 1236.23 -85.3872 1239.17 
35344 2
19383202 37142.2 -18045.8 1278.73 1208.22 -93.8721 1211.86 
19383201 37412.2 -18551.2 1230.73 1544.38 -83.367 1546.63 
35344.5 2
19383202 37695.1 -18052.7 1195.67 1117.04 -13.8721 1117.12 
19383201 38056.3 -18522.7 1242.8 1301.14 57.6431 1302.42 
35345 2
19383202 38217.6 -17996 1255.5 1020.37 110.677 1026.35 
19383201 38505.1 -18545.2 1275.44 876.676 -44.1081 877.785 
35345.5 2
19383202 38739.7 -17871.9 1260.47 1021.73 242.922 1050.21 
19383201 39137.7 -18504.6 1249.6 1237.85 79.5499 1240.4 
35346 2
19383202 39582.7 -17925.5 1290.73 1703.16 -108.283 1706.6 
19383201 39736.9 -18546.9 1253.27 1210.64 -85.5219 1213.66 
35346.5 2
19383202 40212.1 -17770.9 1286.6 1271.52 312.189 1309.28 
19383201 40373.5 -18524.9 1230.47 1286.06 44.4444 1286.83 
35347 2
19383202 40749.2 -17797.5 1316.8 1084.98 -53.7374 1086.31 
19383201 40916 -18436.7 1168.67 1095.89 178.182 1110.28 
35347.5 2
19383202 41261.6 -17754.7 1332.13 1035.15 86.5993 1038.77 
19383201 41435.8 -18381.3 1257.47 1050.1 112.054 1056.06 
35348 2
19383202 41818.8 -17752.9 1336.5 1088.18 3.49935 1088.19 
19383201 42004.9 -18435.4 1245.19 1111.6 -105.68 1116.61 
35348.5 2
19383202 42317.3 -17699.5 1322.67 975.571 104.517 981.154 
19383201 42570.6 -18504.7 1212.33 1106.97 -135.731 1115.26 
35349 2
19383202 42810.9 -17744.9 1291.67 997.306 -91.7172 1001.51 
19383201 42979.7 -18334.9 1250.27 826.397 343.03 894.764 
35349.5 2
19383202 43344.7 -17767.8 1283.73 1078.38 -46.33 1079.38 
19383201 43471.3 -18304.1 1274.2 993.131 62.3569 995.087 
35350 2
19383202 44066.3 -17798.5 1204.8 1457.78 -61.9529 1459.09 
19383201 44096.2 -18343.7 1262.27 1262.49 -80 1265.02 
