# Supplementary material for: Intrinsic group behaviour: Dependence of pedestrian dyad dynamics on principal social and personal features
Source: PLoS One. 2017 Nov 2;12(11):e0187253. doi: 10.1371/journal.pone.0187253 (PMC5667819; doi:10.1371/journal.pone.0187253)
Supplement: S1 Data Set — (ZIP) [file pone.0187253.s001.zip › set/trajectories/traj_2_0508_267.dat]

2 19364400 19364200 0 0 0 1 2 1 0 10 10 10 1371.96 1378.39 1365.52
35202 1
19364200 -13818 13057.8 1035.25 0 0 0 
35202.5 1
19364200 -13788.1 12640.5 1015 95.4207 -1333.17 1336.58 
35203 1
19364200 -13574.3 12007.6 1069.4 432.054 -1278.52 1349.55 
35203.5 1
19364200 -13350.9 11590.2 918.667 451.313 -843.232 956.412 
35204 2
19364400 -12132 11268 1103 0 0 0 
19364200 -13032.6 11082.1 1066.07 642.963 -1026.4 1211.15 
35204.5 2
19364400 -11957.1 11106.3 1027.5 622.553 -575.4 847.737 
19364200 -12652.9 10607.1 1074.44 741.65 -927.751 1187.76 
35205 2
19364400 -11552.7 10723.4 1084.8 791.251 -749.34 1089.76 
19364200 -12305.8 10025.5 967.867 679.207 -1138.14 1325.4 
35205.5 2
19364400 -11205 10181.4 1111.93 702.492 -1094.95 1300.93 
19364200 -11978.9 9662.2 1056.27 660.471 -734.007 987.415 
35206 2
19364400 -10985.1 9782 1040.93 444.175 -806.869 921.048 
19364200 -11699.3 9287.27 1059.33 564.714 -757.441 944.785 
35206.5 2
19364400 -10731.5 9406.2 1128.87 512.323 -759.192 915.886 
19364200 -11380.2 8892.27 1147.67 644.714 -797.98 1025.88 
35207 2
19364400 -10617.3 9032.47 1100.67 230.707 -755.017 789.478 
19364200 -10935.8 8477.2 1097.73 897.778 -838.519 1228.46 
35207.5 2
19364400 -10380.3 8646.47 1173.2 478.923 -779.798 915.124 
19364200 -10558.9 8057.6 1198.33 761.347 -847.677 1139.39 
35208 2
19364400 -9930.31 8188.56 1163.56 878.817 -894.344 1253.86 
19364200 -10208.5 7686.56 1142.12 684.44 -724.683 996.806 
35208.5 2
19364400 -9540.53 7833.67 1226.13 762.777 -694.512 1031.59 
19364200 -9827.53 7330.2 1159.73 745.532 -697.383 1020.86 
35209 2
19364400 -9095.07 7495.93 1243 899.933 -682.29 1129.34 
19364200 -9408.8 6951.33 1162.87 845.926 -765.387 1140.79 
35209.5 2
19364400 -8584.4 7201.27 1257.53 1031.65 -595.286 1191.08 
19364200 -8944.2 6711.8 1179.27 938.586 -483.906 1055.99 
35210 2
19364400 -8143 6958.4 1223.87 891.717 -490.64 1017.79 
19364200 -8538 6503.07 1175.93 820.606 -421.684 922.611 
35210.5 2
19364400 -7601.8 6857.4 1185.8 1093.33 -204.04 1112.21 
19364200 -7989.8 6387.47 1112.67 1107.47 -233.535 1131.83 
35211 2
19364400 -7002 6637.94 1027.5 1171.48 -428.638 1247.44 
19364200 -7353.75 6242.5 1114.25 1242.29 -283.138 1274.14 
35211.5 2
19364400 -6443.93 6225.93 1064.33 1092.11 -806.27 1357.49 
19364200 -6883.87 5785.6 1107.6 919.537 -894.129 1282.58 
35212 2
19364400 -6019.6 5881 1106.87 857.239 -696.835 1104.73 
19364200 -6503.67 5471.2 1115.33 768.081 -635.152 996.677 
35212.5 2
19364400 -5496 5700.33 1116 1057.78 -364.983 1118.98 
19364200 -5761.4 5178.33 1104.73 1499.53 -591.65 1612.03 
35213 2
19364400 -5055.93 5534.13 1113.87 889.024 -335.758 950.314 
19364200 -5186.73 5005.67 1187.4 1160.94 -348.822 1212.21 
35213.5 2
19364400 -4466.33 5284.33 1352.87 1191.11 -504.646 1293.6 
19364200 -4881.2 4885 1179.67 617.239 -243.771 663.633 
35214 2
19364400 -3946.87 5110.87 1430.67 1049.43 -350.438 1106.39 
19364200 -4480.8 4895 1240.4 808.889 20.202 809.141 
35214.5 2
19364400 -3218.81 4831.81 1335.31 1421.98 -545.028 1522.85 
19364200 -3885.12 4756.5 1423.19 1163.43 -270.508 1194.46 
35215 2
19364400 -2851.13 4729.2 1406.73 719.529 -200.807 747.024 
19364200 -3478.73 4444.53 1506.33 795.287 -610.502 1002.59 
35215.5 2
19364400 -2282.33 4529.27 1384.6 1149.09 -403.906 1218.01 
19364200 -2932.73 4309.13 1562.47 1103.03 -273.535 1136.44 
35216 2
19364400 -1893.87 4454.67 1401.87 783.199 -150.403 797.51 
19364200 -2529.13 4158.47 1489.73 813.71 -303.763 868.56 
35216.5 2
19364400 -1378.53 4342.13 1385.07 1041.08 -227.34 1065.61 
19364200 -1577.2 3869.73 1420.67 1923.1 -583.3 2009.61 
35217 2
19364400 -877.2 4171.93 1406.6 1012.79 -343.838 1069.57 
19364200 -1146 3747.87 1394.73 871.111 -246.195 905.233 
35217.5 2
19364400 -703.067 4024.07 1393.07 351.785 -298.721 461.504 
19364200 -571.067 3585.6 1358.93 1161.48 -327.811 1206.86 
35218 2
19364400 -191.125 3844.06 1376 999.886 -351.571 1059.89 
19364200 212.875 3551.31 1374 1531.14 -66.9678 1532.6 
35218.5 2
19364400 425.667 3560.67 1350.8 1207.03 -554.591 1328.34 
19364200 626.733 3145.6 1364.2 809.899 -793.958 1134.15 
35219 2
19364400 1188.07 3344.33 1308.8 1540.2 -437.037 1601.01 
19364200 812.2 2745.4 1353.07 374.68 -808.485 891.085 
35219.5 2
19364400 1597.6 2969.47 1355.73 827.34 -757.306 1121.61 
19364200 1164.13 2397.8 1409.8 710.976 -702.222 999.302 
35220 2
19364400 2032.8 2634 1310.6 879.192 -677.71 1110.08 
19364200 1574.6 2139.73 1321.47 829.226 -521.347 979.499 
35220.5 2
19364400 2384.4 2326.73 1269 710.303 -620.741 943.318 
19364200 2025.53 1841.07 1276 910.976 -603.367 1092.67 
35221 2
19364400 2917.81 2032.56 1306.75 1041.82 -574.552 1189.75 
19364200 2518.19 1527.31 1251.38 962.215 -612.801 1140.78 
35221.5 2
19364400 3376.93 1690 1278.67 898.475 -670.377 1121.01 
19364200 3088.67 1071.07 1263.53 1116.4 -892.849 1429.52 
35222 2
19364400 3853.27 1311.13 1258.4 962.29 -765.387 1229.56 
19364200 3573.07 785.533 1340.07 978.586 -576.835 1135.94 
35222.5 2
19364400 4276.93 953.867 1284.27 855.892 -721.751 1119.59 
19364200 3922.73 562.8 1303.47 706.397 -449.966 837.536 
35223 2
19364400 4702.2 589 1322.07 859.125 -737.104 1132 
19364200 4483.07 171.267 1345.67 1131.99 -790.976 1380.96 
35223.5 2
19364400 5283.07 279.4 1310 1173.47 -625.455 1329.74 
19364200 4999.8 -139.333 1303.47 1043.91 -627.475 1217.98 
35224 2
19364400 5843.27 42 1302.07 1131.72 -479.596 1229.14 
19364200 5457.07 -410.467 1297.8 923.771 -547.744 1073.95 
35224.5 2
19364400 6394.81 -191.188 1339.88 1077.24 -455.444 1169.56 
19364200 5952.81 -694 1258.06 968.254 -553.776 1115.43 
35225 2
19364400 6951.27 -442.467 1323.13 1088.95 -491.74 1194.83 
19364200 6459.67 -988.933 1329.6 991.887 -577.169 1147.59 
35225.5 2
19364400 7433.2 -760 1312.13 973.603 -641.481 1165.93 
19364200 7019.73 -1204.47 1243.27 1131.45 -435.421 1212.34 
35226 2
19364400 7981 -1116.2 1366.53 1106.67 -719.596 1320.05 
19364200 7444.93 -1502.8 1271.13 858.99 -602.694 1049.33 
35226.5 2
19364400 8408.53 -1391.8 1344.93 863.704 -556.768 1027.61 
19364200 7773.6 -1939.2 1191.67 663.973 -881.616 1103.68 
35227 2
19364400 8838.87 -1767.47 1410.93 869.36 -758.923 1154.02 
19364200 8328.4 -2236.2 1269 1120.81 -600 1271.3 
35227.5 2
19364400 9203.75 -2143.31 1313.56 712.663 -734.074 1023.11 
19364200 8836.31 -2520.44 1306.62 992.017 -555.151 1136.79 
35228 2
19364400 9684.8 -2573.33 1300.27 941.389 -841.528 1262.69 
19364200 9260.53 -2903.07 1328 830.178 -748.785 1117.98 
35228.5 2
19364400 10085.1 -2967.8 1360.93 808.754 -796.902 1135.4 
19364200 9672.87 -3314.73 1349.87 832.997 -831.65 1177.08 
35229 2
19364400 10487.4 -3269.27 1346.47 812.66 -609.024 1015.54 
19364200 10056.5 -3604.2 1334.33 775.084 -584.781 970.94 
35229.5 2
19364400 10888.1 -3599.8 1329.07 809.562 -667.744 1049.42 
19364200 10474.8 -3970.4 1293 844.983 -739.798 1123.08 
35230 2
19364400 11261.7 -3986.47 1321.13 754.747 -781.145 1086.2 
19364200 10857.1 -4393.4 1363 772.256 -854.545 1151.79 
35230.5 2
19364400 11611.4 -4389.33 1322.87 704.973 -812.231 1075.5 
19364200 11190.8 -4703.67 1334.8 672.849 -625.538 918.708 
35231 2
19364400 11961.2 -4736.88 1337.38 683.179 -678.792 963.064 
19364200 11527.7 -5104.44 1319.38 657.983 -782.756 1022.57 
35231.5 2
19364400 12305.3 -5193.73 1291.07 673.345 -894.048 1119.25 
19364200 11868.3 -5582.6 1237.47 666.626 -935.739 1148.91 
35232 2
19364400 12743.3 -5717.93 1317.47 884.983 -1058.99 1380.09 
19364200 12318.5 -6046.73 1294.53 909.36 -937.643 1306.18 
35232.5 2
19364400 13196.9 -6107 1332.4 916.364 -785.993 1207.27 
19364200 12829.5 -6478.93 1375.73 1032.46 -873.131 1352.16 
35233 2
19364400 13579.5 -6466.93 1412.4 772.795 -727.138 1061.1 
19364200 13137.6 -6878.2 1420.2 622.357 -806.599 1018.79 
35233.5 2
19364400 13864.9 -6815.47 1375.13 576.566 -704.108 910.053 
19364200 13437.1 -7210.8 1452.13 605.118 -671.919 904.236 
35234 2
19364400 14118.7 -7224.6 1363.27 512.862 -826.532 972.719 
19364200 13811.7 -7721.93 1366.2 756.633 -1032.59 1280.13 
35234.5 2
19364400 14449.2 -7656 1377.19 645.54 -842.578 1061.44 
19364200 14116.4 -8090.12 1409.44 595.256 -719.124 933.525 
35235 2
19364400 14807.5 -8154.2 1313.13 701.142 -974.951 1200.89 
19364200 14396.3 -8528.87 1403.6 547.611 -858.594 1018.36 
35235.5 2
19364400 15217.9 -8761.6 1346.4 828.956 -1227.07 1480.83 
19364200 14735.3 -9047.27 1281.73 684.983 -1047.27 1251.39 
35236 2
19364400 15648.7 -9261.47 1389 870.438 -1009.83 1333.2 
19364200 15134 -9556.6 1319.73 805.387 -1028.96 1306.67 
35236.5 2
19364400 16072.2 -9603.53 1434.6 855.488 -691.044 1099.73 
19364200 15524.4 -9979.67 1347.13 788.687 -854.68 1162.97 
35237 2
19364400 16373.2 -10001.1 1434.47 608.081 -803.098 1007.34 
19364200 15935.7 -10421.3 1339.13 830.842 -892.121 1219.09 
35237.5 2
19364400 16590.6 -10420.8 1451.25 424.658 -819.816 923.273 
19364200 16303.9 -10848 1368.69 719.157 -833.464 1100.84 
35238 2
19364400 16936.1 -10844.3 1450.4 676.142 -828.677 1069.52 
19364200 16657.4 -11308.5 1451.8 691.83 -901.109 1136.06 
35238.5 2
19364400 17499.3 -11207.5 1407.47 1137.64 -733.872 1353.81 
19364200 17076.9 -11654.4 1406.4 847.542 -698.855 1098.51 
35239 2
19364400 18265.9 -11520 1360.27 1548.69 -631.246 1672.39 
19364200 17776.1 -12074.1 1241.73 1412.53 -847.811 1647.43 
35239.5 2
19364400 18797.7 -11886.1 1339.47 1074.48 -739.529 1304.38 
19364200 18366.2 -12406.4 1205.67 1192.05 -671.38 1368.12 
35240 2
19364400 19194.7 -12231.3 1409.2 801.886 -697.374 1062.71 
19364200 18902.6 -12678.6 1284.47 1083.64 -549.899 1215.18 
35240.5 2
19364400 19677.7 -12541.4 1417.53 975.892 -626.532 1159.7 
19364200 19364.8 -12964.9 1339.47 933.737 -578.451 1098.39 
35241 2
19364400 20055.8 -12824.5 1372.19 738.436 -552.93 922.507 
19364200 19825.6 -13273.8 1315.19 899.927 -603.158 1083.36 
35241.5 2
19364400 20512.1 -13062.7 1388.73 892.865 -466.21 1007.25 
19364200 20301.9 -13553.6 1399.47 932.233 -547.652 1081.19 
35242 2
19364400 20903.9 -13328.3 1383.8 791.65 -536.566 956.354 
19364200 20699.9 -13805.1 1440.2 804.04 -508.148 951.155 
35242.5 2
19364400 21291.1 -13655.7 1399.33 782.088 -661.414 1024.27 
19364200 21054.3 -14186.3 1397.93 715.96 -770.101 1051.5 
35243 2
19364400 21803.1 -13901.9 1397.67 1034.48 -497.239 1147.78 
19364200 21528.5 -14455.5 1324.6 957.98 -543.704 1101.52 
35243.5 2
19364400 22444.3 -14245.1 1323.33 1295.22 -693.333 1469.12 
19364200 22090.2 -14783.3 1213.13 1134.68 -662.357 1313.86 
35244 2
19364400 23043.4 -14498.8 1262.73 1210.37 -512.593 1314.44 
19364200 22649.7 -15053.9 1145.47 1130.24 -546.532 1255.44 
35244.5 2
19364400 23650.5 -14719.7 1307.94 1185.74 -431.421 1261.79 
19364200 23235.3 -15298.7 1215.19 1143.84 -478.166 1239.76 
35245 2
19364400 24185.2 -14900.3 1400.13 1046.38 -353.384 1104.44 
19364200 23827.1 -15417.4 1375.27 1158.16 -232.314 1181.23 
35245.5 2
19364400 24659.7 -15202.5 1383.33 958.519 -610.505 1136.43 
19364200 24197.9 -15570 1423.93 749.091 -308.283 810.047 
35246 2
19364400 25061.2 -15408.9 1390.93 811.178 -416.97 912.071 
19364200 24632.5 -15824.4 1405.87 877.98 -513.939 1017.34 
35246.5 2
19364400 25514.8 -15607.9 1436.33 916.364 -402.155 1000.73 
19364200 25129.1 -16126.6 1242.2 1003.1 -610.505 1174.27 
35247 2
19364400 26133.9 -15891.7 1365.93 1250.77 -573.199 1375.86 
19364200 25665.5 -16372 1181.27 1083.77 -495.758 1191.78 
35247.5 2
19364400 26865.6 -16149 1279 1428.96 -502.604 1514.78 
19364200 26376.6 -16706 1157.75 1388.73 -652.344 1534.31 
35248 2
19364400 27527.3 -16363.5 1395.73 1295.05 -419.83 1361.4 
19364200 27012.5 -16968.7 1218.8 1244.56 -514.025 1346.53 
35248.5 2
19364400 28047.8 -16543.4 1463.6 1049.33 -362.634 1110.22 
19364200 27696.3 -17112.5 1291.8 1378.63 -289.919 1408.78 
35249 2
19364400 28635.7 -16713.7 1469.2 1187.74 -343.973 1236.55 
19364200 28338.7 -17258.5 1357 1297.78 -294.949 1330.87 
35249.5 2
19364400 29137.2 -16923.5 1396.4 1013.06 -423.838 1098.15 
19364200 28899.1 -17396.3 1315.8 1131.99 -278.384 1165.71 
35250 2
19364400 29697.5 -17021 1358.33 1131.99 -197.037 1149.01 
19364200 29557.5 -17543.3 1324.2 1330.24 -296.97 1362.98 
35250.5 2
19364400 30252.9 -17167.7 1280.67 1121.89 -296.431 1160.39 
19364200 30104.1 -17755.6 1232.6 1104.24 -428.956 1184.63 
35251 2
19364400 30822 -17374.2 1274.19 1111.59 -403.353 1182.51 
19364200 30774.1 -18093.5 1126.62 1308.58 -659.961 1465.58 
35251.5 2
19364400 31454.1 -17567.3 1170.8 1237.05 -377.723 1293.43 
19364200 31421.2 -18096.8 1076.47 1266.29 -6.45793 1266.31 
35252 2
19364400 32083.1 -17820.8 1073.2 1270.57 -512.189 1369.92 
19364200 32029.5 -18343.5 1012.33 1228.82 -498.316 1326.02 
35252.5 2
19364400 32858.4 -18011.9 1206.07 1566.33 -386.128 1613.22 
19364200 32735.5 -18500.3 1157.67 1426.4 -316.768 1461.15 
35253 2
19364400 33687.8 -17998.1 1311.33 1672.18 27.957 1672.41 
19364200 33480.6 -18568.5 1341.47 1502.15 -137.634 1508.44 
35253.5 2
19364400 34286.9 -17962.7 1300.73 1210.24 71.3805 1212.34 
19364200 34095 -18563.3 1365.87 1241.21 10.5051 1241.26 
35254 2
19364400 34793.1 -17968.2 1382.93 1022.63 -11.0438 1022.69 
19364200 34665.5 -18568.3 1328.07 1152.59 -9.96633 1152.64 
35254.5 2
19364400 35302.5 -17981.4 1337.38 994.987 -25.7324 995.32 
19364200 35299 -18487.6 1343.69 1237.24 157.625 1247.24 
35255 2
19364400 35843.9 -17957.7 1328.13 1059.43 46.396 1060.44 
19364200 35834.6 -18478.8 1306.53 1048.14 17.1477 1048.28 
35255.5 2
19364400 36333.7 -17939.5 1314.07 989.495 36.633 990.173 
19364200 36372.9 -18502.1 1343 1087.54 -47.0034 1088.56 
35256 2
19364400 36814.1 -17759.5 1258.07 970.64 363.636 1036.52 
19364200 37004.3 -18455.8 1291 1275.42 93.468 1278.84 
35256.5 2
19364400 37428.2 -17702.3 1214.53 1240.54 115.69 1245.92 
19364200 37546.1 -18407.7 1304.67 1094.68 97.2391 1098.99 
35257 2
19364400 37847.1 -17595.2 1190.67 846.195 216.296 873.402 
19364200 38125.1 -18384.6 1279.93 1169.7 46.5993 1170.62 
35257.5 2
19364400 38377.1 -17627.6 1242.31 1035.27 -63.208 1037.2 
19364200 38656.2 -18335.2 1255.38 1037.22 96.5088 1041.7 
35258 2
19364400 38865.5 -17670 1277.53 953.923 -82.8857 957.517 
19364200 39242.6 -18300.5 1239.67 1145.34 67.8141 1147.34 
35258.5 2
19364400 39503.1 -17738.6 1269.27 1287.95 -138.586 1295.38 
19364200 39802.9 -18285.5 1247.4 1131.99 30.303 1132.39 
35259 2
19364400 40096.2 -17745.2 1273.67 1198.25 -13.3333 1198.32 
19364200 40324.6 -18297.6 1265.93 1053.87 -24.5118 1054.16 
35259.5 2
19364400 40607.9 -17742.1 1285.73 1033.8 6.32997 1033.82 
19364200 40803.9 -18223.5 1254.33 968.215 149.63 979.709 
35260 2
19364400 41169.9 -17764.1 1299.93 1135.22 -44.5791 1136.09 
19364200 41282.7 -18327.9 1239.73 967.273 -210.909 990 
35260.5 2
19364400 41632.7 -17764.5 1291.93 934.949 -0.808081 934.95 
19364200 41916.3 -18376.6 1237.47 1280 -98.3165 1283.77 
35261 2
19364400 42145.2 -17766.7 1315.94 1001.02 -4.20736 1001.03 
19364200 42303.9 -18305.1 1306.25 757.17 139.6 769.931 
35261.5 2
19364400 42603.8 -17820.9 1324.8 895.728 -105.819 901.956 
19364200 42740.6 -18330.6 1331.07 852.856 -49.7559 854.307 
35262 2
19364400 43137.3 -17838.4 1294.47 1077.85 -35.4209 1078.43 
19364200 43297.6 -18487.1 1309.4 1125.25 -316.094 1168.81 
35262.5 2
19364400 43668.1 -17944.8 1259.4 1072.19 -214.949 1093.52 
19364200 43790.5 -18548.6 1315.8 995.69 -124.31 1003.42 
35263 2
19364400 44242.5 -17946.7 1194.4 1160.4 -3.77104 1160.41 
19364200 44131.1 -18457.7 1319.67 688.215 183.569 712.277 
