# Supplementary material for: Intrinsic group behaviour: Dependence of pedestrian dyad dynamics on principal social and personal features
Source: PLoS One. 2017 Nov 2;12(11):e0187253. doi: 10.1371/journal.pone.0187253 (PMC5667819; doi:10.1371/journal.pone.0187253)
Supplement: S1 Data Set — (ZIP) [file pone.0187253.s001.zip › set/trajectories/traj_2_0508_266.dat]

2 19361801 19361800 0 0 0 1 2 1 0 10 10 10 1614.27 1669.43 1559.11
35178.5 2
19361801 43741.2 -18064.4 1414 0 0 0 
19361800 42976.6 -18662.2 1519.75 0 0 0 
35179 2
19361801 42806.7 -18518.1 1456.33 -2100 -1019.44 2334.36 
19361800 42521.9 -18621.4 1491.4 -1021.69 91.7978 1025.8 
35179.5 2
19361801 41658.9 -18313.5 1557.6 -2318.79 413.199 2355.32 
19361800 41844.4 -18577.8 1514.07 -1368.75 88.0808 1371.59 
35180 2
19361801 41157.7 -17786.1 1628.93 -1012.53 1065.59 1469.93 
19361800 41090.7 -18630 1472.93 -1522.69 -105.455 1526.34 
35180.5 2
19361801 40780.9 -17918.3 1650.73 -761.077 -267.205 806.621 
19361800 40672.6 -18645.2 1452 -844.579 -30.7071 845.137 
35181 2
19361801 40313.8 -17926.6 1604.87 -943.704 -16.7003 943.851 
19361800 40112.2 -18621.4 1459.8 -1132.12 48.0808 1133.14 
35181.5 2
19361801 39771 -18019.9 1580.12 -1060.16 -182.178 1075.7 
19361800 39562.7 -18674 1433.19 -1073.27 -102.734 1078.17 
35182 2
19361801 39319.3 -18092.2 1551.87 -883.888 -141.536 895.148 
19361800 39001.7 -18752.9 1444.27 -1097.89 -154.338 1108.68 
35182.5 2
19361801 38832.3 -18153 1537.27 -983.973 -122.828 991.61 
19361800 38470.3 -18748.7 1451.4 -1073.4 8.48485 1073.43 
35183 2
19361801 38201.5 -18082.4 1543.67 -1274.34 142.626 1282.3 
19361800 37906.9 -18906.3 1492.73 -1138.18 -318.519 1181.91 
35183.5 2
19361801 37638.5 -18215.3 1567.13 -1137.24 -268.418 1168.49 
19361800 37452.9 -19096.9 1528.53 -917.306 -385.051 994.844 
35184 2
19361801 37073.5 -18229.1 1562.67 -1141.41 -27.8788 1141.75 
19361800 36697.7 -19135 1516.73 -1525.52 -76.9024 1527.46 
35184.5 2
19361801 36384.8 -18332.5 1594.56 -1345.16 -202.018 1360.24 
19361800 36205.8 -19274.5 1539.19 -960.905 -272.461 998.786 
35185 2
19361801 35766.9 -18515 1604 -1209.16 -357.143 1260.8 
19361800 35583 -19209.8 1534.53 -1218.69 126.614 1225.25 
35185.5 2
19361801 35293.7 -18605.7 1668.27 -956.094 -183.165 973.481 
19361800 35008 -19269.9 1559.6 -1161.62 -121.481 1167.95 
35186 2
19361801 34856.1 -18699.4 1653.73 -883.906 -189.36 903.962 
19361800 34410.7 -19236.3 1557.8 -1206.6 67.8788 1208.51 
35186.5 2
19361801 34284.6 -18743.4 1639.4 -1154.61 -88.8889 1158.03 
19361800 33838.1 -19343.3 1529.47 -1156.9 -216.162 1176.92 
35187 2
19361801 33778.6 -18821 1636.2 -1022.22 -156.768 1034.17 
19361800 33261.4 -19245.5 1541 -1164.98 197.576 1181.62 
35187.5 2
19361801 33274.4 -18756.8 1593.47 -1018.59 129.697 1026.81 
19361800 32760.2 -19155.3 1535.47 -1012.53 182.222 1028.79 
35188 2
19361801 32760.4 -18641.3 1566.94 -1003.96 225.562 1028.98 
19361800 32334.5 -19055.3 1487.06 -831.445 195.353 854.087 
35188.5 2
19361801 32143.3 -18232.2 1513.13 -1207.52 800.612 1448.82 
19361800 31972.9 -18652 1468.73 -707.567 789.261 1059.99 
35189 2
19361801 31637.6 -17984.4 1423.93 -1021.68 500.606 1137.74 
19361800 31385 -18708 1400.47 -1187.74 -113.131 1193.12 
35189.5 2
19361801 31099.6 -17975.1 1382.2 -1086.87 18.7205 1087.03 
19361800 30623.3 -18570.1 1260.93 -1538.72 278.653 1563.75 
35190 2
19361801 30427.9 -17726.7 1429.6 -1356.9 501.953 1446.77 
19361800 29931.7 -18208.5 1235 -1397.17 730.37 1576.56 
35190.5 2
19361801 29850.4 -17424.5 1584.2 -1166.73 610.37 1316.75 
19361800 29429.7 -17838.6 1349.47 -1014.28 747.34 1259.87 
35191 2
19361801 29333.1 -17298.3 1595.25 -1010.42 246.525 1040.06 
19361800 28858.7 -17743.6 1484.81 -1115.19 185.62 1130.54 
35191.5 2
19361801 28862.9 -17105.4 1631.8 -920.148 377.52 994.582 
19361800 28291.1 -17575.3 1586.27 -1110.8 329.346 1158.6 
35192 2
19361801 28444.7 -16927.7 1670.13 -844.848 359.057 917.982 
19361800 27808.8 -17392.3 1570 -974.276 369.562 1042.01 
35192.5 2
19361801 27991.4 -16675.5 1683.13 -915.69 509.36 1047.82 
19361800 27394.8 -17145.9 1545.73 -836.364 497.912 973.356 
35193 2
19361801 27510.8 -16498.3 1634.6 -970.909 357.98 1034.8 
19361800 26897.3 -16959.8 1560.13 -1005.12 375.892 1073.11 
35193.5 2
19361801 26989.7 -16281.3 1614.87 -1052.66 438.384 1140.3 
19361800 26458.7 -16776.2 1485.67 -886.061 370.909 960.561 
35194 2
19361801 26516.6 -16125.3 1598.13 -955.825 315.286 1006.48 
19361800 25880.5 -16543.2 1456.2 -1167.95 470.707 1259.23 
35194.5 2
19361801 25888.9 -15877.5 1624.19 -1226.03 483.919 1318.07 
19361800 25333.8 -16302.4 1465.81 -1067.81 470.361 1166.82 
35195 2
19361801 25296.9 -15675.9 1685.67 -1158.53 394.586 1223.88 
19361800 24769.9 -16066.5 1518.13 -1103.48 461.66 1196.16 
35195.5 2
19361801 24855.7 -15532.3 1630 -891.313 289.966 937.294 
19361800 24343.4 -15937.3 1575.53 -861.684 260.875 900.308 
35196 2
19361801 24392.3 -15319.8 1646.47 -936.162 429.36 1029.93 
19361800 23928.5 -15795.2 1574.87 -838.114 287.138 885.937 
35196.5 2
19361801 23947.8 -15098.7 1639.2 -897.912 446.599 1002.84 
19361800 23468.3 -15570.3 1581.07 -929.832 454.276 1034.87 
35197 2
19361801 23526.7 -14933.7 1601.67 -850.774 333.333 913.744 
19361800 22925.5 -15421.1 1523.53 -1096.57 301.414 1137.24 
35197.5 2
19361801 23082.3 -14770.4 1654.53 -897.778 329.966 956.495 
19361800 22496.9 -15360.7 1446.2 -865.724 122.155 874.3 
35198 2
19361801 22519 -14592.3 1543.75 -1100.13 347.827 1153.81 
19361800 21933.2 -15159.2 1343.62 -1101.07 393.514 1169.27 
35198.5 2
19361801 22026.5 -14298.3 1553.4 -963.862 575.432 1122.56 
19361800 21443.4 -14933.1 1400.33 -958.488 442.376 1055.65 
35199 2
19361801 21536.1 -13980.4 1626.53 -990.707 642.155 1180.62 
19361800 20928.1 -14578 1469.07 -1040.94 717.441 1264.23 
35199.5 2
19361801 21171.9 -13689.5 1661 -735.758 587.744 941.691 
19361800 20444.5 -14335.9 1564.53 -976.97 489.158 1092.59 
35200 2
19361801 20790.1 -13439.9 1642.53 -771.313 504.108 921.438 
19361800 20069.1 -14031.1 1562.6 -758.519 615.623 976.904 
35200.5 2
19361801 20373.2 -13149.7 1615 -840.457 585.081 1024.05 
19361800 19668.1 -13689.7 1580.6 -808.333 688.441 1061.77 
35201 2
19361801 19986.1 -12835.5 1600.75 -756.128 613.737 973.86 
19361800 19310.6 -13310.5 1550.12 -698.258 740.56 1017.84 
35201.5 2
19361801 19648.8 -12513.1 1591.6 -660.005 630.985 913.098 
19361800 18944.7 -12956.3 1537.6 -716.161 693.085 996.621 
35202 2
19361801 19314.1 -12247.9 1643.73 -676.229 535.623 862.657 
19361800 18550.6 -12674.1 1504.53 -796.094 570.236 979.252 
35202.5 2
19361801 18993.8 -11895 1636.53 -647.003 712.997 962.797 
19361800 18185.9 -12356.2 1467.87 -736.7 642.155 977.287 
35203 2
19361801 18643.6 -11635.7 1634.47 -707.475 523.906 880.34 
19361800 17836.5 -12036.3 1451.27 -705.993 646.33 957.167 
35203.5 2
19361801 18202.9 -11297.5 1637.2 -890.236 683.232 1122.2 
19361800 17442.7 -11565.1 1418.93 -795.421 951.919 1240.5 
35204 2
19361801 17473.5 -10839.1 1654.87 -1473.54 925.926 1740.3 
19361800 16869.3 -11172.6 1541.93 -1158.38 792.862 1403.74 
35204.5 2
19361801 17113.4 -10552.2 1690.81 -703.312 560.441 899.301 
19361800 16505.5 -10776 1553.88 -710.612 774.609 1051.18 
35205 2
19361801 16740.3 -10213.2 1713 -730.276 663.381 986.598 
19361800 16095 -10451.2 1570.6 -803.327 635.616 1024.37 
35205.5 2
19361801 16496.1 -9888.53 1704.6 -493.333 655.892 820.715 
19361800 15737.7 -10087.5 1626.53 -721.886 734.68 1029.99 
35206 2
19361801 16112.9 -9517.47 1699.07 -774.007 749.63 1077.51 
19361800 15372.7 -9773.53 1610 -737.239 634.343 972.581 
35206.5 2
19361801 15801.3 -9125.67 1725.53 -629.63 791.515 1011.4 
19361800 14992.7 -9441.13 1618.13 -767.677 671.515 1019.93 
35207 2
19361801 15399.1 -8635.13 1732.73 -812.391 990.976 1281.41 
19361800 14594 -8955.07 1569.67 -805.522 981.953 1270.08 
35207.5 2
19361801 14988.7 -8293.07 1640.2 -829.226 691.044 1079.42 
19361800 14140.2 -8373.33 1536.87 -916.768 1175.22 1490.5 
35208 2
19361801 14568.8 -7753.31 1581.5 -820.15 1054.21 1335.66 
19361800 13707.1 -7962.69 1530.69 -845.972 802.043 1165.74 
35208.5 2
19361801 14151 -7143.67 1608.33 -817.515 1193.04 1446.27 
19361800 13358 -7643.93 1558.2 -683.097 623.785 925.056 
35209 2
19361801 13736.9 -6830.73 1621.8 -836.498 632.189 1048.52 
19361800 13001.3 -7336.67 1604.6 -720.673 620.741 951.152 
35209.5 2
19361801 13366.3 -6628.47 1646.87 -748.687 408.62 852.937 
19361800 12635.8 -7042.93 1618.4 -738.316 593.401 947.225 
35210 2
19361801 12988.9 -6339.33 1688.87 -762.424 584.108 960.454 
19361800 12268.1 -6582.53 1606.67 -742.761 930.101 1190.29 
35210.5 2
19361801 12581.4 -6029.47 1704.2 -823.3 625.993 1034.26 
19361800 11908.2 -6186.53 1578.2 -727.138 800 1081.08 
35211 2
19361801 12095.6 -5639.31 1635.75 -948.901 762.02 1217 
19361800 11431.7 -5656 1524.56 -930.688 1036.2 1392.8 
35211.5 2
19361801 11616.1 -5057.33 1590.6 -938.348 1138.9 1475.67 
19361800 11044.2 -5229.67 1536.93 -758.293 834.312 1127.42 
35212 2
19361801 11273.9 -4565.73 1582.67 -691.313 993.131 1210.05 
19361800 10651.8 -4866.27 1491 -792.727 734.141 1080.45 
35212.5 2
19361801 10911.4 -4188.67 1590.47 -732.256 761.751 1056.63 
19361800 10289.8 -4564.2 1504.13 -731.313 610.236 952.474 
35213 2
19361801 10537.9 -3712 1600.07 -754.613 962.963 1223.41 
19361800 9956 -4064.73 1476.93 -674.343 1009.02 1213.62 
35213.5 2
19361801 10167.2 -3287.6 1633.87 -748.822 857.374 1138.34 
19361800 9669.07 -3748.13 1500.13 -579.663 639.596 863.187 
35214 2
19361801 9865.8 -2896.4 1658.4 -608.889 790.303 997.66 
19361800 9375.8 -3407.93 1496.47 -592.458 687.273 907.386 
35214.5 2
19361801 9516.25 -2500.94 1629.19 -682.715 772.388 1030.86 
19361800 8983.25 -2913.69 1462.75 -766.699 965.324 1232.75 
35215 2
19361801 9136.53 -2155.47 1628.53 -743.085 676.068 1004.61 
19361800 8603.27 -2408.8 1500.47 -743.607 988.038 1236.6 
35215.5 2
19361801 8691.27 -1675.13 1626.87 -899.529 970.37 1323.17 
19361800 8128.13 -2008.2 1508.73 -959.865 809.293 1255.51 
35216 2
19361801 8260.33 -1243.07 1621.87 -868.817 871.102 1230.31 
19361800 7718.73 -1652.87 1559 -825.403 716.398 1092.94 
35216.5 2
19361801 7901.6 -964.4 1660.2 -724.714 562.963 917.68 
19361800 7266.33 -1201.73 1548.47 -913.939 911.38 1290.7 
35217 2
19361801 7506.33 -499.867 1623.8 -798.519 938.451 1232.2 
19361800 6922.93 -683.933 1539.93 -693.737 1046.06 1255.19 
35217.5 2
19361801 7180.53 -11.9333 1628.13 -658.182 985.724 1185.27 
19361800 6616.6 -174 1497.53 -618.855 1030.17 1201.76 
35218 2
19361801 6798.5 523.312 1614.38 -746.159 1045.4 1284.37 
19361800 6186.56 114.938 1486.19 -839.917 564.331 1011.89 
35218.5 2
19361801 6537.27 972.6 1608.13 -511.22 879.232 1017.05 
19361800 5719.13 540.2 1462.47 -914.734 832.216 1236.66 
35219 2
19361801 6265.47 1475.87 1605.4 -549.091 1016.7 1155.5 
19361800 5323.53 865.533 1501.6 -799.192 657.239 1034.73 
35219.5 2
19361801 5890.27 1949.93 1590.47 -757.98 957.71 1221.37 
19361800 4965.33 1390.93 1545.13 -723.636 1061.41 1284.62 
35220 2
19361801 5506.8 2386.07 1597.6 -774.68 881.077 1173.21 
19361800 4571.27 1911.13 1446.87 -796.094 1050.91 1318.4 
35220.5 2
19361801 5288.27 2856.4 1571.47 -441.481 950.168 1047.72 
19361800 4277.6 2418.53 1450 -593.266 1025.05 1184.35 
35221 2
19361801 5017.44 3183.44 1621.75 -528.963 638.745 829.336 
19361800 3925.81 2862.56 1452.56 -687.085 867.244 1106.44 
35221.5 2
19361801 4714.93 3619.53 1579.13 -591.985 853.417 1038.64 
19361800 3696.53 3395.8 1470.2 -448.687 1043.52 1135.89 
35222 2
19361801 4530.6 3857.47 1510.73 -372.391 480.673 608.047 
19361800 3570.73 3670.73 1506.07 -254.141 555.421 610.803 
35222.5 2
19361801 4341.27 4318.27 1704.53 -382.492 930.909 1006.43 
19361800 3476.47 4137.93 1491.13 -190.438 943.838 962.859 
35223 2
19361801 4386.13 4687.6 1715.6 90.6397 746.128 751.613 
19361800 3338.27 4573.07 1493.67 -279.192 879.057 922.328 
35223.5 2
19361801 4169.93 5041.67 1835.07 -436.768 715.286 838.093 
19361800 3191.87 5048.87 1534 -295.758 961.212 1005.68 
35224 2
19361801 4036.87 5307.53 1824.27 -268.822 537.104 600.621 
19361800 3100.53 5342.6 1601 -184.512 593.401 621.425 
35224.5 2
19361801 3984.06 5447.88 1823 -103.133 274.105 292.865 
19361800 3025.62 5667.25 1571.81 -146.305 634.082 650.742 
35225 1
19361800 2977.6 5813.27 1563.13 -93.9824 285.747 300.806 
35225.5 1
19361800 2714.73 5927.93 1563 -531.044 231.65 579.37 
35226 1
19361800 1938.13 6356 1600.73 -1568.89 864.781 1791.44 
35226.5 1
19361800 1417.73 6994.67 1716.67 -1051.31 1290.24 1664.32 
35227 1
19361800 1270.87 7357.07 1615.07 -296.7 732.121 789.957 
35227.5 1
19361800 1091.06 7732.81 1640.31 -351.18 733.879 813.576 
35228 1
19361800 987 8162.6 1595.2 -203.645 841.071 865.374 
35228.5 1
19361800 874.2 8653.27 1556.13 -227.879 991.246 1017.1 
35229 1
19361800 1090.33 8968.53 1553.53 436.633 636.902 772.2 
35229.5 1
19361800 974.867 9606.73 1589.07 -233.266 1289.29 1310.22 
35230 1
19361800 589.067 10153.1 1629.33 -779.394 1103.84 1351.26 
35230.5 1
19361800 441.933 10685.1 1656.4 -296.64 1072.58 1112.85 
