# Supplementary material for: Intrinsic group behaviour: Dependence of pedestrian dyad dynamics on principal social and personal features
Source: PLoS One. 2017 Nov 2;12(11):e0187253. doi: 10.1371/journal.pone.0187253 (PMC5667819; doi:10.1371/journal.pone.0187253)
Supplement: S1 Data Set — (ZIP) [file pone.0187253.s001.zip › set/trajectories/traj_2_0508_265.dat]

2 19333401 19325000 0 0 0 1 2 1 0 30 30 30 1754.94 1764.21 1745.68
34970.5 1
19325000 46554.5 -23958.5 1880.83 0 0 0 
34971 1
19325000 46108 -23742.2 1882.94 -1230.03 595.73 1366.7 
34971.5 1
19325000 45543.8 -23615.7 1799.93 -1104.11 247.717 1131.56 
34972 1
19325000 45098.1 -23428.8 1764.47 -900.337 377.508 976.278 
34972.5 1
19325000 44540.2 -23239.4 1763.67 -1127.14 382.626 1190.31 
34973 1
19325000 44022.1 -22911.9 1766.6 -1046.73 661.684 1238.34 
34973.5 1
19325000 43472.9 -22630.5 1758.07 -1109.49 568.485 1246.66 
34974 1
19325000 42855.4 -22411.3 1774.88 -1205.92 428.035 1279.63 
34974.5 1
19325000 42353.1 -22101.3 1806.8 -983.113 606.743 1155.27 
34975 1
19325000 41934.7 -21779.7 1791.13 -845.253 649.697 1066.09 
34975.5 1
19325000 41567.9 -21428.7 1773.93 -741.01 709.091 1025.62 
34976 1
19325000 41259.6 -20938.7 1741.53 -622.761 989.899 1169.5 
34976.5 1
19325000 40989.1 -20567.7 1721.33 -546.532 749.495 927.599 
34977 1
19325000 40804.8 -20276.9 1722.2 -372.256 587.34 695.372 
34977.5 1
19325000 40187.8 -19796.8 1688.38 -1205.18 937.858 1527.1 
34978 1
19325000 39798.7 -19395.8 1676.13 -761.285 784.638 1093.26 
34978.5 1
19325000 39436.1 -19090.6 1684.07 -732.525 616.566 957.469 
34979 1
19325000 38956.5 -18909.9 1663 -969.024 365.118 1035.53 
34979.5 1
19325000 38502.5 -18732.9 1640.6 -917.172 357.576 984.411 
34980 1
19325000 37961.6 -18587.9 1660 -1092.66 292.795 1131.21 
34980.5 1
19325000 37413 -18479.9 1673.2 -1108.28 218.182 1129.55 
34981 1
19325000 36716.9 -18133.8 1677.5 -1359.5 676.139 1518.35 
34981.5 1
19325000 36184.9 -17991.5 1667.67 -1041.23 278.311 1077.79 
34982 1
19325000 35595.2 -17828.3 1701.07 -1191.25 329.697 1236.03 
34982.5 1
19325000 35186.3 -17596.5 1714.2 -825.993 468.418 949.568 
34983 1
19325000 34731.3 -17441.1 1688.13 -919.192 313.805 971.281 
34983.5 1
19325000 34271.6 -17322 1657.87 -928.754 240.673 959.431 
34984 1
19325000 33597.7 -17409.8 1613.19 -1316.24 -171.509 1327.36 
34984.5 1
19325000 32899.9 -17228.5 1614.13 -1365.47 354.884 1410.83 
34985 1
19325000 32174.7 -17204.4 1608.67 -1465.05 48.6195 1465.86 
34985.5 1
19325000 31501.4 -17095.3 1561.27 -1360.27 220.471 1378.02 
34986 1
19325000 30931.5 -16996.1 1626 -1146.61 199.598 1163.86 
34986.5 1
19325000 30317.5 -17023.7 1681.07 -1240.4 -55.8923 1241.66 
34987 1
19325000 29834.7 -16986.7 1699 -975.488 74.7475 978.348 
34987.5 1
19325000 29312.4 -16985.4 1708.25 -1020.1 2.53092 1020.1 
34988 1
19325000 28730 -17030.3 1725.27 -1139.68 -87.7283 1143.05 
34988.5 1
19325000 28186.7 -16841 1755 -1097.64 382.357 1162.33 
34989 1
19325000 27658.7 -16754 1815.13 -1066.53 175.758 1080.92 
34989.5 1
19325000 27116.3 -16710.8 1750.27 -1095.76 87.2727 1099.23 
34990 1
19325000 26565.3 -16584.9 1758.93 -1113.27 254.276 1141.94 
34990.5 1
19325000 25941.9 -16477.4 1751.4 -1259.26 217.239 1277.86 
34991 1
19325000 25242.9 -16300.9 1772.94 -1365.35 344.653 1408.18 
34991.5 1
19325000 24653.9 -16274.2 1762.6 -1152.66 52.3239 1153.85 
34992 1
19325000 24057 -16159 1757 -1205.79 232.727 1228.04 
34992.5 1
19325000 23540.9 -16101.5 1739.53 -1042.56 116.229 1049.02 
34993 1
19325000 23045.8 -16008.5 1711.53 -1000.27 187.744 1017.74 
34993.5 1
19325000 22618.6 -15887.7 1676 -863.03 244.175 896.907 
34994 1
19325000 22083.4 -15741.1 1596.31 -1045.36 286.336 1083.87 
34994.5 1
19325000 21541.8 -15587.4 1551.6 -1059.83 300.709 1101.67 
34995 1
19325000 21015.7 -15333.3 1612.53 -1062.9 513.401 1180.39 
34995.5 1
19325000 20497.5 -15048.1 1643.27 -1046.87 576.027 1194.88 
34996 1
19325000 20058.4 -14688.9 1706.67 -887.003 725.791 1146.1 
34996.5 1
19325000 19543.5 -14434.1 1693.6 -1040.13 514.747 1160.54 
34997 1
19325000 19149.3 -14112.5 1704.33 -796.498 649.697 1027.87 
34997.5 1
19325000 18652.5 -13805.5 1700.19 -970.247 599.544 1140.54 
34998 1
19325000 18186.9 -13423.1 1701.4 -911.22 748.402 1179.16 
34998.5 1
19325000 17673.6 -13019.5 1655.8 -1036.9 815.354 1319.08 
34999 1
19325000 17141.2 -12636.3 1558.53 -1075.56 774.007 1325.11 
34999.5 1
19325000 16633.9 -12204.1 1615.87 -1024.78 873.266 1346.39 
35000 1
19325000 15992.7 -11754.7 1714.67 -1295.35 907.879 1581.83 
35000.5 1
19325000 15702.5 -11287.9 1744.4 -586.397 943.03 1110.48 
35001 1
19325000 15461 -10975.3 1772.06 -471.615 610.457 771.413 
35001.5 1
19325000 15119.8 -10532.9 1848.6 -667.71 865.713 1093.3 
35002 1
19325000 14867.2 -10138.3 1851.73 -509.274 795.699 944.721 
35002.5 1
19325000 14409.1 -9717.6 1862 -925.387 849.832 1256.41 
35003 1
19325000 13939.5 -9077.4 1770.73 -948.687 1293.33 1603.97 
35003.5 1
19325000 13388 -8590.8 1703.87 -1114.21 983.03 1485.87 
35004 1
19325000 13087.8 -8206.12 1725.94 -586.426 751.318 953.087 
35004.5 1
19325000 12679.1 -7719 1756.27 -799.772 953.278 1244.34 
35005 1
19325000 12313 -7361.27 1796.4 -739.529 722.694 1034.02 
35005.5 1
19325000 11988.7 -6898.33 1786.33 -655.084 935.219 1141.83 
35006 1
19325000 11555.7 -6342.87 1719.4 -874.747 1122.15 1422.82 
35006.5 1
19325000 11206.9 -5717.4 1663.8 -704.781 1263.57 1446.83 
35007 1
19325000 10855.4 -5269.33 1657.27 -710.034 905.185 1150.44 
35007.5 1
19325000 10519.7 -4807.94 1658.44 -655.688 901.164 1114.46 
35008 1
19325000 10173.7 -4307.93 1686.47 -677.014 978.482 1189.86 
35008.5 1
19325000 9761.13 -3840.53 1721.13 -833.535 944.242 1259.51 
35009 1
19325000 9402 -3350.2 1713.2 -725.522 990.572 1227.85 
35009.5 1
19325000 9005.4 -2988.8 1703.4 -801.212 730.101 1083.97 
35010 1
19325000 8610.47 -2588.8 1712.27 -797.845 808.081 1135.58 
35010.5 1
19325000 8179.27 -2139.6 1698.07 -871.111 907.475 1257.91 
35011 1
19325000 7699.19 -1733.19 1710.38 -937.655 793.774 1228.53 
35011.5 1
19325000 7341 -1286.8 1695.13 -700.954 873.557 1120.02 
35012 1
19325000 6960.67 -911.533 1688.4 -768.35 758.114 1079.4 
35012.5 1
19325000 6642.4 -482.8 1694.13 -642.963 866.128 1078.69 
35013 1
19325000 6280 -4.66667 1699.53 -732.121 965.926 1212.03 
35013.5 1
19325000 5857.4 379.6 1675.8 -853.737 776.296 1153.91 
35014 2
19333401 6837.86 3964.86 1867 0 0 0 
19325000 5627 733.75 1713.81 -450 691.699 825.196 
35014.5 2
19333401 6826.87 3670.33 1866.87 -30.2768 -811.36 811.925 
19325000 5248.27 1053.33 1736.27 -741.161 625.408 969.77 
35015 2
19333401 7064 3043.87 1864 479.057 -1265.59 1353.22 
19325000 5152.27 1328.07 1731.07 -193.939 555.017 587.925 
35015.5 2
19333401 7489.87 2440.27 1862.8 860.337 -1219.39 1492.35 
19325000 5082.53 1489.93 1724.53 -140.875 327.003 356.058 
35016 2
19333401 7548.53 1736.73 1835.8 118.519 -1421.28 1426.21 
19325000 5126.73 1203.33 1686.93 89.2929 -578.99 585.835 
35016.5 2
19333401 7491.93 1211.27 1706.67 -114.343 -1061.55 1067.69 
19325000 5275 725.667 1689.73 299.529 -964.983 1010.4 
35017 2
19333401 7377.13 728.133 1703.27 -231.919 -976.027 1003.2 
19325000 5702 252 1692 862.626 -956.902 1288.33 
35017.5 2
19333401 7240.31 288.312 1664.88 -267.228 -859.025 899.63 
19325000 5986 -204.5 1676.69 554.688 -891.602 1050.06 
35018 2
19333401 7367.93 -182.933 1670.4 249.747 -922.203 955.423 
19325000 6290.2 -534.467 1670.33 595.303 -645.727 878.265 
35018.5 2
19333401 7423.13 -578.2 1670.27 111.515 -798.519 806.268 
19325000 6634.47 -917.267 1667.27 695.488 -773.333 1040.07 
35019 2
19333401 7527.13 -1039.4 1677.93 210.101 -931.717 955.112 
19325000 6822.47 -1339.07 1673.87 379.798 -852.121 932.929 
35019.5 2
19333401 7762.73 -1316.87 1683.53 475.96 -560.539 735.351 
19325000 7218 -1822.93 1695.8 799.057 -977.508 1262.54 
35020 2
19333401 8044.13 -1602.6 1598.6 568.485 -577.239 810.173 
19325000 7599.33 -2211 1679.33 770.37 -783.973 1099.13 
35020.5 2
19333401 8316.44 -2076.75 1680.06 531.844 -926.074 1067.93 
19325000 7906.94 -2691.75 1677.5 600.789 -938.965 1114.72 
35021 2
19333401 8696.33 -2489.13 1672.2 743.436 -807.012 1097.25 
19325000 8223.67 -3089.47 1680.8 619.822 -778.311 994.961 
35021.5 2
19333401 8991 -2818.27 1636.13 595.286 -664.916 892.457 
19325000 8480.07 -3523.93 1683.8 517.98 -877.71 1019.16 
35022 2
19333401 9307.13 -3219.27 1687 638.653 -810.101 1031.57 
19325000 8803.4 -3878 1685.8 653.199 -715.286 968.66 
35022.5 2
19333401 9560.6 -3529.67 1688.73 512.054 -627.071 809.578 
19325000 9085.33 -4284 1668.67 569.562 -820.202 998.565 
35023 2
19333401 9926 -3951 1639.2 738.182 -851.178 1126.68 
19325000 9397.67 -4643.73 1635.6 630.976 -726.734 962.431 
35023.5 2
19333401 10224.6 -4290.47 1655.27 603.232 -685.791 913.345 
19325000 9789.13 -5003.07 1639.8 790.842 -725.926 1073.5 
35024 2
19333401 10573.9 -4670.38 1590.5 682.3 -742.008 1008.02 
19325000 10166.8 -5322.31 1629.81 737.533 -623.527 965.785 
35024.5 2
19333401 11016.4 -5002.07 1648.67 865.876 -649.103 1082.16 
19325000 10540.6 -5562.8 1624.4 731.605 -470.621 869.902 
35025 2
19333401 11251.9 -5367.07 1594 475.825 -737.374 877.57 
19325000 10928 -5876.47 1620.53 782.626 -633.67 1007 
35025.5 2
19333401 11601.9 -5689.07 1671.6 707.071 -650.505 960.784 
19325000 11211.9 -6216.07 1616.87 573.468 -686.061 894.173 
35026 2
19333401 12002.6 -6079 1588.33 809.428 -787.744 1129.48 
19325000 11608.4 -6616.33 1679.87 801.077 -808.62 1138.24 
35026.5 2
19333401 12399.1 -6486.67 1685.8 800.943 -823.569 1148.81 
19325000 12005.9 -6958.47 1720.13 802.963 -691.178 1059.47 
35027 2
19333401 12720.9 -6799.93 1708.53 650.101 -632.862 907.274 
19325000 12403.6 -7259.13 1735.53 803.502 -607.407 1007.25 
35027.5 2
19333401 13100.9 -7163.56 1740.25 742.326 -710.213 1027.35 
19325000 12681.9 -7566.25 1729.5 543.628 -599.837 809.528 
35028 2
19333401 13403.7 -7448.6 1786.73 592.425 -557.803 813.703 
19325000 12914.1 -7992.53 1714.73 454.395 -834.214 949.941 
35028.5 2
19333401 13665.5 -7618.53 1733 528.889 -343.3 630.538 
19325000 13166.3 -8306.27 1654.67 509.495 -633.805 813.2 
35029 2
19333401 13920.1 -7937.8 1688.33 514.478 -644.983 825.04 
19325000 13388.7 -8646.33 1688.13 449.158 -687.003 820.803 
35029.5 2
19333401 14238.1 -8409.2 1642.6 642.424 -952.323 1148.75 
19325000 13823.2 -9021.47 1703.8 877.845 -757.845 1159.72 
35030 2
19333401 14698.4 -8804.4 1698.53 929.832 -798.384 1225.56 
19325000 14236.5 -9352.4 1767.13 834.882 -668.552 1069.57 
35030.5 2
19333401 15079.3 -9343.94 1705.12 743.97 -1053.78 1289.94 
19325000 14518.6 -9968 1794.38 550.968 -1202.34 1322.57 
35031 2
19333401 15424.3 -9706.07 1723.67 675.057 -708.668 978.73 
19325000 15068.6 -10427 1805.87 1076.39 -898.239 1401.95 
35031.5 2
19333401 15804.6 -10062.2 1763.67 768.35 -719.461 1052.61 
19325000 15453.2 -10860.4 1769.87 776.97 -875.556 1170.59 
35032 2
19333401 16169.6 -10349.9 1712.07 737.374 -581.145 938.855 
19325000 15847.6 -11131.9 1707.93 796.768 -548.552 967.341 
35032.5 2
19333401 16556.9 -10669.6 1693.87 782.492 -645.926 1014.65 
19325000 16281.4 -11581.2 1678.67 876.364 -907.609 1261.65 
35033 2
19333401 17020.5 -11086.5 1721.93 936.431 -842.29 1259.51 
19325000 16747.3 -11981 1691.67 941.279 -807.677 1240.3 
35033.5 2
19333401 17534.9 -11417.1 1695.27 1039.19 -667.879 1235.31 
19325000 17251.1 -12229.5 1602.6 1017.64 -501.953 1134.7 
35034 2
19333401 18190.3 -11983.2 1672.94 1280.17 -1105.7 1691.57 
19325000 17840.6 -12595.9 1572.31 1151.36 -715.641 1355.64 
35034.5 2
19333401 18878.9 -12294.4 1693.6 1347.46 -608.904 1478.66 
19325000 18457.3 -12890.3 1659.33 1206.99 -576.239 1337.49 
35035 2
19333401 19307.7 -12552.3 1725.07 866.397 -520.943 1010.95 
19325000 18874.6 -13210.1 1667.8 842.963 -646.061 1062.06 
35035.5 2
19333401 19666.5 -12740.4 1695.33 724.714 -380.067 818.328 
19325000 19318.5 -13439.7 1698.13 896.7 -463.704 1009.5 
35036 2
19333401 20083.5 -12980.9 1692.33 842.559 -485.926 972.641 
19325000 19817.1 -13675.7 1686.53 1007.27 -476.902 1114.47 
35036.5 2
19333401 20474.4 -13252.1 1709.53 789.63 -547.879 961.086 
19325000 20229.3 -13895 1694.87 832.727 -442.963 943.213 
35037 2
19333401 20944.8 -13453.2 1739.56 918.774 -392.806 999.221 
19325000 20710.5 -14306.2 1673.12 939.909 -803.223 1236.36 
35037.5 2
19333401 21256.1 -13699.5 1747.27 609.108 -481.833 776.644 
19325000 21161.8 -14579.7 1686.2 883.17 -535.062 1032.61 
35038 2
19333401 21744.9 -13916.9 1662.93 987.609 -439.327 1080.92 
19325000 21681.9 -14694.6 1732.13 1050.64 -232.189 1075.99 
35038.5 2
19333401 22245.7 -14149.7 1603.13 1011.72 -470.303 1115.69 
19325000 22214.4 -14957.1 1641.2 1075.82 -530.37 1199.45 
35039 2
19333401 22800 -14397.7 1476.6 1119.73 -501.01 1226.71 
19325000 22782.6 -15312.2 1647.6 1147.88 -717.306 1353.57 
35039.5 2
19333401 23477.3 -14688.3 1568.13 1368.35 -586.936 1488.92 
19325000 23349 -15610.9 1653.13 1144.24 -603.502 1293.64 
35040 2
19333401 24013.7 -14927.5 1659.27 1083.64 -483.232 1186.5 
19325000 23880.3 -15853.9 1683.67 1073.4 -490.909 1180.33 
35040.5 2
19333401 24548.2 -15143.1 1654 1043.98 -421.086 1125.7 
19325000 24338.1 -15912.8 1696.19 894.002 -114.876 901.353 
35041 2
19333401 24966.1 -15358.7 1682.6 817.645 -421.926 920.09 
19325000 24833 -16077.1 1767.07 968.567 -321.689 1020.59 
35041.5 2
19333401 25366.7 -15523.5 1729 809.428 -333.064 875.274 
19325000 25385.7 -16364 1865.53 1116.5 -579.529 1257.94 
35042 2
19333401 25960.9 -15796.4 1582.47 1200.4 -551.246 1320.92 
19325000 25945.9 -16594.3 1693.87 1131.72 -465.185 1223.59 
35042.5 2
19333401 26595.7 -16084 1599.87 1282.29 -581.01 1407.78 
19325000 26479.5 -16893.4 1716.2 1078.11 -604.31 1235.93 
35043 2
19333401 27229.2 -16370.3 1687.13 1279.87 -578.316 1404.46 
19325000 27103.3 -17073.5 1838.2 1260.2 -363.771 1311.65 
35043.5 2
19333401 27739.3 -16650.8 1743 1030.44 -566.734 1176.01 
19325000 27637.5 -17317.1 1820.07 1079.19 -492.256 1186.16 
35044 2
19333401 28261.8 -16768.7 1768.06 1020.48 -230.249 1046.13 
19325000 28182.8 -17387.2 1742.94 1064.88 -136.825 1073.63 
35044.5 2
19333401 28757.5 -16955.9 1730.87 970.091 -366.43 1036.99 
19325000 28689.1 -17644.3 1686.33 990.835 -503.221 1111.3 
35045 2
19333401 29295.7 -17181.4 1658.2 1087.27 -455.488 1178.83 
19325000 29220.3 -17801.1 1674.47 1073.13 -316.768 1118.91 
35045.5 2
19333401 29858.5 -17290 1625.47 1136.97 -219.394 1157.94 
19325000 29839.5 -17954.9 1614.2 1250.91 -310.572 1288.89 
35046 2
19333401 30371.7 -17491.2 1509.6 1036.77 -406.465 1113.6 
19325000 30438.1 -18203.9 1522.2 1209.29 -503.03 1309.74 
35046.5 2
19333401 31025.3 -17778.1 1455.33 1320.54 -579.529 1442.11 
19325000 31019.9 -18452.5 1441.67 1175.49 -502.222 1278.28 
35047 2
19333401 31732.4 -18047.6 1384.94 1380.94 -526.359 1477.85 
19325000 31617.4 -18728.1 1380.56 1167 -538.273 1285.16 
35047.5 2
19333401 32264 -18281.9 1383.73 1040.36 -458.651 1136.98 
19325000 32230.5 -18943.3 1575.4 1199.8 -421.274 1271.61 
35048 2
19333401 32932.4 -18504.7 1626.87 1350.3 -450.101 1423.34 
19325000 32977.1 -19138.2 1672.73 1508.15 -393.67 1558.68 
35048.5 2
19333401 33546.6 -18634.9 1654.73 1240.81 -263.03 1268.38 
19325000 33449.3 -19301.5 1710.07 954.074 -329.832 1009.48 
35049 2
19333401 34050.7 -18721.1 1690.53 1018.45 -174.007 1033.21 
19325000 33961.1 -19422.5 1740.87 1033.94 -244.444 1062.44 
35049.5 2
19333401 34519.3 -18886.9 1711.47 946.532 -334.949 1004.05 
19325000 34449.7 -19632.3 1767.53 986.936 -423.838 1074.1 
35050 2
19333401 35005.7 -18995.9 1707.2 982.761 -220.202 1007.13 
19325000 34843.2 -19811.1 1777.87 795.017 -361.212 873.227 
35050.5 2
19333401 35554.1 -19205.9 1708.62 1071.08 -410.173 1146.93 
19325000 35428.8 -19942.6 1798.94 1143.65 -256.95 1172.16 
35051 2
19333401 36162.3 -19383.7 1654 1190.1 -348.059 1239.95 
19325000 36111.9 -20169.5 1740.67 1336.82 -444.048 1408.64 
35051.5 2
19333401 36746.1 -19539.7 1634.2 1179.39 -315.152 1220.77 
19325000 36811.1 -20259.5 1761.93 1412.53 -181.818 1424.18 
35052 2
19333401 37196.9 -19610.5 1683.2 910.842 -143.03 922.003 
19325000 37247.5 -20483.3 1779.53 881.751 -451.987 990.846 
35052.5 2
19333401 37775.3 -19740.1 1776.73 1168.48 -261.818 1197.46 
19325000 37698.4 -20502.3 1791.73 910.842 -38.3838 911.65 
35053 2
19333401 38328 -20058.5 1824.13 1116.5 -643.098 1288.47 
19325000 38201 -20709.1 1808.67 1015.35 -417.778 1097.94 
35053.5 2
19333401 38801.1 -20260.1 1766.75 924.072 -393.864 1004.51 
19325000 38770.2 -20957.9 1844.12 1111.82 -485.954 1213.38 
35054 2
19333401 39250.3 -20310.1 1854.47 877.23 -97.5423 882.636 
19325000 39304.6 -21156.4 1858.4 1043.65 -387.744 1113.35 
35054.5 2
19333401 39823.7 -20578.9 1788 1156.05 -541.935 1276.77 
19325000 39707.4 -21302 1863.53 812.097 -293.548 863.523 
35055 2
19333401 40532.5 -20896.3 1683.6 1431.92 -641.347 1568.99 
19325000 40157 -21531.9 1864.47 908.283 -464.377 1020.11 
35055.5 2
19333401 41184.1 -21184.7 1710.53 1316.36 -582.626 1439.54 
19325000 40714.5 -21946.9 1806.67 1126.2 -838.519 1404.08 
35056 2
19333401 41768.3 -21335.1 1738.33 1180.2 -303.838 1218.69 
19325000 40863.5 -21732.7 1850.6 301.01 432.727 527.124 
35056.5 2
19333401 42248.5 -21423.6 1793.47 970.236 -178.721 986.559 
19325000 41359.7 -21955.3 1852 1002.56 -449.562 1098.74 
35057 1
19333401 42701.4 -21861.5 1762.75 884.578 -855.273 1230.44 
35057.5 1
19333401 43186.9 -21956.7 1678.6 949.959 -186.367 968.068 
35058 1
19333401 43581.1 -22127.7 1714.6 796.364 -345.32 868.01 
35058.5 1
19333401 44134.7 -22211.8 1640.47 1118.38 -169.966 1131.23 
35059 1
19333401 44715.3 -22393.9 1648.6 1173.06 -367.811 1229.38 
35059.5 1
19333401 45139.5 -22801.5 1677 856.835 -823.434 1188.36 
35060 1
19333401 45566.4 -22901.8 1738.47 862.492 -202.694 885.989 
35060.5 1
19333401 46105.2 -22970 1769.56 1052.32 -133.203 1060.72 
35061 1
19333401 46569.7 -23012.9 1742 909.092 -84.0183 912.966 
35061.5 1
19333401 46922.9 -23436.5 1656.8 713.401 -855.623 1114.02 
35062 1
19333401 47222.7 -23755.4 1644.13 605.657 -644.31 884.282 
