# Supplementary material for: Intrinsic group behaviour: Dependence of pedestrian dyad dynamics on principal social and personal features
Source: PLoS One. 2017 Nov 2;12(11):e0187253. doi: 10.1371/journal.pone.0187253 (PMC5667819; doi:10.1371/journal.pone.0187253)
Supplement: S1 Data Set — (ZIP) [file pone.0187253.s001.zip › set/trajectories/traj_2_0508_263.dat]

2 19323300 19321400 1 0 0 0 1 1 0 20 20 20 1726.33 1762.91 1689.76
34934.5 1
19321400 489.4 -562.9 1019.2 0 0 0 
34935 1
19321400 349.333 -451.467 1010.6 -339.968 270.469 434.433 
34935.5 1
19321400 236.067 -294.4 1017.47 -228.822 317.306 391.207 
34936 1
19321400 325.733 -194.267 1009.2 181.145 202.29 271.541 
34936.5 1
19321400 390.4 -137.333 1009.93 130.64 115.017 174.056 
34937 1
19321400 501.667 -173.867 1006.33 224.781 -73.8047 236.588 
34937.5 1
19321400 712.125 -178.75 1039 411.051 -9.53776 411.162 
34938 1
19321400 947.8 -207.067 1120.67 461.204 -55.4142 464.521 
34938.5 1
19321400 1057.47 -303.4 1375.13 221.549 -194.613 294.886 
34939 1
19321400 1118.33 -290.733 1389.33 122.963 25.5892 125.597 
34939.5 1
19321400 1172.6 -361.4 1382.87 109.63 -142.761 179.998 
34940 1
19321400 1108.87 -287.933 1374.6 -128.754 148.418 196.483 
34940.5 1
19321400 1165.47 -337.133 1373.73 114.343 -99.3939 151.504 
34941 1
19321400 1212.19 -389.625 1371.56 91.2516 -102.523 137.251 
34941.5 1
19321400 1182.73 -477.6 1339.13 -57.6402 -172.162 181.555 
34942 1
19321400 1135.33 -552.933 1269.53 -95.7576 -152.189 179.808 
34942.5 1
19321400 1059.73 -571.467 1255.13 -152.727 -37.4411 157.25 
34943 1
19321400 1021.93 -579.667 1166.13 -76.3636 -16.5657 78.1398 
34943.5 1
19321400 974.067 -639 1106.33 -96.7003 -119.865 154.009 
34944 1
19321400 973.438 -625.25 1101 -1.22884 26.8555 26.8836 
34944.5 1
19321400 806.733 -214.333 1212.47 -326.231 804.142 867.797 
34945 1
19321400 611.4 128.667 1431.47 -394.613 692.929 797.415 
34945.5 1
19321400 407.4 -87.3333 1428.73 -412.121 -436.364 600.214 
34946 1
19321400 288.867 -190.867 1391.4 -239.461 -209.158 317.945 
34946.5 1
19321400 305.2 -276.533 1362.47 32.9966 -173.064 176.181 
34947 1
19321400 344.467 -277.4 1329.67 79.3266 -1.75084 79.3459 
34947.5 1
19321400 368.688 -345.5 1327.44 47.3063 -133.008 141.17 
34948 1
19321400 358.267 -396.467 1296.6 -20.393 -99.7391 101.803 
34948.5 1
19321400 421.467 -334.867 1292.4 127.677 124.444 178.291 
34949 1
19321400 472 -315.933 1318.47 101.882 38.172 108.798 
34949.5 1
19321400 638.333 -382.333 1322.4 336.027 -134.141 361.812 
34950 1
19321400 834 -387.667 1318.73 395.286 -10.7744 395.433 
34950.5 1
19321400 1226.8 -179.733 1291.93 793.535 420.067 897.861 
34951 1
19321400 1485.62 112.188 1259.81 505.518 570.158 761.99 
34951.5 1
19321400 1738.07 348.4 1365.87 494.015 462.255 676.558 
34952 1
19321400 2015 551.133 1312.53 559.461 409.562 693.353 
34952.5 1
19321400 2336.13 851.2 1328.4 648.754 606.195 887.893 
34953 1
19321400 2784.93 1010.4 1412.33 906.667 321.616 962.019 
34953.5 2
19323300 4540.25 -730.5 1851.25 0 0 0 
19321400 3425.53 853.933 1524.27 1294.14 -316.094 1332.19 
34954 2
19323300 4860.31 -753 1782.56 969.886 -68.1818 972.28 
19321400 3893.38 594.438 1679.88 913.753 -506.828 1044.9 
34954.5 2
19323300 5426.67 -923.733 1728.27 1108.33 -334.116 1157.59 
19321400 4325.07 261.733 1690.2 844.798 -651.084 1066.58 
34955 2
19323300 5865.27 -1206.8 1715 886.061 -571.852 1054.57 
19321400 4909.93 9.46667 1676.87 1181.55 -509.63 1286.77 
34955.5 2
19323300 6293.93 -1504.87 1717.07 865.993 -602.155 1054.77 
19321400 5479.53 -297 1633.6 1150.71 -619.125 1306.69 
34956 2
19323300 6737.47 -1880.8 1708.87 896.027 -759.461 1174.58 
19321400 6117.13 -628.8 1587.27 1288.08 -670.303 1452.05 
34956.5 2
19323300 7207.27 -2226.67 1664.33 949.091 -698.721 1178.55 
19321400 6633.13 -1029.93 1588.47 1042.42 -810.37 1320.36 
34957 2
19323300 7598.47 -2617.47 1711.73 790.303 -789.495 1117.09 
19321400 7131.8 -1473 1596.13 1007.41 -895.084 1347.61 
34957.5 2
19323300 7785.94 -3008.75 1636.75 366.154 -764.225 847.413 
19321400 7755.44 -1895.31 1650.62 1218.04 -824.829 1471.04 
34958 2
19323300 8246.67 -3406.2 1697.8 901.623 -777.789 1190.75 
19321400 8278.33 -2298.87 1625.87 1023.28 -789.734 1292.59 
34958.5 2
19323300 8820.33 -3749.47 1706.67 1158.92 -693.468 1350.56 
19321400 8626.13 -2615 1659.53 702.626 -638.653 949.506 
34959 2
19323300 9219.47 -3954.47 1738.73 806.33 -414.141 906.466 
19321400 9149.27 -3009 1585.4 1056.84 -795.96 1323.05 
34959.5 2
19323300 9704.73 -4261.87 1692.67 980.337 -621.01 1160.48 
19321400 9689.07 -3350.93 1613.33 1090.51 -690.774 1290.88 
34960 2
19323300 10026.8 -4667.4 1628.93 650.64 -819.259 1046.19 
19321400 10020.8 -3658.53 1614 670.168 -621.414 913.937 
34960.5 2
19323300 10425.2 -5071.8 1663.47 804.848 -816.97 1146.83 
19321400 10367.3 -4021.87 1613.67 699.933 -734.007 1014.23 
34961 2
19323300 10834.1 -5486.19 1715.19 798.682 -809.351 1137.08 
19321400 10709.5 -4378.88 1593.5 668.424 -697.282 965.916 
34961.5 2
19323300 11243.9 -5869.2 1688 801.973 -749.535 1097.71 
19321400 11115.4 -4679.67 1632.4 794.325 -588.633 988.656 
34962 2
19323300 11715 -6365 1670.6 951.65 -1001.62 1381.62 
19321400 11555.4 -5059 1625.4 888.889 -766.33 1173.62 
34962.5 2
19323300 12169.2 -6844 1753.47 917.576 -967.677 1333.55 
19321400 11981.3 -5572.87 1609.07 860.471 -1038.11 1348.37 
34963 2
19323300 12577.1 -7205.07 1782.27 823.973 -729.428 1100.45 
19321400 12410.3 -6091.33 1637.4 866.532 -1047.41 1359.39 
34963.5 2
19323300 12859.3 -7569.33 1749.6 570.101 -735.892 930.888 
19321400 12878.3 -6467.6 1708.53 945.589 -760.135 1213.24 
34964 2
19323300 13183.2 -7895.62 1722.06 632.78 -637.288 898.08 
19321400 13169.3 -6876.12 1689.12 568.319 -797.9 979.608 
34964.5 2
19323300 13704.7 -8236.47 1711.33 1020.52 -667.009 1219.16 
19321400 13538.3 -7264.87 1674.8 722.154 -760.747 1048.92 
34965 2
19323300 14124.1 -8651.13 1661.4 847.138 -837.71 1191.39 
19321400 13828.7 -7605 1638.93 586.667 -687.138 903.513 
34965.5 2
19323300 14561.7 -9118.67 1722.53 884.175 -944.512 1293.78 
19321400 14335.7 -8079.4 1646 1024.11 -958.384 1402.6 
34966 2
19323300 15006.3 -9569 1772.4 898.047 -909.764 1278.34 
19321400 14813.3 -8473.33 1665.2 964.848 -795.825 1250.71 
34966.5 2
19323300 15465.6 -9959.07 1827.87 927.946 -788.013 1217.39 
19321400 15229.3 -8926.87 1679 840.404 -916.229 1243.28 
34967 2
19323300 15871.9 -10349.3 1726.87 820.741 -788.283 1137.98 
19321400 15604.3 -9532.33 1732.87 757.71 -1223.16 1438.84 
34967.5 2
19323300 16313.8 -10672.9 1708.31 863.175 -632.17 1069.91 
19321400 15941.6 -9885.19 1756.44 658.773 -689.168 953.381 
34968 2
19323300 16707.7 -10961.5 1662.27 770.882 -564.767 955.626 
19321400 16191.9 -10312.9 1726.2 489.71 -837.076 969.8 
34968.5 2
19323300 17098.1 -11345.9 1681.53 788.552 -776.566 1106.74 
19321400 16570.3 -10554.7 1695.33 764.579 -488.35 907.23 
34969 2
19323300 17629.3 -11715.9 1771 1073.27 -747.475 1307.91 
19321400 16942.7 -10863.1 1674.4 752.189 -623.03 976.706 
34969.5 2
19323300 18355 -12185.8 1725.47 1465.99 -949.226 1746.47 
19321400 17305.3 -11221.2 1655.87 732.525 -723.502 1029.59 
34970 2
19323300 18772.4 -12443.7 1671.33 839.839 -518.981 987.254 
19321400 17903.7 -11555.1 1667.33 1204.16 -671.764 1378.86 
34970.5 2
19323300 19191.4 -12816.3 1721.47 846.465 -752.593 1132.65 
19321400 18678.8 -11779.4 1653.47 1565.79 -453.199 1630.06 
34971 2
19323300 19567.2 -13217.9 1715.56 734.082 -784.513 1074.4 
19321400 19173.4 -12141.8 1657.69 966.089 -707.715 1197.58 
34971.5 2
19323300 19983.9 -13542.7 1748.93 815.297 -635.478 1033.7 
19321400 19528.1 -12387 1664.6 694.121 -479.941 843.888 
34972 2
19323300 20403.4 -13828.7 1821.6 847.542 -577.778 1025.75 
19321400 19932.6 -12635.3 1684.67 817.104 -501.549 958.755 
34972.5 2
19323300 20905.5 -14086.3 1766.8 1014.28 -520.404 1139.99 
19321400 20430 -12870.6 1651.73 1004.85 -475.421 1111.64 
34973 2
19323300 21246.7 -14331.1 1718.53 689.293 -494.68 848.43 
19321400 20897.5 -13103.5 1647.73 944.377 -470.572 1055.12 
34973.5 2
19323300 21747 -14423.9 1672.13 1010.77 -187.475 1028.01 
19321400 21373.9 -13324.3 1656.73 962.559 -445.926 1060.83 
34974 2
19323300 22397.8 -14700.8 1547.12 1271 -540.78 1381.26 
19321400 21857.6 -13573.1 1647.5 944.588 -485.929 1062.25 
34974.5 2
19323300 23074.9 -14925.5 1588.87 1325.21 -439.767 1396.27 
19321400 22393.5 -13798.9 1628.67 1048.87 -442.017 1138.2 
34975 2
19323300 23660.5 -14949.3 1707.53 1182.9 -48.0808 1183.87 
19321400 22931.9 -14059.3 1582 1087.54 -526.061 1208.09 
34975.5 2
19323300 24192.5 -15141 1749.07 1074.88 -387.205 1142.5 
19321400 23556.2 -14282.7 1591.47 1261.28 -451.313 1339.59 
34976 2
19323300 24727.4 -15322.2 1724.2 1080.54 -366.061 1140.86 
19321400 24160.3 -14508 1608 1220.34 -455.084 1302.43 
34976.5 2
19323300 25164.1 -15562.6 1789.53 882.29 -485.657 1007.12 
19321400 24683.4 -14736.6 1627.8 1056.84 -461.818 1153.33 
34977 2
19323300 25732.9 -15772.5 1735.27 1148.96 -424.108 1224.73 
19321400 25185.2 -15014.4 1640.27 1013.74 -561.212 1158.72 
34977.5 2
19323300 26353.1 -16070.7 1678.06 1211.32 -582.332 1344.03 
19321400 25658.4 -15238.6 1647.12 924.17 -437.817 1022.63 
34978 2
19323300 27062.1 -16367.3 1665.67 1387.61 -580.39 1504.1 
19321400 26226.5 -15553.4 1626.73 1111.86 -616.12 1271.15 
34978.5 2
19323300 27662.5 -16616.5 1741.33 1212.93 -503.569 1313.31 
19321400 26805.2 -15714.9 1602.2 1169.02 -326.195 1213.68 
34979 2
19323300 28104.5 -16885.1 1764.2 892.929 -542.492 1044.81 
19321400 27411.1 -15972.3 1640.67 1224.11 -520.135 1330.03 
34979.5 2
19323300 28580.1 -17128 1794.87 960.673 -490.774 1078.77 
19321400 27985.2 -16208.1 1748.67 1159.73 -476.364 1253.75 
34980 2
19323300 29061.1 -17390.9 1740.2 971.717 -531.178 1107.42 
19321400 28510.7 -16348 1712.87 1061.68 -282.559 1098.64 
34980.5 2
19323300 29670.6 -17489.1 1698.33 1231.38 -198.249 1247.24 
19321400 29116.4 -16485.9 1649.87 1223.57 -278.519 1254.87 
34981 2
19323300 30220.4 -17638.1 1637.12 1073.78 -291.13 1112.55 
19321400 29679.9 -16596.7 1645.19 1100.66 -216.447 1121.74 
34981.5 2
19323300 30931.1 -17985.6 1592.67 1390.79 -679.99 1548.12 
19321400 30217.3 -16822.1 1659 1051.66 -441.055 1140.4 
34982 2
19323300 31550.3 -18180.5 1497.53 1251.04 -393.67 1311.52 
19321400 30743.6 -17012.7 1597.2 1063.16 -385.051 1130.74 
34982.5 2
19323300 32090.6 -18472 1502.4 1091.45 -588.956 1240.21 
19321400 31272.6 -17316.2 1577.67 1068.69 -613.199 1232.11 
34983 2
19323300 32674.9 -18650.5 1610.93 1180.34 -360.539 1234.17 
19321400 31842.2 -17557.4 1504.67 1150.71 -487.273 1249.62 
34983.5 2
19323300 33307.5 -18856.5 1704.53 1278.11 -416.296 1344.2 
19321400 32475.5 -17795.6 1446.93 1279.46 -481.212 1366.96 
34984 2
19323300 33866.8 -19085.1 1747.25 1092.34 -446.346 1180.02 
19321400 33250.4 -18117 1615.25 1513.36 -627.734 1638.39 
34984.5 2
19323300 34444.1 -19228.9 1738.27 1129.66 -281.548 1164.21 
19321400 33892 -18186.6 1606.67 1255.63 -136.204 1262.99 
34985 2
19323300 34920.5 -19363.5 1724.27 962.559 -271.919 1000.23 
19321400 34445.5 -18325.7 1629.07 1118.11 -281.077 1152.9 
34985.5 2
19323300 35407.4 -19502.3 1730.07 983.569 -280.269 1022.72 
19321400 34951.2 -18506.1 1669.93 1021.68 -364.444 1084.74 
34986 2
19323300 35941.4 -19690.7 1693.6 1074.45 -379.074 1139.36 
19321400 35413.3 -18662.5 1675.73 929.846 -314.554 981.61 
34986.5 2
19323300 36557.5 -19881.7 1712.33 1244.58 -385.993 1303.06 
19321400 35909.7 -18879.4 1662.53 1002.83 -438.249 1094.41 
34987 2
19323300 37201.1 -20036.1 1713.2 1300.34 -311.919 1337.22 
19321400 36443.7 -19071.1 1619.13 1078.65 -387.34 1146.09 
34987.5 2
19323300 37798.5 -20218.2 1811.44 1166.73 -355.697 1219.75 
19321400 37029.5 -19247.9 1602.88 1144.21 -345.199 1195.14 
34988 2
19323300 38443.9 -20355.5 1802.53 1263.08 -268.656 1291.33 
19321400 37658.9 -19471 1623.67 1231.77 -436.644 1306.87 
34988.5 2
19323300 38971.2 -20517.8 1835.47 1065.19 -327.811 1114.49 
19321400 38234.9 -19670.2 1733.47 1163.64 -402.424 1231.26 
34989 2
19323300 39441.7 -20666.4 1814.8 950.438 -300.202 996.721 
19321400 38825.5 -19934.3 1705.73 1193.13 -533.468 1306.96 
34989.5 2
19323300 39938.9 -20894.6 1673.87 1004.58 -461.01 1105.31 
19321400 39351.4 -20092.7 1655.47 1062.36 -320 1109.51 
34990 2
19323300 40549.4 -21255.5 1699.53 1233.27 -729.024 1432.63 
19321400 39852.3 -20324.1 1618.47 1011.85 -467.609 1114.68 
34990.5 2
19323300 41391.1 -21627.3 1709.8 1700.34 -751.111 1858.85 
19321400 40485.4 -20542.7 1632.33 1279.06 -441.616 1353.15 
34991 2
19323300 42008.6 -21773.7 1776.62 1206.17 -285.978 1239.61 
19321400 41044.4 -20720.6 1660.25 1091.87 -347.445 1145.82 
34991.5 2
19323300 42286.5 -22013.3 1766 543.852 -468.974 718.131 
19321400 41477.9 -20933.5 1698.13 848.198 -416.65 945.007 
34992 2
19323300 42776.4 -22362.5 1746 989.63 -705.32 1215.25 
19321400 42040.6 -21196 1735.4 1136.84 -530.236 1254.41 
34992.5 2
19323300 43353 -22564.8 1715.2 1164.85 -408.754 1234.48 
19321400 42525.9 -21409.5 1705.27 980.471 -431.38 1071.17 
34993 2
19323300 44002.7 -22837.2 1656.4 1312.46 -550.303 1423.16 
19321400 43112.1 -21677 1750.2 1184.11 -540.337 1301.57 
34993.5 2
19323300 44547.3 -23087.5 1671.8 1100.2 -505.724 1210.87 
19321400 43752.3 -21832 1665.73 1293.47 -313.131 1330.83 
34994 2
19323300 45070.1 -23170 1741.69 1021.09 -161.068 1033.71 
19321400 44221.1 -22050.4 1636.06 915.487 -426.636 1010.02 
34994.5 2
19323300 45568.7 -23402.9 1760.47 975.872 -455.838 1077.09 
19321400 44880 -22163.8 1672.33 1289.51 -221.844 1308.45 
34995 2
19323300 46068.3 -23389.9 1764.73 1009.29 26.2626 1009.63 
19321400 45386.1 -22414.7 1674.53 1022.49 -506.936 1141.26 
34995.5 2
19323300 46519.5 -23475 1795.73 911.515 -171.852 927.574 
19321400 45777.8 -22648.3 1705.2 791.246 -471.919 921.291 
34996 2
19323300 46940.8 -23857.4 1785 851.044 -772.525 1149.38 
19321400 46175.7 -22770.7 1780.53 803.771 -247.273 840.947 
34996.5 2
19323300 47286.7 -24168.4 1757.27 698.721 -628.283 939.654 
19321400 46647.4 -23056.7 1777.33 952.997 -577.778 1114.46 
34997 1
19321400 47100.4 -23539.6 1749.33 915.152 -975.488 1337.56 
34997.5 1
19321400 47285.8 -23765.7 1749 362.012 -441.577 571.002 
