# Supplementary material for: Intrinsic group behaviour: Dependence of pedestrian dyad dynamics on principal social and personal features
Source: PLoS One. 2017 Nov 2;12(11):e0187253. doi: 10.1371/journal.pone.0187253 (PMC5667819; doi:10.1371/journal.pone.0187253)
Supplement: S1 Data Set — (ZIP) [file pone.0187253.s001.zip › set/trajectories/traj_2_0508_261.dat]

2 19253900 19252500 1 0 0 0 1 1 0 10 10 10 1706.1 1754.67 1657.52
34525 1
19252500 46726 -23321 1792 0 0 0 
34525.5 1
19252500 46540.1 -23140.1 1798.2 -704.04 685.354 982.539 
34526 1
19252500 46082.7 -22939.4 1744 -924.04 405.387 1009.05 
34526.5 1
19252500 45538.5 -22896.7 1713.67 -1099.53 86.1953 1102.9 
34527 1
19252500 44952.7 -23035.2 1694.73 -1183.3 -279.731 1215.91 
34527.5 1
19252500 44404.3 -22812.3 1655.31 -1071.13 435.327 1156.22 
34528 1
19252500 43825.7 -22486.3 1644.87 -1132.25 637.924 1299.59 
34528.5 1
19252500 43208.9 -22240.7 1648.07 -1246.06 496.162 1341.21 
34529 1
19252500 42581.3 -22043.7 1692.27 -1267.88 398.114 1328.91 
34529.5 1
19252500 42008.8 -21819.5 1726.53 -1156.63 452.929 1242.15 
34530 1
19252500 41333.9 -21542.3 1726.67 -1363.37 560 1473.9 
34530.5 1
19252500 40913.2 -21123.5 1717.6 -849.966 845.926 1199.18 
34531 1
19252500 40572.7 -20978.8 1689.5 -665.063 282.658 722.637 
34531.5 1
19252500 40395.2 -20948.5 1651.93 -347.334 59.2547 352.352 
34532 1
19252500 40098.4 -21011.2 1720.07 -599.596 -126.599 612.815 
34532.5 1
19252500 39863.9 -21114.7 1741.67 -473.805 -209.024 517.863 
34533 1
19252500 39718.9 -21492.2 1783.87 -292.929 -762.694 817.012 
34533.5 1
19252500 39682.6 -21754.5 1789.67 -73.266 -529.832 534.873 
34534 1
19252500 39558.1 -21877.3 1765.06 -243.237 -239.933 341.661 
34534.5 1
19252500 39483 -21955.9 1757.2 -146.893 -153.726 212.625 
34535 1
19252500 39435.9 -21940.5 1766.27 -95.0269 31.0484 99.9705 
34535.5 1
19252500 39481.7 -21994.7 1774.6 92.3387 -109.274 143.064 
34536 1
19252500 39518.6 -22039.5 1798.67 74.6128 -90.5051 117.295 
34536.5 1
19252500 39464.1 -22082.5 1778.47 -110.034 -87.0034 140.275 
34537 1
19252500 39455.6 -22109.7 1759.27 -17.2391 -54.8148 57.4617 
34537.5 1
19252500 39421.6 -22226.9 1735 -66.3574 -229.045 238.463 
34538 1
19252500 39469.4 -22303.2 1707.4 93.4932 -149.242 176.108 
34538.5 1
19252500 39455.2 -22407.3 1734.87 -28.6869 -210.37 212.317 
34539 1
19252500 39269.9 -22564.2 1729.47 -374.276 -316.902 490.418 
34539.5 2
19253900 40747.1 -24790.6 1568.79 0 0 0 
19252500 39740.5 -22912.4 1651 950.572 -703.434 1182.54 
34540 2
19253900 40979.9 -25100.2 1629.07 487.019 -647.759 810.419 
19252500 40024.7 -23273.9 1559.4 574.141 -730.37 929.021 
34540.5 2
19253900 41161.5 -25276.3 1626.53 367.003 -355.825 511.178 
19252500 40209.9 -23556.1 1566.87 374.276 -569.966 681.868 
34541 2
19253900 41194.4 -25475.2 1649.19 64.266 -388.509 393.789 
19252500 40337.7 -23887.2 1566.56 249.52 -646.72 693.186 
34541.5 2
19253900 41488.4 -25481.7 1628.07 575.269 -12.5571 575.406 
19252500 40408.4 -24125.2 1562 138.381 -465.778 485.899 
34542 2
19253900 41499.5 -25641.7 1649.87 22.4916 -323.232 324.014 
19252500 40583.8 -24260.1 1568 354.343 -272.593 447.064 
34542.5 2
19253900 41489.9 -25743.1 1615.67 -19.5286 -204.848 205.777 
19252500 40744.5 -24621.5 1539.93 324.714 -730.101 799.054 
34543 2
19253900 41501.1 -25771.1 1598.53 22.6263 -56.7003 61.0481 
19252500 40843.7 -24810.3 1564.67 200.269 -381.414 430.795 
34543.5 2
19253900 41472.2 -25743.1 1602.73 -58.3165 56.7003 81.3372 
19252500 40899.1 -24866.6 1570.47 112.054 -113.67 159.615 
34544 2
19253900 41462.9 -25748.8 1603.27 -18.8552 -11.5825 22.1286 
19252500 40999.9 -24974.1 1557.47 203.502 -217.239 297.667 
34544.5 2
19253900 41487.2 -25807.3 1615.5 47.5016 -114.282 123.761 
19252500 40993.8 -24937.2 1548 -11.9466 72.1598 73.1421 
34545 2
19253900 41659.3 -25711.2 1613.67 336.75 188.087 385.716 
19252500 40974.7 -24955.1 1557.13 -37.3451 -34.9886 51.1748 
34545.5 2
19253900 41723.5 -25628.9 1602 129.697 166.33 210.919 
19252500 40952.9 -24966.4 1555.13 -44.0404 -22.8956 49.6363 
34546 2
19253900 41689.7 -25620.5 1611.2 -68.1452 16.9355 70.218 
19252500 40976.7 -25075.3 1551.8 48.1183 -219.624 224.833 
34546.5 2
19253900 41697.9 -25606.2 1579.2 16.5657 28.8215 33.2431 
19252500 41026.7 -25216.3 1555.93 101.01 -284.714 302.101 
34547 2
19253900 41738.1 -25561.9 1586.67 81.2121 89.4276 120.8 
19252500 40956.8 -25218.7 1541.53 -141.279 -4.98316 141.367 
34547.5 2
19253900 41666.8 -25592.9 1601.88 -139.29 -60.4329 151.835 
19252500 40890.8 -25194.9 1558.81 -129.004 46.5983 137.162 
34548 2
19253900 41704 -25628.9 1603.8 72.8963 -70.4338 101.365 
19252500 40880.4 -25176.1 1529.6 -20.2544 36.8069 42.0118 
34548.5 2
19253900 41807.5 -25577.6 1598.6 209.024 103.569 233.275 
19252500 40905 -25046.5 1533.67 49.697 261.818 266.493 
34549 2
19253900 41770.7 -25630.8 1581.2 -74.3434 -107.475 130.682 
19252500 41016.6 -25035.8 1551.27 225.455 21.5488 226.482 
34549.5 2
19253900 41695.1 -25638.3 1603.07 -152.593 -15.0842 153.336 
19252500 40975.1 -25116.5 1516.67 -83.9057 -163.098 183.415 
34550 2
19253900 41538.6 -25692.4 1618.87 -316.229 -109.36 334.605 
19252500 41003.1 -25092 1522.13 56.7003 49.5623 75.3084 
34550.5 2
19253900 41501.8 -25689.5 1614.93 -74.3434 5.92593 74.5792 
19252500 40988.7 -25058.3 1535.73 -29.0909 68.1481 74.0976 
34551 2
19253900 41510.4 -25757.9 1597.19 16.8701 -133.732 134.792 
19252500 40949.4 -25051.7 1530 -76.7497 12.8499 77.8179 
34551.5 2
19253900 41453.1 -25739.9 1605.67 -112.272 35.3637 117.709 
19252500 40984.9 -25091.1 1552.2 69.4635 -77.1934 103.846 
34552 2
19253900 41463.6 -25797.9 1604.6 21.2795 -117.172 119.088 
19252500 40948.6 -25100.5 1540.07 -73.4007 -18.9899 75.8174 
34552.5 2
19253900 41308.9 -25699.2 1647.33 -312.593 199.327 370.736 
19252500 41028.3 -25058.1 1539.53 160.943 85.6566 182.317 
34553 2
19253900 41288.2 -25542.5 1647 -41.7508 316.633 319.374 
19252500 41046.8 -25012.6 1535.6 37.4411 91.9865 99.3144 
34553.5 2
19253900 41321.3 -25610.2 1657.27 66.8013 -136.835 152.27 
19252500 41045.5 -25052.9 1534.93 -2.6936 -81.3468 81.3914 
34554 2
19253900 41275.3 -25602.3 1651.87 -92.9293 16.0269 94.3012 
19252500 40968.1 -25041.3 1537.73 -156.364 23.2997 158.09 
34554.5 2
19253900 41186.6 -25812.2 1601.56 -173.128 -410.002 445.056 
19252500 40988 -25077.4 1527.25 38.9323 -70.516 80.5495 
34555 2
19253900 41297.9 -25885.3 1549.27 217.825 -143.143 260.648 
19252500 40952.6 -25145.9 1523.73 -69.2759 -134.043 150.886 
34555.5 2
19253900 41319.1 -25869.5 1611.53 42.6936 31.9192 53.3065 
19252500 40828.4 -25236 1547.33 -250.909 -181.953 309.939 
34556 2
19253900 41326.4 -25762.9 1644.2 14.8148 215.354 215.863 
19252500 40688.5 -25285.5 1551 -282.559 -100.067 299.755 
34556.5 2
19253900 41281.9 -25651.9 1634.8 -89.9663 224.242 241.617 
19252500 40874.7 -25286.3 1540.2 376.027 -1.48148 376.03 
34557 2
19253900 41237.7 -25754 1640.47 -89.1582 -206.195 224.646 
19252500 41021.5 -25198.7 1533.6 296.566 176.835 345.285 
34557.5 2
19253900 41188.1 -25857.9 1608.75 -96.8913 -203.003 224.94 
19252500 41027 -25202 1531.44 10.8073 -6.38021 12.5501 
34558 2
19253900 41205 -25779.1 1614.67 33.0235 154.216 157.712 
19252500 41088.4 -25215.1 1531.33 120.157 -25.7012 122.875 
34558.5 2
19253900 41255.5 -25894.2 1600.87 102.088 -232.458 253.887 
19252500 40998.7 -25191.6 1556 -181.145 47.5421 187.28 
34559 2
19253900 41243.1 -25863.7 1634.53 -25.1852 61.6835 66.6269 
19252500 40952.8 -25252.1 1562.8 -92.7946 -122.155 153.404 
34559.5 2
19253900 41257.4 -25848.5 1629.27 28.9562 30.7071 42.2065 
19252500 40985.2 -25209.4 1585.33 65.4545 86.1953 108.231 
34560 2
19253900 41271.2 -25877.3 1599.33 27.8788 -58.3165 64.6378 
19252500 40911.1 -25232.1 1577 -149.63 -45.9259 156.519 
34560.5 2
19253900 41353.1 -25889.9 1606.53 165.387 -25.3199 167.314 
19252500 40804.9 -25229.3 1586.27 -214.68 5.65657 214.755 
34561 2
19253900 41306.2 -25908.2 1619.62 -91.4388 -35.7829 98.191 
19252500 40789.9 -25202.6 1588.75 -29.2806 52.1647 59.8207 
34561.5 2
19253900 41373.9 -25938.3 1601.2 132.453 -58.9938 144.997 
19252500 40801.5 -25237.3 1580.53 22.8147 -67.7919 71.528 
34562 2
19253900 41393.8 -25902.3 1614.87 40.1347 72.862 83.1845 
19252500 40878.5 -25177.9 1576.4 155.556 120 196.463 
34562.5 2
19253900 41349.1 -25900.5 1618.07 -90.2357 3.63636 90.3089 
19252500 40953.9 -25179.5 1560.67 152.189 -3.23232 152.223 
34563 2
19253900 41243.7 -25893.6 1613.13 -213.064 13.8721 213.515 
19252500 40929.7 -25177.2 1561 -48.8889 4.57913 49.1029 
34563.5 2
19253900 41266.3 -25923.3 1620.4 45.6566 -59.9327 75.3422 
19252500 40932.7 -25216.4 1570.53 6.19529 -79.1919 79.4339 
34564 2
19253900 41254.2 -25886.7 1646.06 -23.4701 71.4437 75.2 
19252500 40901.9 -25266 1553.31 -60.2702 -96.875 114.093 
34564.5 2
19253900 41272.3 -25925.1 1630.67 35.3881 -75.106 83.0255 
19252500 40864.9 -25248.7 1550.53 -72.4234 33.9204 79.9733 
34565 2
19253900 41290.3 -25909.4 1631.87 36.3636 31.6498 48.2082 
19252500 40985.1 -25192.7 1544.73 242.963 113.131 268.011 
34565.5 2
19253900 41307 -25943.2 1616.4 33.67 -68.2828 76.1329 
19252500 40933.5 -25171.3 1544.07 -104.377 43.0976 112.925 
34566 2
19253900 41372.2 -25934.3 1597.2 131.717 18.0471 132.948 
19252500 40894.2 -25224.1 1552.33 -79.3266 -106.667 132.93 
34566.5 2
19253900 41329.6 -25946.6 1632.87 -86.0606 -24.9158 89.5948 
19252500 40963.5 -25217.2 1558.67 140.067 14.0067 140.766 
34567 2
19253900 41364.6 -25972.9 1608.2 70.7071 -53.1987 88.485 
19252500 40950.6 -25229.3 1555.33 -26.1279 -24.3771 35.7339 
34567.5 2
19253900 41319.1 -25959.6 1619.06 -88.8184 25.9928 92.5437 
19252500 40916.4 -25231.8 1557.12 -66.8457 -4.85026 67.0214 
34568 2
19253900 41262.1 -25899.5 1632.93 -111.53 117.596 162.073 
19252500 40882.3 -25268 1566.13 -66.7482 -70.9393 97.4049 
34568.5 2
19253900 41288.4 -25822.3 1636.27 53.064 155.96 164.74 
19252500 40869.5 -25387.5 1572.47 -25.8586 -241.481 242.862 
34569 2
19253900 41346.5 -25737.5 1660.8 117.306 171.313 207.627 
19252500 40889.4 -25417.7 1571.27 40.2694 -61.0101 73.1017 
34569.5 2
19253900 41349.2 -25762.6 1619 5.52189 -50.6397 50.9399 
19252500 40894.6 -25346.6 1558.8 10.5051 143.704 144.087 
34570 2
19253900 41308.7 -25849.9 1610.93 -81.7508 -176.431 194.451 
19252500 40932.9 -25240 1553.67 77.4411 215.354 228.854 
34570.5 2
19253900 41231.7 -25840.3 1622.8 -155.556 19.3939 156.76 
19252500 40900 -25216.9 1572.6 -66.532 46.734 81.3054 
34571 2
19253900 41270.2 -25785.9 1635.81 75.1058 106.242 130.108 
19252500 40897.2 -25226.1 1559.69 -5.49316 -17.9606 18.7819 
34571.5 2
19253900 41284.7 -25877.3 1632.2 28.335 -178.726 180.959 
19252500 40972.2 -25257.9 1574.33 146.795 -62.3695 159.496 
34572 2
19253900 41220.5 -25850.8 1627.6 -129.697 53.468 140.286 
19252500 40973.7 -25259.3 1582.07 3.09764 -2.82828 4.19459 
34572.5 2
19253900 41269.8 -25776.9 1643.87 99.6633 149.226 179.447 
19252500 40958.5 -25254.5 1566.07 -30.7071 9.69697 32.2018 
34573 2
19253900 41248 -25717.7 1626.33 -44.0404 119.731 127.573 
19252500 40926.1 -25223.5 1559.33 -65.4545 62.6263 90.5889 
34573.5 2
19253900 41280.7 -25698.3 1646.13 65.9933 39.0572 76.6849 
19252500 40794 -25313.5 1556.53 -266.936 -181.818 322.975 
34574 2
19253900 41280.1 -25744.9 1644.62 -1.18001 -90.9017 90.9094 
19252500 40771.2 -25264.4 1570.38 -44.4336 95.8903 105.685 
34574.5 2
19253900 41276.5 -25791.3 1620.47 -7.03686 -90.786 91.0583 
19252500 40771.1 -25209.7 1574.47 -0.228311 107.184 107.184 
34575 2
19253900 41306.3 -25794.6 1595.93 60.202 -6.73401 60.5775 
19252500 40664 -25238.9 1584.47 -216.431 -58.9899 224.326 
34575.5 2
19253900 41230.7 -25754.8 1587 -152.727 80.404 172.599 
19252500 40721.3 -25203.8 1569.27 115.69 70.8418 135.657 
34576 2
19253900 41207.1 -25711.7 1586.53 -47.5421 87.138 99.2637 
19252500 40710.3 -25185.1 1563.47 -22.0875 37.7104 43.7028 
34576.5 2
19253900 41242.7 -25619.5 1593.33 71.9192 186.263 199.665 
19252500 40717.6 -25141.7 1563.53 14.6801 87.8114 89.0301 
34577 2
19253900 41182.7 -25612.9 1605.4 -121.212 13.3333 121.943 
19252500 40750.1 -25194.3 1563.8 65.5892 -106.263 124.875 
34577.5 2
19253900 41199.1 -25616.8 1598.12 32.015 -7.58463 32.9011 
19252500 40738.2 -25246.6 1564.88 -23.0794 -102.262 104.834 
34578 2
19253900 41229.9 -25529.7 1597.13 60.2903 170.417 180.768 
19252500 40749.4 -25241.7 1571.93 21.82 9.7032 23.8802 
34578.5 2
19253900 41229.6 -25541.7 1606.8 -0.673401 -24.2424 24.2518 
19252500 40801.5 -25212.7 1561.27 105.32 58.4512 120.453 
34579 2
19253900 41216.5 -25714.9 1598.73 -26.532 -350.034 351.038 
19252500 40817.5 -25224.9 1562.8 32.1886 -24.6465 40.5407 
34579.5 2
19253900 41183.3 -25685.7 1642.33 -67.0707 59.1246 89.4103 
19252500 40792.6 -25183.7 1573.27 -50.2357 83.367 97.3328 
34580 2
19253900 41144.5 -25774.7 1612.73 -78.3838 -179.798 196.141 
19252500 40830.2 -25230.4 1558.33 75.9596 -94.4108 121.174 
34580.5 2
19253900 41216.4 -25722.2 1637.94 140.568 102.376 173.897 
19252500 40837.6 -25236.4 1563.44 14.3799 -11.792 18.5966 
34581 2
19253900 41238.4 -25760.9 1634 42.9795 -75.5708 86.9378 
19252500 40840.9 -25211.6 1567 6.46608 48.6057 49.0339 
34581.5 2
19253900 41257.7 -25871.6 1607.07 38.9001 -222.803 226.174 
19252500 40865.4 -25195.9 1562.93 49.3628 31.5225 58.5692 
34582 2
19253900 41273.5 -25892.8 1618 31.8548 -42.7419 53.3067 
19252500 40827.1 -25245.7 1570.53 -77.2849 -100.269 126.597 
34582.5 2
19253900 41237.9 -25882.1 1636.53 -72.0539 21.5488 75.2071 
19252500 40851.2 -25324.7 1585.07 48.7542 -159.596 166.877 
34583 2
19253900 41281 -25764.9 1610.13 87.138 236.768 252.293 
19252500 40915.8 -25310 1576.4 130.505 29.6296 133.826 
34583.5 2
19253900 41299.5 -25692.4 1615.2 37.3064 146.532 151.206 
19252500 41104.3 -25210.2 1541.2 380.875 201.616 430.947 
34584 2
19253900 41219.8 -25675.9 1656.67 -160.943 33.266 164.345 
19252500 41172.1 -25210.7 1553.73 136.97 -0.942761 136.973 
34584.5 2
19253900 41208.8 -25763.9 1677.31 -21.582 -171.883 173.233 
19252500 41095.6 -25208.1 1546.81 -149.552 4.96419 149.635 
34585 2
19253900 41268 -25825.7 1674.27 115.949 -120.931 167.537 
19252500 40983.2 -25200.1 1549.67 -219.887 15.7697 220.452 
34585.5 2
19253900 41606.6 -25704.9 1640.87 684.04 244.04 726.269 
19252500 41043.5 -25205.6 1554.73 121.751 -11.1785 122.263 
34586 2
19253900 41621.7 -25695.3 1607.33 30.4377 19.3939 36.0913 
19252500 41048.1 -25172.1 1552.73 9.29293 67.6094 68.2451 
34586.5 2
19253900 41336.2 -25618.4 1678.53 -576.7 155.421 597.276 
19252500 41004.9 -25192.7 1566.73 -87.138 -41.6162 96.5657 
34587 2
19253900 41292.3 -25752.8 1661.93 -88.7542 -271.515 285.653 
19252500 40939 -25280.5 1576.33 -133.199 -177.374 221.818 
34587.5 2
19253900 41294.4 -25742.9 1652.19 4.11784 19.2627 19.6979 
19252500 40980.8 -25294.3 1560.75 81.665 -26.9124 85.9852 
34588 2
19253900 41266.6 -25685.7 1654.6 -54.3542 112.076 124.561 
19252500 40968.9 -25299.9 1566.93 -23.2469 -10.8692 25.6624 
34588.5 2
19253900 41295.8 -25645.2 1637.27 58.9899 81.7508 100.812 
19252500 40962.1 -25237.2 1587.27 -13.8721 126.599 127.357 
34589 2
19253900 41297.5 -25682.3 1661.13 3.50168 -74.8822 74.964 
19252500 40963 -25275.3 1570.73 1.88552 -76.9024 76.9255 
34589.5 2
19253900 41384.1 -25588.9 1653.73 174.815 188.552 257.123 
19252500 40969.8 -25275.3 1558.13 13.7374 0 13.7374 
34590 2
19253900 41582.3 -25324.4 1649.53 400.404 534.411 667.771 
19252500 41027.1 -25247.3 1562.4 115.69 56.431 128.719 
34590.5 2
19253900 41606.4 -25069 1640.67 48.7542 515.96 518.258 
19252500 40958.5 -25255.4 1562.53 -138.451 -16.2963 139.407 
34591 2
19253900 41542.5 -24758.8 1661.69 -124.805 605.835 618.557 
19252500 40869.9 -25129.5 1522.06 -173.039 245.898 300.68 
34591.5 2
19253900 41437.2 -24405.1 1645.33 -206.067 692.262 722.281 
19252500 40835.6 -25006.3 1529.67 -67.1967 241.161 250.348 
34592 2
19253900 41127.7 -23904.8 1661.8 -625.32 1010.64 1188.45 
19252500 40554.1 -24723 1540.8 -568.62 572.256 806.725 
34592.5 2
19253900 40786.1 -23455.7 1674.07 -690.101 907.34 1139.96 
19252500 40315.1 -24192.9 1544.13 -482.828 1070.84 1174.66 
34593 2
19253900 40361.4 -23056 1682.93 -857.912 807.407 1178.1 
19252500 40074.1 -23856.7 1552.07 -486.869 679.327 835.779 
34593.5 2
19253900 39865.1 -22562.8 1774.33 -1002.56 996.364 1413.46 
19252500 39653.5 -23555.7 1560 -849.697 607.946 1044.79 
34594 2
19253900 39377.2 -22094.1 1788.56 -952.897 915.381 1321.34 
19252500 39290.9 -22991.9 1553.69 -708.317 1101.16 1309.3 
34594.5 2
19253900 38857.6 -21654.9 1825.13 -1016.93 859.605 1331.56 
19252500 38803 -22615.1 1617.07 -954.746 737.386 1206.35 
34595 2
19253900 38438.9 -21332.4 1786.87 -845.926 651.448 1067.7 
19252500 38406.1 -22323.9 1694.93 -801.751 588.418 994.505 
34595.5 2
19253900 37918.2 -21073.3 1805.13 -1051.85 523.367 1174.86 
19252500 38042.9 -21950.9 1750.2 -733.737 753.401 1051.66 
34596 2
19253900 37508.8 -20823.3 1771.27 -827.071 505.051 969.083 
19252500 37593.1 -21656.2 1736 -908.687 595.421 1086.39 
34596.5 2
19253900 36896.1 -20560.9 1750.87 -1237.71 530.101 1346.45 
19252500 37033.4 -21470.2 1709.93 -1130.77 375.758 1191.57 
34597 2
19253900 36435.5 -20294.3 1798.53 -930.505 538.721 1075.2 
19252500 36514.6 -21270.5 1652.87 -1048.08 403.367 1123.02 
34597.5 2
19253900 35721.2 -20006.5 1735.31 -1395.21 562.044 1504.16 
19252500 36065.5 -21010.2 1653.44 -877.148 508.488 1013.88 
34598 2
19253900 35119.1 -19765.3 1721.13 -1178.19 471.95 1269.2 
19252500 35404.3 -20854.8 1624.93 -1294 304.085 1329.25 
34598.5 2
19253900 34513.9 -19513.2 1810.2 -1222.63 509.36 1324.49 
19252500 34715.6 -20623.5 1672.27 -1391.25 467.34 1467.64 
34599 2
19253900 33977.8 -19331 1807.07 -1083.1 368.081 1143.93 
19252500 34148.2 -20404.4 1688.33 -1146.26 442.559 1228.73 
34599.5 2
19253900 33445.9 -19170.8 1733.87 -1074.61 323.636 1122.29 
19252500 33671.1 -20155.3 1712.2 -963.906 503.3 1087.39 
34600 2
19253900 32966.3 -19042.5 1682.13 -968.889 259.125 1002.94 
19252500 33204.7 -19958.2 1706.67 -942.222 398.114 1022.88 
34600.5 2
19253900 32320.6 -18841.4 1696.8 -1304.38 406.33 1366.2 
19252500 32722.1 -19804.3 1696.87 -974.815 310.976 1023.22 
34601 2
19253900 31619.2 -18540.9 1533.94 -1369.82 586.841 1490.24 
19252500 32029.4 -19528.8 1634.69 -1353.04 538.118 1456.12 
34601.5 2
19253900 30881.1 -18209.8 1448.33 -1444.59 648.019 1583.27 
19252500 31136.6 -19206.8 1420.8 -1747.11 630.039 1857.24 
34602 2
19253900 30215.9 -17933 1529.6 -1343.7 559.192 1455.42 
19252500 30450.7 -18867.4 1311.07 -1385.72 685.657 1546.08 
34602.5 2
19253900 29639.1 -17725.9 1600.2 -1165.39 418.451 1238.24 
19252500 29921.7 -18641.1 1367.8 -1068.55 457.104 1162.22 
34603 2
19253900 29060.7 -17426.6 1665.07 -1168.35 604.579 1315.51 
19252500 29439.5 -18418.3 1444.67 -974.276 450.101 1073.22 
34603.5 2
19253900 28490.4 -17415.6 1708.87 -1152.19 22.2222 1152.4 
19252500 28912.7 -18198.5 1514.47 -1064.11 444.175 1153.09 
34604 2
19253900 27938.4 -17212.7 1730.38 -1078.17 396.313 1148.7 
19252500 28347.7 -17974.1 1614.19 -1103.61 438.167 1187.41 
34604.5 2
19253900 27314.1 -17036.4 1746.93 -1221.61 344.985 1269.39 
19252500 27772.9 -17764 1609.93 -1124.89 411.204 1197.7 
34605 2
19253900 26692.4 -16976.9 1797.33 -1256.03 120.135 1261.76 
19252500 27174.9 -17724.4 1651.13 -1207.95 80 1210.59 
34605.5 2
19253900 26012.5 -16682.7 1683.67 -1373.47 594.343 1496.55 
19252500 26579.3 -17645.4 1637.2 -1203.23 159.596 1213.77 
34606 2
19253900 25397 -16585.3 1686.73 -1243.5 196.768 1258.97 
19252500 25999.7 -17526.1 1671.73 -1170.91 240.943 1195.44 
34606.5 2
19253900 24812.9 -16354.9 1753 -1180.07 465.455 1268.55 
19252500 25321.7 -17348.3 1575.87 -1369.83 359.192 1416.14 
34607 2
19253900 24257 -16194.5 1712.4 -1122.96 324.04 1168.78 
19252500 24702.4 -17113.3 1612.6 -1251.04 474.882 1338.14 
34607.5 2
19253900 23727.4 -15966.2 1716.06 -1034.3 445.988 1126.36 
19252500 24151.6 -16873.5 1707.5 -1075.85 468.294 1173.36 
34608 2
19253900 23225.1 -15888.5 1704.73 -983.113 152.096 994.809 
19252500 23661.7 -16608.3 1635.4 -958.7 518.917 1090.13 
34608.5 2
19253900 22738.9 -15715.1 1682.67 -982.088 350.303 1042.69 
19252500 23204.4 -16405.5 1633 -923.771 409.832 1010.6 
34609 2
19253900 22190 -15501.7 1650.13 -1108.96 430.976 1189.76 
19252500 22784.5 -16107.5 1629.53 -848.35 601.886 1040.18 
34609.5 2
19253900 21594.9 -15242.1 1566.4 -1202.15 524.444 1311.57 
19252500 22287.7 -15873.1 1620.2 -1003.5 473.535 1109.62 
34610 2
19253900 21096.3 -14864.3 1584.13 -1005.38 761.694 1261.33 
19252500 21705.8 -15786.4 1522.27 -1173.25 174.866 1186.21 
34610.5 2
19253900 20622.5 -14587.9 1646.4 -957.172 558.519 1108.21 
19252500 21185.4 -15492.3 1480.73 -1051.31 594.074 1207.55 
34611 2
19253900 20155.4 -14231 1725.25 -912.166 697.005 1147.98 
19252500 20606.1 -15111.2 1595.06 -1131.52 744.425 1354.44 
34611.5 2
19253900 19674.3 -13866.5 1741.2 -941.495 713.242 1181.16 
19252500 20073.3 -14713.7 1573.8 -1042.65 777.927 1300.88 
34612 2
19253900 19278.5 -13479.5 1686.13 -799.596 781.953 1118.39 
19252500 19647.3 -14475.7 1629.4 -860.471 480.808 985.691 
34612.5 2
19253900 19002.8 -13090.8 1732.2 -557.037 785.185 962.708 
19252500 19265.9 -14245.9 1643.93 -770.64 464.242 899.67 
34613 2
19253900 18614.9 -12713.3 1706.8 -783.704 762.559 1093.48 
19252500 18814.3 -13895.6 1640.13 -912.323 707.609 1154.58 
34613.5 2
19253900 18217.9 -12294.5 1646.67 -802.02 846.195 1165.88 
19252500 18354.8 -13501.9 1636.6 -928.215 795.286 1222.32 
34614 2
19253900 17708.6 -11915.6 1585.94 -994.735 739.925 1239.75 
19252500 17874.9 -13118.6 1582.75 -937.231 748.649 1199.53 
34614.5 2
19253900 17063.5 -11487.2 1721.67 -1262.29 838.405 1515.35 
19252500 17346.1 -12717.9 1496 -1034.97 784.263 1298.55 
34615 2
19253900 16726.1 -11155.1 1695.93 -681.616 670.842 956.363 
19252500 16773.2 -12245 1483.4 -1157.31 955.286 1500.64 
34615.5 2
19253900 16454.3 -10885.9 1723.33 -549.226 543.973 773.017 
19252500 16352 -11731.4 1656.93 -850.909 1037.58 1341.87 
34616 2
19253900 16067.3 -10517.1 1797.93 -781.818 745.051 1079.97 
19252500 16008.7 -11226.3 1634.93 -693.468 1020.47 1233.8 
34616.5 2
19253900 15654.3 -10160.4 1824 -834.209 720.539 1102.31 
19252500 15730.7 -10782.5 1690.47 -561.616 896.566 1057.94 
34617 2
19253900 15272.7 -9641.53 1743.07 -771.044 1048.22 1301.25 
19252500 15391.9 -10389.1 1707.4 -684.444 794.747 1048.85 
34617.5 2
19253900 14860.8 -9135.69 1720.94 -802.835 986.054 1271.55 
19252500 14967.9 -10012.3 1723.62 -826.503 734.414 1105.65 
34618 2
19253900 14677.3 -8569.27 1770.87 -359.189 1108.46 1165.2 
19252500 14552.3 -9622 1842 -813.446 763.821 1115.85 
34618.5 2
19253900 14044.6 -7795.27 1774.33 -1278.11 1563.64 2019.54 
19252500 14111.3 -8993.47 1736.6 -890.909 1269.76 1551.14 
34619 2
19253900 13554.9 -7440.87 1727.07 -989.226 715.96 1221.13 
19252500 13531.6 -8363 1616.33 -1171.04 1273.67 1730.2 
34619.5 2
19253900 13168.5 -7133.13 1799 -780.606 621.684 997.916 
19252500 13129 -7988.8 1634.13 -813.333 755.96 1110.4 
34620 2
19253900 12724.9 -6737.6 1809.47 -896.296 799.057 1200.77 
19252500 12808.9 -7548.93 1678 -646.599 888.62 1098.97 
34620.5 2
19253900 12325.1 -6275.47 1779 -806.048 931.72 1232 
19252500 12425.3 -7162.73 1689 -773.522 778.629 1097.54 
34621 2
19253900 11829.2 -5770.25 1819.31 -966.504 984.828 1379.86 
19252500 11994.9 -6770.38 1707.31 -838.97 764.831 1135.27 
34621.5 2
19253900 11368.7 -5184.33 1739.47 -901.207 1146.61 1458.38 
19252500 11540.9 -6286.6 1680.93 -888.47 946.722 1298.33 
34622 2
19253900 10877.5 -4764.4 1682.27 -992.323 848.35 1305.53 
19252500 11066.3 -5711.53 1607.8 -958.788 1161.75 1506.3 
34622.5 2
19253900 10563.7 -4371.53 1655.93 -634.074 793.67 1015.86 
19252500 10629.2 -5342.07 1581.67 -882.963 746.397 1156.17 
34623 2
19253900 10208.3 -3704.8 1701.13 -717.845 1346.94 1526.28 
19252500 10284.8 -4895.93 1570.13 -695.758 901.279 1138.59 
34623.5 2
19253900 9725.09 -3484.64 1720.27 -1100.78 501.512 1209.64 
19252500 9999.73 -4461.82 1582.18 -649.368 988.873 1183.03 
34624 2
19253900 9344.12 -3115.75 1682.56 -674.276 652.896 938.574 
19252500 9512.19 -3954.62 1648 -862.902 897.687 1245.17 
34624.5 2
19253900 8957.2 -2706.2 1715.53 -755.713 799.902 1100.43 
19252500 9102.53 -3660.2 1643.2 -800.106 575.049 985.317 
34625 2
19253900 8576.33 -2305.8 1709.33 -769.428 808.889 1116.39 
19252500 8759.07 -3275.93 1651.53 -693.872 776.296 1041.2 
34625.5 2
19253900 8126.8 -1852.93 1709.87 -908.148 914.882 1289.09 
19252500 8369.73 -2810.87 1662.93 -786.532 939.529 1225.29 
34626 2
19253900 7650.47 -1427.93 1682.4 -962.29 858.586 1289.64 
19252500 7943.8 -2439 1684.27 -860.471 751.246 1142.27 
34626.5 2
19253900 7186.8 -1065.6 1707.8 -936.7 731.987 1188.79 
19252500 7589.07 -2015.67 1667.73 -716.633 855.219 1115.78 
34627 2
19253900 6664.47 -621.267 1701.8 -1053.09 895.833 1382.58 
19252500 7109.47 -1696.2 1651.67 -966.935 644.086 1161.81 
34627.5 2
19253900 6280.75 -204.688 1697.69 -749.447 813.631 1106.19 
19252500 6519.56 -1275.12 1612.38 -1152.16 822.412 1415.57 
34628 2
19253900 5791.33 152.867 1670.73 -955.892 698.348 1183.82 
19252500 6100.6 -940.6 1602.93 -818.286 653.369 1047.13 
34628.5 2
19253900 5322.13 488 1644.67 -947.879 677.037 1164.84 
19252500 5668.8 -586.8 1611.4 -872.323 714.747 1127.75 
34629 2
19253900 4814.07 731.133 1541.93 -1026.4 491.178 1137.87 
19252500 5284.13 -216.933 1602.73 -777.104 747.205 1078.06 
34629.5 2
19253900 4311.2 997 1590.4 -1015.89 537.104 1149.14 
19252500 4944.6 164.333 1640.2 -685.926 770.236 1031.39 
34630 2
19253900 3823.13 1309.2 1632.87 -985.993 630.707 1170.46 
19252500 4448.47 479.4 1645.73 -1002.29 636.498 1187.31 
34630.5 2
19253900 3323.27 1657.67 1603.53 -1009.83 703.973 1230.99 
19252500 3944.4 821.867 1661.4 -1018.32 691.852 1231.11 
34631 2
19253900 2753.94 2024.94 1639.38 -1111.97 717.326 1323.27 
19252500 3438.88 1098.19 1634.94 -987.354 539.689 1125.23 
34631.5 2
19253900 2191.6 2363.67 1678.6 -1100.46 662.875 1284.69 
19252500 2849.4 1433.53 1629.13 -1153.57 656.254 1327.18 
34632 2
19253900 1694.2 2607.07 1706.07 -1000.8 489.738 1114.21 
19252500 2255.93 1762 1617.4 -1194.1 660.899 1364.79 
34632.5 2
19253900 1220.47 2823.47 1760.13 -955.108 436.29 1050.04 
19252500 1701.33 1986.4 1645.13 -1118.15 452.419 1206.21 
34633 2
19253900 821.333 3112.73 1732.8 -806.33 584.377 995.824 
19252500 1264.4 2207.8 1645.47 -882.694 447.273 989.546 
34633.5 2
19253900 448.4 3511 1743.93 -753.401 804.579 1102.25 
19252500 696.267 2393.2 1649.4 -1147.74 374.545 1207.31 
34634 2
19253900 133.533 4031.4 1751.27 -636.094 1051.31 1228.77 
19252500 168.6 2580.27 1700.6 -1065.99 377.912 1131 
34634.5 2
19253900 -30.875 4635.12 1808.19 -321.11 1179.15 1222.09 
19252500 -163.062 2952.44 1718.75 -647.778 726.896 973.65 
34635 2
19253900 -249 5078.07 1806.33 -426.859 866.813 966.216 
19252500 -350.467 3663.87 1669.07 -366.74 1392.23 1439.72 
34635.5 2
19253900 -369.4 5607.6 1775.2 -243.232 1069.76 1097.07 
19252500 -451 4415.4 1680.13 -203.098 1518.25 1531.77 
34636 2
19253900 -364.267 6241.93 1740.33 10.3704 1281.48 1281.52 
19252500 -406.6 5044.93 1703.27 89.697 1271.78 1274.94 
34636.5 2
19253900 -383.333 6805.4 1700.67 -38.5185 1138.32 1138.97 
19252500 -451 5577.73 1688.87 -89.697 1076.36 1080.09 
34637 2
19253900 -594 7184.13 1588.47 -425.589 765.118 875.518 
19252500 -640.267 6056.93 1635.07 -382.357 968.081 1040.85 
34637.5 2
19253900 -743 7754.67 1467.33 -301.01 1152.59 1191.25 
19252500 -664.6 6620.93 1619 -49.1582 1139.39 1140.45 
34638 2
19253900 -825.25 8251.38 1615.69 -160.645 970.133 983.344 
19252500 -923.062 7117.81 1496.88 -504.81 970.467 1093.91 
34638.5 2
19253900 -932.067 8584.4 1668.73 -208.626 650.439 683.079 
19252500 -968.533 7520.73 1464.2 -88.8102 786.955 791.95 
34639 2
19253900 -1050.07 9001.93 1775.47 -238.384 843.502 876.54 
19252500 -1139.6 7868.6 1442.73 -345.589 702.761 783.138 
34639.5 2
19253900 -1077.67 9335.8 1829.13 -55.7576 674.478 676.779 
19252500 -1279.07 8229.67 1521.47 -281.751 729.428 781.952 
34640 2
19253900 -1194.6 9538.6 1928.53 -236.229 409.697 472.923 
19252500 -1348.47 8577 1574.93 -140.202 701.684 715.553 
34640.5 2
19253900 -1397.87 9674.73 1967.8 -410.64 275.017 494.226 
19252500 -1528.2 8686.6 1633.53 -363.098 221.414 425.281 
34641 2
19253900 -1547.88 9733 1935.44 -292.985 113.802 314.311 
19252500 -1502.5 8946.88 1674.12 50.1953 508.35 510.822 
34641.5 2
19253900 -1830.07 9780.87 1900.93 -552.234 93.6725 560.122 
19252500 -1438.47 9078.2 1739.87 125.31 256.996 285.919 
34642 2
19253900 -2109.07 9709.27 1822.27 -563.636 -144.646 581.901 
19252500 -1518.87 9061.53 1784.87 -162.424 -33.67 165.877 
34642.5 2
19253900 -2375.87 9728.33 1850.47 -538.99 38.5185 540.364 
19252500 -1594.8 9027.4 1737 -153.401 -68.9562 168.187 
34643 2
19253900 -2541.27 9734.2 1833 -334.141 11.8519 334.352 
19252500 -1678 9081.8 1756.27 -168.081 109.899 200.821 
34643.5 2
19253900 -2665.4 9672.53 1766.13 -250.774 -124.579 280.014 
19252500 -1742.93 9152.93 1780.07 -131.178 143.704 194.573 
34644 2
19253900 -2713.87 9453.33 1738.07 -97.9125 -442.828 453.524 
19252500 -1790.67 9150 1725.67 -96.431 -5.92593 96.6129 
34644.5 2
19253900 -2860.19 9219.69 1732.06 -285.783 -456.34 538.44 
19252500 -1822.75 9100.12 1668.75 -62.6628 -97.4121 115.826 
34645 2
19253900 -3079.07 8975.67 1749.07 -428.335 -477.536 641.492 
19252500 -1942.67 9026.2 1615.4 -234.671 -144.667 275.679 
34645.5 2
19253900 -3188.87 8598.6 1741.8 -221.818 -761.751 793.39 
19252500 -2135.13 8763.27 1621.47 -388.822 -531.178 658.28 
34646 2
19253900 -3353.67 8298.33 1771.13 -332.929 -606.599 691.957 
19252500 -2359.8 8701.6 1603.87 -453.872 -124.579 470.659 
34646.5 2
19253900 -3468 8154.93 1752.8 -230.976 -289.697 370.506 
19252500 -2609.93 8663.27 1646.87 -505.32 -77.4411 511.219 
34647 2
19253900 -3520.13 7969.93 1801.33 -105.32 -373.737 388.294 
19252500 -2816.33 8635.33 1685.33 -416.97 -56.431 420.771 
34647.5 2
19253900 -3553.47 7935.33 1804.8 -67.3401 -69.899 97.0595 
19252500 -2845.8 8656.47 1712.93 -59.5286 42.6936 73.2557 
34648 2
19253900 -3617.25 7950.06 1802.88 -124.577 28.7679 127.855 
19252500 -2852.19 8666.38 1692.19 -12.4756 19.3522 23.025 
34648.5 2
19253900 -3710.67 8096.13 1797.87 -182.811 285.853 339.311 
19252500 -2905.53 8664.47 1690.2 -104.395 -3.73451 104.462 
34649 2
19253900 -3765.93 8242.33 1806.67 -111.65 295.354 315.752 
19252500 -2824.33 8886.67 1730.13 164.04 448.889 477.923 
34649.5 2
19253900 -3561.13 8682.6 1807.2 413.737 889.428 980.949 
19252500 -2735.07 8915.53 1731.53 180.337 58.3165 189.531 
34650 2
19253900 -3447.27 9049.33 1807.13 230.034 740.875 775.765 
19252500 -2618.73 8956.4 1689.6 235.017 82.5589 249.096 
34650.5 2
19253900 -3218.33 9334.4 1758.67 462.492 575.892 738.614 
19252500 -2581.13 8975.2 1669.33 75.9596 37.9798 84.9254 
34651 2
19253900 -2940.38 9755.31 1752.56 542.887 822.095 985.173 
19252500 -2744.88 8818.12 1655.88 -319.808 -306.787 443.165 
34651.5 2
19253900 -2646.6 10021.4 1777.73 574.902 520.719 775.668 
19252500 -2768.33 8957.67 1645.47 -45.9067 273.076 276.907 
34652 2
19253900 -2424.13 10143.4 1917.07 449.428 246.465 512.572 
19252500 -2650.33 9234.07 1655.27 238.384 558.384 607.14 
34652.5 2
19253900 -2228.33 10560 1932.93 395.556 841.616 929.937 
19252500 -2358.13 9564.67 1663.8 590.303 667.879 891.358 
34653 2
19253900 -1919.6 10817.1 1964.27 623.704 519.327 811.607 
19252500 -2008.47 9875.07 1638.4 706.397 627.071 944.571 
34653.5 2
19253900 -1643.67 11063.8 2001.4 557.441 498.451 747.793 
19252500 -1838.27 10238.1 1721.8 343.838 733.333 809.94 
34654 2
19253900 -1448.53 11361.2 2031 394.209 600.808 718.59 
19252500 -1578.27 10512.8 1773.6 525.253 555.017 764.156 
34654.5 1
19252500 -1289.81 10745 1899.12 563.387 453.516 723.244 
34655 1
19252500 -1102 11087.2 1891.27 367.539 669.667 763.897 
