# Supplementary material for: Intrinsic group behaviour: Dependence of pedestrian dyad dynamics on principal social and personal features
Source: PLoS One. 2017 Nov 2;12(11):e0187253. doi: 10.1371/journal.pone.0187253 (PMC5667819; doi:10.1371/journal.pone.0187253)
Supplement: S1 Data Set — (ZIP) [file pone.0187253.s001.zip › set/trajectories/traj_2_0508_260.dat]

2 19260500 19260501 0 0 0 1 0 1 0 60 60 60 1621.42 1656.13 1586.71
34564.5 1
19260500 -12666 13472 1525 0 0 0 
34565 2
19260501 -13548.6 13292.6 1227 0 0 0 
19260500 -12608.7 13273.1 1423.6 217.172 -753.535 784.206 
34565.5 2
19260501 -13424.9 12840.9 1248.2 326.539 -1191.8 1235.72 
19260500 -12528.6 12829.3 1381.4 161.751 -896.431 910.907 
34566 2
19260501 -13050.2 12325.1 1178.27 756.902 -1042.02 1287.91 
19260500 -12215.9 12384.3 1323.93 631.785 -899.125 1098.9 
34566.5 2
19260501 -12753.1 11916.3 1249.33 600.269 -825.859 1020.96 
19260500 -12003.5 11863.1 1345.4 428.956 -1052.79 1136.83 
34567 2
19260501 -12503.2 11429 1204.93 504.781 -984.512 1106.38 
19260500 -11726.7 11574.6 1342.2 559.192 -582.896 807.752 
34567.5 2
19260501 -12218.5 10885.2 1223.69 556.055 -1062.01 1198.78 
19260500 -11459.1 11142.7 1340.81 522.795 -843.579 992.441 
34568 2
19260501 -11903.6 10360.1 1259.13 616.243 -1027.63 1198.24 
19260500 -11084.3 10542.6 1376.13 733.456 -1174.34 1384.57 
34568.5 2
19260501 -11569.6 9945.2 1310 674.747 -838.249 1076.08 
19260500 -10599.7 10269.9 1394.13 978.99 -550.976 1123.39 
34569 2
19260501 -11197.3 9603.73 1267.67 752.054 -689.832 1020.52 
19260500 -10256.9 10014.3 1380.87 692.391 -516.229 863.653 
34569.5 2
19260501 -10805 9254.4 1299.13 792.593 -705.724 1061.25 
19260500 -9938.93 9633 1408.53 642.424 -770.37 1003.08 
34570 2
19260501 -10398.2 9020.67 1294 821.818 -472.189 947.812 
19260500 -9392.73 9227.93 1379.8 1103.43 -818.316 1373.76 
34570.5 2
19260501 -9962.47 8621.27 1333.67 880.269 -806.869 1194.12 
19260500 -9059 8901.6 1377.4 674.209 -659.259 942.964 
34571 2
19260501 -9485.38 8308.38 1334.75 931.82 -611.117 1114.34 
19260500 -8628.56 8529.38 1439.44 840.698 -727.002 1111.44 
34571.5 2
19260501 -8913 7886.87 1351.07 1120.11 -824.87 1391.06 
19260500 -8241.53 8026.93 1423.87 757.396 -983.252 1241.14 
34572 2
19260501 -8481.6 7565.27 1289.27 871.515 -649.697 1087.03 
19260500 -7792.87 7729.93 1555.2 906.397 -600 1086.99 
34572.5 2
19260501 -7962.13 7261.73 1388.4 1049.43 -613.199 1215.45 
19260500 -7293.4 7592.27 1623.33 1009.02 -278.114 1046.65 
34573 2
19260501 -7473.67 7108.27 1348.13 986.801 -310.034 1034.36 
19260500 -6562.87 7219.2 1660.8 1475.82 -753.67 1657.13 
34573.5 2
19260501 -7098.6 6867.6 1224.93 757.71 -486.195 900.284 
19260500 -6052.6 6939.47 1656.6 1030.84 -565.118 1175.58 
34574 2
19260501 -6630.69 6459.31 1268.75 913.892 -797.437 1212.89 
19260500 -5580.19 6659.81 1648.19 922.681 -546.2 1072.23 
34574.5 2
19260501 -6271.67 6246.53 1270.8 702.585 -416.398 816.708 
19260500 -5095.67 6450.2 1613.13 948.182 -410.201 1033.11 
34575 2
19260501 -5454.8 5904.47 1282.13 1650.24 -691.044 1789.08 
19260500 -4679.93 6188.13 1502.27 839.865 -529.428 992.808 
34575.5 2
19260501 -4951.53 5708.13 1346.2 1016.7 -396.633 1091.33 
19260500 -4236.8 6017.33 1402.6 895.219 -345.051 959.415 
34576 2
19260501 -4421.4 5434.67 1614.53 1070.98 -552.458 1205.07 
19260500 -3824.27 5753.47 1417.93 833.401 -533.064 989.3 
34576.5 2
19260501 -3840.73 5008.33 1722.27 1173.06 -861.279 1455.29 
19260500 -3323.87 5554.73 1488.47 1010.91 -401.481 1087.72 
34577 2
19260501 -3485 4740.53 1710 718.653 -541.01 899.53 
19260500 -2845.67 5395.53 1489.73 966.061 -321.616 1018.19 
34577.5 2
19260501 -3122.44 4530.88 1745.69 708.13 -409.489 818.003 
19260500 -2413.88 5198.06 1501.31 843.343 -385.685 927.351 
34578 2
19260501 -2852.87 4334 1746.47 527.536 -385.274 653.246 
19260500 -1958.13 5062.67 1580 891.862 -264.962 930.389 
34578.5 2
19260501 -2261.07 4235.13 1726.6 1195.56 -199.731 1212.12 
19260500 -1504.47 4892.13 1599.13 916.498 -344.512 979.111 
34579 2
19260501 -1486.53 3995.33 1608.87 1564.71 -484.444 1637.99 
19260500 -992.2 4783.87 1587.73 1034.88 -218.721 1057.74 
34579.5 2
19260501 -1043.53 3832.53 1533 894.949 -328.889 953.469 
19260500 -525.2 4492.6 1572.07 943.434 -588.418 1111.89 
34580 1
19260500 -118.333 4115.8 1555.33 821.953 -761.212 1120.29 
34580.5 1
19260500 337.188 4023 1569.06 889.689 -181.25 907.964 
34580 1
19260501 -745.6 3818.7 1523 721.388 -33.4948 722.165 
34581 2
19260501 386.333 3159.83 1510.33 902.658 -525.412 1044.44 
19260500 886.6 3750.47 1621 1075.17 -533.333 1200.18 
34581.5 2
19260501 755.933 3058.47 1527 1062.07 -291.284 1101.29 
19260500 1356.93 3412.27 1641.93 946.345 -680.483 1165.6 
34582 2
19260501 1140.07 2595.53 1587.33 774.462 -933.333 1212.81 
19260500 1787.07 3066.33 1647.8 867.204 -697.446 1112.87 
34582.5 2
19260501 1438.47 2251.93 1572 602.828 -694.141 919.366 
19260500 2026.87 2735.73 1613.07 484.444 -667.879 825.075 
34583 2
19260501 1753.13 1963.2 1516.27 635.69 -583.3 862.752 
19260500 2193.6 2444.67 1557.47 336.835 -588.013 677.656 
34583.5 2
19260501 2257.27 1728.87 1494.67 1018.45 -473.401 1123.1 
19260500 2542.87 2353.67 1492.27 705.589 -183.838 729.145 
34584 2
19260501 2686.33 1433 1495.27 866.801 -597.71 1052.9 
19260500 2981.93 2179.6 1542.53 887.003 -351.65 954.166 
34584.5 2
19260501 3064.69 1087.81 1499.81 738.973 -674.194 1000.31 
19260500 3506.31 1974.38 1537.56 1024.18 -400.83 1099.82 
34585 2
19260501 3562.67 736 1597.4 974.519 -688.478 1193.18 
19260500 4040.87 1594.07 1507.6 1046.09 -744.243 1283.83 
34585.5 2
19260501 4071.8 494.2 1578.8 1028.55 -488.485 1138.66 
19260500 4469.07 1217.4 1571.67 865.051 -760.943 1152.11 
34586 2
19260501 4547.33 269.267 1553.33 960.673 -454.411 1062.72 
19260500 4888.73 840 1562.4 847.811 -762.424 1140.21 
34586.5 2
19260501 4969.87 -42.9333 1524.87 853.603 -630.707 1061.33 
19260500 5260.93 454.133 1556 751.919 -779.529 1083.07 
34587 2
19260501 5401.87 -352.933 1500.73 872.727 -626.263 1074.18 
19260500 5657.6 129.333 1579 801.347 -656.162 1035.71 
34587.5 2
19260501 5809.44 -688.875 1520.38 796.037 -656.136 1031.6 
19260500 6138.69 -204.188 1585.94 939.624 -651.408 1143.34 
34588 2
19260501 6221.07 -1041.73 1501.27 805.537 -690.525 1061 
19260500 6574 -593.533 1596.73 851.884 -761.929 1142.91 
34588.5 2
19260501 6638.4 -1380.27 1535.53 843.098 -683.906 1085.61 
19260500 7028.2 -977.667 1606.2 917.576 -776.027 1201.73 
34589 2
19260501 7082 -1781.07 1520.2 896.162 -809.697 1207.77 
19260500 7603.93 -1529.2 1623.53 1163.1 -1114.21 1610.67 
34589.5 2
19260501 7537.93 -2138.2 1524.67 921.077 -721.481 1170.01 
19260500 8041.6 -1851.87 1626.2 884.175 -651.852 1098.49 
34590 2
19260501 8066.6 -2536.93 1522.47 1068.01 -805.522 1337.73 
19260500 8392.07 -2058.13 1623.67 708.013 -416.7 821.537 
34590.5 2
19260501 8408.67 -2855.07 1535.07 691.044 -642.694 943.714 
19260500 8847.93 -2428 1629.93 920.943 -747.205 1185.94 
34591 2
19260501 8897.19 -3242.19 1531.38 954.142 -756.095 1217.4 
19260500 9299.38 -2914.38 1626.25 881.722 -949.951 1296.09 
34591.5 2
19260501 9313.93 -3690.47 1540.33 815.55 -877.259 1197.79 
19260500 9778.27 -3322.33 1680.53 937.166 -798.353 1231.12 
34592 2
19260501 9672.67 -4003.33 1535.73 724.714 -632.054 961.614 
19260500 10058.9 -3568.47 1652.8 566.869 -497.239 754.047 
34592.5 2
19260501 9952.67 -4462.6 1510 565.657 -927.811 1086.65 
19260500 10357.5 -3934.33 1613.2 603.367 -739.125 954.126 
34593 2
19260501 10245.3 -4963.33 1469.6 591.111 -1011.58 1171.63 
19260500 10740.1 -4395.6 1571.73 772.929 -931.852 1210.69 
34593.5 2
19260501 10587.9 -5238.53 1473.13 692.256 -555.96 887.868 
19260500 11097.3 -4715.47 1550.07 721.616 -646.195 968.658 
34594 2
19260501 11022.8 -5677.31 1455.56 849.373 -856.991 1206.59 
19260500 11485.6 -5174.69 1619.25 758.382 -896.916 1174.56 
34594.5 2
19260501 11498.5 -6074.4 1485.07 930.83 -777.079 1212.56 
19260500 11807.9 -5627 1594.67 630.61 -885.152 1086.81 
34595 2
19260501 11875.6 -6576.13 1557.4 761.886 -1013.6 1268.01 
19260500 12259.4 -6148.93 1620.27 912.189 -1054.41 1394.23 
34595.5 2
19260501 12391.2 -7008.4 1587.73 1041.62 -873.266 1359.25 
19260500 12764.6 -6441.6 1647.73 1020.61 -591.246 1179.49 
34596 2
19260501 12822.5 -7397.73 1608.8 871.246 -786.532 1173.76 
19260500 13203.9 -6771.6 1647 887.542 -666.667 1110.03 
34596.5 2
19260501 13087.7 -7696.67 1548.47 535.758 -603.906 807.303 
19260500 13534.3 -7090.53 1653.13 667.475 -644.31 927.716 
34597 2
19260501 13401.7 -8046.67 1516.13 634.478 -707.071 950.006 
19260500 13985.5 -7478.2 1652.13 911.38 -783.165 1201.65 
34597.5 2
19260501 13846.1 -8491.38 1500.12 867.952 -868.571 1227.91 
19260500 14235.9 -7861.12 1636.44 489.079 -747.9 893.618 
34598 2
19260501 14286.1 -8870.27 1523.07 860.943 -741.471 1136.22 
19260500 14633 -8409.87 1631 777.153 -1073.86 1325.57 
34598.5 2
19260501 14707 -9501.27 1620.13 850.37 -1274.75 1532.35 
19260500 15027.6 -8960.4 1669.6 797.172 -1112.19 1368.37 
34599 2
19260501 15059.8 -9913.13 1609.27 712.727 -832.054 1095.58 
19260500 15376.1 -9346 1669.4 703.973 -778.99 1049.95 
34599.5 2
19260501 15408.1 -10302.6 1626.53 703.704 -786.801 1055.58 
19260500 15825.9 -9764 1670.73 908.822 -844.444 1240.58 
34600 2
19260501 15689.1 -10588 1600.4 567.677 -576.566 809.126 
19260500 16113.5 -10161.3 1668.53 581.01 -802.559 990.794 
34600.5 2
19260501 16049.8 -10972.3 1538.33 728.62 -776.431 1064.77 
19260500 16440 -10477 1682.6 659.529 -637.845 917.51 
34601 2
19260501 16400.8 -11383.2 1523.56 685.449 -802.572 1055.44 
19260500 16896.9 -10831.6 1625.44 892.456 -692.505 1129.62 
34601.5 2
19260501 16865.9 -11780.1 1508.8 910.209 -776.549 1196.46 
19260500 17286.7 -11207.3 1667 762.81 -735.364 1059.55 
34602 2
19260501 17406.1 -12174 1455.13 1091.31 -795.825 1350.67 
19260500 17547.7 -11590.7 1657.33 527.138 -774.411 936.796 
34602.5 2
19260501 17931.5 -12592.6 1588.73 1061.41 -845.657 1357.11 
19260500 18237.7 -12074.9 1666.53 1393.94 -978.316 1702.99 
34603 2
19260501 18509.3 -12824.7 1532.13 1167.27 -468.822 1257.9 
19260500 18823.8 -12362.2 1594.87 1184.11 -580.337 1318.67 
34603.5 2
19260501 18934.3 -13159.3 1537.4 858.721 -676.094 1092.93 
19260500 19248.6 -12723.8 1662.87 858.182 -730.505 1126.99 
34604 2
19260501 19356.9 -13493.6 1531.44 825.277 -652.791 1052.24 
19260500 19694 -12981.9 1668.69 869.922 -504.175 1005.46 
34604.5 2
19260501 19729.3 -13866.1 1540 728.751 -728.971 1030.76 
19260500 20142.5 -13224.4 1681.27 877.626 -474.486 997.679 
34605 2
19260501 20148.1 -14112.1 1543.67 846.195 -497.104 981.407 
19260500 20603.9 -13379.9 1669.33 932.121 -314.209 983.655 
34605.5 2
19260501 20648.6 -14293.7 1531.73 1011.04 -366.734 1075.5 
19260500 21032 -13507.5 1714.33 864.916 -257.778 902.512 
34606 2
19260501 21146.2 -14464.2 1518.87 1005.25 -344.512 1062.65 
19260500 21415.7 -13624.9 1747.67 775.219 -237.172 810.688 
34606.5 2
19260501 21680.7 -14595.8 1480.6 1079.73 -265.859 1111.98 
19260500 21971.9 -13869.5 1665.13 1123.5 -494.007 1227.31 
34607 2
19260501 22320.5 -14832.3 1434.6 1292.66 -477.845 1378.15 
19260500 22502.7 -14138.7 1580.73 1072.46 -543.838 1202.47 
34607.5 2
19260501 22899.7 -15028.6 1404.5 1131.16 -383.26 1194.33 
19260500 23016.8 -14403.9 1487.69 1004.06 -518.107 1129.86 
34608 2
19260501 23453.4 -15380.5 1460.13 1083.59 -688.658 1283.9 
19260500 23558.2 -14683.7 1583.13 1059.47 -547.415 1192.53 
34608.5 2
19260501 23881.7 -15677.2 1492.4 865.32 -599.461 1052.68 
19260500 24071.2 -14971.3 1611.93 1036.36 -581.145 1188.18 
34609 2
19260501 24283.3 -15846.9 1542.33 811.178 -342.896 880.675 
19260500 24534.8 -15157.7 1611 936.566 -376.566 1009.43 
34609.5 2
19260501 24737.3 -16176.9 1554.13 917.306 -666.532 1133.89 
19260500 24945.3 -15334.8 1635.27 829.226 -357.71 903.09 
34610 2
19260501 25172.8 -16389.7 1529.87 877.957 -429.167 977.237 
19260500 25463.2 -15477.6 1622.53 1044.22 -287.903 1083.18 
34610.5 2
19260501 25599.3 -16649.6 1486.27 861.684 -524.983 1009.01 
19260500 25939.5 -15758 1551.2 962.155 -566.465 1116.52 
34611 2
19260501 26175.1 -16938.4 1522.44 1124.47 -564.014 1257.99 
19260500 26550.5 -16036.4 1534.19 1193.42 -543.823 1311.49 
34611.5 2
19260501 26745.6 -17147.9 1559.67 1116.51 -410.095 1189.44 
19260500 27173.3 -16305.9 1568.2 1218.72 -527.259 1327.89 
34612 2
19260501 27245.9 -17324.3 1566.8 1010.77 -356.364 1071.76 
19260500 27694.4 -16476.9 1627 1052.79 -345.455 1108.02 
34612.5 2
19260501 27865.5 -17390.1 1585.2 1251.58 -132.929 1258.62 
19260500 28217.1 -16644.9 1689.13 1055.89 -339.394 1109.1 
34613 2
19260501 28346.2 -17495.8 1535.67 971.178 -213.468 994.362 
19260500 28690.1 -16817.7 1695.6 955.556 -349.226 1017.37 
34613.5 2
19260501 28847.5 -17687.5 1503.67 1012.66 -387.34 1084.21 
19260500 29144.9 -17074.8 1669.87 918.788 -519.327 1055.4 
34614 2
19260501 29454.9 -17839.2 1476.19 1186.34 -296.322 1222.79 
19260500 29634.8 -17283.2 1602.88 956.803 -407.129 1039.82 
34614.5 2
19260501 30087.1 -18064.9 1403.67 1237.17 -441.65 1313.63 
19260500 30198.8 -17422 1536.6 1103.82 -271.526 1136.72 
34615 2
19260501 30615.3 -18218.8 1334.87 1067.07 -310.842 1111.42 
19260500 30774.4 -17651.4 1461.13 1162.83 -463.434 1251.78 
34615.5 2
19260501 31135.7 -18599.1 1256.6 1051.45 -768.215 1302.19 
19260500 31363.1 -17895.1 1377.4 1189.23 -492.391 1287.13 
34616 2
19260501 31732 -18824.1 1347 1204.58 -454.68 1287.53 
19260500 32054.5 -18056.5 1345.87 1396.77 -326.061 1434.32 
34616.5 2
19260501 32277.2 -19027.5 1406.07 1101.41 -410.909 1175.57 
19260500 32639.6 -18156.2 1497.8 1182.09 -201.347 1199.11 
34617 2
19260501 32984.3 -19336.6 1503.67 1428.55 -624.377 1559.04 
19260500 33324 -18348.7 1605.73 1382.63 -388.822 1436.26 
34617.5 2
19260501 33477.4 -19500.3 1534.62 961.217 -319.128 1012.81 
19260500 33835.1 -18483.6 1605.69 996.223 -263.077 1030.37 
34618 2
19260501 33955.1 -19579.2 1581.53 934.695 -154.379 947.358 
19260500 34413.5 -18656.9 1634.47 1132.04 -339.155 1181.75 
34618.5 2
19260501 34504.7 -19636.9 1601.8 1110.3 -116.498 1116.4 
19260500 34919.3 -18769.9 1623.13 1021.82 -228.283 1047.01 
34619 2
19260501 35005.5 -19763.2 1608.6 1011.72 -255.219 1043.41 
19260500 35271.1 -19064.1 1634.27 710.572 -594.209 926.281 
34619.5 2
19260501 35475 -19923 1593.53 948.552 -322.828 1001.98 
19260500 35810 -19197.7 1593.33 1088.75 -269.899 1121.71 
34620 2
19260501 36092.3 -20130.1 1565.8 1247.14 -418.316 1315.42 
19260500 36372.7 -19427.9 1560.93 1136.84 -465.185 1228.33 
34620.5 2
19260501 36657.7 -20404.7 1604.8 1139.92 -553.629 1267.25 
19260500 37021.6 -19657.7 1562.07 1308.2 -463.172 1387.77 
34621 2
19260501 37238.7 -20522.4 1628.25 1132.46 -229.573 1155.5 
19260500 37436.7 -19845.8 1645.88 809.137 -366.756 888.377 
34621.5 2
19260501 37769.9 -20703.2 1660.87 1039.62 -353.743 1098.15 
19260500 38101.1 -19925.9 1708.47 1300.15 -156.662 1309.56 
34622 2
19260501 38255.1 -20819.3 1661.13 980.202 -234.478 1007.86 
19260500 38574.3 -20297.5 1718.2 956.094 -750.707 1215.6 
34622.5 2
19260501 38699 -20979 1669.13 896.7 -322.694 952.997 
19260500 39078.2 -20528.7 1712.6 1017.91 -467.205 1120.01 
34623 2
19260501 39162.7 -21232.5 1688.53 936.835 -512.054 1067.64 
19260500 39567.2 -20709.4 1706.73 987.879 -364.983 1053.15 
34623.5 2
19260501 39627.7 -21468.5 1699.82 1059.21 -537.558 1187.81 
19260500 39859.5 -20895.3 1624.18 665.728 -423.4 788.962 
34624 2
19260501 40107.9 -21907.4 1659.56 849.93 -776.961 1151.54 
19260500 40586.8 -21309.2 1604.94 1287.36 -732.703 1481.27 
34624.5 2
19260501 40658.2 -22317.3 1545.07 1074.73 -800.578 1340.14 
19260500 41249.7 -21718.7 1667.53 1294.64 -799.772 1521.75 
34625 2
19260501 41189 -22646.3 1540.47 1072.32 -664.512 1261.53 
19260500 41596.9 -22006.7 1672.87 701.414 -581.684 911.229 
34625.5 2
19260501 41748.8 -22880.3 1562.33 1130.91 -472.862 1225.79 
19260500 42021 -22138.3 1639.33 856.835 -265.993 897.173 
34626 2
19260501 42328.8 -22983.5 1551.6 1171.72 -208.485 1190.12 
19260500 42544.9 -22374.7 1616.07 1058.45 -477.576 1161.21 
34626.5 2
19260501 42902.8 -23198.7 1548.27 1159.6 -434.613 1238.37 
19260500 43097.6 -22592.3 1672.87 1116.5 -439.461 1199.87 
34627 2
19260501 43349.1 -23481.5 1551.53 899.866 -570.296 1065.36 
19260500 43673.6 -22784.7 1652.33 1161.29 -387.903 1224.36 
34627.5 2
19260501 43853 -23823.9 1552.44 984.115 -668.758 1189.84 
19260500 44213.1 -23011.5 1604.75 1053.76 -443.034 1143.1 
34628 2
19260501 44482 -23992.5 1518.6 1228.52 -329.159 1271.85 
19260500 44650.3 -23309.2 1649.33 853.923 -581.445 1033.08 
34628.5 2
19260501 45149.6 -24061.9 1505.33 1348.69 -140.337 1355.97 
19260500 45189.2 -23427.7 1697.07 1088.62 -239.461 1114.65 
34629 2
19260501 45921.4 -24491.5 1509.07 1559.19 -867.879 1784.46 
19260500 45685.5 -23602.2 1683 1002.69 -352.458 1062.84 
34629.5 2
19260501 46337.5 -24732.3 1509 840.539 -486.465 971.161 
19260500 45971.5 -23869.9 1643.2 577.778 -540.741 791.346 
34630 2
19260501 46740.5 -24846 1509 814.276 -229.63 846.035 
19260500 46304.7 -23885.3 1638.53 672.997 -31.1111 673.715 
34630.5 1
19260500 46752.5 -23804.5 1626.87 904.646 163.098 919.231 
34631 1
19260500 47203.7 -24077 1577.44 881.291 -532.161 1029.5 
34631.5 1
19260500 47344.7 -24423.6 1574.33 276.019 -678.278 732.289 
34632 1
19260500 47390.2 -24417.5 1595.13 91.4822 12.3407 92.3108 
