# Supplementary material for: Intrinsic group behaviour: Dependence of pedestrian dyad dynamics on principal social and personal features
Source: PLoS One. 2017 Nov 2;12(11):e0187253. doi: 10.1371/journal.pone.0187253 (PMC5667819; doi:10.1371/journal.pone.0187253)
Supplement: S1 Data Set — (ZIP) [file pone.0187253.s001.zip › set/trajectories/traj_2_0508_259.dat]

2 19241300 19241500 0 0 0 0 1 1 0 30 30 30 1602.95 1603.93 1601.97
34453.5 1
19241300 4254.67 4086.83 1758 0 0 0 
34454 1
19241300 4056.4 3763.53 1671.47 -573.025 -934.393 1096.11 
34454.5 1
19241300 3993.93 3343.67 1612.2 -126.195 -848.215 857.552 
34455 1
19241300 4213.67 2691.4 1600.93 443.906 -1317.71 1390.47 
34455.5 2
19241500 5284.83 2402.83 1551.67 0 0 0 
19241300 4428.33 1998.73 1589 433.67 -1399.33 1464.99 
34456 2
19241500 5478.27 2070.53 1556.93 559.056 -960.405 1111.27 
19241300 4741.47 1326 1534.2 632.593 -1359.06 1499.07 
34456.5 2
19241500 5677 1475.53 1563.13 401.481 -1202.02 1267.3 
19241300 5076.53 664.933 1562.2 676.902 -1335.49 1497.24 
34457 2
19241500 5902.69 936 1559.56 440.796 -1053.78 1142.25 
19241300 5423 200 1542.5 676.693 -908.073 1132.48 
34457.5 2
19241500 6135.33 410.533 1562.53 455.276 -1028.31 1124.59 
19241300 5766.07 -302.133 1546.93 671.363 -982.648 1190.1 
34458 2
19241500 6452.47 -137.133 1578.33 640.673 -1106.4 1278.51 
19241300 6191 -781.733 1562.8 858.451 -968.889 1294.48 
34458.5 2
19241500 6753 -656.867 1588.67 607.138 -1049.97 1212.87 
19241300 6640.27 -1322.67 1560.27 907.609 -1092.79 1420.55 
34459 2
19241500 7057.93 -1093.8 1565.93 616.027 -882.694 1076.4 
19241300 7186.47 -1751.53 1573.87 1103.43 -866.397 1402.93 
34459.5 2
19241500 7526.07 -1556.67 1596.2 945.724 -935.084 1329.95 
19241300 7820.87 -2213.93 1597.93 1281.62 -934.141 1585.93 
34460 2
19241500 7991.38 -1994.12 1594.81 908.805 -854.411 1247.38 
19241300 8317.31 -2649.69 1610.31 969.621 -851.082 1290.16 
34460.5 2
19241500 8539.47 -2350.6 1611.27 1070.49 -696.24 1276.99 
19241300 8886.4 -2988.53 1616.87 1111.5 -661.808 1293.61 
34461 2
19241500 9026.53 -2615.07 1603.87 981.989 -533.199 1117.41 
19241300 9441.47 -3220.93 1638.07 1119.09 -468.548 1213.22 
34461.5 2
19241500 9561.73 -2906.4 1584.93 1081.21 -588.552 1231.02 
19241300 10074.5 -3368.07 1627.67 1278.79 -297.239 1312.88 
34462 2
19241500 10019.8 -3086.2 1629.33 925.387 -363.232 994.122 
19241300 10615.3 -3415.53 1614.53 1092.66 -95.8923 1096.86 
34462.5 2
19241500 10532.7 -3094.47 1601 1036.23 -16.7003 1036.36 
19241300 11200.5 -3526.87 1560.67 1182.09 -224.916 1203.29 
34463 2
19241500 11052.5 -3181.47 1607.67 1049.97 -175.758 1064.58 
19241300 11747.6 -3474.47 1567.13 1105.32 105.859 1110.38 
34463.5 2
19241500 11527.6 -3181.06 1477.75 927.922 0.789388 927.922 
19241300 12292.2 -3487.94 1553.94 1063.77 -26.3102 1064.09 
34464 1
19241500 12043 -3267.13 1464.87 1008.68 -168.436 1022.65 
