# Supplementary material for: Intrinsic group behaviour: Dependence of pedestrian dyad dynamics on principal social and personal features
Source: PLoS One. 2017 Nov 2;12(11):e0187253. doi: 10.1371/journal.pone.0187253 (PMC5667819; doi:10.1371/journal.pone.0187253)
Supplement: S1 Data Set — (ZIP) [file pone.0187253.s001.zip › set/trajectories/traj_2_0508_258.dat]

2 19225900 19230000 0 0 1 0 1 1 0 40 40 40 1615.92 1649.2 1582.63
34379 1
19225900 20841 -11998 1590 0 0 0 
34379.5 1
19225900 20661.9 -11904.7 1620.47 -678.283 353.283 764.772 
34380 2
19230000 21241.8 -12789.3 1628.07 0 0 0 
19225900 20364.9 -11787.6 1631.31 -580.192 228.849 623.694 
34380.5 2
19230000 20920.9 -12708.7 1582.73 -648.35 162.694 668.451 
19225900 20012.3 -11737.8 1638.67 -689.905 97.3826 696.744 
34381 2
19230000 20621.3 -12453.1 1604 -605.253 516.364 795.589 
19225900 19791.3 -11575.2 1620.73 -446.465 328.485 554.286 
34381.5 2
19230000 20267.9 -12233.9 1568.47 -713.805 442.963 840.079 
19225900 19599 -11435.1 1611.2 -388.552 283.098 480.746 
34382 2
19230000 19874.7 -12034.9 1562.8 -794.343 401.886 890.221 
19225900 19333.1 -11315.9 1594.07 -537.104 240.808 588.617 
34382.5 2
19230000 19511.6 -11875.6 1580.47 -733.603 321.886 801.114 
19225900 19170.5 -11125.1 1601.8 -328.62 385.455 506.523 
34383 2
19230000 19212 -11631.7 1631.87 -604.032 491.801 778.924 
19225900 18846.5 -10826.7 1604.4 -653.091 601.478 887.865 
34383.5 2
19230000 18646.9 -11428.4 1607.38 -1103.76 396.932 1172.96 
19225900 18118 -10465.6 1666.06 -1422.92 705.412 1588.17 
34384 2
19230000 18041.4 -11022.3 1568.47 -1184.88 794.855 1426.79 
19225900 17946.3 -10060.1 1631.73 -335.943 793.534 861.715 
34384.5 2
19230000 17623.5 -10644.7 1577.47 -844.175 762.828 1137.78 
19225900 17823 -9851.4 1622.13 -249.158 421.549 489.677 
34385 2
19230000 17206.1 -10339.6 1566.47 -843.232 616.296 1044.44 
19225900 17381.8 -9621.33 1629.33 -891.313 464.781 1005.22 
34385.5 2
19230000 16936.5 -10024.9 1551.73 -544.646 635.69 837.103 
19225900 16988.3 -9342.67 1673.73 -795.017 562.963 974.156 
34386 2
19230000 16692.5 -9817.53 1595.27 -493.064 418.99 647.043 
19225900 16753.7 -9189.2 1636 -473.939 310.034 566.339 
34386.5 2
19230000 16341.4 -9549.5 1623.25 -685.604 523.503 862.617 
19225900 16443.6 -8952.06 1622.75 -605.672 463.159 762.467 
34387 2
19230000 16084.9 -9250 1583.53 -502.096 586.106 771.764 
19225900 15966.4 -8652.2 1817.13 -933.782 586.815 1102.86 
34387.5 2
19230000 15835.6 -8973.4 1530.53 -503.569 558.788 752.214 
19225900 15596.6 -8391.2 1784.73 -747.071 527.273 914.402 
34388 2
19230000 15630.3 -8681.8 1547.67 -414.68 589.091 720.408 
19225900 15174 -7987.6 1698.27 -853.737 815.354 1180.54 
34388.5 2
19230000 15314.9 -8396.07 1532.2 -637.306 577.239 859.863 
19225900 14762.7 -7464.87 1664.87 -830.976 1056.03 1343.77 
34389 2
19230000 15033.1 -8117.07 1542.07 -569.158 563.636 801.016 
19225900 14359.3 -7107.47 1623.53 -814.949 722.02 1088.79 
34389.5 2
19230000 14789.5 -7761.07 1529.13 -492.121 719.192 871.447 
19225900 14095 -6870.07 1645.47 -533.872 479.596 717.657 
34390 2
19230000 14328.8 -7268.19 1531.75 -899.845 962.655 1317.74 
19225900 13748.6 -6574.69 1603.12 -676.514 576.912 889.1 
34390.5 2
19230000 14082.9 -6905.6 1528.33 -481.303 709.565 857.4 
19225900 13495.2 -6197.8 1634.67 -495.939 737.549 888.782 
34391 2
19230000 13841.3 -6749.53 1598 -487.946 315.286 580.945 
19225900 13184.5 -5867.93 1559.4 -627.744 666.397 915.504 
34391.5 2
19230000 13482.9 -6443.6 1577.33 -724.175 618.047 952.057 
19225900 12918.9 -5547.6 1586.27 -536.431 647.138 840.563 
34392 2
19230000 13230.7 -6189.27 1586.4 -509.36 513.805 723.494 
19225900 12587.5 -5141.67 1572.27 -669.495 820.067 1058.65 
34392.5 2
19230000 12861.2 -5932.07 1617.53 -746.532 519.596 909.555 
19225900 12172.1 -4793.13 1582.27 -839.327 704.108 1095.55 
34393 2
19230000 12490.6 -5604.56 1563.62 -723.901 639.657 966.02 
19225900 11837.9 -4279.5 1588.75 -652.718 1003.19 1196.84 
34393.5 2
19230000 11974.7 -5288.67 1493.07 -1009.45 618.191 1183.7 
19225900 11564.8 -3952.47 1600.27 -534.393 639.987 833.762 
34394 2
19230000 11604.3 -4850.2 1496.87 -748.418 885.791 1159.64 
19225900 11263.6 -3646 1587 -608.485 619.125 868.084 
34394.5 2
19230000 11206.8 -4572.13 1522.33 -802.963 561.751 979.956 
19225900 10911.8 -3283.27 1570.47 -710.707 732.795 1020.83 
34395 2
19230000 10815.1 -4363.73 1529.47 -791.246 421.01 896.281 
19225900 10518.6 -2959.27 1625.13 -794.343 654.545 1029.28 
34395.5 2
19230000 10412.9 -4035.33 1538.07 -812.525 663.434 1048.97 
19225900 10284.9 -2617 1625.47 -472.054 691.448 837.219 
34396 2
19230000 10136.5 -3731.53 1580.87 -558.519 613.737 829.829 
19225900 9942.8 -2163.27 1615.87 -691.178 916.633 1148.02 
34396.5 2
19230000 9822.19 -3315.5 1569.19 -613.826 812.565 1018.35 
19225900 9653.25 -1794.69 1629.06 -565.527 719.881 915.451 
34397 2
19230000 9604.67 -2927.6 1542.47 -425.677 759.1 870.306 
19225900 9431.87 -1522.07 1626.4 -433.235 533.505 687.255 
34397.5 2
19230000 9328.87 -2547.07 1528.07 -557.172 768.754 949.433 
19225900 9028 -1155.67 1637.67 -815.892 740.202 1101.63 
34398 2
19230000 9004.33 -2111.53 1543.73 -655.623 879.865 1097.27 
19225900 8852.2 -774 1618.13 -355.152 771.044 848.906 
34398.5 2
19230000 8662.07 -1616.27 1549.47 -691.448 1000.54 1216.21 
19225900 8693.07 -334.733 1591.87 -321.481 887.407 943.844 
34399 2
19230000 8433.4 -1106.4 1515 -461.953 1030.03 1128.88 
19225900 8329.6 316.467 1578.2 -734.276 1315.56 1506.6 
34399.5 2
19230000 8326.33 -656.267 1542.13 -216.296 909.36 934.73 
19225900 8215.53 683.867 1475.8 -230.438 742.222 777.171 
34400 2
19230000 8183.12 -130.25 1532.31 -279.704 1027.38 1064.77 
19225900 8133.88 1022.75 1413.75 -159.489 661.882 680.826 
34400.5 2
19230000 8067.27 386.533 1517.8 -226.729 1011.32 1036.42 
19225900 8000.2 1578 1368.47 -261.595 1086.59 1117.64 
34401 2
19230000 8010.53 895.8 1432.27 -114.613 1028.82 1035.19 
19225900 7960.33 2123.47 1302.2 -80.5387 1101.95 1104.89 
34401.5 2
19230000 7911.33 1399.53 1348.93 -200.404 1017.64 1037.19 
19225900 7827 2641.67 1266.13 -269.36 1046.87 1080.97 
34402 2
19230000 7855.47 1974.2 1302.87 -112.862 1160.94 1166.42 
19225900 7645.2 3072.6 1264.47 -367.273 870.572 944.873 
34402.5 2
19230000 7699.53 2430.87 1251.27 -315.017 922.559 974.859 
19225900 7454.13 3421.47 1264 -385.993 704.781 803.559 
34403 2
19230000 7458.06 2744.56 1247.44 -471.623 612.687 773.184 
19225900 7429.94 3376.69 1261.75 -47.2575 -87.4593 99.4103 
34403.5 2
19230000 7547.53 3004.27 1237.87 175.09 508.227 537.542 
19225900 7268.73 3428 1261 -315.468 100.416 331.064 
34404 1
19230000 7539.33 3703.8 1250.13 -16.5657 1413.2 1413.3 
34404.5 1
19230000 7117.67 4260 1251 -848.424 1119.11 1404.36 
34405 1
19230000 6870 4572 1263.73 -499.328 629.032 803.125 
34405.5 1
19230000 6720.33 4974.27 1367.93 -302.357 812.66 867.085 
34406 1
19230000 6593.87 5378.6 1487.27 -255.488 816.835 855.858 
34406.5 1
19230000 6403.87 5788.93 1516.87 -383.065 827.285 911.668 
34407 1
19230000 6414.81 6489.56 1521.12 21.3369 1365.75 1365.92 
34407.5 1
19230000 6283.8 6943.6 1518.53 -256.385 888.527 924.778 
