# Supplementary material for: Intrinsic group behaviour: Dependence of pedestrian dyad dynamics on principal social and personal features
Source: PLoS One. 2017 Nov 2;12(11):e0187253. doi: 10.1371/journal.pone.0187253 (PMC5667819; doi:10.1371/journal.pone.0187253)
Supplement: S1 Data Set — (ZIP) [file pone.0187253.s001.zip › set/trajectories/traj_2_0508_257.dat]

2 19190000 19185400 0 0 1 0 1 1 0 30 30 30 1692.17 1711.79 1672.55
34134.5 1
19185400 762.455 8864 1386 0 0 0 
34135 1
19185400 797.333 8453.27 1423 81.3025 -957.42 960.866 
34135.5 1
19185400 1058.13 7987.27 1568 526.869 -941.414 1078.82 
34136 1
19185400 1129.8 7616.73 1635.53 144.781 -748.552 762.425 
34136.5 1
19185400 1166.06 7466.88 1698 70.8252 -292.692 301.139 
34137 1
19185400 1373.13 7238.53 1743.53 405.227 -446.853 603.23 
34137.5 1
19185400 1405.53 6894.33 1735.53 65.4545 -695.354 698.427 
34138 1
19185400 1508.27 6546.33 1768.67 207.542 -703.03 733.025 
34138.5 1
19185400 1684.87 6189.07 1818.6 356.768 -721.751 805.113 
34139 1
19185400 1758.8 5830.07 1807.33 149.36 -725.253 740.473 
34139.5 1
19185400 1905.75 5438 1925.88 287.012 -765.755 817.775 
34140 2
19190000 2980.5 5027.08 1593.83 0 0 0 
19185400 2088.33 4973.93 1908.87 357.306 -908.154 975.916 
34140.5 2
19190000 3277.87 4380.2 1670.13 668.24 -1453.67 1599.91 
19185400 2683.67 4419.93 1818.67 1202.69 -1119.19 1642.88 
34141 2
19190000 3531.47 3920.8 1718.27 512.323 -928.081 1060.1 
19185400 3002.53 4012.47 1654.67 644.175 -823.165 1045.26 
34141.5 2
19190000 3877.87 3512.33 1690.67 699.798 -825.185 1081.96 
19185400 3357 3648.2 1615.13 716.094 -735.892 1026.8 
34142 2
19190000 4186.27 3229.2 1629.33 623.03 -571.987 845.775 
19185400 3652 3169 1615.67 595.96 -968.081 1136.81 
34142.5 2
19190000 4573.47 2847.73 1626.07 780.645 -769.086 1095.86 
19185400 4051.8 2810.53 1574 806.048 -722.715 1082.6 
34143 2
19190000 4920.56 2428.56 1626.19 677.922 -818.693 1062.94 
19185400 4363.88 2349.81 1539.5 609.521 -899.845 1086.85 
34143.5 2
19190000 5278.07 2034.53 1626.07 699.617 -771.094 1041.18 
19185400 4758 1802.4 1534 771.282 -1071.26 1320.03 
34144 2
19190000 5731.6 1572.4 1652.6 916.229 -933.603 1308.09 
19185400 5165.13 1432 1583.8 822.492 -748.283 1111.94 
34144.5 2
19190000 6117.87 975.8 1626.93 780.337 -1205.25 1435.81 
19185400 5534 1057.27 1575 745.185 -757.037 1062.26 
34145 2
19190000 6430 576.4 1640.33 630.572 -806.869 1024.04 
19185400 5897.2 592.467 1568 733.737 -938.99 1191.67 
34145.5 2
19190000 6781.53 157.8 1638 710.168 -845.657 1104.3 
19185400 6246.47 267.467 1561.8 705.589 -656.566 963.813 
34146 2
19190000 7154.2 -304.4 1642.07 752.862 -933.737 1199.44 
19185400 6611.13 -344.533 1601.87 736.7 -1236.36 1439.21 
34146.5 2
19190000 7561.69 -815.75 1658.19 795.874 -998.73 1277.06 
19185400 7039.75 -869.875 1610.06 837.142 -1026.06 1324.24 
34147 2
19190000 7907.33 -1356.8 1681.2 676.411 -1058.81 1256.42 
19185400 7381.93 -1404.67 1607.07 669.635 -1046.56 1242.46 
34147.5 2
19190000 8225.53 -1762 1688.67 642.828 -818.586 1040.82 
19185400 7727.93 -1833.13 1615.2 698.99 -865.589 1112.58 
34148 2
19190000 8643.27 -2139.07 1690.67 843.906 -761.751 1136.86 
19185400 8117.8 -2283.8 1644.67 787.609 -910.438 1203.84 
34148.5 2
19190000 9095.4 -2550.07 1624.13 913.401 -830.303 1234.38 
19185400 8590.53 -2775.87 1732.33 955.017 -994.074 1378.49 
34149 2
19190000 9504.07 -3019.47 1680.4 825.589 -948.283 1257.31 
19185400 8961.8 -3130.53 1671.53 750.034 -716.498 1037.27 
34149.5 2
19190000 9813.25 -3331.25 1687.5 603.874 -608.952 857.605 
19185400 9341.31 -3531.56 1634.62 741.235 -783.26 1078.39 
34150 2
19190000 10249.2 -3748.07 1627 853.131 -815.688 1180.33 
19185400 9697.33 -4003.73 1600.07 696.714 -924.013 1157.24 
34150.5 2
19190000 10568.2 -4098.27 1607.8 644.444 -707.475 956.99 
19185400 10031.9 -4409.87 1556.73 675.96 -820.471 1063.06 
34151 2
19190000 10938.5 -4562 1604.2 748.013 -936.835 1198.83 
19185400 10434.2 -4824.2 1536.13 812.66 -837.037 1166.64 
34151.5 2
19190000 11316.7 -4911.6 1614.2 764.04 -706.263 1040.46 
19185400 10830.5 -5155.87 1563.53 800.539 -670.034 1043.94 
34152 2
19190000 11796.5 -5315.53 1617.33 969.428 -816.027 1267.16 
19185400 11285.9 -5476.53 1547.13 920.135 -647.811 1125.3 
34152.5 2
19190000 12270.3 -5755.53 1553.8 957.037 -888.889 1306.16 
19185400 11753.7 -5959.4 1555.47 944.916 -975.488 1358.1 
34153 2
19190000 12786.9 -6152.25 1669 1009.12 -774.837 1272.28 
19185400 12296.7 -6416.31 1624.5 1060.59 -892.407 1386.09 
34153.5 2
19190000 13220 -6477.33 1716.4 847.48 -636.171 1059.69 
19185400 12779.8 -6770.47 1642.4 945.426 -693.061 1172.25 
34154 2
19190000 13568.1 -6835.8 1677.13 703.165 -724.175 1009.39 
19185400 13060.3 -7050.33 1635.13 566.599 -565.387 800.436 
34154.5 2
19190000 14073.7 -7303 1676.53 1021.41 -943.838 1390.73 
19185400 13495.5 -7400.6 1624.8 879.327 -707.609 1128.68 
34155 2
19190000 14390.7 -7720.4 1648.27 640.539 -843.232 1058.93 
19185400 13816.7 -7693.47 1652.2 648.754 -591.65 878.027 
34155.5 2
19190000 14746.8 -8035.73 1641.87 719.327 -637.037 960.857 
19185400 14220.7 -8130.53 1592.13 816.296 -882.963 1202.48 
34156 2
19190000 15173 -8554.13 1681.73 861.01 -1047.27 1355.77 
19185400 14672.5 -8731.33 1638.93 912.727 -1213.74 1518.63 
34156.5 2
19190000 15605.2 -9054.62 1739.56 844.238 -977.523 1291.62 
19185400 15073.7 -9203.19 1681.75 783.504 -921.59 1209.63 
34157 2
19190000 15999.6 -9395.93 1726.27 771.722 -667.922 1020.62 
19185400 15560.3 -9708.6 1694.27 952.34 -989.066 1373.03 
34157.5 2
19190000 16352.4 -9668.53 1694.07 712.727 -550.707 900.699 
19185400 15945.7 -10048.2 1677.07 778.451 -686.061 1037.62 
34158 2
19190000 16767.1 -9964.53 1650.4 837.71 -597.98 1029.24 
19185400 16331.1 -10332.9 1668.13 778.586 -575.084 967.945 
34158.5 2
19190000 17146.1 -10344.3 1759.8 765.791 -767.138 1083.95 
19185400 16707.6 -10617.5 1642.8 760.673 -574.949 953.515 
34159 2
19190000 17550.7 -10627 1765.33 817.374 -571.178 997.168 
19185400 17041.9 -10849.4 1634.4 675.286 -468.552 821.92 
34159.5 2
19190000 18091.9 -10889.1 1687.81 1056.92 -511.963 1174.39 
19185400 17572.8 -11194.4 1673 1036.88 -673.779 1236.57 
34160 2
19190000 18760.3 -11222.3 1630.6 1308.01 -652.071 1461.53 
19185400 18253.2 -11509.3 1605.67 1331.6 -616.226 1467.28 
34160.5 2
19190000 19265.1 -11500.7 1684.07 1019.8 -562.29 1164.54 
19185400 18824.1 -11939 1612.07 1153.4 -868.148 1443.61 
34161 2
19190000 19698.7 -11740 1712.6 876.094 -483.502 1000.66 
19185400 19355.4 -12149.1 1656 1073.27 -424.512 1154.17 
34161.5 2
19190000 20093.9 -11923.5 1691.4 798.249 -370.774 880.156 
19185400 19765.6 -12336.7 1643.4 828.687 -378.855 911.182 
34162 2
19190000 20509.7 -12127.3 1718.13 840.135 -411.582 935.535 
19185400 20154.1 -12541.5 1662.53 784.781 -413.872 887.227 
34162.5 2
19190000 20883.5 -12286.5 1724.8 755.152 -321.751 820.839 
19185400 20534.7 -12727.7 1652.6 769.024 -376.027 856.034 
34163 2
19190000 21226.3 -12530.6 1763.31 669.491 -476.742 821.888 
19185400 20896.4 -12977.2 1677.44 706.331 -487.345 858.143 
34163.5 2
19190000 21591.3 -12756.4 1792 714.326 -441.83 839.926 
19185400 21203.9 -13099 1676.73 601.875 -238.381 647.363 
34164 2
19190000 21957.1 -12985.5 1769.33 738.855 -462.761 871.811 
19185400 21563.5 -13311.3 1654.8 726.33 -428.822 843.471 
34164.5 2
19190000 22385.4 -13207.6 1673.47 865.32 -448.754 974.761 
19185400 21907.1 -13419 1636.73 694.276 -217.643 727.59 
34165 2
19190000 22865.5 -13436.4 1600.47 969.832 -462.222 1074.35 
19185400 22401.6 -13693.4 1587.4 998.923 -554.343 1142.43 
34165.5 2
19190000 23382 -13706.9 1468.87 1041.4 -545.296 1175.52 
19185400 22834.5 -13873.4 1524.67 872.715 -362.903 945.162 
34166 2
19190000 23908.6 -13952.9 1544.13 1063.84 -496.97 1174.19 
19185400 23391.9 -14125.7 1476.73 1126.2 -509.63 1236.14 
34166.5 2
19190000 24470.7 -14209.6 1716.06 1097.83 -501.481 1206.94 
19185400 23962.2 -14419.1 1580.69 1113.78 -573.039 1252.55 
34167 2
19190000 24901.2 -14412.7 1773.4 842.49 -397.342 931.488 
19185400 24442.9 -14664.1 1595.2 940.794 -479.46 1055.92 
34167.5 2
19190000 25237.4 -14713.3 1683 679.192 -607.407 911.178 
19185400 24773.1 -14922.1 1620.53 666.936 -521.212 846.443 
34168 2
19190000 25635.9 -14903.7 1638.07 805.118 -384.512 892.224 
19185400 25175.3 -15216.6 1645.47 812.66 -595.017 1007.2 
34168.5 2
19190000 26066.2 -14989.3 1565.07 869.226 -173.064 886.287 
19185400 25609.7 -15308.9 1626.73 877.441 -186.532 897.049 
34169 2
19190000 26493.8 -15176.6 1497.33 863.838 -378.316 943.048 
19185400 26098.1 -15507.3 1647.33 986.801 -400.673 1065.04 
34169.5 2
19190000 27070.5 -15498.4 1513.88 1126.37 -628.467 1289.83 
19185400 26590.2 -15738.9 1630.69 961.165 -452.36 1062.29 
34170 2
19190000 27592.3 -15702.6 1550.73 1021.2 -399.658 1096.62 
19185400 27110.9 -15978.1 1597.4 1018.95 -468.085 1121.32 
34170.5 2
19190000 28077.1 -15777.3 1576.87 979.394 -150.976 990.962 
19185400 27634.6 -16077.5 1622 1057.91 -200.943 1076.83 
34171 2
19190000 28593.6 -15936.8 1695.67 1043.37 -322.155 1091.97 
19185400 28182.9 -16279.2 1615.73 1107.61 -407.407 1180.16 
34171.5 2
19190000 28996.4 -16064.4 1780.13 813.737 -257.778 853.591 
19185400 28609.4 -16399.1 1724.47 861.684 -242.155 895.063 
34172 2
19190000 29460.8 -16207.3 1751.2 938.182 -288.62 981.573 
19185400 29050.7 -16538.9 1726.8 891.448 -282.559 935.157 
34172.5 2
19190000 29940.6 -16235.9 1756.67 969.293 -57.9125 971.021 
19185400 29502.7 -16606.9 1706.07 913.266 -137.374 923.54 
34173 2
19190000 30410.4 -16283 1778.06 917.651 -91.9271 922.244 
19185400 30006.1 -16610.2 1693.31 983.065 -6.47787 983.086 
34173.5 2
19190000 30947.9 -16495.5 1658.6 1051.85 -415.917 1131.1 
19185400 30473.3 -16707.2 1682.8 914.294 -189.726 933.772 
34174 2
19190000 31395.5 -16648 1632.47 904.242 -308.013 955.263 
19185400 30956.4 -16921.2 1629.67 976.027 -432.323 1067.49 
34174.5 2
19190000 31986.7 -16794.8 1517.53 1194.34 -296.566 1230.61 
19185400 31516.8 -17133.5 1552.4 1132.12 -428.956 1210.66 
34175 2
19190000 32566.1 -16906.6 1511 1170.37 -225.859 1191.96 
19185400 32135.7 -17303.6 1474.87 1250.37 -343.569 1296.71 
34175.5 2
19190000 33178.6 -17066.5 1877.4 1237.44 -322.963 1278.89 
19185400 32832.7 -17538.5 1555.87 1408.08 -474.478 1485.87 
34176 2
19190000 33718 -17200.6 1773.06 1053.52 -261.906 1085.58 
19185400 33304.1 -17546.8 1570.12 920.565 -16.3005 920.709 
34176.5 2
19190000 34218.3 -17301.7 1639.27 979.126 -197.856 998.917 
19185400 33812 -17700.5 1584.13 994.007 -300.693 1038.49 
34177 2
19190000 34691.3 -17394.5 1632.93 955.556 -187.609 973.799 
19185400 34231.3 -17700.4 1616.87 847.138 0.13468 847.138 
34177.5 2
19190000 35221.6 -17527.7 1656.4 1071.25 -269.091 1104.53 
19185400 34774.2 -17842.1 1625.27 1096.7 -286.33 1133.46 
34178 2
19190000 35640.5 -17679.1 1644.73 846.33 -305.724 899.856 
19185400 35265.1 -18009 1613.87 991.65 -337.104 1047.38 
34178.5 2
19190000 36074.8 -17906.4 1647.27 877.306 -459.259 990.245 
19185400 35739.4 -18269.5 1594.27 958.249 -526.195 1093.22 
34179 2
19190000 36595 -18110.5 1639.27 1050.91 -412.256 1128.88 
19185400 36183.8 -18433.9 1587.47 897.778 -332.121 957.241 
34179.5 2
19190000 37153.6 -18290 1589.12 1091.06 -350.651 1146.03 
19185400 36680 -18555.4 1585.56 969.141 -237.443 997.804 
34180 2
19190000 37719.7 -18558.1 1603.6 1107.84 -524.592 1225.77 
19185400 37200 -18733.5 1563.47 1017.61 -348.524 1075.64 
34180.5 2
19190000 38106.3 -18870.1 1617.2 781.01 -630.438 1003.71 
19185400 37594.7 -18974.7 1599.07 797.306 -487.273 934.415 
34181 2
19190000 38601.7 -19065.9 1597.07 1000.81 -395.556 1076.14 
19185400 38067.3 -19224.2 1604.13 954.747 -503.973 1079.6 
34181.5 2
19190000 39030.1 -19290.6 1584.4 865.32 -453.872 977.128 
19185400 38518.5 -19399.5 1594 911.65 -354.209 978.044 
34182 2
19190000 39518.4 -19414.1 1601.73 986.532 -249.428 1017.58 
19185400 38995.1 -19678.1 1633.27 962.694 -562.828 1115.15 
34182.5 2
19190000 39929.8 -19573.5 1608.93 831.111 -322.02 891.315 
19185400 39471.6 -19895.7 1601 962.694 -439.461 1058.26 
34183 2
19190000 40444.3 -19845.2 1608.38 1004.91 -530.705 1136.44 
19185400 39950.5 -20203.2 1536.75 935.352 -600.749 1111.66 
34183.5 2
19190000 40932.8 -20285.5 1560.53 955.944 -861.734 1287.02 
19185400 40410.7 -20459.8 1536.6 900.652 -502.055 1031.13 
34184 2
19190000 41224.2 -20423.5 1531.33 588.687 -278.653 651.306 
19185400 40816 -20750.1 1623.2 818.721 -586.532 1007.14 
34184.5 2
19190000 41896.9 -20587.7 1545.4 1359.06 -331.717 1398.95 
19185400 41373.7 -20901.5 1592.6 1126.6 -305.859 1167.38 
34185 2
19190000 42498.5 -20868.1 1671.53 1215.35 -566.465 1340.88 
19185400 41863.8 -20975.8 1654.73 990.168 -150.034 1001.47 
34185.5 2
19190000 42952.4 -21124.9 1706.13 916.902 -518.923 1053.56 
19185400 42388.5 -21116.6 1641.8 1059.93 -284.444 1097.44 
34186 2
19190000 43422.8 -21284.1 1724.5 918.774 -310.799 969.919 
19185400 42926.9 -21446.3 1767.75 1051.7 -643.97 1233.2 
34186.5 2
19190000 43870.6 -21469.2 1718.73 876.296 -362.304 948.24 
19185400 43451.3 -21813.7 1686.2 1026.21 -718.893 1252.97 
34187 2
19190000 44361.3 -21661.4 1661.8 991.38 -388.283 1064.71 
19185400 43924.5 -21931.2 1605.8 955.96 -237.441 985.006 
34187.5 2
19190000 44856.9 -21914.5 1650.4 1001.08 -511.38 1124.13 
19185400 44408.5 -22190.1 1589.4 977.643 -522.963 1108.73 
34188 2
19190000 45785.5 -22139.7 1659.2 1872.18 -454.032 1926.45 
19185400 45039.2 -22302.7 1639.13 1271.64 -227.016 1291.74 
34188.5 2
19190000 46088.3 -22381.7 1736.13 611.717 -488.754 782.993 
19185400 45541.3 -22506.7 1646 1014.28 -412.121 1094.81 
34189 2
19190000 46300.6 -22557.8 1726.27 428.956 -355.825 557.328 
19185400 45829.9 -22747 1686.33 583.03 -485.522 758.72 
34189.5 2
19190000 46649.1 -22721.3 1705.38 680.713 -319.36 751.905 
19185400 46198.2 -22979.9 1737.62 719.377 -454.834 851.103 
34190 2
19190000 47072.8 -23159.1 1662.6 829.11 -856.792 1192.27 
19185400 46618 -23316.9 1748.13 821.551 -659.605 1053.58 
34190.5 2
19190000 47316.1 -23546.7 1647.2 491.582 -782.896 924.434 
19185400 46899.9 -23802.5 1732.8 569.562 -980.875 1134.25 
34191 1
19185400 47009.5 -24184.7 1736.67 221.414 -772.256 803.37 
