# Supplementary material for: Intrinsic group behaviour: Dependence of pedestrian dyad dynamics on principal social and personal features
Source: PLoS One. 2017 Nov 2;12(11):e0187253. doi: 10.1371/journal.pone.0187253 (PMC5667819; doi:10.1371/journal.pone.0187253)
Supplement: S1 Data Set — (ZIP) [file pone.0187253.s001.zip › set/trajectories/traj_2_0508_256.dat]

2 19170100 19165800 0 1 0 0 2 0 1 50 50 50 1748.24 1757.2 1739.27
34018.5 1
19165800 6984.17 4043.25 1827.33 0 0 0 
34019 1
19165800 7044.53 3547.53 1826 135.655 -1113.97 1122.2 
34019.5 1
19165800 7270.27 3067.2 1826 456.027 -970.37 1072.18 
34020 1
19165800 7416.81 2592.62 1825.81 286.222 -926.904 970.09 
34020.5 1
19165800 7500.6 2105 1820.67 163.968 -954.256 968.241 
34021 1
19165800 7601.07 1482.13 1685.67 202.963 -1258.32 1274.58 
34021.5 2
19170100 8524.17 868.667 1613.17 0 0 0 
19165800 7678.13 879.333 1604.67 155.69 -1217.78 1227.69 
34022 2
19170100 8413.4 472.067 1587.33 -320.135 -1146.24 1190.11 
19165800 7663.27 268.467 1703.87 -30.0337 -1234.07 1234.44 
34022.5 2
19170100 8613 -92.6 1637.93 403.232 -1140.74 1209.91 
19165800 7875.67 -345.533 1706.73 429.091 -1240.4 1312.52 
34023 2
19170100 8918.4 -457.6 1674.6 616.97 -737.374 961.442 
19165800 8080.2 -893.333 1711.6 413.199 -1106.67 1181.29 
34023.5 2
19170100 9142.44 -888.875 1694.5 437.573 -842.334 949.209 
19165800 8370.44 -1441.81 1769.62 566.87 -1071.25 1211.99 
34024 2
19170100 9385.4 -1307.2 1693.2 474.536 -817.041 944.849 
19165800 8667 -1877.53 1741.07 579.224 -851.017 1029.43 
34024.5 2
19170100 9485.2 -1615.4 1660.27 201.616 -622.626 654.456 
19165800 8996.93 -2382.47 1748.73 666.532 -1020.07 1218.52 
34025 2
19170100 9811.27 -2286.67 1719.4 658.721 -1356.09 1507.62 
19165800 9330.2 -2942.2 1717.33 673.266 -1130.77 1316.03 
34025.5 2
19170100 10094.8 -2714.13 1744.07 572.795 -863.569 1036.26 
19165800 9696.33 -3354.6 1746.93 739.663 -833.131 1114.1 
34026 2
19170100 10338.3 -3197.93 1724.8 491.987 -977.374 1094.22 
19165800 9945.87 -3774.4 1687.13 504.108 -848.081 986.593 
34026.5 2
19170100 10536.2 -3538.33 1750.73 399.731 -687.677 795.414 
19165800 10297.2 -4232.33 1628.53 709.764 -925.118 1166.02 
34027 2
19170100 10823.2 -3944.62 1705.69 560.522 -793.538 971.539 
19165800 10577 -4746.12 1617.75 546.484 -1003.5 1142.65 
34027.5 2
19170100 11120.4 -4278.6 1682.4 581.629 -653.571 874.899 
19165800 10920.7 -5173.93 1665.2 672.668 -837.198 1073.96 
34028 2
19170100 11421.4 -4695.07 1694.53 608.081 -841.347 1038.09 
19165800 11318.5 -5540.27 1703.2 803.502 -740.067 1092.39 
34028.5 2
19170100 11780.2 -5053.6 1695.87 724.848 -724.31 1024.71 
19165800 11752.9 -5935.87 1594.67 877.576 -799.192 1186.95 
34029 2
19170100 12133.8 -5509.87 1689.93 714.343 -921.751 1166.15 
19165800 12197.5 -6380.27 1575 898.182 -897.778 1269.94 
34029.5 2
19170100 12659.6 -5983.33 1741.2 1062.22 -956.498 1429.41 
19165800 12685.9 -6819.07 1625.53 986.667 -886.465 1326.4 
34030 2
19170100 13099.2 -6288 1750 858.691 -595.052 1044.72 
19165800 13059.1 -7127.88 1696.25 728.898 -603.141 946.082 
34030.5 2
19170100 13423.5 -6652.93 1736.67 634.475 -714.155 955.288 
19165800 13499.6 -7389.33 1677.53 862.109 -511.66 1002.51 
34031 2
19170100 13848.1 -6937.73 1718.93 857.778 -575.354 1032.87 
19165800 13861.7 -7708.93 1682.2 731.448 -645.657 975.648 
34031.5 2
19170100 14277.6 -7267.2 1698.47 867.744 -665.589 1093.61 
19165800 14222.7 -8050.27 1614.47 729.428 -689.562 1003.77 
34032 2
19170100 14733.7 -7621.87 1704.07 921.481 -716.498 1167.26 
19165800 14664.7 -8565.93 1624.07 892.929 -1041.75 1372.07 
34032.5 1
19165800 15026.3 -9035.87 1589.13 730.37 -949.36 1197.8 
34032.5 1
19170100 15012.3 -7811.17 1703 802.882 -545.533 970.683 
34033 2
19170100 15882.7 -8986.33 1649 1034.88 -1397.34 1738.83 
19165800 15201.8 -9542.07 1604.73 354.613 -1022.63 1082.37 
34033.5 2
19170100 16070.7 -9178.31 1721.94 598.792 -611.399 855.781 
19165800 15580.8 -9962.81 1696 740.259 -821.769 1106.02 
34034 2
19170100 16462.5 -9518.8 1811.07 766.691 -666.316 1015.77 
19165800 15985.5 -10431.3 1772.4 792.017 -916.74 1211.49 
34034.5 2
19170100 16846.5 -9866.73 1775.07 775.892 -702.896 1046.93 
19165800 16270.1 -10688.8 1663.73 574.949 -520.269 775.401 
34035 2
19170100 17218.5 -10224.1 1732.33 751.38 -721.886 1041.97 
19165800 16602 -11086.6 1658.13 670.438 -803.636 1046.57 
34035.5 2
19170100 17600.5 -10653.7 1729.2 771.852 -868.013 1161.55 
19165800 16953.9 -11460.2 1702.6 710.842 -754.747 1036.79 
34036 2
19170100 17830.2 -11044.1 1743 463.973 -788.687 915.04 
19165800 17431.1 -11966.7 1675.07 964.04 -1023.3 1405.89 
34036.5 2
19170100 18223.6 -11450.9 1775.38 768.286 -794.417 1105.15 
19165800 18121.4 -12361.4 1602.69 1348.38 -770.907 1553.2 
34037 2
19170100 19066.9 -11878.7 1751.27 1650.3 -837.166 1850.5 
19165800 18555.5 -12774.6 1624.2 849.503 -808.537 1172.77 
34037.5 2
19170100 19398.7 -12168.5 1716 670.438 -585.455 890.081 
19165800 18964.7 -13107.4 1659.47 826.532 -672.323 1065.45 
34038 2
19170100 19736.6 -12542.3 1704.33 682.559 -755.286 1018.01 
19165800 19383.7 -13463.7 1673.73 846.599 -719.865 1111.28 
34038.5 2
19170100 20052.9 -12967.7 1702.2 639.057 -859.259 1070.85 
19165800 19752.5 -13745.7 1683.87 745.051 -569.562 937.817 
34039 2
19170100 20472.6 -13233.7 1714.87 846.102 -536.29 1001.75 
19165800 20192.5 -14089 1688.73 887.097 -692.204 1125.21 
34039.5 2
19170100 20994.1 -13532.5 1724.07 1051.48 -602.419 1211.82 
19165800 20718.1 -14388.6 1704.27 1059.68 -604.032 1219.74 
34040 2
19170100 21299.8 -13775.8 1734 597.03 -475.285 763.112 
19165800 21087.2 -14629.6 1775.75 720.809 -470.63 860.847 
34040.5 2
19170100 21779.5 -13923.1 1748.07 938.788 -288.299 982.059 
19165800 21668.9 -14967.5 1621.53 1138.32 -661.261 1316.45 
34041 2
19170100 22216.6 -14170.3 1703.47 882.963 -499.259 1014.34 
19165800 22276 -15204.1 1544.2 1226.53 -478.114 1316.42 
34041.5 2
19170100 22683.1 -14372.3 1647.07 942.357 -408.215 1026.97 
19165800 22830.5 -15500.7 1621.73 1120.13 -599.057 1270.26 
34042 2
19170100 23348.6 -14599.2 1692.4 1344.51 -458.316 1420.48 
19165800 23457.3 -15767.9 1678.47 1266.4 -539.798 1376.64 
34042.5 2
19170100 23935.3 -14837.2 1720.2 1185.32 -480.808 1279.12 
19165800 23892.9 -15837 1731.87 879.865 -139.663 890.881 
34043 2
19170100 24350.3 -15071.1 1718.07 838.249 -472.593 962.292 
19165800 24424.1 -16010.2 1689.67 1073.13 -349.899 1128.73 
34043.5 2
19170100 24755.6 -15298.3 1770.25 791.715 -443.709 907.574 
19165800 24930.9 -16124.7 1758.44 989.86 -223.608 1014.8 
34044 2
19170100 25276.3 -15353.3 1761.93 1018.87 -107.542 1024.53 
19165800 25516.3 -16428.3 1747.33 1145.58 -594.219 1290.52 
34044.5 2
19170100 25788.6 -15496.9 1775.07 1035.02 -290.101 1074.9 
19165800 26138.1 -16640.3 1676.13 1256.3 -428.148 1327.25 
34045 2
19170100 26359.5 -15634.4 1764.2 1153.4 -277.845 1186.39 
19165800 26865.8 -16987.6 1686.53 1470.03 -701.684 1628.91 
34045.5 2
19170100 27096.2 -15940.2 1721.73 1488.22 -617.778 1611.35 
19165800 27418.8 -17231.4 1712.13 1117.17 -492.525 1220.92 
34046 2
19170100 27615.8 -16096.5 1710.93 1049.7 -315.825 1096.18 
19165800 27841.8 -17386.9 1722.13 854.545 -314.074 910.434 
34046.5 2
19170100 28140.8 -16239.3 1731.87 1060.61 -288.485 1099.14 
19165800 28336.2 -17488.9 1729.13 998.788 -206.061 1019.82 
34047 2
19170100 28610.2 -16356 1782.81 916.895 -227.865 944.785 
19165800 28977.9 -17727.4 1705.5 1253.39 -465.837 1337.16 
34047.5 2
19170100 29132.7 -16548.8 1786.27 1022.34 -377.299 1089.74 
19165800 29459.1 -17740.9 1728.6 941.544 -26.5329 941.918 
34048 2
19170100 29657.8 -16748.1 1733.73 1060.88 -402.559 1134.69 
19165800 29970.9 -17907.6 1635.8 1034.07 -336.7 1087.51 
34048.5 2
19170100 30101.5 -16834.5 1768.6 896.296 -174.545 913.134 
19165800 30487.3 -18112.1 1516.27 1043.23 -413.064 1122.03 
34049 2
19170100 30579.9 -16981.9 1721 966.599 -297.912 1011.47 
19165800 31202.5 -18335.7 1418.67 1444.71 -451.717 1513.69 
34049.5 2
19170100 31079.1 -17113.5 1681.73 1008.35 -265.859 1042.81 
19165800 31866.8 -18627.3 1362.2 1342.09 -589.226 1465.74 
34050 2
19170100 31838.7 -17306.7 1675.81 1483.63 -377.254 1530.85 
19165800 32473.4 -18959.1 1582.06 1184.72 -647.909 1350.31 
34050.5 2
19170100 32684.7 -17632.9 1681.4 1655.67 -638.315 1774.45 
19165800 33127.3 -19166.1 1700.13 1279.76 -405.227 1342.39 
34051 2
19170100 33250.3 -17709.5 1691.87 1142.49 -154.882 1152.94 
19165800 33605.2 -19326.8 1755.33 965.387 -324.579 1018.49 
34051.5 2
19170100 33776.1 -17925.9 1679.93 1062.22 -437.037 1148.62 
19165800 34241.9 -19436.3 1729.07 1286.2 -221.279 1305.09 
34052 2
19170100 34295.5 -18060.5 1705.47 1049.29 -271.919 1083.95 
19165800 34694.3 -19626.7 1726 914.074 -384.512 991.656 
34052.5 2
19170100 34729.5 -18334.9 1735.87 876.902 -554.478 1037.5 
19165800 35194.9 -19809.9 1681.53 1011.18 -370.236 1076.83 
34053 2
19170100 35222.6 -18476.4 1743.87 996.094 -285.791 1036.28 
19165800 35769.1 -20032.9 1638.47 1160 -450.505 1244.41 
34053.5 2
19170100 35819.8 -18552.7 1733.5 1166.43 -148.999 1175.91 
19165800 36525 -20245.8 1730 1476.43 -415.78 1533.86 
34054 2
19170100 36361.1 -18686.1 1689.27 1059.21 -261.016 1090.89 
19165800 36996 -20419.1 1728 921.722 -339.18 982.148 
34054.5 2
19170100 36818 -18764.8 1678.33 923.098 -159.057 936.701 
19165800 37537.9 -20638.7 1817.27 1094.81 -443.502 1181.23 
34055 2
19170100 37399.6 -18877 1695.87 1174.95 -226.667 1196.61 
19165800 38179.5 -20833.7 1828.07 1296.03 -393.939 1354.58 
34055.5 2
19170100 37959.2 -19078.3 1715.8 1130.51 -406.599 1201.4 
19165800 38752.1 -20977 1858.6 1156.77 -289.562 1192.46 
34056 2
19170100 38444.1 -19428.7 1703.87 979.529 -707.879 1208.54 
19165800 39228.1 -21015 1896.53 961.751 -76.7677 964.81 
34056.5 2
19170100 38800.6 -19723 1799.44 696.403 -574.87 903.024 
19165800 39720.1 -21125.2 1796 960.921 -215.21 984.726 
34057 2
19170100 39227.7 -20106.7 1782.13 835.828 -750.815 1123.54 
19165800 40213.9 -21252.3 1687.47 966.357 -248.818 997.876 
34057.5 2
19170100 39565.4 -20363.5 1767.33 682.155 -518.788 857.016 
19165800 40790.6 -21298.4 1603.4 1164.98 -93.064 1168.69 
34058 2
19170100 40045.2 -20639.9 1744.87 969.293 -558.384 1118.62 
19165800 41354.4 -21257.9 1602.87 1138.99 81.7508 1141.92 
34058.5 2
19170100 40683.2 -20888.5 1746.4 1288.89 -502.222 1383.28 
19165800 42101.1 -21207.5 1695.8 1508.55 101.818 1511.98 
34059 2
19170100 41277.7 -20955.9 1776.4 1200.94 -136.162 1208.64 
19165800 42628.2 -20954.2 1720.93 1064.78 511.785 1181.39 
34059.5 2
19170100 41827.7 -21000.4 1760.27 1111.11 -89.9663 1114.75 
19165800 43097.7 -20908.4 1735.73 948.418 92.5253 952.92 
34060 2
19170100 42465.8 -20700.9 1801.25 1246.38 584.888 1376.79 
19165800 43644.6 -20844.4 1725 1068.28 125.049 1075.57 
34060.5 2
19170100 42983.7 -20513.3 1806.73 1013.41 367.262 1077.91 
19165800 44154.3 -20532.1 1678.67 997.472 611.04 1169.75 
34061 2
19170100 43415.9 -20298.1 1770.13 873.266 434.747 975.499 
19165800 44739.8 -20385.5 1667.07 1182.76 296.162 1219.28 
34061.5 2
19170100 43941.7 -20009.2 1800.27 1062.22 583.569 1211.97 
19165800 45236.7 -20127.9 1673.07 1003.91 520.539 1130.83 
34062 2
19170100 44447.6 -19691.8 1736.33 1021.95 641.212 1206.46 
19165800 45682.2 -19984.6 1707.2 899.933 289.428 945.329 
34062.5 2
19170100 44958.5 -19348.3 1730.2 1032.19 693.872 1243.73 
19165800 46171.4 -19777.3 1789.8 988.283 418.855 1073.38 
34063 1
19165800 46498.4 -19694.2 1785 660.606 167.811 681.587 
