# Supplementary material for: Intrinsic group behaviour: Dependence of pedestrian dyad dynamics on principal social and personal features
Source: PLoS One. 2017 Nov 2;12(11):e0187253. doi: 10.1371/journal.pone.0187253 (PMC5667819; doi:10.1371/journal.pone.0187253)
Supplement: S1 Data Set — (ZIP) [file pone.0187253.s001.zip › set/trajectories/traj_2_0508_255.dat]

2 19163600 19164100 0 0 0 1 2 1 0 10 10 10 1598.93 1639.51 1558.36
33996 1
19163600 39885.3 -20731.7 1518.67 0 0 0 
33996.5 1
19163600 39481 -20617.9 1570.67 -816.835 229.899 848.571 
33997 1
19163600 39054.6 -20749.1 1611.88 -832.764 -256.242 871.295 
33997.5 1
19163600 38651.3 -20786.9 1606.8 -789.351 -73.9808 792.81 
33998 1
19163600 38300.9 -20691.8 1609.07 -707.744 192.054 733.339 
33998.5 1
19163600 37823.2 -20704.7 1630.53 -965.118 -26.1279 965.471 
33999 1
19163600 37351.1 -20534.1 1627.2 -953.67 344.646 1014.04 
33999.5 1
19163600 36880 -20632.5 1582.07 -951.785 -198.788 972.322 
34000 1
19163600 36539.2 -20688.1 1611.5 -665.649 -108.577 674.447 
34000.5 1
19163600 36209.9 -20608.4 1670.33 -644.333 156.018 662.953 
34001 1
19163600 36066.3 -20277.1 1648.07 -290.236 669.226 729.452 
34001.5 2
19164100 34965.6 -20440.8 1643 0 0 0 
19163600 35304 -19856.9 1539.67 -1539.93 848.889 1758.41 
34002 2
19164100 34716.3 -20335.4 1662.07 -753.072 318.429 817.627 
19163600 34832.3 -19789.9 1559.47 -951.075 135.215 960.639 
34002.5 2
19164100 34343.1 -20220.8 1657 -753.939 231.515 788.685 
19163600 34450.3 -19673.7 1536.07 -771.582 234.613 806.463 
34003 2
19164100 34010.5 -20070.3 1675 -671.919 304.108 737.534 
19163600 34098.5 -19498.9 1519 -710.842 353.131 793.724 
34003.5 2
19164100 33617.2 -19874.8 1635.12 -768.132 381.868 857.817 
19163600 33730.2 -19338.8 1517.62 -719.295 312.736 784.34 
34004 2
19164100 33205.6 -19736.5 1593.87 -805.577 270.613 849.815 
19163600 33322.5 -19196.5 1481.13 -797.758 278.433 844.951 
34004.5 2
19164100 32891.8 -19622.6 1617.27 -633.939 230.034 674.385 
19163600 32924.7 -19072.3 1521.4 -803.771 250.909 842.023 
34005 2
19164100 32542.1 -19424 1618.47 -706.532 401.212 812.501 
19163600 32544.1 -18821.9 1510 -768.889 505.859 920.371 
34005.5 2
19164100 32006.9 -19217.9 1547.2 -1081.21 416.296 1158.59 
19163600 32079.6 -18629.9 1437.4 -938.316 387.879 1015.33 
34006 2
19164100 31482.4 -18960.8 1342.8 -1059.53 519.461 1180.02 
19163600 31573.9 -18374.9 1207.8 -1021.68 515.152 1144.21 
34006.5 2
19164100 31162.1 -18826.3 1228.53 -647.003 271.785 701.769 
19163600 31176.4 -18246.7 1186.53 -802.963 258.99 843.697 
34007 2
19164100 30870 -18732.7 1362.12 -570.573 182.772 599.132 
19163600 30864.4 -18244.9 1187.44 -609.424 3.50749 609.434 
34007.5 2
19164100 30396.8 -18546.7 1412.93 -926.027 363.902 994.963 
19163600 30554.6 -18099.3 1169.8 -606.213 284.94 669.84 
34008 2
19164100 29763.2 -18209.5 1373.13 -1280 681.212 1449.98 
19163600 29881.3 -17668.5 1403.67 -1360.13 870.438 1614.82 
34008.5 2
19164100 29410.3 -17877.7 1492.67 -712.862 670.438 978.6 
19163600 29399.7 -17356.9 1513.07 -972.929 629.36 1158.74 
34009 2
19164100 29023.1 -17736.3 1549.47 -782.357 285.657 832.876 
19163600 29066.9 -17192.7 1520.67 -672.458 331.852 749.884 
34009.5 2
19164100 28593.7 -17563.7 1631.87 -867.475 348.552 934.88 
19163600 28707.8 -17026.5 1586.53 -725.387 335.623 799.268 
34010 2
19164100 28139.9 -17388.6 1645.25 -886.312 342.131 950.054 
19163600 28332.6 -16921.4 1585.88 -732.764 205.387 761.004 
34010.5 2
19164100 27759.2 -17225.4 1634.8 -744.961 319.3 810.506 
19163600 27978.1 -16748.3 1640.53 -693.852 338.633 772.077 
34011 2
19164100 27392.1 -17085.3 1628.6 -741.549 282.963 793.702 
19163600 27510.9 -16576.1 1589.27 -943.704 347.879 1005.78 
34011.5 2
19164100 27083.1 -17049.9 1741.4 -624.242 71.6498 628.341 
19163600 27050.1 -16575.5 1545.73 -931.044 1.21212 931.045 
34012 2
19164100 26625.3 -16981.4 1574 -924.848 138.316 935.134 
19163600 26744.4 -16504.4 1445.2 -617.508 143.704 634.009 
34012.5 2
19164100 26166.4 -16856 1536.27 -927.138 253.333 961.126 
19163600 26272.8 -16355.9 1337.27 -952.727 299.933 998.824 
34013 2
19164100 25754.9 -16735.8 1568.2 -831.38 242.828 866.117 
19163600 25808.7 -16154.6 1448.8 -937.643 406.734 1022.06 
34013.5 2
19164100 25377.7 -16612 1541.75 -736.678 241.797 775.345 
19163600 25427 -16036.9 1365.81 -745.443 229.81 780.062 
34014 2
19164100 24854.9 -16364.9 1605.67 -1023 483.496 1131.5 
19163600 24954 -15883.7 1534.87 -925.636 299.943 973.02 
34014.5 2
19164100 24475 -16217.5 1657.6 -767.542 297.778 823.282 
19163600 24597.9 -15693.1 1520.07 -719.461 385.051 816.02 
34015 2
19164100 24127.9 -16075.8 1630 -701.279 286.33 757.481 
19163600 24285.1 -15554.9 1527.07 -631.785 279.057 690.67 
34015.5 2
19164100 23763.2 -15948.1 1599.93 -736.7 258.047 780.587 
19163600 24001.8 -15419.7 1519.73 -572.391 273.131 634.217 
34016 2
19164100 23300.3 -15814.1 1665.93 -935.084 270.572 973.443 
19163600 23589.7 -15316.4 1531.13 -832.593 208.754 858.364 
34016.5 2
19164100 22933.9 -15698.7 1624 -740.202 233.266 776.088 
19163600 23134.7 -15196.7 1566.4 -919.192 241.751 950.451 
34017 2
19164100 22520.2 -15552.1 1621.56 -807.975 286.336 857.212 
19163600 22758.1 -15077.9 1415.19 -735.555 232.145 771.319 
34017.5 2
19164100 22172.5 -15577.6 1635.47 -680.463 -49.9755 682.296 
19163600 22352.7 -15036.3 1299.87 -793.208 81.2948 797.363 
34018 2
19164100 21787.9 -15487.3 1522.47 -776.97 182.357 798.083 
19163600 21967.1 -14882.5 1307.13 -779.125 310.842 838.843 
34018.5 2
19164100 21371.7 -15252.6 1511.2 -840.808 474.209 965.315 
19163600 21494.9 -14671 1374.6 -953.939 427.205 1045.23 
34019 2
19164100 20968.5 -15063.7 1537.13 -814.68 381.549 899.602 
19163600 21122.5 -14441.1 1412.6 -752.323 464.512 884.173 
34019.5 2
19164100 20615.6 -14810.1 1564.33 -712.862 512.323 877.865 
19163600 20714.9 -14303.1 1477.4 -823.434 278.788 869.348 
34020 2
19164100 20229 -14626.5 1550.69 -755.078 358.659 835.93 
19163600 20363.2 -14143.5 1459.38 -686.751 311.654 754.159 
34020.5 2
19164100 19863.7 -14362 1551.73 -714.808 517.613 882.538 
19163600 20000.1 -13884.8 1415.13 -710.6 506.262 872.499 
34021 2
19164100 19460 -14196 1561.4 -815.623 335.354 881.875 
19163600 19648.5 -13700.5 1469.73 -710.303 372.256 801.938 
34021.5 2
19164100 19142.1 -14057.9 1545.07 -642.29 278.923 700.238 
19163600 19331.7 -13425.3 1482.93 -640.135 555.96 847.858 
34022 2
19164100 18918.9 -13719.3 1550 -450.909 684.175 819.399 
19163600 19069.7 -13190.3 1458.8 -529.293 474.882 711.101 
34022.5 2
19164100 18572.3 -13454.4 1607.2 -700.067 535.084 881.141 
19163600 18775.7 -12968.5 1515.73 -593.805 447.946 743.814 
34023 2
19164100 18208.4 -13252.4 1550.07 -735.219 408.081 840.879 
19163600 18423.8 -12762.5 1489.07 -710.976 416.162 823.819 
34023.5 2
19164100 17785.7 -12970.3 1466.69 -825.61 550.952 992.563 
19163600 18035.5 -12499.1 1381.88 -758.398 514.469 916.432 
34024 2
19164100 17294.5 -12709.7 1356.93 -959.416 509.074 1086.11 
19163600 17663.9 -12163.1 1420.73 -725.716 656.364 978.508 
34024.5 2
19164100 16937.9 -12408.1 1331.2 -720.269 609.293 943.412 
19163600 17303.9 -11953.2 1332.53 -727.273 423.973 841.831 
34025 2
19164100 16590.7 -12118.1 1301.13 -701.549 585.859 914.003 
19163600 16936.5 -11692.7 1329 -742.222 526.33 909.899 
34025.5 2
19164100 16247.6 -11841.2 1509.87 -693.064 559.327 890.609 
19163600 16406 -11364 1459.07 -1071.78 663.973 1260.79 
34026 2
19164100 15887.2 -11564.5 1626.47 -728.081 559.057 917.958 
19163600 16152.9 -11078.5 1464.53 -511.246 576.7 770.685 
34026.5 2
19164100 15582.4 -11305.5 1675.4 -615.758 523.232 808.041 
19163600 15946.1 -10801.7 1570.8 -417.912 559.192 698.102 
34027 2
19164100 15378.6 -11012.9 1714.06 -398.12 571.468 696.474 
19163600 15611.2 -10576 1635.94 -653.939 440.885 788.68 
34027.5 2
19164100 15105.7 -10745.4 1693.93 -533.912 523.434 747.694 
19163600 15310.5 -10261.5 1583.13 -588.487 615.525 851.58 
34028 2
19164100 14828 -10439.7 1701.33 -561.077 617.643 834.44 
19163600 15098.1 -10019.1 1580.2 -429.226 489.562 651.081 
34028.5 2
19164100 14536.9 -10108.7 1790.33 -588.148 668.687 890.539 
19163600 14768.6 -9664 1536.13 -665.589 717.441 978.637 
34029 2
19164100 14273.9 -9788.53 1837.13 -531.313 646.734 836.994 
19163600 14486.3 -9305.67 1501.33 -570.236 723.906 921.525 
34029.5 2
19164100 13976.1 -9506.4 1786.07 -601.616 569.966 828.736 
19163600 14101.9 -8929.13 1508.27 -776.566 760.673 1087.05 
34030 2
19164100 13597.2 -9127.75 1795.06 -739.876 739.551 1046.11 
19163600 13688.3 -8516.81 1469.5 -807.853 805.314 1140.68 
34030.5 2
19164100 13104.5 -8736.13 1636.53 -964.351 766.373 1231.79 
19163600 13369.9 -8316.4 1460.47 -623.051 392.197 736.214 
34031 2
19164100 12892.5 -8547.13 1698.6 -428.148 381.818 573.669 
19163600 13106.8 -8107.27 1496 -531.582 422.492 679.028 
34031.5 2
19164100 12677.5 -8234.2 1616.8 -434.343 632.189 767.018 
19163600 12849.9 -7734.6 1541.27 -519.057 752.862 914.451 
34032 2
19164100 12421.8 -7829.2 1679.47 -516.633 818.182 967.642 
19163600 12686.3 -7374.27 1570.67 -330.505 727.946 799.462 
34032.5 2
19164100 12188.3 -7481.87 1518.73 -471.785 701.684 845.541 
19163600 12413.1 -7047.53 1507.67 -551.785 660.067 860.323 
34033 2
19164100 11718.5 -7213.93 1611.53 -948.956 541.279 1092.47 
19163600 12085.1 -6752.87 1504.47 -662.626 595.286 890.752 
34033.5 2
19164100 11300.8 -6933.69 1524.19 -815.861 547.355 982.46 
19163600 11749.1 -6382.69 1396.69 -656.388 723.006 976.516 
34034 2
19164100 10910.5 -6575.27 1415.73 -763.886 701.411 1037.06 
19163600 11463.7 -6119.6 1366.27 -558.505 514.848 759.603 
34034.5 2
19164100 10588.5 -6200.47 1352.73 -650.505 757.172 998.231 
19163600 11041.5 -5891.93 1383.07 -852.929 459.933 969.034 
34035 2
19164100 10280 -5939.87 1349.8 -623.165 526.465 815.782 
19163600 10784.9 -5548.2 1426.2 -518.249 694.411 866.481 
34035.5 2
19164100 9959.33 -5653 1421.13 -647.811 579.529 869.203 
19163600 10759.9 -5156.47 1448.53 -50.6397 791.38 792.999 
34036 2
19164100 9787.27 -5268.4 1476.87 -347.609 776.97 851.184 
19163600 10735.8 -4781 1444.93 -48.6195 758.519 760.075 
34036.5 2
19164100 9602.19 -4928.38 1482.94 -361.483 664.111 756.117 
19163600 10495.1 -4483.25 1518.38 -470.19 581.543 747.844 
34037 2
19164100 9469.47 -4528.13 1468.6 -259.728 783.252 825.192 
19163600 10161.4 -4252.67 1505.87 -652.96 451.239 793.709 
34037.5 2
19164100 9293.2 -4214.33 1527.33 -356.094 633.939 727.105 
19163600 9918.2 -3767.07 1497.47 -491.313 981.01 1097.16 
34038 2
19164100 9117.27 -3845.87 1633.2 -355.421 744.377 824.877 
19163600 9633.07 -3496.47 1509.87 -576.027 546.667 794.136 
34038.5 2
19164100 8980.4 -3588 1532.13 -276.498 520.943 589.773 
19163600 9572.07 -3100.67 1488.27 -123.232 799.596 809.036 
34039 2
19164100 8810.33 -3296.6 1577.53 -342.876 587.5 680.236 
19163600 9385.33 -2824.27 1512.07 -376.478 557.258 672.512 
34039.5 2
19164100 8507.2 -2960.33 1517.07 -611.156 677.957 912.764 
19163600 9010.93 -2660.13 1525.2 -754.839 330.914 824.188 
34040 2
19164100 8343.62 -2652.5 1513.88 -319.482 601.237 680.849 
19163600 8772.56 -2335.31 1523.88 -465.568 634.416 786.916 
34040.5 2
19164100 8129.4 -2377 1563.93 -419.227 539.139 682.951 
19163600 8504.27 -2011.27 1537.4 -525.041 634.141 823.287 
34041 2
19164100 7917.27 -2064.27 1520.67 -428.552 631.785 763.419 
19163600 8382.67 -1700.53 1557.73 -245.657 627.744 674.099 
34041.5 2
19164100 7626.07 -1655.93 1549.73 -588.283 824.916 1013.19 
19163600 8159.8 -1396.4 1538.27 -450.236 614.411 761.717 
34042 2
19164100 7446.67 -1370.33 1558.13 -362.424 576.97 681.356 
19163600 7871.13 -932.667 1521.27 -583.165 936.835 1103.51 
34042.5 2
19164100 7278.93 -973.667 1575 -338.855 801.347 870.046 
19163600 7760 -567.933 1499.13 -224.512 736.835 770.28 
34043 2
19164100 7010.2 -597.2 1570.33 -542.896 760.539 934.428 
19163600 7483.27 -251.067 1505.27 -559.057 640.135 849.893 
34043.5 2
19164100 6736.25 -270.562 1524.5 -535.059 637.964 832.638 
19163600 7112.12 98.1875 1474.88 -724.886 682.137 995.375 
34044 2
19164100 6507.33 46.6667 1483.27 -447.978 620.801 765.557 
19163600 6888.93 389.333 1507.87 -436.774 569.757 717.91 
34044.5 2
19164100 6236.73 372.733 1522.07 -546.667 658.721 856.012 
19163600 6654.47 789.467 1475.8 -473.67 808.35 936.906 
34045 2
19164100 5984 627.533 1510 -510.572 514.747 725.017 
19163600 6398.73 1157.6 1433.13 -516.633 743.704 905.541 
34045.5 2
19164100 5743.93 846.733 1471.13 -484.983 442.828 656.739 
19163600 6110.93 1365.6 1411.67 -581.414 420.202 717.365 
34046 2
19164100 5431.2 1137.27 1400.53 -631.785 586.936 862.349 
19163600 5823.8 1691.2 1435.93 -580.067 657.778 877.012 
34046.5 2
19164100 5168.8 1454.47 1430.73 -530.101 640.808 831.65 
19163600 5477.47 1960.07 1461.33 -699.663 543.165 885.752 
34047 2
19164100 4863 1792.31 1414.19 -597.266 659.855 890.02 
19163600 5184.25 2271.88 1487.69 -572.689 609.001 835.975 
34047.5 2
19164100 4563 2066.4 1424.8 -587.084 536.375 795.214 
19163600 4957.47 2541.73 1448 -443.803 528.098 689.818 
34048 2
19164100 4230.53 2347.07 1410.73 -671.65 567.003 878.98 
19163600 4642.53 2811 1423.4 -636.229 543.973 837.075 
34048.5 2
19164100 3940.27 2648.13 1484.47 -586.397 608.215 844.86 
19163600 4288.6 3110.87 1450 -715.017 605.791 937.14 
34049 2
19164100 3698.2 2968.27 1502.73 -489.024 646.734 810.808 
19163600 4056.33 3365.6 1433 -469.226 514.613 696.419 
34049.5 2
19164100 3462.47 3273.2 1553.13 -476.229 616.027 778.642 
19163600 3758.4 3738.93 1463.6 -601.886 754.209 964.934 
34050 2
19164100 3159.19 3563.69 1509.62 -592.342 567.358 820.222 
19163600 3505.06 4006.44 1463.75 -494.8 522.469 719.584 
34050.5 2
19164100 2879.8 3876.73 1552.47 -546.747 612.614 821.114 
19163600 3314 4167.27 1516.8 -373.899 314.734 488.731 
34051 2
19164100 2627.6 4179.6 1529 -509.495 611.852 796.208 
19163600 3053.73 4494.4 1591 -525.791 660.875 844.519 
34051.5 2
19164100 2477.73 4387.6 1479.27 -302.761 420.202 517.913 
19163600 2846.33 4806.53 1599.13 -418.99 630.572 757.083 
34052 2
19164100 2299.4 4879.47 1530.33 -360.269 993.67 1056.96 
19163600 2894.33 5323.8 1556.2 96.9697 1044.98 1049.47 
34052.5 2
19164100 2112.87 5456.07 1563.47 -376.835 1164.85 1224.29 
19163600 2771.73 5586 1626.47 -247.677 529.697 584.742 
34053 2
19164100 2049.8 5750.6 1539.2 -127.407 595.017 608.504 
19163600 2598.6 5835.93 1601.27 -349.764 504.916 614.227 
34053.5 2
19164100 1867.5 5992.62 1541.38 -356.055 472.705 591.798 
19163600 2171.31 6361.94 1586.25 -834.546 1027.35 1323.6 
34054 2
19164100 1770.73 6337.8 1580.73 -189.367 675.489 701.531 
19163600 1641.67 6851.47 1623.27 -1036.49 957.983 1411.4 
34054.5 2
19164100 1383 6517.2 1610.13 -783.3 362.424 863.082 
19163600 1685.8 6854.4 1644.73 89.1582 5.92593 89.355 
34055 2
19164100 1090.53 6869.6 1600.27 -590.842 711.919 925.161 
19163600 1579.2 7040.27 1678 -215.354 375.488 432.861 
34055.5 2
19164100 962 7235.4 1566 -259.663 738.99 783.282 
19163600 1488.47 7328.33 1673.87 -183.3 581.953 610.138 
34056 2
19164100 984.2 7516.8 1551.73 44.8485 568.485 570.251 
19163600 1459.2 7618.2 1594.27 -59.1246 585.589 588.566 
34056.5 2
19164100 978.375 7822.19 1561.69 -11.377 596.46 596.568 
19163600 1470.69 7948.94 1539.06 22.4365 645.972 646.361 
34057 2
19164100 815.867 8187.4 1496.53 -318.02 714.702 782.263 
19163600 1388.4 8273.4 1543.07 -161.032 634.956 655.058 
34057.5 2
19164100 732.733 8511 1451.6 -167.946 653.737 674.966 
19163600 1298.87 8579.67 1522.87 -180.875 618.721 644.617 
34058 2
19164100 691.8 8772.27 1433.07 -82.6936 527.811 534.25 
19163600 1282.93 8917.73 1507.07 -32.1886 682.963 683.721 
34058.5 2
19164100 641.267 9008.53 1422.47 -102.088 477.306 488.102 
19163600 1633 9150.27 1495.13 707.205 469.764 849.01 
34059 2
19164100 632.067 9363.8 1680.47 -18.5859 717.71 717.951 
19163600 1547.8 9532.13 1477.6 -172.121 771.448 790.416 
34059.5 2
19164100 594.667 9771.67 1720.67 -75.5556 823.973 827.43 
19163600 1254.87 9972.4 1519.53 -591.785 889.428 1068.31 
34060 2
19164100 458.188 10155.8 1761.56 -266.561 750.285 796.23 
19163600 994.5 10402.1 1587.94 -508.529 839.185 981.24 
34060.5 2
19164100 363.6 10547 1751.07 -185.103 765.533 787.594 
19163600 772.667 10812.1 1677.87 -434.116 802.487 912.383 
34061 2
19164100 208.6 10898.9 1765 -313.131 710.842 776.754 
19163600 530.667 11214.6 1679.47 -488.889 813.064 948.728 
