# Supplementary material for: Intrinsic group behaviour: Dependence of pedestrian dyad dynamics on principal social and personal features
Source: PLoS One. 2017 Nov 2;12(11):e0187253. doi: 10.1371/journal.pone.0187253 (PMC5667819; doi:10.1371/journal.pone.0187253)
Supplement: S1 Data Set — (ZIP) [file pone.0187253.s001.zip › set/trajectories/traj_2_0508_254.dat]

2 19154900 19154800 0 1 0 0 2 0 1 30 30 30 1741.36 1779.91 1702.8
33947.5 1
19154800 7004 4197 1758 0 0 0 
33948 1
19154800 7113.27 3963.2 1758 413.889 -885.606 977.549 
33948.5 1
19154800 7234 3424.2 1758 243.906 -1088.89 1115.87 
33949 2
19154900 8365.33 2493.87 1316.13 0 0 0 
19154800 7331.8 2799.4 1758 197.576 -1262.22 1277.59 
33949.5 2
19154900 8413.07 1763.8 1417.73 96.431 -1474.88 1478.03 
19154800 7412 2346.13 1758 162.02 -915.69 929.914 
33950 2
19154900 8553.2 1106.27 1500.53 283.098 -1328.35 1358.18 
19154800 7505.47 1887.87 1755.27 188.822 -925.791 944.851 
33950.5 2
19154900 8714.56 599.625 1496.69 315.161 -989.535 1038.51 
19154800 7554.81 1263.19 1732.25 96.3786 -1220.08 1223.88 
33951 2
19154900 8878.27 155.067 1589 320.36 -869.977 927.087 
19154800 7987.33 655.733 1638.67 846.42 -1188.76 1459.3 
33951.5 2
19154900 9082.4 -237.267 1585 412.391 -792.593 893.459 
19154800 8072.93 196.467 1640.47 172.929 -927.811 943.79 
33952 2
19154900 9447.53 -683.2 1617.13 737.643 -900.875 1164.34 
19154800 8264.2 -327 1690.2 386.397 -1057.51 1125.89 
33952.5 2
19154900 9840.27 -1053.47 1661.53 793.401 -748.013 1090.42 
19154800 8435 -871.333 1702.93 345.051 -1099.66 1152.53 
33953 2
19154900 10233.9 -1530.87 1657.87 795.152 -964.444 1249.97 
19154800 8690.07 -1286.27 1724.73 515.286 -838.249 983.962 
33953.5 2
19154900 10513 -2063.5 1653.31 545.182 -1040.3 1174.5 
19154800 8992.12 -1727.31 1747 589.958 -861.418 1044.07 
33954 2
19154900 10649.2 -2445.87 1682.67 266.536 -748.271 794.325 
19154800 9331.13 -2185.87 1734.33 663.421 -897.366 1115.97 
33954.5 2
19154900 10851.2 -2676.07 1667.27 408.081 -465.051 618.71 
19154800 9720 -2629.87 1745.4 785.589 -896.97 1192.35 
33955 2
19154900 11043 -3068.4 1689.8 387.475 -792.593 882.236 
19154800 10004.3 -3068 1737.87 574.411 -885.118 1055.17 
33955.5 2
19154900 11230.8 -3403 1652.47 379.394 -675.96 775.152 
19154800 10221.6 -3450 1759.07 438.923 -771.717 887.807 
33956 2
19154900 11432.1 -3799.07 1641.13 406.734 -800.135 897.579 
19154800 10458.6 -3862 1722.47 478.788 -832.323 960.208 
33956.5 2
19154900 11647.9 -4123.13 1640.73 435.825 -654.68 786.479 
19154800 10829.5 -4265.33 1709.87 749.226 -814.815 1106.92 
33957 2
19154900 11961.9 -4386.69 1677.25 613.298 -514.754 800.691 
19154800 11123 -4781.31 1761.38 573.307 -1007.77 1159.43 
33957.5 2
19154900 12227.7 -4744.47 1635.73 520.271 -700.155 872.295 
19154800 11439.1 -5181.4 1890.13 618.526 -782.95 997.79 
33958 2
19154900 12590.4 -5204.8 1641.8 732.66 -929.966 1183.9 
19154800 11761.7 -5617.2 1809.87 651.717 -880.404 1095.38 
33958.5 2
19154900 12916.1 -5622.13 1676.2 658.047 -843.098 1069.5 
19154800 12080.6 -6141.2 1765.27 644.31 -1058.59 1239.25 
33959 2
19154900 13160.1 -5988.67 1714.6 492.795 -740.471 889.463 
19154800 12449.5 -6514.4 1740.27 745.32 -753.939 1060.15 
33959.5 2
19154900 13456.3 -6324.07 1705.93 598.519 -677.576 904.065 
19154800 12768.9 -6831.13 1759.87 645.118 -639.865 908.628 
33960 2
19154900 13765.9 -6590.07 1685.6 625.455 -537.374 824.599 
19154800 13099.6 -7067.07 1764.47 668.148 -476.633 820.732 
33960.5 2
19154900 14183.2 -6826.81 1650.69 815.072 -462.394 937.097 
19154800 13370.9 -7443.75 1788.88 529.834 -735.71 906.638 
33961 2
19154900 14612.3 -7131.67 1631.6 839.693 -596.583 1030.05 
19154800 13639.1 -7796.33 1812.73 524.837 -689.987 866.912 
33961.5 2
19154900 14979 -7461.67 1628.07 740.741 -666.667 996.565 
19154800 13957.4 -8092.67 1776.93 643.098 -598.653 878.613 
33962 2
19154900 15421.3 -8169.33 1689 893.603 -1429.63 1685.93 
19154800 14292 -8529.2 1720.07 675.96 -881.886 1111.15 
33962.5 2
19154900 15533.3 -8552.87 1714.27 226.263 -774.815 807.176 
19154800 14749.1 -8941.07 1731.2 923.367 -832.054 1242.95 
33963 2
19154900 15719.2 -9007.53 1792.8 375.488 -918.519 992.304 
19154800 15084.8 -9300.27 1744.33 678.249 -725.657 993.277 
33963.5 2
19154900 16048.4 -9279.06 1773.31 642.92 -530.33 833.424 
19154800 15506.4 -9579.12 1780 823.511 -544.645 987.324 
33964 2
19154900 16332.3 -9551.6 1799.6 555.691 -533.341 770.225 
19154800 15822.5 -9867.07 1820.33 618.452 -563.487 836.66 
33964.5 2
19154900 16682.8 -9811.73 1760.93 708.013 -525.522 881.735 
19154800 16130.6 -10139.7 1793.27 622.492 -550.842 831.217 
33965 2
19154900 17025.3 -10043.1 1729.27 691.987 -467.475 835.092 
19154800 16466 -10383.7 1783.67 677.576 -492.929 837.907 
33965.5 2
19154900 17383.9 -10278.3 1736.8 724.444 -475.017 866.291 
19154800 16767.7 -10598.3 1793.27 609.428 -433.401 747.822 
33966 2
19154900 17754.1 -10634.6 1729.4 744.869 -716.968 1033.86 
19154800 17171.7 -10812.9 1742.6 812.877 -431.925 920.505 
33966.5 2
19154900 18077.3 -10938.3 1693.73 651.613 -612.366 894.199 
19154800 17529.9 -11190.6 1690.8 722.177 -761.425 1049.43 
33967 2
19154900 18482.1 -11173.9 1669.88 790.609 -460.164 914.775 
19154800 17880.3 -11540.8 1770.06 684.465 -683.887 967.571 
33967.5 2
19154900 19004.8 -11448 1684.87 1022.85 -536.326 1154.93 
19154800 18415.5 -11959.4 1703.07 1047.27 -819.276 1329.66 
33968 2
19154900 19409.6 -11699.3 1681.2 817.778 -507.609 962.511 
19154800 18831.7 -12257.4 1694.13 840.943 -602.02 1034.22 
33968.5 2
19154900 19726.4 -12000.6 1676.13 640 -608.754 883.279 
19154800 19282.5 -12494.7 1735.67 910.572 -479.327 1029.03 
33969 2
19154900 20054 -12200.4 1663.6 661.818 -403.636 775.194 
19154800 19585.7 -12784.6 1750.33 612.66 -585.724 847.599 
33969.5 2
19154900 20439.2 -12459.1 1643.07 778.182 -522.559 937.355 
19154800 19920.8 -12963.2 1798.47 676.902 -360.808 767.059 
33970 2
19154900 20795.5 -12761.7 1670.47 719.865 -611.313 944.41 
19154800 20263.2 -13175.9 1784.67 691.717 -429.764 814.353 
33970.5 2
19154900 21180.1 -12971.8 1654.94 751.156 -410.319 855.918 
19154800 20653.3 -13369.1 1767.25 761.938 -377.205 850.197 
33971 2
19154900 21492.8 -13166.8 1686.93 611.888 -381.703 721.183 
19154800 21024.1 -13536.5 1792.87 725.546 -327.732 796.132 
33971.5 2
19154900 21875.5 -13327.7 1734.2 773.199 -325.118 838.772 
19154800 21357 -13768.2 1799.27 672.593 -468.013 819.401 
33972 2
19154900 22330.3 -13481 1699.53 918.788 -309.63 969.557 
19154800 21801.5 -13987.7 1766.67 897.912 -443.502 1001.47 
33972.5 2
19154900 22670.1 -13694.1 1670.27 686.33 -430.572 810.211 
19154800 22251.1 -14283.8 1687.67 908.418 -598.114 1087.64 
33973 2
19154900 23153.2 -13869.7 1644.73 976.027 -354.747 1038.5 
19154800 22768 -14490.3 1625.07 1044.18 -417.104 1124.4 
33973.5 2
19154900 23802.2 -14026.9 1640.67 1311.11 -317.576 1349.02 
19154800 23247.3 -14751.1 1701.07 968.35 -527.003 1102.47 
33974 2
19154900 24279.4 -14326.8 1664.75 932.104 -585.701 1100.85 
19154800 23869.7 -14952.9 1778.06 1215.54 -394.027 1277.8 
33974.5 2
19154900 24670.8 -14527.7 1684.33 765.876 -393.061 860.85 
19154800 24343.6 -15171.9 1766.8 927.422 -428.686 1021.71 
33975 2
19154900 25140.1 -14706.7 1701.87 948.013 -361.616 1014.64 
19154800 24719.6 -15363.5 1780.73 759.596 -386.936 852.47 
33975.5 2
19154900 25589.3 -14908.7 1720.27 907.609 -408.215 995.186 
19154800 25122.3 -15413.3 1781.07 813.468 -100.741 819.682 
33976 2
19154900 25990.6 -15056.8 1735.73 810.64 -299.125 864.067 
19154800 25552.3 -15694.9 1805 868.687 -568.754 1038.32 
33976.5 2
19154900 26436.9 -15190.2 1721.2 901.684 -269.495 941.095 
19154800 26106.1 -15896.2 1786.8 1118.79 -406.734 1190.43 
33977 2
19154900 27037.7 -15485.2 1589.88 1173.35 -576.147 1307.17 
19154800 26663.1 -16174.7 1716.69 1088 -543.921 1216.39 
33977.5 2
19154900 27572.5 -15752.8 1568.67 1046.67 -523.704 1170.37 
19154800 27313.7 -16427.1 1762.47 1273.08 -494.023 1365.57 
33978 2
19154900 28196.2 -15926.7 1614.4 1259.93 -351.38 1308.01 
19154800 27766.3 -16530.5 1953.33 914.343 -208.889 937.901 
33978.5 2
19154900 28562.5 -16029.7 1656.13 739.933 -208.081 768.634 
19154800 28233.7 -16576.6 1856.87 944.242 -93.064 948.818 
33979 2
19154900 29020.3 -16110.3 1719.8 924.848 -162.828 939.073 
19154800 28724.2 -16687.1 1787.53 990.976 -223.165 1015.79 
33979.5 2
19154900 29406.6 -16199.1 1737.07 780.471 -179.259 800.793 
19154800 29184.5 -16830 1789.53 929.966 -288.754 973.764 
33980 2
19154900 29858.7 -16285.6 1786.07 913.401 -174.815 929.979 
19154800 29660.5 -16895.6 1737.93 961.481 -132.525 970.572 
33980.5 2
19154900 30369.1 -16431.4 1756.25 996.737 -284.839 1036.64 
19154800 30057.5 -16995.7 1777.38 775.456 -195.483 799.716 
33981 2
19154900 30930.5 -16626.1 1679.93 1098.77 -380.879 1162.91 
19154800 30602.6 -17170.2 1746.73 1066.73 -341.512 1120.07 
33981.5 2
19154900 31461.9 -16835.1 1636.73 1073.4 -422.357 1153.51 
19154800 31057.4 -17365.1 1674.8 918.788 -393.805 999.627 
33982 2
19154900 31995.8 -16782.3 1747.13 1078.65 106.801 1083.93 
19154800 31654.5 -17598.1 1598.8 1206.33 -470.572 1294.86 
33982.5 2
19154900 32779.4 -17098.6 1659.27 1583.03 -639.057 1707.16 
19154800 32523.4 -17923.1 1656.2 1755.29 -656.566 1874.06 
33983 2
19154900 33377.3 -17232.3 1582.67 1207.81 -270.034 1237.63 
19154800 32974.9 -17823 1715.73 912.054 202.155 934.189 
33983.5 2
19154900 33887.9 -17238.4 1588.06 997.282 -11.9303 997.353 
19154800 33551.4 -17839.7 1726 1126.11 -32.5928 1126.59 
33984 2
19154900 34420.4 -17309.9 1628.8 1042.12 -139.905 1051.47 
19154800 34150.4 -17854.2 1719.27 1172.14 -28.4002 1172.48 
33984.5 2
19154900 34970.5 -17353.8 1640.2 1111.25 -88.7542 1114.78 
19154800 34624.5 -17832.6 1721.53 957.71 43.6364 958.704 
33985 2
19154900 35434.1 -17429.4 1637.93 936.7 -152.727 949.07 
19154800 35156.6 -17963.6 1714.2 1075.02 -264.646 1107.11 
33985.5 2
19154900 35952.9 -17501.2 1638.2 1048.08 -145.051 1058.07 
19154800 35640.7 -18056.7 1716.07 977.912 -188.148 995.848 
33986 2
19154900 36432.8 -17529.9 1626.93 969.428 -57.9125 971.156 
19154800 36230.5 -18141.7 1706.47 1191.65 -171.717 1203.96 
33986.5 2
19154900 36961.9 -17588.6 1554.8 1068.96 -118.653 1075.52 
19154800 36729.5 -18273.3 1706.8 1007.95 -265.724 1042.38 
33987 2
19154900 37518.2 -17665.5 1531.88 1086.56 -150.195 1096.89 
19154800 37288.5 -18332.8 1750.5 1091.86 -116.178 1098.03 
33987.5 2
19154900 38185.3 -17588.4 1552.67 1305.45 150.881 1314.14 
19154800 37945.8 -18513.1 1705.2 1286.3 -352.87 1333.82 
33988 2
19154900 38753.6 -17676.5 1552.93 1148.01 -177.912 1161.72 
19154800 38621.3 -18558.9 1639.27 1364.58 -92.6599 1367.72 
33988.5 2
19154900 39316.9 -17704.5 1563.27 1137.91 -56.5657 1139.32 
19154800 39248.4 -18592 1595.27 1266.94 -66.8013 1268.7 
33989 2
19154900 39877.1 -17681.9 1572.53 1131.72 45.5219 1132.63 
19154800 39792.7 -18475.3 1579.2 1099.53 235.69 1124.51 
33989.5 2
19154900 40346.6 -17681.1 1593.6 948.552 1.61616 948.554 
19154800 40332.9 -18503.3 1540.8 1091.45 -56.5657 1092.91 
33990 2
19154900 40760.6 -17674.3 1598.47 836.364 13.7374 836.476 
19154800 40884.2 -18362.9 1563.93 1113.67 283.771 1149.25 
33990.5 2
19154900 41175.8 -17688.1 1640.56 810.84 -26.9368 811.287 
19154800 41351.1 -18327.6 1607.69 911.963 68.9535 914.566 
33991 2
19154900 41666.1 -17671.3 1666.07 959.524 32.8604 960.086 
19154800 41769.3 -18338.7 1673.8 818.281 -21.7303 818.57 
33991.5 2
19154900 42103.8 -17636.3 1666 884.31 70.7071 887.132 
19154800 42221.5 -18441 1651.8 913.67 -206.734 936.767 
33992 2
19154900 42575.3 -17713.8 1653.2 952.593 -156.498 965.362 
19154800 42627.2 -18470.9 1636.93 819.529 -60.3367 821.747 
33992.5 2
19154900 43157.8 -17739.9 1592.8 1176.7 -52.7946 1177.88 
19154800 43106.4 -18466.7 1626.87 968.081 8.35017 968.117 
33993 2
19154900 43751 -17778.5 1546.53 1198.38 -77.8451 1200.91 
19154800 43541.8 -18481.5 1622.4 879.596 -29.899 880.104 
33993.5 2
19154900 44269.5 -17817.4 1542.06 1012.7 -75.9928 1015.54 
19154800 43584.7 -18474.6 1616 83.7646 13.6149 84.8639 
33994 2
19154900 44813.7 -18304.1 1535.6 1064.91 -952.56 1428.77 
19154800 43721.7 -18179.3 1616 268.191 577.878 637.079 
33994.5 2
19154900 45234.1 -18284.7 1617.67 849.428 39.3266 850.337 
19154800 43796.5 -17971.7 1616 151.111 419.394 445.787 
33995 2
19154900 45597.6 -18047.3 1625.67 734.276 479.461 876.952 
19154800 43588.2 -17845.6 1616 -420.875 254.68 491.933 
