# Supplementary material for: Intrinsic group behaviour: Dependence of pedestrian dyad dynamics on principal social and personal features
Source: PLoS One. 2017 Nov 2;12(11):e0187253. doi: 10.1371/journal.pone.0187253 (PMC5667819; doi:10.1371/journal.pone.0187253)
Supplement: S1 Data Set — (ZIP) [file pone.0187253.s001.zip › set/trajectories/traj_2_0508_253.dat]

2 19130801 19130200 0 0 0 0 1 1 0 30 30 30 1665.6 1780.24 1550.97
33782 1
19130200 46809.6 -22516.1 1414.58 0 0 0 
33782.5 1
19130200 46794.8 -22842.1 1455.38 -31.9715 -705.583 706.307 
33783 1
19130200 46934.3 -22926.1 1490.6 273.035 -164.522 318.772 
33783.5 1
19130200 46890.6 -22982.5 1503.87 -88.3502 -113.805 144.074 
33784 1
19130200 46778.7 -22958.8 1504.73 -226.128 47.8114 231.127 
33784.5 1
19130200 46756.2 -22948.7 1545.27 -45.3872 20.3367 49.7351 
33785 1
19130200 46832.3 -23250.3 1666.4 153.805 -609.293 628.406 
33785.5 1
19130200 46279.1 -22640.1 1643.25 -1080.61 1191.94 1608.86 
33786 1
19130200 45855.7 -22556.7 1590.67 -828.433 163.201 844.355 
33786.5 1
19130200 45444.4 -22566.5 1591.27 -830.976 -19.9327 831.215 
33787 1
19130200 44932.5 -22625 1530.53 -1034.07 -118.114 1040.8 
33787.5 1
19130200 44402.4 -23189 1717.73 -1070.98 -1139.39 1563.72 
33788 2
19130801 43964.7 -22527.7 1444.33 0 0 0 
19130200 43939.2 -23422.8 1773.13 -935.758 -472.323 1048.2 
33788.5 2
19130801 43706.1 -22564.2 1488.73 -870.483 -123.008 879.131 
19130200 43255.4 -23155.9 1774.47 -1381.41 539.125 1482.89 
33789 2
19130801 43063.5 -22335.6 1502.12 -1255.14 446.436 1332.17 
19130200 42686.2 -22956.1 1768.81 -1111.74 390.251 1178.25 
33789.5 2
19130801 42563.6 -22162.3 1525 -978.278 339.123 1035.39 
19130200 42238.7 -22711.5 1783 -875.644 478.783 997.991 
33790 2
19130801 42016.1 -21970.9 1535 -1106.13 386.801 1171.81 
19130200 41742.4 -22541.7 1747.87 -1002.69 342.896 1059.7 
33790.5 2
19130801 41454.9 -21771.7 1559.93 -1133.6 402.424 1202.91 
19130200 41231.1 -22414.2 1774.8 -1033 257.643 1064.64 
33791 2
19130801 41192.1 -21710 1542.8 -530.909 124.579 545.33 
19130200 40738.6 -22199.5 1726.87 -994.882 433.67 1085.29 
33791.5 2
19130801 40547.9 -21403.7 1514.8 -1301.41 618.721 1441 
19130200 40281.8 -22035 1749.27 -922.828 332.391 980.865 
33792 2
19130801 39977.2 -21141.1 1519.75 -1114.74 512.907 1227.08 
19130200 39786.6 -21758.8 1849.19 -967.139 539.551 1107.46 
33792.5 2
19130801 39513.3 -20837.6 1638.53 -907.869 593.982 1084.91 
19130200 39318.9 -21433.5 1863.47 -915.378 636.432 1114.88 
33793 2
19130801 39154.3 -20772.2 1589.8 -725.118 132.121 737.056 
19130200 38825.5 -21375.7 1871.93 -996.633 116.902 1003.47 
33793.5 2
19130801 38742.2 -20584.5 1589.33 -832.593 379.125 914.847 
19130200 38309.7 -21196.6 1881.87 -1042.02 361.751 1103.03 
33794 2
19130801 38069 -20399.1 1605.93 -1360 374.68 1410.67 
19130200 37795.8 -21050.6 1850.6 -1038.25 294.949 1079.33 
33794.5 2
19130801 37622.5 -20192.8 1578.67 -901.953 416.7 993.558 
19130200 37362.3 -20831.2 1828.8 -875.69 443.232 981.473 
33795 2
19130801 36985.4 -20030.5 1530.33 -1287.14 327.946 1328.26 
19130200 36866.8 -20668.6 1853.8 -1001.08 328.485 1053.59 
33795.5 2
19130801 36307.4 -19762.2 1488 -1324.15 523.983 1424.05 
19130200 36399.3 -20572.3 1812.62 -913.062 188.062 932.228 
33796 2
19130801 35737.1 -19620.8 1515.53 -1116.06 276.688 1149.84 
19130200 35653.7 -20485.2 1789 -1459.19 170.475 1469.11 
33796.5 2
19130801 35243.6 -19428.4 1540.4 -997.037 388.687 1070.12 
19130200 34925.5 -20482.9 1775.07 -1470.98 4.57913 1470.98 
33797 2
19130801 34792.1 -19285.7 1534.87 -912.054 288.215 956.51 
19130200 34398 -20282.2 1816.67 -1065.72 405.522 1140.27 
33797.5 2
19130801 34350.2 -19166.6 1538.33 -892.795 240.673 924.665 
19130200 33928.2 -20108.6 1756.4 -949.091 350.707 1011.81 
33798 2
19130801 33854.1 -18979.5 1488.67 -1002.29 378.047 1071.22 
19130200 33426.3 -19959.5 1739.4 -1014.01 301.145 1057.78 
33798.5 2
19130801 33310.5 -18959 1472.2 -1098.05 41.3468 1098.83 
19130200 33061.1 -19823 1753 -737.643 275.825 787.526 
33799 2
19130801 32720.5 -18941.5 1461.44 -1152.41 34.1797 1152.92 
19130200 32589.6 -19720.2 1725.94 -921.037 200.806 942.673 
33799.5 2
19130801 32055.2 -18817.1 1468.07 -1301.96 243.379 1324.51 
19130200 31808.7 -19418.9 1697.47 -1528.17 589.538 1637.95 
33800 2
19130801 31432.3 -18590.8 1258.07 -1258.45 457.239 1338.94 
19130200 31165.7 -19245.3 1523.73 -1298.86 350.707 1345.37 
33800.5 2
19130801 30821.4 -18393.3 1188.73 -1234.07 399.057 1296.99 
19130200 30620.6 -19211.2 1436.2 -1101.28 68.9562 1103.44 
33801 2
19130801 30209.3 -18036.7 1302 -1236.5 720.269 1430.98 
19130200 30112.9 -19040.8 1401.2 -1025.59 344.242 1081.82 
33801.5 2
19130801 29702.5 -17790.1 1412.4 -1023.97 498.182 1138.73 
19130200 29540.1 -18884.9 1460.13 -1157.31 314.882 1199.38 
33802 2
19130801 29205 -17590.1 1456.75 -971.615 390.641 1047.2 
19130200 28979.1 -18603 1548.75 -1095.71 550.651 1226.3 
33802.5 2
19130801 28667.8 -17411.1 1501.4 -1051.27 350.408 1108.13 
19130200 28477.3 -18366.3 1648.8 -981.988 463.144 1085.73 
33803 2
19130801 28208.3 -17204.1 1516.8 -928.215 418.182 1018.07 
19130200 27914.6 -18242.9 1697.6 -1136.7 249.293 1163.72 
33803.5 2
19130801 27758.1 -16986.1 1570.07 -909.495 440.404 1010.51 
19130200 27348.5 -18096.4 1736.67 -1143.7 296.027 1181.39 
33804 2
19130801 27297.9 -16893.5 1756.6 -929.832 187.071 948.463 
19130200 26914.2 -18008.4 1753.8 -877.306 177.778 895.138 
33804.5 2
19130801 26826 -16638.5 1652.13 -953.266 515.017 1083.49 
19130200 26313.5 -17706 1735.67 -1213.6 610.909 1358.69 
33805 2
19130801 26348 -16418.1 1467.47 -965.657 445.387 1063.42 
19130200 25942.8 -17614.2 1718.07 -748.822 185.455 771.445 
33805.5 2
19130801 25796.3 -16090 1502 -1077.51 640.755 1253.64 
19130200 25388.8 -17350.6 1681.31 -1082.13 514.795 1198.34 
33806 2
19130801 25309.5 -15876.3 1596.53 -952.601 418.265 1040.38 
19130200 24839.7 -16952.9 1719.6 -1074.53 778.392 1326.84 
33806.5 2
19130801 24848.7 -15660.5 1532.47 -930.909 435.825 1027.88 
19130200 24319.7 -16656.2 1758.2 -1050.37 599.327 1209.33 
33807 2
19130801 24441.2 -15493 1526.87 -823.3 338.451 890.153 
19130200 23996.3 -16390.1 1734.13 -653.333 537.643 846.111 
33807.5 2
19130801 24085.5 -15389.4 1507.87 -718.653 209.293 748.509 
19130200 23560.2 -16113.3 1739.13 -881.077 559.057 1043.48 
33808 2
19130801 23737.9 -15170.2 1470.47 -702.088 442.828 830.075 
19130200 23186.9 -15920.9 1676 -754.209 388.822 848.536 
33808.5 2
19130801 23283.1 -15036.7 1484.56 -888.298 260.767 925.782 
19130200 22809.7 -15818.2 1651.62 -736.678 200.545 763.487 
33809 2
19130801 22886.1 -14828.1 1432.73 -777.022 408.129 877.686 
19130200 22287.3 -15658.6 1724.73 -1022.35 312.304 1068.99 
33809.5 2
19130801 22421.1 -14858.3 1362.87 -939.259 -61.0101 941.239 
19130200 21811.3 -15434.7 1641.8 -961.481 452.391 1062.59 
33810 2
19130801 21945.9 -14687.1 1375.53 -960 345.859 1020.4 
19130200 21441.5 -15200.8 1612.27 -747.071 472.458 883.929 
33810.5 2
19130801 21523.6 -14513.4 1455.53 -853.199 350.976 922.568 
19130200 21035.7 -15058.4 1639.6 -819.798 287.677 868.808 
33811 2
19130801 21151.7 -14310 1474.87 -751.38 410.909 856.399 
19130200 20603.2 -14820.1 1688.07 -873.805 481.481 997.677 
33811.5 2
19130801 20843.9 -14062.1 1511.47 -621.684 500.875 798.352 
19130200 20180.2 -14598.9 1725.33 -854.545 446.734 964.271 
33812 2
19130801 20511.8 -13904.7 1544.19 -648.796 307.381 717.927 
19130200 19836.4 -14404.2 1722.94 -671.533 380.241 771.712 
33812.5 2
19130801 20196.7 -13690.1 1528.27 -616.471 420.002 745.948 
19130200 19524.7 -14112.3 1737.13 -609.866 571.265 835.632 
33813 2
19130801 19845.8 -13540.3 1575.8 -708.956 302.626 770.845 
19130200 19163.7 -13958.2 1689.93 -729.293 311.38 792.985 
33813.5 2
19130801 19503.5 -13387.9 1535.27 -691.448 307.744 756.84 
19130200 18830.2 -13746.2 1711.67 -673.805 428.283 798.398 
33814 2
19130801 19088.1 -13131.9 1504.4 -839.192 517.306 985.824 
19130200 18472.2 -13589 1781.4 -723.232 317.576 789.886 
33814.5 2
19130801 18695.3 -12909.6 1519.4 -791.935 448.118 909.93 
19130200 17922.1 -13524.4 1669.4 -1109.14 130.242 1116.76 
33815 2
19130801 18338.5 -12642.3 1473.33 -719.489 538.844 898.898 
19130200 17497.2 -13341.1 1617.07 -856.586 369.489 932.878 
33815.5 2
19130801 17815.5 -12402.2 1389 -1021.42 468.913 1123.91 
19130200 17045.9 -13241.4 1545.12 -881.494 194.84 902.771 
33816 2
19130801 17367.8 -12088.8 1293.4 -876.125 613.405 1069.51 
19130200 16561.8 -13083.5 1496.33 -947.309 309.018 996.437 
33816.5 2
19130801 16945.2 -11790.7 1340 -853.737 602.155 1044.73 
19130200 16216.2 -12859.7 1460.4 -698.182 452.121 831.788 
33817 2
19130801 16390.1 -11536 1492.93 -1121.48 514.613 1233.92 
19130200 15890.5 -12602.1 1471.33 -658.047 520.269 838.872 
33817.5 2
19130801 16121 -11250.7 1522.87 -543.569 576.431 792.3 
19130200 15590.9 -12154.6 1699.73 -605.253 904.108 1088 
33818 2
19130801 15781.5 -11040.3 1541.13 -685.926 424.916 806.875 
19130200 15401.7 -11696.7 1749.93 -382.222 925.118 1000.97 
33818.5 2
19130801 15547.7 -10759.4 1574.6 -472.323 567.542 738.372 
19130200 15139 -11266.9 1772.6 -530.64 868.283 1017.59 
33819 2
19130801 15266.3 -10436.8 1571.19 -549.52 630.176 836.118 
19130200 14983.4 -10994.5 1795.94 -303.955 531.966 612.68 
33819.5 2
19130801 14924.9 -10096.7 1575.53 -668.061 665.525 942.989 
19130200 14661.9 -10596.1 1806.8 -629.044 779.713 1001.82 
33820 2
19130801 14771.1 -9686 1610.2 -310.707 829.63 885.903 
19130200 14392 -10252 1807.4 -545.32 695.084 883.468 
33820.5 2
19130801 14581.2 -9134.07 1578.13 -383.704 1115.02 1179.19 
19130200 14170.2 -9805.2 1843.27 -448.081 902.626 1007.73 
33821 2
19130801 14493.4 -8674.13 1554.33 -177.374 929.158 945.937 
19130200 13659.7 -9153.73 1799.47 -1031.25 1316.09 1672 
33821.5 2
19130801 14043.7 -8060.87 1479 -908.418 1238.92 1536.28 
19130200 13372.8 -8791.27 1735.87 -579.663 732.256 933.921 
33822 2
19130801 13679.2 -7669.44 1503.62 -712.004 764.51 1044.71 
19130200 13119.7 -8420.56 1766.69 -494.36 724.032 876.706 
33822.5 2
19130801 13304.6 -7365.4 1515.33 -733.048 594.985 944.122 
19130200 12805.3 -8100.6 1750.53 -615.174 626.15 877.783 
33823 2
19130801 13046.1 -7102.67 1529.13 -522.155 530.774 744.558 
19130200 12579.9 -7765.67 1786.73 -455.354 676.633 815.585 
33823.5 2
19130801 12690.3 -6784.47 1529.87 -718.923 642.828 964.405 
19130200 12288.1 -7369.67 1809.93 -589.495 800 993.733 
33824 2
19130801 12326.5 -6437.07 1510.47 -734.815 701.818 1016.12 
19130200 11832.7 -7019.73 1784.2 -920 706.936 1160.24 
33824.5 2
19130801 11927.8 -6048.47 1492.13 -805.522 785.051 1124.8 
19130200 11355.5 -6682.6 1726.27 -964.175 681.077 1180.47 
33825 2
19130801 11424.9 -5617.2 1440.2 -1015.89 871.246 1338.32 
19130200 10881.8 -6380.4 1674.47 -956.902 610.505 1135.07 
33825.5 2
19130801 11037.3 -5231.62 1465.12 -757.072 753.076 1067.84 
19130200 10413.5 -6136.5 1601 -914.648 476.367 1031.26 
33826 2
19130801 10662.2 -4954.53 1459.93 -734.075 542.254 912.637 
19130200 10030.6 -5877.8 1642 -749.315 506.262 904.309 
33826.5 2
19130801 10321.7 -4658 1461.73 -687.946 599.057 912.217 
19130200 9665.13 -5633.73 1637.4 -738.316 493.064 887.819 
33827 2
19130801 9979.4 -4334.67 1477.8 -691.448 653.199 951.193 
19130200 9295.93 -5325.67 1633.8 -745.859 622.357 971.408 
33827.5 2
19130801 9623.47 -4007.87 1473.53 -719.057 660.202 976.171 
19130200 8926.33 -4991.87 1621.73 -746.667 674.343 1006.11 
33828 2
19130801 9313.73 -3768.33 1479.93 -625.724 483.906 791.009 
19130200 8573.07 -4661.2 1596.93 -713.67 668.013 977.531 
33828.5 2
19130801 9001.5 -3365.69 1446.94 -609.831 786.418 995.161 
19130200 8283.06 -4215.19 1569.06 -566.414 871.118 1039.07 
33829 2
19130801 8684.53 -2940.93 1486.07 -620.287 831.221 1037.15 
19130200 7885.2 -3783.53 1639.93 -778.596 844.724 1148.81 
33829.5 2
19130801 8307.2 -2612 1483.53 -762.29 664.512 1011.27 
19130200 7662.33 -3378.6 1696.73 -450.236 818.047 933.763 
33830 2
19130801 7989.6 -2253.07 1497 -641.616 725.118 968.229 
19130200 7322 -2969 1723.67 -687.542 827.475 1075.84 
33830.5 2
19130801 7569.2 -1896.87 1494.13 -849.293 719.596 1113.16 
19130200 7097.27 -2471.87 1718.73 -454.007 1004.31 1102.16 
33831 2
19130801 7207.93 -1439.33 1441.87 -729.832 924.31 1177.71 
19130200 6708.53 -2109.67 1727.53 -785.32 731.717 1073.38 
33831.5 2
19130801 6737.67 -1065.13 1487.2 -950.034 755.96 1214.1 
19130200 6279.87 -1862.53 1751.6 -865.993 499.259 999.602 
33832 2
19130801 6349.06 -742.625 1466.31 -758.993 629.899 986.328 
19130200 5898.94 -1432.5 1748.81 -744.002 839.909 1122.05 
33832.5 2
19130801 5940.13 -388.533 1475.07 -800.253 692.939 1058.57 
19130200 5489.6 -1085.93 1734.2 -801.052 678.213 1049.6 
33833 2
19130801 5590.87 -15.0667 1455.73 -705.589 754.478 1033 
19130200 5145 -779.533 1743.67 -696.162 618.99 931.552 
33833.5 2
19130801 5176.27 365.533 1467.07 -837.576 768.889 1136.98 
19130200 4753 -454.133 1757.13 -791.919 657.374 1029.21 
33834 2
19130801 4844.73 641.667 1469.33 -669.764 557.845 871.651 
19130200 4308.27 -240.733 1813 -898.451 431.111 996.53 
33834.5 2
19130801 4283 872.133 1488.27 -1134.81 465.589 1226.61 
19130200 3900.53 66.8 1791.33 -823.704 621.279 1031.73 
33835 2
19130801 3866.93 1101.87 1501.4 -838.844 463.172 958.221 
19130200 3422.73 353.667 1783.93 -963.306 578.36 1123.59 
33835.5 2
19130801 3359.19 1451.62 1489.06 -991.691 683.122 1204.2 
19130200 2931 558.375 1781.38 -960.417 399.821 1040.32 
33836 2
19130801 2730.73 1800.73 1465.4 -1229.85 683.187 1406.87 
19130200 2554.47 787.267 1715.53 -736.856 447.929 862.321 
33836.5 2
19130801 2220.13 2027 1463.4 -1031.52 457.104 1128.26 
19130200 1987 1146.93 1586.47 -1146.4 726.599 1357.27 
33837 2
19130801 1766.6 2148.2 1465.33 -916.229 244.848 948.381 
19130200 1619 1397.33 1549.33 -743.434 505.859 899.215 
33837.5 2
19130801 1232.53 2120.27 1481.93 -1078.92 -56.431 1080.4 
19130200 1225.47 1315.53 1562.27 -795.017 -165.253 812.01 
33838 2
19130801 646.2 2109.8 1493.53 -1184.51 -21.1448 1184.7 
19130200 705.667 1086.93 1603.67 -1050.1 -461.818 1147.17 
33838.5 2
19130801 139.312 1902.62 1496.56 -990.015 -404.639 1069.51 
19130200 184.375 995.312 1657.56 -1018.15 -178.947 1033.75 
33839 2
19130801 -415.267 1670.47 1447.47 -1085.28 -454.322 1176.54 
19130200 -287.933 796.533 1667.6 -924.282 -389 1002.81 
33839.5 2
19130801 -995.267 1395.27 1509.47 -1171.72 -555.96 1296.92 
19130200 -881.533 653.933 1692 -1199.19 -288.081 1233.31 
33840 2
19130801 -1478.47 1181 1504.87 -976.162 -432.862 1067.83 
19130200 -1307.27 540.733 1709.73 -860.067 -228.687 889.951 
33840.5 2
19130801 -1915.87 867.6 1481.73 -883.636 -633.131 1087.05 
19130200 -1633.2 198.533 1695.13 -658.451 -691.313 954.71 
33841 2
19130801 -2381.87 525.467 1464.8 -941.414 -691.178 1167.9 
19130200 -2114.87 -89.0667 1674.93 -973.064 -581.01 1133.33 
33841.5 2
19130801 -2776.87 173.2 1496.8 -797.98 -711.65 1069.21 
19130200 -2351 -460.6 1655.13 -477.037 -750.572 889.339 
33842 2
19130801 -3231.94 -148.562 1496.81 -888.81 -628.442 1088.54 
19130200 -2695.25 -986.625 1664.25 -672.363 -1027.39 1227.85 
33842.5 2
19130801 -3598.6 -500.267 1477.6 -717.539 -688.266 994.27 
19130200 -2999.4 -1179.8 1700.93 -595.205 -378.033 705.109 
33843 2
19130801 -4065.13 -1050.93 1438.73 -942.492 -1112.46 1458.03 
19130200 -3518.93 -1769.8 1714.27 -1049.56 -1191.92 1588.16 
33843.5 2
19130801 -4710.73 -1953.2 1607.6 -1304.24 -1822.76 2241.32 
19130200 -4316.53 -2309.93 1746.07 -1611.31 -1091.18 1946.02 
33844 2
19130801 -4862.47 -2052.47 1675.8 -306.532 -200.539 366.303 
19130200 -4751.47 -2552.07 1799.27 -878.653 -489.158 1005.64 
33844.5 2
19130801 -5316.67 -2237.8 1654.13 -915.726 -373.656 989.026 
19130200 -4840.53 -2624.07 1860.6 -179.57 -145.161 230.905 
33845 2
19130801 -5635 -2530.33 1671.27 -643.098 -590.976 873.4 
19130200 -5040.2 -2877.73 1889.67 -403.367 -512.458 652.164 
33845.5 2
19130801 -6036.31 -3007.31 1580.75 -783.813 -931.6 1217.47 
19130200 -5575.69 -3332.88 1818.88 -1045.87 -888.949 1372.62 
33846 2
19130801 -6406.2 -3563.8 1553.67 -723.85 -1089.02 1307.64 
19130200 -6031.67 -3841.47 1503.67 -892.327 -995.287 1336.73 
33846.5 2
19130801 -6747 -3862.67 1505.2 -688.485 -603.771 915.724 
19130200 -6449.4 -4200 1488.73 -843.906 -724.31 1112.12 
33847 2
19130801 -7024.2 -4233.33 1463.4 -560 -748.822 935.058 
19130200 -6760.47 -4620.33 1485.4 -628.418 -849.158 1056.4 
33847.5 2
19130801 -7340.67 -4748.73 1405.2 -639.327 -1041.21 1221.83 
19130200 -6961.6 -5016.07 1427.2 -406.33 -799.461 896.796 
33848 2
19130801 -7578.07 -5319.27 1479.73 -479.596 -1152.59 1248.39 
19130200 -7108.93 -5410.2 1403.6 -297.643 -796.229 850.042 
33848.5 2
19130801 -7750.31 -5806.38 1549.69 -336.418 -951.383 1009.11 
19130200 -7340.75 -6030.12 1440.75 -452.767 -1210.79 1292.68 
33849 2
19130801 -7820.67 -5988.67 1306.33 -137.679 -356.735 382.381 
19130200 -7626.53 -6351.33 1347.8 -559.263 -628.588 841.366 
33849.5 1
19130200 -7976.53 -6700.8 1387.8 -707.071 -705.993 999.187 
33850 1
19130200 -8018.2 -6806.53 1424.07 -84.1751 -213.603 229.59 
33850.5 1
19130200 -8092.73 -6711.47 1420 -150.572 192.054 244.042 
33851 1
19130200 -8105.6 -6641.93 1427.07 -25.9933 140.471 142.856 
33851.5 1
19130200 -8080.73 -6436.2 1441.13 50.2357 415.623 418.648 
33852 1
19130200 -8183.12 -6386.31 1475.88 -199.984 97.4365 222.458 
33852.5 1
19130200 -8237.93 -6395.4 1496.07 -107.257 -17.7838 108.721 
33853 1
19130200 -8226.73 -6394.27 1439.07 22.6263 2.28956 22.7418 
33853.5 1
19130200 -8105.87 -6282.8 1421.47 244.175 225.185 332.159 
33854 1
19130200 -7999.07 -6270.73 1415.67 215.758 24.3771 217.13 
33854.5 1
19130200 -8026.27 -6353.87 1417.87 -54.9495 -167.946 176.707 
33855 1
19130200 -7873.27 -6263.4 1409.07 309.091 182.761 359.08 
33855.5 1
19130200 -7779.31 -6108.06 1365.5 183.504 303.394 354.572 
33856 1
19130200 -7865.47 -6099.67 1334 -168.599 16.4302 169.398 
33856.5 1
19130200 -8051.47 -6086.73 1345 -375.758 26.1279 376.665 
33857 1
19130200 -8119.07 -6168.87 1360.6 -136.566 -165.926 214.899 
33857.5 1
19130200 -8132.47 -6522.27 1421.13 -27.0707 -713.939 714.452 
33858 1
19130200 -8166 -6624 1473.47 -67.7441 -205.522 216.399 
33858.5 1
19130200 -8533.12 -6730.75 1551.06 -717.041 -208.496 746.739 
33859 1
19130200 -8859.27 -6952.6 1539.4 -638.242 -434.149 771.905 
33859.5 1
19130200 -9183.82 -7191 1474.27 -625.34 -459.345 775.918 
33860 1
19130200 -9548.67 -7348.47 1530.4 -786.311 -339.368 856.421 
33860.5 1
19130200 -9796.87 -7499.33 1422.67 -501.414 -304.781 586.777 
33861 1
19130200 -10183.4 -7671.75 1561.62 -754.899 -336.751 826.604 
33861.5 1
19130200 -10345.1 -7824.33 1570.27 -316.553 -298.598 435.162 
33862 1
19130200 -10502.3 -7938.8 1474.07 -317.441 -231.246 392.738 
33862.5 1
19130200 -10512.1 -7982.73 1458.8 -19.798 -88.7542 90.9355 
33863 1
19130200 -10451.8 -7917.6 1470.73 121.751 131.582 179.269 
33863.5 1
19130200 -10460.6 -7966.73 1491.8 -17.7778 -99.2593 100.839 
33864 1
19130200 -10527.4 -7973.93 1514.33 -134.949 -14.5455 135.731 
33864.5 1
19130200 -10500.5 -8006.69 1515 52.5391 -63.973 82.7822 
33865 1
19130200 -10442.7 -8025 1433.53 113.046 -35.8366 118.591 
33865.5 1
19130200 -10359 -8096.4 1471.93 169.158 -144.242 222.307 
33866 1
19130200 -10362.4 -8464.47 1489.13 -6.86869 -743.569 743.601 
33866.5 1
19130200 -10564.1 -8821.8 1582.4 -407.407 -721.886 828.915 
33867 1
19130200 -10613.5 -9116 1604.73 -99.798 -594.343 602.664 
33867.5 1
19130200 -10752.1 -9416.73 1597.73 -280 -607.542 668.96 
33868 1
19130200 -10829.6 -9552.44 1549.44 -151.481 -265.047 305.281 
33868.5 1
19130200 -10808.9 -9676.73 1406.73 40.623 -243.24 246.609 
33869 1
19130200 -10862.1 -9728.93 1463.4 -107.609 -105.455 150.667 
33869.5 1
19130200 -10928.9 -9735.27 1503 -134.949 -12.7946 135.555 
33870 1
19130200 -10746.9 -9736.8 1473.13 367.677 -3.09764 367.69 
33870.5 1
19130200 -10822.4 -9647.93 1417.93 -152.458 179.529 235.529 
33871 1
19130200 -11011.9 -9635.75 1541.62 -370.068 23.7956 370.833 
33871.5 1
19130200 -11057.6 -9653.33 1513.13 -89.4814 -34.4097 95.8694 
33872 1
19130200 -10984.3 -9701.33 1533.27 148.148 -96.9697 177.062 
33872.5 1
19130200 -10766.1 -9851.8 1489.4 440.673 -303.973 535.344 
33873 1
19130200 -10412.7 -9959 1574.13 714.074 -216.566 746.192 
33873.5 1
19130200 -10117.9 -9940.2 1618.13 595.421 37.9798 596.631 
33874 1
19130200 -10079.8 -9957.53 1619.07 77.037 -35.0168 84.622 
33874.5 1
19130200 -10124.3 -9977.19 1604 -86.9385 -38.387 95.0361 
33875 1
19130200 -10230.9 -9930.73 1632.8 -208.651 90.9083 227.595 
33875.5 1
19130200 -10271.3 -9819.87 1633.33 -81.6162 223.973 238.38 
33876 1
19130200 -10175.7 -9829.4 1622.53 193.266 -19.2593 194.223 
33876.5 1
19130200 -10116.7 -9866.07 1623.47 119.057 -74.0741 140.22 
33877 1
19130200 -10103.1 -9888.27 1630.87 27.4747 -44.8485 52.5951 
33877.5 1
19130200 -10122.9 -9914.19 1624.81 -38.5579 -50.6266 63.6378 
33878 1
19130200 -10136.9 -9895.8 1572.8 -27.381 35.9834 45.2164 
33878.5 1
19130200 -10024.5 -9878.8 1589.33 226.936 34.3434 229.52 
33879 1
19130200 -10030.7 -9890.27 1497.07 -12.5253 -23.165 26.3344 
33879.5 1
19130200 -10146.3 -9911.8 1615.67 -233.535 -43.5017 237.552 
33880 1
19130200 -10168.2 -9915.27 1624 -44.1751 -7.00337 44.7268 
33880.5 1
19130200 -10125.3 -9902.33 1574.33 86.5993 26.1279 90.455 
33881 1
19130200 -10128.1 -9937.94 1603.75 -5.3304 -69.5394 69.7434 
33881.5 1
19130200 -10086.9 -9948.13 1595.8 80.4876 -19.9527 82.9239 
33882 1
19130200 -10115.7 -9995.93 1603.8 -58.0471 -96.5657 112.669 
33882.5 1
19130200 -10126.9 -9880.73 1626.87 -22.6263 232.727 233.825 
33883 1
19130200 -10072.7 -9893.87 1585.33 109.36 -26.532 112.533 
33883.5 1
19130200 -10027.1 -9895.47 1493.87 92.2559 -3.23232 92.3125 
33884 1
19130200 -10085.7 -9881.73 1579.07 -118.384 27.7441 121.591 
33884.5 1
19130200 -10175.2 -9922.94 1640.06 -174.845 -80.4769 192.477 
33885 1
19130200 -10114.3 -9936.53 1601.27 119.219 -26.6063 122.152 
33885.5 1
19130200 -10006.7 -9998.07 1582.8 217.374 -124.31 250.408 
33886 1
19130200 -9868.53 -9833.47 1506.73 279.057 332.525 434.104 
33886.5 1
19130200 -9876.13 -9691 1520.33 -15.3535 287.811 288.221 
33887 1
19130200 -9891.2 -9676 1521.87 -30.4377 30.303 42.9503 
33887.5 1
19130200 -9933.12 -9691.75 1525.81 -81.8848 -30.7617 87.4723 
33888 1
19130200 -9963 -9714.27 1533.87 -58.4638 -44.0639 73.2096 
33888.5 1
19130200 -9972.07 -9658.67 1529.67 -18.2796 112.097 113.577 
33889 1
19130200 -9996.73 -9701.47 1537.27 -49.8317 -86.4646 99.7964 
33889.5 1
19130200 -10055.7 -9747.2 1514.27 -119.192 -92.3906 150.807 
33890 1
19130200 -10052.5 -9787.2 1509.2 6.59933 -80.8081 81.0771 
33890.5 1
19130200 -10125.7 -9822.67 1540.07 -147.879 -71.6498 164.322 
33891 1
19130200 -10050.3 -9887.62 1607.75 147.176 -126.872 194.312 
33891.5 1
19130200 -10024.5 -9934 1574.33 50.5789 -90.7534 103.896 
33892 1
19130200 -10046.1 -9980.87 1548.6 -43.771 -94.6801 104.308 
33892.5 1
19130200 -9915.07 -9859.07 1581.2 264.781 246.061 361.462 
33893 1
19130200 -9972.4 -9786.27 1637.87 -115.825 147.071 187.204 
33893.5 1
19130200 -10074.9 -9735.87 1569.93 -207.138 101.818 230.81 
33894 1
19130200 -10263.9 -9764.67 1476.2 -381.684 -58.1818 386.093 
33894.5 1
19130200 -10413 -9573 1438.19 -291.276 374.349 474.319 
33895 1
19130200 -10359.7 -9277 1370.6 104.24 579.256 588.561 
33895.5 1
19130200 -10304.5 -9225.2 1351.27 111.515 104.646 152.926 
33896 1
19130200 -10334.4 -9177.73 1348.67 -60.3367 95.8923 113.295 
33896.5 1
19130200 -10386.4 -9073.73 1355.93 -105.051 210.101 234.9 
33897 1
19130200 -10462.9 -9090.13 1363.27 -154.478 -33.1313 157.991 
33897.5 1
19130200 -10464.8 -9169.31 1361.12 -3.67839 -154.647 154.691 
33898 1
19130200 -10500.6 -9161.6 1366.67 -70.1566 15.093 71.7617 
33898.5 1
19130200 -10429.5 -9217.87 1382.87 143.704 -113.67 183.226 
33899 1
19130200 -10361.7 -9539.53 1477.2 136.97 -649.832 664.11 
33899.5 1
19130200 -10234.6 -9628.53 1455.27 256.7 -179.798 313.404 
33900 1
19130200 -10281.5 -9607.73 1464.93 -94.8148 42.0202 103.709 
33900.5 1
19130200 -10275.2 -9591.8 1478.67 12.7946 32.1886 34.6382 
33901 1
19130200 -10216.2 -9665.31 1465.19 115.259 -143.579 184.118 
33901.5 1
19130200 -10252.2 -9641.93 1479.67 -70.4746 45.7518 84.0232 
33902 1
19130200 -10307.5 -9627.8 1488.13 -111.785 28.5522 115.373 
33902.5 1
19130200 -10399.4 -9601.73 1491.33 -185.589 52.6599 192.916 
33903 1
19130200 -10429.8 -9545.07 1453.33 -61.4141 114.478 129.911 
33903.5 1
19130200 -10441.7 -9553 1494.33 -23.9731 -16.0269 28.837 
33904 1
19130200 -10408.9 -9300 1395.5 64.0462 494.141 498.274 
33904.5 1
19130200 -10330.8 -9162.27 1335.6 152.789 269.537 309.83 
33905 1
19130200 -10280.9 -9181.13 1440.4 100.741 -38.1145 107.71 
33905.5 1
19130200 -10238 -9223.8 1599.67 86.734 -86.1953 122.28 
33906 1
19130200 -10152.2 -9205.53 1520.73 173.333 36.9024 177.218 
33906.5 1
19130200 -10043.1 -9565.87 1519.33 220.337 -727.946 760.562 
33907 1
19130200 -9896.2 -9828.87 1569.87 296.835 -531.313 608.609 
33907.5 1
19130200 -9868.44 -9917.44 1636.44 54.2236 -172.99 181.289 
33908 1
19130200 -9935.07 -9843.4 1529.13 -130.39 144.887 194.92 
33908.5 1
19130200 -9783.67 -9643.6 1542 305.859 403.636 506.43 
33909 1
19130200 -9457.8 -9038.33 1539.07 658.316 1222.76 1388.71 
33909.5 1
19130200 -9206.6 -8350.6 1422.93 507.475 1389.36 1479.14 
33910 1
19130200 -8925.47 -8010.4 1544.87 567.946 687.273 891.575 
33910.5 1
19130200 -8668.8 -7622 1495.8 518.519 784.646 940.495 
33911 1
19130200 -8474.94 -7230.94 1571.31 378.638 763.794 852.495 
33911.5 1
19130200 -8215.27 -6853.27 1473.8 508.162 739.082 896.923 
33912 1
19130200 -7604.33 -6225.47 1346.8 1234.21 1268.28 1769.69 
33912.5 1
19130200 -7320.67 -5923.2 1466.67 573.064 610.64 837.427 
33913 1
19130200 -6955.07 -5503.27 1501.6 738.586 848.35 1124.81 
33913.5 1
19130200 -6542.8 -5022.4 1489 832.862 971.448 1279.6 
33914 1
19130200 -6201.69 -4664.44 1496.62 666.235 699.146 965.75 
33914.5 1
19130200 -5787.8 -4323.4 1495.2 809.956 667.392 1049.5 
33915 1
19130200 -5455.67 -4000.4 1517.33 670.976 652.525 935.948 
33915.5 1
19130200 -5058.13 -3691.4 1608.87 803.098 624.242 1017.17 
33916 1
19130200 -4694.6 -3549.33 1629 734.411 287.003 788.499 
33916.5 1
19130200 -4379.67 -3382.93 1705.67 636.229 336.162 719.578 
33917 1
19130200 -4022.53 -3226.73 1743.13 721.481 315.556 787.471 
33917.5 1
19130200 -3812 -2854.5 1740.62 411.198 727.018 835.248 
33918 1
19130200 -3507.73 -2698.2 1702.67 595.434 305.871 669.402 
33918.5 1
19130200 -3370.93 -2296.6 1659.07 276.364 811.313 857.092 
33919 1
19130200 -3427.47 -1609.53 1654.87 -114.209 1388.01 1392.7 
33919.5 1
19130200 -3404.4 -1183.4 1682.27 46.5993 860.875 862.136 
33920 1
19130200 -3421 -985 1682 -59.0747 706.05 708.517 
33920.5 1
19130200 -1628.57 -244.786 981.786 2361.57 975.249 2555.02 
33921 1
19130200 -1293.87 91.2667 943.467 700.219 703.038 992.255 
33921.5 1
19130200 -523.6 345.267 1246.07 1556.09 513.131 1638.52 
33922 1
19130200 21.1333 601.8 1294.2 1100.47 518.249 1216.4 
33922.5 1
19130200 531.867 611.267 1286.87 1031.78 19.1246 1031.96 
33923 1
19130200 1055.07 814.667 1277.73 1056.97 410.909 1134.03 
33923.5 1
19130200 1396.07 974.467 1282.6 688.889 322.828 760.78 
33924 1
19130200 1903.19 1005.31 1265.12 990.47 60.2458 992.301 
33924.5 1
19130200 2356.47 1029.73 1283.07 887.043 47.7903 888.33 
33925 1
19130200 2799.33 813 1267.13 894.68 -437.845 996.073 
33925.5 1
19130200 3371.6 382.6 1491.6 1156.09 -869.495 1446.57 
33926 1
19130200 3480.93 230.4 1302.6 220.875 -307.475 378.585 
33926.5 1
19130200 3861.73 -247.267 1507.93 769.293 -964.983 1234.1 
33927 1
19130200 4321.93 -643.067 1567.2 929.697 -799.596 1226.25 
33927.5 1
19130200 4601.56 -923.375 1558.88 546.151 -547.477 773.312 
33928 1
19130200 4990.27 -1201.67 1554.4 760.674 -544.602 935.53 
33928.5 1
19130200 5367.33 -1562.87 1548.27 761.751 -729.697 1054.86 
33929 1
19130200 5674.13 -1933.13 1540.2 619.798 -748.013 971.429 
33929.5 1
19130200 6006.87 -2345.4 1532.73 672.189 -832.862 1070.28 
33930 1
19130200 6405.07 -2648.13 1471.47 804.444 -611.582 1010.53 
33930.5 1
19130200 6727.12 -3018.94 1488.56 629.02 -724.227 959.255 
33931 1
19130200 7006.07 -3365.33 1475.47 545.874 -677.878 870.343 
33931.5 1
19130200 7407.13 -3677.4 1457.2 810.236 -630.438 1026.61 
33932 1
19130200 7714.53 -4063.07 1446.87 621.01 -779.125 996.338 
33932.5 1
19130200 8021.27 -4468.87 1402.53 619.663 -819.798 1027.64 
33933 1
19130200 8330.33 -4870.27 1398.27 624.377 -810.909 1023.44 
33933.5 1
19130200 8652 -5130.73 1316 649.832 -526.195 836.159 
33934 1
19130200 9157.31 -5522.62 1357.5 986.938 -765.413 1248.96 
33934.5 1
19130200 9634.4 -5860.53 1434.4 933.635 -661.269 1144.09 
33935 1
19130200 10082.4 -6098.33 1456.27 905.051 -480.404 1024.65 
33935.5 1
19130200 10321.4 -6480 1406.73 482.828 -771.044 909.743 
33936 1
19130200 10778.7 -6776.47 1410.67 923.906 -598.923 1101.05 
33936.5 1
19130200 11267.4 -7058.27 1444.6 987.205 -569.293 1139.59 
33937 1
19130200 11864.7 -7301.69 1498.5 1166.58 -475.431 1259.74 
33937.5 1
19130200 12339.3 -7560.8 1479.6 928.857 -507.069 1058.25 
33938 1
19130200 12667.7 -7896.53 1518.2 663.3 -678.249 948.677 
33938.5 1
19130200 13005.5 -8391.87 1506.4 682.559 -1000.67 1211.29 
33939 1
19130200 13298.3 -8698.53 1588.73 591.515 -619.529 856.566 
33939.5 1
19130200 13763.1 -9073.8 1567.33 938.99 -758.114 1206.83 
33940 1
19130200 14206.7 -9575.2 1516.6 896.162 -1012.93 1352.45 
33940.5 1
19130200 14559.9 -10097.9 1566.31 689.73 -1020.85 1232.02 
33941 1
19130200 14847.9 -10538.3 1609.4 563.584 -861.954 1029.85 
33941.5 1
19130200 15151.3 -10897.9 1572.6 613.064 -726.33 950.475 
33942 1
19130200 15489.6 -11180.9 1525.6 683.367 -571.852 891.07 
33942.5 1
19130200 16040.6 -11479.7 1491.53 1113.13 -603.636 1266.27 
33943 1
19130200 16478.5 -11824.7 1477.53 884.579 -696.835 1126.08 
33943.5 1
19130200 17080.5 -12103.7 1369.67 1216.16 -563.771 1340.48 
33944 1
19130200 17694 -12494.6 1345.31 1198.31 -763.46 1420.85 
33944.5 1
19130200 18312.6 -12735.9 1449.87 1210.57 -472.097 1299.37 
33945 1
19130200 18832.1 -12986.9 1475.13 1049.43 -507.205 1165.57 
33945.5 1
19130200 19295.1 -13196.3 1474.2 935.354 -422.896 1026.51 
33946 1
19130200 19695.7 -13412.7 1516.07 809.293 -437.306 919.887 
33946.5 1
19130200 20128.3 -13643.4 1538.53 874.074 -465.993 990.533 
33947 1
19130200 20620.2 -13860.6 1567.69 960.775 -424.268 1050.28 
33947.5 1
19130200 20985 -13927.9 1552.53 713.796 -131.588 725.824 
33948 1
19130200 21299 -14023.8 1515 634.343 -193.805 663.289 
33948.5 1
19130200 21501.7 -14127 1443.67 409.562 -208.485 459.573 
33949 1
19130200 21580.6 -14217.1 1344.4 159.327 -182.088 241.952 
33949.5 1
19130200 21747.3 -14316 1407.53 336.7 -199.731 391.484 
33950 1
19130200 21977.5 -14409.4 1470.53 465.185 -188.687 501.996 
33950.5 1
19130200 22352.2 -14654.8 1428.12 731.746 -479.321 874.758 
33951 1
19130200 22785.7 -15001.9 1393.2 848.296 -679.297 1086.76 
33951.5 1
19130200 23184.6 -15277.5 1447 805.926 -556.633 979.468 
33952 1
19130200 23650.3 -15419.3 1498.13 940.875 -286.465 983.518 
33952.5 1
19130200 24103.9 -15662.3 1476.67 916.229 -490.909 1039.46 
33953 1
19130200 24440.5 -15784.9 1505.6 680 -247.811 723.748 
33953.5 1
19130200 24877.9 -15965.3 1523.06 854.313 -352.303 924.104 
33954 1
19130200 25356.3 -16232.3 1519 936.187 -522.415 1072.08 
33954.5 1
19130200 25857.7 -16521.7 1500.13 1012.93 -584.781 1169.61 
33955 1
19130200 26393.8 -16824.5 1527.87 1083.1 -611.582 1243.84 
33955.5 1
19130200 26891.3 -17139 1526.33 1004.98 -635.421 1189.01 
33956 1
19130200 27318.7 -17423 1529.13 863.569 -573.737 1036.79 
33956.5 1
19130200 27747.3 -17579.9 1540.07 865.859 -316.902 922.029 
33957 1
19130200 28138.2 -17844.1 1506.31 763.387 -516.13 921.493 
33957.5 1
19130200 28605.9 -18044.3 1472.8 915.354 -391.667 995.628 
33958 1
19130200 29007 -18276.7 1415.07 810.236 -469.495 936.433 
33958.5 1
19130200 29492.9 -18535.1 1376.73 981.684 -522.155 1111.91 
33959 1
19130200 29908.9 -18816.9 1280.67 840.404 -569.293 1015.07 
33959.5 1
19130200 30399.5 -19038.6 1176.07 990.976 -447.811 1087.46 
33960 1
19130200 30804.1 -19178.6 1174.53 817.508 -282.828 865.05 
33960.5 1
19130200 31412.2 -19414.8 1212.44 1187.61 -461.23 1274.03 
33961 1
19130200 31983.7 -19684.9 1315 1118.48 -528.735 1237.16 
33961.5 1
19130200 32658.5 -19972.2 1478.2 1363.23 -580.337 1481.62 
33962 1
19130200 33131.1 -20102.4 1519.33 954.747 -263.03 990.317 
33962.5 1
19130200 33603.1 -20224.4 1555.27 953.535 -246.465 984.873 
33963 1
19130200 33988.1 -20453.1 1561.87 777.778 -461.953 904.621 
33963.5 1
19130200 34442 -20647.7 1527.31 886.458 -380.119 964.52 
33964 1
19130200 35013.1 -20915.1 1517.33 1117.68 -523.377 1234.15 
33964.5 1
19130200 35528.3 -21085.9 1422.07 1040.67 -344.916 1096.34 
33965 1
19130200 36157.9 -21157.6 1430.13 1272.05 -144.916 1280.28 
33965.5 1
19130200 36541.5 -21408.5 1523.6 774.815 -506.936 925.917 
33966 1
19130200 36901.5 -21661.3 1530.47 724.48 -508.652 885.211 
33966.5 1
19130200 37355.1 -21815.7 1562.87 914.382 -311.29 965.917 
33967 1
19130200 37817.2 -21964.4 1593.81 902.702 -290.316 948.237 
33967.5 1
19130200 38351.5 -22288.2 1569.13 1045.56 -633.708 1222.62 
33968 1
19130200 38764.2 -22543.8 1596.33 833.67 -516.364 980.631 
33968.5 1
19130200 39194.5 -22828.5 1564.27 869.226 -575.084 1042.25 
33969 1
19130200 39634.6 -22972 1599.6 889.158 -289.966 935.245 
33969.5 1
19130200 40220.9 -23238.4 1509.2 1184.51 -538.182 1301.04 
33970 1
19130200 40674.4 -23494.7 1475.8 916.094 -517.845 1052.33 
33970.5 1
19130200 41219.5 -23693.4 1498.44 1064.65 -388.094 1133.18 
33971 1
19130200 41726.3 -23852.3 1513.4 991.846 -310.82 1039.41 
33971.5 1
19130200 42325.3 -24057.3 1496.93 1210.1 -414.141 1279.01 
33972 1
19130200 42772.3 -24160.9 1518.2 902.896 -209.293 926.835 
33972.5 1
19130200 43478.9 -24209.5 1499.53 1427.47 -98.1818 1430.85 
33973 1
19130200 44002.6 -24356.3 1550.73 1058.05 -296.7 1098.86 
33973.5 1
19130200 44432.3 -24389.8 1506.13 868.148 -67.6094 870.777 
33974 1
19130200 44949.9 -24504.4 1541.19 1010.95 -223.779 1035.42 
33974.5 1
19130200 45344.6 -24620.9 1531.8 772.334 -227.968 805.276 
33975 1
19130200 45811.3 -24825.5 1524.47 942.761 -413.333 1029.39 
33975.5 1
19130200 46226.1 -24685.4 1608.8 837.98 282.963 884.465 
33976 1
19130200 46528.1 -24371 1708.4 610.236 635.152 880.798 
33976.5 1
19130200 46845.6 -24385.6 1664.33 641.347 -29.4949 642.025 
33977 1
19130200 47154.6 -24537.8 1601.19 603.442 -297.29 672.699 
