# Supplementary material for: Intrinsic group behaviour: Dependence of pedestrian dyad dynamics on principal social and personal features
Source: PLoS One. 2017 Nov 2;12(11):e0187253. doi: 10.1371/journal.pone.0187253 (PMC5667819; doi:10.1371/journal.pone.0187253)
Supplement: S1 Data Set — (ZIP) [file pone.0187253.s001.zip › set/trajectories/traj_2_0508_252.dat]

2 19130800 19130700 0 0 0 0 1 1 0 45 40 50 1608.25 1627.02 1589.48
33787.5 1
19130700 6808 4504 1645 0 0 0 
33788 2
19130800 7871.56 2368.56 1372.78 0 0 0 
19130700 6822.13 4216.33 1645 53.5354 -1089.65 1090.96 
33788.5 2
19130800 8024.87 1874.73 1456.2 387.149 -1247.03 1305.74 
19130700 7082.13 3831.67 1645 525.253 -777.104 937.967 
33789 2
19130800 8173.44 1359 1439.62 290.177 -1007.29 1048.26 
19130700 7342.38 3428.75 1645 508.285 -786.947 936.823 
33789.5 2
19130800 8449.13 871.6 1460.13 539.522 -953.816 1095.83 
19130700 7500.8 2924.27 1645 310.029 -987.247 1034.78 
33790 2
19130800 8689.13 514.867 1403.47 484.848 -720.673 868.59 
19130700 7827 2687.73 1645 658.99 -477.845 814.005 
33790.5 2
19130800 8808.6 73.0667 1419.07 241.347 -892.525 924.581 
19130700 7996 2261.33 1560.6 341.414 -861.414 926.606 
33791 2
19130800 9074.33 -434 1584.07 536.835 -1024.38 1156.52 
19130700 8210.07 1763.33 1434.67 432.458 -1006.06 1095.07 
33791.5 2
19130800 9302.87 -856.533 1590.13 461.684 -853.603 970.458 
19130700 8347.07 1282.33 1380.53 276.768 -971.717 1010.36 
33792 2
19130800 9523.62 -1303.06 1616.75 431.169 -872.127 972.889 
19130700 8542.88 787.812 1378.38 382.438 -965.861 1038.82 
33792.5 2
19130800 9854.07 -1811.47 1635.47 646.657 -994.92 1186.6 
19130700 8666.73 321.667 1417.33 242.384 -912.223 943.875 
33793 2
19130800 10134.2 -2234.8 1652.47 565.926 -855.219 1025.51 
19130700 8880.93 -149.8 1517.8 432.727 -952.458 1046.15 
33793.5 2
19130800 10456.5 -2606.73 1645.93 651.178 -751.38 994.287 
19130700 9133.73 -681.4 1511.4 510.707 -1073.94 1189.19 
33794 2
19130800 10772.4 -3020.87 1631.33 638.114 -836.633 1052.21 
19130700 9252 -1136.8 1531.8 238.923 -920 950.518 
33794.5 2
19130800 11095 -3215.87 1642.47 651.717 -393.939 761.527 
19130700 9289.33 -1514.93 1530 75.4209 -763.906 767.62 
33795 2
19130800 11502.4 -3362.6 1619.87 823.03 -296.431 874.786 
19130700 9981.6 -2010.6 1496.07 1398.52 -1001.35 1720.04 
33795.5 2
19130800 11936.7 -3343.56 1606.56 848.218 37.1826 849.032 
19130700 10289.1 -2280.5 1549.12 600.513 -527.148 799.063 
33796 2
19130800 12287 -3440.2 1592.33 685.543 -189.114 711.149 
19130700 10636.7 -2519.07 1553.8 680.243 -466.862 825.04 
33796.5 1
19130700 10985.2 -2815.13 1530 704.108 -598.114 923.855 
33797 1
19130700 11356.6 -3015.2 1475.4 750.303 -404.175 852.239 
33797.5 1
19130700 11764.5 -3015.87 1461.13 823.973 -1.3468 823.974 
33798 1
19130700 12154.8 -3145.33 1422 788.552 -261.549 830.796 
