# Supplementary material for: Intrinsic group behaviour: Dependence of pedestrian dyad dynamics on principal social and personal features
Source: PLoS One. 2017 Nov 2;12(11):e0187253. doi: 10.1371/journal.pone.0187253 (PMC5667819; doi:10.1371/journal.pone.0187253)
Supplement: S1 Data Set — (ZIP) [file pone.0187253.s001.zip › set/trajectories/traj_2_0508_251.dat]

2 19085000 19084700 0 0 0 0 1 1 0 30 30 30 1636.97 1661.45 1612.49
33527.5 1
19084700 5745.18 1525.64 1561.27 0 0 0 
33528 1
19084700 6151.33 938.667 1526.93 946.74 -1368.23 1663.84 
33528.5 1
19084700 6592.47 484.8 1532.47 891.178 -916.902 1278.64 
33529 1
19084700 6921.87 28.2667 1538.73 665.455 -922.29 1137.3 
33529.5 1
19084700 7201.27 -404.733 1533.47 564.444 -874.747 1041.05 
33530 1
19084700 7449.47 -951.733 1548.07 501.414 -1105.05 1213.49 
33530.5 2
19085000 8522 -878.625 1413.62 0 0 0 
19084700 7801.13 -1390.87 1576.87 710.438 -887.138 1136.55 
33531 2
19085000 8742.12 -1420.81 1590.06 555.871 -1369.16 1477.7 
19084700 8252.12 -1920.5 1579.44 880.843 -1034.44 1358.66 
33531.5 2
19085000 9173.87 -1986.67 1644.87 844.896 -1107.35 1392.86 
19084700 8722.27 -2303.93 1585.4 920.042 -750.359 1187.23 
33532 2
19085000 9531.53 -2373.6 1657.27 722.559 -781.684 1064.48 
19084700 9050 -2711.27 1593.07 662.088 -822.896 1056.18 
33532.5 2
19085000 9922.13 -2741.93 1598.27 789.091 -744.108 1084.6 
19084700 9412.93 -3115 1595.53 733.199 -815.623 1096.73 
33533 2
19085000 10262.3 -3116.6 1643.07 687.273 -756.902 1022.37 
19084700 9763.87 -3474.73 1598.27 708.956 -726.734 1015.26 
33533.5 2
19085000 10602.8 -3505.67 1615.53 687.811 -785.993 1044.45 
19084700 10072 -3812.47 1587.93 622.492 -682.29 923.588 
33534 2
19085000 10916.5 -3760.47 1548.07 633.805 -514.747 816.501 
19084700 10321.9 -4173.33 1536.13 504.781 -729.024 886.724 
33534.5 2
19085000 11269.9 -4201 1559.38 690.243 -860.417 1103.06 
19084700 10695.5 -4637.69 1501.75 729.753 -906.942 1164.08 
33535 2
19085000 11768.3 -4579.13 1548.47 975.204 -739.987 1224.17 
19084700 11091.8 -4972.93 1511.47 775.538 -656.058 1015.81 
33535.5 2
19085000 12084 -4961.73 1512.53 637.845 -772.929 1002.13 
19084700 11545.6 -5257.07 1506.53 916.768 -574.007 1081.64 
33536 2
19085000 12549.7 -5466.53 1569.4 940.741 -1019.8 1387.44 
19084700 12004.3 -5766.07 1549.87 926.599 -1028.28 1384.18 
33536.5 2
19085000 12925.4 -5844 1658.67 759.057 -762.559 1075.95 
19084700 12494.3 -6178.8 1580.07 989.899 -833.805 1294.27 
33537 2
19085000 13275.9 -6207.4 1668.93 708.148 -734.141 1020.02 
19084700 12851.2 -6571.73 1615.47 721.077 -793.805 1072.42 
33537.5 2
19085000 13656.7 -6529.44 1627.62 743.66 -628.979 973.985 
19084700 13224.4 -6879.75 1597.12 728.857 -601.595 945.066 
33538 2
19085000 14009.8 -6871.07 1609.13 691.023 -668.55 961.494 
19084700 13577 -7224.67 1569.53 690.068 -674.984 965.297 
33538.5 2
19085000 14380.3 -7145.87 1583.07 748.418 -555.152 931.838 
19084700 13868.1 -7530.93 1545 588.013 -618.721 853.566 
33539 2
19085000 14774.7 -7605.4 1568.07 796.902 -928.35 1223.47 
19084700 14232.9 -8042.47 1525.67 736.97 -1033.4 1269.27 
33539.5 2
19085000 15199.6 -8251.6 1615.53 858.316 -1305.45 1562.34 
19084700 14654.3 -8499 1588.87 851.313 -922.29 1255.13 
33540 2
19085000 15599.7 -8716.4 1654.27 808.215 -938.99 1238.92 
19084700 15101.4 -9102.13 1624.33 903.3 -1218.45 1516.76 
33540.5 2
19085000 16000 -9175 1674.6 808.754 -926.465 1229.8 
19084700 15465.7 -9514.67 1634 735.892 -833.401 1111.8 
33541 2
19085000 16381.1 -9677.38 1723.12 744.385 -981.201 1231.61 
19084700 15811.2 -9980.06 1644.69 674.967 -908.976 1132.17 
33541.5 2
19085000 16794.3 -9988 1676 808.627 -607.877 1011.63 
19084700 16176.7 -10337.7 1632.87 715.232 -699.943 1000.74 
33542 2
19085000 17296.8 -10325.7 1664.53 1015.08 -682.29 1223.08 
19084700 16582.4 -10645.4 1603.67 819.529 -621.549 1028.57 
33542.5 2
19085000 17787.4 -10705.3 1652.33 991.111 -766.734 1253.07 
19084700 17039.2 -11012.3 1577 922.828 -741.279 1183.68 
33543 2
19085000 18126.1 -11084.9 1649.47 684.175 -766.869 1027.71 
19084700 17487.1 -11392.7 1564.4 904.916 -768.35 1187.11 
33543.5 2
19085000 18471.9 -11394.2 1646.47 698.586 -624.916 937.306 
19084700 17937.3 -11762 1572.4 909.495 -746.128 1176.39 
33544 2
19085000 19481.1 -11877.1 1658.69 1971.09 -943.213 2185.14 
19084700 18774.3 -12197.6 1563.56 1634.72 -850.83 1842.89 
33544.5 2
19085000 19984.5 -12240.5 1602.33 985.266 -711.171 1215.12 
19084700 19361.2 -12590.3 1557.93 1148.51 -768.509 1381.91 
33545 2
19085000 20405.9 -12578.6 1594.73 851.313 -682.963 1091.41 
19084700 19719.8 -12877.1 1542 724.444 -579.394 927.641 
33545.5 2
19085000 20823.4 -12918 1624.53 843.367 -685.657 1086.92 
19084700 20086.1 -13223.7 1533.07 740.067 -700.202 1018.81 
33546 2
19085000 21136.9 -13140.9 1723.47 633.266 -450.236 777.006 
19084700 20491.5 -13527.2 1565.13 818.855 -613.064 1022.92 
33546.5 2
19085000 21532.7 -13530.7 1661.07 799.596 -787.475 1122.26 
19084700 20976.2 -13712.9 1569.2 979.259 -375.219 1048.68 
33547 2
19085000 21984.9 -13812.8 1600.8 913.67 -569.966 1076.87 
19084700 21440.3 -13980.7 1552.6 937.508 -540.875 1082.34 
33547.5 2
19085000 22532.2 -14074.1 1571.56 1068.98 -510.278 1184.52 
19084700 21951.1 -14235.9 1517.75 997.648 -498.454 1115.24 
33548 2
19085000 23057.8 -14525 1496.2 1028.47 -882.461 1355.17 
19084700 22460.9 -14488.6 1468.2 997.66 -494.569 1113.52 
33548.5 2
19085000 23667.5 -14850.5 1583.53 1231.65 -657.508 1396.17 
19084700 23035.7 -14648.2 1432.6 1161.35 -322.424 1205.27 
33549 2
19085000 24104 -15248.7 1621.67 881.886 -804.444 1193.67 
19084700 23622.4 -14780.2 1506.4 1185.19 -266.667 1214.81 
33549.5 2
19085000 24454.1 -15438.1 1673.6 707.205 -382.626 804.079 
19084700 24159 -14856.6 1521.73 1084.04 -154.343 1094.97 
33550 2
19085000 24835.6 -15812.8 1677.4 770.774 -757.037 1080.37 
19084700 24648.5 -14969.7 1547.87 988.822 -228.418 1014.86 
33550.5 2
19085000 25268.1 -16211.1 1564.87 873.805 -804.714 1187.9 
19084700 25062.7 -14979.9 1556 836.902 -20.6061 837.156 
33551 2
19085000 25737.1 -16544.3 1530.19 915.877 -650.741 1123.52 
19084700 25519 -14906.1 1594.5 891.146 144.027 902.71 
33551.5 2
19085000 26171.1 -16909.9 1576.67 849.454 -715.37 1110.55 
19084700 25807.3 -14934.5 1611.8 564.123 -55.4631 566.843 
33552 2
19085000 26624.5 -17245.5 1620.67 915.96 -677.98 1139.58 
19084700 26082.3 -14909.5 1602 555.69 50.5051 557.981 
33552.5 2
19085000 26918.9 -17605.4 1629.07 594.613 -727.138 939.305 
19084700 26153.9 -14887.1 1603.27 144.512 45.1178 151.391 
33553 2
19085000 27123.4 -17894.7 1575.07 413.199 -584.377 715.702 
19084700 26155.9 -14923.1 1619.93 4.17508 -72.7273 72.847 
33553.5 2
19085000 27314.7 -18152.5 1555.87 386.397 -520.808 648.494 
19084700 26302.8 -15133.1 1587.93 296.7 -424.108 517.589 
33554 2
19085000 27431.2 -18352.2 1590.31 227.58 -390.08 451.614 
19084700 26593.8 -15378.9 1571.19 568.262 -480.216 743.995 
33554.5 2
19085000 27480.1 -18437.4 1620.4 95.6539 -166.756 192.243 
19084700 26820.3 -15819.9 1536.2 443.281 -863.006 970.194 
33555 2
19085000 27678.7 -18497.5 1768.33 401.347 -121.347 419.29 
19084700 27044.3 -16293.7 1560.6 452.66 -957.172 1058.81 
33555.5 2
19085000 27674.1 -18494.3 1746.07 -9.42761 6.46465 11.4312 
19084700 27255.9 -16764.9 1583.33 427.475 -951.919 1043.5 
33556 2
19085000 27627.9 -18483.3 1631.53 -93.3333 22.2222 95.9424 
19084700 27500.5 -17137.7 1616.73 494.007 -752.997 900.581 
33556.5 2
19085000 27590.5 -18526.7 1655.2 -75.4209 -87.6768 115.653 
19084700 27750.1 -17482.9 1591.07 504.377 -697.508 860.764 
33557 2
19085000 27554.4 -18486.1 1621.13 -72.9966 81.8855 109.698 
19084700 27911.7 -17850.2 1565.67 326.33 -741.953 810.546 
33557.5 2
19085000 27519.8 -18512.8 1626.81 -67.6758 -51.9857 85.3377 
19084700 28030.6 -18145.8 1543.31 232.34 -577.368 622.363 
33558 2
19085000 27474.5 -18510.4 1591.73 -88.4866 4.59883 88.6061 
19084700 28034.7 -18274.5 1540.47 8.03979 -251.769 251.898 
33558.5 2
19085000 27485.5 -18503.2 1586 22.0875 14.5455 26.4467 
19084700 27989.1 -18279.2 1537.8 -92.1212 -9.56229 92.6162 
33559 2
19085000 27500.8 -18497 1654.4 30.9764 12.5253 33.4129 
19084700 27978.9 -18316.7 1541.53 -20.7407 -75.8249 78.6104 
33559.5 2
19085000 27506.9 -18454.9 1626.07 12.3906 85.1178 86.015 
19084700 27976 -18390.6 1538.27 -5.79125 -149.226 149.338 
33560 2
19085000 27503.3 -18446.6 1625.27 -7.27273 16.7003 18.2152 
19084700 27992.9 -18362.4 1540.8 34.0741 56.9697 66.3821 
33560.5 2
19085000 27471.4 -18447.8 1615 -64.2522 -2.41449 64.2975 
19084700 27969.9 -18415.9 1547.93 -46.2777 -107.579 117.11 
33561 2
19085000 27457.8 -18465.7 1666.81 -26.6602 -34.9365 43.9468 
19084700 27961.6 -18612.2 1536.06 -16.2191 -383.561 383.904 
33561.5 2
19085000 27466.9 -18515.1 1639.2 17.9713 -96.7629 98.4176 
19084700 28057.4 -18740.1 1508.07 187.549 -250.13 312.634 
33562 2
19085000 27585.3 -18534.5 1651.33 239.057 -39.1919 242.249 
19084700 28244.5 -18922.1 1496.27 378.047 -367.677 527.357 
33562.5 2
19085000 27838.6 -18551.6 1623.8 511.785 -34.4781 512.945 
19084700 28744.8 -18787.7 1464.93 1010.64 271.38 1046.44 
33563 2
19085000 28136 -18630.8 1565.47 600.808 -160 621.748 
19084700 29202.5 -18649.6 1406.33 924.579 279.057 965.774 
33563.5 2
19085000 28446.3 -18762.5 1476.4 625.672 -265.457 679.656 
19084700 29565.9 -18656.5 1346.2 732.661 -13.9785 732.795 
33564 2
19085000 29028.5 -18652 1414.67 1173.66 222.715 1194.6 
19084700 29943 -18717.7 1306.47 760.349 -123.387 770.296 
33564.5 2
19085000 29415.9 -18874.6 1284 756.657 -434.814 872.693 
19084700 30396.9 -18798.1 1247.31 886.475 -156.893 900.251 
33565 2
19085000 29965.5 -19082.5 1175.33 1075.65 -406.866 1150.03 
19084700 30856.1 -18876.2 1223.8 898.614 -152.911 911.531 
33565.5 2
19085000 30455.7 -19253.3 1089.13 990.168 -344.916 1048.52 
19084700 31289.4 -18988.3 1201.87 875.421 -226.532 904.256 
33566 2
19085000 30953.5 -19301.5 1045.8 1005.79 -97.3737 1010.49 
19084700 31725.3 -19096.8 1259.13 880.539 -219.125 907.394 
33566.5 2
19085000 31455.1 -19404 1137.47 1013.2 -207.138 1034.16 
19084700 32159.9 -19224 1314.4 877.98 -256.97 914.813 
33567 2
19085000 31837.4 -19535.4 1120.93 772.391 -265.455 816.733 
19084700 32925.8 -19426.7 1513.13 1547.34 -409.428 1600.59 
33567.5 2
19085000 32292.8 -19742.9 1040.25 889.355 -405.225 977.323 
19084700 33402.4 -19518.2 1568 930.933 -178.874 947.962 
33568 2
19085000 32746.1 -19966.5 1241 887.247 -437.688 989.332 
19084700 33784.8 -19570.5 1591.4 748.263 -102.185 755.208 
33568.5 2
19085000 33209 -20042.7 1416.93 935.084 -153.939 947.671 
19084700 34227.8 -19652 1605.13 894.949 -164.714 909.981 
33569 2
19085000 34019.5 -20013 1634.47 1637.31 60.0673 1638.41 
19084700 34677.6 -19809.9 1625.93 908.687 -319.057 963.073 
33569.5 2
19085000 34543.6 -20093.1 1614.53 1058.86 -161.751 1071.14 
19084700 35127.9 -19942.8 1625 909.764 -268.418 948.535 
33570 2
19085000 35025.3 -20195.5 1530.53 973.199 -207.003 994.97 
19084700 35608.7 -20006.1 1622.27 971.178 -127.946 979.57 
33570.5 2
19085000 35546.4 -20436 1560.4 1052.66 -485.791 1159.35 
19084700 36250.7 -20082.3 1620.13 1296.97 -153.805 1306.06 
33571 2
19085000 36252.8 -20577.2 1596.88 1379.71 -275.879 1407.02 
19084700 36768.9 -20171.8 1650.31 1012.13 -174.894 1027.13 
33571.5 2
19085000 36873.9 -20712.2 1660.93 1215.37 -264.09 1243.73 
19084700 37205.7 -20279.9 1654.8 854.778 -211.587 880.576 
33572 2
19085000 37314.4 -20758.5 1646.8 889.966 -93.468 894.861 
19084700 37621.7 -20348.9 1677.6 840.539 -139.259 851.997 
33572.5 2
19085000 37842.1 -20964.4 1652.93 1066.13 -416.027 1144.42 
19084700 38068.8 -20376.8 1689.07 903.165 -56.431 904.926 
33573 2
19085000 38201.5 -21136.3 1712.67 726.061 -347.205 804.808 
19084700 38498.5 -20420.2 1702.33 868.013 -87.6768 872.43 
33573.5 2
19085000 38685.9 -21262.1 1743.47 978.451 -254.141 1010.92 
19084700 39004.5 -20563.1 1687.8 1022.36 -288.754 1062.35 
33574 2
19085000 39149.3 -21383.8 1734.27 936.162 -245.926 967.925 
19084700 39405.1 -20700.6 1679.4 809.158 -277.71 855.488 
33574.5 2
19085000 39645.5 -21501 1721.31 969.206 -228.906 995.87 
19084700 39889.3 -20845.1 1644.38 945.793 -282.153 986.982 
33575 2
19085000 40087.3 -21559.7 1702.07 864.514 -114.808 872.104 
19084700 40540.8 -21138.1 1564.13 1274.93 -573.394 1397.93 
33575.5 2
19085000 40380.1 -21608.3 1665.8 591.515 -98.1818 599.608 
19084700 41054.3 -21264.4 1534.4 1037.31 -255.219 1068.24 
33576 2
19085000 40860.2 -21559.8 1641.73 969.966 97.9125 974.896 
19084700 41456.1 -21320.5 1573 811.717 -113.266 819.582 
33576.5 2
19085000 41463.5 -21609.8 1625.87 1216.26 -100.806 1220.43 
19084700 41908.6 -21286.4 1633.53 912.366 68.6828 914.947 
33577 2
19085000 42050.6 -21822.6 1575.33 1183.74 -429.032 1259.09 
19084700 42236.1 -21289.1 1676.73 660.215 -5.51075 660.238 
33577.5 2
19085000 42648.3 -21738.1 1597.2 1207.41 170.64 1219.41 
19084700 42713.7 -21209.4 1607.6 964.983 161.077 978.335 
33578 2
19085000 43149 -21497.1 1623.06 977.995 470.719 1085.38 
19084700 43157.2 -20953 1596.06 866.121 500.781 1000.47 
33578.5 2
19085000 43685.5 -21293.5 1633.53 1049.84 398.418 1122.9 
19084700 43574.2 -20684.5 1599 816.071 525.375 970.562 
33579 2
19085000 44200.1 -20970.9 1584.33 1039.6 651.852 1227.06 
19084700 44040 -20451.3 1548 941.01 471.111 1052.35 
33579.5 2
19085000 44789.9 -20687.3 1591.93 1191.65 572.929 1322.22 
19084700 44519 -20272.8 1539.47 967.677 360.673 1032.71 
33580 2
19085000 45324.1 -20432.5 1582.73 1079.06 514.747 1195.55 
19084700 44946.3 -20077.8 1535.33 863.3 393.939 948.933 
33580.5 2
19085000 45787.5 -20190.3 1627.2 936.162 489.293 1056.32 
19084700 45414.5 -19823 1541.07 945.724 514.747 1076.74 
33581 2
19085000 46336.4 -19998.8 1672.88 1072.09 373.934 1135.43 
19084700 45906.4 -19410.2 1597.12 960.758 806.274 1254.25 
33581.5 2
19085000 46572.1 -19803.5 1649.53 461.236 382.151 598.981 
19084700 46059.5 -18902.4 1583.53 299.592 993.713 1037.89 
33582 1
19085000 46644.9 -19273.7 1579.87 147.071 1070.3 1080.36 
