# Supplementary material for: Intrinsic group behaviour: Dependence of pedestrian dyad dynamics on principal social and personal features
Source: PLoS One. 2017 Nov 2;12(11):e0187253. doi: 10.1371/journal.pone.0187253 (PMC5667819; doi:10.1371/journal.pone.0187253)
Supplement: S1 Data Set — (ZIP) [file pone.0187253.s001.zip › set/trajectories/traj_2_0508_250.dat]

2 18534600 19023100 0 1 0 0 2 0 1 30 30 30 1777.55 1802.95 1752.14
32626 1
18534600 954.857 8743.71 1536 0 0 0 
32626.5 1
18534600 720.438 8400.06 1536 -616.894 -904.347 1094.72 
32627 1
18534600 430.667 7944.8 1556.8 -567.066 -890.925 1056.08 
32627.5 1
18534600 214.533 7553 1696.2 -436.633 -791.515 903.961 
32628 1
18534600 30.3333 7098.67 1714.4 -372.121 -917.845 990.411 
32628.5 1
18534600 -284.4 6776.2 1699.4 -635.825 -651.448 910.306 
32629 1
18534600 -444.267 6488.47 1688.67 -322.963 -581.279 664.974 
32629.5 1
18534600 -687.375 6150.81 1795.88 -474.821 -659.481 812.631 
32630 1
18534600 -1035.13 5808 1780.27 -680.545 -670.866 955.616 
32630.5 1
18534600 -1445.53 5511.8 1740.93 -829.091 -598.384 1022.47 
32631 1
18534600 -1898.47 5288.27 1762.73 -913.172 -450.672 1018.33 
32631.5 1
18534600 -2113.2 4855.93 1767.67 -432.059 -869.886 971.276 
32632 1
18534600 -2352.13 4424.07 1756.93 -482.694 -872.458 997.084 
32632.5 1
18534600 -2675.07 3985.53 1769.27 -652.391 -885.926 1100.22 
32633 1
18534600 -2741.25 3458.19 1762.5 -129.264 -1029.97 1038.05 
32633.5 1
18534600 -2849.6 2969.67 1783.13 -212.035 -956.009 979.241 
32634 1
18534600 -3031.33 2371 1735.47 -367.138 -1209.43 1263.92 
32634.5 1
18534600 -3132.4 1716.93 1744.47 -204.175 -1321.35 1337.03 
32635 1
18534600 -3128 1089.67 1767.8 8.88889 -1267.21 1267.24 
32635.5 1
18534600 -3339.33 617.467 1787.07 -426.936 -953.939 1045.12 
32636 1
18534600 -3363.53 52.6667 1780.4 -48.8889 -1141.01 1142.06 
32636.5 1
18534600 -3425.31 -529.812 1766 -120.662 -1137.65 1144.04 
32637 1
18534600 -3327.33 -1000.87 1767.47 191.74 -921.828 941.558 
32637.5 1
18534600 -3145.13 -1848.13 1752.07 368.081 -1711.65 1750.78 
32638 1
18534600 -3449.6 -2719.07 1737.6 -615.084 -1759.46 1863.88 
32638.5 1
18534600 -3536.8 -3174.47 1695.4 -176.162 -920 936.714 
32639 1
18534600 -3629.8 -3924.93 1702.8 -187.879 -1516.09 1527.69 
32639.5 1
18534600 -3577.07 -4445.93 1716.6 106.532 -1052.53 1057.9 
32640 1
18534600 -3548.81 -4726 1759.88 55.1839 -547.005 549.782 
32640.5 1
18534600 -3645.4 -4991 1809.4 -189.017 -518.591 551.964 
32641 1
18534600 -3809.13 -5348.07 1747.87 -330.774 -721.347 793.57 
32641.5 1
18534600 -3846.93 -5557.07 1729.4 -76.3636 -422.222 429.072 
32642 1
18534600 -4100.33 -5775.53 1734.8 -511.919 -441.347 675.906 
32642.5 1
18534600 -4082.67 -5794.93 1656.73 35.6902 -39.1919 53.0075 
32643 1
18534600 -3928.38 -5914.19 1541.88 301.351 -232.918 380.872 
32643.5 1
18534600 -3810.4 -6169.73 1398.13 230.871 -500.09 550.809 
32644 1
18534600 -3732.33 -6321.33 1304 157.71 -306.263 344.484 
32644.5 1
18534600 -3637.87 -6353.4 1261.8 190.842 -64.7811 201.537 
32645 1
18534600 -3482.13 -6240.13 1229.93 314.613 228.822 389.025 
32645.5 1
18534600 -3566.53 -6196.8 1171.13 -170.505 87.5421 191.665 
32646 1
18534600 -3432.8 -6079.4 1114.47 270.168 237.172 359.502 
32646.5 1
18534600 -3393.62 -5982.69 1126.69 76.5137 188.892 203.8 
32647 1
18534600 -3375.87 -5884.93 1150.6 34.7521 191.3 194.431 
32647.5 1
18534600 -3517.73 -5904.27 1175.93 -286.599 -39.0572 289.248 
32648 1
18534600 -3807.4 -5920.13 1113.8 -585.185 -32.0539 586.062 
32648.5 1
18534600 -3922.87 -5746.4 1126.27 -233.266 350.976 421.423 
32649 1
18534600 -3905.33 -5742.33 1110.73 35.4209 8.21549 36.3611 
32649.5 1
18534600 -3698.25 -5843.81 1098.31 404.46 -198.201 450.413 
32650 1
18534600 -3744.67 -5780.2 1166.07 -90.835 124.486 154.103 
32650.5 1
18534600 -3780.33 -5660.27 1179.73 -72.0539 242.29 252.777 
32651 1
18534600 -3747 -5645.73 1170.6 67.3401 29.3603 73.4623 
32651.5 1
18534600 -3730.87 -5722.47 1190.47 32.5926 -155.017 158.406 
32652 1
18534600 -3624.93 -5720.47 1238.07 214.007 4.0404 214.045 
32652.5 1
18534600 -3720.07 -5709.2 1175.6 -192.189 22.7609 193.532 
32653 1
18534600 -3780.56 -5664 1194.44 -118.156 88.2812 147.494 
32653.5 1
18534600 -3813.07 -5649.13 1192.13 -63.6089 29.0933 69.9465 
32654 1
18534600 -3834.07 -5668 1178.53 -42.4242 -38.1145 57.031 
32654.5 1
18534600 -3888.93 -5642.4 1152.4 -110.842 51.7172 122.313 
32655 1
18534600 -4046 -5745.4 1183 -317.306 -208.081 379.448 
32655.5 1
18534600 -3988.87 -5837.33 1192.87 115.421 -185.724 218.667 
32656 1
18534600 -3982.6 -5794.93 1141.13 12.6599 85.6566 86.5871 
32656.5 1
18534600 -3930.81 -5753.62 1112.81 101.147 80.6803 129.384 
32657 1
18534600 -3924.2 -5747.73 1115.47 12.9403 11.5297 17.3316 
32657.5 1
18534600 -3854.4 -5878.27 1129.93 141.01 -263.704 299.038 
32658 1
18534600 -3913.93 -5948.87 1099.8 -120.269 -142.626 186.566 
32658.5 1
18534600 -3981.6 -5974.13 1100.93 -136.7 -51.0438 145.919 
32659 1
18534600 -3924.2 -5913.2 1092.73 115.96 123.098 169.114 
32659.5 1
18534600 -3897 -5900.31 1164.12 53.125 25.1709 58.7864 
32660 1
18534600 -3896.87 -5926.73 1216.13 0.260926 -51.7042 51.7048 
32660.5 1
18534600 -3885 -5922.27 1208.2 23.9731 9.02357 25.6151 
32661 1
18534600 -3951 -5926.2 1185.6 -133.333 -7.94613 133.57 
32661.5 1
18534600 -3956.07 -6040 1208.47 -10.2357 -229.899 230.127 
32662 1
18534600 -3899.13 -5977 1146.73 115.017 127.273 171.544 
32662.5 1
18534600 -3970.2 -5884.8 1149 -143.569 186.263 235.172 
32663 1
18534600 -3952.69 -5866.31 1138 34.2041 36.1084 49.7367 
32663.5 1
18534600 -4056.93 -5888.13 1110.67 -204.004 -42.7022 208.425 
32664 1
18534600 -4001.73 -5945.07 1104 111.29 -114.785 159.878 
32664.5 1
18534600 -3941.27 -6008.27 1109.73 122.155 -127.677 176.701 
32665 1
18534600 -3983.13 -6004.47 1112.33 -84.5791 7.67677 84.9268 
32665.5 1
18534600 -4028 -5923.87 1185.07 -90.6397 162.828 186.356 
32666 1
18534600 -3931.33 -5876.8 1122.4 195.286 95.0842 217.204 
32666.5 1
18534600 -3931.25 -5801.12 1109.25 0.16276 147.803 147.803 
32667 1
18534600 -3797 -5815.6 1109.87 262.72 -28.3268 264.243 
32667.5 1
18534600 -3937.53 -5910.93 1080.47 -283.333 -192.204 342.374 
32668 1
18534600 -3753.87 -5955.8 1031.87 371.044 -90.6397 381.954 
32668.5 1
18534600 -3567.67 -6180.2 970.2 376.162 -453.333 589.074 
32669 1
18534600 -3570 -6151 1022.27 -4.7138 58.9899 59.1779 
32669.5 1
18534600 -3473.44 -6234.06 996.5 188.599 -162.231 248.774 
32670 1
18534600 -3471.4 -6161.27 1125.33 3.98728 142.458 142.513 
32670.5 1
18534600 -3555.4 -6101.27 1068.6 -169.697 121.212 208.541 
32671 1
18534600 -3692.87 -5826.93 1115.93 -277.71 554.209 619.895 
32671.5 1
18534600 -3715.33 -5753.13 1156.07 -45.3872 149.091 155.846 
32672 1
18534600 -3761.67 -5726.47 1163.53 -93.6027 53.8721 107.998 
32672.5 1
18534600 -3750.07 -5753.73 1116.27 23.4343 -55.0842 59.8618 
32673 1
18534600 -3795.5 -5729.31 1099.94 -88.737 47.6969 100.743 
32673.5 1
18534600 -3751 -5771.13 1118.53 87.0841 -81.8412 119.506 
32674 1
18534600 -3779.67 -5855.73 1070.27 -57.9125 -170.909 180.454 
32674.5 1
18534600 -3803.2 -6038.47 1010.73 -47.5421 -369.158 372.207 
32675 1
18534600 -3806.93 -6068.73 1034.73 -7.54209 -61.1448 61.6082 
32675.5 1
18534600 -3764.47 -6154.67 1056.93 85.7912 -173.603 193.644 
32676 1
18534600 -3854.33 -6092.53 1069.6 -181.549 125.522 220.716 
32676.5 1
18534600 -3814.94 -6091.19 1063 76.945 2.62858 76.9899 
32677 1
18534600 -3922.07 -6091.13 1053.47 -209.646 0.106001 209.646 
32677.5 1
18534600 -4099 -5910.4 1063.53 -357.441 365.118 510.955 
32678 1
18534600 -4090.93 -5764.33 1071.87 16.2963 295.084 295.534 
32678.5 1
18534600 -3984.53 -5714.07 1091.87 214.949 101.549 237.73 
32679 1
18534600 -3927.93 -5684.87 1098.93 114.343 58.9899 128.663 
32679.5 1
18534600 -3827.62 -5613.31 1100.56 195.915 139.754 240.653 
32680 1
18534600 -3745.67 -5678.47 1138.73 160.388 -127.503 204.894 
32680.5 1
18534600 -3705.73 -5584.6 1150.87 80.6734 189.63 206.077 
32681 1
18534600 -3749.67 -5751.53 1185.13 -88.7542 -337.239 348.723 
32681.5 1
18534600 -3767.8 -5774.27 1080.2 -36.633 -45.9259 58.7466 
32682 1
18534600 -3730.8 -5726.93 1109.87 74.7475 95.6229 121.371 
32682.5 1
18534600 -3729.8 -5738.07 1135.67 2.0202 -22.4916 22.5821 
32683 1
18534600 -3722.38 -5742.31 1096.94 14.502 -8.29264 16.7055 
32683.5 1
18534600 -3856 -5956.27 1068.73 -261.497 -418.697 493.648 
32684 1
18534600 -3803 -6122.73 1027.47 107.071 -336.296 352.93 
32684.5 1
18534600 -3711.4 -6064.33 1049.87 185.051 117.98 219.461 
32685 1
18534600 -3747.07 -6069.33 1018.87 -72.0539 -10.101 72.7584 
32685.5 1
18534600 -3740.93 -6082.13 995.067 12.3906 -25.8586 28.6739 
32686 1
18534600 -3674.56 -6021.12 1026.69 129.631 119.157 176.075 
32686.5 1
18534600 -3756.8 -5904.07 1072.93 -160.934 229.077 279.957 
32687 1
18534600 -3782.73 -5693.87 1102.53 -52.3906 424.646 427.866 
32687.5 1
18534600 -3733.4 -5732.4 1149.07 99.6633 -77.8451 126.462 
32688 1
18534600 -3612.13 -5740.8 1174.47 244.983 -16.9697 245.57 
32688.5 1
18534600 -3584.2 -5799.07 1101.13 56.431 -117.71 130.538 
32689 1
18534600 -3837.47 -5764.73 1101.27 -511.65 69.3603 516.33 
32689.5 1
18534600 -3794.94 -5657.75 1161.44 83.0648 208.952 224.857 
32690 1
18534600 -3756.6 -5672 1145 75.0245 -27.8865 80.0395 
32690.5 1
18534600 -3806 -5665.27 1109.67 -99.798 13.6027 100.721 
32691 1
18534600 -3762.27 -5614.93 1131.13 88.3502 101.684 134.704 
32691.5 1
18534600 -3761.33 -5734.6 1131.47 1.88552 -241.751 241.758 
32692 1
18534600 -3868.2 -5775.93 1062.87 -215.457 -83.3333 231.011 
32692.5 1
18534600 -3842.93 -5728.33 1085.6 51.0438 96.1616 108.869 
32693 1
18534600 -3879.81 -5679.19 1133.31 -72.0296 95.988 120.008 
32693.5 1
18534600 -3780.2 -5738.13 1089.8 194.936 -115.354 226.51 
32694 1
18534600 -3755.87 -5710.67 1045.13 49.0591 55.3763 73.982 
32694.5 1
18534600 -3843.13 -5690.67 1105.2 -176.296 40.404 180.867 
32695 1
18534600 -3986 -5873.2 1114.4 -288.62 -368.754 468.274 
32695.5 1
18534600 -3875.33 -5895.2 1107.67 223.569 -44.4444 227.944 
32696 1
18534600 -3912.4 -5967.73 1094.73 -74.8822 -146.532 164.557 
32696.5 1
18534600 -3958 -5956.12 1084.19 -89.0625 22.6725 91.9031 
32697 1
18534600 -3894.4 -5910.53 1090 124.219 89.0462 152.838 
32697.5 1
18534600 -3861.53 -5815.67 1105.33 66.3973 191.65 202.826 
32698 1
18534600 -3833.27 -5667.13 1157.13 57.1044 300.067 305.453 
32698.5 1
18534600 -3796.4 -5603.8 1170.47 74.4781 127.946 148.045 
32699 1
18534600 -3731.93 -5633.13 1148.13 130.236 -59.2593 143.084 
32699.5 1
18534600 -3813.56 -5663.94 1094.5 -159.432 -60.1644 170.406 
32700 1
18534600 -3838.27 -5688.13 1138.27 -48.3447 -47.35 67.67 
32700.5 1
18534600 -3825.73 -5710.67 1102.8 25.2688 -45.4301 51.9847 
32701 1
18534600 -3796.93 -5727.6 1112.73 58.1818 -34.2088 67.4934 
32701.5 1
18534600 -3790.87 -5711.33 1142.87 12.2559 32.862 35.073 
32702 1
18534600 -3760.33 -5761.87 1084.07 61.6835 -102.088 119.276 
32702.5 1
18534600 -3820.87 -5886 1064.67 -122.29 -250.774 279.003 
32703 1
18534600 -3813 -5736.31 1081.81 15.3646 292.358 292.762 
32703.5 1
18534600 -3716.93 -5721.47 1127.8 187.997 29.0525 190.229 
32704 1
18534600 -3687.07 -5687.13 1146.47 60.3367 69.3603 91.9313 
32704.5 1
18534600 -3804.07 -5638.47 1064.13 -236.364 98.3165 255.996 
32705 1
18534600 -3781.87 -5749.33 1063.93 44.8485 -223.973 228.419 
32705.5 1
18534600 -3748 -5589.4 1070.4 68.4175 323.098 330.262 
32706 1
18534600 -3864.67 -5543 1099 -235.69 93.7374 253.647 
32706.5 1
18534600 -3754.81 -5658.94 1154.25 214.559 -226.44 311.947 
32707 1
18534600 -3860.8 -5709.33 1108.2 -207.007 -98.4294 229.216 
32707.5 1
18534600 -3817.13 -5793.67 1109.4 88.2155 -170.37 191.854 
32708 1
18534600 -3827.27 -5953.6 1035.2 -20.4714 -323.098 323.746 
32708.5 1
18534600 -3888.07 -5970.33 1100.73 -122.828 -33.8047 127.395 
32709 1
18534600 -3762.87 -5921.73 1143.47 252.929 98.1818 271.317 
32709.5 1
18534600 -3778.2 -5992.73 1075.47 -30.9764 -143.434 146.741 
32710 1
18534600 -3787.62 -6032.56 1160.31 -18.4082 -77.7913 79.9397 
32710.5 1
18534600 -3743 -5974.67 1111.07 87.3288 113.299 143.049 
32711 1
18534600 -3634.67 -6009.2 1044.6 218.855 -69.7643 229.706 
32711.5 1
18534600 -3550.53 -6117.87 983 169.966 -219.529 277.635 
32712 1
18534600 -3563.67 -6029.2 1007.53 -26.532 179.125 181.079 
32712.5 1
18534600 -3400.87 -6112.67 988.6 328.889 -168.62 369.595 
32713 1
18534600 -3322.56 -6079.25 954.562 152.938 65.2669 166.282 
32713.5 1
18534600 -3344.53 -5987.6 935.8 -42.9958 179.354 184.436 
32714 1
18534600 -3186.53 -6077.53 911.733 319.192 -181.684 367.277 
32714.5 1
18534600 -3146.33 -6032.93 877.867 81.2121 90.101 121.3 
32715 1
18534600 -3226.07 -5898.2 864.467 -161.077 272.189 316.279 
32715.5 1
18534600 -3620.13 -5916 940.333 -796.094 -35.9596 796.906 
32716 1
18534600 -3792.73 -5770.87 1150.13 -348.687 293.199 455.574 
32716.5 1
18534600 -3816.31 -5767.31 1104.25 -46.0531 6.94173 46.5733 
32717 1
18534600 -3843.73 -5781.33 1098.67 -53.6611 -27.438 60.2691 
32717.5 1
18534600 -3910.33 -5905.33 1083.4 -134.545 -250.505 284.351 
32718 1
18534600 -3956.6 -5842.8 1121.8 -93.468 126.33 157.148 
32718.5 1
18534600 -4002.4 -5747.33 1105.8 -92.5253 192.862 213.908 
32719 1
18534600 -3843.33 -5731.93 1126 321.347 31.1111 322.849 
32719.5 1
18534600 -3755 -5714 1098.38 172.526 35.026 176.046 
32720 1
18534600 -3835.6 -5726.2 1094.33 -157.73 -23.8748 159.527 
32720.5 1
18534600 -3771.67 -5780.33 1122.8 129.158 -109.36 169.238 
32721 1
18534600 -3808.6 -5792.8 1078.4 -74.6128 -25.1852 78.7487 
32721.5 1
18534600 -3744.27 -5873.47 1064.4 129.966 -162.963 208.442 
32722 1
18534600 -3741.8 -5932.87 1098 4.98316 -120 120.103 
32722.5 1
18534600 -3769.53 -5938.4 1132.67 -56.0269 -11.1785 57.1312 
32723 1
18534600 -3919.81 -5894.56 1086.81 -293.514 85.6201 305.747 
32723.5 1
18534600 -3950.2 -5677.4 1084.73 -59.4667 424.976 429.116 
32724 1
18534600 -3862.8 -5676.73 1079.2 176.566 1.3468 176.571 
32724.5 1
18534600 -3817.27 -5718.87 1091.47 91.9865 -85.1178 125.326 
32725 1
18534600 -3828.07 -5703.93 1139.07 -21.8182 30.1684 37.2312 
32725.5 1
18534600 -3867.27 -5655.67 1097.07 -79.1919 97.5084 125.615 
32726 1
18534600 -3900.8 -5661.6 1068.87 -67.7441 -11.9865 68.7964 
32726.5 1
18534600 -3866.5 -5649.25 1107.62 66.9922 24.1211 71.2024 
32727 1
18534600 -3844.2 -5682.6 1138.33 43.6399 -65.2642 78.5102 
32727.5 1
18534600 -3738.93 -5614.13 1145.2 212.66 138.316 253.684 
32728 1
18534600 -3767.47 -5713.2 1180.07 -57.6431 -200.135 208.271 
32728.5 1
18534600 -3792.47 -5764.87 1123.33 -50.5051 -104.377 115.954 
32729 1
18534600 -3827.27 -5817.53 1120.2 -70.303 -106.397 127.526 
32729.5 1
18534600 -3978.75 -5798.75 1124.19 -295.866 36.6862 298.132 
32730 1
18534600 -3784.07 -5823.4 1108.53 380.985 -48.2387 384.027 
32730.5 1
18534600 -3719.93 -5769.53 1124.27 129.562 108.822 169.2 
32731 1
18534600 -3774.6 -5867.27 1045.47 -110.438 -197.441 226.229 
32731.5 1
18534600 -3693.6 -5800 1042.73 163.636 135.892 212.705 
32732 1
18534600 -3703.93 -5784.4 1096.27 -20.8754 31.5152 37.802 
32732.5 1
18534600 -3738.87 -5742.27 1099.4 -70.5724 85.1178 110.569 
32733 1
18534600 -3850.44 -5744.88 1094.69 -217.912 -5.0944 217.971 
32733.5 1
18534600 -3881.2 -5939.6 1081.2 -60.2006 -381.067 385.792 
32734 1
18534600 -3820.93 -6078.93 1062.53 121.751 -281.481 306.684 
32734.5 1
18534600 -3716 -6086.73 1047.33 211.987 -15.7576 212.571 
32735 1
18534600 -3590.13 -6110.27 979.867 253.253 -47.3508 257.641 
32735.5 1
18534600 -3553.27 -6128.33 924.933 74.4781 -36.4983 82.9404 
32736 1
18534600 -3629.6 -6049.27 972.667 -154.209 159.731 222.023 
32736.5 1
18534600 -3651.75 -6072.62 958.25 -43.2617 -45.6217 62.8723 
32737 1
18534600 -3645.6 -6147.8 969.067 12.0352 -147.114 147.605 
32737.5 1
18534600 -3662.13 -6125.13 997.2 -33.4007 45.7912 56.6784 
32738 1
18534600 -3687.73 -6058.87 997.6 -51.7172 133.872 143.514 
32738.5 1
18534600 -3701.2 -6099.67 1021 -27.2054 -82.4242 86.798 
32739 1
18534600 -3741.47 -6021.33 1082.73 -81.3468 158.249 177.933 
32739.5 1
18534600 -3828.12 -5959.06 1053.06 -169.255 121.623 208.421 
32740 1
18534600 -3772.33 -6022.47 1010.6 109.181 -124.079 165.276 
32740.5 1
18534600 -3732.27 -6107.4 975.733 80.9428 -171.582 189.716 
32741 1
18534600 -3748.4 -6097.73 1003 -32.5926 19.5286 37.9953 
32741.5 1
18534600 -3758.87 -6107 1016.33 -21.1448 -18.7205 28.2411 
32742 1
18534600 -3754.13 -6005.33 1062.2 9.56229 205.387 205.61 
32742.5 1
18534600 -3813.33 -5873.87 1026.8 -119.596 265.589 291.274 
32743 1
18534600 -3801.38 -5811.69 1028.06 23.3561 121.444 123.669 
32743.5 1
18534600 -3773.8 -5816.87 1042.33 53.9628 -10.1354 54.9064 
32744 1
18534600 -3741.8 -5755.2 1109.93 64.6465 124.579 140.354 
32744.5 1
18534600 -3743.8 -5602.67 1130.93 -4.0404 308.148 308.175 
32745 1
18534600 -3665.67 -5436.87 1100.93 157.845 334.949 370.279 
32745.5 1
18534600 -3761.73 -5530.2 1086.07 -194.074 -188.552 270.586 
32746 1
18534600 -3805.8 -5612.47 1149.6 -89.0236 -166.195 188.537 
32746.5 1
18534600 -3871.5 -5647.38 1129.31 -128.32 -68.1803 145.309 
32747 1
18534600 -3832 -5698.67 1153.87 77.2994 -100.375 126.69 
32747.5 1
18534600 -3820.2 -5664.67 1125.93 23.8384 68.6869 72.7059 
32748 1
18534600 -3884 -5787.73 1192.67 -128.889 -248.62 280.043 
32748.5 1
18534600 -3876.87 -5890.33 1278.73 14.4108 -207.273 207.773 
32749 1
18534600 -3851.2 -6041.53 1357.93 51.8519 -305.455 309.824 
32749.5 1
18534600 -3711 -5924 1380.5 273.828 229.557 357.321 
32750 1
18534600 -3780.6 -5886.27 1333.47 -136.204 73.8421 154.932 
32750.5 1
18534600 -3829.6 -5839.6 1342.93 -98.9899 94.2761 136.7 
32751 1
18534600 -3938.07 -5918.4 1261.2 -219.125 -159.192 270.846 
32751.5 1
18534600 -3927.73 -5900.6 1262.53 20.8754 35.9596 41.5798 
32752 1
18534600 -3835.73 -5876.13 1241.53 185.859 49.4276 192.319 
32752.5 1
18534600 -3874.93 -5867.87 1248.07 -79.1919 16.7003 80.9337 
32753 1
18534600 -3998.06 -5923.38 1250.56 -240.487 -108.415 263.795 
32753.5 1
18534600 -3995.27 -5923.67 1266.73 5.4713 -0.570776 5.50099 
32754 1
18534600 -3940.33 -5977.67 1259.27 110.976 -109.091 155.617 
32754.5 1
18534600 -3870.87 -5969.87 1289.2 140.337 15.7576 141.219 
32755 1
18534600 -3853.2 -5832.2 1259.07 35.6183 277.554 279.83 
32755.5 1
18534600 -3790.4 -5790.87 1238.8 126.869 83.5017 151.882 
32756 1
18534600 -3721.53 -5695.6 1223.53 139.125 192.458 237.478 
32756.5 1
18534600 -3977.62 -5886.5 1218.5 -500.179 -372.852 623.857 
32757 1
18534600 -3955.2 -5970.53 1253.6 43.8845 -164.449 170.204 
32757.5 1
18534600 -3961.6 -6021.2 1219.27 -12.9293 -102.357 103.17 
32758 1
18534600 -4000.93 -5927.93 1221.07 -79.4613 188.418 204.488 
32758.5 1
18534600 -3996.07 -5857.2 1241.2 9.83165 142.896 143.233 
32759 1
18534600 -3895.67 -5903.53 1252.07 202.828 -93.6027 223.385 
32759.5 1
18534600 -3848.31 -5894.12 1303 92.4886 18.3757 94.2964 
32760 1
18534600 -3782.33 -5926.33 1265.2 129.118 -63.03 143.681 
32760.5 1
18534600 -3700.6 -5828.67 1270.8 165.118 197.306 257.281 
32761 1
18534600 -3504.53 -5595.6 1247.8 395.296 469.892 614.05 
32761.5 1
18534600 -3427 -5594.07 1178.87 156.633 3.09764 156.664 
32762 1
18534600 -3477.33 -5593.4 1161.8 -101.684 1.3468 101.692 
32762.5 1
18534600 -3466.33 -5435.53 1146.67 22.2222 318.923 319.696 
32763 1
18534600 -3552.44 -5516.25 1132.75 -168.172 -157.65 230.511 
32763.5 1
18534600 -3673.8 -6055.8 1204.07 -237.5 -1055.87 1082.25 
32764 1
18534600 -3828.93 -6159.73 1246.27 -313.401 -209.966 377.234 
32764.5 1
18534600 -3957.8 -6028.47 1299.47 -260.337 265.185 371.616 
32765 1
18534600 -3982.4 -5991.33 1271.67 -49.697 75.0168 89.9851 
32765.5 1
18534600 -3977.47 -5950.53 1223.33 9.96633 82.4242 83.0246 
32766 1
18534600 -3888.33 -5834.07 1236.07 180.067 235.286 296.283 
32766.5 1
18534600 -3827.06 -5930.44 1238.75 119.67 -188.224 223.045 
32767 1
18534600 -3878.27 -5951.67 1260 -100.204 -41.5444 108.475 
32767.5 1
18534600 -3902.67 -5969.6 1256.4 -49.2929 -36.229 61.1746 
32768 1
18534600 -3930.67 -5990.13 1263.53 -56.5657 -41.4815 70.1455 
32768.5 1
18534600 -3931.07 -5991.27 1253.93 -0.808081 -2.28956 2.42798 
32769 1
18534600 -3866.47 -5948.2 1262.13 130.505 87.0034 156.848 
32769.5 1
18534600 -3834.62 -5889.12 1229.12 62.1908 115.381 131.074 
32770 1
18534600 -3516.53 -5866.13 1207.67 622.489 44.9935 624.113 
32770.5 1
18534600 -3399.27 -5703.2 1191.47 236.902 329.158 405.546 
32771 1
18534600 -3465.13 -5551.93 1179.93 -133.064 305.589 333.303 
32771.5 1
18534600 -3429.6 -5534.73 1198.33 71.7845 34.7475 79.7521 
32772 1
18534600 -3557.67 -5687 1198.13 -258.721 -307.609 401.945 
32772.5 1
18534600 -3471.73 -5672.47 1258.2 173.603 29.3603 176.068 
32773 1
18534600 -3411.25 -5595.5 1260.38 118.132 150.326 191.188 
32773.5 1
18534600 -3491.93 -5573.87 1206.13 -157.893 42.3353 163.47 
32774 1
18534600 -3422.8 -5628.33 1207.27 139.663 -110.034 177.801 
32774.5 1
18534600 -3505.33 -5726.13 1201.07 -166.734 -197.576 258.527 
32775 1
18534600 -3523.87 -5695.13 1241.13 -37.4411 62.6263 72.9649 
32775.5 1
18534600 -3553.27 -5699.8 1223.33 -59.3939 -9.42761 60.1375 
32776 1
18534600 -3581.19 -5819.19 1226.5 -54.5329 -233.179 239.471 
32776.5 1
18534600 -3669.2 -5868.6 1229.4 -172.236 -96.6977 197.524 
32777 1
18534600 -3757.27 -5873.93 1266.07 -177.912 -10.7744 178.238 
32777.5 1
18534600 -3820.33 -5908 1245 -127.407 -68.8215 144.807 
32778 1
18534600 -3676.73 -5945 1230.27 290.101 -74.7475 299.576 
32778.5 1
18534600 -3651.2 -5885.4 1243.87 51.5825 120.404 130.988 
32779 1
18534600 -3786.73 -5864.47 1256.47 -273.805 42.2896 277.051 
32779.5 1
18534600 -3833.88 -5891.38 1221.88 -92.0736 -52.5553 106.017 
32780 1
18534600 -3910.53 -5877.8 1230.87 -150.016 26.5656 152.35 
32780.5 1
18534600 -3967.6 -5881.07 1233.2 -115.286 -6.59933 115.475 
32781 1
18534600 -4004.8 -5930.8 1260.8 -75.1515 -100.471 125.468 
32781.5 1
18534600 -4032.6 -5943.6 1274.13 -56.1616 -25.8586 61.8287 
32782 1
18534600 -3977.47 -6019.07 1293.13 111.38 -152.458 188.809 
32782.5 1
18534600 -3972.33 -5971.4 1251.2 10.3704 96.2963 96.8531 
32783 1
18534600 -3884.62 -5936.38 1230.5 171.305 68.4082 184.459 
32783.5 1
18534600 -3876.47 -5937.53 1205.53 15.9654 -2.2668 16.1255 
32784 1
18534600 -4008.13 -5980.4 1193.33 -265.993 -86.5993 279.735 
32784.5 1
18534600 -4009 -5961.93 1268.47 -1.75084 37.3064 37.3475 
32785 1
18534600 -3749.67 -6120.93 1214.93 523.906 -321.212 614.536 
32785.5 1
18534600 -3558.73 -6170.73 1190.6 385.724 -100.606 398.628 
32786 1
18534600 -3579.12 -6169.69 1254.88 -39.8275 2.04264 39.8798 
32786.5 1
18534600 -3436.13 -6233.07 1278.4 279.827 -124.03 306.083 
32787 1
18534600 -3345.2 -6231.87 1223.33 183.704 2.42424 183.72 
32787.5 1
18534600 -3610.07 -6147.4 1209.87 -535.084 170.64 561.634 
32788 1
18534600 -3799.07 -6049.27 1255.4 -381.818 198.249 430.218 
32788.5 1
18534600 -3967.53 -5899.27 1273.87 -340.337 303.03 455.693 
32789 1
18534600 -3884.8 -5715.4 1272.47 167.138 371.448 407.319 
32789.5 1
18534600 -3936.31 -6145.69 1258.69 -100.61 -840.405 846.406 
32790 1
18534600 -3944 -6243 1221.73 -15.044 -190.435 191.029 
32790.5 1
18534600 -3987.73 -6138.73 1209.2 -88.3502 210.64 228.418 
32791 1
18534600 -3970.6 -6015.67 1229.33 34.6128 248.62 251.017 
32791.5 1
18534600 -3917.33 -5925.53 1232.73 107.609 182.088 211.508 
32792 1
18534600 -3892.27 -5891.8 1246.93 50.6397 68.1481 84.9032 
32792.5 1
18534600 -3857.06 -5930.81 1251.12 68.7581 -76.1963 102.633 
32793 1
18534600 -3798.53 -5916.27 1235.87 114.538 28.4654 118.023 
32793.5 1
18534600 -3826.87 -5908.6 1215 -57.2391 15.4882 59.2975 
32794 1
18534600 -3890.27 -5766.4 1263.73 -128.081 287.273 314.532 
32794.5 1
18534600 -3484 -5447.67 1272.13 820.741 643.906 1043.18 
32795 1
18534600 -3179.93 -5453.73 1263.47 614.276 -12.2559 614.398 
32795.5 1
18534600 -3138.93 -5432.87 1263.8 82.8283 42.1549 92.9385 
32796 1
18534600 -3229.94 -5576.19 1253.69 -177.743 -279.924 331.586 
32796.5 1
18534600 -3424.27 -6082.73 1232.87 -380.292 -991.283 1061.73 
32797 1
18534600 -3550.2 -6161 1219.73 -254.411 -158.114 299.541 
32797.5 1
18534600 -3626.6 -6246.47 1195.2 -154.343 -172.66 231.589 
32798 1
18534600 -3691.67 -6292.2 1194.8 -131.448 -92.3906 160.669 
32798.5 1
18534600 -3697 -6281.2 1217.87 -10.7744 22.2222 24.6965 
32799 1
18534600 -3841.93 -6315.8 1247.13 -292.795 -69.899 301.023 
32799.5 1
18534600 -3853.06 -6314.81 1230.56 -21.7367 1.92871 21.8221 
32800 1
18534600 -3844.2 -6048.6 1255.4 17.3434 520.964 521.252 
32800.5 1
18534600 -3888.67 -5952.47 1261.73 -89.8316 194.209 213.978 
32801 1
18534600 -3752.2 -5888.6 1216.33 275.69 129.024 304.388 
32801.5 1
18534600 -3778.33 -5936.4 1224.67 -52.7946 -96.5657 110.055 
32802 1
18534600 -3926.07 -5885 1224.53 -298.451 103.838 315.999 
32802.5 1
18534600 -3911.94 -5824.44 1233.94 27.596 118.286 121.463 
32803 1
18534600 -3907.47 -5846.27 1246.6 8.74919 -42.7185 43.6053 
32803.5 1
18534600 -3872.67 -5867.73 1238.47 70.303 -43.367 82.6027 
32804 1
18534600 -3900.33 -5868.87 1212.67 -55.8923 -2.28956 55.9391 
32804.5 1
18534600 -3779.8 -5939.13 1197.47 243.502 -141.953 281.858 
32805 1
18534600 -3917.67 -5966.6 1247.67 -278.519 -55.4882 283.992 
32805.5 1
18534600 -3937 -5928.13 1262.27 -39.0572 77.7104 86.9734 
32806 1
18534600 -3921.69 -6000.94 1300.69 29.9072 -142.196 145.307 
32806.5 1
18534600 -3948.93 -6058.67 1278.07 -53.3187 -112.973 124.923 
32807 1
18534600 -3827 -5869.13 1248.53 246.33 382.896 455.288 
32807.5 1
18534600 -3385.33 -5516.47 1239.53 892.256 712.458 1141.8 
32808 1
18534600 -3341 -5624.87 1240 89.5623 -218.99 236.597 
32808.5 1
18534600 -3345.4 -5707.07 1222.27 -8.88889 -166.061 166.298 
32809 1
18534600 -3290.38 -5845.38 1209.69 107.471 -270.133 290.727 
32809.5 1
18534600 -3361.87 -5993 1198.07 -139.905 -288.894 320.988 
32810 1
18534600 -3302.93 -6131.33 1212.4 119.057 -279.461 303.765 
32810.5 1
18534600 -3318 -6014.07 1221.53 -30.4377 236.902 238.85 
32811 1
18534600 -3396.73 -6229.8 1157.33 -159.057 -435.825 463.942 
32811.5 1
18534600 -3561.8 -6070.13 1181.6 -333.468 322.559 463.945 
32812 1
18534600 -3734.33 -5854.27 1206 -348.552 436.094 558.271 
32812.5 1
18534600 -3832.44 -5872.5 1194.94 -191.61 -35.612 194.891 
32813 1
18534600 -3883.07 -5989.27 1207.8 -99.0786 -228.506 249.062 
32813.5 1
18534600 -3786.4 -5930.93 1217.07 195.286 117.845 228.088 
32814 1
18534600 -3873.27 -6064.47 1349.87 -175.488 -269.764 321.821 
32814.5 1
18534600 -3896.07 -6019.8 1244.33 -46.0606 90.2357 101.312 
32815 1
18534600 -3854.67 -5972.47 1230.07 83.6364 95.6229 127.038 
32815.5 1
18534600 -3919.13 -5896.93 1221.27 -130.236 152.593 200.614 
32816 1
18534600 -3947.19 -5837.25 1217 -54.7933 116.569 128.805 
32816.5 1
18534600 -3891.87 -5836.4 1191.53 108.26 1.66341 108.273 
32817 1
18534600 -3790.93 -5788.33 1179.4 203.906 97.1044 225.847 
32817.5 1
18534600 -3839.2 -5894.67 1194.2 -97.5084 -214.815 235.91 
32818 1
18534600 -3837.67 -5971.47 1238.2 3.09764 -155.152 155.182 
32818.5 1
18534600 -3932.2 -5928.87 1263.33 -190.976 86.0606 209.472 
32819 1
18534600 -3990.25 -5921.25 1249.94 -113.379 14.8763 114.351 
32819.5 1
18534600 -3908.33 -5920.67 1243.6 160.307 1.14155 160.311 
32820 1
18534600 -3819.87 -5878.8 1197.53 178.721 84.5791 197.724 
32820.5 1
18534600 -3784.13 -5844.93 1200.27 72.1886 68.4175 99.4593 
32821 1
18534600 -3743.67 -5889.2 1177.73 81.7508 -89.4276 121.163 
32821.5 1
18534600 -3849.53 -5946.8 1194.93 -213.872 -116.364 243.478 
32822 1
18534600 -3712.13 -6091.67 1211.8 277.576 -292.66 403.359 
32822.5 1
18534600 -4026.88 -6093.81 1205 -614.73 -4.19108 614.744 
32823 1
18534600 -4019.27 -6077.13 1262.07 14.8891 32.6402 35.8758 
32823.5 1
18534600 -3972.87 -6062.13 1242.73 93.7374 30.303 98.5138 
32824 1
18534600 -3971.53 -5987.53 1341.13 2.6936 150.707 150.731 
32824.5 1
18534600 -3913.73 -5948.67 1266.93 116.532 78.3602 140.428 
32825 1
18534600 -3860.53 -5952.6 1208 107.475 -7.94613 107.768 
32825.5 1
18534600 -3783.47 -5993 1205.4 155.69 -81.6162 175.786 
32826 1
18534600 -3736.25 -5937.5 1231.56 92.2201 108.398 142.319 
32826.5 1
18534600 -3781.67 -5940.6 1255.67 -88.878 -6.06654 89.0848 
32827 1
18534600 -3817.93 -5939.93 1214.8 -73.266 1.3468 73.2784 
32827.5 1
18534600 -3922.93 -5887.6 1277.07 -212.121 105.724 237.008 
32828 1
18534600 -3887.87 -5878.67 1261.4 70.8418 18.0471 73.1044 
32828.5 1
18534600 -3795.87 -5866.6 1215 185.859 24.3771 187.45 
32829 1
18534600 -3739.81 -5867.56 1191.88 109.481 -1.87988 109.497 
32829.5 1
18534600 -3550.47 -5833.67 1190.27 370.54 66.3324 376.43 
32830 1
18534600 -3401.93 -5540.27 1192.2 300.067 592.727 664.354 
32830.5 1
18534600 -3392.4 -5476.93 1161 19.2593 127.946 129.388 
32831 1
18534600 -3382.13 -5458.07 1162.93 20.7407 38.1145 43.3923 
32831.5 1
18534600 -3327.67 -5670.53 1164.07 110.034 -429.226 443.105 
32832 1
18534600 -3301.13 -5873.2 1187.33 53.6027 -409.428 412.922 
32832.5 1
18534600 -3341.44 -5889 1200.75 -78.7191 -30.8594 84.5517 
32833 1
18534600 -3373.27 -6049.33 1201.33 -62.288 -313.764 319.887 
32833.5 1
18534600 -3347.8 -6186.4 1194.27 51.4478 -276.902 281.641 
32834 1
18534600 -3362.4 -6234.07 1160.47 -29.4949 -96.2963 100.712 
32834.5 1
18534600 -3413.27 -6282.33 1097.33 -102.761 -97.5084 141.661 
32835 1
18534600 -3547.53 -6252.47 1176.6 -271.246 60.3367 277.876 
32835.5 1
18534600 -3692.25 -6151.69 1226.12 -282.65 196.834 344.434 
32836 1
18534600 -3777.33 -5966.07 1197.6 -166.504 363.25 399.592 
32836.5 1
18534600 -3860.67 -5989.8 1168.4 -168.35 -47.9461 175.045 
32837 1
18534600 -3851.93 -5908.6 1153.27 17.6431 164.04 164.986 
32837.5 1
18534600 -3895.93 -5897.73 1290.6 -88.8889 21.9529 91.5596 
32838 1
18534600 -3861.13 -5935.8 1222.4 70.303 -76.9024 104.194 
32838.5 1
18534600 -3770.27 -5964.67 1208.47 183.569 -58.3165 192.609 
32839 1
18534600 -3704.12 -5963.81 1228 129.183 1.66829 129.194 
32839.5 1
18534600 -3797.33 -5849.2 1235.8 -182.404 224.291 289.098 
32840 1
18534600 -3834.53 -5891.07 1205.07 -75.1515 -84.5791 113.143 
32840.5 1
18534600 -3835.13 -5932.6 1175.07 -1.21212 -83.9057 83.9145 
32841 1
18534600 -3925.8 -5986.47 1172.87 -183.165 -108.822 213.053 
32841.5 1
18534600 -3943.8 -5955.67 1197.53 -36.3636 62.2222 72.0688 
32842 1
18534600 -3998.2 -5919.33 1206.33 -109.899 73.4007 132.157 
32842.5 1
18534600 -3968.19 -5916.5 1201.5 58.6182 5.53385 58.8788 
32843 1
18534600 -3968.73 -5962.6 1296 -1.06608 -90.0391 90.0454 
32843.5 1
18534600 -3953.07 -5980.47 1223.73 31.586 -36.0215 47.9085 
32844 1
18534600 -3879.6 -5994.73 1215 148.418 -28.8215 151.19 
32844.5 1
18534600 -3841.4 -5919.53 1204.33 77.1717 151.919 170.396 
32845 1
18534600 -3708.33 -5875.4 1190.07 268.822 89.1582 283.221 
32845.5 1
18534600 -3635.67 -5873.67 1208.53 146.801 3.50168 146.843 
32846 1
18534600 -3410.19 -5761.5 1244.56 440.389 219.076 491.87 
32846.5 1
18534600 -3469.6 -5632.27 1242.8 -116.267 252.903 278.348 
32847 1
18534600 -3473.67 -5656.4 1259 -8.21549 -48.7542 49.4416 
32847.5 1
18534600 -3415.8 -5626.93 1232.73 116.667 59.4086 130.922 
32848 1
18534600 -3426.87 -5427.87 1215.47 -22.3569 402.155 402.776 
32848.5 1
18534600 -3385.67 -5499 1208.93 83.2323 -143.704 166.067 
32849 1
18534600 -3487.25 -5725.06 1179.31 -198.405 -441.528 484.058 
32849.5 1
18534600 -3679.87 -6167.2 1175.6 -376.941 -865.24 943.782 
32850 1
18534600 -3685.6 -6216.73 1164.87 -11.5359 -99.6647 100.33 
32850.5 1
18534600 -3831.6 -6326.27 1180.07 -294.949 -221.279 368.727 
32851 1
18534600 -3777.93 -6296.2 1186.6 108.199 60.6183 124.023 
32851.5 1
18534600 -3525.8 -6105.4 1150.53 509.36 385.455 638.767 
32852 1
18534600 -3414.27 -5922.8 1198.2 225.32 368.889 432.259 
32852.5 1
18534600 -3345.93 -5922.87 1225.87 138.047 -0.13468 138.047 
32853 1
18534600 -3267.38 -5928.44 1209.19 153.434 -10.8805 153.82 
32853.5 1
18534600 -3329.33 -5827.4 1180.93 -121.249 197.725 231.941 
32854 1
18534600 -3437.47 -5437.33 1167 -218.451 788.013 817.732 
32854.5 1
18534600 -3449.87 -5524.87 1151.27 -25.0505 -176.835 178.601 
32855 1
18534600 -3441.67 -5609 1103.27 16.5657 -169.966 170.772 
32855.5 1
18534600 -3518.4 -5631.27 1140.6 -155.017 -44.9832 161.412 
32856 1
18534600 -3481.94 -5734 1167.06 71.2158 -200.651 212.914 
32856.5 1
18534600 -3543.47 -5793.8 1179.73 -120.409 -117.025 167.909 
32857 1
18534600 -3557.4 -5867.2 1187.27 -28.1481 -148.283 150.931 
32857.5 1
18534600 -3616.07 -5832 1207.6 -118.519 71.1111 138.215 
32858 1
18534600 -3664.67 -5937.47 1189.07 -98.1818 -213.064 234.597 
32858.5 1
18534600 -3726.47 -5944.8 1189.73 -124.848 -14.8148 125.724 
32859 1
18534600 -3681.47 -5899.47 1215.33 90.9091 91.5825 129.042 
32859.5 1
18534600 -3638.69 -5914 1187.88 83.5531 -28.3854 88.2431 
32860 1
18534600 -3620.33 -5863 1217.2 35.9181 99.8043 106.071 
32860.5 1
18534600 -3550.53 -5773.87 1207.33 141.01 180.067 228.71 
32861 1
18534600 -3631.73 -5810.53 1182.13 -164.04 -74.0741 179.99 
32861.5 1
18534600 -3676.07 -6020.73 1187.6 -89.5623 -424.646 433.989 
32862 1
18534600 -3687.13 -6125.73 1190.73 -22.3569 -212.121 213.296 
32862.5 1
18534600 -3879.94 -6264.75 1186.06 -376.571 -271.517 464.249 
32863 1
18534600 -3925 -6294.6 1195.73 -88.1849 -58.4149 105.778 
32863.5 1
18534600 -3885.13 -6285.8 1187.87 80.5387 17.7778 82.4775 
32864 1
18534600 -3894 -6297 1173.6 -17.9125 -22.6263 28.8583 
32864.5 1
18534600 -3876.93 -6285.87 1198.53 34.4781 22.4916 41.1657 
32865 1
18534600 -3818.47 -6256 1175.53 118.114 60.3367 132.633 
32865.5 1
18534600 -3830.93 -6274.53 1193.4 -25.1852 -37.4411 45.1235 
32866 1
18534600 -3823.81 -6383.88 1195.56 13.9079 -213.558 214.01 
32866.5 1
18534600 -3814.8 -6346.33 1189.67 17.637 73.4671 75.5544 
32867 1
18534600 -3744.47 -6279.53 1170.73 142.088 134.949 195.96 
32867.5 1
18534600 -3779.87 -6213.8 1176.27 -71.5152 132.795 150.827 
32868 1
18534600 -3978.2 -6070.47 1196.53 -400.673 289.562 494.354 
32868.5 1
18534600 -3993.47 -5972.87 1176.67 -30.8418 197.172 199.569 
32869 1
18534600 -3967.6 -5940.53 1176.73 52.2559 65.3199 83.6502 
32869.5 1
18534600 -3937 -5968.38 1243.62 59.7656 -54.3783 80.8018 
32870 1
18534600 -3903.47 -6021.4 1205.93 65.623 -103.767 122.776 
32870.5 1
18534600 -3886.47 -5966.73 1234.67 34.3434 110.438 115.654 
32871 1
18534600 -3895.6 -5959.07 1252.87 -18.4512 15.4882 24.0901 
32871.5 1
18534600 -3886.87 -5937.87 1238.13 17.6431 42.8283 46.32 
32872 1
18534600 -3798.6 -5963.2 1231.2 178.316 -51.1785 185.516 
32872.5 1
18534600 -3842.62 -5983.56 1231.94 -85.9863 -39.7705 94.7383 
32873 1
18534600 -3861.47 -6002.73 1228.67 -36.8721 -37.5163 52.6026 
32873.5 1
18534600 -3841.27 -5923.53 1241.4 40.8081 160 165.122 
32874 1
18534600 -3755.53 -5879.47 1225.6 173.199 89.0236 194.738 
32874.5 1
18534600 -3883.6 -5839.33 1282.47 -258.721 81.0774 271.127 
32875 1
18534600 -3877.73 -5856.73 1351.33 11.828 -35.0806 37.021 
32875.5 1
18534600 -3944.73 -5947.4 1300.67 -135.354 -183.165 227.75 
32876 1
18534600 -3865.69 -6027.31 1273.88 154.386 -156.079 219.536 
32876.5 1
18534600 -3985 -5995 1235.87 -233.488 63.2339 241.899 
32877 1
18534600 -3956.87 -6159.2 1247 56.7204 -331.048 335.872 
32877.5 1
18534600 -3969.47 -6214.8 1218 -25.4032 -112.097 114.939 
32878 1
18534600 -3976.67 -6261.33 1192.33 -14.5455 -94.0067 95.1254 
32878.5 1
18534600 -3980.93 -6151 1220.07 -8.61953 222.896 223.062 
32879 1
18534600 -3935.87 -6056.93 1215.6 90.8602 189.651 210.292 
32879.5 1
18534600 -4041.19 -5976.12 1222.38 -205.304 157.521 258.771 
32880 1
18534600 -4012.13 -5968 1299.8 56.8575 15.9002 59.0389 
32880.5 1
18534600 -3993.2 -5985.07 1293.33 38.2492 -34.4781 51.495 
32881 1
18534600 -3890.4 -6017.07 1236.4 207.677 -64.6465 217.506 
32881.5 1
18534600 -3837.93 -6015.47 1247.93 105.993 3.23232 106.043 
32882 1
18534600 -3770.2 -5926.27 1262.93 136.835 180.202 226.267 
32882.5 1
18534600 -3442.2 -5450 1276.53 662.626 962.155 1168.25 
32883 1
18534600 -3444.81 -5557.44 1246.5 -5.10254 -209.839 209.901 
32883.5 1
18534600 -3457.6 -5615.13 1231 -25.0245 -112.908 115.648 
32884 1
18534600 -3689.67 -5874.67 1235.6 -468.822 -524.31 703.345 
32884.5 1
18534600 -3799.4 -6134.87 1213.07 -221.684 -525.657 570.49 
32885 1
18534600 -3847.87 -6208.4 1203 -97.9125 -148.552 177.917 
32885.5 1
18534600 -3833 -6267.93 1206.07 30.0337 -120.269 123.963 
32886 1
18534600 -3686.07 -6283.53 1184.13 296.835 -31.5152 298.503 
32886.5 1
18534600 -3753.19 -6275.88 1189.81 -131.095 14.9577 131.946 
32887 1
18534600 -3961.93 -6003.8 1250.8 -408.505 532.436 671.092 
32887.5 1
18534600 -3937.13 -5946.13 1275.4 49.8994 116.03 126.304 
32888 1
18534600 -3884.6 -5955.6 1203.73 106.128 -19.1246 107.837 
32888.5 1
18534600 -3832.67 -5994.47 1203.93 104.916 -78.5185 131.044 
32889 1
18534600 -3686.07 -5902.93 1205.73 296.162 184.916 349.15 
32889.5 1
18534600 -3738.47 -5899.27 1202.27 -105.859 7.40741 106.117 
32890 1
18534600 -3448.44 -5533.38 1227.5 566.463 714.632 911.91 
32890.5 1
18534600 -3364.2 -5663.27 1236 164.848 -254.191 302.966 
32891 1
18534600 -3320.13 -5790 1197.53 89.0236 -256.027 271.063 
32891.5 1
18534600 -3334.33 -6093.33 1206.73 -28.6869 -612.795 613.466 
32892 1
18534600 -3270.13 -6058.27 1208.6 129.697 70.8418 147.783 
32892.5 1
18534600 -3306.8 -6035.93 1243.27 -74.0741 45.1178 86.7329 
32893 1
18534600 -3269.25 -5822.5 1283.56 73.3398 416.862 423.264 
32893.5 1
18534600 -3394.53 -5685.13 1255.47 -245.173 268.819 363.832 
32894 1
18534600 -3427.87 -5703.8 1231.73 -67.3401 -37.7104 77.1801 
32894.5 1
18534600 -3507.33 -5749.33 1203 -160.539 -91.9865 185.025 
32895 1
18534600 -3648.8 -5842.67 1202.07 -285.791 -188.552 342.387 
32895.5 1
18534600 -3914.8 -6168.6 1220.53 -537.374 -658.451 849.899 
32896 1
18534600 -3783.8 -6185.87 1189.4 264.646 -34.8822 266.935 
32896.5 1
18534600 -3758.69 -6294.69 1157.81 49.0479 -212.541 218.127 
32897 1
18534600 -3897.87 -6341.2 1153.2 -272.366 -91.0225 287.173 
32897.5 1
18534600 -4005.6 -6100.87 1212.27 -217.643 485.522 532.071 
32898 1
18534600 -3960.53 -6013.53 1245.2 91.0438 176.431 198.537 
32898.5 1
18534600 -3908.47 -5943.53 1223.93 105.185 141.414 176.244 
32899 1
18534600 -3944.47 -5920.33 1264.47 -72.7273 46.8687 86.5213 
32899.5 1
18534600 -3899.69 -5965.31 1267.56 87.4593 -87.8499 123.963 
32900 1
18534600 -3982.53 -5945.6 1271.53 -162.125 38.5763 166.651 
32900.5 1
18534600 -3956.4 -6027.67 1258.87 52.7946 -165.791 173.994 
32901 1
18534600 -3927.6 -5903.67 1263.6 58.1818 250.505 257.173 
32901.5 1
18534600 -3711.13 -5781.87 1269.53 437.306 246.061 501.78 
32902 1
18534600 -3465.4 -5814.93 1223.8 496.431 -66.8013 500.905 
32902.5 1
18534600 -3316.73 -5581.47 1237.4 300.337 471.65 559.156 
32903 1
18534600 -3360.75 -5711.38 1270.88 -85.9701 -253.727 267.896 
32903.5 1
18534600 -3394.13 -5590.53 1201.2 -65.3294 236.481 245.339 
32904 1
18534600 -3275.27 -5557.6 1187.07 239.651 66.3978 248.679 
32904.5 1
18534600 -3129 -5818 1205.8 295.488 -526.061 603.368 
32905 1
18534600 -3279.8 -5895.27 1253.87 -304.646 -156.094 342.308 
32905.5 1
18534600 -3299.87 -5858 1239.93 -40.5387 75.2862 85.5067 
32906 1
18534600 -3420.27 -5682.6 1174.2 -243.232 354.343 429.792 
32906.5 1
18534600 -3524.12 -5689.12 1111.81 -202.848 -12.7441 203.248 
32907 1
18534600 -3617.93 -5785.93 1157.73 -183.219 -189.079 263.287 
32907.5 1
18534600 -3487.4 -5746.27 1164.53 263.172 79.9731 275.055 
32908 1
18534600 -3540.93 -5684.47 1232.27 -108.148 124.848 165.176 
32908.5 1
18534600 -3482.67 -5496 1254.93 117.71 380.741 398.521 
32909 1
18534600 -3446.27 -5451.67 1239.87 73.5354 89.5623 115.883 
32909.5 1
18534600 -3433.33 -5671.67 1228.93 26.1279 -444.444 445.212 
32910 1
18534600 -3513.44 -5743.81 1211.5 -156.453 -140.91 210.555 
32910.5 1
18534600 -3631.27 -5735.2 1202.6 -230.135 16.8213 230.749 
32911 1
18534600 -3801.33 -5907.87 1319.53 -343.569 -348.822 489.608 
32911.5 1
18534600 -3825.13 -5993.87 1236.13 -48.0808 -173.737 180.268 
32912 1
18534600 -3924.4 -5980.73 1220.6 -200.539 26.532 202.286 
32912.5 1
18534600 -3969 -5926 1201.2 -90.101 110.572 142.634 
32913 1
18534600 -3938.2 -5926.13 1167.27 62.2222 -0.26936 62.2228 
32913.5 1
18534600 -3838.44 -5942.19 1177 194.849 -31.3558 197.355 
32914 1
18534600 -3900.07 -6025.27 1222 -120.605 -162.582 202.431 
32914.5 1
18534600 -3969.93 -5986.8 1248.8 -141.145 77.7104 161.123 
32915 1
18534600 -3948.47 -5918.67 1229.47 43.367 137.643 144.313 
32915.5 1
18534600 -3912.2 -6048.2 1245.33 73.266 -261.684 271.747 
32916 1
18534600 -3937 -6245.13 1202.8 -50.101 -397.845 400.987 
32916.5 1
18534600 -3879.12 -6320.81 1211.62 113.037 -147.811 186.079 
32917 1
18534600 -3799.33 -6377.6 1188.13 156.148 -111.13 191.656 
32917.5 1
18534600 -3747.47 -6333.73 1200.93 104.781 88.6195 137.232 
32918 1
18534600 -3533.6 -6143.4 1197.4 432.054 384.512 578.377 
32918.5 1
18534600 -3412.13 -6126.47 1191.93 245.387 34.2088 247.76 
32919 1
18534600 -3802.13 -6043.4 1226.87 -787.879 167.811 805.552 
32919.5 1
18534600 -3759.87 -5919.47 1241.93 85.3872 250.37 264.53 
32920 1
18534600 -3792.88 -6034.81 1227.69 -64.4694 -225.285 234.328 
32920.5 1
18534600 -3869.4 -6034.33 1231 -149.755 0.937704 149.758 
32921 1
18534600 -3955.6 -5966.67 1258.93 -174.141 136.7 221.387 
32921.5 1
18534600 -3899.8 -5986.27 1204 112.727 -39.596 119.479 
32922 1
18534600 -3913.2 -6024 1203.6 -27.0707 -76.229 80.893 
32922.5 1
18534600 -4024 -6097.8 1244.4 -223.838 -149.091 268.946 
32923 1
18534600 -3975.5 -6072.19 1278.69 94.7266 50.0244 107.124 
32923.5 1
18534600 -3868.27 -6033.6 1205.6 209.85 75.5137 223.023 
32924 1
18534600 -3678.13 -5928.67 1202.47 384.108 211.987 438.722 
32924.5 1
18534600 -3746.07 -6021 1330.93 -137.239 -186.532 231.579 
32925 1
18534600 -3864.53 -6031.87 1294.8 -239.327 -21.9529 240.331 
32925.5 1
18534600 -3909.87 -5888.53 1180.2 -91.5825 289.562 303.7 
32926 1
18534600 -3866.93 -5778.73 1106.33 86.734 221.818 238.172 
32926.5 1
18534600 -3696.81 -5667.38 1074.56 332.267 217.497 397.123 
32927 1
18534600 -3749.2 -5704 1151.87 -102.52 -71.6732 125.089 
32927.5 1
18534600 -3801.4 -5736.53 1084.73 -105.455 -65.7239 124.259 
32928 1
18534600 -3823.33 -5757.67 1053.6 -44.3098 -42.6936 61.5313 
32928.5 1
18534600 -3925.87 -5758.6 1084.27 -207.138 -1.88552 207.147 
32929 1
18534600 -3925.33 -5653.73 1115.73 1.07744 211.852 211.855 
32929.5 1
18534600 -3756.33 -5739.53 1104.27 341.414 -173.333 382.894 
32930 1
18534600 -3672.56 -5697.44 1104.75 163.615 82.2184 183.111 
32930.5 1
18534600 -3645.87 -5706 1091.6 52.2423 -16.7564 54.8638 
32931 1
18534600 -3732.87 -5796.2 1117.53 -175.758 -182.222 253.171 
32931.5 1
18534600 -3808.6 -5856.93 1265.93 -152.997 -122.694 196.117 
32932 1
18534600 -3801.13 -5750.87 1178.33 15.0842 214.276 214.806 
32932.5 1
18534600 -3815.6 -5789.33 1112.2 -29.2256 -77.7104 83.0244 
32933 1
18534600 -3794.88 -5817.44 1127.12 40.4785 -54.891 68.2021 
32933.5 1
18534600 -3760 -5723.73 1111.8 68.2485 183.374 195.663 
32934 1
18534600 -3857 -5732.33 1135.27 -195.96 -17.3737 196.728 
32934.5 1
18534600 -3891.2 -5831.13 1117.73 -69.0909 -199.596 211.216 
32935 1
18534600 -3843.27 -5826.53 1083.73 96.835 9.29293 97.2799 
32935.5 1
18534600 -3731.4 -5726.93 1173.2 225.993 201.212 302.588 
32936 1
18534600 -3654.07 -5707.13 1186.4 156.229 40 161.268 
32936.5 1
18534600 -3574.56 -5653.06 1210.69 155.282 105.607 187.79 
32937 1
18534600 -3569.07 -5635.8 1181.8 10.7551 33.7818 35.4525 
32937.5 1
18534600 -3625.47 -5516.67 1140.73 -113.939 240.673 266.282 
32938 1
18534600 -3726.13 -5725.87 1114.2 -203.367 -422.626 469.011 
32938.5 1
18534600 -3827.07 -5811.4 1085.07 -203.906 -172.795 267.274 
32939 1
18534600 -3770.27 -5763.87 1055.47 114.747 96.0269 149.627 
32939.5 1
18534600 -3805.81 -5724.38 1075.5 -69.4255 77.1322 103.775 
32940 1
18534600 -3812.93 -5649.4 1098.2 -13.9351 146.722 147.382 
32940.5 1
18534600 -3832.8 -5705.73 1087.6 -40.1347 -113.805 120.674 
32941 1
18534600 -3902.13 -5891.67 1080.27 -140.067 -375.623 400.888 
32941.5 1
18534600 -3911 -5980.53 1050.67 -17.9125 -179.529 180.42 
32942 1
18534600 -3994.27 -6028.8 1027.87 -168.215 -97.5084 194.433 
32942.5 1
18534600 -3859.8 -5982.8 1070.87 271.65 92.9293 287.105 
32943 1
18534600 -3646.56 -6035.25 1033 416.479 -102.441 428.893 
32943.5 1
18534600 -3382.47 -6095.33 1002.87 515.812 -117.35 528.993 
32944 1
18534600 -3354.67 -6053.8 993.667 56.0484 83.7366 100.763 
32944.5 1
18534600 -3356.87 -6131.27 986.8 -4.44444 -156.498 156.561 
32945 1
18534600 -3430.87 -6163.73 950.8 -149.495 -65.5892 163.25 
32945.5 1
18534600 -3630.8 -6074.67 959 -403.906 179.933 442.171 
32946 1
18534600 -3734.8 -6042 958.867 -210.101 65.9933 220.222 
32946.5 1
18534600 -3731.75 -6077.38 953.5 5.95703 -69.0918 69.3481 
32947 1
18534600 -3878.67 -5838.27 1092.47 -287.508 467.922 549.192 
32947.5 1
18534600 -3812.93 -5769.73 1072.73 132.795 138.451 191.841 
32948 1
18534600 -3836.93 -5767 1073.67 -48.4848 5.52189 48.7983 
32948.5 1
18534600 -3734 -5666.2 1118.33 207.946 203.636 291.049 
32949 1
18534600 -3641.13 -5567.33 1126.4 187.609 199.731 274.025 
32949.5 1
18534600 -3713.53 -5870.4 1107.73 -146.263 -612.256 629.484 
32950 1
18534600 -3728.75 -5910.06 1118.62 -29.7201 -77.4658 82.9713 
32950.5 1
18534600 -3770.13 -5920.53 1090.87 -80.985 -20.4909 83.5371 
32951 1
18534600 -3486.33 -5885 1076.47 573.333 71.7845 577.81 
32951.5 1
18534600 -3437.2 -5723.6 1094.53 99.2593 326.061 340.834 
32952 1
18534600 -3586.27 -5726.47 1029.4 -301.145 -5.79125 301.2 
32952.5 1
18534600 -3687.53 -5774.4 1041.93 -204.579 -96.835 226.34 
32953 1
18534600 -3858.19 -5839.69 1052.69 -333.309 -127.515 356.868 
32953.5 1
18534600 -3844.8 -5791.27 1068.87 26.1475 94.5719 98.12 
32954 1
18534600 -3756 -5891 1067.87 179.394 -201.481 269.772 
32954.5 1
18534600 -3781.4 -5934.4 1049.47 -51.3131 -87.6768 101.589 
32955 1
18534600 -3740.13 -6001.2 998.933 83.367 -134.949 158.624 
32955.5 1
18534600 -3782.6 -6061.13 1018.53 -85.7912 -121.077 148.391 
32956 1
18534600 -3623.73 -6133.73 980.467 320.943 -146.667 352.867 
32956.5 1
18534600 -3620.5 -6142.62 962.562 6.3151 -17.3665 18.4791 
32957 1
18534600 -3618.67 -6153 946.533 3.58774 -20.3033 20.6179 
32957.5 1
18534600 -3713.07 -6031.47 1028.07 -190.707 245.522 310.886 
32958 1
18534600 -3746.93 -5815 1078.8 -68.4175 437.306 442.626 
32958.5 1
18534600 -3646.4 -5770.33 1079.07 203.098 90.2357 222.241 
32959 1
18534600 -3636.6 -5777.87 1153.27 19.798 -15.2189 24.9715 
32959.5 1
18534600 -3841.93 -5910.93 1079.67 -414.815 -268.822 494.304 
32960 1
18534600 -3900.75 -5695.06 1099.56 -114.876 421.623 436.992 
32960.5 1
18534600 -3937.67 -5685.73 1117.47 -72.244 18.2567 74.5151 
32961 1
18534600 -3822.93 -5789.07 1135.93 231.785 -208.754 311.933 
32961.5 1
18534600 -3783.27 -5907.93 1048.87 80.1347 -240.135 253.153 
32962 1
18534600 -3750.4 -6033.73 1047.07 66.3973 -254.141 262.672 
32962.5 1
18534600 -3696.87 -6109.2 975.533 108.148 -152.458 186.921 
32963 1
18534600 -3672.56 -6127 980.062 47.4691 -34.7656 58.8384 
32963.5 1
18534600 -3789.47 -5909.8 1050.6 -228.775 425.049 482.706 
32964 1
18534600 -3800.4 -5785.93 1096.93 -22.0875 250.236 251.209 
32964.5 1
18534600 -3843.13 -5751.67 1092.2 -86.33 69.2256 110.657 
32965 1
18534600 -3748.33 -5788.6 1089.33 191.515 -74.6128 205.536 
32965.5 1
18534600 -3800.13 -5801.73 1121.73 -104.646 -26.532 107.958 
32966 1
18534600 -3767.27 -5733.53 1103.47 66.3973 137.778 152.942 
32966.5 1
18534600 -3878.44 -5787.12 1089.81 -217.131 -104.671 241.043 
32967 1
18534600 -3770.8 -5756.47 1056.93 210.641 59.9967 219.019 
32967.5 1
18534600 -3828 -5742.87 1049.8 -115.556 27.4747 118.777 
32968 1
18534600 -3971.53 -5790.47 1049.87 -289.966 -96.1616 305.496 
32968.5 1
18534600 -3890.8 -5845.4 1036.33 163.098 -110.976 197.273 
32969 1
18534600 -3826.6 -5924 991.933 129.697 -158.788 205.024 
32969.5 1
18534600 -3895.31 -5971.75 1019.94 -134.204 -93.2617 163.427 
32970 1
18534600 -3954.13 -5785.93 1118.4 -115.109 363.633 381.418 
32970.5 1
18534600 -3829.13 -5780.27 1087.67 252.525 11.4478 252.785 
32971 1
18534600 -3785.67 -5810.73 1133 87.8114 -61.5488 107.234 
32971.5 1
18534600 -3777.13 -5765.2 1098.73 17.2391 91.9865 93.588 
32972 1
18534600 -3736.47 -5744.73 1121 82.1549 41.3468 91.9727 
32972.5 1
18534600 -3691.67 -5761.8 1095.67 90.5051 -34.4781 96.8499 
32973 1
18534600 -3784.88 -5822.19 1134.94 -182.048 -117.944 216.915 
32973.5 1
18534600 -3807.93 -5764.53 1139.53 -45.1239 112.826 121.515 
32974 1
18534600 -3716.47 -5762 1118.73 184.781 5.11784 184.852 
32974.5 1
18534600 -3723.47 -5840.33 1075.6 -14.1414 -158.249 158.88 
32975 1
18534600 -3768.8 -5841.2 1088.4 -91.5825 -1.75084 91.5992 
32975.5 1
18534600 -3790.87 -5713.53 1134.6 -44.5791 257.912 261.737 
32976 1
18534600 -3823 -5727.93 1111.2 -64.9158 -29.0909 71.1361 
32976.5 1
18534600 -3848.56 -5686.12 1142 -49.9268 81.6569 95.7107 
32977 1
18534600 -3782.93 -5728.73 1154.07 127.932 -83.0572 152.529 
32977.5 1
18534600 -3805.47 -5781.07 1088.6 -45.5219 -105.724 115.108 
32978 1
18534600 -3808.73 -5920.13 1068.27 -6.59933 -280.943 281.02 
32978.5 1
18534600 -3783.33 -6018.2 1013.33 51.3131 -198.114 204.652 
32979 1
18534600 -3863.87 -5924.13 1062.87 -162.694 190.034 250.164 
32979.5 1
18534600 -3848.2 -5911.67 1077.87 31.6498 25.1852 40.4476 
32980 1
18534600 -3779.31 -5834.38 1103.62 134.546 150.96 202.217 
32980.5 1
18534600 -3729.73 -5749 1120.6 97.0238 167.074 193.203 
32981 1
18534600 -3731.73 -5725.93 1112.33 -4.03226 46.5054 46.6799 
32981.5 1
18534600 -3744.33 -5760.8 1096.53 -25.4545 -70.4377 74.896 
32982 1
18534600 -3732.27 -5740.6 1136.87 24.3771 40.8081 47.5346 
32982.5 1
18534600 -3795.53 -5855.87 1065.6 -127.811 -232.862 265.632 
32983 1
18534600 -3763 -6009.2 1042.8 65.5914 -309.14 316.022 
32983.5 1
18534600 -3890.06 -5998 1025.62 -248.169 21.875 249.131 
32984 1
18534600 -3849.87 -5834.47 1070.8 78.6611 320.026 329.552 
32984.5 1
18534600 -3825.73 -5824.47 1085 48.7542 20.202 52.774 
32985 1
18534600 -3774.27 -5889.07 1043.73 103.973 -130.505 166.859 
32985.5 1
18534600 -3584.4 -6032.93 1004 383.569 -290.64 481.245 
32986 1
18534600 -3682.4 -6088.73 1005.33 -197.98 -112.727 227.823 
32986.5 1
18534600 -3679.94 -6107.94 1019.06 4.80957 -37.5081 37.8152 
32987 1
18534600 -3699.8 -6057.73 1034.07 -38.8699 98.2469 105.657 
32987.5 1
18534600 -3778.4 -6023.93 1007.8 -158.788 68.2828 172.847 
32988 1
18534600 -3783.27 -6022.27 1043.73 -9.83165 3.367 10.3922 
32988.5 1
18534600 -3900.4 -6031.73 1083 -236.633 -19.1246 237.405 
32989 1
18534600 -3871.4 -5662.27 1110.33 58.5859 746.397 748.693 
32989.5 1
18534600 -3667.13 -5551.4 1206.33 412.66 223.973 469.523 
32990 1
18534600 -3649.75 -5697.44 1143.88 33.9518 -285.229 287.243 
32990.5 1
18534600 -3711.33 -5718.8 1061.6 -120.045 -41.6423 127.063 
32991 1
18534600 -3704.67 -5681.27 1082.6 13.468 75.8249 77.0117 
32991.5 1
18534600 -3872.73 -5719.4 1102.07 -339.529 -77.037 348.159 
32992 1
18534600 -3906.87 -5726 1108.8 -68.9562 -13.3333 70.2335 
32992.5 1
18534600 -3947.13 -5766.13 1113.6 -81.3468 -81.0774 114.851 
32993 1
18534600 -3964.73 -5849.8 1071.07 -35.5556 -169.024 172.723 
32993.5 1
18534600 -3833 -5904.38 1068 257.292 -106.592 278.497 
32994 1
18534600 -3869.73 -5727.47 1086.27 -71.8852 346.2 353.585 
32994.5 1
18534600 -3801.93 -5790.2 1063.93 136.97 -126.734 186.607 
32995 1
18534600 -3835.27 -5759.07 1100.87 -67.3401 62.8956 92.1441 
32995.5 1
18534600 -3851.2 -5756.73 1117.07 -32.1886 4.7138 32.5319 
32996 1
18534600 -3775.27 -5757.27 1130.13 153.401 -1.07744 153.404 
32996.5 1
18534600 -3882.25 -5753.44 1110.25 -208.952 7.47884 209.086 
32997 1
18534600 -3821.33 -5695.53 1070 119.211 113.315 164.474 
32997.5 1
18534600 -3742.13 -5749.13 1119.53 160 -108.283 193.197 
32998 1
18534600 -3766.2 -5728.27 1102.53 -48.6195 42.1549 64.3498 
32998.5 1
18534600 -3770.33 -5772.87 1176.33 -8.35017 -90.101 90.4871 
32999 1
18534600 -3827.13 -5765.6 1139.13 -114.747 14.6801 115.683 
32999.5 1
18534600 -3775.87 -5804.67 1127.13 103.569 -78.9226 130.213 
33000 1
18534600 -3827.75 -5823 1111.56 -101.335 -35.8073 107.475 
33000.5 1
18534600 -3753.33 -5785.93 1112.73 145.629 72.5375 162.695 
33001 1
18534600 -3781.07 -5731.33 1128.73 -55.914 110.081 123.467 
33001.5 1
18534600 -3683.07 -5766.13 1131.67 197.581 -70.1613 209.668 
33002 1
18534600 -3793.87 -5725.87 1080.13 -223.838 81.3468 238.162 
33002.5 1
18534600 -4022.93 -5841.27 1048.8 -462.761 -233.131 518.168 
33003 1
18534600 -4077.07 -5805.33 1139.8 -109.36 72.5926 131.261 
33003.5 1
18534600 -4027.88 -5813.69 1207.19 96.0775 -16.3167 97.4532 
33004 1
18534600 -3946 -5778.6 1127.87 160.225 68.6644 174.318 
33004.5 1
18534600 -3741.87 -5703.2 1162.53 412.391 152.323 439.623 
33005 1
18534600 -3597.33 -5782.6 1178.53 291.987 -160.404 333.145 
33005.5 1
18534600 -3693 -5785.73 1102.8 -193.266 -6.32997 193.37 
33006 1
18534600 -3773.93 -6004.67 1024 -163.502 -442.29 471.543 
33006.5 1
18534600 -3889.27 -5902.27 1072.33 -232.997 206.869 311.58 
33007 1
18534600 -3807.44 -5808.38 1077.44 159.823 183.382 243.254 
33007.5 1
18534600 -3803.87 -5776.67 1152.2 6.98793 62.0515 62.4438 
33008 1
18534600 -3795.53 -5773.4 1128.93 16.835 6.59933 18.0823 
33008.5 1
18534600 -3829.13 -5810.53 1111.27 -67.7419 -74.8656 100.964 
33009 1
18534600 -3845.13 -5772.07 1139.6 -32.3232 77.7104 84.1647 
33009.5 1
18534600 -3776.4 -5947.87 1110.2 138.855 -355.152 381.331 
33010 1
18534600 -3783.88 -6066.06 1041.81 -14.5996 -230.851 231.312 
33010.5 1
18534600 -3684.8 -6080 1000.47 193.129 -27.1686 195.03 
33011 1
18534600 -3706.47 -6048.27 1006.47 -43.771 64.1077 77.6254 
33011.5 1
18534600 -3721 -6021.8 1034.27 -29.3603 53.468 60.9988 
33012 1
18534600 -3887.6 -5947.67 1080 -336.566 149.764 368.383 
33012.5 1
18534600 -3922.2 -6072.53 1045.93 -69.899 -252.256 261.761 
33013 1
18534600 -3942.2 -5926 1052.87 -40.404 296.027 298.772 
33013.5 1
18534600 -3983.6 -5822.33 1074.47 -83.6364 209.428 225.51 
33014 1
18534600 -3912.62 -5820 1075.12 138.353 4.54841 138.428 
33014.5 1
18534600 -3796.07 -5796.6 1092.4 228.099 45.7926 232.65 
33015 1
18534600 -3730.8 -5689.87 1083.6 131.852 215.623 252.741 
33015.5 1
18534600 -3572.07 -5615.67 1168.87 320.673 149.899 353.979 
33016 1
18534600 -3595 -5656.33 1178.53 -46.33 -82.1549 94.318 
33016.5 1
18534600 -3630 -5688.2 1116.8 -70.7071 -64.3771 95.6237 
33017 1
18534600 -3547.69 -5790.5 1087.88 160.767 -199.805 256.452 
33017.5 1
18534600 -3654.33 -5776.93 1165.67 -208.7 26.5493 210.382 
33018 1
18534600 -3791.33 -5706.93 1101.2 -276.768 141.414 310.803 
33018.5 1
18534600 -3725.2 -5927.67 1054.8 133.603 -445.926 465.51 
33019 1
18534600 -3695.73 -6083.73 1030 59.5286 -315.286 320.857 
33019.5 1
18534600 -3568.27 -6165.27 961.4 257.508 -164.714 305.682 
33020 1
18534600 -3447.73 -6120.13 932.067 243.502 91.1785 260.013 
33020.5 1
18534600 -3554.38 -6152.94 952.188 -208.285 -64.0706 217.916 
33021 1
18534600 -3544.13 -6129.53 932.933 20.0424 45.8007 49.994 
33021.5 1
18534600 -3671.13 -6070.27 947.533 -256.566 119.731 283.128 
33022 1
18534600 -3843.07 -5946.47 1076.8 -347.34 250.101 428.014 
33022.5 1
18534600 -3728.6 -6072.67 1004.93 231.246 -254.949 344.2 
33023 1
18534600 -3750 -5900.73 1039.53 -43.2323 347.34 350.02 
33023.5 1
18534600 -3858.12 -5746.75 1109.56 -211.182 300.749 367.488 
33024 1
18534600 -3899.27 -5816.67 1088.93 -80.5121 -136.823 158.754 
33024.5 1
18534600 -3902.27 -5876.87 1042.67 -6.06061 -121.616 121.767 
33025 1
18534600 -4023.47 -5768 1148.53 -244.848 219.933 329.122 
33025.5 1
18534600 -3957.6 -5743.87 1100.87 133.064 48.7542 141.714 
33026 1
18534600 -3983.47 -5764.73 1098.93 -52.2559 -42.1549 67.1395 
33026.5 1
18534600 -3930.4 -5930.33 1083.2 106.989 -333.871 350.595 
33027 1
18534600 -3807.25 -6021.31 1062.5 240.527 -177.694 299.046 
33027.5 1
18534600 -3551.2 -6093.2 1078 501.076 -140.68 520.45 
33028 1
18534600 -3540.6 -6097.53 1034.6 21.4141 -8.75421 23.1344 
33028.5 1
18534600 -3669.4 -6141 989.4 -260.202 -87.8114 274.62 
33029 1
18534600 -3593.4 -6110 973.267 153.535 62.6263 165.817 
33029.5 1
18534600 -3571.13 -6136.47 1033.53 44.9832 -53.468 69.8736 
33030 1
18534600 -3597.27 -6159.4 1019.8 -52.7946 -46.33 70.2406 
33030.5 1
18534600 -3458.81 -6109 979.438 269.366 98.0545 286.658 
33031 1
18534600 -3535.13 -6156.07 951.4 -149.064 -91.9271 175.131 
33031.5 1
18534600 -3596.8 -6111.8 953.733 -124.579 89.4276 153.353 
33032 1
18534600 -3711.93 -6061.2 1059.13 -232.593 102.222 254.064 
33032.5 1
18534600 -3744.6 -6058.27 1055.73 -65.9933 5.92593 66.2588 
33033 1
18534600 -3688.8 -6021.47 1015.2 112.727 74.3434 135.035 
33033.5 1
18534600 -3597.07 -6027.67 979.4 185.32 -12.5253 185.743 
33034 1
18534600 -3675.31 -5881.31 1104.62 -152.824 285.848 324.136 
33034.5 1
18534600 -3718.13 -5738 1089.87 -83.7981 280.455 292.707 
33035 1
18534600 -3685.4 -5672.8 1092.6 66.1279 131.717 147.385 
33035.5 1
18534600 -3696.2 -5730.2 1073 -21.8182 -115.96 117.994 
33036 1
18534600 -3772.47 -5760.33 1117.53 -154.074 -60.8754 165.664 
33036.5 1
18534600 -3818.2 -5723.2 1081.27 -92.3906 75.0168 119.011 
33037 1
18534600 -3751.27 -5782.27 1045.2 135.219 -119.327 180.341 
33037.5 1
18534600 -3777.81 -5705.12 1034.94 -51.8473 150.667 159.339 
33038 1
18534600 -3785.67 -5738.27 1090.53 -15.3702 -64.8565 66.6529 
33038.5 1
18534600 -3883.2 -5688.6 1092.47 -197.037 100.337 221.113 
33039 1
18534600 -3808.13 -5756.53 1114.33 151.65 -137.239 204.529 
33039.5 1
18534600 -3932.07 -5743.47 1091.27 -250.37 26.3973 251.758 
33040 1
18534600 -3885.27 -5732.67 1104.8 94.5455 21.8182 97.0303 
33040.5 1
18534600 -3699.19 -5655.44 1083.81 363.436 150.838 393.494 
33041 1
18534600 -3796 -5657.53 1120.53 -189.457 -4.10144 189.501 
33041.5 1
18534600 -3779.47 -5759.33 1088.33 33.4007 -205.657 208.351 
33042 1
18534600 -3733.13 -5826.93 1075.73 93.6027 -136.566 165.565 
33042.5 1
18534600 -3692.8 -5750.73 1112.73 81.4815 153.939 174.174 
33043 1
18534600 -3610.6 -5755.4 1128.33 166.061 -9.42761 166.328 
33043.5 1
18534600 -3470.13 -5742.27 1135.47 283.771 26.532 285.009 
33044 1
18534600 -3392.62 -5760.81 1119.5 151.383 -36.2223 155.657 
33044.5 1
18534600 -3294.8 -5951.07 1084.33 191.064 -371.59 417.834 
33045 1
18534600 -3300.33 -6059.47 1049.47 -11.1785 -218.99 219.275 
33045.5 1
18534600 -3361.87 -6132.47 1017.33 -124.31 -147.475 192.877 
33046 1
18534600 -3535.27 -6111.27 986.267 -350.303 42.8283 352.911 
33046.5 1
18534600 -3591.93 -6190.07 950.333 -114.478 -159.192 196.08 
33047 1
18534600 -3559.27 -6180.8 908.4 65.9933 18.7205 68.5972 
33047.5 1
18534600 -3560.94 -6111 902.688 -3.26335 136.328 136.367 
33048 1
18534600 -3597.47 -6042.87 988.267 -71.4856 133.333 151.288 
33048.5 1
18534600 -3803.87 -5713.2 1119.8 -416.97 665.993 785.755 
33049 1
18534600 -3709.33 -5759.87 1154.33 190.976 -94.2761 212.979 
33049.5 1
18534600 -3755.4 -5779.73 1136.67 -93.064 -40.1347 101.349 
33050 1
18534600 -3913.4 -5977 1084.93 -319.192 -398.519 510.588 
33050.5 1
18534600 -3887 -6083.19 1042.06 51.5625 -207.397 213.711 
33051 1
18534600 -3802.47 -6045.93 1037.6 165.104 72.762 180.426 
33051.5 1
18534600 -3703.73 -6081 1002.93 199.461 -70.8418 211.668 
33052 1
18534600 -3676.93 -6047.4 1052.73 54.1414 67.8788 86.8264 
33052.5 1
18534600 -3684.53 -6025.53 1058.47 -15.3535 44.1751 46.7672 
33053 1
18534600 -3635.53 -6037.27 1050.53 98.9899 -23.7037 101.788 
33053.5 1
18534600 -3702.73 -6126.93 1006.67 -135.758 -181.145 226.37 
33054 1
18534600 -3863.75 -5987.88 1059.12 -314.486 271.598 415.532 
33054.5 1
18534600 -3938.2 -5866.13 1046.27 -145.695 238.242 279.26 
33055 1
18534600 -3911.13 -5795.07 1068.47 54.6801 143.569 153.629 
33055.5 1
18534600 -3876.27 -5711.67 1115.67 70.4377 168.485 182.616 
33056 1
18534600 -3820.93 -5791.33 1111.8 111.785 -160.943 195.955 
33056.5 1
18534600 -3777.8 -5795.13 1119 87.138 -7.67677 87.4756 
33057 1
18534600 -3682 -5721.93 1163.6 193.535 147.879 243.565 
33057.5 1
18534600 -3683.88 -5696.38 1184 -3.66211 49.9186 50.0528 
33058 1
18534600 -3723.6 -5686.53 1153.33 -77.7397 19.2596 80.0899 
33058.5 1
18534600 -3701 -5763.53 1127.73 45.6566 -155.556 162.117 
33059 1
18534600 -3806.53 -5749.93 1111.53 -213.199 27.4747 214.962 
33059.5 1
18534600 -4012.47 -5709.93 1078.87 -416.027 80.8081 423.802 
33060 1
18534600 -4005.73 -5701.8 1094.07 13.6027 16.431 21.331 
33060.5 1
18534600 -3888.94 -5787.81 1105.44 228.117 -167.993 283.3 
33061 1
18534600 -3848.27 -5801.93 1100.27 79.5907 -27.6337 84.2514 
33061.5 1
18534600 -3755.47 -5690.6 1125.73 187.475 224.916 292.804 
33062 1
18534600 -3764.33 -5751.87 1090.4 -17.8404 -123.273 124.557 
33062.5 1
18534600 -3876.73 -5717.53 1095.8 -226.613 69.2204 236.949 
33063 1
18534600 -3890.27 -5778.33 1066.47 -27.3401 -122.828 125.834 
33063.5 1
18534600 -3845.47 -5895.13 1050.53 90.5051 -235.96 252.721 
33064 1
18534600 -3806.94 -6043 1110.62 75.2523 -288.802 298.445 
33064.5 1
18534600 -3760.93 -6087.13 1099.53 90.0277 -86.3666 124.756 
33065 1
18534600 -3834.2 -5792.93 1108.47 -148.013 594.343 612.497 
33065.5 1
18534600 -3809.27 -5772.53 1176.93 50.3704 41.2121 65.0816 
33066 1
18534600 -3807.73 -5777.53 1148.47 3.09764 -10.101 10.5653 
33066.5 1
18534600 -3718.07 -5759.87 1192.4 181.145 35.6902 184.627 
33067 1
18534600 -3689.67 -5769.8 1150.33 57.3737 -20.0673 60.7819 
33067.5 1
18534600 -3693.81 -5700.88 1167.94 -8.09733 134.619 134.862 
33068 1
18534600 -3808.87 -5766.13 1115.4 -225.155 -127.707 258.851 
33068.5 1
18534600 -3775.87 -5735.4 1078 66.6667 62.0875 91.1005 
33069 1
18534600 -3678.07 -5691.67 1109.07 197.576 88.3502 216.43 
33069.5 1
18534600 -3627.8 -5688.27 1159.93 101.549 6.86869 101.781 
33070 1
18534600 -3605.67 -5682.27 1181.73 44.7138 12.1212 46.3276 
33070.5 1
18534600 -3579.33 -5655.6 1144.53 53.1987 53.8721 75.7119 
33071 1
18534600 -3769.44 -5771.44 1126.94 -371.297 -226.245 434.797 
33071.5 1
18534600 -3758.07 -5793.4 1106.33 22.2521 -42.9795 48.3982 
33072 1
18534600 -3693.13 -5761.2 1097.67 131.178 65.0505 146.422 
33072.5 1
18534600 -3685.27 -5700 1132.87 15.8923 123.636 124.654 
33073 1
18534600 -3832.27 -5658.27 1110.6 -296.97 84.3098 308.706 
33073.5 1
18534600 -3916.8 -5787.2 1117.13 -170.774 -260.471 311.463 
33074 1
18534600 -3980.69 -5689.19 1103.19 -124.78 191.431 228.508 
33074.5 1
18534600 -3716.67 -5887.2 1083.8 516.675 -387.5 645.84 
33075 1
18534600 -3446.53 -6099.07 1027.6 545.724 -428.013 693.549 
33075.5 1
18534600 -3372.67 -6093.33 977.133 149.226 11.5825 149.674 
33076 1
18534600 -3389.27 -6063.33 1020.27 -33.5354 60.6061 69.2655 
33076.5 1
18534600 -3385.67 -6083.87 1105.2 7.27273 -41.4815 42.1142 
33077 1
18534600 -3477.2 -6123.13 1223.8 -184.916 -79.3266 201.213 
33077.5 1
18534600 -3418 -6285.69 1261.25 115.625 -317.489 337.888 
33078 1
18534600 -3372 -6245.6 1258.27 90.0196 78.4491 119.406 
33078.5 1
18534600 -3237.47 -6136.13 1251.27 271.785 221.145 350.388 
33079 1
18534600 -3388.93 -6144.87 1228.4 -305.993 -17.6431 306.501 
33079.5 1
18534600 -3481.27 -6165.13 1254.33 -186.532 -40.9428 190.972 
33080 1
18534600 -3323.27 -5914.6 1292.8 319.192 506.128 598.372 
33080.5 1
18534600 -3260.62 -5917.75 1253.81 122.347 -6.15234 122.502 
33081 1
18534600 -3429.07 -5848.4 1228.6 -329.631 135.714 356.476 
33081.5 1
18534600 -3479.47 -5747.47 1237.6 -101.818 203.906 227.913 
33082 1
18534600 -3653.33 -5952.2 1241 -351.246 -413.603 542.624 
33082.5 1
18534600 -3836.4 -6018.2 1302.47 -369.832 -133.333 393.133 
33083 1
18534600 -3934.07 -5998.07 1274.6 -197.306 40.6734 201.455 
33083.5 1
18534600 -3909.6 -5992 1242.8 49.4276 12.2559 50.9244 
33084 1
18534600 -3913.62 -6010.69 1223.06 -7.86133 -36.499 37.336 
33084.5 1
18534600 -3957.6 -6020.33 1228.07 -86.0568 -18.8764 88.1027 
33085 1
18534600 -3944.2 -6028.6 1248 27.0707 -16.7003 31.8076 
33085.5 1
18534600 -3953.27 -6049.4 1289.13 -18.3165 -42.0202 45.8388 
33086 1
18534600 -3947.33 -6124.13 1310.07 11.9865 -150.976 151.452 
33086.5 1
18534600 -3877.27 -6040.07 1275.27 141.549 169.832 221.086 
33087 1
18534600 -3942.8 -5976.67 1294.07 -132.391 128.081 184.206 
33087.5 1
18534600 -3880.94 -6033.56 1280.5 120.825 -111.125 164.157 
33088 1
18534600 -3907.93 -6014.07 1279.67 -52.8294 38.1523 65.1655 
33088.5 1
18534600 -3935.67 -6048.87 1254.87 -56.0269 -70.303 89.8974 
33089 1
18534600 -3964.07 -6062.8 1271.8 -57.3737 -28.1481 63.9067 
33089.5 1
18534600 -3974.4 -6044.93 1271.87 -20.8754 36.0943 41.6963 
33090 1
18534600 -3856.2 -6035.47 1266.93 238.788 19.1246 239.553 
33090.5 1
18534600 -3914.06 -6055.88 1267.25 -113.013 -39.86 119.836 
33091 1
18534600 -3868.8 -5998.33 1255.13 88.5763 112.606 143.269 
33091.5 1
18534600 -3883.13 -5953.87 1260.87 -28.9562 89.8316 94.3832 
33092 1
18534600 -3873.73 -5987.2 1212.73 18.9899 -67.3401 69.9664 
33092.5 1
18534600 -3955.67 -5976.07 1227.47 -165.522 22.4916 167.043 
33093 1
18534600 -4018.67 -5937.53 1307.8 -127.273 77.8451 149.192 
33093.5 1
18534600 -3944.4 -5913.6 1311.27 150.034 48.3502 157.632 
33094 1
18534600 -3919.31 -5833.81 1311.56 48.999 155.835 163.357 
33094.5 1
18534600 -3882.53 -5929.53 1292.87 71.9749 -187.321 200.672 
33095 1
18534600 -3495.93 -6050.53 1265.47 781.01 -244.444 818.37 
33095.5 1
18534600 -3379.27 -5962.6 1218.4 235.69 177.643 295.139 
33096 1
18534600 -3367.2 -5816.73 1208.87 24.3771 294.68 295.687 
33096.5 1
18534600 -3277.2 -5709.4 1277.73 181.818 216.835 282.976 
33097 1
18534600 -3230.25 -5642.12 1322.75 91.6992 131.396 160.23 
33097.5 1
18534600 -3281.2 -5580.27 1399.67 -99.7065 121.053 156.829 
33098 1
18534600 -3797.87 -6112.47 1364.6 -1043.77 -1075.15 1498.47 
33098.5 1
18534600 -3896.67 -6229.47 1295.4 -199.596 -236.364 309.364 
33099 1
18534600 -3925.87 -6234.4 1249.2 -58.9899 -9.96633 59.8259 
33099.5 1
18534600 -3965.47 -6046.2 1290.47 -79.8387 379.435 387.744 
33100 1
18534600 -3863.07 -5935.13 1309.13 206.869 224.377 305.188 
33100.5 1
18534600 -3844.5 -5971.88 1317.75 36.263 -71.7611 80.4031 
33101 1
18534600 -3899.2 -5993.67 1343.47 -107.045 -42.6451 115.227 
33101.5 1
18534600 -3895.07 -6011.33 1305.87 8.35017 -35.6902 36.654 
33102 1
18534600 -3867.07 -5986.13 1291.93 56.5657 50.9091 76.1013 
33102.5 1
18534600 -3894.73 -5934.33 1291.07 -55.8923 104.646 118.637 
33103 1
18534600 -3868.73 -5913.4 1270.6 52.5253 42.2896 67.4337 
33103.5 1
18534600 -3796.27 -5884.6 1281.2 146.397 58.1818 157.535 
33104 1
18534600 -3767.88 -5979 1250.94 55.4525 -184.375 192.533 
33104.5 1
18534600 -3715.8 -5925.73 1280.73 101.908 104.24 145.778 
33105 1
18534600 -3626.4 -5837.87 1259.93 180.606 177.508 253.235 
33105.5 1
18534600 -3615.8 -5660.47 1218.4 21.4141 358.384 359.023 
33106 1
18534600 -3538.13 -5644 1202.33 156.902 33.266 160.39 
33106.5 1
18534600 -3528.87 -5688.6 1216.87 18.7205 -90.101 92.0253 
33107 1
18534600 -3579.25 -5698.81 1254.81 -98.4049 -19.9463 100.406 
33107.5 1
18534600 -3531.07 -5689.33 1234.6 94.2922 18.5502 96.0996 
33108 1
18534600 -3462.07 -5676.67 1244.53 139.394 25.5892 141.723 
33108.5 1
18534600 -3448.93 -5655.2 1283.93 26.532 43.367 50.8394 
33109 1
18534600 -3559.47 -5811.4 1282.73 -223.3 -315.556 386.572 
33109.5 1
18534600 -3925.47 -6043.27 1260.33 -739.394 -468.418 875.282 
33110 1
18534600 -3920.6 -6032.47 1271.47 9.83165 21.8182 23.931 
33110.5 1
18534600 -3937.88 -6043.62 1251.75 -33.7402 -21.7936 40.1667 
33111 1
18534600 -3905.73 -6039.47 1197.27 62.8995 8.13764 63.4238 
33111.5 1
18534600 -3887.47 -6065.8 1198.73 36.9024 -53.1987 64.7447 
33112 1
18534600 -3806.6 -6052.6 1252.07 163.367 26.6667 165.529 
33112.5 1
18534600 -3725.93 -6015.07 1296.93 162.963 75.8249 179.74 
33113 1
18534600 -3647.8 -5909.8 1315.93 157.845 212.66 264.838 
33113.5 1
18534600 -3281.27 -5662.07 1283.33 740.471 500.471 893.739 
33114 1
18534600 -3179.94 -5570.62 1336.12 197.909 178.597 266.58 
33114.5 1
18534600 -3225.4 -5502.73 1393.93 -88.9677 132.86 159.897 
33115 1
18534600 -3245 -5468.2 1419.47 -39.596 69.7643 80.2178 
33115.5 1
18534600 -3192.27 -5601.33 1428.73 106.532 -268.956 289.286 
33116 1
18534600 -3413.4 -6006.07 1379.27 -446.734 -817.643 931.725 
33116.5 1
18534600 -3806.2 -6070.87 1280.13 -793.535 -130.909 804.261 
33117 1
18534600 -3973.56 -5986.75 1287.5 -326.88 164.29 365.844 
33117.5 1
18534600 -4030.93 -6023 1270.13 -112.272 -70.9393 132.806 
33118 1
18534600 -3840.67 -5941.67 1277.13 384.377 164.31 418.023 
33118.5 1
18534600 -3770.8 -5972.2 1271.8 141.145 -61.6835 154.035 
33119 1
18534600 -3765.4 -6123.93 1289.73 10.9091 -306.532 306.726 
33119.5 1
18534600 -3928.4 -6029.93 1295.6 -329.293 189.899 380.126 
33120 1
18534600 -4009.2 -6180.6 1275.07 -162.575 -303.152 343.994 
33120.5 1
18534600 -4034.38 -6240.12 1215.5 -49.1699 -116.26 126.23 
33121 1
18534600 -3947.33 -6106.87 1225.93 170.336 260.78 311.481 
33121.5 1
18534600 -3949.33 -5965.67 1245.53 -4.0404 285.253 285.281 
33122 1
18534600 -3843.67 -6015.2 1231 213.468 -100.067 235.758 
33122.5 1
18534600 -3717.6 -5994.73 1233.07 254.68 41.3468 258.015 
33123 1
18534600 -3792.87 -6049.93 1294.67 -152.054 -111.515 188.563 
33123.5 1
18534600 -3810.13 -5997.13 1247.07 -34.8822 106.667 112.225 
33124 1
18534600 -3825.56 -5907 1161.06 -30.1351 176.042 178.602 
33124.5 1
18534600 -3683.4 -5610.47 1188 278.205 580.3 643.542 
33125 1
18534600 -3655.13 -5399.8 1566.67 57.1044 425.589 429.403 
33125.5 1
18534600 -3637.6 -5199.33 1596.33 35.4209 404.983 406.529 
33126 1
18534600 -3677.73 -5226.73 1540.27 -81.0774 -55.3535 98.1711 
33126.5 1
18534600 -3780.47 -5213 1537.27 -207.542 27.7441 209.388 
33127 1
18534600 -3888.75 -5547.75 1691.81 -211.491 -653.809 687.164 
33127.5 1
18534600 -4059.53 -5787.4 1967.47 -334.214 -468.982 575.885 
33128 1
18534600 -4176.4 -5486.2 1887.8 -236.094 608.485 652.682 
33128.5 1
18534600 -4073.73 -5430.73 1864.47 207.407 112.054 235.741 
33129 1
18534600 -3838.27 -5364.53 1874.87 475.69 133.737 494.132 
33129.5 1
18534600 -3212.2 -5075.53 1858.6 1264.78 583.838 1393.03 
33130 1
18534600 -3072.93 -5022.8 1840.87 281.347 106.532 300.841 
33130.5 1
18534600 -3148 -5139.81 1798 -146.615 -228.54 271.526 
33131 1
18534600 -2898.8 -5195.13 1771.67 487.671 -108.26 499.543 
33131.5 1
18534600 -2834.27 -5208.07 1772.67 130.37 -26.1279 132.963 
33132 1
18534600 -3040.33 -5289.93 1815.53 -416.296 -165.387 447.946 
33132.5 1
18534600 -3161 -5454.53 1838.13 -243.771 -332.525 412.307 
33133 1
18534600 -3357.6 -5483.13 1846.8 -397.172 -57.7778 401.352 
33133.5 1
18534600 -3347.4 -5481.07 1833.73 20.6061 4.17508 21.0248 
33134 1
18534600 -3413.31 -5178.5 1825.75 -128.735 590.951 604.81 
33134.5 1
18534600 -3335.4 -4990.4 1830.73 152.471 368.102 398.43 
33135 1
18534600 -3321.53 -5047.2 1859.53 28.0135 -114.747 118.117 
33135.5 1
18534600 -3353 -5069.07 1842.87 -63.569 -44.1751 77.411 
33136 1
18534600 -3347.53 -5041.53 1846.67 11.0438 55.6229 56.7087 
33136.5 1
18534600 -3368.73 -5010.47 1855.87 -42.8283 62.7609 75.9816 
33137 1
18534600 -3376.56 -5123.75 1847.94 -15.2913 -221.257 221.784 
33137.5 1
18534600 -3537.67 -5371.4 1840.2 -315.272 -484.638 578.161 
33138 1
18534600 -3434.87 -5484.93 1831.27 207.677 -229.36 309.412 
33138.5 1
18534600 -3269.4 -5537.2 1831.93 334.276 -105.589 350.556 
33139 1
18534600 -2916.6 -5476.2 1838.2 712.727 123.232 723.302 
33139.5 1
18534600 -2827.93 -5475.53 1843.67 178.404 1.34138 178.409 
33140 1
18534600 -2770.47 -5408 1831.33 116.094 136.431 179.14 
33140.5 1
18534600 -2751.38 -5207.81 1793.88 37.2884 390.991 392.765 
33141 1
18534600 -2786.2 -5085.8 1797.73 -68.0176 238.306 247.822 
33141.5 1
18534600 -2792.67 -5020.4 1802.33 -13.064 132.121 132.766 
33142 1
18534600 -2966.07 -5088.87 1785.53 -350.303 -138.316 376.621 
33142.5 1
18534600 -3043.4 -4980.47 1784.2 -156.229 218.99 269.006 
33143 1
18534600 -3083 -4947.13 1815.6 -80 67.3401 104.569 
33143.5 1
18534600 -3214.67 -5006.2 1818.8 -265.993 -119.327 291.533 
33144 1
18534600 -3490.19 -5137.94 1837.94 -538.127 -257.3 596.476 
33144.5 1
18534600 -4033.27 -5647.6 1898.07 -1062.78 -997.383 1457.49 
33145 1
18534600 -4162.8 -5912.93 1928.73 -261.684 -536.027 596.492 
33145.5 1
18534600 -4200.27 -5703.13 1877.8 -75.6902 423.838 430.544 
33146 1
18534600 -4244.4 -5327.07 1721.4 -89.1582 759.731 764.944 
33146.5 1
18534600 -4193.33 -5242.73 1714.73 103.165 170.37 199.171 
33147 1
18534600 -4154 -5025.87 1778.87 79.4613 438.114 445.262 
33147.5 1
18534600 -3799.81 -4816.5 1810.44 691.772 408.919 803.594 
33148 1
18534600 -3631.13 -4687.13 1857.8 330.096 253.164 415.999 
33148.5 1
18534600 -3370.53 -4168.73 1835 526.465 1047.27 1172.15 
33149 1
18534600 -3288.93 -3784 1862.2 164.848 777.239 794.529 
33149.5 1
18534600 -3358.4 -3580.27 1830.2 -140.337 411.582 434.85 
33150 1
18534600 -3563.2 -3461.2 1811.93 -413.737 240.539 478.579 
33150.5 1
18534600 -3603.44 -3113.62 1808.88 -78.4357 677.534 682.059 
33151 2
19023100 -2503.86 -2928.29 1832.43 0 0 0 
18534600 -3481.33 -2695.07 1811.4 238.951 819.097 853.239 
33151.5 2
19023100 -2453.73 -2610.2 1809.27 138.082 876.269 887.082 
18534600 -3270.67 -2290.07 1813.53 425.589 818.182 922.251 
33152 2
19023100 -2341.6 -2173.53 1812.93 226.532 882.155 910.777 
18534600 -2762.4 -1466.93 1789.6 1026.8 1662.9 1954.37 
33152.5 2
19023100 -2380.13 -1811.8 1802.93 -77.8451 730.774 734.909 
18534600 -2529.73 -1136.27 1774.8 470.034 668.013 816.807 
33153 2
19023100 -2341.6 -1367.53 1746.67 77.8451 897.508 900.878 
18534600 -2100.93 -418.267 1736.27 866.263 1450.51 1689.49 
33153.5 2
19023100 -2096.67 -934.733 1588.2 494.815 874.343 1004.65 
18534600 -1903.13 158.267 1715.6 399.596 1164.71 1231.36 
33154 2
19023100 -1820.75 -341.25 1563.88 538.9 1159.15 1278.29 
18534600 -1575.31 390.75 1750.38 640.275 454.069 784.94 
33154.5 2
19023100 -1413.13 -31.6667 1608.27 797.684 605.838 1001.67 
18534600 -1061.2 527.2 1702.73 1006.09 267.025 1040.92 
33155 2
19023100 -1088.27 213 1631.4 654.973 493.28 819.948 
18534600 -777.2 714.2 1664.47 572.581 377.016 685.558 
33155.5 2
19023100 -760.133 501.667 1647.4 661.559 581.989 881.12 
18534600 -360.133 961.2 1688.67 840.86 497.984 977.258 
33156 2
19023100 -265.933 533.733 1645.67 996.371 64.6505 998.466 
18534600 228.4 1085.93 1637.73 1186.56 251.478 1212.92 
33156.5 2
19023100 226.6 753.933 1623.47 995.017 444.848 1089.93 
18534600 746.4 1262.93 1618.47 1046.46 357.576 1105.87 
33157 2
19023100 695.533 802.867 1564.33 947.34 98.8552 952.484 
18534600 1160.73 1381.07 1641.67 837.037 238.653 870.394 
33157.5 2
19023100 1183.81 954.438 1475 953.67 296.037 998.561 
18534600 1603.31 1526.94 1600.88 864.412 284.904 910.153 
33158 1
18534600 2110.27 1692.13 1545.07 992.083 323.28 1043.43 
33158.5 1
18534600 2648.53 1612.33 1492.73 1087.41 -161.212 1099.29 
33159 2
19023100 1544.78 1020.11 1448 876.129 159.402 890.512 
18534600 3201.47 1325.93 1583.6 1114.78 -577.419 1255.45 
33159.5 2
19023100 3477 387.533 1907.87 1216.76 -398.349 1280.31 
18534600 3640.07 1100.93 1709.6 880.723 -451.807 989.85 
33160 2
19023100 3817.73 227.267 1865.27 688.35 -323.771 760.693 
18534600 4195.27 642.467 1746.73 1121.62 -926.195 1454.6 
33160.5 2
19023100 4206.33 -142.8 1835.2 785.051 -747.609 1084.08 
18534600 4591.8 440.4 1735.8 801.077 -408.215 899.091 
33161 2
19023100 4604.27 -486.867 1826.73 803.906 -695.084 1062.74 
18534600 4974.4 65.4667 1732.2 772.929 -757.441 1082.19 
33161.5 2
19023100 5020.06 -957.688 1771.19 812.101 -919.572 1226.83 
18534600 5454.75 -313.375 1745.62 938.184 -739.925 1194.85 
33162 2
19023100 5449.8 -1370.8 1772.8 840.974 -808.439 1166.54 
18534600 5828.4 -712.8 1747.2 731.213 -781.654 1070.35 
33162.5 2
19023100 5846.4 -1794.07 1806.47 801.212 -855.084 1171.8 
18534600 6219.53 -1073.4 1724.53 790.168 -728.485 1074.74 
33163 2
19023100 6166.8 -2163.13 1782.93 647.273 -745.589 987.353 
18534600 6580.53 -1542.53 1707.8 729.293 -947.744 1195.86 
33163.5 2
19023100 6548.6 -2545.87 1687.53 771.313 -773.199 1092.14 
18534600 7037.8 -2015.53 1729.67 923.771 -955.556 1329.07 
33164 2
19023100 7055.87 -2993.6 1722.13 1024.78 -904.512 1366.86 
18534600 7605.6 -2464.67 1754.33 1147.07 -907.34 1462.54 
33164.5 2
19023100 7503.5 -3307.19 1734.19 874.284 -612.476 1067.47 
18534600 7945 -2818.56 1714.62 662.891 -691.203 957.698 
33165 2
19023100 8004.93 -3424.67 1726.13 981.279 -229.901 1007.85 
18534600 8406.53 -3154.6 1721.13 903.196 -657.608 1117.23 
33165.5 2
19023100 8448.27 -3595.33 1735.13 895.623 -344.781 959.695 
18534600 8941.87 -3541.07 1653.2 1081.48 -780.741 1333.85 
33166 2
19023100 9126.8 -4223.73 1795.27 1370.77 -1269.49 1868.33 
18534600 9345.73 -3853.33 1657.13 815.892 -630.842 1031.33 
33166.5 2
19023100 9586.07 -4591 1787.73 927.811 -741.953 1187.99 
18534600 9769.27 -4166.73 1635.27 855.623 -633.131 1064.4 
33167 2
19023100 10010.4 -5027.47 1774.27 857.239 -881.751 1229.77 
18534600 10057.9 -4411.67 1642.2 583.165 -494.815 764.803 
33167.5 2
19023100 10143.5 -5962 1743.2 268.956 -1887.95 1907.01 
18534600 10607.4 -4984.2 1697.2 1110.03 -1156.63 1603.11 
33168 2
19023100 10493.8 -6321.75 1714.5 684.017 -702.637 980.601 
18534600 10972.6 -5401.38 1719 713.33 -814.795 1082.93 
33168.5 2
19023100 10883 -6772.2 1737.2 761.742 -881.507 1165.03 
18534600 11516.7 -5867.07 1734.53 1064.79 -911.334 1401.54 
33169 2
19023100 11551.6 -7225.27 1779.93 1350.71 -915.286 1631.61 
18534600 11997.5 -6421.87 1771.87 971.313 -1120.81 1483.13 
33169.5 1
18534600 12523 -6870.2 1808.87 1061.55 -905.724 1395.43 
33170 1
18534600 12850.5 -7303.93 1807.73 661.549 -876.229 1097.92 
33170.5 1
18534600 13216.9 -7629.6 1808 740.202 -657.912 990.327 
33171 1
18534600 13640.1 -7986.12 1829.75 826.676 -696.338 1080.87 
33171.5 1
18534600 14031.4 -8402.53 1810.07 765.705 -814.889 1118.19 
33172 1
18534600 14515.7 -9003.07 1755.33 978.316 -1213.2 1558.51 
33172.5 1
18534600 14825.2 -9776.47 1816.67 625.32 -1562.42 1682.91 
33173 1
18534600 14899.9 -10581.3 1811.6 150.842 -1625.99 1632.97 
33173.5 1
18534600 15235.2 -10993.7 1783.53 677.441 -833.131 1073.79 
33174 1
18534600 15477.9 -11497.9 1756.27 490.236 -1018.59 1130.42 
33174.5 1
18534600 15865.4 -11948.6 1714.56 756.974 -880.257 1160.97 
33175 1
18534600 16415.2 -12360.8 1751.33 1075.86 -806.605 1344.65 
33175.5 1
18534600 17097.8 -12724.7 1670.07 1378.99 -735.084 1562.68 
33176 1
18534600 17725.7 -13025.9 1603.2 1268.42 -608.62 1406.88 
33176.5 1
18534600 18313.9 -13333.6 1669.67 1188.42 -621.549 1341.14 
33177 1
18534600 18824.1 -13648.9 1679.87 1030.71 -636.902 1211.61 
33177.5 1
18534600 19221 -13966.1 1715.6 801.751 -640.943 1026.46 
33178 1
18534600 19687.4 -14156.8 1735.44 910.889 -372.298 984.035 
33178.5 1
18534600 20211.7 -14430.9 1711 1026.14 -536.562 1157.96 
33179 1
18534600 20636.9 -14620.7 1691.2 858.99 -383.3 940.629 
33179.5 1
18534600 21095.1 -14747.6 1739.87 925.657 -256.431 960.519 
33180 1
18534600 21607.5 -15097.9 1671.93 1035.02 -707.609 1253.78 
33180.5 1
18534600 22110.7 -15301.1 1662.07 1016.7 -410.64 1096.5 
33181 1
18534600 22862.5 -15430.9 1823.12 1468.29 -253.524 1490.02 
33181.5 1
18534600 23362.5 -15667.8 1811.47 978.408 -463.527 1082.65 
33182 1
18534600 23801.1 -15808.6 1799.13 886.195 -284.444 930.726 
33182.5 1
18534600 24291.9 -16013 1804.27 991.38 -412.929 1073.94 
33183 1
18534600 24679.3 -16151.1 1798.27 779.477 -277.934 827.546 
33183.5 1
18534600 25183.8 -16483.8 1738.07 1019.26 -672.054 1220.88 
33184 1
18534600 25778.7 -16755.7 1764.67 1201.89 -549.226 1321.43 
33184.5 1
18534600 26444.4 -17068 1779.25 1300.08 -610.026 1436.09 
33185 1
18534600 26947.5 -17283.5 1760.67 984.654 -421.787 1071.19 
33185.5 1
18534600 27330.1 -17550.9 1705.53 772.929 -540.067 942.917 
33186 1
18534600 27836.6 -17847.8 1744.2 1023.16 -599.865 1186.05 
33186.5 1
18534600 28400.6 -18051.1 1779.8 1139.39 -410.774 1211.18 
33187 1
18534600 28873.8 -18214 1785.6 955.96 -329.024 1011 
33187.5 1
18534600 29401.6 -18314.8 1705 1066.26 -203.636 1085.53 
33188 1
18534600 30026.4 -18447.8 1671.06 1220.26 -259.79 1247.61 
