# Supplementary material for: Intrinsic group behaviour: Dependence of pedestrian dyad dynamics on principal social and personal features
Source: PLoS One. 2017 Nov 2;12(11):e0187253. doi: 10.1371/journal.pone.0187253 (PMC5667819; doi:10.1371/journal.pone.0187253)
Supplement: S1 Data Set — (ZIP) [file pone.0187253.s001.zip › set/trajectories/traj_2_0508_249.dat]

2 19023300 19023000 1 0 0 0 1 1 0 30 30 30 1662.78 1735.19 1590.36
33150.5 1
19023000 6938.13 4220.07 1848 0 0 0 
33151 1
19023000 7058.73 3716.8 1848 243.636 -1016.7 1045.48 
33151.5 1
19023000 7200.47 3276.4 1848 286.33 -889.697 934.637 
33152 1
19023000 7300 2825 1848 201.077 -911.919 933.825 
33152.5 1
19023000 7376.87 2355.33 1847.73 155.286 -948.822 961.445 
33153 2
19023300 8034.82 2662 1231.73 0 0 0 
19023000 7552.33 2006.33 1846.13 354.478 -705.051 789.146 
33153.5 2
19023300 8048.67 2204.53 1276 32.2809 -1066.36 1066.84 
19023000 7632.47 1653 1810.07 161.886 -713.805 731.932 
33154 2
19023300 8274.62 1668.19 1352.94 441.325 -1047.55 1136.72 
19023000 7774.5 1173.94 1690.38 277.409 -935.669 975.926 
33154.5 2
19023300 8485.87 1186.73 1385.87 413.389 -942.18 1028.88 
19023000 7885.47 648.333 1626.13 217.156 -1028.58 1051.25 
33155 2
19023300 8725 840 1394.87 482.124 -699.059 849.192 
19023000 8116.47 216 1619.87 465.726 -871.64 988.259 
33155.5 2
19023300 8914.33 413.533 1404.53 381.72 -859.812 940.737 
19023000 8310.13 -200.867 1650.93 390.457 -840.457 926.728 
33156 2
19023300 9038.2 -74 1473.4 249.731 -982.93 1014.16 
19023000 8610.2 -704.533 1653.6 604.973 -1015.46 1182.01 
33156.5 2
19023300 9225.93 -527.667 1481.27 379.259 -916.498 991.87 
19023000 8862.13 -1070.33 1677.07 508.956 -738.99 897.297 
33157 2
19023300 9521.13 -865.667 1484.67 596.364 -682.828 906.589 
19023000 8997.2 -1444.4 1697.73 272.862 -755.69 803.443 
33157.5 2
19023300 9920.31 -1244.62 1425.88 779.647 -740.153 1075.02 
19023000 9257.88 -1963.06 1724.62 509.131 -1013.01 1133.76 
33158 2
19023300 10301.9 -1718.8 1435.93 746.681 -927.935 1191.05 
19023000 9566.07 -2341.27 1712.93 603.115 -740.126 954.743 
33158.5 2
19023300 10536.5 -2041.07 1478.2 473.939 -651.044 805.28 
19023000 9839.2 -2681.67 1721.07 551.785 -687.677 881.683 
33159 2
19023300 10784.4 -2488.8 1561.93 499.866 -902.688 1031.85 
19023000 10257.4 -2981.93 1705.47 843.145 -605.376 1037.97 
33159.5 2
19023300 10989.8 -2844.67 1529 412.45 -714.592 825.079 
19023000 10536.4 -3237.73 1679.67 560.241 -513.655 760.073 
33160 2
19023300 11212.5 -3184.6 1516.67 449.966 -686.734 821.02 
19023000 10788.5 -3571.13 1662.33 509.36 -673.535 844.451 
33160.5 2
19023300 11566.7 -3526.8 1536.73 715.421 -691.313 994.857 
19023000 11066.2 -3951.67 1627.53 560.943 -768.754 951.651 
33161 2
19023300 11902 -3852.6 1509.33 677.441 -658.182 944.526 
19023000 11365 -4393.13 1643.07 603.636 -891.852 1076.93 
33161.5 2
19023300 12123.4 -4275.44 1504.44 432.495 -825.854 932.249 
19023000 11751.8 -4799.62 1669.12 755.493 -793.929 1095.94 
33162 2
19023300 12389.3 -4651.93 1479 520.214 -736.782 901.926 
19023000 11984.8 -5167.73 1627.13 455.944 -720.369 852.535 
33162.5 2
19023300 12811.7 -5155.33 1504.27 853.333 -1016.97 1327.56 
19023000 12387.7 -5639.87 1638.67 814.007 -953.805 1253.93 
33163 2
19023300 13153.5 -5613.93 1541.33 690.505 -926.465 1155.48 
19023000 12778.4 -6125.2 1676.6 789.226 -980.471 1258.65 
33163.5 2
19023300 13493.9 -5931.6 1603.8 687.811 -641.751 940.707 
19023000 13010.4 -6578.73 1731.93 468.687 -916.229 1029.15 
33164 2
19023300 13797.5 -6239.53 1601 613.333 -622.088 873.596 
19023000 13251.3 -6980.47 1717.2 486.734 -811.582 946.349 
33164.5 2
19023300 14060.2 -6558.81 1536.81 513.118 -623.592 807.563 
19023000 13544.3 -7289.06 1692.19 572.225 -602.726 831.096 
33165 2
19023300 14335.7 -6842.2 1520.27 538.976 -554.574 773.335 
19023000 13827.1 -7569.13 1665.47 553.335 -548.084 778.83 
33165.5 2
19023300 14656.5 -7143.87 1533.33 648.081 -609.428 889.613 
19023000 14225.9 -7848.87 1631 805.791 -565.118 984.204 
33166 2
19023300 15054.5 -7674.73 1496.13 804.04 -1072.46 1340.39 
19023000 14640.3 -8324.27 1643.8 837.037 -960.404 1273.97 
33166.5 2
19023300 15438.1 -8032.13 1531.47 775.084 -722.02 1059.28 
19023000 15073 -8745.47 1700.13 874.209 -850.909 1219.95 
33167 2
19023300 15767.9 -8386.47 1629.33 666.263 -715.825 977.912 
19023000 15445.8 -9118.2 1730.67 753.131 -752.997 1064.99 
33167.5 2
19023300 15957 -8779.4 1607.4 381.953 -793.805 880.917 
19023000 15738.9 -9442.73 1777.33 592.054 -655.623 883.385 
33168 2
19023300 16312.3 -9229.88 1609.94 693.97 -879.834 1120.58 
19023000 16041.4 -9726.69 1764.5 590.959 -554.598 810.439 
33168.5 2
19023300 16490.9 -9475.47 1585.73 349.421 -480.61 594.206 
19023000 16417.7 -9995.87 1748.67 736.261 -526.769 905.299 
33169 2
19023300 17033.5 -9731.47 1603.53 1096.3 -517.172 1212.16 
19023000 16775.4 -10263.5 1728 722.694 -540.606 902.519 
33169.5 2
19023300 17291.7 -9985.2 1640.2 521.481 -512.593 731.228 
19023000 17119.8 -10549.8 1698.87 695.758 -578.451 904.812 
33170 2
19023300 17589.1 -10301.5 1644.8 600.808 -638.923 877.036 
19023000 17470.1 -10898.7 1709.8 707.744 -704.781 998.808 
33170.5 2
19023300 17802.6 -10588.5 1633.53 431.38 -579.933 722.78 
19023000 17836.6 -11164.8 1694.27 740.337 -537.643 914.964 
33171 2
19023300 18173.9 -10849.9 1637.44 725.269 -510.433 886.88 
19023000 18121.2 -11391.6 1698 555.957 -442.896 710.806 
33171.5 2
19023300 18660.6 -11161.9 1622.93 952.373 -610.551 1131.28 
19023000 18639.7 -11721.5 1698.6 1014.51 -645.735 1202.59 
33172 2
19023300 19470.5 -11446.5 1584.6 1636.09 -574.949 1734.18 
19023000 19320.8 -12087.2 1676.07 1376.03 -738.721 1561.78 
33172.5 2
19023300 19889.5 -11605.4 1567.4 846.465 -321.077 905.314 
19023000 19556.9 -12388.1 1660.6 476.902 -607.811 772.574 
33173 2
19023300 20190.5 -11805.5 1595.13 608.215 -404.175 730.263 
19023000 19900.7 -12612.3 1645.27 694.68 -453.064 829.366 
33173.5 2
19023300 20510.9 -12067.9 1599.07 647.138 -530.101 836.537 
19023000 20260 -12829.4 1651.4 725.791 -438.519 847.981 
33174 2
19023300 20784 -12397.7 1572.53 551.785 -666.397 865.189 
19023000 20633.3 -13063.7 1669.47 754.074 -473.266 890.286 
33174.5 2
19023300 21038.6 -12643.9 1585.25 497.192 -480.745 691.604 
19023000 21018.8 -13308.8 1660.38 752.897 -478.678 892.181 
33175 2
19023300 21400.2 -12877.7 1571.73 707.705 -457.648 842.787 
19023000 21317.5 -13550.1 1676.27 584.703 -472.244 751.593 
33175.5 2
19023300 21725.4 -13052.2 1534.47 656.97 -352.458 745.544 
19023000 21700.2 -13737.9 1665.07 773.064 -379.529 861.203 
33176 2
19023300 22086.3 -13305.3 1533.27 729.158 -511.38 890.608 
19023000 22109.9 -13930.2 1651.87 827.609 -388.418 914.224 
33176.5 2
19023300 22446.3 -13500.3 1523.47 727.273 -393.805 827.048 
19023000 22507.3 -14098.1 1642.53 802.963 -339.125 871.639 
33177 2
19023300 22734.4 -13727.1 1535.33 581.953 -458.182 740.675 
19023000 22890.8 -14354.7 1631.13 774.68 -518.384 932.122 
33177.5 2
19023300 23268.9 -13955.5 1466.87 1079.73 -461.549 1174.24 
19023000 23517.7 -14689.7 1599.13 1266.4 -676.902 1435.95 
33178 2
19023300 23848.3 -14127.8 1468.06 1131.73 -336.483 1180.69 
19023000 23904.2 -14948.9 1639.75 755.046 -506.136 908.993 
33178.5 2
19023300 24382.1 -14354.5 1502.4 1044.66 -443.55 1134.92 
19023000 24303.3 -15083.2 1660.27 780.985 -262.867 824.037 
33179 2
19023300 24695.8 -14538.2 1479.33 633.67 -371.178 734.378 
19023000 24637.7 -15286 1664.47 675.421 -409.697 789.965 
33179.5 2
19023300 25078.3 -14745.7 1495.6 772.795 -419.125 879.134 
19023000 24981.6 -15461 1698.4 694.815 -353.535 779.586 
33180 2
19023300 25447.5 -14928.7 1596.47 745.724 -369.832 832.394 
19023000 25380.1 -15586.4 1710 805.118 -253.333 844.033 
33180.5 2
19023300 25756.3 -15141.9 1583.2 623.973 -430.572 758.113 
19023000 25786 -15783.5 1724.47 819.933 -398.114 911.474 
33181 2
19023300 26115.8 -15272.1 1583.5 701.986 -254.289 746.624 
19023000 26216 -15987.9 1694.19 839.844 -399.357 929.959 
33181.5 2
19023300 26591.2 -15393.9 1551.6 930.431 -238.495 960.511 
19023000 26855.3 -16146.9 1660.73 1251.14 -311.016 1289.22 
33182 2
19023300 27056.5 -15560.7 1495.93 940.067 -336.835 998.591 
19023000 27264.9 -16297.7 1681 827.34 -304.646 881.647 
33182.5 2
19023300 27521.3 -15759.7 1515.6 938.855 -402.155 1021.36 
19023000 27680.9 -16434.7 1775 840.404 -276.768 884.805 
33183 2
19023300 27928.3 -15917.3 1508.67 818.913 -317.103 878.165 
19023000 28153.3 -16554.9 1781.4 950.503 -241.985 980.823 
33183.5 2
19023300 28358.6 -16056.5 1538.13 869.36 -281.077 913.669 
19023000 28479.4 -16734.5 1734.4 658.855 -362.694 752.088 
33184 2
19023300 28726.9 -16235.3 1608.4 743.973 -361.347 827.084 
19023000 28892.6 -16761.9 1733.27 834.747 -55.4882 836.59 
33184.5 2
19023300 29051.3 -16367.6 1587.75 633.683 -258.26 684.29 
19023000 29253.1 -16900.9 1687.44 704.028 -271.37 754.518 
33185 2
19023300 29446.2 -16554.7 1609.93 772.774 -366.153 855.13 
19023000 29568.7 -17085.1 1712.8 617.621 -360.584 715.176 
33185.5 2
19023300 29822.2 -16634.1 1581.07 759.596 -160.404 776.348 
19023000 29984.1 -17147.2 1657.93 839.327 -125.387 848.641 
33186 2
19023300 30175 -16713.3 1571.33 712.727 -160 730.466 
19023000 30386.7 -17211.9 1625.33 813.333 -130.774 823.78 
33186.5 2
19023300 30532.3 -16840.9 1531.73 721.751 -257.778 766.403 
19023000 30814.6 -17385.3 1574.67 864.377 -350.168 932.612 
33187 2
19023300 30938.8 -16941.3 1491.47 821.279 -202.963 845.987 
19023000 31207.9 -17494.6 1542.93 794.478 -220.875 824.61 
33187.5 2
19023300 31368.1 -17042.4 1431.2 867.205 -204.175 890.917 
19023000 31648.6 -17674.8 1525.87 890.37 -364.04 961.917 
33188 2
19023300 31851.1 -17162.5 1386.06 943.351 -234.57 972.078 
19023000 32149.9 -18009.3 1446.44 979.175 -653.345 1177.13 
33188.5 2
19023300 32379.3 -17467.5 1368 1033.8 -596.804 1193.7 
19023000 32731.9 -18133.3 1606.6 1138.8 -242.702 1164.38 
33189 2
19023300 32897.9 -17624.1 1518.4 1047.54 -316.364 1094.27 
19023000 33204.7 -18301.4 1615.4 955.152 -339.529 1013.7 
33189.5 2
19023300 33424.8 -17796.8 1471.4 1064.51 -348.956 1120.25 
19023000 33541.4 -18342.1 1626.2 680.269 -82.2896 685.228 
33190 2
19023300 33873.1 -17859.4 1488.67 905.589 -126.465 914.377 
19023000 34067.3 -18403.4 1633 1062.49 -123.771 1069.68 
33190.5 2
19023300 34248.5 -17982.1 1537.67 758.384 -247.811 797.845 
19023000 34469.3 -18522.9 1663.87 811.987 -241.481 847.134 
33191 2
19023300 34590.9 -18005.2 1543.88 668.888 -45.2799 670.419 
19023000 34851.4 -18482.7 1686 746.427 78.6051 750.555 
33191.5 2
19023300 35001.9 -18039.9 1568.33 804.297 -67.8735 807.156 
19023000 35291.6 -18469.5 1663.93 861.375 25.8725 861.763 
33192 2
19023300 35452.8 -18054.3 1558.47 910.842 -29.0909 911.306 
19023000 35618.1 -18542.8 1678.93 659.529 -148.148 675.963 
33192.5 2
19023300 35858.7 -18147.9 1553.53 819.933 -188.956 841.424 
19023000 36141.7 -18612.5 1675 1057.78 -140.741 1067.1 
33193 2
19023300 36246.8 -18311.9 1519.67 784.108 -331.313 851.23 
19023000 36566.7 -18735 1639.73 858.586 -247.542 893.558 
33193.5 2
19023300 36635.3 -18351.1 1511.6 784.781 -79.1919 788.767 
19023000 36958.1 -18820.1 1598.4 790.707 -171.852 809.167 
33194 2
19023300 37082.9 -18529.6 1512.8 904.242 -360.673 973.519 
19023000 37389.4 -19095.5 1604.47 871.38 -556.364 1033.85 
33194.5 2
19023300 37542.3 -18682.8 1487.25 897.355 -299.243 945.935 
19023000 37679 -19297.9 1638.31 565.625 -395.329 690.084 
33195 2
19023300 37859.5 -18820.3 1492.33 620.654 -268.991 676.437 
19023000 38056.5 -19497.5 1672.67 738.682 -390.59 835.591 
33195.5 2
19023300 38138 -19060.9 1486.93 562.694 -486.061 743.558 
19023000 38712.5 -19777.9 1759.6 1325.39 -566.465 1441.37 
33196 2
19023300 38447.1 -19210.1 1466.07 624.512 -301.414 693.445 
19023000 38976.5 -20012.5 1777 533.199 -473.939 713.386 
33196.5 2
19023300 38558.1 -19251.3 1464.53 224.242 -83.2323 239.191 
19023000 39336.2 -20150.7 1788.27 726.734 -279.327 778.566 
33197 2
19023300 38867.9 -19419.7 1444.07 625.859 -340.337 712.41 
19023000 39613.5 -20322.5 1786 560.269 -347.071 659.06 
33197.5 2
19023300 39288.4 -19676.9 1441.67 849.428 -519.461 995.674 
19023000 39783.9 -20520.8 1780.2 344.108 -400.539 528.054 
33198 2
19023300 40052.4 -19954.7 1447.75 1492.14 -542.619 1587.74 
19023000 40012.2 -20578.9 1759.56 445.939 -113.55 460.169 
33198.5 2
19023300 40559.1 -20166.2 1475.73 991.699 -413.919 1074.61 
19023000 40947.8 -20511.2 1707.2 1830.94 132.559 1835.74 
33199 2
19023300 41059.6 -20338.5 1494.4 1011.04 -348.148 1069.31 
19023000 41312.5 -20772.4 1655.27 736.7 -527.677 906.184 
33199.5 2
19023300 41718.7 -20703.2 1540.13 1331.58 -736.7 1521.79 
19023000 41663.8 -21421.7 1703.33 709.764 -1311.78 1491.49 
33200 2
19023300 42186.2 -21141.7 1639.07 944.377 -885.791 1294.79 
19023000 41986.2 -21942 1780.07 651.313 -1051.04 1236.49 
33200.5 2
19023300 42469.3 -21367.3 1614.53 571.852 -455.892 731.336 
19023000 42458.5 -22102.2 1720.07 954.074 -323.636 1007.47 
33201 2
19023300 42949.4 -21612.6 1564.19 937.712 -478.963 1052.95 
19023000 42899.8 -22192.1 1702.75 862.004 -175.513 879.69 
33201.5 2
19023300 43433.1 -21776.3 1625.07 946.689 -320.36 999.426 
19023000 43328 -22323.5 1684.13 837.94 -257.151 876.51 
33202 2
19023300 43854.9 -21873.9 1517.2 850.403 -196.774 872.872 
19023000 43719.1 -22491.1 1682.4 788.575 -338.038 857.975 
33202.5 2
19023300 44249.6 -22039.9 1528.2 797.306 -335.354 864.962 
19023000 44179.3 -22662.1 1673.8 929.697 -345.32 991.757 
33203 2
19023300 44709.5 -22177.6 1530.13 929.158 -278.249 969.927 
19023000 44637.9 -22915.9 1677.93 926.465 -512.727 1058.88 
33203.5 2
19023300 45179.1 -22329.1 1538.67 948.552 -305.993 996.686 
19023000 45009 -23143.8 1702.53 749.63 -460.471 879.76 
33204 2
19023300 45626.3 -22456.7 1583.07 903.434 -257.778 939.491 
19023000 45356.9 -23364.5 1710.27 702.761 -445.926 832.3 
33204.5 2
19023300 45998.8 -22665.9 1623.19 727.507 -408.61 834.403 
19023000 45728.1 -23456.4 1747.19 725.114 -179.378 746.972 
33205 2
19023300 46345.7 -22790.1 1684 678.898 -243.037 721.089 
19023000 46131.2 -23464.5 1784.47 788.796 -15.9654 788.958 
33205.5 2
19023300 46670.4 -22982 1673.6 656.027 -387.744 762.048 
19023000 46468.6 -23518.6 1853.93 681.616 -109.226 690.312 
33206 2
19023300 46996.1 -23312.6 1671.87 657.912 -667.879 937.502 
19023000 46802.9 -23927.1 1838.53 675.286 -825.32 1066.38 
33206.5 2
19023300 47196.5 -23634.7 1666.93 404.983 -650.64 766.383 
19023000 47199.8 -24222.4 1777.27 801.886 -596.498 999.415 
33207 2
19023300 47234.6 -23953.3 1663.87 76.9024 -643.636 648.214 
19023000 47397.3 -24408.3 1773.6 399.057 -375.488 547.94 
