# Supplementary material for: Intrinsic group behaviour: Dependence of pedestrian dyad dynamics on principal social and personal features
Source: PLoS One. 2017 Nov 2;12(11):e0187253. doi: 10.1371/journal.pone.0187253 (PMC5667819; doi:10.1371/journal.pone.0187253)
Supplement: S1 Data Set — (ZIP) [file pone.0187253.s001.zip › set/trajectories/traj_2_0508_248.dat]

2 18595800 18595700 0 0 1 0 1 1 0 60 60 60 1697.48 1744.02 1650.94
32997 1
18595700 -33651.3 -3611.31 1587.23 0 0 0 
32997.5 1
18595700 -33622.5 -3213.93 1613.33 62.4265 860.118 862.38 
32998 2
18595800 -32772.8 -3466.71 1687.07 0 0 0 
18595700 -33449.9 -2985.07 1625.13 348.552 462.357 579.019 
32998.5 2
18595800 -32615.1 -3130.67 1752.73 329.956 703.028 776.608 
18595700 -33410 -2825.87 1618.53 80.6734 321.616 331.58 
32999 2
18595800 -32266.9 -2841.07 1750.47 703.434 585.051 914.934 
18595700 -33335.5 -2667.27 1614.4 150.572 320.404 354.021 
32999.5 2
18595800 -31883.7 -2485.67 1767.2 774.141 717.98 1055.84 
18595700 -32991.5 -2287.07 1625.47 694.949 768.081 1035.81 
33000 2
18595800 -31421.6 -2213.31 1714.69 902.425 531.942 1047.54 
18595700 -32680.2 -1874.81 1633.62 607.845 805.184 1008.86 
33000.5 2
18595800 -31033.6 -1830.93 1672.53 759.344 748.296 1066.09 
18595700 -32245.9 -1568.07 1636.8 849.935 600.285 1040.54 
33001 2
18595800 -30572.7 -1536 1626.27 929.167 594.624 1103.14 
18595700 -31763.7 -1282.13 1652.2 972.312 576.478 1130.36 
33001.5 2
18595800 -30127.1 -1211.8 1585 898.522 653.629 1111.11 
18595700 -31322.9 -1027.27 1646.6 888.575 513.844 1026.45 
33002 2
18595800 -29746.5 -957 1556 768.754 514.747 925.175 
18595700 -30861.6 -722.6 1622.4 931.987 615.488 1116.88 
33002.5 2
18595800 -29440.9 -407.733 1649 617.508 1109.63 1269.88 
18595700 -30248.4 -433.8 1584.53 1238.79 583.434 1369.3 
33003 2
18595800 -29043.8 9.53333 1637.73 802.155 842.963 1163.63 
18595700 -29758 -132.667 1549.67 990.707 608.35 1162.58 
33003.5 2
18595800 -28549.2 140.438 1606.75 966.04 255.672 999.301 
18595700 -29392.3 293.812 1572.81 714.233 832.967 1097.25 
33004 2
18595800 -28322.1 392.733 1576.47 444.463 493.73 664.317 
18595700 -29042.2 832.133 1578.4 685.152 1053.47 1256.67 
33004.5 2
18595800 -28209.9 541.867 1560.2 226.532 301.279 376.943 
18595700 -28659.1 1152.73 1659.73 774.007 647.677 1009.24 
33005 2
18595800 -28064.5 872.067 1519.93 293.872 667.071 728.934 
18595700 -28199.3 1481.6 1694.33 928.754 664.377 1141.92 
33005.5 2
18595800 -27770.7 1256.67 1760.73 593.535 776.97 977.735 
18595700 -27742.5 1893.07 1691.33 922.963 831.246 1242.11 
33006 2
18595800 -27545.9 1467.27 1823 454.141 425.455 622.299 
18595700 -27351.4 2102.53 1661.13 790.034 423.165 896.226 
33006.5 2
18595800 -27403.9 1659.07 1792.13 286.869 387.475 482.11 
18595700 -26971.7 2330.87 1634.07 767.138 461.279 895.142 
33007 2
18595800 -27262.5 1927 1781.06 276.107 523.307 591.68 
18595700 -26565.4 2506.06 1648 793.416 342.179 864.058 
33007.5 2
18595800 -27085.7 1959.53 1787.87 346.053 63.666 351.861 
18595700 -26134.1 2563.87 1648.67 844.17 113.12 851.715 
33008 2
18595800 -27217.7 2107.07 1780.67 -266.667 298.047 399.929 
18595700 -25716 2667.33 1675 844.579 209.024 870.06 
33008.5 2
18595800 -27409.1 2202.73 1768.47 -385.887 192.876 431.405 
18595700 -25305.3 2625.93 1665.4 828.091 -83.4677 832.287 
33009 2
18595800 -27422.6 2295.4 1757.6 -27.3401 187.205 189.191 
18595700 -24884.2 2613.53 1649.2 850.64 -25.0505 851.009 
33009.5 2
18595800 -27309.5 2391.67 1750.47 228.418 194.478 299.994 
18595700 -24378.3 2619.07 1590.67 1022.09 11.1785 1022.15 
33010 2
18595800 -27275.3 2441.25 1750.69 66.8376 96.8424 117.668 
18595700 -23971.8 2542.44 1589.62 793.856 -149.666 807.841 
33010.5 2
18595800 -27280.9 2432.07 1734.13 -10.8268 -17.9012 20.9207 
18595700 -23649.1 2569.67 1601.33 629.134 53.0783 631.369 
33011 2
18595800 -27205.7 2290.8 1735.4 151.919 -285.387 323.304 
18595700 -23287.4 2632.27 1603.27 730.64 126.465 741.504 
33011.5 2
18595800 -27264.3 2310.07 1739.6 -118.384 38.9226 124.618 
18595700 -23032.2 3045.67 1601.47 515.556 835.152 981.466 
33012 2
18595800 -27340.9 2560.27 1757.67 -154.747 505.455 528.612 
18595700 -23139.5 3050.53 1601 -216.7 9.83165 216.923 
33012.5 2
18595800 -27279.7 2788.47 1753.6 123.502 461.01 477.266 
18595700 -23301.6 2979.6 1601 -327.542 -143.3 357.517 
33013 2
18595800 -27420.8 3049.27 1746.13 -284.983 526.869 599.004 
18595700 -23322.5 2871.93 1601.2 -42.2896 -217.508 221.581 
33013.5 2
18595800 -27550.1 3294.33 1719.73 -261.279 495.084 559.799 
18595700 -23408.7 2962.73 1601 -174.141 183.434 252.93 
33014 2
18595800 -27550.3 3644.75 1713.25 -0.349253 683.073 683.074 
18595700 -23416.7 3021.38 1600.88 -15.5052 114.311 115.358 
33014.5 2
18595800 -27576.8 3794.27 1724.2 -51.8346 292.596 297.152 
18595700 -23423 3108.13 1601 -12.3532 169.781 170.23 
33015 2
18595800 -27745.9 3954 1732.27 -341.549 322.694 469.88 
18595700 -23451.5 3225.53 1601 -57.6431 237.172 244.076 
33015.5 2
18595800 -27828.7 4113.8 1732 -167.407 322.828 363.653 
18595700 -23456.9 3416.87 1601 -10.7744 386.532 386.682 
33016 2
18595800 -27718.9 4236.13 1763.87 221.953 247.138 332.175 
18595700 -23497.5 3612.33 1601 -82.0202 394.882 403.31 
33016.5 2
18595800 -27524.6 4389.73 1755.8 392.458 310.303 500.311 
18595700 -23713.6 3731.2 1601 -436.633 240.135 498.31 
33017 2
18595800 -27315.7 4627.81 1710.69 408.032 464.998 618.639 
18595700 -23825.3 3846.56 1600.56 -218.188 225.317 313.647 
33017.5 2
18595800 -27172.6 4747.47 1714.6 280.015 234.157 365.017 
18595700 -23875 3943.27 1600.4 -97.2358 189.245 212.764 
33018 2
18595800 -26922.9 4684.8 1696.13 504.377 -126.599 520.023 
18595700 -24058.4 4009.4 1600.6 -370.505 133.603 393.857 
33018.5 2
18595800 -26699.9 4301.67 1669.73 450.64 -774.007 895.635 
18595700 -24243.9 4032.2 1600.93 -374.68 46.0606 377.501 
33019 2
18595800 -26609.6 4039.8 1704.27 182.357 -529.024 559.571 
18595700 -24230.1 4149.73 1599.87 27.7441 237.441 239.056 
33019.5 2
18595800 -26437.8 3883.27 1716.8 347.071 -316.229 469.53 
18595700 -24241.9 4182.53 1599.47 -23.8384 66.2626 70.4202 
33020 2
18595800 -26312.9 3850.07 1721.2 252.256 -67.0707 261.02 
18595700 -24355.5 3949.67 1602.33 -229.36 -470.438 523.372 
33020.5 2
18595800 -26170.9 3800.56 1705.06 277.336 -96.6878 293.707 
18595700 -24592.1 3658.75 1656.31 -462.101 -568.197 732.383 
33021 2
18595800 -25860.3 3880 1705.73 607.966 155.455 627.526 
18595700 -24742.7 3672.8 1663.27 -294.724 27.4951 296.004 
33021.5 2
18595800 -25468.4 4129.73 1666.2 791.65 504.512 938.745 
18595700 -24733.3 3779.73 1670.4 18.8552 216.027 216.848 
33022 2
18595800 -25205.1 4338.33 1707.07 531.852 421.414 678.569 
18595700 -24858.8 3765.33 1640.53 -253.468 -29.0909 255.132 
33022.5 2
18595800 -24653.1 4680.2 1724.13 1115.29 690.64 1311.81 
18595700 -24801.3 3826.87 1634.67 116.229 124.31 170.183 
33023 2
18595800 -24468.5 4552.07 1727.87 372.795 -258.855 453.852 
18595700 -24629.3 3866.4 1639.33 347.475 79.8653 356.535 
33023.5 2
18595800 -24190.8 4761.75 1750.88 542.424 409.538 679.665 
18595700 -24319.6 4026.12 1632.56 604.891 311.963 680.598 
33024 2
18595800 -23679.5 4859.2 1732 1000.55 190.705 1018.56 
18595700 -23419 4212.07 1606 1762.35 363.878 1799.53 
33024.5 2
18595800 -23133.9 4893.13 1725.6 1102.36 68.5522 1104.49 
18595700 -22851.4 4026.4 1624.2 1146.67 -375.084 1206.45 
33025 2
18595800 -22482.5 4865.2 1113.67 1315.82 -56.431 1317.03 
18595700 -22519.7 3862 1290.13 670.034 -332.121 747.83 
33025.5 2
18595800 -21898.7 4934.67 1307.8 1179.53 140.337 1187.85 
18595700 -22040.7 3890.87 1372.27 967.677 58.3165 969.432 
33026 2
18595800 -21483.3 4998.47 1472.47 839.057 128.889 848.899 
18595700 -21486.7 3816.47 1438.47 1119.19 -150.303 1129.24 
33026.5 2
18595800 -21034.6 4855.8 1324.6 904.704 -287.634 949.328 
18595700 -21036.7 3725.13 1376.07 907.392 -184.14 925.888 
33027 2
18595800 -20514.7 4820.88 1526 1015.45 -68.2129 1017.74 
18595700 -20579.2 3595.56 1393.75 893.392 -253.068 928.543 
33027.5 2
18595800 -19942.5 4753.47 1423.33 1119.68 -131.915 1127.42 
18595700 -20099.6 3501.47 1371.87 938.65 -184.141 956.541 
33028 2
18595800 -19513.7 4592.6 1327.2 866.263 -324.983 925.216 
18595700 -19566.7 3295.2 1278.73 1076.5 -416.7 1154.33 
33028.5 2
18595800 -19128.3 4304.47 1465.13 778.586 -582.088 972.122 
18595700 -19093.5 3124.8 1366 956.094 -344.242 1016.18 
33029 2
18595800 -18808.1 3911.2 1403.87 647.003 -794.478 1024.6 
18595700 -18469.5 3163.93 1396.67 1260.47 79.0572 1262.95 
33029.5 2
18595800 -18415.3 3785.67 1502.47 793.401 -253.603 832.946 
18595700 -18019.1 3002.33 1383.2 909.899 -326.465 966.693 
33030 2
18595800 -18048.1 3570.73 1396.8 741.818 -434.209 859.553 
18595700 -17547.4 2757.93 1400.87 952.997 -493.737 1073.3 
33030.5 2
18595800 -17596.1 3432.06 1438.19 879.394 -269.788 919.847 
18595700 -17135.4 2577.62 1412.62 801.483 -350.794 874.89 
33031 2
18595800 -17082.8 3289.4 1518.2 1002.59 -278.638 1040.59 
18595700 -16637.7 2364 1477.47 972.078 -417.236 1057.84 
33031.5 2
18595800 -16534.6 3240.73 1540.6 1107.47 -98.3165 1111.83 
18595700 -16241.3 2167.33 1479.87 800.808 -397.306 893.95 
33032 2
18595800 -16107.4 3115.67 1464.8 863.03 -252.66 899.254 
18595700 -15861.7 2026.07 1460.93 766.869 -285.387 818.25 
33032.5 2
18595800 -15705.9 3013 1552.27 811.178 -207.407 837.274 
18595700 -15409.7 1962.8 1464.93 913.131 -127.811 922.033 
33033 2
18595800 -15294.5 2954.93 1507.8 830.976 -117.306 839.215 
18595700 -14967.3 1920.13 1453.47 893.737 -86.1953 897.884 
33033.5 2
18595800 -14843.5 2841.73 1525.33 911.246 -228.687 939.503 
18595700 -14516.4 1886.2 1446.13 910.976 -68.5522 913.552 
33034 2
18595800 -14322.4 2727.81 1536.56 1017.76 -222.502 1041.79 
18595700 -14038.3 1855 1481.94 933.765 -60.9375 935.751 
33034.5 2
18595800 -13753.6 2625.27 1552.13 1113.06 -200.677 1131.01 
18595700 -13586 1786.6 1486.6 885.152 -133.855 895.215 
33035 2
18595800 -13267.3 2684.73 1541.13 982.357 120.135 989.675 
18595700 -13152.3 1708.4 1482.87 876.094 -157.98 890.224 
33035.5 2
18595800 -12842.4 2573.8 1525.73 858.451 -224.108 887.222 
18595700 -12692.2 1706.67 1489.07 929.562 -3.50168 929.569 
33036 2
18595800 -12352.1 2484.07 1564.73 990.572 -181.279 1007.02 
18595700 -12202.3 1652 1488.8 989.63 -110.438 995.773 
33036.5 2
18595800 -11816.8 2597.67 1540.07 1081.35 229.495 1105.43 
18595700 -11816.5 1596.07 1463.4 779.394 -112.997 787.542 
33037 2
18595800 -11321.9 2661.8 1523.87 999.731 129.562 1008.09 
18595700 -11328.1 1548.4 1488.73 986.801 -96.2963 991.489 
33037.5 2
18595800 -10843.3 2700.81 1562.69 934.806 76.1963 937.907 
18595700 -10850.5 1403.25 1506 932.747 -283.496 974.878 
33038 2
18595800 -10318.1 2693.8 1530.33 1027.75 -13.7231 1027.84 
18595700 -10363.1 1357.53 1494.27 953.751 -89.4651 957.938 
33038.5 2
18595800 -9816.53 2795.4 1524.93 1013.33 205.253 1033.91 
18595700 -9920.87 1372.27 1461.8 893.468 29.7643 893.964 
33039 2
18595800 -9336.8 2758.47 1500.33 969.158 -74.6128 972.026 
18595700 -9461.4 1360.6 1480 928.215 -23.569 928.515 
33039.5 2
18595800 -8810.73 2796.87 1488.07 1062.76 77.5758 1065.59 
18595700 -8916.6 1371.47 1472.33 1100.61 21.9529 1100.82 
33040 2
18595800 -8315.8 2757.2 1455.27 999.865 -80.1347 1003.07 
18595700 -8431.27 1439.2 1433 980.471 136.835 989.974 
33040.5 2
18595800 -7823.44 2751.56 1485.31 961.646 -11.0107 961.709 
18595700 -7887.62 1505.56 1412.69 1061.8 129.614 1069.68 
33041 2
18595800 -7196.47 2772.47 1462.67 1226.95 40.9083 1227.63 
18595700 -7362.93 1477.6 1493.8 1026.79 -54.7211 1028.25 
33041.5 2
18595800 -6676.2 2776 1562.47 1051.04 7.13805 1051.07 
18595700 -6928.67 1598.07 1409.53 877.306 243.367 910.436 
33042 2
18595800 -6250.4 2795.93 1375.73 860.202 40.2694 861.144 
18595700 -6410.87 1694.27 1404.33 1046.06 194.343 1063.96 
33042.5 2
18595800 -5857.87 2731.53 1154.6 792.997 -130.101 803.598 
18595700 -6010.07 1755.47 1188.93 809.697 123.636 819.082 
33043 2
18595800 -5233.07 2736.07 993.733 1262.22 9.15825 1262.26 
18595700 -5458.67 1733.07 1089.87 1113.94 -45.2525 1114.86 
33043.5 2
18595800 -4508.67 2844.93 1728.4 1463.43 219.933 1479.87 
18595700 -4960.07 1810.4 967.867 1007.27 156.229 1019.32 
33044 2
18595800 -4102.06 2912 1779.62 794.149 130.99 804.879 
18595700 -4260.94 1942.31 871.75 1365.49 257.642 1389.58 
33044.5 2
18595800 -3624.47 3036.67 1838.27 932.804 243.49 964.06 
18595700 -3742.07 1807.47 1067.67 1013.42 -263.371 1047.08 
33045 2
18595800 -3371 2964.93 1906.67 512.054 -144.916 532.165 
18595700 -3236.93 1514 1574.47 1020.47 -592.862 1180.19 
33045.5 2
18595800 -3154.8 2905 1890.8 436.768 -121.077 453.239 
18595700 -2773.67 1487.47 1545 935.892 -53.6027 937.426 
33046 2
18595800 -2868.2 3051.53 1825.73 578.99 296.027 650.278 
18595700 -2347 1505.73 1554.53 861.953 36.9024 862.742 
33046.5 2
18595800 -2517.07 3076.6 1785 709.36 50.6397 711.166 
18595700 -1996.6 1415.93 1574 707.879 -181.414 730.755 
33047 2
18595800 -2401.13 3218.47 1768.2 234.209 286.599 370.126 
18595700 -1581 1253.13 1601.6 839.596 -328.889 901.715 
33047.5 2
18595800 -2355.81 3276.88 1774.5 88.5173 114.079 144.393 
18595700 -1251.19 1260.5 1599.5 644.165 14.388 644.326 
33048 2
18595800 -2198.47 3283.33 1756.4 307.917 12.6386 308.177 
18595700 -1210.27 1279.73 1595.53 80.0799 37.6386 88.4842 
33048.5 2
18595800 -2036.67 3321.53 1746 326.869 77.1717 335.855 
18595700 -1349.2 1415.4 1604.93 -280.673 274.074 392.293 
33049 2
18595800 -1797.93 3159.27 1734.87 482.29 -327.811 583.15 
18595700 -1295.4 1480.93 1610.67 108.687 132.391 171.29 
33049.5 2
18595800 -1631.27 2839.07 1722.53 336.7 -646.869 729.25 
18595700 -1244.67 1482.53 1614.47 102.492 3.23232 102.543 
33050 2
18595800 -1463.6 2472.07 1739.93 338.721 -741.414 815.124 
18595700 -1091.6 1406.4 1608.47 309.226 -153.805 345.364 
33050.5 2
18595800 -1116.12 2259.19 1741.19 678.662 -415.78 795.899 
18595700 -1121.62 1388.94 1624.38 -58.6426 -34.1064 67.8395 
33051 2
18595800 -717.6 2090 1713.93 778.369 -330.444 845.607 
18595700 -975.6 1538.4 1613.67 285.205 291.919 408.116 
33051.5 2
18595800 -415.467 2001.73 1725.67 610.37 -178.316 635.884 
18595700 -707.733 1544.07 1593.93 541.145 11.4478 541.266 
33052 2
18595800 -38.4667 1963.07 1695.27 761.616 -78.1145 765.612 
18595700 -269.933 1455 1589.13 884.444 -179.933 902.562 
33052.5 2
18595800 377.067 1877.6 1704.4 839.461 -172.66 857.034 
18595700 170.867 1375.73 1553.6 890.505 -160.135 904.789 
33053 2
18595800 744.933 1921.93 1718.33 743.165 89.5623 748.542 
18595700 630.667 1312.47 1521.33 928.889 -127.811 937.641 
33053.5 2
18595800 1142.73 2090.27 1706.93 803.636 340.067 872.627 
18595700 1038.07 1230.73 1484.6 823.03 -165.118 839.43 
33054 2
18595800 1700.06 2031.81 1746.56 1088.53 -114.168 1094.5 
18595700 1467.44 1125.75 1448.44 838.615 -205.046 863.318 
33054.5 2
18595800 1955.07 2259.13 1724.4 499.03 444.855 668.526 
18595700 1946.07 1095.73 1414.73 936.652 -58.741 938.492 
33055 2
18595800 2415.87 2171.13 1698.87 930.909 -177.778 947.732 
18595700 2355.53 1199.47 1457.2 827.205 209.562 853.338 
33055.5 2
18595800 2917 1978.47 1701.27 1012.39 -389.226 1084.63 
18595700 2730.93 1073.93 1504.53 758.384 -253.603 799.663 
33056 2
18595800 3273 1578.4 1676.53 719.192 -808.215 1081.87 
18595700 3291.73 752.267 1669.93 1132.93 -649.832 1306.07 
33056.5 2
18595800 3663.8 1336.87 1671.2 789.495 -487.946 928.113 
18595700 3532.2 617.133 1648.27 485.791 -272.997 557.243 
33057 2
18595800 4022.27 1045.67 1683.13 724.175 -588.283 933.009 
18595700 3865.47 360.133 1678.87 673.266 -519.192 850.204 
33057.5 2
18595800 4397.31 769.188 1706.62 732.511 -539.998 910.039 
18595700 4154.88 167.875 1663.06 565.251 -375.505 678.61 
33058 2
18595800 4703.53 448.133 1694.47 599.258 -628.286 868.247 
18595700 4488 -136.467 1645.53 651.908 -595.581 883.006 
33058.5 2
18595800 4923.33 172.067 1689.73 444.04 -557.71 712.89 
18595700 4798.4 -378.4 1642.27 627.071 -488.754 795.046 
33059 2
18595800 5157.07 -73 1681 472.189 -495.084 684.157 
18595700 5022.33 -671.067 1653.13 452.391 -591.246 744.465 
33059.5 2
18595800 5379.87 -294.6 1691.13 450.101 -447.677 634.827 
18595700 5289.6 -930 1645.4 539.933 -523.098 751.77 
33060 2
18595800 5788.33 -517.467 1682.07 825.185 -450.236 940.023 
18595700 5632.93 -1235.67 1631.33 693.603 -617.508 928.656 
33060.5 2
18595800 6058.5 -825.125 1650 527.669 -600.895 799.694 
18595700 5918.25 -1570.94 1648.94 557.259 -654.826 859.846 
33061 2
18595800 6462.93 -1220.67 1684.6 791.455 -774.054 1107.05 
18595700 6141.2 -1812.4 1627.6 436.301 -472.529 643.151 
33061.5 2
18595800 6837.67 -1590 1668.53 757.037 -746.128 1062.93 
18595700 6384.07 -2042.27 1616.13 490.64 -464.377 675.554 
33062 2
18595800 7287.47 -1923.87 1698.27 905.03 -671.764 1127.1 
18595700 6553.67 -2333 1600.27 341.247 -584.977 677.235 
33062.5 2
18595800 7679.53 -2175.73 1686.47 790.457 -507.796 939.51 
18595700 6893.4 -2438.33 1584.8 684.946 -212.366 717.113 
33063 2
18595800 8066.33 -2517.67 1670.07 781.414 -690.774 1042.97 
18595700 7305.13 -2581.53 1600.87 831.785 -289.293 880.657 
33063.5 2
18595800 8443.87 -2791.67 1690.53 762.694 -553.535 942.392 
18595700 7580.47 -2928.07 1606.6 556.229 -700.067 894.139 
33064 2
18595800 8830.81 -3201.56 1684.31 755.754 -800.578 1100.95 
18595700 7830.38 -3438.38 1610.38 488.102 -996.696 1109.8 
33064.5 2
18595800 9237 -3524.2 1717.8 794.887 -631.385 1015.13 
18595700 8215.4 -3816.6 1587.67 753.474 -740.166 1056.2 
33065 2
18595800 9549.87 -3768.2 1745.07 632.054 -492.929 801.543 
18595700 8677.8 -4078.33 1575.87 934.141 -528.754 1073.41 
33065.5 2
18595800 9918.07 -4065.8 1709.6 743.838 -601.212 956.426 
18595700 9037.53 -4487.4 1582.67 726.734 -826.397 1100.49 
33066 2
18595800 10260.6 -4459.93 1662.6 691.987 -796.229 1054.91 
18595700 9381.87 -4808.47 1559.4 695.623 -648.62 951.104 
33066.5 2
18595800 10613.3 -4801.73 1644.33 712.593 -690.505 992.263 
18595700 9773.93 -5188.8 1537.53 792.054 -768.35 1103.5 
33067 2
18595800 11058.3 -5036.73 1675.53 898.855 -474.747 1016.53 
18595700 10056.9 -5536 1530.87 571.582 -701.414 904.814 
33067.5 2
18595800 11424.6 -5331.62 1665.12 715.422 -575.96 918.454 
18595700 10388 -5868.19 1530.5 646.745 -648.804 916.092 
33068 2
18595800 11912.8 -5727.27 1672.27 955.455 -774.25 1229.78 
18595700 10798.9 -6213.73 1526.87 804.044 -676.215 1050.6 
33068.5 2
18595800 12337.7 -6184.6 1756.6 858.316 -923.906 1261.07 
18595700 11295.8 -6549.53 1568.47 1003.91 -678.384 1211.62 
33069 2
18595800 12735.6 -6553.93 1756.87 803.906 -746.128 1096.8 
18595700 11735.5 -6935.6 1625.13 888.35 -779.933 1182.14 
33069.5 2
18595800 13061.1 -6872.87 1748.27 657.643 -644.31 920.668 
18595700 12230.5 -7235.93 1644.93 1000 -606.734 1169.67 
33070 2
18595800 13312.2 -7165.6 1717.93 507.205 -591.38 779.094 
18595700 12549.9 -7566.53 1670.73 645.253 -667.879 928.662 
33070.5 2
18595800 13596.7 -7508.53 1703.67 574.68 -692.795 900.123 
18595700 12849.6 -7902.53 1697.4 605.387 -678.788 909.531 
33071 2
18595800 13823.6 -7885.31 1678 443.278 -735.897 859.092 
18595700 13155.9 -8245.62 1613.94 598.193 -670.101 898.26 
33071.5 2
18595800 14173.9 -8268.07 1671.07 685.404 -749.03 1015.3 
18595700 13432.7 -8683.2 1744.53 541.797 -856.311 1013.32 
33072 2
18595800 14463.5 -8640.27 1682.53 585.051 -751.919 952.715 
18595700 13731.5 -9040.2 1763.27 603.636 -721.212 940.491 
33072.5 2
18595800 14905.6 -9197 1793.8 893.199 -1124.71 1436.24 
18595700 14063.6 -9493.87 1773.47 670.842 -916.498 1135.78 
33073 2
18595800 15172.1 -9642.2 1822.53 538.451 -899.394 1048.26 
18595700 14513.1 -9954.87 1683.53 908.148 -931.313 1300.8 
33073.5 2
18595800 15460.7 -10022.7 1808.13 582.896 -768.62 964.647 
18595700 14835.3 -10349.9 1663.27 650.909 -797.98 1029.78 
33074 2
18595800 15815.3 -10303.7 1791.19 692.668 -548.869 883.768 
18595700 15097.9 -10730.1 1678.88 512.777 -742.692 902.514 
33074.5 2
18595800 16128.8 -10585.6 1797.27 613.478 -551.688 825.055 
18595700 15541.8 -11073.1 1614.13 868.738 -671.249 1097.85 
33075 2
18595800 16474.3 -10893.7 1765.2 697.912 -622.492 935.189 
18595700 15855.5 -11365 1597 633.67 -589.63 865.564 
33075.5 2
18595800 16847.7 -11200.5 1758.8 754.343 -619.798 976.311 
18595700 16313.5 -11642 1587.4 925.387 -559.596 1081.43 
33076 2
18595800 17251.3 -11480.3 1736.53 815.488 -565.118 992.159 
18595700 16678.2 -11999.3 1553.93 736.7 -721.751 1031.33 
33076.5 2
18595800 17597.9 -11707.2 1717.27 700.067 -458.451 836.822 
18595700 17181 -12325.9 1486 1015.76 -659.798 1211.24 
33077 1
18595800 18026.7 -12087.9 1698.47 866.397 -769.024 1158.47 
33077.5 1
18595800 18943.5 -12426.4 1709.38 1790.56 -661.271 1908.77 
33077 1
18595700 17565.4 -12480.4 1486.2 930.751 -374.173 1003.15 
33078 2
18595800 19239.4 -12613.1 1710.6 579.061 -365.223 684.616 
18595700 18703.8 -12900.9 1594.85 1000.32 -369.528 1066.4 
33078.5 2
18595800 19622.3 -12728.3 1704.67 773.603 -232.727 807.851 
18595700 19074 -13127.5 1576.33 801.365 -490.354 939.486 
33079 2
18595800 19987 -12980.7 1691.93 736.7 -509.899 895.949 
18595700 19485 -13355.1 1585.4 830.303 -459.798 949.114 
33079.5 2
18595800 20360.9 -13205.9 1700.73 755.286 -455.084 881.793 
18595700 19813.5 -13787.5 1613.73 663.569 -873.535 1096.99 
33080 2
18595800 20770.5 -13428.9 1719.27 827.475 -450.37 942.098 
18595700 20180.7 -14090.5 1602.73 741.953 -612.256 961.952 
33080.5 2
18595800 21152.6 -13666.9 1720.25 746.281 -464.982 879.286 
18595700 20598.4 -14303.8 1599.31 815.828 -416.439 915.968 
33081 2
18595800 21623.8 -13869.3 1712.67 922.187 -395.947 1003.6 
18595700 21036 -14548.9 1583.6 856.287 -479.68 981.489 
33081.5 2
18595800 22080.1 -14106.4 1678.33 921.886 -479.057 1038.93 
18595700 21531.7 -14722.7 1549.13 1001.35 -351.246 1061.16 
33082 2
18595800 22582.8 -14250.8 1665.2 1015.49 -291.717 1056.56 
18595700 21985.3 -14977 1511.33 916.364 -513.67 1050.51 
33082.5 2
18595800 23097.9 -14483.8 1642.07 1040.67 -470.707 1142.18 
18595700 22575.2 -15132.9 1486.53 1191.78 -315.017 1232.71 
33083 2
18595800 23694.7 -14685.9 1675.93 1205.66 -408.35 1272.93 
18595700 23125.9 -15321.7 1556.47 1112.59 -381.414 1176.15 
33083.5 2
18595800 24141.6 -14884.3 1670.6 902.761 -400.673 987.682 
18595700 23622.3 -15580.4 1571.27 1002.69 -522.559 1130.69 
33084 2
18595800 24596 -15089.2 1708.12 887.5 -400.358 973.624 
18595700 24090.6 -15691.6 1596 914.64 -217.236 940.084 
33084.5 2
18595800 25030.5 -15211.9 1726.53 850.359 -240.085 883.601 
18595700 24471.7 -15801.5 1636.67 745.801 -214.954 776.16 
33085 2
18595800 25582.4 -15401.8 1732.53 1114.88 -383.569 1179.02 
18595700 24908 -15904.8 1628.13 881.481 -208.754 905.863 
33085.5 2
18595800 25994.8 -15461 1747.27 833.131 -119.596 841.672 
18595700 25407.8 -16037.5 1628.6 1009.7 -268.013 1044.66 
33086 2
18595800 26544.7 -15654.8 1702.53 1110.98 -391.515 1177.94 
18595700 25946.9 -16151.9 1613.4 1089.16 -231.246 1113.44 
33086.5 2
18595800 27120.7 -15794.1 1676.8 1163.5 -281.347 1197.03 
18595700 26451.5 -16357.7 1687.47 1019.26 -415.623 1100.74 
33087 2
18595800 27560.5 -16073.3 1687.6 888.485 -564.04 1052.4 
18595700 26932.2 -16596.9 1605.27 971.178 -483.367 1084.82 
33087.5 2
18595800 28081.7 -16218.4 1725.19 1018.01 -283.537 1056.76 
18595700 27421.7 -16830.6 1687.31 956.03 -456.307 1059.34 
33088 2
18595800 28597.9 -16326.4 1756.6 1010.27 -211.277 1032.12 
18595700 27858.7 -16953.9 1688.87 855.276 -241.3 888.663 
33088.5 2
18595800 29103.1 -16437.1 1747.47 1020.47 -223.569 1044.67 
18595700 28333.7 -16995.1 1642.93 959.596 -83.2323 963.199 
33089 2
18595800 29561.6 -16601.9 1728.27 926.33 -332.929 984.342 
18595700 28787.7 -17134.1 1627.53 917.172 -280.808 959.196 
33089.5 2
18595800 29937.7 -16752.7 1707 759.865 -304.781 818.71 
18595700 29198.5 -17276 1587.8 829.899 -286.734 878.037 
33090 2
18595800 30350.4 -16816.8 1701.47 833.67 -129.428 843.657 
18595700 29636.7 -17419.3 1576.2 885.118 -289.562 931.279 
33090.5 2
18595800 30821.9 -16896.1 1664.75 920.85 -154.81 933.772 
18595700 30115.2 -17489.1 1535.56 934.611 -136.312 944.499 
33091 2
18595800 31333.1 -16941.8 1617.4 1000.51 -89.5059 1004.5 
18595700 30620.7 -17678.2 1480.07 989.196 -370.01 1056.13 
33091.5 2
18595800 31832.6 -17160.1 1557.4 1009.02 -441.077 1101.22 
18595700 31178.5 -17838.4 1415.93 1127 -323.636 1172.55 
33092 2
18595800 32396.3 -17299.6 1624.67 1138.72 -281.751 1173.06 
18595700 31680.9 -18009.6 1338.73 1014.81 -345.859 1072.13 
33092.5 2
18595800 33073.1 -17412.4 1604.4 1367.41 -227.879 1386.27 
18595700 32093.4 -18095.3 1437.4 833.401 -173.064 851.18 
33093 2
18595800 33722.9 -17435.7 1574.07 1312.59 -47.138 1313.44 
18595700 32769.9 -18282.7 1546.93 1366.73 -378.721 1418.24 
33093.5 2
18595800 34122.9 -17443 1638.47 808.215 -14.6801 808.349 
18595700 33256.1 -18431.6 1556.87 982.088 -300.741 1027.1 
33094 2
18595800 34604.8 -17499.8 1680.56 941.17 -110.962 947.689 
18595700 33799.1 -18382.3 1567.31 1060.54 96.2646 1064.9 
33094.5 2
18595800 35024.7 -17587.5 1702.6 821.763 -171.665 839.502 
18595700 34317.6 -18355.3 1586.53 1014.75 52.9273 1016.13 
33095 2
18595800 35517 -17705 1700.13 994.478 -237.306 1022.4 
18595700 34723.9 -18317.5 1594.6 820.875 76.3636 824.42 
33095.5 2
18595800 35961.5 -17730.6 1711.87 898.047 -51.7172 899.535 
18595700 35091.8 -18176.2 1608.47 743.165 285.387 796.078 
33096 2
18595800 36484.5 -17867.1 1682.8 1056.57 -275.825 1091.98 
18595700 35506.2 -18187 1608.93 837.172 -21.8182 837.456 
33096.5 2
18595800 36957.2 -17896.5 1637.93 954.882 -59.3939 956.728 
18595700 35926.7 -18240.9 1604.93 849.562 -108.956 856.521 
33097 2
18595800 37562.3 -18013.4 1631.25 1181.86 -228.328 1203.71 
18595700 36406.2 -18444.1 1568.56 936.434 -396.859 1017.06 
33097.5 2
18595800 38125.1 -18104.5 1621.8 1101.28 -178.27 1115.62 
18595700 36944.4 -18675.1 1537.33 1053.25 -451.941 1146.12 
33098 2
18595800 38758.9 -18225.3 1608.47 1280.4 -244.04 1303.45 
18595700 37460 -18955.7 1584.93 1041.62 -566.869 1185.88 
33098.5 2
18595800 39360.8 -18144.9 1614.93 1216.03 162.559 1226.84 
18595700 38010.3 -19208.1 1596.87 1111.65 -509.899 1223.01 
33099 2
18595800 39858.6 -18131.7 1631.87 1005.66 26.6667 1006.01 
18595700 38426.4 -19459.6 1631.8 840.673 -508.148 982.317 
33099.5 2
18595800 40312.7 -18154.9 1644.2 915.457 -46.7742 916.651 
18595700 38953.9 -19716.8 1678 1063.44 -518.548 1183.13 
33100 2
18595800 40781.4 -18119.3 1652.47 946.936 71.9192 949.663 
18595700 39391.9 -20006.9 1662.47 884.983 -586.128 1061.48 
33100.5 2
18595800 41308.9 -18142.9 1672.75 1030.22 -46.2321 1031.26 
18595700 39826.9 -20271.6 1598.81 849.495 -516.976 994.438 
33101 2
18595800 41757.7 -18033 1722.27 878.262 215.142 904.229 
18595700 40465.4 -20592.7 1608.4 1249.56 -628.392 1398.67 
33101.5 2
18595800 42109.9 -18110.5 1728.07 711.65 -156.498 728.654 
18595700 40909.9 -20776 1618.8 897.912 -370.236 971.247 
33102 2
18595800 42601.1 -18120.7 1718 992.323 -20.6061 992.537 
18595700 41365.1 -20948.9 1632.47 919.596 -349.36 983.722 
33102.5 2
18595800 42969.9 -18176.9 1715.33 744.916 -113.67 753.539 
18595700 41799 -21172.6 1660 876.633 -451.852 986.233 
33103 2
18595800 43329.6 -18372.7 1709.4 726.734 -395.421 827.345 
18595700 42332.1 -21248.7 1699.8 1077.04 -153.805 1087.96 
33103.5 2
18595800 43674.7 -18439.8 1709 697.239 -135.623 710.307 
18595700 42857.3 -21357.9 1715.53 1061.01 -220.606 1083.7 
33104 2
18595800 44206.5 -18541.5 1687.06 1038.61 -198.633 1057.43 
18595700 43336.5 -21363.8 1702.81 935.872 -11.3607 935.941 
33104.5 2
18595800 44732.4 -18714.7 1621.33 1029.16 -339.008 1083.56 
18595700 43919.1 -21547.5 1612.6 1140.18 -359.524 1195.52 
33105 2
18595800 45174.7 -18813.7 1623.73 893.468 -200 915.579 
18595700 44279.1 -21627.9 1607.53 727.138 -162.559 745.087 
33105.5 2
18595800 45730 -18895.5 1639.73 1121.89 -165.118 1133.97 
18595700 44666.1 -21651.3 1610.8 781.953 -47.2727 783.38 
33106 2
18595800 46145.3 -18973.1 1865 838.923 -156.768 853.444 
18595700 45091.9 -21875.9 1603.87 860.067 -453.737 972.416 
33106.5 2
18595800 46629.6 -19183.5 1816.27 978.451 -425.051 1066.79 
18595700 45485.1 -22156.3 1646.47 794.343 -566.33 975.557 
33107 2
18595800 46832.8 -19685.2 1808 396.777 -979.924 1057.2 
18595700 45816.2 -22387 1671.25 646.842 -450.651 788.347 
33107.5 2
18595800 47008.7 -20170.1 1808 344.39 -949.013 1009.57 
18595700 46081.7 -22589.5 1709.93 519.406 -396.217 653.277 
33108 2
18595800 47174.8 -20701.8 1806.2 335.488 -1074.07 1125.25 
18595700 46325.5 -22670.4 1741.07 492.525 -163.502 518.955 
33108.5 2
18595800 47293.8 -21262.4 1748.13 240.404 -1132.53 1157.76 
18595700 46485.5 -22916.5 1776.13 323.232 -497.239 593.065 
33109 2
18595800 47245.2 -21597.9 1686.47 -98.1818 -677.71 684.785 
18595700 46614.3 -23053.5 1759 260.337 -276.768 379.968 
33109.5 2
18595800 47181.4 -21938.1 1654.07 -128.889 -687.407 699.386 
18595700 46808.7 -23258.4 1789.13 392.593 -413.872 570.455 
33110 2
18595800 47148.5 -22233.3 1638.67 -66.532 -596.364 600.063 
18595700 46890.7 -23607.9 1768.47 165.657 -706.128 725.299 
33110.5 2
18595800 47058.2 -22392.1 1630.56 -176.326 -310.14 356.76 
18595700 47052.1 -23888.2 1743.38 315.226 -547.493 631.757 
33111 2
18595800 47116.5 -22751.3 1643.2 114.18 -702.952 712.164 
18595700 47191.7 -23955.1 1749 273.198 -130.757 302.877 
33111.5 2
18595800 47023.7 -23013.3 1640.6 -187.609 -529.158 561.432 
18595700 47355.3 -24207.3 1749.53 330.64 -509.495 607.378 
33112 1
18595800 46868.5 -23150.5 1639 -313.401 -277.172 418.383 
33112.5 1
18595800 46946.5 -23504.7 1639 157.576 -715.69 732.832 
33113 1
18595800 47120.8 -23839.9 1638.73 352.054 -677.037 763.1 
33113.5 1
18595800 47282.1 -24064.1 1633.27 325.926 -452.929 558.008 
