# Supplementary material for: Intrinsic group behaviour: Dependence of pedestrian dyad dynamics on principal social and personal features
Source: PLoS One. 2017 Nov 2;12(11):e0187253. doi: 10.1371/journal.pone.0187253 (PMC5667819; doi:10.1371/journal.pone.0187253)
Supplement: S1 Data Set — (ZIP) [file pone.0187253.s001.zip › set/trajectories/traj_2_0508_247.dat]

2 15591600 15591300 0 1 0 0 2 0 1 40 30 50 1731.32 1811.5 1651.13
22153.5 1
15591300 6982.23 3545.15 1789 0 0 0 
22154 1
15591300 7266.07 3224.2 1789 614.363 -694.705 927.393 
22154.5 1
15591300 7498.2 2673.27 1789 468.956 -1113 1207.76 
22155 1
15591300 7606.13 1984.93 1769.07 218.047 -1390.57 1407.56 
22155.5 1
15591300 7662.67 1361.4 1677.73 114.209 -1259.66 1264.83 
22156 2
15591600 8449.75 960.062 1491.75 0 0 0 
15591300 7783.62 692.125 1644.12 236.247 -1307.18 1328.35 
22156.5 2
15591600 8469.13 232.467 1552.27 37.9322 -1423.87 1424.37 
15591300 7985.13 -14.5333 1683.27 394.341 -1382.89 1438.02 
22157 2
15591600 8779.07 -270.2 1603.27 626.128 -1015.49 1193 
15591300 8223.93 -686.467 1694.47 482.424 -1357.44 1440.62 
22157.5 2
15591600 9074.07 -925.067 1621.87 595.96 -1322.96 1451 
15591300 8484.27 -1354.47 1774.93 525.926 -1349.49 1448.36 
22158 2
15591600 9387.4 -1553.93 1664.73 632.997 -1270.44 1419.4 
15591300 8684.93 -2003.27 1831.67 405.387 -1310.71 1371.97 
22158.5 2
15591600 9604.4 -2127.47 1662.2 438.384 -1158.65 1238.81 
15591300 9005.27 -2519.6 1876.33 647.138 -1043.1 1227.53 
22159 2
15591600 9934.2 -2580 1656.73 666.263 -914.209 1131.23 
15591300 9280.93 -3066.93 1812.67 556.902 -1105.72 1238.05 
22159.5 2
15591600 10298.6 -2987.56 1649.62 711.768 -796.021 1067.83 
15591300 9727.44 -3497 1804.31 872.078 -839.974 1210.82 
22160 2
15591600 10711.7 -3433.73 1634.47 808.301 -873.133 1189.84 
15591300 10216.3 -3983.33 1770.8 956.613 -951.729 1349.41 
22160.5 2
15591600 11049.3 -3931.73 1594.87 682.155 -1006.06 1215.52 
15591300 10558.7 -4421.6 1736.87 691.852 -885.387 1123.64 
22161 2
15591600 11563.4 -4368.2 1576.27 1038.52 -881.751 1362.35 
15591300 10958.4 -4960.47 1719.13 807.407 -1088.62 1355.36 
22161.5 2
15591600 12035.3 -4778.27 1581.4 953.401 -828.418 1263.03 
15591300 11427.7 -5445.33 1745.67 948.148 -979.529 1363.25 
22162 2
15591600 12515.9 -5205.93 1591.53 970.774 -863.973 1299.56 
15591300 11877.9 -6002.13 1738.6 909.495 -1124.85 1446.54 
22162.5 2
15591600 13013.1 -5759.19 1628.75 971.208 -1080.57 1452.89 
15591300 12480.5 -6509.88 1770.44 1176.89 -991.683 1538.99 
22163 2
15591600 13437.8 -6185.33 1636.07 831.067 -833.945 1177.34 
15591300 12883 -6927.07 1777.2 787.671 -816.422 1134.45 
22163.5 2
15591600 13814.3 -6517.8 1623.53 760.673 -671.65 1014.76 
15591300 13302.1 -7301.93 1868.13 846.599 -757.306 1135.89 
22164 2
15591600 14256.3 -6964.87 1602.73 892.795 -903.165 1269.96 
15591300 13656.7 -7690.8 1827.2 716.498 -785.589 1063.26 
22164.5 2
15591600 14717.4 -7355.4 1572 931.582 -788.956 1220.78 
15591300 14101.9 -8001.47 1789.07 899.394 -627.609 1096.72 
22165 2
15591600 15219.3 -7893.27 1594.93 1014.01 -1086.6 1486.24 
15591300 14642.4 -8453.13 1737.67 1091.85 -912.458 1422.93 
22165.5 2
15591600 15630.7 -8510 1639.6 831.111 -1245.93 1497.69 
15591300 15220.6 -9051.6 1794.2 1168.08 -1209.02 1681.12 
22166 2
15591600 16123.2 -9026.75 1695 961.947 -1009.28 1394.27 
15591300 15685.1 -9483.5 1782.38 907.153 -843.555 1238.75 
22166.5 2
15591600 16592.4 -9473 1712.73 918.102 -873.288 1267.1 
15591300 16134.8 -9911.07 1838.6 880.113 -836.725 1214.38 
22167 2
15591600 16966.1 -9923.53 1679.53 754.882 -910.168 1182.48 
15591300 16551.5 -10296.5 1863.13 841.751 -778.721 1146.71 
22167.5 2
15591600 17389.7 -10307.2 1691.67 855.758 -775.084 1154.59 
15591300 16947 -10728.4 1853.4 799.057 -872.458 1183.08 
22168 2
15591600 17940.5 -10643.3 1659.87 1112.86 -678.923 1303.61 
15591300 17483.9 -11155.5 1823.53 1084.58 -862.761 1385.88 
22168.5 2
15591600 18331.7 -11072.6 1665.2 790.168 -867.34 1173.31 
15591300 17879.4 -11488.9 1838.67 799.057 -673.535 1045.06 
22169 2
15591600 19085.9 -11439.5 1643.69 1473.06 -716.602 1638.12 
15591300 18697 -11959.7 1762.12 1596.88 -919.572 1842.72 
22169.5 2
15591600 19685.1 -11656 1623.73 1172.59 -423.679 1246.78 
15591300 19285.6 -12381.6 1725.13 1151.86 -825.66 1417.21 
22170 2
15591600 20154.7 -11997.3 1618.6 948.822 -689.562 1172.93 
15591300 19800.2 -12655.7 1742.73 1039.6 -553.805 1177.9 
22170.5 2
15591600 20621.7 -12324.9 1609.6 943.434 -661.818 1152.42 
15591300 20345.5 -12991.7 1844.53 1101.68 -678.788 1294.01 
22171 2
15591600 21167.4 -12567.4 1605.07 1102.36 -489.832 1206.29 
15591300 20747.3 -13236.7 1844.27 811.582 -494.949 950.6 
22171.5 2
15591600 21539 -12852.7 1629.93 750.707 -576.431 946.485 
15591300 21129.9 -13579.6 1838.07 772.929 -692.66 1037.88 
22172 2
15591600 21965.7 -13150 1640.6 861.953 -600.539 1050.53 
15591300 21652.3 -13803.9 1852.6 1055.49 -453.199 1148.67 
22172.5 2
15591600 22589.7 -13431.5 1621.62 1218.79 -549.805 1337.06 
15591300 22253.9 -14106.9 1777.75 1174.89 -591.683 1315.46 
22173 2
15591600 23114.5 -13821.7 1575.73 1026.97 -763.536 1279.7 
15591300 22816.5 -14320.8 1741.07 1100.96 -418.64 1177.87 
22173.5 2
15591600 23796.9 -14090.7 1547 1378.59 -543.434 1481.83 
15591300 23541 -14767.2 1839.87 1463.7 -901.818 1719.22 
22174 2
15591600 24374.9 -14480.5 1612.87 1162.98 -784.306 1402.73 
15591300 24103.7 -15080.3 1833.33 1132.26 -630.047 1295.75 
22174.5 2
15591600 24742 -14816.5 1634.67 741.684 -678.788 1005.41 
15591300 24554.2 -15308.3 1867.47 910.034 -460.471 1019.9 
22175 2
15591600 25190.8 -15132.5 1672.73 906.667 -638.384 1108.86 
15591300 25052.7 -15654.5 1759.53 1007 -699.394 1226.05 
22175.5 2
15591600 25681.5 -15424.1 1675.73 991.246 -589.226 1153.15 
15591300 25584.8 -15982.2 1759.27 1075.02 -662.088 1262.55 
22176 2
15591600 26241.1 -15743.7 1667.94 1093.08 -624.129 1258.72 
15591300 26276.7 -16307.7 1716 1351.34 -635.718 1493.41 
22176.5 2
15591600 26954.5 -16095.5 1674.53 1396.1 -688.413 1556.6 
15591300 27119.5 -16805.1 1744.53 1649.27 -973.475 1915.14 
22177 2
15591600 27629.8 -16367.7 1632.93 1364.18 -549.899 1470.84 
15591300 27644.9 -17052.1 1780.13 1061.41 -498.855 1172.8 
22177.5 2
15591600 28202.9 -16434.5 1670.87 1157.85 -134.949 1165.68 
15591300 28174.5 -17178.7 1823.47 1070.03 -255.758 1100.17 
22178 2
15591600 28823.2 -16514.1 1663.87 1250.54 -160.484 1260.79 
15591300 28847.7 -17327.1 1804.07 1357.26 -299.328 1389.87 
22178.5 2
15591600 29385.9 -16652.2 1674.13 1134.54 -278.495 1168.22 
15591300 29416.1 -17461.9 1766.87 1145.97 -271.774 1177.75 
22179 2
15591600 29893.9 -16676.1 1652.73 1026.13 -48.3502 1027.27 
15591300 29994.1 -17466.9 1683.87 1167.68 -9.96633 1167.72 
22179.5 2
15591600 30536.4 -16793.9 1611.31 1254.9 -230.086 1275.82 
15591300 30653.4 -17560.8 1635.56 1287.7 -183.488 1300.71 
22180 2
15591600 31168.8 -16932.3 1587.47 1237.62 -270.833 1266.91 
15591300 31365.5 -17667.1 1663.8 1393.4 -207.934 1408.83 
22180.5 2
15591600 31924.3 -17010.1 1560.13 1526.33 -157.037 1534.39 
15591300 32108.1 -17895.1 1595.2 1500.2 -460.606 1569.32 
22181 2
15591600 32535.3 -17144 1535 1234.34 -270.572 1263.65 
15591300 32818 -17937.1 1758.93 1434.21 -84.8485 1436.72 
22181.5 2
15591600 33367.8 -17294.8 1524.27 1681.75 -304.646 1709.12 
15591300 33533 -17962.9 1752 1444.44 -52.2559 1445.39 
22182 2
15591600 33947.9 -17373.3 1549.8 1171.85 -158.653 1182.54 
15591300 34154.9 -18010.8 1718.4 1256.3 -96.7003 1260.01 
22182.5 2
15591600 34546.7 -17437.1 1572.73 1209.7 -128.889 1216.54 
15591300 34715.9 -18029.5 1784.13 1133.47 -37.8451 1134.1 
22183 2
15591600 35097.4 -17589.4 1611.94 1075.72 -297.469 1116.1 
15591300 35330.1 -18140.7 1753.31 1199.47 -217.098 1218.96 
22183.5 2
15591600 35759.1 -17633.1 1610.27 1294.77 -85.5104 1297.59 
15591300 36003.6 -18185.3 1793.4 1318.08 -87.3695 1320.97 
22184 2
15591600 36415.5 -17625.1 1564.13 1326.2 16.2963 1326.3 
15591300 36456.7 -18270.1 1785.47 915.286 -171.178 931.156 
22184.5 2
15591600 37068.9 -17690.7 1551.73 1319.87 -132.66 1326.52 
15591300 36980.5 -18385.8 1760.33 1058.32 -233.805 1083.84 
22185 2
15591600 37572.2 -17937.1 1551.6 1016.84 -497.643 1132.08 
15591300 37721.1 -18418.9 1735.53 1496.03 -66.8013 1497.52 
22185.5 2
15591600 38319.9 -17818.9 1543.53 1510.57 238.653 1529.31 
15591300 38344.9 -18419.7 1696.53 1260.2 -1.75084 1260.2 
22186 2
15591600 39054.1 -17699.3 1541.81 1433.85 233.634 1452.76 
15591300 38956.9 -18403.6 1684.81 1195.33 31.4616 1195.74 
22186.5 2
15591600 39633.8 -17685 1551.67 1134.52 28.0088 1134.86 
15591300 39597.8 -18409.3 1677.2 1254.26 -11.1709 1254.31 
22187 2
15591600 40200.5 -17677.7 1560.53 1144.78 14.8148 1144.88 
15591300 40164.2 -18388.3 1662.27 1144.24 42.4242 1145.03 
22187.5 2
15591600 40726.7 -17655.8 1594.53 1063.03 44.1751 1063.95 
15591300 40713.4 -18342.1 1635.2 1109.49 93.3333 1113.41 
22188 2
15591600 41250.3 -17667.7 1647.27 1057.78 -24.1077 1058.05 
15591300 41262.1 -18263.5 1635.2 1108.42 158.788 1119.73 
22188.5 2
15591600 41762.6 -17695.6 1636.47 1035.02 -56.2963 1036.55 
15591300 41838.3 -18314.5 1609.07 1164.18 -103.03 1168.73 
22189 2
15591600 42306.3 -17749.3 1624.13 1098.32 -108.418 1103.65 
15591300 42348.1 -18417.9 1598.27 1029.76 -208.889 1050.74 
22189.5 2
15591600 42920.3 -17782.3 1573.19 1199.31 -64.5426 1201.04 
15591300 42959.7 -18383.6 1578.62 1194.57 67.1305 1196.46 
22190 2
15591600 43448.3 -17746.8 1509.8 1033.18 69.4961 1035.51 
15591300 43437.3 -18349.3 1573.4 934.728 66.9847 937.125 
22190.5 2
15591600 44176.7 -17924.7 1482.6 1465.73 -357.881 1508.79 
15591300 43941.2 -18390.4 1573.67 1013.82 -82.6291 1017.18 
