# Supplementary material for: Intrinsic group behaviour: Dependence of pedestrian dyad dynamics on principal social and personal features
Source: PLoS One. 2017 Nov 2;12(11):e0187253. doi: 10.1371/journal.pone.0187253 (PMC5667819; doi:10.1371/journal.pone.0187253)
Supplement: S1 Data Set — (ZIP) [file pone.0187253.s001.zip › set/trajectories/traj_2_0508_246.dat]

2 15582500 15582100 0 0 0 1 0 1 0 60 60 60 1596.54 1598.7 1594.37
22101 1
15582100 7203.67 3525 1595 0 0 0 
22101.5 1
15582100 7288.73 3383.4 1595 286.42 -476.768 556.187 
22102 1
15582100 7371.93 2852.13 1595 168.081 -1073.27 1086.35 
22102.5 1
15582100 7505.38 2607.5 1595 260.628 -477.799 544.26 
22103 1
15582100 7618.33 2369.53 1594.6 221.053 -465.688 515.49 
22103.5 1
15582100 7601.8 1915.73 1527.4 -33.4007 -916.768 917.376 
22104 1
15582100 7703.4 1568.13 1459.47 205.253 -702.222 731.604 
22104.5 1
15582100 7716.8 1163.67 1479.47 27.0707 -817.104 817.553 
22105 2
15582500 8167.64 1254.27 1412.55 0 0 0 
15582100 7766.13 810.133 1498.4 99.6633 -714.209 721.129 
22105.5 2
15582500 8172.07 978.067 1435 10.327 -643.837 643.92 
15582100 7844.67 412.533 1506.87 158.653 -803.232 818.751 
22106 2
15582500 8369 618 1456.31 384.635 -703.255 801.569 
15582100 7989.88 -2.625 1520.31 283.61 -810.856 859.024 
22106.5 2
15582500 8524 286.267 1477.2 303.327 -649.185 716.553 
15582100 8165.53 -323.067 1540.87 343.754 -627.087 715.126 
22107 2
15582500 8672.27 -22.3333 1512.6 298.925 -622.177 690.261 
15582100 8284.87 -697.133 1572.13 240.591 -754.167 791.613 
22107.5 2
15582500 9059.33 -465.933 1543.73 781.953 -896.162 1189.35 
15582100 8433.47 -1090.53 1572.6 300.202 -794.747 849.556 
22108 2
15582500 9297.87 -741.933 1532.6 481.886 -557.576 736.956 
15582100 8535.33 -1341.47 1579.6 205.791 -506.936 547.114 
22108.5 2
15582500 9426.93 -1155.27 1549 260.741 -835.017 874.779 
15582100 8658 -1705.2 1595.8 247.811 -734.815 775.476 
22109 2
15582500 9640.33 -1571.33 1560.2 431.111 -840.539 944.649 
15582100 8889.07 -2052.6 1600.87 466.801 -701.818 842.883 
22109.5 2
15582500 9839.38 -2026 1538.31 388.753 -888.021 969.386 
15582100 9174 -2469.44 1606.44 556.51 -814.136 986.165 
22110 2
15582500 10006 -2354.4 1576.8 326.076 -642.661 720.652 
15582100 9440.87 -2679.47 1590.2 522.244 -411.016 664.585 
22110.5 2
15582500 10183.9 -2657.87 1593.2 359.461 -613.064 710.676 
15582100 9710.27 -3036.4 1583.87 544.242 -721.077 903.412 
22111 2
15582500 10320.5 -2906.93 1578.8 275.825 -503.165 573.807 
15582100 9920.13 -3359.93 1584.27 423.973 -653.603 779.07 
22111.5 2
15582500 10497.5 -3063.33 1574.13 357.71 -315.96 477.271 
15582100 10132.3 -3599.2 1579.87 428.552 -483.367 645.988 
22112 2
15582500 10580.9 -3367.13 1569.53 168.485 -613.737 636.444 
15582100 10336.5 -3909.67 1577.33 412.66 -627.205 750.783 
22112.5 2
15582500 10701.9 -3575.12 1535.75 236.336 -406.234 469.979 
15582100 10595.2 -4190.44 1529.62 505.306 -548.381 745.691 
22113 2
15582500 10896.5 -3833.8 1526.87 380.683 -506.213 633.381 
15582100 10745.5 -4488.93 1508.2 293.966 -584.141 653.939 
22113.5 2
15582500 11042.5 -4115.87 1504.93 294.949 -569.832 641.641 
15582100 10944.6 -4748.93 1491.27 402.29 -525.253 661.609 
22114 2
15582500 11142.3 -4414.07 1489.8 201.751 -602.424 635.31 
15582100 11135.7 -4976.53 1487.13 385.993 -459.798 600.337 
22114.5 2
15582500 11399.2 -4632.87 1505.33 518.923 -442.02 681.662 
15582100 11283.7 -5270.93 1480.4 298.99 -594.747 665.672 
22115 2
15582500 11505.5 -4892.73 1614.6 214.68 -524.983 567.182 
15582100 11497.9 -5512.67 1489.4 432.862 -488.35 652.576 
22115.5 2
15582500 11567.1 -5180.2 1510.67 124.579 -580.741 593.953 
15582100 11729.9 -5708.4 1503.6 468.552 -395.421 613.106 
22116 2
15582500 11803.7 -5432.44 1490 462.02 -492.651 675.402 
15582100 11882.3 -6087.5 1541.75 297.746 -740.43 798.053 
22116.5 2
15582500 12057.3 -5899.27 1515.4 496.241 -913.56 1039.64 
15582100 12163.9 -6529.53 1586.6 550.987 -865.036 1025.61 
22117 2
15582500 12209.2 -6132.4 1539.07 306.936 -470.976 562.164 
15582100 12347.7 -6812.2 1618.2 371.448 -571.044 681.223 
22117.5 2
15582500 12552.5 -6277.67 1590.07 693.603 -293.468 753.132 
15582100 12522.3 -7039.4 1612.47 352.727 -458.99 578.868 
22118 2
15582500 12742.1 -6582.07 1613.27 383.03 -614.949 724.483 
15582100 12704.9 -7260 1614.93 368.889 -445.657 578.523 
22118.5 2
15582500 12991.5 -6937.73 1622.13 503.838 -718.519 877.566 
15582100 12879.3 -7583.13 1596.27 352.189 -652.795 741.74 
22119 2
15582500 13276.3 -6987.62 1599.31 556.209 -97.4447 564.681 
15582100 13098.9 -7762.62 1574.5 429.045 -350.57 554.056 
22119.5 2
15582500 13473.7 -7205.87 1571.53 386.342 -427.087 575.903 
15582100 13312.4 -8034.27 1563.4 417.735 -531.588 676.083 
22120 2
15582500 13667.1 -7476.8 1548.4 390.707 -547.34 672.483 
15582100 13563.3 -8317.4 1531.8 506.801 -571.987 764.21 
22120.5 2
15582500 14008.1 -7691.8 1509.2 688.754 -434.343 814.271 
15582100 13835.4 -8518.6 1527.27 549.764 -406.465 683.706 
22121 2
15582500 14296.3 -8042.4 1500 582.222 -708.283 916.868 
15582100 14081.5 -8865.07 1566.47 497.104 -699.933 858.498 
22121.5 2
15582500 14481.7 -8371.33 1527.33 374.545 -664.512 762.798 
15582100 14304.1 -9047.4 1586.53 449.832 -368.35 581.404 
22122 2
15582500 14926.7 -8660.93 1580.93 898.99 -585.051 1072.6 
15582100 14696.2 -9411.4 1621.8 792.054 -735.354 1080.78 
22122.5 2
15582500 15304.7 -9074.31 1584.5 738.322 -807.381 1094.07 
15582100 14983.5 -9747.75 1661 561.133 -656.934 863.963 
22123 2
15582500 15517.7 -9330.8 1703.87 416.789 -501.932 652.418 
15582100 15234.5 -10005.9 1645.2 491.129 -505.251 704.618 
22123.5 2
15582500 15751.9 -9553.73 1676.8 473.266 -450.37 653.31 
15582100 15493 -10269.2 1619.67 522.29 -531.852 745.421 
22124 2
15582500 15945.7 -9811.87 1629.27 391.38 -521.481 652.014 
15582100 15653.1 -10497.3 1616.4 323.367 -460.741 562.893 
22124.5 2
15582500 16163.5 -9960.47 1630.33 440.135 -300.202 532.766 
15582100 15910.2 -10697.8 1597.47 519.461 -405.118 658.757 
22125 2
15582500 16471.1 -10192.2 1605.2 621.414 -468.148 778.022 
15582100 16196.7 -10974.2 1576.27 578.855 -558.384 804.28 
22125.5 2
15582500 16606.2 -10460.8 1591.27 272.862 -542.626 607.369 
15582100 16431.4 -11184.3 1558.33 474.074 -424.512 636.362 
22126 2
15582500 16859.5 -10619.3 1588.44 494.727 -309.595 583.612 
15582100 16712.6 -11411 1548.81 549.268 -442.708 705.468 
22126.5 2
15582500 17174.7 -10704.5 1620.93 616.765 -166.642 638.88 
15582100 16951.3 -11732.3 1541.07 467.009 -628.702 783.175 
22127 2
15582500 17408.1 -11004.3 1595.07 471.515 -605.657 767.559 
15582100 17290.5 -11931.9 1521.07 685.253 -403.367 795.158 
22127.5 2
15582500 17668.2 -11116.5 1588.07 525.522 -226.801 572.374 
15582100 17736.7 -12184.2 1458.6 901.549 -509.63 1035.62 
22128 2
15582500 17894.7 -11108.6 1590.2 457.508 16.0269 457.789 
15582100 18116.3 -12400.7 1461.93 766.734 -437.306 882.677 
22128.5 2
15582500 18375.5 -11348.5 1553.93 971.313 -484.579 1085.48 
15582100 18405.5 -12553.1 1499.2 584.377 -308.013 660.582 
22129 2
15582500 18908.6 -11673 1555 1041.2 -633.854 1218.96 
15582100 18632.4 -12786.6 1519.06 443.05 -455.916 635.73 
22129.5 2
15582500 19160.5 -11851.9 1583 493.094 -350.033 604.702 
15582100 18918 -12910.7 1538.07 558.953 -242.865 609.436 
22130 2
15582500 19388.2 -12167.5 1557 459.933 -637.71 786.265 
15582100 19173.3 -13071 1523.13 515.69 -323.906 608.976 
22130.5 2
15582500 19693.3 -12320.1 1557.47 616.431 -308.283 689.221 
15582100 19384.1 -13322.1 1526 425.859 -507.34 662.382 
22131 2
15582500 19903.5 -12603.9 1543 424.512 -573.333 713.387 
15582100 19594.1 -13532.3 1529.4 424.377 -424.646 600.35 
22131.5 2
15582500 20119.7 -12848.6 1553.8 436.768 -494.276 659.602 
15582100 19879.6 -13750.3 1546.6 576.7 -440.404 725.63 
22132 2
15582500 20369.4 -13018.1 1579.93 504.512 -342.357 609.705 
15582100 20065 -13954.5 1540.6 374.545 -412.391 557.091 
22132.5 2
15582500 20563.2 -13295.2 1554.25 378.613 -541.374 660.631 
15582100 20347.1 -14130.9 1533.31 551.025 -344.548 649.878 
22133 2
15582500 20845.3 -13498.7 1547.6 551.892 -398.076 680.477 
15582100 20651.7 -14357.3 1535.93 596.102 -443.037 742.711 
22133.5 2
15582500 21195.3 -13605.4 1563.93 707.205 -215.623 739.346 
15582100 21014.2 -14460.7 1530.33 732.256 -208.889 761.468 
22134 2
15582500 21492.5 -13819.8 1558 600.404 -433.131 740.329 
15582100 21349.5 -14620.1 1494.27 677.441 -322.155 750.14 
22134.5 2
15582500 21851.4 -13957.7 1535 720.616 -276.975 772.012 
15582100 21676.7 -14721.2 1468.13 656.894 -202.945 687.529 
22135 2
15582500 22188.1 -14025.6 1508.2 680.269 -137.104 693.948 
15582100 22059.8 -14770.9 1448.13 774.007 -100.471 780.5 
22135.5 2
15582500 22476.1 -14247.9 1485.8 581.818 -449.024 734.938 
15582100 22368.9 -14995.7 1405.27 624.512 -454.141 772.178 
22136 2
15582500 22810.6 -14362.5 1425.25 653.304 -223.893 690.604 
15582100 22796.4 -15073.4 1384.75 834.969 -151.644 848.628 
22136.5 2
15582500 23323.9 -14450.8 1393.67 1004.52 -172.798 1019.27 
15582100 23185.5 -15160.1 1484.2 761.31 -169.781 780.011 
22137 2
15582500 23743.4 -14660.7 1518.53 847.407 -423.973 947.551 
15582100 23562.2 -15361.4 1489.47 761.077 -406.599 862.88 
22137.5 2
15582500 24132.1 -14697.6 1524.53 785.185 -74.6128 788.722 
15582100 23855.2 -15415.7 1509.53 591.919 -109.764 602.01 
22138 2
15582500 24471.2 -14693.9 1531.6 685.118 7.40741 685.158 
15582100 24116.1 -15599.5 1537.93 527.138 -371.178 644.708 
22138.5 2
15582500 24717.7 -14889.8 1538.6 497.912 -395.69 635.993 
15582100 24339.5 -15648.7 1547 451.178 -99.5286 462.026 
22139 2
15582500 25092.5 -14921.3 1577.2 757.172 -63.7037 759.847 
15582100 24612.5 -15660.7 1562.6 551.65 -24.2424 552.182 
22139.5 2
15582500 25334.7 -15076.3 1587.19 473.088 -302.694 561.636 
15582100 24870.1 -15737.1 1576.06 503.109 -149.202 524.766 
22140 2
15582500 25503.5 -15272.6 1600.07 330.292 -384.124 506.601 
15582100 25068.8 -15775.9 1601 388.796 -75.8154 396.12 
22140.5 2
15582500 25746 -15314.1 1588.6 489.966 -83.9057 497.099 
15582100 25315.9 -15803.1 1590.87 499.259 -54.9495 502.274 
22141 2
15582500 25938.6 -15243.1 1613.87 389.091 143.434 414.687 
15582100 25638.8 -15905.6 1576.27 652.256 -207.138 684.357 
22141.5 2
15582500 25988.2 -15249.9 1636.07 100.202 -13.6027 101.121 
15582100 25869.8 -15894.3 1561.33 466.667 22.7609 467.221 
22142 2
15582500 26096.5 -15261.6 1576.53 218.855 -23.7037 220.135 
15582100 26039.6 -15821.2 1580.8 343.03 147.744 373.494 
22142.5 2
15582500 26261.8 -15298 1566.19 322.689 -71.0938 330.428 
15582100 26281.1 -15984.9 1549.62 471.606 -319.678 569.742 
22143 2
15582500 26546.5 -15294.7 1569.53 557.175 6.52316 557.214 
15582100 26524.1 -16150.3 1529.6 475.677 -323.793 575.422 
22143.5 2
15582500 26834.3 -15435.7 1538.27 581.549 -284.848 647.563 
15582100 26824.3 -16202.5 1545.53 606.465 -105.455 615.565 
22144 2
15582500 27204.8 -15680 1522.6 748.418 -493.603 896.534 
15582100 27088 -16350.4 1560.47 532.66 -298.721 610.705 
22144.5 2
15582500 27550.5 -15748.9 1497.07 698.316 -139.259 712.067 
15582100 27382.5 -16596.5 1607.47 594.882 -497.104 775.24 
22145 2
15582500 27924.8 -15903.4 1524 756.229 -312.054 818.083 
15582100 27719.3 -16735.8 1649 680.539 -281.481 736.454 
22145.5 2
15582500 28172.1 -16119.1 1540.13 499.663 -435.825 663.028 
15582100 27990.4 -16960.9 1612.07 547.609 -454.815 711.852 
22146 2
15582500 28634.1 -16148.4 1667.94 902.327 -57.2347 904.141 
15582100 28310.2 -17096.2 1601.88 624.707 -264.29 678.313 
22146.5 2
15582500 29015.7 -16280.4 1624.93 746.787 -258.244 790.178 
15582100 28640.4 -17223.9 1583.4 646.086 -249.87 692.721 
22147 2
15582500 29311.5 -16351.7 1619 597.576 -143.973 614.675 
15582100 28924.7 -17384.7 1566.2 574.411 -324.848 659.905 
22147.5 2
15582500 29684.9 -16359.3 1616.07 754.343 -15.3535 754.5 
15582100 29301.3 -17489.9 1540.33 760.673 -212.391 789.768 
22148 2
15582500 29981.8 -16567.6 1578.6 599.731 -420.875 732.675 
15582100 29619.4 -17544.9 1528.27 642.694 -111.246 652.25 
22148.5 2
15582500 30313.3 -16674.9 1560.8 669.764 -216.7 703.948 
15582100 30025.5 -17659 1474.13 820.471 -230.438 852.218 
22149 2
15582500 30719.5 -16705.5 1539.31 793.294 -59.8307 795.547 
15582100 30372.8 -17742.2 1418.88 678.158 -162.598 697.378 
22149.5 2
15582500 31081.1 -16994.4 1476.93 707.697 -565.362 905.798 
15582100 30750.1 -17932.3 1367.33 738.519 -371.983 826.911 
22150 2
15582500 31386.1 -17058.7 1408.33 616.162 -129.966 629.719 
15582100 31190.4 -18026.3 1341.13 889.428 -189.899 909.474 
22150.5 2
15582500 31677.5 -17146.5 1324.4 588.552 -177.239 614.66 
15582100 31425.5 -18232.7 1319.73 475.017 -416.97 632.064 
22151 2
15582500 32006.5 -17415.6 1285.2 664.646 -543.704 858.702 
15582100 31660.3 -18263.9 1299.67 474.209 -63.0303 478.379 
22151.5 2
15582500 32427.3 -17680.9 1388 850.236 -535.892 1005.03 
15582100 31870.9 -18278.1 1343 425.589 -28.6869 426.555 
22152 2
15582500 32853.2 -17730.5 1499.2 858.602 -100 864.406 
15582100 31879.5 -18389.7 1314.2 17.2043 -225 225.657 
22152.5 2
15582500 32990.6 -17780.6 1497.25 267.885 -97.7745 285.171 
15582100 31870.7 -18411.9 1305 -17.1134 -43.283 46.5434 
22153 2
15582500 33228.9 -17725.8 1493.6 466.357 107.29 478.539 
15582100 31773.3 -18440.5 1268.33 -190.647 -55.9605 198.691 
22153.5 2
15582500 33264.2 -17664 1493.73 71.2458 124.848 143.747 
15582100 31531.6 -18548.5 1262.13 -488.215 -218.047 534.695 
22154 2
15582500 33149.6 -17602.7 1491.93 -231.515 123.771 262.523 
15582100 31748.3 -18436.8 1326.73 437.71 225.589 492.424 
22154.5 2
15582500 32977.5 -17600.1 1485.27 -347.609 5.25253 347.649 
15582100 31749 -18274.5 1296.53 1.48148 327.946 327.949 
22155 2
15582500 32914.3 -17662.9 1480.67 -127.811 -126.734 179.992 
15582100 31655.5 -18444.8 1276.67 -188.822 -344.108 392.51 
22155.5 2
15582500 32817.1 -17959.5 1482 -196.364 -599.192 630.547 
15582100 31403.7 -18578.2 1260.93 -508.822 -269.495 575.784 
22156 2
15582500 32203.1 -17916.2 1469.69 -1199.23 84.4076 1202.19 
15582100 31247.6 -18833.6 1230.81 -304.769 -498.877 584.604 
22156.5 2
15582500 31638.3 -18210.9 1369.53 -1105.28 -576.68 1246.67 
15582100 31084.9 -19055.2 1201.07 -318.379 -433.611 537.944 
22157 2
15582500 31430.3 -18360.9 1318 -420.067 -303.03 517.961 
15582100 30925.2 -19220.4 1212.87 -322.694 -333.737 464.232 
22157.5 2
15582500 31339.1 -18632.3 1432.8 -184.242 -548.283 578.411 
15582100 31062 -19547.9 1162.8 276.364 -661.549 716.954 
22158 2
15582500 31139.4 -18873.9 1330.8 -403.502 -487.946 633.171 
15582100 30857 -19774.3 1138.67 -414.141 -457.374 617.012 
22158.5 2
15582500 31246.8 -19118.5 1228.13 216.97 -494.141 539.677 
15582100 30749.8 -19807.3 1083.73 -216.566 -66.6667 226.595 
22159 2
15582500 31311.9 -19186.9 1241.4 131.582 -138.182 190.809 
15582100 30825.9 -19960.5 1105.2 153.805 -309.63 345.726 
22159.5 2
15582500 31299.6 -19194.8 1245.81 -24.0397 -15.5192 28.6139 
15582100 31126 -19745.2 1213.88 586.068 420.597 721.372 
22160 2
15582500 31324.9 -19207.7 1234.33 49.3966 -25.2854 55.4921 
15582100 31357.5 -19779.1 1289.8 453.099 -66.2997 457.923 
22160.5 2
15582500 31331.1 -19127.3 1169.07 12.6599 162.559 163.051 
15582100 31643.1 -19782.6 1313 576.97 -7.13805 577.014 
22161 2
15582500 31303.3 -18918.2 1132.4 -56.2963 422.357 426.092 
15582100 32007.7 -19757 1392.47 736.431 51.7172 738.245 
22161.5 2
15582500 31492.7 -18868.9 1106.53 382.626 99.5286 395.359 
15582100 32406.3 -19635.3 1516 805.253 245.926 841.969 
22162 2
15582500 31276.5 -18775.8 1136.8 -436.633 188.148 475.445 
15582100 32637.1 -19672.1 1516.4 466.397 -74.3434 472.285 
22162.5 2
15582500 31112.7 -18771.5 1121.94 -320.011 8.39844 320.122 
15582100 32853.4 -19632.5 1526.19 422.469 77.2786 429.479 
22163 2
15582500 31057.9 -18875.3 1145.93 -107.151 -203.196 229.717 
15582100 32968.3 -19467.1 1515.8 224.715 323.744 394.09 
22163.5 2
15582500 31161 -18941.4 1144.93 208.215 -133.468 247.32 
15582100 32949.3 -19382.7 1515.53 -38.2492 170.505 174.743 
22164 2
15582500 31279.8 -19034.9 1117.07 240 -188.956 305.458 
15582100 32867.7 -19345.8 1519.8 -164.848 74.4781 180.892 
22164.5 2
15582500 31451.7 -19105.3 1189.07 347.205 -142.222 375.205 
15582100 32807.3 -19312.6 1518.8 -122.02 67.0707 139.239 
22165 1
15582100 32820.2 -19393.8 1519.13 25.9933 -164.04 166.087 
22165.5 1
15582100 33000 -19458.9 1526 363.232 -131.582 386.331 
22165 1
15582500 31484.9 -18920.2 1289 74.5516 414.985 421.628 
22166 2
15582500 32338.3 -18891.2 1120.77 772.3 26.3314 772.748 
15582100 32951.3 -19441.9 1526.12 -95.0928 33.195 100.72 
22166.5 2
15582500 32749.2 -18934.2 1432.93 889.377 -93.1735 894.245 
15582100 33109.1 -19474.1 1542.73 308.847 -63.0055 315.208 
22167 2
15582500 32984.1 -19070 1530.13 474.613 -274.343 548.199 
15582100 33309.2 -19658.7 1552.6 404.175 -372.795 549.848 
22167.5 2
15582500 33086.5 -19166 1538.33 206.734 -193.939 283.463 
15582100 33404.4 -19649.4 1572.27 192.323 18.7205 193.232 
22168 2
15582500 33226.9 -19105.7 1524.93 283.636 121.751 308.663 
15582100 33678.7 -19667.1 1585.27 554.209 -35.6902 555.357 
22168.5 2
15582500 33337.3 -19034.7 1527.87 223.165 143.434 265.285 
15582100 34041.1 -19690.1 1598.27 731.987 -46.5993 733.468 
22169 2
15582500 33689.1 -19069.5 1546.69 686.971 -67.9036 690.319 
15582100 34431.6 -19585.6 1614.94 762.687 204.24 789.56 
22169.5 2
15582500 34028.8 -18982.3 1558.4 664.848 170.711 686.415 
15582100 34796.3 -19587.7 1620.07 713.707 -4.24821 713.719 
22170 2
15582500 34393.2 -18959.5 1556.07 736.162 46.0606 737.601 
15582100 35178.4 -19523 1610.07 771.987 130.774 782.985 
22170.5 2
15582500 34727.9 -18977 1573.6 676.229 -35.4209 677.156 
15582100 35581.4 -19517.7 1595 814.141 10.7744 814.213 
22171 2
15582500 35001.9 -19065.4 1578.47 553.535 -178.586 581.631 
15582100 35878.1 -19535.1 1617.07 599.461 -35.1515 600.491 
22171.5 2
15582500 35305.8 -19188.1 1601.2 613.872 -247.946 662.055 
15582100 36257.3 -19566 1595.2 766.061 -62.4916 768.605 
22172 2
15582500 35653.9 -19187.7 1597.2 703.3 0.942761 703.3 
15582100 36647.6 -19662.1 1608.87 788.418 -194.074 811.953 
22172.5 2
15582500 35944.2 -19354.9 1544.88 567.025 -326.701 654.409 
15582100 37087.4 -19745.8 1629.06 859.058 -163.444 874.468 
22173 2
15582500 36241.9 -19435.3 1554.4 582.42 -157.2 603.262 
15582100 37472.4 -19891.1 1632.4 753.351 -284.508 805.284 
22173.5 2
15582500 36578.4 -19412.8 1510.87 679.865 45.3872 681.379 
15582100 37805.1 -19911.6 1649.47 672.054 -41.3468 673.325 
22174 2
15582500 37027.7 -19422.8 1495.2 903.957 -20.1207 904.181 
15582100 38199.8 -19986.6 1654.53 794.232 -150.905 808.441 
22174.5 2
15582500 37470.7 -19485.1 1497.47 894.949 -125.926 903.765 
15582100 38448 -20108.7 1648.73 501.414 -246.599 558.773 
22175 2
15582500 37782.8 -19535.1 1568 630.572 -101.01 638.611 
15582100 38791.5 -20094.1 1643.13 693.872 29.4949 694.499 
22175.5 2
15582500 38011.5 -19731.3 1630.13 462.088 -396.229 608.705 
15582100 39163.7 -20142.8 1664.47 751.919 -98.4512 758.337 
22176 2
15582500 38303.1 -19941.2 1638.12 569.393 -410.124 701.719 
15582100 39530.9 -20239 1621.25 717.204 -187.891 741.407 
22176.5 2
15582500 38579.5 -20142.3 1638.27 540.908 -393.509 668.903 
15582100 39883.2 -20317.8 1547.07 689.481 -154.207 706.516 
22177 2
15582500 38706.5 -20397.2 1658.07 256.566 -514.882 575.265 
15582100 40455.3 -20537.1 1543.8 1155.69 -442.963 1237.67 
22177.5 2
15582500 38963.7 -20478.9 1672.13 519.731 -164.983 545.288 
15582100 40872.7 -20559.9 1571.4 843.232 -46.0606 844.489 
22178 2
15582500 39209.3 -20390.8 1692.8 495.161 177.554 526.032 
15582100 41163.9 -20601.5 1561.8 587.231 -83.871 593.19 
22178.5 2
15582500 39362.3 -20504.9 1686.2 308.333 -230.108 384.732 
15582100 41516.9 -20775.4 1583 711.559 -350.672 793.276 
22179 2
15582500 39579.3 -20628.4 1631.6 438.384 -249.428 504.375 
15582100 41804.7 -20823.1 1607.93 581.549 -96.431 589.49 
22179.5 2
15582500 39882.1 -20606.3 1565.75 591.52 43.1396 593.091 
15582100 42043.7 -20846.3 1615.44 466.707 -45.2718 468.898 
22180 2
15582500 40470.7 -20827.8 1556.13 1151.88 -433.439 1230.73 
15582100 42176.8 -20824.3 1618.27 260.494 43.0121 264.021 
22180.5 2
15582500 40987.5 -21077.7 1571.07 1043.91 -504.916 1159.6 
15582100 42359.3 -20808.3 1616.6 368.62 32.4579 370.046 
22181 2
15582500 41344.5 -21172.5 1550.73 721.212 -191.38 746.173 
15582100 42410.3 -20612.5 1633.27 103.03 395.556 408.754 
22181.5 2
15582500 41691.7 -21331.4 1581.47 701.414 -321.077 771.409 
15582100 42504 -20908.3 1675.47 189.36 -597.71 626.989 
22182 2
15582500 42113.7 -21389.1 1639.73 852.66 -116.498 860.582 
15582100 42699 -20881.9 1730.2 393.939 53.468 397.551 
22182.5 2
15582500 42481.9 -21432 1625.27 743.704 -86.734 748.744 
15582100 42937.4 -20832.1 1636.8 481.616 100.471 491.984 
22183 2
15582500 42851.2 -21456 1598.44 721.452 -46.875 722.973 
15582100 43110.1 -20804.7 1621.44 337.354 53.6051 341.586 
22183.5 2
15582500 43200.2 -21398.8 1601.07 682.877 111.937 691.99 
15582100 43288.5 -20749.3 1632.93 349.136 108.325 365.554 
22184 2
15582500 43561 -21409.1 1529.87 728.889 -20.8754 729.188 
15582100 43500.3 -20480.3 1591.6 427.744 543.434 691.582 
22184.5 2
15582500 43845.1 -21232.7 1512 574.007 356.364 675.632 
15582100 43646.9 -20227.3 1574.13 296.162 511.111 590.717 
22185 2
15582500 44138.4 -20976.7 1599.6 592.458 517.306 786.519 
15582100 43898.7 -20087.9 1558.07 508.822 281.616 581.556 
22185.5 2
15582500 44515.9 -20873.2 1608.33 762.559 209.024 790.688 
15582100 44141.3 -19881 1549.47 489.966 418.047 644.073 
22186 2
15582500 44906.1 -20628.2 1524.69 762.101 478.54 899.888 
15582100 44469.4 -19626.4 1551.62 640.837 497.192 811.093 
22186.5 2
15582500 45288.7 -20502 1529.07 748.867 246.942 788.531 
15582100 44700.3 -19431 1556.2 451.843 382.461 591.978 
22187 2
15582500 45609.1 -20382.7 1540.93 647.273 240.943 690.663 
15582100 44970.9 -19181.3 1559.33 546.667 504.377 743.802 
22187.5 2
15582500 45742.7 -20100.1 1564.53 269.899 570.909 631.492 
15582100 44751.7 -18486.9 1545.4 -442.694 1402.96 1471.15 
22188 2
15582500 46046.9 -19850.2 1602.07 614.411 504.916 795.261 
15582100 44754.8 -18408.9 1523.33 6.19529 157.441 157.563 
22188.5 2
15582500 46327.4 -19688.5 1589.6 566.734 326.599 654.106 
15582100 44916.9 -18196.6 1480.93 327.542 428.956 539.71 
22189 1
15582500 46332.9 -19364.3 1573.27 11.1785 655.084 655.18 
22189.5 1
15582500 46237.1 -18710 1546 -187.126 1277.86 1291.49 
22190 1
15582500 46202.3 -18427.7 1502.53 -68.0855 552.381 556.561 
