# Supplementary material for: Intrinsic group behaviour: Dependence of pedestrian dyad dynamics on principal social and personal features
Source: PLoS One. 2017 Nov 2;12(11):e0187253. doi: 10.1371/journal.pone.0187253 (PMC5667819; doi:10.1371/journal.pone.0187253)
Supplement: S1 Data Set — (ZIP) [file pone.0187253.s001.zip › set/trajectories/traj_2_0508_245.dat]

2 15565500 15570300 0 1 0 0 2 0 1 50 50 50 1736.31 1752.47 1720.15
22015.5 1
15565500 14741.2 -11537 1600 0 0 0 
22016 1
15565500 14578.1 -11299.7 1589.38 -494.508 719.129 872.745 
22016.5 1
15565500 14292.3 -10834.6 1640.07 -559.287 910.152 1068.26 
22017 1
15565500 14233.5 -10176.6 1761.13 -118.788 1329.29 1334.59 
22017.5 1
15565500 14250.3 -9602.73 1794.67 34.0741 1159.33 1159.83 
22018 1
15565500 14001.6 -8934.2 1724.2 -502.492 1350.57 1441.02 
22018.5 1
15565500 13756.5 -8461 1690.13 -495.084 955.96 1076.55 
22019 1
15565500 13423.8 -8138.47 1665.8 -672.189 651.582 936.161 
22019.5 1
15565500 13095.1 -7750.19 1718.38 -641.943 758.358 993.578 
22020 1
15565500 12820.3 -7403.4 1719.8 -537.753 678.645 865.873 
22020.5 1
15565500 12496.4 -7113.13 1760.87 -654.411 586.397 878.701 
22021 1
15565500 12292.3 -6662.6 1737.13 -412.391 910.168 999.236 
22021.5 1
15565500 11918.7 -6175.07 1700.4 -754.613 984.916 1240.77 
22022 1
15565500 11486.1 -5504.33 1720.67 -873.939 1355.02 1612.4 
22022.5 1
15565500 11251.2 -5143.44 1654.25 -458.757 704.875 841.015 
22023 2
15570300 10104 -4389.5 1640.5 0 0 0 
15565500 11031.1 -4688.67 1642.4 -430.757 889.962 988.729 
22023.5 2
15570300 9934.2 -4062.13 1649.6 -604.27 1165.01 1312.4 
15565500 10799.1 -4186.33 1632.27 -467.876 1012.77 1115.62 
22024 2
15570300 9606.8 -3584.33 1686.2 -661.414 965.253 1170.12 
15565500 10351.9 -3718.6 1674.27 -903.3 944.916 1307.22 
22024.5 2
15570300 9244.33 -3263.73 1681.2 -732.256 647.677 977.591 
15565500 10098.2 -3377.47 1708.13 -512.593 689.158 858.889 
22025 2
15570300 8915.93 -2939.33 1667.87 -663.434 655.354 932.541 
15565500 9777.33 -3026.6 1729 -648.215 708.822 960.527 
22025.5 2
15570300 8685.07 -2553.93 1668.47 -466.397 778.586 907.592 
15565500 9429.47 -2717 1732.8 -702.761 625.455 940.78 
22026 2
15570300 8274.69 -2240.75 1685.12 -801.522 611.686 1008.26 
15565500 9068.62 -2388.56 1753.12 -704.769 641.479 952.993 
22026.5 2
15570300 7847.2 -1799.47 1666.13 -836.57 863.568 1202.33 
15565500 8648.8 -1886.67 1730.87 -821.575 982.184 1280.5 
22027 2
15570300 7470.6 -1330 1652.73 -760.808 948.418 1215.86 
15565500 8331.73 -1409.8 1715.73 -640.539 963.367 1156.88 
22027.5 2
15570300 7180.2 -927.067 1635.73 -586.667 814.007 1003.39 
15565500 7964.93 -937.867 1682.8 -741.01 953.401 1207.51 
22028 2
15570300 6843.6 -614.2 1647.73 -680 632.054 928.381 
15565500 7680.8 -629.667 1708.73 -574.007 622.626 846.845 
22028.5 2
15570300 6588.53 -135.133 1661.6 -515.286 967.811 1096.44 
15565500 7448.6 -188.733 1684.13 -469.091 890.774 1006.74 
22029 2
15570300 6248.93 319 1634.2 -686.061 917.441 1145.59 
15565500 7116.2 263.467 1690.8 -671.515 913.535 1133.79 
22029.5 2
15570300 6029.44 787.312 1612.25 -428.703 914.673 1010.15 
15565500 6846 702.438 1677.5 -527.734 857.365 1006.77 
22030 2
15570300 5733.93 1147.53 1517.13 -578.286 704.933 911.781 
15565500 6509.27 1164.2 1670.73 -658.969 903.645 1118.4 
22030.5 2
15570300 5342.07 1360.67 1580 -791.65 430.572 901.167 
15565500 6268.53 1584 1639.33 -486.33 848.081 977.629 
22031 2
15570300 5009.73 1754 1562.8 -671.38 794.613 1040.27 
15565500 6012.67 2130.47 1643.73 -516.902 1103.97 1218.99 
22031.5 2
15570300 4720.4 2285.6 1496.07 -584.512 1073.94 1222.7 
15565500 5685.93 2475.07 1642.73 -660.067 696.162 959.338 
22032 2
15570300 4492.87 2720 1466.73 -459.663 877.576 990.671 
15565500 5408.6 2716.73 1616.73 -560.269 488.215 743.139 
22032.5 2
15570300 4218.38 3106.44 1472.81 -536.117 754.761 925.789 
15565500 5066.44 3016.62 1575.81 -668.286 585.726 888.64 
22033 2
15570300 4081.2 3590.67 1543.6 -268.444 947.611 984.9 
15565500 4707.8 3140.53 1580.8 -701.835 242.482 742.543 
22033.5 2
15570300 3899.67 4166.33 1634.33 -365.258 1158.28 1214.51 
15565500 4335.07 3309.53 1663.27 -749.966 340.04 823.454 
22034 2
15570300 3778.8 4524.53 1757.27 -244.175 723.636 763.722 
15565500 4022 3530.87 1646.8 -632.458 447.138 774.555 
22034.5 2
15570300 3808.67 4748.13 1790.8 60.3367 451.717 455.729 
15565500 3716.4 3878.8 1663.13 -617.374 702.896 935.528 
22035 2
15570300 3815.87 4985.27 1783.73 14.5455 479.057 479.278 
15565500 3385.13 4160.8 1674.87 -669.226 569.697 878.873 
22035.5 2
15570300 3661.33 5093.13 1736.67 -312.189 217.912 380.72 
15565500 3025.2 4374.47 1741.07 -727.138 431.65 845.607 
22036 2
15570300 3553 5328.31 1710.44 -211.589 459.334 505.725 
15565500 2682.88 4698.94 1702.94 -668.604 633.732 921.22 
22036.5 2
15570300 3279.53 5473.4 1693.67 -535.16 283.929 605.815 
15565500 2371 5012.13 1672.67 -610.323 612.908 864.957 
22037 2
15570300 3097.4 5642.27 1684.2 -367.946 341.145 501.761 
15565500 2057.4 5306.73 1676.4 -633.535 595.152 869.237 
22037.5 2
15570300 2635 5979.33 1681.53 -934.141 680.943 1155.99 
15565500 1701.2 5708.93 1687.33 -719.596 812.525 1085.36 
22038 2
15570300 2073.27 6314 1722.87 -1134.81 676.094 1320.95 
15565500 1454.8 6015.27 1664.47 -497.778 618.855 794.207 
22038.5 2
15570300 1765.93 6595.53 1862.13 -619.624 567.608 840.305 
15565500 1077 6296.93 1675.33 -761.694 567.876 950.085 
22039 2
15570300 1112.93 6798.27 1839 -1316.53 408.737 1378.52 
15565500 721.667 6346.93 1709.27 -716.398 100.806 723.455 
22039.5 2
15570300 806.75 7091.56 1754.25 -598.014 572.843 828.113 
15565500 717.125 6571.25 1715.88 -8.87044 438.118 438.208 
22040 2
15570300 803.267 7366.27 1723.07 -6.8167 537.582 537.625 
15565500 536.6 6861.93 1726.8 -353.278 568.852 669.625 
22040.5 2
15570300 992.267 7273 1725.6 381.818 -188.418 425.777 
15565500 308.6 7038.87 1732.07 -460.606 357.441 583.028 
22041 2
15570300 994.467 7102.07 1730.13 4.44444 -345.32 345.348 
15565500 270.133 7171.53 1732.8 -77.7104 268.013 279.052 
22041.5 2
15570300 1315.73 7476.8 1760.07 649.024 757.037 997.164 
15565500 254 7198 1749 -32.5926 53.468 62.6187 
22042 2
15570300 1377.67 7422.2 1789.07 125.118 -110.303 166.797 
15565500 298.2 7230.8 1738.53 89.2929 66.2626 111.193 
22042.5 2
15570300 1358.33 7484.27 1802.2 -39.0572 125.387 131.329 
15565500 230.467 7440.73 1704.33 -136.835 424.108 445.636 
22043 2
15570300 1396.69 7454.94 1803.19 74.9105 -57.2835 94.3026 
15565500 305.875 7589.38 1671.38 147.282 290.316 325.538 
22043.5 1
15565500 506.333 7752.07 1684.47 392.286 318.379 505.226 
22044 1
15565500 316.8 7751.53 1657.4 -382.896 -1.07744 382.897 
22043.5 1
15570300 1454.4 7384.6 1808 166.799 -203.288 262.96 
22044.5 2
15570300 1036.92 7328.25 1666.33 -346.459 -46.7635 349.601 
15565500 177.933 7634.07 1660.93 -280.539 -237.306 367.446 
22045 2
15570300 619.067 7365 1710.27 -938.989 82.5843 942.613 
15565500 168.267 7587.07 1629.67 -19.5286 -94.9495 96.937 
22045.5 2
15570300 398.467 7170.73 1700.73 -445.657 -392.458 593.829 
15565500 135.867 7565.47 1647.93 -65.4545 -43.6364 78.6666 
22046 1
15565500 179.188 7366.94 1666.56 84.611 -387.752 396.876 
22046 1
15570300 371 7291 1699 -87.4735 383.015 392.877 
22046.5 2
15570300 1069.78 7673.67 1774.44 864.824 473.597 986.01 
15565500 106.133 7366.27 1673.73 -142.963 -1.31279 142.969 
22047 2
15570300 1122.27 7553.73 1763.33 132.548 -302.862 330.597 
15565500 123.8 7408.67 1675.67 35.6902 85.6566 92.7946 
22047.5 2
15570300 1269.33 7510.27 1740.87 297.104 -87.8114 309.809 
15565500 186 7431.87 1682 125.657 46.8687 134.113 
22048 2
15570300 1324 7493.33 1742.13 110.438 -34.2088 115.615 
15565500 249.6 7324.27 1684.33 128.485 -217.374 252.507 
22048.5 2
15570300 1301.87 7395.27 1715.47 -44.7138 -198.114 203.098 
15565500 310 7294.8 1652.6 122.02 -59.5286 135.767 
22049 2
15570300 1284.8 7507.6 1714.87 -34.4781 226.936 229.54 
15565500 327.467 7279.53 1634.2 35.2862 -30.8418 46.865 
22049.5 2
15570300 1237.44 7639.38 1763.06 -92.5049 257.373 273.492 
15565500 344.75 7249.06 1700.06 33.7565 -59.5133 68.4203 
22050 2
15570300 1206.93 7663.53 1756.4 -59.695 47.2766 76.1484 
15565500 396.933 7296.53 1718.33 102.12 92.8979 138.053 
22050.5 2
15570300 1280.27 7702.4 1783.87 148.148 78.5185 167.669 
15565500 346 7243.8 1705.13 -102.896 -106.532 148.11 
22051 2
15570300 1318.13 7691.2 1776.6 76.4983 -22.6263 79.7743 
15565500 288.133 7215.8 1733.07 -116.902 -56.5657 129.869 
22051.5 1
15565500 273.6 7519.47 1679.93 -29.3603 613.468 614.17 
22052 1
15565500 350 7548.2 1673.13 154.343 58.0471 164.898 
22051.5 1
15570300 1401.27 7647 1770 193.798 -103.03 219.483 
22052.5 2
15570300 1096 7395.69 1748.46 -280.324 -230.769 363.092 
15565500 333.2 7612 1680.07 -33.9394 128.889 133.283 
22053 2
15570300 1050.06 7310.44 1716 -95.9029 -177.985 202.178 
15565500 204.625 7605.69 1683.44 -251.123 -12.3291 251.426 
22053.5 2
15570300 1110.4 7380.07 1688.47 118.077 136.261 180.303 
15565500 76.0667 7657.4 1608.8 -251.582 101.199 271.173 
22054 2
15570300 961.667 7547.53 1678.47 -300.471 338.316 452.483 
15565500 -22.9333 7925.07 1553.4 -200 540.741 576.542 
22054.5 2
15570300 754.733 8073.8 1657.73 -418.047 1063.16 1142.4 
15565500 -267.733 8263.2 1562.53 -494.545 683.098 843.325 
22055 2
15570300 807.267 8344 1625 106.128 545.859 556.08 
15565500 -461.867 8662.67 1675.87 -392.189 807.003 897.255 
22055.5 2
15570300 1043.27 8777.2 1583.13 476.768 875.152 996.593 
15565500 -597.333 8908.47 1752.47 -273.67 496.566 566.986 
22056 2
15570300 1081 9328.88 1579.94 73.6979 1077.49 1080.01 
15565500 -680 9260.06 1788.69 -161.458 686.711 705.436 
22056.5 2
15570300 916.933 9584.93 1574.2 -321.07 501.093 595.13 
15565500 -698.733 9519.73 1841.2 -36.6601 508.162 509.483 
22057 1
15565500 -571.267 9832.4 1998.8 257.508 631.65 682.123 
22057.5 1
15565500 -327.733 10082.3 2073 491.987 504.781 704.879 
22058 1
15565500 -282.067 10348.1 2090.33 92.2559 536.97 544.837 
22058.5 1
15565500 -112 10558.9 2050 343.569 425.859 547.17 
