# Supplementary material for: Intrinsic group behaviour: Dependence of pedestrian dyad dynamics on principal social and personal features
Source: PLoS One. 2017 Nov 2;12(11):e0187253. doi: 10.1371/journal.pone.0187253 (PMC5667819; doi:10.1371/journal.pone.0187253)
Supplement: S1 Data Set — (ZIP) [file pone.0187253.s001.zip › set/trajectories/traj_2_0508_244.dat]

2 15563300 15563900 0 0 1 0 1 1 0 25 10 40 1558.59 1662.59 1454.58
21993.5 1
15563300 -13009.2 13405.6 1242.44 0 0 0 
21994 1
15563300 -12982.2 12961.2 1326.07 68.2379 -1122.11 1124.18 
21994.5 1
15563300 -12613.1 12517 1256.13 745.724 -897.374 1166.78 
21995 1
15563300 -12104.6 12136.2 1300.93 1027.21 -769.293 1283.34 
21995.5 1
15563300 -11726.1 11828 1330.06 739.209 -601.953 953.298 
21996 1
15563300 -11339.9 11545.5 1201.87 755.887 -552.903 936.518 
21996.5 1
15563300 -10865.1 11352.9 1096.4 959.192 -389.091 1035.1 
21997 1
15563300 -10522.8 11078 1100.13 691.448 -555.286 886.816 
21997.5 1
15563300 -10142.8 10680.5 1134.73 767.677 -802.963 1110.89 
21998 1
15563300 -9834.73 10291 1183.4 622.357 -786.936 1003.29 
21998.5 1
15563300 -9445.8 9876.67 1274.07 785.724 -837.037 1148.04 
21999 2
15563900 -9735.33 9019.33 1187 0 0 0 
15563300 -9110.25 9554.19 1231.88 655.371 -629.842 908.962 
21999.5 2
15563900 -9496.8 8810.33 1393.27 803.143 -703.704 1067.82 
15563300 -8782.93 9216.8 1201.6 638.044 -657.675 916.317 
22000 2
15563900 -9050.47 8467.33 1340.2 901.684 -692.929 1137.18 
15563300 -8387.47 8906.67 1190.2 798.923 -626.532 1015.29 
22000.5 2
15563900 -8717.4 8119.47 1416.87 672.862 -702.761 972.942 
15563300 -8018.67 8626.4 1248.2 745.051 -566.195 935.776 
22001 2
15563900 -8439.67 7743.27 1342.8 561.077 -760 944.673 
15563300 -7669.93 8323.47 1285.8 704.512 -611.987 933.201 
22001.5 2
15563900 -7935.8 7417.13 1395.47 1017.91 -658.855 1212.53 
15563300 -7382.67 7903.4 1355.47 580.337 -848.62 1028.08 
22002 2
15563900 -7516 7114.53 1322.47 848.081 -611.313 1045.44 
15563300 -7067.33 7519.53 1351.07 637.037 -775.488 1003.59 
22002.5 2
15563900 -7317 6696.44 1344.88 388.672 -816.593 904.373 
15563300 -6853 7038.19 1319.25 418.62 -940.129 1029.12 
22003 2
15563900 -6641.87 6428.47 1370.33 1321.2 -524.405 1421.47 
15563300 -6184.67 6793 1260.33 1307.89 -479.819 1393.13 
22003.5 2
15563900 -6180.2 6153.13 1277.33 932.66 -556.229 1085.93 
15563300 -5848.13 6619.47 1160.07 679.865 -350.572 764.93 
22004 2
15563900 -6005.47 6000.53 1336.6 352.997 -308.283 468.663 
15563300 -5408.07 6328.8 1194.87 889.024 -587.205 1065.45 
22004.5 2
15563900 -5541.8 5805.87 1188.4 936.7 -393.266 1015.91 
15563300 -4903.53 5992.87 1164.93 1019.26 -678.653 1224.52 
22005 2
15563900 -5228.67 5638.33 1107.87 632.593 -338.451 717.442 
15563300 -4518.2 5672.4 1214.53 778.451 -647.407 1012.48 
22005.5 2
15563900 -4733.27 5285.87 1659.73 1000.81 -712.054 1228.27 
15563300 -4223.47 5526.93 1319.4 595.421 -293.872 663.993 
22006 2
15563900 -4341.25 5002.69 1752.81 765.658 -553.084 944.528 
15563300 -3795.25 5418.75 1435.19 836.361 -211.296 862.638 
22006.5 2
15563900 -3890.13 4754.53 1817.53 882.811 -485.625 1007.57 
15563300 -3286.87 5231.4 1384.47 994.879 -366.634 1060.29 
22007 2
15563900 -3408.27 4565.6 1831.87 973.468 -381.684 1045.62 
15563300 -2920.2 5054.67 1414.4 740.741 -357.037 822.297 
22007.5 2
15563900 -3077.27 4409.93 1831.8 668.687 -314.478 738.944 
15563300 -2533.2 4919.2 1445.4 781.818 -273.67 828.333 
22008 2
15563900 -2815.8 4212.6 1826 528.215 -398.653 661.767 
15563300 -2088.6 4802.67 1462.93 898.182 -235.421 928.522 
22008.5 2
15563900 -2262.47 4038.53 1803.4 1117.85 -351.65 1171.85 
15563300 -1733.2 4665.87 1437 717.98 -276.364 769.332 
22009 2
15563900 -1584.19 3967.75 1664.75 1324.76 -138.249 1331.96 
15563300 -1371.56 4521.62 1420 706.323 -281.722 760.434 
22009.5 2
15563900 -1200.13 3841.33 1597.2 751.574 -247.391 791.243 
15563300 -976.533 4312.07 1424.07 773.051 -410.095 875.092 
22010 2
15563900 -793 3674.13 1588.07 820.833 -337.097 887.357 
15563300 -592.6 4109.27 1411.27 774.059 -408.871 875.41 
22010.5 2
15563900 -350.533 3538 1579.6 890.275 -273.91 931.459 
15563300 -164.733 3963.6 1396.27 860.899 -293.092 909.423 
22011 2
15563900 53.3333 3219.07 1587.33 815.892 -644.31 1039.62 
15563300 317.067 3680.53 1376.87 973.333 -571.852 1128.89 
22011.5 2
15563900 429.667 2970.87 1630.13 760.269 -501.414 910.728 
15563300 830.067 3407.6 1392.47 1036.36 -551.38 1173.91 
22012 2
15563900 841.533 2802.8 1645.73 832.054 -339.529 898.662 
15563300 1134.27 3214.33 1465.67 614.545 -390.438 728.085 
22012.5 2
15563900 1194.88 2610.19 1628.06 690.12 -376.196 785.996 
15563300 1541.88 2975.31 1446.62 796.11 -466.838 922.891 
22013 2
15563900 1564.73 2350.07 1622.13 723.793 -509.043 884.874 
15563300 1898.4 2744.33 1431.47 697.701 -452.014 831.326 
22013.5 2
15563900 1884.2 2081.13 1594.87 645.387 -543.3 843.623 
15563300 2197.4 2479.33 1411.93 604.04 -535.354 807.136 
22014 2
15563900 2239 1775.47 1569.6 716.768 -617.508 946.083 
15563300 2566.87 2199.6 1384 746.397 -565.118 936.198 
22014.5 2
15563900 2690.53 1526.2 1591.53 912.189 -503.569 1041.95 
15563300 3003.8 1928.4 1355.8 882.694 -547.879 1038.9 
22015 2
15563900 3149.67 1223.73 1641.2 927.542 -611.044 1110.72 
15563300 3362.47 1683.2 1334.73 724.579 -495.354 877.719 
22015.5 2
15563900 3467.67 844.267 1622.6 642.424 -766.599 1000.19 
15563300 3751.67 1303.13 1331.2 786.263 -767.811 1098.97 
22016 2
15563900 3779.12 481.312 1622.88 608.317 -708.895 934.121 
15563300 4129.38 932.188 1368.94 737.712 -724.504 1033.98 
22016.5 2
15563900 4061.07 144.067 1601.87 551.745 -659.972 860.224 
15563300 4530.53 603.8 1366.6 785.046 -642.637 1014.53 
22017 2
15563900 4381.8 -222.133 1612.27 647.946 -739.798 983.43 
15563300 4896 275.6 1357.4 738.316 -663.03 992.331 
22017.5 2
15563900 4640.13 -499.6 1610.13 521.886 -560.539 765.877 
15563300 5248.13 -136.667 1335.47 711.38 -832.862 1095.32 
22018 2
15563900 5019.73 -831.6 1604.2 766.869 -670.707 1018.79 
15563300 5512.6 -456.267 1384.73 534.276 -645.657 838.047 
22018.5 2
15563900 5394.6 -1147.47 1589.6 757.306 -638.114 990.305 
15563300 5764.87 -795.333 1390 509.63 -684.983 853.771 
22019 2
15563900 5730.07 -1462.07 1592.33 677.71 -635.556 929.098 
15563300 6129.27 -1101.8 1417.4 736.162 -619.125 961.899 
22019.5 2
15563900 6030.06 -1810.62 1605.31 585.929 -680.778 898.205 
15563300 6438.56 -1482.44 1400.31 604.093 -743.433 957.925 
22020 2
15563900 6388.8 -2133.8 1562.27 702.03 -632.436 944.893 
15563300 6875.47 -1889.67 1399.47 854.998 -796.926 1168.81 
22020.5 2
15563900 6733.47 -2427.73 1540.47 696.296 -593.805 915.113 
15563300 7223 -2222.33 1387.6 702.088 -672.054 971.897 
22021 2
15563900 7117.6 -2761.07 1553.2 776.027 -673.401 1027.47 
15563300 7647.73 -2535.27 1353.8 858.047 -632.189 1065.79 
22021.5 2
15563900 7438.4 -3133.13 1558.93 648.081 -751.65 992.465 
15563300 7865.93 -2808.93 1388.2 440.808 -552.862 707.084 
22022 2
15563900 7722.33 -3451.73 1560.2 573.603 -643.636 862.141 
15563300 8250.87 -3300.13 1385.53 777.643 -992.323 1260.73 
22022.5 2
15563900 8095.56 -3862 1569.06 728.963 -801.302 1083.27 
15563300 8604 -3723.19 1357.88 689.714 -826.278 1076.31 
22023 2
15563900 8398.87 -4271.53 1543.33 593.55 -801.435 997.296 
15563300 8889.2 -4013 1406.33 558.121 -567.148 795.711 
22023.5 2
15563900 8660 -4611.93 1542 526.478 -686.29 864.971 
15563300 9162.53 -4335.47 1393.2 551.075 -650.134 852.267 
22024 2
15563900 8926.4 -4904 1542.93 538.182 -590.034 798.611 
15563300 9384.93 -4683.4 1393 449.293 -702.896 834.222 
22024.5 2
15563900 9206 -5231.67 1564.93 564.848 -661.953 870.193 
15563300 9633 -4994.2 1375.8 501.145 -627.879 803.354 
22025 2
15563900 9503.67 -5523.33 1562.93 601.347 -589.226 841.905 
15563300 9931.67 -5291 1362 603.367 -599.596 850.627 
22025.5 2
15563900 9804.6 -5760.8 1512.33 607.946 -479.731 774.429 
15563300 10270.6 -5516.87 1344.6 684.714 -456.296 822.824 
22026 2
15563900 10122.3 -5973.62 1488.69 620.532 -415.674 746.89 
15563300 10593 -5762.5 1323.44 629.688 -479.753 791.624 
22026.5 2
15563900 10517.3 -6205.33 1484.93 772.904 -453.441 896.097 
15563300 10959.7 -5936.13 1317.6 717.547 -339.791 793.935 
22027 2
15563900 10947.1 -6495.53 1513.93 868.418 -586.263 1047.78 
15563300 11386.1 -6228.27 1357.6 861.549 -590.168 1044.3 
22027.5 2
15563900 11376.3 -6968.8 1587.87 866.936 -956.094 1290.62 
15563300 11781.3 -6653.2 1392.2 798.249 -858.451 1172.24 
22028 2
15563900 11759.5 -7260.07 1625.8 774.141 -588.418 972.384 
15563300 12178.2 -6993.2 1411.67 801.886 -686.869 1055.85 
22028.5 2
15563900 12055.3 -7527.13 1623.13 597.71 -539.529 805.201 
15563300 12494.3 -7341.4 1427.33 638.519 -703.434 950.014 
22029 2
15563900 12382.4 -7883.87 1640.67 660.741 -720.673 977.726 
15563300 12814.1 -7609.2 1422.2 646.061 -541.01 842.666 
22029.5 2
15563900 12676.3 -8128.12 1621.56 574.048 -477.067 746.407 
15563300 13135.8 -7921.19 1419.62 628.41 -609.351 875.333 
22030 2
15563900 12954.7 -8408.27 1603.8 544.724 -548.222 772.834 
15563300 13405.7 -8186.07 1386.33 528.09 -518.355 739.98 
22030.5 2
15563900 13275.3 -8740.67 1588.07 647.677 -671.515 932.962 
15563300 13718.4 -8489.4 1394.6 631.785 -612.795 880.153 
22031 2
15563900 13543.2 -9064 1600.67 541.279 -653.199 848.323 
15563300 14018.5 -8774.13 1403 606.195 -575.219 835.673 
22031.5 2
15563900 13932.3 -9369.67 1607.27 785.993 -617.508 999.551 
15563300 14307.6 -9008 1440.47 584.108 -472.458 751.264 
22032 2
15563900 14296.1 -9849.13 1668 735.084 -968.62 1215.97 
15563300 14553.7 -9413.2 1451.2 497.239 -818.586 957.773 
22032.5 2
15563900 14558.9 -10265.2 1690.44 513.289 -812.606 961.142 
15563300 14941.2 -9825.62 1474.5 756.746 -805.518 1105.23 
22033 2
15563900 14814.9 -10589.7 1672.87 500.84 -634.989 808.734 
15563300 15161.8 -10197.9 1491.93 431.727 -728.457 846.781 
22033.5 2
15563900 15081.3 -10864.8 1654.6 536.016 -553.588 770.567 
15563300 15450.5 -10479.3 1464.53 580.818 -566.197 811.128 
22034 2
15563900 15416.1 -11109.7 1634.47 676.498 -494.68 838.068 
15563300 15765.3 -10771.1 1443.73 636.094 -589.495 867.249 
22034.5 2
15563900 15709.3 -11403.7 1602.67 592.323 -593.939 838.815 
15563300 16095.6 -11068.1 1405.53 667.205 -600.135 897.399 
22035 2
15563900 16087.2 -11639.5 1571.4 763.367 -476.498 899.878 
15563300 16497.7 -11251 1388 812.256 -369.428 892.321 
22035.5 2
15563900 16412.8 -11898.9 1575.6 657.778 -524.04 841.005 
15563300 16803.7 -11541.3 1386.47 618.182 -586.532 852.155 
22036 2
15563900 16772.4 -12169.2 1518.25 702.295 -527.84 878.54 
15563300 17198.2 -11859.4 1342.75 770.671 -621.175 989.844 
22036.5 2
15563900 17199.9 -12482.1 1442.33 836.579 -612.418 1036.78 
15563300 17623.7 -12206.7 1277.8 832.648 -679.762 1074.89 
22037 2
15563900 17555.2 -12810.9 1459.33 717.845 -664.108 977.927 
15563300 17996 -12455.5 1311.47 752.054 -502.626 904.554 
22037.5 2
15563900 18086.7 -12977.9 1521.93 1073.8 -337.374 1125.56 
15563300 18480 -12624.5 1325.6 977.778 -341.414 1035.67 
22038 2
15563900 18501.4 -13173.2 1554.87 837.71 -394.613 926.001 
15563300 18848.5 -12805.5 1359.67 744.377 -365.522 829.279 
22038.5 2
15563900 18862.8 -13440.1 1561 728.629 -538.172 905.831 
15563300 19178.9 -13047.9 1378.93 666.129 -488.844 826.254 
22039 2
15563900 19143 -13725.7 1580.13 564.919 -575.806 806.652 
15563300 19428.4 -13309.1 1379.87 503.091 -526.613 728.301 
22039.5 2
15563900 19451.5 -13918.6 1608.44 602.539 -376.742 710.625 
15563300 19724.4 -13466.5 1371.12 578.198 -307.357 654.814 
22040 2
15563900 19816.1 -14048.1 1581.87 713.568 -253.311 757.196 
15563300 20101.7 -13645.9 1366.93 738.218 -351.142 817.475 
22040.5 2
15563900 20109.6 -14297 1582.27 592.862 -502.896 777.425 
15563300 20407.3 -13855.3 1388.2 617.508 -422.896 748.437 
22041 2
15563900 20404.9 -14534.6 1565 596.498 -480 765.644 
15563300 20674.2 -14066.3 1374.6 539.125 -426.263 687.281 
22041.5 2
15563900 20781.1 -14733 1554.93 760.135 -400.808 859.332 
15563300 20992.9 -14261 1378.93 643.906 -393.401 754.572 
22042 2
15563900 21194.2 -14931.1 1525 834.478 -400.135 925.452 
15563300 21334.9 -14383.1 1380.93 690.909 -246.734 733.644 
22042.5 2
15563900 21621.5 -15077 1471.67 863.3 -294.815 912.251 
15563300 21733.3 -14564.2 1360.47 804.714 -365.791 883.95 
22043 2
15563900 22099.9 -15192.5 1430.94 934.383 -225.586 961.229 
15563300 22153.1 -14691.6 1296.94 820.036 -248.877 856.971 
22043.5 2
15563900 22531 -15318.3 1428.07 843.567 -246.119 878.737 
15563300 22625.6 -14808.9 1234.93 924.609 -229.436 952.65 
22044 2
15563900 22910.1 -15416.5 1552.33 765.791 -198.519 791.104 
15563300 23109.3 -14878.3 1211.07 977.239 -140.202 987.245 
22044.5 2
15563900 23334.3 -15581.6 1543 856.97 -333.468 919.564 
15563300 23538 -14943.9 1299.93 865.993 -132.66 876.095 
22045 2
15563900 23676.9 -15701.7 1566.47 692.256 -242.559 733.521 
15563300 23939.9 -15093.5 1349.47 811.987 -302.088 866.36 
22045.5 2
15563900 24080.2 -15755.1 1588.6 814.68 -107.879 821.792 
15563300 24304 -15245.6 1364.8 735.488 -307.34 797.12 
22046 2
15563900 24395.6 -15811.3 1605.5 616.064 -109.855 625.782 
15563300 24603.4 -15305.2 1419.81 584.717 -116.382 596.187 
22046.5 2
15563900 24694.3 -15921.7 1605.67 584.426 -216.088 623.095 
15563300 24988 -15372.1 1429.47 752.691 -131.009 764.007 
22047 2
15563900 25010.1 -16107.1 1621.27 638.114 -374.545 739.915 
15563300 25314.5 -15500.3 1439.33 659.529 -258.99 708.558 
22047.5 2
15563900 25460.3 -16264.7 1603.67 909.36 -318.384 963.486 
15563300 25704.5 -15655.3 1438.33 787.879 -312.997 847.773 
22048 2
15563900 25913.5 -16451.9 1604.8 915.556 -378.182 990.587 
15563300 26118.6 -15814.5 1421.87 836.633 -321.616 896.321 
22048.5 2
15563900 26314.4 -16636.1 1624.6 809.966 -372.121 891.358 
15563300 26540 -16012.8 1374.53 851.313 -400.673 940.89 
22049 2
15563900 26724.7 -16812 1611 828.956 -355.286 901.885 
15563300 27046.7 -16231.3 1373.53 1023.57 -441.347 1114.67 
22049.5 2
15563900 27094.2 -17070.7 1699.56 721.712 -505.249 880.991 
15563300 27405.4 -16525.2 1587.25 700.724 -574.064 905.85 
22050 2
15563900 27411 -17278.3 1633.27 619.863 -406.221 741.111 
15563300 27811.7 -16633.1 1649.8 795.099 -211.114 822.65 
22050.5 2
15563900 27716.3 -17468.7 1623.87 616.835 -384.781 727.009 
15563300 28221.5 -16789.2 1478.33 827.744 -315.421 885.805 
22051 2
15563900 28060.9 -17692.3 1590.93 696.027 -451.582 829.687 
15563300 28601.9 -16926.1 1469.8 768.62 -276.498 816.84 
22051.5 2
15563900 28420.1 -17798.4 1598.47 725.657 -214.411 756.67 
15563300 28873.7 -17145.6 1453.4 548.956 -443.502 705.724 
22052 2
15563900 28775.7 -17954.6 1564 718.384 -315.556 784.634 
15563300 29186.5 -17336.7 1406.33 632.054 -385.993 740.596 
22052.5 2
15563900 29161.9 -18061.6 1539.2 780.202 -216.162 809.593 
15563300 29577.5 -17491.3 1382.47 789.899 -312.458 849.453 
22053 2
15563900 29591.8 -18063.8 1504.56 839.738 -4.32129 839.749 
15563300 29981.9 -17629.1 1332.62 789.73 -269.124 834.327 
22053.5 2
15563900 29970.5 -18271.3 1434.73 741.006 -405.977 844.93 
15563300 30359.2 -17869.1 1270.6 738.405 -469.684 875.126 
22054 2
15563900 30328.6 -18461.9 1367.47 723.502 -385.051 819.584 
15563300 30827 -18037 1220.2 945.051 -339.125 1004.05 
22054.5 2
15563900 30807.5 -18700.3 1297.8 967.542 -481.616 1080.78 
15563300 31092.7 -18158.2 1204.67 536.7 -244.848 589.914 
22055 2
15563900 31274.3 -19004.3 1319.67 942.896 -614.276 1125.34 
15563300 31474.4 -18289.5 1237.33 771.178 -265.32 815.543 
22055.5 2
15563900 31567.5 -19145.6 1302.93 592.458 -285.387 657.611 
15563300 31908.9 -18476.3 1129.53 877.845 -377.374 955.522 
22056 2
15563900 31974.4 -19310.1 1387.38 794.735 -321.216 857.195 
15563300 32380.3 -18748.4 1201.94 920.662 -531.331 1062.98 
22056.5 2
15563900 32644.6 -19512.4 1534.87 1311.47 -395.964 1369.94 
15563300 32904 -18977.8 1338 1024.83 -448.973 1118.86 
22057 2
15563900 32869.7 -19510.2 1554.53 454.815 4.44444 454.837 
15563300 33225.9 -19017.2 1356 650.37 -79.596 655.223 
22057.5 2
15563900 33255.3 -19635.9 1597.8 778.855 -253.872 819.186 
15563300 33655.7 -19017.1 1398.67 868.148 0.26936 868.148 
22058 2
15563900 33632.1 -19787.4 1610.87 761.347 -306.128 820.587 
15563300 33981.6 -19067.5 1418.4 658.451 -101.818 666.277 
22058.5 2
15563900 33984.7 -19900.4 1635.2 712.189 -228.283 747.881 
15563300 34356.6 -19130.3 1457.07 757.576 -127.003 768.148 
22059 2
15563900 34414.5 -19953.1 1649.6 868.418 -106.397 874.911 
15563300 34913.3 -19206.3 1456.2 1124.58 -153.535 1135.01 
22059.5 2
15563900 34834.9 -20031.4 1649.19 820.98 -153.068 835.127 
15563300 35202.3 -19401.1 1469.31 564.543 -380.33 680.705 
22060 2
15563900 35224.2 -20222.5 1640.73 761.888 -373.834 848.661 
15563300 35564.3 -19599.9 1451.27 708.325 -389.18 808.199 
22060.5 2
15563900 35687.3 -20281.3 1626.4 935.623 -118.923 943.15 
15563300 35956.2 -19708.7 1419.6 791.785 -219.663 821.69 
22061 2
15563900 36120.1 -20356.3 1633.13 874.343 -151.38 887.351 
15563300 36411.5 -19792.7 1456.93 919.731 -169.697 935.255 
22061.5 2
15563900 36622.4 -20605.3 1687.4 1014.68 -503.03 1132.53 
15563300 36892.4 -19946.5 1485.13 971.582 -310.707 1020.05 
22062 2
15563900 37009.7 -20756.5 1709.53 782.357 -305.589 839.921 
15563300 37333 -20179.1 1485.27 890.101 -469.899 1006.52 
22062.5 2
15563900 37372.7 -20887.4 1722.94 709.025 -255.55 753.673 
15563300 37708.8 -20297.8 1525.12 734.009 -231.925 769.778 
22063 2
15563900 37763.5 -20970.2 1728.67 764.865 -162.084 781.85 
15563300 38160.2 -20352.1 1534.2 883.341 -106.303 889.715 
22063.5 2
15563900 38131.9 -20999 1738.73 744.242 -58.1818 746.513 
15563300 38512 -20458.5 1527.47 710.707 -214.815 742.462 
22064 2
15563900 38530.7 -21116.8 1750.8 805.522 -237.98 839.94 
15563300 38881.9 -20626 1544.47 747.205 -338.451 820.284 
22064.5 2
15563900 38896 -21205.8 1753 738.047 -179.798 759.632 
15563300 39258.7 -20653.7 1531.47 761.347 -56.0269 763.406 
22065 2
15563900 39288.7 -21267.6 1752.13 793.266 -124.848 803.031 
15563300 39546.6 -20832.5 1529.8 581.549 -361.077 684.526 
22065.5 2
15563900 39665.1 -21415.3 1743.13 760.539 -298.451 817.002 
15563300 39907.7 -20986.7 1493.53 729.562 -311.515 793.286 
22066 2
15563900 40036.2 -21569.4 1701.88 724.837 -300.863 784.798 
15563300 40333.1 -21162.1 1433.69 830.721 -342.57 898.583 
22066.5 2
15563900 40458.4 -21908.7 1624.93 826.125 -664.106 1059.96 
15563300 40810.9 -21440.7 1392.27 935.168 -545.344 1082.56 
22067 2
15563900 40900.6 -22237.7 1559.73 893.333 -664.512 1113.38 
15563300 41274.7 -21641.7 1386.4 936.835 -405.926 1021 
22067.5 2
15563900 41332 -22430 1555.67 871.515 -388.552 954.207 
15563300 41571.9 -21688.6 1440.07 600.404 -94.8148 607.844 
22068 2
15563900 41800.7 -22401.5 1584.6 946.801 57.5084 948.546 
15563300 41916.5 -21789.8 1456.2 696.162 -204.444 725.561 
22068.5 2
15563900 42283.9 -22473.2 1595.27 976.162 -144.781 986.84 
15563300 42280.6 -21911.6 1448.53 735.623 -246.061 775.685 
22069 2
15563900 42631.3 -22554.9 1596.67 701.818 -165.118 720.98 
15563300 42719.3 -22042.9 1439.73 886.195 -265.32 925.06 
22069.5 2
15563900 43099.7 -22677.2 1577.69 914.884 -238.778 945.531 
15563300 43110.1 -22161.1 1413 763.395 -230.721 797.499 
22070 2
15563900 43504.5 -22803.3 1598 790.584 -246.379 828.086 
15563300 43593.2 -22285.2 1421.13 943.506 -242.456 974.16 
22070.5 2
15563900 43971.1 -22875.5 1647.47 942.761 -145.859 953.977 
15563300 44063.8 -22366 1424 950.707 -163.232 964.618 
22071 2
15563900 44427.3 -22970.4 1580.53 921.616 -191.65 941.332 
15563300 44541.9 -22424.6 1381.8 965.791 -118.384 973.02 
22071.5 2
15563900 44785.9 -23136.7 1604.87 724.444 -336.027 798.582 
15563300 45036 -22583.7 1381.53 998.249 -321.347 1048.7 
22072 2
15563900 45124.1 -23249.6 1619.33 683.098 -228.013 720.148 
15563300 45421.5 -22711.8 1412.93 778.855 -258.855 820.744 
22072.5 2
15563900 45496.7 -23294.8 1659.69 727.775 -88.3057 733.113 
15563300 45868.2 -22778.8 1430.56 872.493 -130.762 882.238 
22073 2
15563900 45800.4 -23340.2 1707.2 594.349 -88.8209 600.949 
15563300 46215.9 -22968.7 1477.93 680.398 -371.787 775.35 
22073.5 2
15563900 46117.4 -23342.5 1720.07 640.404 -4.57913 640.42 
15563300 46492.1 -23007.4 1537.33 557.98 -78.1145 563.421 
22074 2
15563900 46386.4 -23390.7 1759.6 543.434 -97.3737 552.089 
15563300 46826.4 -23166.4 1558.73 675.286 -321.212 747.789 
22074.5 2
15563900 46727.3 -23775.3 1741.4 688.754 -776.97 1038.3 
15563300 47024.5 -23364.5 1540.93 400.269 -400.135 565.971 
22075 2
15563900 47009.7 -24045.6 1714.6 570.505 -546.128 789.767 
15563300 47147.7 -23572.6 1532.07 248.754 -420.471 488.544 
22075.5 2
15563900 47102.7 -24133.5 1718.07 187.744 -177.508 258.374 
15563300 47309.9 -23698.6 1531.93 327.811 -254.545 415.035 
22076 2
15563900 47312 -24331.5 1721.56 408.854 -386.784 562.817 
15563300 47635.1 -23945.7 1526.25 635.14 -482.593 797.683 
