# Supplementary material for: Intrinsic group behaviour: Dependence of pedestrian dyad dynamics on principal social and personal features
Source: PLoS One. 2017 Nov 2;12(11):e0187253. doi: 10.1371/journal.pone.0187253 (PMC5667819; doi:10.1371/journal.pone.0187253)
Supplement: S1 Data Set — (ZIP) [file pone.0187253.s001.zip › set/trajectories/traj_2_0508_243.dat]

2 15560400 15560000 0 0 1 0 1 1 0 60 60 60 1561.45 1609.38 1513.51
21960.5 1
15560000 46504 -21602.4 1561.78 0 0 0 
21961 1
15560000 46381.4 -21616.9 1657.13 -309.596 -36.5881 311.75 
21961.5 1
15560000 46043.5 -21863.8 1619.93 -682.559 -498.721 845.345 
21962 1
15560000 45903.9 -22118.4 1617.38 -272.77 -497.217 567.123 
21962.5 1
15560000 45448.8 -22217.2 1564.87 -890.558 -193.395 911.315 
21963 1
15560000 45294.4 -22457.3 1547.6 -311.919 -484.983 576.63 
21963.5 1
15560000 45111.1 -22743.9 1611.6 -370.37 -578.99 687.316 
21964 2
15560400 44579.1 -22157.7 1392.53 0 0 0 
15560000 44793.3 -22778.7 1609.6 -642.02 -70.303 645.858 
21964.5 2
15560400 44271.7 -22149.3 1425.13 -620.875 17.1044 621.111 
15560000 44377.5 -22714.6 1580.27 -840 129.428 849.913 
21965 2
15560400 43875.5 -22209.1 1476.19 -773.893 -116.789 782.656 
15560000 43941.7 -22758.2 1578.44 -851.131 -85.2539 855.39 
21965.5 2
15560400 43481.7 -22264.6 1517.27 -770.581 -108.684 778.207 
15560000 43390.8 -22791.6 1586.33 -1078.06 -65.2642 1080.03 
21966 2
15560400 43053.2 -22120.7 1517.13 -865.724 290.64 913.208 
15560000 43063.8 -22686.7 1590.07 -660.606 211.987 693.786 
21966.5 2
15560400 42597.9 -22261.2 1531.6 -919.731 -283.771 962.513 
15560000 42695.3 -22816.2 1597.6 -744.377 -261.684 789.035 
21967 2
15560400 42245.5 -22102.3 1554.67 -711.919 320.943 780.918 
15560000 42255.6 -22674.7 1608.07 -888.35 285.926 933.231 
21967.5 2
15560400 41898.8 -21987.4 1508.2 -700.471 232.189 737.951 
15560000 41852.7 -22568.9 1606.07 -814.007 213.737 841.6 
21968 2
15560400 41504 -21777.6 1524.67 -797.576 423.838 903.198 
15560000 41507.8 -22395.8 1631.4 -696.7 349.63 779.508 
21968.5 2
15560400 41241.8 -21531.4 1499.75 -512.207 480.786 702.504 
15560000 41060.5 -22262.4 1592.88 -873.633 260.474 911.636 
21969 2
15560400 40728.8 -21564 1459.73 -1003.82 -63.7231 1005.84 
15560000 40599.7 -22127.7 1573.67 -901.696 263.739 939.475 
21969.5 2
15560400 40390.1 -21278.2 1464.93 -684.175 577.374 895.241 
15560000 40246.9 -21866.7 1608.87 -712.862 527.138 886.593 
21970 2
15560400 39882 -21062.6 1473.07 -1026.53 435.556 1115.11 
15560000 39790.8 -21540.9 1671.13 -921.347 658.182 1132.29 
21970.5 2
15560400 39822.7 -21037.4 1497.73 -119.865 50.9091 130.228 
15560000 39336.4 -21280.8 1720.4 -917.98 525.522 1057.76 
21971 2
15560400 39426.7 -20960.5 1532.67 -800 155.421 814.957 
15560000 38975 -21146.5 1731.27 -730.101 271.246 778.859 
21971.5 2
15560400 39191.4 -20799.5 1448.8 -475.286 325.253 575.922 
15560000 38571.9 -20927.7 1739.93 -814.276 442.02 926.514 
21972 2
15560400 38700.9 -20443.2 1439.38 -958.057 695.858 1184.1 
15560000 38126.3 -20827.5 1736.94 -870.353 195.768 892.099 
21972.5 2
15560400 38174.7 -20165.6 1486.47 -1029.76 543.224 1164.26 
15560000 37728.1 -20726 1714.8 -779.346 198.63 804.26 
21973 2
15560400 37440.1 -20140.5 1569.93 -1484.04 50.7744 1484.91 
15560000 37352.1 -20663.3 1706.93 -759.461 126.734 769.963 
21973.5 2
15560400 37053 -19997.4 1560.47 -781.953 289.024 833.658 
15560000 36887.8 -20573.5 1664.13 -938.047 181.279 955.403 
21974 2
15560400 36741.9 -19870.9 1577.27 -628.418 255.623 678.418 
15560000 36386.3 -20334.1 1653.33 -1013.06 483.636 1122.59 
21974.5 2
15560400 36242.2 -19729.3 1437.07 -1009.56 285.926 1049.27 
15560000 35960.6 -20189 1636.6 -860.067 293.199 908.67 
21975 2
15560400 35756.9 -19646.6 1460.25 -947.778 161.54 961.446 
15560000 35436.9 -20039.1 1611.06 -1022.9 292.725 1063.96 
21975.5 2
15560400 35219.3 -19530.2 1514.4 -1052.06 227.838 1076.45 
15560000 34984.5 -20035.7 1630.27 -885.209 6.63731 885.234 
21976 2
15560400 34801.3 -19440.5 1503.53 -844.444 181.145 863.655 
15560000 34547.8 -19894.6 1646.67 -882.29 285.118 927.215 
21976.5 2
15560400 34389.3 -19366.5 1489.4 -832.458 149.63 845.799 
15560000 34119.2 -19809.3 1627.93 -865.859 172.256 882.827 
21977 2
15560400 33914.3 -19250.1 1534.67 -959.596 235.152 987.988 
15560000 33668 -19718.8 1599.4 -911.515 182.896 929.683 
21977.5 2
15560400 33458.8 -19119.5 1613.2 -920.135 263.838 957.214 
15560000 33307.3 -19600.9 1582.07 -728.754 238.114 766.669 
21978 2
15560400 33024.8 -19061.8 1547.73 -876.768 116.498 884.474 
15560000 32913.3 -19568.7 1567.67 -795.96 65.0505 798.613 
21978.5 2
15560400 32541 -18994 1491 -944.922 132.422 954.156 
15560000 32467.1 -19499.5 1538.19 -871.37 135.221 881.8 
21979 2
15560400 31958.5 -18858 1461.2 -1139.99 266.145 1170.64 
15560000 31975.7 -19407.5 1485.8 -961.758 180.104 978.476 
21979.5 2
15560400 31549.4 -18663.9 1371.27 -826.397 392.054 914.68 
15560000 31333.5 -19197 1285.6 -1297.37 425.185 1365.27 
21980 2
15560400 31051.1 -18496.5 1198.93 -1006.73 338.316 1062.06 
15560000 30904.2 -19087.8 1181.53 -867.205 220.606 894.825 
21980.5 2
15560400 30628.1 -18264 1192.93 -854.411 469.63 974.972 
15560000 30448.2 -18924.4 1212.67 -921.212 330.101 978.57 
21981 2
15560400 30091.4 -18024.3 1340.27 -1079.95 482.227 1182.72 
15560000 29926.2 -18654.4 1289.53 -1050.3 543.26 1182.48 
21981.5 2
15560400 29690.6 -17947.3 1346.33 -809.697 155.69 824.529 
15560000 29404.5 -18456.5 1404.4 -1053.87 399.865 1127.18 
21982 2
15560400 29187.4 -17695.6 1507.56 -982.739 491.61 1098.84 
15560000 28980.7 -18254.8 1487.12 -827.824 393.856 916.741 
21982.5 2
15560400 28756.6 -17737.5 1458.2 -843.126 -82.1347 847.117 
15560000 28521.1 -18402 1517.6 -899.323 -288.038 944.324 
21983 2
15560400 28318.3 -17649.8 1535.33 -885.387 177.239 902.953 
15560000 28032.3 -18269.8 1555.53 -987.475 267.071 1022.95 
21983.5 2
15560400 27895.5 -17654.5 1545.6 -854.276 -9.42761 854.328 
15560000 27640.3 -18138.4 1572.53 -791.919 265.455 835.226 
21984 2
15560400 27465.3 -17633.5 1494.67 -869.091 42.4242 870.126 
15560000 27249.9 -18103.7 1601 -788.687 70.0337 791.79 
21984.5 2
15560400 27038 -17456.3 1413.47 -863.165 357.98 934.453 
15560000 26915.9 -17940.7 1606 -674.747 329.293 750.812 
21985 2
15560400 26618.4 -17343.9 1387 -819.58 219.515 848.468 
15560000 26564.7 -17860.9 1603.06 -686.027 155.851 703.507 
21985.5 2
15560400 26171.5 -17182.3 1366.87 -874.576 316.259 930.002 
15560000 26113.9 -17716.5 1502.67 -882.233 282.591 926.387 
21986 2
15560400 25711.7 -16974.8 1436 -928.754 419.125 1018.95 
15560000 25689.8 -17570.5 1484.8 -856.7 294.949 906.052 
21986.5 2
15560400 25265.7 -16814.1 1433.27 -901.145 324.579 957.817 
15560000 25177.1 -17363.2 1519.6 -1035.69 418.855 1117.18 
21987 2
15560400 24797.5 -16575.4 1504.8 -945.859 482.29 1061.72 
15560000 24820.4 -17163.9 1550.6 -720.673 402.694 825.55 
21987.5 2
15560400 24419.6 -16388.4 1512.13 -763.367 377.778 851.731 
15560000 24395.3 -16983.1 1578.73 -858.855 365.253 933.296 
21988 2
15560400 24041.6 -16199.3 1539.67 -759.036 379.786 848.748 
15560000 24004.9 -16758.7 1608.53 -783.802 450.602 904.095 
21988.5 2
15560400 23719.3 -16038 1493.73 -651.178 325.791 728.13 
15560000 23612.3 -16672.9 1616.87 -793.131 173.333 811.851 
21989 2
15560400 23358.2 -15853 1520.75 -701.125 359.223 787.793 
15560000 23144.2 -16423.1 1606.12 -908.9 484.935 1030.18 
21989.5 2
15560400 22990.9 -15696.1 1508.6 -718.697 307.11 781.564 
15560000 22803.7 -16524.4 1507.27 -666.504 -198.19 695.346 
21990 2
15560400 22650.9 -15484.2 1463.8 -687.003 428.013 809.425 
15560000 22501.3 -16294.3 1448.93 -610.909 464.916 767.696 
21990.5 2
15560400 22224.9 -15404.6 1252.07 -860.606 160.808 875.501 
15560000 22177.8 -16147.1 1340.2 -653.468 297.239 717.894 
21991 2
15560400 21819.1 -15159.8 1155.73 -819.798 494.545 957.415 
15560000 21702.5 -15951.4 1337.4 -960.135 395.421 1038.37 
21991.5 2
15560400 21351.1 -14963.5 1169.8 -945.32 396.498 1025.11 
15560000 21321.5 -15730.3 1384.47 -769.832 446.734 890.063 
21992 2
15560400 20975.3 -14771.7 1312.07 -759.192 387.609 852.416 
15560000 20889.1 -15480.9 1462.13 -873.401 503.704 1008.24 
21992.5 2
15560400 20591.1 -14479.9 1477.62 -750.407 569.906 942.286 
15560000 20495.9 -15189.1 1496.12 -768.083 569.938 956.442 
21993 2
15560400 20205.2 -14246.3 1471 -755.235 457.159 882.822 
15560000 20043 -14970.3 1549.2 -886.252 428.164 984.26 
21993.5 2
15560400 19853.7 -13955.7 1462.67 -710.168 586.936 921.321 
15560000 19739.9 -14702.1 1561.13 -612.256 541.818 817.572 
21994 2
15560400 19530.8 -13765.6 1485.4 -652.256 384.108 756.952 
15560000 19379.5 -14475.1 1570.2 -728.215 458.721 860.652 
21994.5 2
15560400 19186 -13560.6 1470.6 -696.566 414.141 810.381 
15560000 18990.7 -14234.8 1513.73 -785.32 485.387 923.216 
21995 2
15560400 18841.1 -13328.9 1455.67 -696.7 468.148 839.377 
15560000 18646.9 -13919.4 1541.27 -694.68 637.172 942.639 
21995.5 2
15560400 18435.2 -13100.6 1444.75 -792.863 445.907 909.651 
15560000 18292.6 -13631 1529.12 -691.878 563.281 892.178 
21996 2
15560400 18143 -12791.9 1429.47 -571.795 604.101 831.798 
15560000 17916.7 -13368.5 1443.47 -735.6 513.633 897.177 
21996.5 2
15560400 17782.8 -12490 1373.87 -727.677 609.832 949.425 
15560000 17530.3 -13137.3 1571.2 -780.741 467.071 909.786 
21997 1
15560000 17376.3 -12960 1569.33 -310.976 358.249 474.393 
21997.5 1
15560000 17199.6 -12854.7 1420.53 -357.037 212.66 415.572 
21997 1
15560400 17514.4 -12280.6 1337 -813.333 634.545 1031.58 
21998 2
15560400 16587.5 -11393 1361 -693.269 663.874 959.87 
15560000 16474.8 -12286 1458.67 -1464.24 1148.96 1861.21 
21998.5 2
15560400 16360.2 -11195.2 1523.93 -726.198 631.949 962.665 
15560000 15934.1 -11781.7 1587.27 -1092.26 1018.86 1493.68 
21999 2
15560400 16092 -10903.9 1473.5 -523.828 568.872 773.312 
15560000 15623.6 -11443.9 1602.56 -606.462 659.749 896.139 
21999.5 2
15560400 15741.9 -10606.9 1571 -682.391 579.085 894.985 
15560000 15428 -11168.7 1614.73 -381.335 536.468 658.191 
22000 2
15560400 15461.9 -10320.4 1498.67 -565.657 578.721 809.25 
15560000 15171.7 -10857.7 1569.13 -517.71 628.148 813.999 
22000.5 2
15560400 15243.5 -10003.6 1457.87 -441.212 640 777.347 
15560000 14949.1 -10574.7 1645.6 -449.697 571.852 727.49 
22001 2
15560400 14990.3 -9715.8 1438.13 -511.515 581.414 774.397 
15560000 14688.3 -10243.7 1635.93 -527.003 668.552 851.29 
22001.5 2
15560400 14575.7 -9338.73 1497.47 -837.576 761.751 1132.16 
15560000 14442.3 -9923.53 1713.07 -496.97 646.869 815.732 
22002 2
15560400 14199.7 -9000.27 1514.07 -759.731 683.771 1022.12 
15560000 13997.7 -9566.73 1635.73 -898.182 720.808 1151.65 
22002.5 2
15560400 13975.1 -8516.62 1472.31 -438.558 944.613 1041.45 
15560000 13623.6 -9104 1606.44 -730.672 903.776 1162.19 
22003 2
15560400 13789.1 -8235.67 1539.53 -364.106 549.821 659.451 
15560000 13295.3 -8706.8 1639.6 -642.458 777.299 1008.44 
22003.5 2
15560400 13508.5 -7891.47 1527.93 -566.734 695.354 897.053 
15560000 13009.7 -8443.8 1614.07 -576.97 531.313 784.339 
22004 2
15560400 13293.7 -7565.93 1567.47 -433.939 657.643 787.907 
15560000 12823.4 -8097.47 1655.47 -376.296 699.663 794.435 
22004.5 2
15560400 12904 -7306.2 1540.93 -787.34 524.714 946.165 
15560000 12597 -7775.2 1660.67 -457.374 651.044 795.644 
22005 2
15560400 12637.4 -7031.87 1562.73 -538.586 554.209 772.801 
15560000 12342.7 -7453.67 1655.07 -513.805 649.562 828.207 
22005.5 2
15560400 12351.6 -6754.47 1556.73 -577.374 560.404 804.62 
15560000 11935.9 -7154 1624.6 -821.818 605.387 1020.72 
22006 2
15560400 11935.6 -6438.56 1508.81 -812.451 617 1020.18 
15560000 11621.6 -6859.12 1603.19 -613.875 575.928 841.746 
22006.5 2
15560400 11574.6 -6076.6 1423.33 -706.507 708.341 1000.45 
15560000 11256.8 -6548.2 1572.33 -713.821 608.464 937.96 
22007 2
15560400 11261.3 -5689.47 1404.93 -632.997 782.088 1006.15 
15560000 10872.9 -6200.13 1497.4 -775.488 703.165 1046.82 
22007.5 2
15560400 10964.3 -5287.07 1474.6 -599.865 812.929 1010.29 
15560000 10563.3 -5862.53 1469.13 -625.455 682.02 925.389 
22008 2
15560400 10728.3 -4993.4 1458.8 -476.902 593.266 761.184 
15560000 10294.7 -5621.6 1460.93 -542.761 486.734 729.04 
22008.5 2
15560400 10490.5 -4623.6 1477.93 -480.404 747.071 888.202 
15560000 10099.2 -5289.27 1524.2 -394.882 671.38 778.899 
22009 2
15560400 10300.1 -4241.06 1459.69 -371.761 747.144 834.524 
15560000 9841.25 -4961.88 1521.38 -503.809 639.437 814.065 
22009.5 2
15560400 10022 -3852.27 1491.53 -544.276 760.853 935.486 
15560000 9631.47 -4617.2 1543.67 -410.535 674.511 789.622 
22010 2
15560400 9651.93 -3617.87 1465.67 -746.102 472.581 883.177 
15560000 9429.6 -4204.73 1576.67 -406.989 831.586 925.838 
22010.5 2
15560400 9386.27 -3400.4 1458.07 -534.541 437.559 690.79 
15560000 9139.67 -3886.67 1596.4 -583.367 639.973 865.958 
22011 2
15560400 9125.07 -3129.07 1426.93 -527.677 548.148 760.861 
15560000 8870.2 -3590.07 1590.93 -544.377 599.192 809.554 
22011.5 2
15560400 8790.73 -2880.13 1382 -675.421 502.896 842.079 
15560000 8579.8 -3383.4 1565.73 -586.667 417.508 720.063 
22012 2
15560400 8510.87 -2562.13 1420.73 -565.387 642.424 855.787 
15560000 8319.33 -3078 1579.6 -526.195 616.97 810.884 
22012.5 2
15560400 8244.56 -2208.19 1453.5 -520.125 691.3 865.117 
15560000 7944.19 -2793.69 1594.81 -732.707 555.298 919.356 
22013 2
15560400 7974.8 -1818.73 1412.8 -527.911 762.141 927.119 
15560000 7702.87 -2420.73 1576.53 -472.252 729.852 869.313 
22013.5 2
15560400 7705.8 -1336.67 1420.87 -543.434 973.872 1115.23 
15560000 7493 -2092.67 1600.73 -423.973 662.761 786.769 
22014 2
15560400 7483.73 -1045.87 1431.07 -448.62 587.475 739.179 
15560000 7117.47 -1660.53 1572.93 -758.653 872.997 1156.58 
22014.5 2
15560400 7203.53 -808.8 1466.67 -566.061 478.923 741.479 
15560000 6898.93 -1252.33 1566.67 -441.481 824.646 935.386 
22015 2
15560400 6979 -476.2 1455.13 -453.603 671.919 810.698 
15560000 6661.53 -874.067 1566.07 -479.596 764.175 902.206 
22015.5 2
15560400 6735 -117.467 1450.4 -492.929 724.714 876.464 
15560000 6457.73 -532.467 1570.93 -411.717 690.101 803.586 
22016 2
15560400 6485.25 183.5 1414.94 -487.793 587.826 763.859 
15560000 6185.31 -207.938 1576.94 -532.072 633.846 827.563 
22016.5 2
15560400 6225 526.467 1398.6 -509.295 671.168 842.525 
15560000 5934.4 120.267 1566.93 -491.023 642.278 808.47 
22017 2
15560400 5952.2 795.867 1420 -551.111 544.242 774.547 
15560000 5653.87 413.267 1539.67 -566.734 591.919 819.485 
22017.5 2
15560400 5650.33 1054.6 1317.8 -609.832 522.694 803.183 
15560000 5405 624.4 1531.4 -502.761 426.532 659.316 
22018 2
15560400 5381.53 1303.8 1268.07 -543.03 503.434 740.492 
15560000 5084.33 857.6 1533.4 -647.811 471.111 801.003 
22018.5 2
15560400 5036.53 1502.53 1340.8 -696.97 401.481 804.335 
15560000 4689.87 1038.67 1535.13 -796.902 365.791 876.845 
22019 2
15560400 4740.33 1707.8 1299.67 -598.384 414.68 728.027 
15560000 4314.07 1167.2 1562.73 -759.192 259.663 802.37 
22019.5 2
15560400 4386.25 1912.06 1239.56 -691.569 398.95 798.391 
15560000 3890.25 1361.81 1547.31 -827.767 380.103 910.866 
22020 2
15560400 3949.8 2115.93 1233.67 -854.11 398.964 942.696 
15560000 3586 1435.07 1567.6 -595.401 143.355 612.416 
22020.5 2
15560400 3555.93 2154.8 1305.73 -795.69 78.5185 799.555 
15560000 3300.4 1638.13 1544.47 -576.97 410.236 707.946 
22021 2
15560400 3145.73 2181.47 1430.4 -828.687 53.8721 830.436 
15560000 2989.47 1635.93 1516.53 -628.148 -4.44444 628.164 
22021.5 2
15560400 2798.93 2262.8 1422.67 -700.606 164.31 719.616 
15560000 2691.53 1713.07 1545.07 -601.886 155.825 621.73 
22022 2
15560400 2478.6 2490.73 1531 -647.138 460.471 794.243 
15560000 2313.8 1869.53 1594.13 -763.098 316.094 825.974 
22022.5 2
15560400 2090.88 2617.44 1491.62 -757.275 247.469 796.685 
15560000 1972.25 1921.75 1559.31 -667.09 101.986 674.841 
22023 2
15560400 1775.2 2726.33 1528.53 -617.759 213.103 653.483 
15560000 1669.87 2079.8 1537.2 -591.748 309.295 667.705 
22023.5 2
15560400 1452.2 2777.33 1541.87 -651.21 102.823 659.277 
15560000 1337.4 2175.13 1565.6 -670.296 192.204 697.308 
22024 2
15560400 1083.53 2837.87 1540.07 -744.781 122.29 754.754 
15560000 1016.4 2183.87 1598 -648.485 17.6431 648.725 
22024.5 2
15560400 823.467 2975.07 1543.13 -525.387 277.172 594.017 
15560000 590.867 2360.73 1606.2 -859.663 357.306 930.961 
22025 2
15560400 557.4 3156 1517.87 -537.508 365.522 650.017 
15560000 183.333 2335.13 1596.2 -823.3 -51.7172 824.922 
22025.5 2
15560400 274.333 3315.6 1465.6 -571.852 322.424 656.485 
15560000 -95.4667 2456.07 1621.07 -563.232 244.31 613.936 
22026 2
15560400 -165.938 3452.5 1463.5 -859.904 267.383 900.516 
15560000 -404.25 2560.06 1601.75 -603.092 203.117 636.378 
22026.5 2
15560400 -526.4 3584.4 1454.87 -705.406 258.121 751.149 
15560000 -778.267 2695.87 1603.53 -731.931 265.762 778.686 
22027 2
15560400 -850.8 3836.33 1441.53 -655.354 508.956 829.774 
15560000 -1051.8 2863.47 1645.2 -552.593 338.586 648.073 
22027.5 2
15560400 -1101.53 4089.6 1459.27 -506.532 511.65 719.972 
15560000 -1298.07 3165.53 1637.67 -497.508 610.236 787.339 
22028 2
15560400 -1218.33 4404.33 1507.33 -235.96 635.825 678.196 
15560000 -1470.67 3451.4 1614.07 -348.687 577.508 674.61 
22028.5 2
15560400 -1342.73 4583.93 1623.67 -251.313 362.828 441.365 
15560000 -1580.07 3746.87 1599.53 -221.01 596.902 636.504 
22029 2
15560400 -1578.07 4736.2 1617.07 -475.421 307.609 566.258 
15560000 -1812.6 4013.93 1596.93 -469.764 539.529 715.381 
22029.5 2
15560400 -1804.19 4899.19 1635.94 -441.642 318.335 544.413 
15560000 -2010.12 4259.94 1626 -385.791 480.477 616.192 
22030 2
15560400 -2162.73 5064.67 1574 -701.655 323.834 772.78 
15560000 -2249.33 4461.53 1619.73 -468.118 394.512 612.188 
22030.5 2
15560400 -2431.93 5221.33 1509.73 -543.838 316.498 629.231 
15560000 -2604.93 4542.67 1619.6 -718.384 163.906 736.845 
22031 2
15560400 -2691.2 5391.8 1384.47 -523.771 344.377 626.843 
15560000 -2714.93 4749.87 1635 -222.222 418.586 473.916 
22031.5 2
15560400 -3025.6 5609.93 1367.6 -675.556 440.673 806.578 
15560000 -2824.87 4871.73 1618 -222.088 246.195 331.564 
22032 2
15560400 -3248.67 5832 1345.6 -450.64 448.62 635.874 
15560000 -3049 5016.87 1602.33 -452.795 293.199 539.433 
22032.5 2
15560400 -3428.5 6122.44 1386.75 -351.237 567.261 667.197 
15560000 -3182.62 5163.75 1546.69 -260.986 286.882 387.834 
22033 2
15560400 -3652.6 6408.87 1373.13 -438.552 560.527 711.701 
15560000 -3301.87 5365.4 1534.33 -233.35 394.618 458.449 
22033.5 2
15560400 -3933.2 6671.67 1400.67 -564.588 528.773 773.537 
15560000 -3485.07 5616.87 1497.73 -368.612 505.969 626.003 
22034 2
15560400 -4082 6910 1337.2 -300.606 481.481 567.616 
15560000 -3545.33 5914.6 1482.13 -121.751 601.481 613.68 
22034.5 2
15560400 -4261.87 7114 1372.8 -363.367 412.121 549.436 
15560000 -3696.27 6095.4 1475.53 -304.916 365.253 475.797 
22035 2
15560400 -4467.07 7220.13 1340.27 -414.545 214.411 466.712 
15560000 -3857.73 6318 1503.33 -326.195 449.697 555.545 
22035.5 2
15560400 -4399.2 7389.4 1395 137.104 341.953 368.415 
15560000 -3975.07 6569.67 1486.07 -237.037 508.418 560.959 
22036 2
15560400 -4560.38 7564.38 1341.88 -314.795 341.748 464.637 
15560000 -4241.62 6665.12 1453.31 -520.622 186.442 552.999 
22036.5 2
15560400 -4869.33 7653.73 1008.93 -604.615 174.87 629.396 
15560000 -4458.13 6740.6 1467.07 -423.695 147.701 448.702 
22037 2
15560400 -4927.13 7686 977.533 -116.768 65.1852 133.73 
15560000 -4485.8 6824.07 1507.07 -55.8923 168.62 177.641 
22037.5 2
15560400 -4956.53 7629.27 989.333 -59.3939 -114.613 129.088 
15560000 -4481.33 6901.33 1514.33 9.02357 156.094 156.355 
22038 2
15560400 -4828.67 7495 999.8 258.316 -271.246 374.569 
15560000 -4392.33 7053.93 1573.53 179.798 308.283 356.883 
22038.5 2
15560400 -4651.87 7472 1141.4 356.452 -46.371 359.455 
15560000 -4322.13 7065.8 1551.53 141.532 23.9247 143.54 
22039 2
15560400 -4583.8 7479.8 1297.8 137.231 15.7258 138.129 
15560000 -4310.87 7002.8 1543.6 22.7151 -127.016 129.031 
22039.5 2
15560400 -4433.62 7460.44 1343.81 293.311 -37.8174 295.738 
15560000 -4274.88 6949.69 1565.25 70.2962 -103.735 125.31 
22040 2
15560400 -4413.13 7444.53 1477.33 40.1011 -31.1236 50.762 
15560000 -4290.67 6918.27 1557.87 -30.9035 -61.4889 68.8179 
22040.5 2
15560400 -4393.67 7428.4 1400.4 39.3266 -32.5926 51.077 
15560000 -4268.87 6945.33 1540.67 44.0404 54.6801 70.2102 
22041 2
15560400 -4377.8 7412.2 1473 32.0539 -32.7273 45.8097 
15560000 -4245.33 6951.87 1580.8 47.5421 13.1987 49.3402 
22041.5 2
15560400 -4354.73 7440.73 1418.8 46.5993 57.6431 74.123 
15560000 -4296.2 6983.47 1562.73 -102.761 63.8384 120.976 
22042 2
15560400 -4339.67 7439.8 1461.2 30.4377 -1.88552 30.4961 
15560000 -4387.73 6974.8 1562.13 -184.916 -17.5084 185.743 
22042.5 2
15560400 -4445 7364.87 1437.2 -212.795 -151.38 261.147 
15560000 -4428.8 6782.6 1545.33 -82.963 -388.283 397.047 
22043 2
15560400 -4602.38 7314.06 1359.75 -307.373 -99.2269 322.993 
15560000 -4445.12 6720.75 1521.75 -31.8848 -120.801 124.938 
22043.5 2
15560400 -4607.4 7319.13 1245.87 -9.83366 9.92335 13.9705 
15560000 -4476.6 6841.27 1504.33 -61.5949 235.845 243.755 
22044 2
15560400 -4397.2 7304.4 1485.67 424.646 -29.7643 425.688 
15560000 -4517.27 6796.4 1535.6 -82.1549 -90.6397 122.331 
22044.5 2
15560400 -4334.2 7350.07 1532.4 127.273 92.2559 157.193 
15560000 -4827.67 6766.53 1442.4 -627.071 -60.3367 629.967 
22045 2
15560400 -4448.6 7108.87 1520.53 -231.111 -487.273 539.302 
15560000 -5184.13 6785.53 1170.53 -720.135 38.3838 721.157 
22045.5 2
15560400 -4574.2 6934.33 1592.8 -253.737 -352.593 434.401 
15560000 -5168.47 6840.67 1197.2 31.6498 111.38 115.79 
22046 2
15560400 -4631.69 6838.38 1579.62 -112.28 -187.419 218.478 
15560000 -5163 7010.75 1154.19 10.6771 332.194 332.366 
22046.5 2
15560400 -4566.27 6834.93 1550.27 128.025 -6.73516 128.202 
15560000 -5067.73 7344.27 1091.33 186.432 652.674 678.779 
22047 2
15560400 -4598.8 6789.8 1520.27 -65.7239 -91.1785 112.397 
15560000 -5027.67 7511.07 1011.73 80.9428 336.97 346.555 
22047.5 2
15560400 -4647.27 6800.07 1514.13 -97.9125 20.7407 100.085 
15560000 -5005.4 7548.07 998.6 44.9832 74.7475 87.2392 
22048 2
15560400 -4696.6 6891.6 1493.4 -99.6633 184.916 210.063 
15560000 -4872.07 7633.8 995.8 269.36 173.199 320.239 
22048.5 2
15560400 -5162.2 7201.67 1108.67 -940.606 626.397 1130.09 
15560000 -4900.53 7685.4 994.6 -57.5084 104.242 119.053 
22049 2
15560400 -5315.67 7098.2 1087.6 -310.034 -209.024 373.914 
15560000 -5031.2 7600.2 998.933 -263.973 -172.121 315.131 
22049.5 2
15560400 -5238.75 7052.94 1120.88 150.228 -88.4033 174.309 
15560000 -4955.31 7533.06 994.25 148.218 -131.128 197.897 
22050 2
15560400 -5247.8 7032.4 1154.27 -17.7104 -40.1908 43.9199 
15560000 -4791.2 7306.53 1120.73 321.159 -443.306 547.415 
22050.5 2
15560400 -5239.93 6932.67 1179.2 15.8923 -201.481 202.107 
15560000 -4913.4 7508.8 1040.13 -246.869 408.62 477.403 
22051 2
15560400 -5325.53 7171 1073.07 -172.929 481.481 511.595 
15560000 -4806.8 7444.53 1130.67 215.354 -129.832 251.463 
22051.5 2
15560400 -5269.53 7170.33 1139.13 113.131 -1.3468 113.139 
15560000 -4723.47 7452.33 1305.73 168.35 15.7576 169.086 
22052 2
15560400 -5223.13 6987.47 1124.87 93.7374 -369.428 381.134 
15560000 -4807.87 7397.67 1316 -170.505 -110.438 203.146 
22052.5 2
15560400 -5258.8 6957.93 1119.07 -72.0539 -59.6633 93.5493 
15560000 -5037.27 7519.2 1008.47 -463.434 245.522 524.454 
22053 2
15560400 -5202.12 6973.19 1183.38 110.693 29.7933 114.633 
15560000 -5074.06 7414.5 1026.12 -71.8669 -204.492 216.753 
22053.5 2
15560400 -5198.73 6932.53 1254.4 6.63731 -79.5581 79.8344 
15560000 -4925.33 7387.13 1012.4 291.055 -53.5551 295.941 
22054 2
15560400 -5124.53 6968.87 1180.2 149.899 73.4007 166.905 
15560000 -4818.93 7502.87 992.4 214.949 233.805 317.597 
22054.5 2
15560400 -5306.73 7052.47 1089.87 -368.081 168.889 404.978 
15560000 -4868.6 7553.13 985.067 -100.337 101.549 142.757 
22055 2
15560400 -5240.47 7011.13 1115.6 133.872 -83.5017 157.779 
15560000 -4896.47 7547.47 996.067 -56.2963 -11.4478 57.4485 
22055.5 2
15560400 -5471.93 7343.87 1071.93 -467.609 672.189 818.838 
15560000 -4944.93 7519.8 997.133 -97.9125 -55.8923 112.742 
22056 2
15560400 -5396.81 7281.69 1080.19 146.72 -121.444 190.461 
15560000 -4958.94 7511.38 1004.38 -27.3519 -16.4551 31.9201 
22056.5 2
15560400 -4719.6 7061.8 1296 1325.27 -430.308 1393.38 
15560000 -4966.87 7547.27 998.333 -15.517 70.2381 71.9317 
22057 2
15560400 -4364.47 7288.8 1468.27 717.441 458.586 851.483 
15560000 -5095.47 7369.47 1049.6 -259.798 -359.192 443.299 
22057.5 2
15560400 -4291.87 7478.47 1435.07 146.667 383.165 410.276 
15560000 -4984 6923.33 1198.07 225.185 -901.279 928.985 
22058 2
15560400 -4336.33 7444.73 1415.67 -89.8316 -68.1481 112.756 
15560000 -5162.67 6822.2 1131.67 -360.943 -204.31 414.756 
22058.5 2
15560400 -4375.53 7284.27 1383.6 -79.1919 -324.175 333.708 
15560000 -5263.73 6985.33 1120.6 -204.175 329.562 387.684 
22059 2
15560400 -4552.2 6977.2 1508.13 -356.902 -620.337 715.679 
15560000 -5162.27 6924.8 1175.33 204.983 -122.29 238.69 
22059.5 2
15560400 -4602.56 6840.25 1526.44 -98.3643 -267.48 284.994 
15560000 -5106.31 6764.31 1198.69 109.285 -313.452 331.957 
22060 2
15560400 -4602.07 6878.73 1533.87 0.97032 75.3098 75.3161 
15560000 -5113.47 6735.27 1286.33 -14.0003 -56.8412 58.54 
22060.5 2
15560400 -4636.4 6852.6 1569.33 -69.3603 -52.7946 87.1672 
15560000 -5178.67 6807.53 1233.4 -131.717 145.993 196.63 
22061 2
15560400 -4695.67 6886.2 1529 -119.731 67.8788 137.633 
15560000 -5199.2 6855.87 1234 -41.4815 97.6431 106.089 
22061.5 2
15560400 -4697.73 7057.2 1434.6 -4.17508 345.455 345.48 
15560000 -5155.2 6890.8 1218.93 88.8889 70.5724 113.498 
22062 2
15560400 -4672.33 7181.6 1482.6 51.3131 251.313 256.498 
15560000 -4918.67 6813.47 1317.2 477.845 -156.229 502.736 
22062.5 2
15560400 -4994.75 7350.69 1301.5 -629.72 330.249 711.064 
15560000 -4687.44 6908.44 1440 451.619 185.49 488.228 
22063 1
15560000 -4429.93 7100.87 1520.8 503.922 376.574 629.083 
22063.5 1
15560000 -4286.67 7145.6 1536.27 289.428 90.3704 303.208 
22064 1
15560000 -4231.27 7195.13 1552.27 111.919 100.067 150.131 
22064.5 1
15560000 -4184.93 7256.2 1539.93 93.6027 123.367 154.858 
22065 1
15560000 -4131.93 7337.6 1553.6 107.071 164.444 196.23 
22065.5 1
15560000 -4025.67 7369.87 1572.93 214.68 65.1852 224.358 
22066 1
15560000 -3944.88 7395.38 1568 157.796 49.821 165.474 
22066.5 1
15560000 -3847.33 7491 1583.67 190.884 187.133 267.312 
22067 1
15560000 -3822.2 7663.4 1585.73 50.7744 348.283 351.964 
22067.5 1
15560000 -3680.47 7931.4 1592.8 286.33 541.414 612.466 
22068 1
15560000 -3585.07 8186.07 1607.53 192.727 514.478 549.392 
22068.5 1
15560000 -3624.67 8368.53 1609.27 -80 368.62 377.201 
22069 1
15560000 -3629.27 8592.27 1610.93 -9.29293 451.987 452.082 
22069.5 1
15560000 -3583.25 8662.44 1620.88 89.8763 137.052 163.894 
22070 1
15560000 -3411.07 8653.8 1619.27 336.296 -16.8701 336.718 
22070.5 1
15560000 -3363.13 8677.2 1615.33 96.835 47.2727 107.758 
22071 1
15560000 -3348.13 8634.6 1640.4 30.303 -86.0606 91.2398 
22071.5 1
15560000 -3412.27 8646.8 1647.07 -129.562 24.6465 131.886 
22072 1
15560000 -3415.8 8679.33 1671.13 -7.13805 65.7239 66.1104 
22072.5 1
15560000 -3424.19 8638.56 1658.88 -16.3818 -79.6305 81.2981 
22073 1
15560000 -3506.47 8623.07 1639 -161.016 -30.3245 163.847 
22073.5 1
15560000 -3551.2 8610.73 1623.93 -90.3704 -24.9158 93.7422 
22074 1
15560000 -3610.53 8573.73 1629.73 -119.865 -74.7475 141.262 
22074.5 1
15560000 -3617.93 8495.8 1623.87 -14.9495 -157.441 158.149 
22075 1
15560000 -3594.13 8438.53 1635.4 48.0808 -115.69 125.284 
22075.5 1
15560000 -3639.93 8361.4 1638.73 -92.5253 -155.825 181.225 
22076 1
15560000 -3744.38 8243.75 1643.12 -203.988 -229.785 307.266 
22076.5 1
15560000 -3810.47 8115.8 1643.07 -129.338 -250.391 281.823 
22077 1
15560000 -3857.27 7999.33 1643.27 -94.5455 -235.286 253.571 
22077.5 1
15560000 -3826.33 8155.2 1644.67 62.4916 314.882 321.023 
22078 1
15560000 -3751.87 8278.8 1645 150.438 249.697 291.513 
22078.5 1
15560000 -3787.13 8294 1645 -71.2458 30.7071 77.5815 
22079 1
15560000 -3797.4 8028.47 1644.93 -20.7407 -536.431 536.832 
22079.5 1
15560000 -3756.06 8012.06 1645.12 80.7373 -32.0394 86.8622 
22080 1
15560000 -3707.67 8098.73 1645.07 94.5231 169.279 193.881 
22080.5 1
15560000 -3530.73 8272.93 1645 357.441 351.919 501.609 
22081 1
15560000 -3476.8 8234 1646.4 108.956 -78.6532 134.379 
22081.5 1
15560000 -3332.4 7883.07 1638.67 291.717 -708.956 766.628 
22082 1
15560000 -3198 7954.13 1613.8 271.515 143.569 307.136 
22082.5 1
15560000 -3215.69 7975.81 1600.75 -34.5459 42.3421 54.6468 
22083 1
15560000 -3324.2 7885.4 1648.87 -212.353 -176.932 276.404 
22083.5 1
15560000 -3458 7695.4 1631.67 -270.303 -383.838 469.463 
22084 1
15560000 -3598.2 7677 1597.4 -283.232 -37.1717 285.661 
22084.5 1
15560000 -3575.53 7687.4 1595.27 45.7912 21.0101 50.3812 
22085 1
15560000 -3471.33 7709.47 1605 210.505 44.5791 215.174 
22085.5 1
15560000 -3411.6 7792.73 1613.8 120.673 168.215 207.023 
22086 1
15560000 -3319.38 7942 1638.44 180.127 291.536 342.694 
22086.5 1
15560000 -3180.93 8047.4 1632.2 270.923 206.262 340.505 
22087 1
15560000 -3038.07 8043.8 1621.27 288.62 -7.27273 288.711 
22087.5 1
15560000 -2933.07 8047 1618.33 212.121 6.46465 212.22 
22088 1
15560000 -2893.2 8099.33 1655.8 80.5387 105.724 132.906 
22088.5 1
15560000 -2959.27 8131.47 1628.27 -133.199 64.7849 148.118 
22089 1
15560000 -3057.53 8107.93 1628.13 -198.519 -47.5421 204.132 
22089.5 1
15560000 -3026.81 8109.81 1627 60.0016 3.67025 60.1138 
22090 1
15560000 -2990.6 8119.73 1629.53 70.8659 19.4145 73.4773 
22090.5 1
15560000 -2975.2 8078.8 1650.4 31.1111 -82.6936 88.3523 
22091 1
15560000 -3195.87 8172.07 1628.6 -445.791 188.418 483.974 
22091.5 1
15560000 -3500.33 8259.2 1606.4 -615.084 176.027 639.777 
22092 1
15560000 -3668.6 8152.6 1625.53 -339.933 -215.354 402.407 
22092.5 1
15560000 -3720.69 8081.25 1641.56 -101.733 -139.355 172.539 
22093 1
15560000 -3815.87 7781.67 1606.8 -186.261 -586.269 615.146 
22093.5 1
15560000 -3933.27 7563.33 1610.47 -237.172 -441.077 500.799 
22094 1
15560000 -4152.93 7497.53 1597.53 -443.771 -132.929 463.253 
22094.5 1
15560000 -4202.13 7423.07 1601.13 -99.3939 -150.438 180.307 
22095 1
15560000 -4273.93 7244.4 1531.2 -145.051 -360.943 388.998 
22095.5 1
15560000 -4457.27 7195.53 1493 -370.37 -98.7205 383.301 
22096 1
15560000 -4572 7220.25 1439.25 -224.089 48.2747 229.229 
22096.5 1
15560000 -4499.33 7207.73 1529.4 142.205 -24.4945 144.299 
22097 1
15560000 -4481.4 7216 1486 36.229 16.7003 39.8928 
22097.5 1
15560000 -4544.87 7431.53 1424.73 -128.215 435.421 453.906 
22098 1
15560000 -4544.67 7416.67 1408.4 0.40404 -30.0337 30.0364 
22098.5 1
15560000 -4466.33 7400.67 1496.27 158.249 -32.3232 161.517 
22099 1
15560000 -4410.07 7455.4 1546.33 113.67 110.572 158.578 
22099.5 1
15560000 -4063.19 7452.31 1612.38 677.498 -6.03027 677.525 
22100 1
15560000 -4011.93 7417.13 1592.6 100.302 -68.8438 121.655 
22100.5 1
15560000 -4064.27 7373.27 1568.8 -105.724 -88.6195 137.953 
22101 1
15560000 -4050.53 7373.6 1553.67 27.7441 0.673401 27.7523 
22101.5 1
15560000 -4136.33 7479.8 1557.33 -173.333 214.545 275.816 
22102 1
15560000 -4161.4 7412.67 1551.6 -50.6397 -135.623 144.769 
22102.5 1
15560000 -4245.69 7342.75 1556.44 -164.624 -136.556 213.889 
22103 1
15560000 -4290.47 7305.8 1579.07 -87.6305 -72.3092 113.612 
22103.5 1
15560000 -4336.47 7329.87 1569 -92.9293 48.6195 104.88 
22104 1
15560000 -4289.47 7291.07 1560.07 94.9495 -78.3838 123.124 
22104.5 1
15560000 -4306.27 7161.87 1536.4 -33.9394 -261.01 263.207 
22105 1
15560000 -4429.93 7042.8 1519.13 -249.832 -240.539 346.806 
22105.5 1
15560000 -4729.93 6971.6 1490.67 -606.061 -143.838 622.896 
22106 1
15560000 -5095.94 6949.88 1403.69 -714.852 -42.4316 716.11 
22106.5 1
15560000 -5458.73 6937.67 1353.13 -709.972 -23.8911 710.374 
22107 1
15560000 -5702.4 7004.53 1338 -491.263 134.812 509.425 
22107.5 1
15560000 -5970.47 6993.2 1220.33 -541.549 -22.8956 542.033 
22108 1
15560000 -6051.2 7158.87 1244.13 -163.098 334.68 372.306 
22108.5 1
15560000 -6225.67 7241.53 1241.33 -352.458 167.003 390.021 
22109 1
15560000 -6463.33 7268.2 1240 -480.135 53.8721 483.148 
22109.5 1
15560000 -7148.75 7424.12 1331.62 -1338.7 304.541 1372.91 
22110 1
15560000 -7389.13 7722.2 1414.13 -470.417 583.317 749.367 
22110.5 1
15560000 -7499.87 7809.27 1492.53 -223.704 175.892 284.572 
22111 1
15560000 -7749.4 7847.27 1321.8 -504.108 76.7677 509.919 
22111.5 1
15560000 -7857.4 7887 1369.2 -218.182 80.2694 232.479 
22112 1
15560000 -7929.27 8050.6 1353.27 -145.185 330.505 360.988 
22112.5 1
15560000 -8068.25 8266.06 1442.94 -271.452 420.825 500.779 
22113 1
15560000 -8219.4 8493.73 1319.53 -295.793 445.54 534.789 
22113.5 1
15560000 -8201.33 8647.47 1280.73 36.4983 310.572 312.71 
22114 1
15560000 -8233.13 8808.73 1353.53 -64.2424 325.791 332.065 
22114.5 1
15560000 -8301.4 8894.2 1360.93 -137.912 172.66 220.978 
22115 1
15560000 -8377.2 8943.67 1346.07 -153.131 99.9327 182.854 
22115.5 1
15560000 -8313 8934.93 1357.6 129.697 -17.6431 130.891 
22116 1
15560000 -8304.69 8766.88 1330.38 16.2354 -328.239 328.64 
22116.5 1
15560000 -8341.27 8707.8 1317.33 -71.5835 -115.607 135.975 
22117 1
15560000 -8333.13 8693.07 1311.4 16.431 -29.7643 33.9984 
22117.5 1
15560000 -8343.47 8718.53 1322.93 -20.8754 51.4478 55.5217 
22118 1
15560000 -8346 8739.2 1312.53 -5.11784 41.7508 42.0633 
22118.5 1
15560000 -8304.87 8732.07 1311.4 83.0976 -14.4108 84.3379 
22119 1
15560000 -8275.56 8772 1331.69 57.2347 77.9948 96.7419 
22119.5 1
15560000 -8318.33 8842.8 1340.47 -83.7003 138.552 161.871 
22120 1
15560000 -8340.67 8829.33 1332.4 -45.1178 -27.2054 52.6854 
22120.5 1
15560000 -8329.87 8786.87 1316.47 21.8182 -85.7912 88.5221 
22121 1
15560000 -8297.07 8784.87 1314.53 66.2626 -4.0404 66.3857 
22121.5 1
15560000 -8281.07 8776.67 1322.13 32.3232 -16.5657 36.321 
22122 1
15560000 -8253.53 8710.07 1305.4 55.6229 -134.545 145.59 
22122.5 1
15560000 -8218.19 8631.62 1296.25 69.0348 -153.206 168.042 
22123 1
15560000 -8157.47 8436.73 1322.27 118.827 -381.393 399.475 
22123.5 1
15560000 -8099.93 8403.93 1382.67 116.229 -66.2626 133.791 
22124 1
15560000 -8051.73 8521.6 1465.8 97.3737 237.71 256.881 
22124.5 1
15560000 -8001.27 8582.47 1450.87 101.953 122.963 159.732 
22125 1
15560000 -7855.53 8474.47 1440.2 294.411 -218.182 366.444 
22125.5 1
15560000 -7831.73 8232.67 1415.2 48.0808 -488.485 490.845 
22126 1
15560000 -7714.25 8148.19 1329.19 229.46 -164.998 282.624 
22126.5 1
15560000 -7504.07 8111.87 1386.47 411.318 -71.078 417.414 
22127 1
15560000 -7420.53 7965.27 1374.6 168.754 -296.162 340.866 
22127.5 1
15560000 -7320.2 7784.13 1504.4 202.694 -365.926 418.314 
22128 1
15560000 -7284.27 7534.87 1439.67 72.5926 -503.569 508.774 
22128.5 1
15560000 -7419.8 7472.2 1464.93 -273.805 -126.599 301.656 
22129 1
15560000 -7275.62 7458.88 1419.75 281.592 -26.0254 282.792 
22129.5 1
15560000 -7091.47 7501.07 1479.87 360.388 82.5669 369.725 
22130 1
15560000 -7083.27 7519.13 1458.87 16.5657 36.4983 40.0818 
22130.5 1
15560000 -6973.33 7575.07 1294.93 222.088 112.997 249.181 
22131 1
15560000 -6868.13 7528.2 1187.47 212.525 -94.6801 232.661 
22131.5 1
15560000 -6456.53 7169.47 1166.93 831.515 -724.714 1103.01 
22132 1
15560000 -6317.87 7101.07 1166.93 280.135 -138.182 312.361 
22132.5 1
15560000 -6184.44 7128.94 1166.12 260.604 54.4352 266.228 
22133 1
15560000 -6063.2 7067.47 1166 237.255 -120.295 266.009 
22133.5 1
15560000 -6134.2 6984.67 1167.13 -143.434 -167.273 220.349 
22134 1
15560000 -6213.33 6895.2 1194.4 -159.865 -180.741 241.297 
22134.5 1
15560000 -6217.8 6925.27 1217.33 -8.96921 60.3748 61.0374 
22135 1
15560000 -6089.8 7046.93 1160.27 258.586 245.791 356.763 
22135.5 1
15560000 -5978.4 7036.87 1158.4 225.051 -20.3367 225.968 
22136 1
15560000 -5987.25 7009.75 1162.75 -17.2852 -52.9622 55.7115 
22136.5 1
15560000 -5984.07 6942.33 1173.2 6.22961 -131.931 132.078 
22137 1
15560000 -5945 6960.6 1180 78.9226 36.9024 87.1238 
22137.5 1
15560000 -5844 6931.6 1180 204.04 -58.5859 212.285 
22138 1
15560000 -5841.67 6953.87 1180 4.7138 44.9832 45.2295 
22138.5 1
15560000 -5868.07 7040.93 1180 -53.3333 175.892 183.8 
22139 1
15560000 -6040 6989.47 1178.47 -347.34 -103.973 362.568 
22139.5 1
15560000 -6344.12 6935.69 1245.25 -593.994 -105.037 603.21 
22140 1
15560000 -6784.6 7074.53 1378.6 -861.986 271.714 903.797 
22140.5 1
15560000 -6941.73 6988.13 1443.73 -317.441 -174.545 362.264 
22141 1
15560000 -7370.67 6775.33 1373 -866.532 -429.899 967.311 
22141.5 1
15560000 -7563.67 6585.07 1344.33 -389.899 -384.377 547.51 
22142 1
15560000 -7757 6310.2 1073.73 -390.572 -555.286 678.888 
