# Supplementary material for: Intrinsic group behaviour: Dependence of pedestrian dyad dynamics on principal social and personal features
Source: PLoS One. 2017 Nov 2;12(11):e0187253. doi: 10.1371/journal.pone.0187253 (PMC5667819; doi:10.1371/journal.pone.0187253)
Supplement: S1 Data Set — (ZIP) [file pone.0187253.s001.zip › set/trajectories/traj_2_0508_241.dat]

2 15553800 15551900 0 0 0 1 0 1 0 10 10 10 1591.66 1668.67 1514.65
21918.5 1
15551900 -13396 -10107 1521 0 0 0 
21919 1
15551900 -13325.6 -10025.4 1426.67 266.667 309.091 408.226 
21919.5 1
15551900 -13132.3 -9808.73 1418 390.438 437.71 586.542 
21920 1
15551900 -12874.5 -9428.47 1518.73 520.808 768.215 928.114 
21920.5 1
15551900 -12644.5 -9078.67 1452.73 464.781 706.667 845.813 
21921 1
15551900 -12275.6 -8847.73 1494.4 745.185 466.532 879.177 
21921.5 1
15551900 -11856.5 -8626.8 1487.07 846.734 446.33 957.167 
21922 1
15551900 -11452.7 -8432.12 1453.94 788.631 380.225 875.506 
21922.5 1
15551900 -11112.2 -8201.13 1431.07 666.316 452.038 805.181 
21923 1
15551900 -10724.3 -8022.2 1501.13 783.704 361.481 863.053 
21923.5 1
15551900 -10400.1 -7838.67 1435.2 654.949 370.774 752.617 
21924 1
15551900 -9982.2 -7710.4 1444.73 844.175 259.125 883.05 
21924.5 1
15551900 -9556.33 -7574.6 1438.4 860.337 274.343 903.019 
21925 1
15551900 -9187.69 -7591.06 1366.69 720.011 -32.1533 720.729 
21925.5 1
15551900 -8727.07 -7519.73 1492.6 901.411 139.587 912.154 
21926 1
15551900 -8467.4 -7532.47 1521.73 524.579 -25.7239 525.209 
21926.5 1
15551900 -8294.67 -7494.13 1442.6 348.956 77.4411 357.446 
21927 1
15551900 -8180 -7324.07 1390.13 231.65 343.569 414.369 
21927.5 1
15551900 -7527.13 -6850.6 1381.13 1318.92 956.498 1629.25 
21928 1
15551900 -7336.13 -6864.2 1331.4 385.859 -27.4747 386.836 
21928.5 1
15551900 -7198.19 -6837.5 1371.25 269.425 52.1484 274.426 
21929 1
15551900 -7176.07 -6821.47 1292.93 43.2893 31.3764 53.4644 
21929.5 1
15551900 -7250.93 -6269.33 1282.87 -151.246 1115.42 1125.63 
21930 1
15551900 -7241 -5822.33 1288.33 20.0673 903.03 903.253 
21930.5 1
15551900 -6822.93 -5354.33 1408.27 844.579 945.455 1267.75 
21931 1
15551900 -6368.33 -4955.33 1282.53 918.384 806.061 1221.95 
21931.5 1
15551900 -6290.75 -4585.31 1254.38 151.53 722.697 738.412 
21932 1
15551900 -6224.07 -4267 1391.47 130.496 622.921 636.443 
21932.5 1
15551900 -5915.73 -3768 1409.33 621.64 1006.05 1182.61 
21933 1
15551900 -5712.67 -3329 1487.93 410.236 886.869 977.154 
21933.5 1
15551900 -5536.2 -3123.93 1300.33 355.78 413.441 545.447 
21934 1
15551900 -5334.33 -2980 1177 407.811 290.774 500.859 
21934.5 1
15551900 -5069.07 -2757.47 1273.87 535.892 449.562 699.49 
21935 1
15551900 -4705.31 -2472.75 1424.25 710.457 556.087 902.21 
21935.5 1
15551900 -4457 -2131.93 1476.2 485.934 666.96 825.208 
21936 1
15551900 -4272.87 -1797.87 1476 371.987 674.882 770.61 
21936.5 1
15551900 -3997.8 -1508.33 1450.13 555.69 584.916 806.795 
21937 1
15551900 -3785.6 -1230 1462.93 428.687 562.29 707.066 
21937.5 1
15551900 -3504.87 -1096 1421.73 567.138 270.707 628.433 
21938 2
15553800 -3507.67 44.3333 1620.5 0 0 0 
15551900 -3344.27 -851.133 1384.73 324.444 494.68 591.585 
21938.5 2
15553800 -3251.81 234.938 1612.44 704.832 525.08 878.919 
15551900 -3077.56 -620.438 1355.19 520.907 450.578 688.741 
21939 2
15553800 -2839.4 550.8 1624.27 805.493 616.919 1014.6 
15551900 -2721.53 -14.1333 1430.6 695.369 1184.19 1373.26 
21939.5 2
15553800 -2523.2 859.333 1617.07 638.788 623.3 892.498 
15551900 -2542.47 288.133 1481.53 361.751 610.64 709.75 
21940 2
15553800 -2301.8 1024.13 1640.47 447.273 332.929 557.579 
15551900 -2279.07 463.533 1444.33 532.121 354.343 639.306 
21940.5 2
15553800 -2037.27 1167.93 1663.07 534.411 290.505 608.266 
15551900 -2016.07 521.733 1441.27 531.313 117.576 544.167 
21941 2
15553800 -1572 1353.27 1623.87 939.933 374.411 1011.76 
15551900 -1694.07 681.067 1461.73 650.505 321.886 725.787 
21941.5 2
15553800 -1178.8 1457.2 1612.2 794.343 209.966 821.625 
15551900 -1467.53 739.2 1466.87 457.643 117.441 472.472 
21942 2
15553800 -822 1579.12 1613.19 696.875 238.135 736.439 
15551900 -1127.25 1008.88 1451.44 664.616 526.709 848.019 
21942.5 2
15553800 -600.2 1779.2 1615.4 434.051 391.536 584.552 
15551900 -738.333 1157.73 1434.93 761.089 291.308 814.934 
21943 2
15553800 -177.2 1883.67 1579.33 854.545 211.044 880.22 
15551900 -376.4 1266.87 1370.13 731.178 220.471 763.695 
21943.5 2
15553800 162.667 2017.67 1616.8 686.599 270.707 738.039 
15551900 -63 1384.53 1397.4 633.131 237.71 676.285 
21944 2
15553800 438 2149.33 1681.8 556.229 265.993 616.557 
15551900 224 1535.07 1374.87 579.798 304.108 654.712 
21944.5 2
15553800 727.4 2282.4 1662 584.646 268.822 643.488 
15551900 610.267 1550.8 1339.6 780.337 31.7845 780.984 
21945 2
15553800 1061 2341.88 1601.69 651.562 116.162 661.836 
15551900 932.625 1573.94 1374.62 629.606 45.1904 631.226 
21945.5 2
15553800 1372.33 2210.67 1592.87 609.263 -256.768 661.159 
15551900 1260.33 1548 1374.13 641.308 -50.7583 643.313 
21946 2
15553800 1709.4 2071.47 1543.33 680.943 -281.212 736.725 
15551900 1554.93 1562.93 1285.53 595.152 30.1684 595.916 
21946.5 2
15553800 2149.93 1927.13 1559.33 889.966 -291.582 936.515 
15551900 1871.33 1487.93 1295.93 639.192 -151.515 656.904 
21947 2
15553800 2573.13 1836.53 1615.6 854.949 -183.03 874.322 
15551900 2298.13 1402.93 1312.67 862.222 -171.717 879.155 
21947.5 2
15553800 3071.8 1442.53 1571.8 1007.41 -795.96 1283.91 
15551900 2544.47 1298.13 1305.13 497.643 -211.717 540.808 
21948 2
15553800 3508.13 1186.8 1646.6 881.481 -516.633 1021.72 
15551900 3199.93 720.933 1498.53 1324.18 -1166.06 1764.41 
21948.5 2
15553800 3769.94 1056 1590.44 511.336 -255.469 571.602 
15551900 3560.12 456.812 1501.81 703.499 -515.861 872.367 
21949 2
15553800 4025.87 844.867 1575 500.84 -413.177 649.273 
15551900 3881.87 208.333 1489.27 629.631 -486.261 795.541 
21949.5 2
15553800 4491.67 597.733 1587.8 941.01 -499.259 1065.25 
15551900 4069.53 14.8 1476.93 379.125 -390.976 544.608 
21950 2
15553800 4818.4 279.133 1591 660.067 -643.636 921.931 
15551900 4315.67 -208.133 1502 497.239 -450.37 670.88 
21950.5 2
15553800 5111 -1.86667 1603.87 591.111 -567.677 819.554 
15551900 4592.53 -503.933 1486.67 559.327 -597.576 818.5 
21951 2
15553800 5414.4 -267.467 1629.6 612.929 -536.566 814.607 
15551900 4864.87 -753.867 1468 550.168 -504.916 746.743 
21951.5 2
15553800 5655.4 -575.533 1630.93 486.869 -622.357 790.17 
15551900 5240.07 -1061.53 1465.53 757.98 -621.549 980.233 
21952 2
15553800 5974 -819.562 1599.25 622.266 -476.619 783.824 
15551900 5559.19 -1327.56 1480.62 623.283 -519.588 811.451 
21952.5 2
15553800 6309.4 -1106 1600.73 655.078 -559.448 861.458 
15551900 5778.67 -1667.13 1490.2 428.67 -663.224 789.699 
21953 2
15553800 6571.73 -1338.33 1615.8 529.966 -469.36 707.929 
15551900 6077.4 -1899.93 1375.8 603.502 -470.303 765.114 
21953.5 2
15553800 6929.8 -1529.8 1609.67 723.367 -386.801 820.29 
15551900 6317.07 -2201 1311.53 484.175 -608.215 777.401 
21954 2
15553800 7254.27 -1918.4 1643.73 655.488 -785.051 1022.73 
15551900 6510.4 -2583.93 1267.33 390.572 -773.603 866.607 
21954.5 2
15553800 7501.33 -2212.2 1606.8 499.125 -593.535 775.506 
15551900 6846.8 -2885.67 1244.27 679.596 -609.562 912.917 
21955 2
15553800 7765.44 -2512.12 1652.75 515.828 -585.791 780.532 
15551900 7151.31 -3203.12 1202.75 594.751 -620.036 859.17 
21955.5 2
15553800 8014.2 -2827.07 1655.53 485.864 -615.12 783.86 
15551900 7542.07 -3324.93 1301.93 763.192 -237.907 799.413 
21956 2
15553800 8318.67 -3099.47 1650.53 615.084 -550.303 825.325 
15551900 7877.13 -3608.27 1312.4 676.902 -572.391 886.469 
21956.5 2
15553800 8654 -3362.33 1650.87 677.441 -531.044 860.775 
15551900 8206.8 -3897.27 1307.33 665.993 -583.838 885.672 
21957 2
15553800 8946 -3681.67 1641.4 589.899 -645.118 874.161 
15551900 8575.07 -4118.13 1297.07 743.973 -446.195 867.517 
21957.5 2
15553800 9264.67 -3957.93 1648.67 643.771 -558.114 852.017 
15551900 8854 -4415.8 1329 563.502 -601.347 824.107 
21958 2
15553800 9542.73 -4172.4 1617.6 561.751 -433.266 709.425 
15551900 9168.27 -4746.07 1391.67 634.882 -667.205 920.999 
21958.5 2
15553800 9815.62 -4335 1596.44 532.992 -317.578 620.432 
15551900 9449.5 -5039.44 1411.88 549.284 -572.99 793.744 
21959 2
15553800 10108.5 -4842 1586.33 573.206 -992.172 1145.85 
15551900 9695.07 -5322.33 1393.73 480.561 -553.612 733.093 
21959.5 2
15553800 10369.3 -5100.27 1561.07 526.869 -521.751 741.495 
15551900 9934.07 -5576.87 1390.4 482.828 -514.209 705.361 
21960 2
15553800 10559.3 -5420.93 1575.73 383.704 -647.811 752.92 
15551900 10157.1 -5952.67 1396.27 450.64 -759.192 882.864 
21960.5 2
15553800 10846.6 -5663.73 1547 580.471 -490.505 759.962 
15551900 10445.5 -6153.4 1447.4 582.492 -405.522 709.75 
21961 2
15553800 11162.3 -5997.2 1597.13 637.845 -673.67 927.727 
15551900 10726.3 -6363.6 1425.8 567.407 -424.646 708.714 
21961.5 2
15553800 11475.1 -6317.33 1579.67 631.785 -646.734 904.111 
15551900 10954.1 -6754.33 1394.13 460.067 -789.36 913.647 
21962 2
15553800 11922.8 -6661.56 1642.44 874.382 -672.323 1102.98 
15551900 11340.9 -7155.94 1376.88 755.485 -784.383 1089.04 
21962.5 2
15553800 12219.2 -6956.4 1697.53 580.137 -576.981 818.209 
15551900 11692.4 -7253.47 1298.4 687.916 -190.859 713.902 
21963 2
15553800 12534.8 -7178.53 1687.07 637.576 -448.754 779.669 
15551900 12106.7 -7539.8 1359.07 836.902 -578.451 1017.36 
21963.5 2
15553800 12800.3 -7305.6 1672.33 536.296 -256.7 594.566 
15551900 12490.5 -7892.73 1552.4 775.488 -712.997 1053.44 
21964 2
15553800 13022 -7577.33 1674.2 447.946 -548.956 708.526 
15551900 12730.8 -8113.4 1556.93 485.387 -445.791 659.038 
21964.5 2
15553800 13305.3 -7780.6 1634.33 572.391 -410.64 704.454 
15551900 12895.7 -8471.2 1507.53 333.064 -722.828 795.872 
21965 2
15553800 13618.6 -8006.5 1634.81 611.898 -441.211 754.378 
15551900 13245.3 -8644.62 1506.19 682.902 -338.721 762.291 
21965.5 2
15553800 13926.7 -8407.87 1613.73 602.821 -785.453 990.116 
15551900 13573.8 -8873.93 1474.07 642.833 -448.744 783.968 
21966 2
15553800 14205.7 -8666 1625.8 563.771 -521.481 767.972 
15551900 13932.5 -9152.13 1439.33 724.579 -562.02 916.996 
21966.5 2
15553800 14518 -8958.67 1634.47 630.842 -591.246 864.6 
15551900 14305.8 -9485.13 1473.73 754.209 -672.727 1010.64 
21967 2
15553800 14842.3 -9455.93 1674.93 655.219 -1004.58 1199.37 
15551900 14649.3 -9994.33 1637.2 694.007 -1028.69 1240.9 
21967.5 2
15553800 15147.8 -9772.33 1714.67 617.104 -639.192 888.473 
15551900 14907.6 -10358.8 1568.67 521.751 -736.296 902.417 
21968 2
15553800 15429.9 -10053.5 1716.07 569.966 -568.081 804.722 
15551900 15164.9 -10631.3 1531.93 519.731 -550.572 757.133 
21968.5 2
15553800 15725 -10210.6 1691.25 576.302 -306.698 652.83 
15551900 15459.7 -10870.4 1479.38 575.822 -467 741.391 
21969 2
15553800 16083.3 -10441.7 1668.4 701.109 -452.389 834.392 
15551900 15867.4 -11071.8 1468.13 797.872 -394.056 889.876 
21969.5 2
15553800 16452.4 -10710 1721.53 745.724 -541.953 921.855 
15551900 16262.6 -11200.9 1389.87 798.384 -260.741 839.882 
21970 2
15553800 16782.3 -10807.7 1660.27 666.532 -197.306 695.122 
15551900 16564.9 -11484.7 1375.4 610.64 -573.333 837.611 
21970.5 2
15553800 17124.9 -10979.3 1668.53 691.987 -346.801 774.026 
15551900 16837.5 -11721.7 1440.87 550.707 -478.923 729.825 
21971 2
15553800 17437.9 -11160.3 1654.47 632.458 -365.522 730.486 
15551900 17480.6 -11906.9 1402.27 1299.26 -374.141 1352.06 
21971.5 2
15553800 17711.2 -11348.8 1694.4 552.054 -380.875 670.693 
15551900 17978.5 -12134.1 1356.07 1005.79 -458.855 1105.52 
21972 2
15553800 18292.6 -11511.6 1631.44 1135.6 -317.896 1179.25 
15551900 18419.7 -12318.1 1381.56 861.759 -359.367 933.688 
21972.5 2
15553800 18927.2 -11805 1647.73 1241.83 -574.242 1368.17 
15551900 18808.3 -12514 1419.67 760.559 -383.439 851.749 
21973 2
15553800 19319.4 -11921.1 1636.87 792.323 -234.613 826.329 
15551900 19160.3 -12739.1 1483.27 710.976 -454.68 843.932 
21973.5 2
15553800 19638.1 -12155.7 1645.6 643.906 -473.939 799.521 
15551900 19487.9 -12937.3 1475.93 661.953 -400.404 773.631 
21974 2
15553800 19929.1 -12351.7 1645.8 587.744 -395.96 708.68 
15551900 19794.1 -13107.7 1469.73 618.451 -344.377 707.868 
21974.5 2
15553800 20236.1 -12593.4 1629.27 620.337 -488.215 789.412 
15551900 20147.3 -13269.7 1498.13 713.67 -327.273 785.132 
21975 2
15553800 20471.1 -12877.5 1631.75 458.968 -554.883 720.102 
15551900 20488 -13438.4 1571 665.365 -329.378 742.428 
21975.5 2
15553800 20683.9 -13108 1633.93 416.455 -451.076 613.925 
15551900 20826.6 -13601.9 1568.4 662.622 -320.075 735.878 
21976 2
15553800 20981.3 -13349 1630.93 600.673 -486.869 773.207 
15551900 20957.3 -13867.6 1593.4 264.108 -536.7 598.164 
21976.5 2
15553800 21272.6 -13494.9 1661.07 588.552 -294.68 658.202 
15551900 21278.6 -14034.1 1587.8 649.024 -336.296 730.977 
21977 2
15553800 21577.7 -13635.5 1670.07 616.431 -284.04 678.724 
15551900 21645.3 -14254.7 1468.93 740.741 -445.791 864.538 
21977.5 2
15553800 21884.6 -13772.1 1676 619.933 -276.094 678.634 
15551900 21937.1 -14466.9 1436.8 589.63 -428.552 728.917 
21978 2
15553800 22238.3 -13967.4 1612 714.613 -394.478 816.262 
15551900 22271.9 -14692.1 1442.13 676.229 -455.084 815.1 
21978.5 2
15553800 22570.5 -14103.5 1593.5 648.763 -265.82 701.109 
15551900 22697.3 -14953.5 1372.62 830.949 -510.482 975.227 
21979 2
15553800 22926.5 -14327.4 1555.27 696.738 -438.16 823.061 
15551900 22954.9 -15045.9 1371.8 504.15 -180.887 535.619 
21979.5 2
15553800 23389.9 -14552.7 1582.87 936.162 -455.219 1040.97 
15551900 23432.1 -15182.8 1464.33 964.04 -276.498 1002.91 
21980 2
15553800 23778.5 -14689.1 1626.6 784.916 -275.421 831.835 
15551900 23771.9 -15229.4 1531.27 686.465 -94.1414 692.89 
21980.5 2
15553800 24214.1 -14877.6 1674.8 880.135 -380.875 959.012 
15551900 24019.3 -15389.3 1527.53 499.663 -322.963 594.953 
21981 2
15553800 24565.2 -15079.9 1625.07 706.372 -406.975 815.224 
15551900 24360.7 -15564.2 1553.67 686.922 -351.979 771.848 
21981.5 2
15553800 24875.7 -15116.7 1649.4 627.34 -74.3434 631.73 
15551900 24626 -15586.9 1567.6 536.027 -45.7912 537.979 
21982 2
15553800 25234.8 -15130.6 1651.88 701.204 -27.2624 701.734 
15551900 25085.9 -15817.8 1520.44 898.315 -450.944 1005.15 
21982.5 2
15553800 25669 -15055.9 1668.2 849.804 146.298 862.305 
15551900 25481.6 -15861.1 1453.07 774.291 -84.7684 778.917 
21983 2
15553800 26011.6 -15063 1680.6 692.121 -14.4108 692.271 
15551900 25910.9 -15961.9 1407.67 867.34 -203.636 890.925 
21983.5 2
15553800 26421.6 -15301.5 1622 828.283 -481.751 958.194 
15551900 26288 -16215 1365.27 761.751 -511.38 917.483 
21984 2
15553800 26939.3 -15507.7 1601.4 1045.79 -416.566 1125.7 
15551900 26735.5 -16419.7 1416.07 904.108 -413.603 994.222 
21984.5 2
15553800 27432.7 -15760.3 1635.6 996.768 -510.438 1119.86 
15551900 27211.6 -16631.1 1467.6 961.751 -426.936 1052.25 
21985 2
15553800 27739.1 -16060.3 1756.94 598.429 -585.897 837.492 
15551900 27554.6 -16806.9 1592.12 669.971 -343.376 752.84 
21985.5 2
15553800 28145.5 -16267.5 1773.27 795.311 -405.52 892.73 
15551900 27821.4 -17001.5 1506.67 522.065 -380.936 646.269 
21986 2
15553800 28462.5 -16481.1 1690.73 640.404 -431.515 772.219 
15551900 28125.7 -17154 1650.87 614.815 -308.013 687.655 
21986.5 2
15553800 28793.8 -16656.5 1718.4 669.36 -354.209 757.302 
15551900 28464.3 -17334.4 1518 683.906 -364.444 774.95 
21987 2
15553800 29106.7 -16933.5 1651.93 632.189 -559.596 844.281 
15551900 28774.5 -17449.7 1427.6 626.667 -232.997 668.579 
21987.5 2
15553800 29351.8 -17201.4 1682.93 495.084 -541.279 733.547 
15551900 29056.9 -17662.9 1474.8 570.64 -430.572 714.858 
21988 2
15553800 29623.7 -17351.3 1664.8 545.917 -300.937 623.369 
15551900 29341.5 -17847.5 1416.87 571.352 -370.817 681.137 
21988.5 2
15553800 29995.5 -17458.3 1621.53 751.246 -216.296 781.764 
15551900 29671.2 -17907.5 1369.13 666.128 -121.077 677.042 
21989 2
15553800 30371 -17661.2 1530.62 729.061 -394.013 828.72 
15551900 30035.4 -18049.8 1346.88 707.136 -276.278 759.191 
21989.5 2
15553800 30747.7 -17721.1 1514.8 737.117 -117.058 746.354 
15551900 30415.9 -18195.3 1312.87 744.733 -284.768 797.32 
21990 2
15553800 31271.7 -17875.1 1502.33 1058.72 -311.111 1103.49 
15551900 30965.7 -18350.1 1176.6 1110.57 -312.862 1153.8 
21990.5 2
15553800 31744 -18041 1447.33 954.074 -335.219 1011.25 
15551900 31242.2 -18563.1 1068.8 558.653 -430.303 705.162 
21991 2
15553800 31973.8 -18144.5 1381.87 464.242 -209.024 509.129 
15551900 31615.1 -18739.5 1064 753.266 -356.229 833.252 
21991.5 2
15553800 32557 -18213.8 1509 1178.18 -140.067 1186.48 
15551900 32078.4 -18956.3 1173.87 936.027 -438.114 1033.48 
21992 2
15553800 32955.9 -18268.5 1565.6 805.926 -110.572 813.476 
15551900 32659.9 -19048.7 1486.87 1174.81 -186.667 1189.55 
21992.5 2
15553800 33295.6 -18310.7 1587.06 663.338 -82.3324 668.428 
15551900 32976.2 -19194.4 1412.12 617.684 -284.456 680.036 
21993 2
15553800 33656.3 -18349 1565.87 706.009 -74.9755 709.979 
15551900 33343.9 -19303.5 1465.4 719.659 -213.617 750.694 
21993.5 2
15553800 33995.3 -18333.6 1564.07 684.714 31.1111 685.42 
15551900 33697.9 -19365.3 1492.93 715.017 -124.714 725.812 
21994 2
15553800 34375.5 -18347.4 1608.47 768.215 -27.8788 768.721 
15551900 34060.7 -19446.7 1477.2 732.929 -164.579 751.18 
21994.5 2
15553800 34721.2 -18487.3 1613.67 698.316 -282.559 753.316 
15551900 34448.8 -19444.1 1532.93 784.108 5.3872 784.126 
21995 2
15553800 34946.7 -18671.3 1628.27 455.623 -371.717 588.019 
15551900 34831.8 -19481.1 1502.53 773.737 -74.8822 777.352 
21995.5 2
15553800 35236.5 -18859.4 1643.56 565.951 -367.521 674.812 
15551900 35218.7 -19510.8 1450.5 755.64 -57.8451 757.85 
21996 2
15553800 35602.5 -19004.1 1629.67 716.177 -283.032 770.076 
15551900 35566 -19582.1 1408 679.672 -139.693 693.879 
21996.5 2
15553800 36005.9 -19098.7 1629 814.949 -191.111 837.058 
15551900 36004.6 -19617.9 1434.4 886.061 -72.1886 888.996 
21997 2
15553800 36332.7 -19111.3 1580.8 660.202 -25.4545 660.693 
15551900 36319 -19626.7 1406.47 635.152 -17.9125 635.404 
21997.5 2
15553800 36691 -19153.1 1588.6 723.906 -84.4444 728.814 
15551900 36780.7 -19667.1 1465 932.795 -81.6162 936.358 
21998 2
15553800 37073.5 -19259.3 1578.47 772.66 -214.68 801.93 
15551900 36998.3 -19804.2 1428.67 439.461 -276.902 519.424 
21998.5 2
15553800 37510.5 -19287.8 1602.93 882.963 -57.5084 884.834 
15551900 37325 -19888.4 1427.2 660.067 -170.101 681.633 
21999 2
15553800 37857.6 -19387.6 1635.69 677.791 -194.971 705.276 
15551900 37615.4 -19980.1 1423.12 567.139 -179.15 594.761 
21999.5 2
15553800 38283.7 -19465.3 1610.33 830.612 -151.478 844.312 
15551900 38030.4 -20124.4 1564.4 809.016 -281.238 856.505 
22000 2
15553800 38693.9 -19562.1 1677.8 828.687 -195.556 851.448 
15551900 38368.1 -20233.3 1628.4 682.155 -219.933 716.733 
22000.5 2
15553800 38984.1 -19712.3 1730.47 586.263 -303.3 660.072 
15551900 38718.9 -20461.5 1594.93 708.822 -461.145 845.626 
22001 2
15553800 39318.7 -19802.4 1625.87 676.094 -182.088 700.185 
15551900 39017.7 -20654.7 1547.33 603.636 -390.168 718.755 
22001.5 2
15553800 39570.8 -19955.2 1621 509.226 -308.687 595.482 
15551900 39293.7 -20809.7 1545.53 557.576 -313.266 639.552 
22002 2
15553800 39865.3 -20235.7 1630.4 594.882 -566.599 821.535 
15551900 39509.5 -20877.9 1573.4 435.96 -137.778 457.213 
22002.5 2
15553800 40258.3 -20552.4 1620.06 767.668 -618.693 985.949 
15551900 39613.3 -20995.2 1512.44 202.694 -229.134 305.92 
22003 2
15553800 40373.5 -20688 1669.4 225.351 -265.289 348.082 
15551900 39664.9 -21052.5 1552.6 101.019 -111.97 150.805 
22003.5 2
15553800 40417.3 -20821.1 1667.73 88.4848 -268.822 283.01 
15551900 39681.9 -21012.6 1461.8 34.3434 80.5387 87.5555 
22004 2
15553800 40513.5 -20962.1 1723.27 194.478 -284.983 345.018 
15551900 39792.8 -21033.3 1422 223.973 -41.7508 227.831 
22004.5 2
15553800 40635.3 -21066.6 1684.27 245.926 -211.044 324.066 
15551900 39948.9 -21159.9 1398.8 315.421 -255.758 406.082 
22005 2
15553800 40741.9 -21088.9 1706.4 215.354 -45.1178 220.029 
15551900 40307.8 -21437.3 1405.67 724.983 -560.539 916.408 
22005.5 2
15553800 41027.5 -21124 1665.13 577.104 -70.8418 581.436 
15551900 40751.6 -21664.5 1492.07 896.566 -458.99 1007.22 
22006 2
15553800 41468 -21260.5 1675.69 860.286 -266.602 900.649 
15551900 40928.1 -21978.4 1497.56 344.653 -612.972 703.222 
22006.5 2
15553800 41867.5 -21282.6 1658.4 781.866 -43.2485 783.061 
15551900 41130.9 -22159.3 1461.8 396.877 -353.995 531.812 
22007 2
15553800 42154.3 -21397.1 1739 579.259 -231.246 623.711 
15551900 41346.1 -22219.7 1442.67 434.882 -122.155 451.713 
22007.5 2
15553800 42325.9 -21563.9 1727.8 346.667 -336.97 483.453 
15551900 41621.3 -22352.9 1460.67 555.825 -269.091 617.536 
22008 2
15553800 42564.7 -21759.8 1698.33 482.424 -395.825 624.028 
15551900 41893.6 -22464.5 1477.73 550.168 -225.32 594.52 
22008.5 2
15553800 42868 -21845.3 1666.2 612.795 -172.795 636.691 
15551900 42209.1 -22550.3 1478.73 637.441 -173.333 660.587 
22009 2
15553800 43209.9 -21799.6 1659.19 667.725 89.3962 673.682 
15551900 42496.8 -22631.4 1461.12 561.751 -158.415 583.661 
22009.5 2
15553800 43459.1 -21698.8 1621.13 487.785 197.187 526.134 
15551900 42853.3 -22681 1428.4 697.815 -97.1135 704.54 
22010 2
15553800 43785.2 -21641.7 1579 657.392 115.054 667.385 
15551900 43200.7 -22566.3 1438.53 700.269 231.317 737.485 
22010.5 2
15553800 44286.7 -21668.1 1583.33 1009.12 -53.1187 1010.52 
15551900 43453.9 -22453.3 1444.67 509.591 227.23 557.957 
22011 2
15553800 44494.2 -21874.5 1560.73 419.125 -416.835 591.115 
15551900 43823.3 -22396.3 1414.67 746.263 115.286 755.115 
22011.5 2
15553800 44637.7 -21943.9 1540.27 289.966 -140.337 322.141 
15551900 44086.7 -22306 1423.6 532.121 182.357 562.501 
22012 2
15553800 44991.3 -21948.3 1559.13 714.209 -8.75421 714.262 
15551900 44427.5 -22292.5 1430.27 688.485 27.3401 689.027 
22012.5 2
15553800 45407.1 -21917.8 1614.94 812.101 59.6029 814.286 
15551900 44709.1 -22449.6 1421.56 549.984 -306.95 629.842 
22013 2
15553800 45718.4 -21937 1658.67 609.271 -37.6712 610.435 
15551900 45065.5 -22505.5 1462.27 697.342 -109.41 705.873 
22013.5 2
15553800 45967.1 -21985.9 1694.87 502.357 -98.7205 511.965 
15551900 45398 -22674.9 1508.73 671.785 -342.088 753.869 
22014 2
15553800 46272.5 -21926.5 1711.27 616.97 119.865 628.506 
15551900 45832.1 -22636.1 1540.6 877.037 78.2492 880.521 
22014.5 2
15553800 46600.7 -22015.4 1700.93 663.165 -179.529 687.036 
15551900 46193.4 -22547.3 1541.93 729.832 179.529 751.588 
22015 2
15553800 46847.6 -22188.1 1668.6 498.721 -348.956 608.681 
15551900 46402.4 -22537.9 1612.8 422.222 18.8552 422.643 
22015.5 2
15553800 47072.3 -22301.9 1607.47 454.007 -229.899 508.897 
15551900 46491.6 -22473.5 1574.8 180.202 130.236 222.338 
22016 2
15553800 47235.4 -22573.4 1603.12 318.563 -530.16 618.507 
15551900 46633.4 -22652.9 1566.81 276.904 -350.529 446.706 
22016.5 2
15553800 47082.5 -23062.1 1600.2 -299.225 -956.344 1002.06 
15551900 46602.7 -22913.1 1552.67 -59.9641 -509.059 512.579 
22017 2
15553800 46967.1 -23370 1592.87 -233.266 -622.088 664.384 
15551900 46606.6 -23076.6 1535.73 7.81145 -330.37 330.463 
22017.5 2
15553800 46883.5 -23611.9 1550 -168.754 -488.62 516.94 
15551900 46894.5 -23182.9 1510.53 581.549 -214.68 619.909 
22018 2
15553800 46870 -23802.5 1496.67 -27.3401 -385.051 386.02 
15551900 47352.3 -23567.3 1519.73 924.983 -776.7 1207.83 
22018.5 2
15553800 47096.5 -24121.1 1458.47 457.643 -643.771 789.86 
15551900 47481.3 -23799 1519.53 260.606 -468.013 535.679 
