# Supplementary material for: Intrinsic group behaviour: Dependence of pedestrian dyad dynamics on principal social and personal features
Source: PLoS One. 2017 Nov 2;12(11):e0187253. doi: 10.1371/journal.pone.0187253 (PMC5667819; doi:10.1371/journal.pone.0187253)
Supplement: S1 Data Set — (ZIP) [file pone.0187253.s001.zip › set/trajectories/traj_2_0508_240.dat]

2 15551800 15553400 0 0 1 0 1 1 0 40 40 40 1642.23 1686.96 1597.49
21918 1
15551800 -10592.1 12589.9 1300.08 0 0 0 
21918.5 1
15551800 -10545.2 11865.6 1416.56 101.506 -1567.87 1571.15 
21919 1
15551800 -10452 11221 1370.33 182.363 -1261.37 1274.49 
21919.5 1
15551800 -10176.1 10660 1368.93 557.306 -1133.33 1262.95 
21920 1
15551800 -9932.4 10083.5 1423.53 492.391 -1164.58 1264.39 
21920.5 1
15551800 -9597.6 9535.4 1385.73 676.364 -1107.34 1297.56 
21921 1
15551800 -9191.67 9042.8 1416.07 820.067 -995.152 1289.51 
21921.5 1
15551800 -8766.2 8554.13 1491.67 859.529 -987.205 1308.96 
21922 1
15551800 -8365.38 8170.19 1475.44 782.861 -749.894 1084.07 
21922.5 1
15551800 -7938.07 7822.33 1523.6 836.22 -680.732 1078.27 
21923 1
15551800 -7410.6 7416.47 1666.53 1065.59 -819.933 1344.53 
21923.5 1
15551800 -7123.13 7199.53 1572.13 580.741 -438.249 727.545 
21924 1
15551800 -6592 6885.33 1436.47 1073 -634.747 1246.69 
21924.5 1
15551800 -5987.8 6608 1422.2 1220.61 -560.269 1343.05 
21925 1
15551800 -5155.5 6245.12 1374.06 1625.59 -708.74 1773.37 
21925.5 1
15551800 -4412 5819.67 1437.33 1454.99 -832.599 1676.37 
21926 1
15551800 -3873.4 5436.2 1534.4 1088.08 -774.68 1335.68 
21926.5 1
15551800 -3234.07 5163.93 1623.8 1291.58 -550.034 1403.82 
21927 1
15551800 -2712.27 4963.4 1671 1054.14 -405.118 1129.31 
21927.5 1
15551800 -2111.73 4747.67 1659.8 1213.2 -435.825 1289.11 
21928 1
15551800 -1634.93 4514.67 1646.8 963.232 -470.707 1072.09 
21928.5 1
15551800 -1100.12 4281.31 1725.12 1044.55 -455.77 1139.65 
21929 1
15551800 -631.133 3961.47 1657.33 917.792 -625.921 1110.91 
21929.5 1
15551800 15.2 3728.2 1645.67 1305.72 -471.246 1388.16 
21930 1
15551800 726.6 3577.67 1715 1437.17 -304.108 1468.99 
21930.5 1
15551800 1329.07 3196.53 1717.27 1217.1 -769.966 1440.21 
21931 1
15551800 1805.67 2839.53 1689.07 962.828 -721.212 1202.99 
21931.5 1
15551800 2209.38 2542.69 1645.19 788.493 -579.777 978.704 
21932 1
15551800 2628.4 2260.2 1642.87 820.01 -552.813 988.948 
21932.5 1
15551800 3186.07 1790.93 1585.33 1124.33 -946.102 1469.43 
21933 1
15551800 3700.07 1368.47 1608 1038.38 -853.468 1344.12 
21933.5 1
15551800 4279.4 992.4 1635.47 1168.01 -758.199 1392.52 
21934 2
15553400 4458.67 -143.222 1602.44 0 0 0 
15551800 4938.8 604.733 1651.4 1332.12 -783.165 1545.28 
21934.5 2
15553400 4859.8 -450.4 1638.27 1012.96 -775.701 1275.86 
15551800 5313.27 110.533 1667.6 756.498 -998.384 1252.62 
21935 2
15553400 5424.56 -887 1570.5 1103.05 -852.734 1394.23 
15551800 5776.94 -330.812 1655.19 905.607 -862.004 1250.27 
21935.5 2
15553400 5818.87 -1287.73 1563.33 771.632 -784.214 1100.19 
15551800 6217.47 -812.8 1645.67 862.092 -943.224 1277.84 
21936 2
15553400 6271.67 -1727.27 1575.07 914.747 -887.946 1274.84 
15551800 6685.47 -1332 1640.33 945.455 -1048.89 1412.11 
21936.5 2
15553400 6711.13 -2205.4 1544.4 887.811 -965.926 1311.95 
15551800 7268.4 -1952.13 1675.07 1177.64 -1252.79 1719.4 
21937 2
15553400 7118.8 -2622.53 1524.8 823.569 -842.694 1178.3 
15551800 7653.67 -2394.47 1623.53 778.316 -893.603 1185.03 
21937.5 2
15553400 7506.93 -3179.8 1524.87 784.108 -1125.79 1371.94 
15551800 7888 -2652.33 1591.2 473.401 -520.943 703.91 
21938 2
15553400 7927.47 -3618.4 1512.53 849.562 -886.061 1227.54 
15551800 8386.27 -3190.13 1602.27 1006.6 -1086.46 1481.1 
21938.5 2
15553400 8384.19 -4108.69 1470.94 892.033 -957.593 1308.7 
15551800 8749.75 -3649.5 1625 709.928 -897.201 1144.1 
21939 2
15553400 8846 -4516.2 1520.27 901.978 -795.923 1202.94 
15551800 9193.27 -4111.07 1663.4 866.243 -901.497 1250.23 
21939.5 2
15553400 9354.67 -5001.73 1517.6 1027.61 -980.875 1420.6 
15551800 9580.27 -4531.07 1637.07 781.818 -848.485 1153.76 
21940 2
15553400 9790.33 -5363.67 1483.4 880.135 -731.178 1144.23 
15551800 9991.67 -4926.67 1586.6 831.111 -799.192 1153.02 
21940.5 2
15553400 10178.1 -5712.53 1467.2 783.434 -704.781 1053.8 
15551800 10430.5 -5285.6 1605.27 886.465 -725.118 1145.26 
21941 2
15553400 10663.7 -6139.4 1462.13 980.875 -862.357 1306.05 
15551800 10890.1 -5667.6 1608.67 928.62 -771.717 1207.43 
21941.5 2
15553400 11153.3 -6661.6 1495.67 989.091 -1054.95 1446.1 
15551800 11358.2 -6151.07 1601 945.589 -976.7 1359.44 
21942 2
15553400 11827.2 -7116 1600.06 1316.25 -887.5 1587.51 
15551800 11969.4 -6628.25 1674.38 1193.82 -931.999 1514.54 
21942.5 2
15553400 12259.6 -7445.13 1637.6 846.208 -644.097 1063.45 
15551800 12536 -7059.2 1741.27 1108.73 -843.346 1393.03 
21943 2
15553400 12743.3 -7846.47 1623.13 977.239 -810.774 1269.78 
15551800 13039.1 -7457.8 1722.4 1016.3 -805.253 1296.65 
21943.5 2
15553400 13131.6 -8320.67 1539.73 784.377 -957.98 1238.13 
15551800 13372.8 -7819.33 1705.27 674.209 -730.37 993.981 
21944 2
15553400 13553.3 -8717.73 1536 851.987 -802.155 1170.19 
15551800 13892.5 -8267.6 1674.4 1049.97 -905.589 1386.55 
21944.5 2
15553400 14038.3 -9313.47 1592.4 979.663 -1203.5 1551.82 
15551800 14414 -8777.47 1652.8 1053.47 -1030.03 1473.35 
21945 2
15553400 14655.8 -9797.75 1611.31 1206.02 -945.866 1532.69 
15551800 15015 -9340.62 1732.56 1173.83 -1099.92 1608.63 
21945.5 2
15553400 15071.3 -10283.7 1635.87 813.144 -951.044 1251.27 
15551800 15437.6 -9844.6 1728.8 827.006 -986.252 1287.1 
21946 2
15553400 15535.7 -10768.3 1652.4 938.316 -978.99 1356.05 
15551800 15817.8 -10235.2 1701.47 768.081 -789.091 1101.19 
21946.5 2
15553400 15937.5 -11102 1609.73 811.582 -674.074 1055.01 
15551800 16259 -10593.3 1698.53 891.313 -723.502 1148 
21947 2
15553400 16462.5 -11436.3 1566.2 1060.61 -675.421 1257.41 
15551800 16835.7 -10980.1 1694.87 1164.98 -781.414 1402.78 
21947.5 2
15553400 16969.3 -11795.3 1564 1023.84 -725.118 1254.61 
15551800 17300.8 -11353.8 1673.07 939.663 -754.882 1205.33 
21948 2
15553400 17731.1 -12232.3 1479.93 1538.99 -882.828 1774.23 
15551800 18126.5 -11794.7 1635.2 1668.01 -890.774 1890.96 
21948.5 2
15553400 18399.1 -12676.9 1504.56 1304.8 -868.498 1567.42 
15551800 18746 -12233.1 1657.44 1210.03 -856.234 1482.33 
21949 2
15553400 18913 -13057 1570.73 1005.63 -743.762 1250.79 
15551800 19259.7 -12586.6 1700.6 1005.35 -691.732 1220.34 
21949.5 2
15553400 19344.1 -13440.5 1567.6 870.976 -774.815 1165.73 
15551800 19666.1 -12892.5 1670.6 821.01 -617.912 1027.56 
21950 2
15553400 19751 -13878.9 1589.6 821.953 -885.657 1208.3 
15551800 20062.6 -13318.2 1712.2 800.943 -860.067 1175.26 
21950.5 2
15553400 20287.3 -14275.2 1579.2 1083.37 -800.539 1347.05 
15551800 20505.1 -13742.1 1681.8 893.872 -856.431 1237.93 
21951 2
15553400 20750.8 -14468.1 1561.93 936.431 -389.764 1014.31 
15551800 21020.5 -14003.1 1746.67 1041.35 -527.273 1167.23 
21951.5 2
15553400 21257.3 -14787.3 1529 1023.3 -644.714 1209.46 
15551800 21520 -14323.8 1695.47 1009.02 -647.811 1199.08 
21952 2
15553400 21838.7 -15173.4 1479.75 1135.46 -754.24 1363.14 
15551800 22141.9 -14740.3 1607.19 1214.6 -813.501 1461.86 
21952.5 2
15553400 22455.7 -15509.6 1463.6 1205.04 -656.567 1372.3 
15551800 22760.1 -15127.3 1508.6 1207.54 -755.77 1424.55 
21953 2
15553400 23037.1 -15813.8 1541.8 1174.68 -614.545 1325.72 
15551800 23324.1 -15409.7 1576.47 1139.26 -570.505 1274.12 
21953.5 2
15553400 23631.5 -16005.1 1553 1200.67 -386.532 1261.36 
15551800 23905.7 -15557.2 1652.2 1174.95 -298.047 1212.16 
21954 2
15553400 24113.6 -16121.6 1595.2 974.007 -235.286 1002.02 
15551800 24501.1 -15725.3 1658 1202.83 -339.529 1249.83 
21954.5 2
15553400 24721.5 -16286.4 1589.47 1228.15 -332.929 1272.47 
15551800 25124.5 -15851.1 1645 1259.39 -254.276 1284.81 
21955 2
15553400 25417.4 -16541.4 1556.06 1359.19 -498.12 1447.59 
15551800 25773.3 -16024.9 1636.5 1267.28 -339.461 1311.95 
21955.5 2
15553400 26147.7 -16728.3 1534.6 1426.23 -364.901 1472.17 
15551800 26520.3 -16180 1617.87 1458.89 -302.856 1490 
21956 2
15553400 26899.9 -16931.7 1576.93 1519.6 -410.909 1574.17 
15551800 27202.8 -16400.1 1668.07 1378.86 -444.579 1448.76 
21956.5 2
15553400 27483.3 -17098.1 1824.87 1178.59 -336.162 1225.59 
15551800 27811.9 -16570.7 1711.67 1230.44 -344.646 1277.79 
21957 2
15553400 28205.7 -17120.7 1667.33 1459.53 -45.6566 1460.24 
15551800 28369.5 -16636.2 1797.93 1126.46 -132.391 1134.22 
21957.5 2
15553400 28743.7 -17239.1 1628.67 1086.73 -239.192 1112.75 
15551800 29038.2 -16779.3 1736.2 1350.98 -289.024 1381.55 
21958 2
15553400 29268.9 -17450.2 1572.8 1061.14 -426.532 1143.66 
15551800 29567.5 -16987.4 1678.87 1069.36 -420.471 1149.06 
21958.5 2
15553400 29865.4 -17546.8 1588.88 1165.05 -188.696 1180.23 
15551800 30163.7 -17084.9 1648 1164.36 -190.503 1179.84 
21959 2
15553400 30499 -17746.8 1531.13 1239.85 -391.365 1300.15 
15551800 30824.1 -17322.3 1553.2 1292.33 -464.441 1373.25 
21959.5 2
15553400 31136.1 -17989.9 1479.33 1287 -491.178 1377.55 
15551800 31507.9 -17548.9 1428.67 1381.55 -457.912 1455.46 
21960 2
15553400 31836.1 -18210.7 1424.8 1414.28 -446.061 1482.95 
15551800 32226.8 -17727.6 1426.53 1452.26 -360.943 1496.44 
21960.5 2
15553400 32661.4 -18466.2 1477.8 1667.21 -516.094 1745.26 
15551800 33024.3 -17858.1 1619.2 1611.04 -263.569 1632.46 
21961 2
15553400 33417.8 -18607.3 1527.73 1528.08 -284.983 1554.43 
15551800 33720.9 -17913.9 1645.73 1407.27 -112.862 1411.79 
21961.5 2
15553400 34029.8 -18551.7 1575.6 1236.36 112.189 1241.44 
15551800 34294.1 -18072.1 1655.67 1158.11 -319.461 1201.37 
21962 2
15553400 34658.3 -18620.3 1605.19 1227.56 -133.944 1234.85 
15551800 34921.9 -18186.1 1676.69 1226.06 -222.77 1246.13 
21962.5 2
15553400 35273.7 -18673.7 1592.87 1204.35 -104.411 1208.86 
15551800 35464.7 -18199.7 1665.53 1062.35 -26.5003 1062.68 
21963 2
15553400 35866.7 -18782.1 1612.07 1197.85 -218.99 1217.7 
15551800 36117.8 -18241 1585.6 1319.33 -83.5017 1321.97 
21963.5 2
15553400 36537.7 -18870 1570.67 1355.56 -177.643 1367.15 
15551800 36818 -18158.9 1642.87 1414.55 165.926 1424.24 
21964 2
15553400 37215.7 -18967.7 1528.07 1369.83 -197.441 1383.99 
15551800 37451.3 -18201.5 1641.07 1279.33 -86.1953 1282.23 
21964.5 2
15553400 38000.2 -18993.6 1531.93 1584.78 -52.2559 1585.64 
15551800 38097.1 -18252.3 1622.4 1304.78 -102.492 1308.8 
21965 2
15553400 38681.1 -18917.1 1486.5 1329.93 149.365 1338.29 
15551800 38738.4 -18234.7 1591 1252.43 34.3343 1252.9 
21965.5 2
15553400 39416.3 -18850.7 1469.6 1438.76 130.055 1444.63 
15551800 39447.1 -18232.5 1585.27 1387 4.34605 1387.01 
21966 2
15553400 40055.9 -18781 1470.47 1291.99 140.741 1299.63 
15551800 39995 -18151.5 1600.4 1106.8 163.502 1118.81 
21966.5 2
15553400 40616.3 -18622.1 1462.8 1132.26 320.943 1176.86 
15551800 40608.4 -18072.7 1603.07 1239.19 159.192 1249.38 
21967 2
15553400 41157.3 -18585.6 1486.13 1092.79 73.8047 1095.28 
15551800 41110.6 -18057.3 1605.13 1014.55 31.1111 1015.02 
21967.5 2
15553400 41280 -18530.4 1519.47 247.946 111.515 271.869 
15551800 41292.9 -17997.7 1531.6 368.35 120.539 387.571 
21968 2
15553400 42011.5 -18492.8 1541.93 1477.71 75.9596 1479.66 
15551800 42010.8 -17923.9 1491.8 1450.24 149.091 1457.88 
21968.5 2
15553400 42728.8 -18508.1 1497.25 1400.94 -29.8096 1401.26 
15551800 42595 -17982.2 1480.88 1141.02 -114.03 1146.7 
21969 2
15553400 42952.1 -18571.5 1466.07 437.019 -124.209 454.327 
15551800 43010.7 -18027.4 1457.93 813.438 -88.3562 818.222 
21969.5 2
15553400 43544.1 -18592.1 1467.87 1195.96 -41.6162 1196.68 
15551800 43722.9 -18022.5 1408 1438.92 9.96633 1438.96 
21970 2
15553400 44132.6 -18594.6 1467.73 1188.96 -4.98316 1188.97 
15551800 44293.6 -18102.9 1405.13 1152.86 -162.424 1164.25 
