# Supplementary material for: Intrinsic group behaviour: Dependence of pedestrian dyad dynamics on principal social and personal features
Source: PLoS One. 2017 Nov 2;12(11):e0187253. doi: 10.1371/journal.pone.0187253 (PMC5667819; doi:10.1371/journal.pone.0187253)
Supplement: S1 Data Set — (ZIP) [file pone.0187253.s001.zip › set/trajectories/traj_2_0508_239.dat]

2 15551201 15551200 0 0 0 1 1 1 0 20 20 20 1630.06 1672.84 1587.28
21912.5 2
15551201 44583.4 -22911.4 1310.77 0 0 0 
15551200 44363.5 -23436.5 1618.13 0 0 0 
21913 2
15551201 43653.5 -23119.9 1525.87 -2012.67 -451.404 2062.66 
15551200 43696.3 -23166.3 1562.27 -1347.74 545.859 1454.09 
21913.5 2
15551201 42842.1 -22638 1543.27 -1639.19 973.603 1906.53 
15551200 42875.9 -22760.7 1538.67 -1657.37 819.394 1848.86 
21914 2
15551201 42124.5 -22368.9 1573.07 -1449.7 543.704 1548.3 
15551200 42126.1 -22398.5 1548.33 -1514.75 731.582 1682.16 
21914.5 2
15551201 41206.8 -21785.6 1576.93 -1854.01 1178.32 2196.76 
15551200 41470.1 -21982.9 1572 -1325.39 839.731 1569.01 
21915 2
15551201 40663.4 -21709.1 1556.88 -1061.25 149.365 1071.71 
15551200 40903.3 -21715.8 1524.25 -1106.94 521.59 1223.67 
21915.5 2
15551201 39936.6 -21280.7 1586.27 -1422.38 838.47 1651.12 
15551200 40046.1 -21476.7 1567.93 -1677.58 467.865 1741.61 
21916 2
15551201 39445 -20015.7 1613.53 -993.131 2555.42 2741.62 
15551200 39324.1 -21169.4 1654.27 -1458.59 620.875 1585.23 
21916.5 2
15551201 38858.1 -19730.3 1702.53 -1180.95 574.38 1313.23 
15551200 38771.2 -20745.3 1703.47 -1112.41 853.253 1401.96 
21917 2
15551201 38317.9 -19491 1656.27 -1091.31 483.367 1193.57 
15551200 38288.4 -20510.8 1677.07 -975.354 473.805 1084.35 
21917.5 2
15551201 37628.5 -19189.5 1645.6 -1392.59 609.158 1520 
15551200 37398.9 -20231.4 1635.6 -1796.9 564.444 1883.47 
21918 2
15551201 36882.5 -18992.3 1611.67 -1507.07 398.249 1558.8 
15551200 36714.7 -19893 1536.6 -1382.22 683.636 1542.04 
21918.5 2
15551201 36051 -18727.5 1629.56 -1624.09 517.253 1704.47 
15551200 36029.9 -19588.8 1522 -1337.49 594.116 1463.51 
21919 2
15551201 35463.9 -18384.9 1659.53 -1148.86 670.515 1330.21 
15551200 35261.7 -19205.7 1553.2 -1503.33 749.666 1679.89 
21919.5 2
15551201 34895.5 -18013.1 1650.33 -1148.42 750.976 1372.16 
15551200 34631.5 -18872.1 1595.8 -1273.27 673.939 1440.63 
21920 2
15551201 34361.9 -17677.1 1653.73 -1077.85 678.923 1273.85 
15551200 34138 -18532.7 1549.2 -996.902 685.657 1209.93 
21920.5 2
15551201 33800.2 -17381.7 1555.67 -1134.81 596.768 1282.16 
15551200 33588 -18138.3 1549.73 -1111.11 796.902 1367.34 
21921 2
15551201 33059.5 -17137.1 1575.93 -1496.3 494.007 1575.74 
15551200 32846.7 -17735.5 1534.8 -1497.51 813.737 1704.32 
21921.5 2
15551201 32328.4 -16874.7 1425.8 -1477.04 530.101 1569.28 
15551200 32173.6 -17436.8 1403.33 -1359.87 603.367 1487.71 
21922 2
15551201 31529.6 -16486.3 1472.62 -1560.11 758.634 1734.78 
15551200 31489.7 -17132.7 1286.31 -1335.77 593.97 1461.87 
21922.5 2
15551201 30692.5 -16186.1 1598.27 -1638.27 587.565 1740.45 
15551200 30775.8 -16886 1352.07 -1397.04 482.754 1478.1 
21923 2
15551201 30155.5 -15975.6 1692.4 -1084.71 425.185 1165.07 
15551200 30010.9 -16674.9 1498.13 -1545.19 426.397 1602.94 
21923.5 2
15551201 29523.7 -15872.9 1721.73 -1276.36 207.542 1293.13 
15551200 29372.3 -16563.9 1549.87 -1290.1 224.377 1309.47 
21924 2
15551201 28844.5 -15766.9 1712.6 -1372.12 214.141 1388.73 
15551200 28722.7 -16469.1 1629.53 -1312.32 191.38 1326.2 
21924.5 2
15551201 28204.8 -15659.8 1529.33 -1292.39 216.296 1310.37 
15551200 27984.5 -16490.8 1616.67 -1491.45 -43.771 1492.09 
21925 2
15551201 27453.8 -15514.8 1478 -1466.77 283.301 1493.88 
15551200 27339.7 -16470.5 1596 -1259.33 39.6484 1259.96 
21925.5 2
15551201 26634.7 -15414.6 1544.07 -1602.89 195.988 1614.83 
15551200 26572.9 -16315.9 1478.8 -1500.63 302.609 1530.84 
21926 2
15551201 25775.5 -15418 1642.2 -1735.89 -6.86869 1735.91 
15551200 25741.5 -16179.8 1530.4 -1679.46 274.882 1701.81 
21926.5 2
15551201 25174 -15253 1638.2 -1215.08 333.333 1259.98 
15551200 24999 -15960.9 1551.73 -1500.07 442.155 1563.87 
21927 2
15551201 24573.7 -15192.9 1623.53 -1212.79 121.347 1218.85 
15551200 24422.1 -15834.9 1529.67 -1165.39 254.68 1192.89 
21927.5 2
15551201 23953.4 -14960.5 1704.07 -1253.06 469.495 1338.13 
15551200 23788.7 -15662.1 1545.47 -1279.6 348.956 1326.32 
21928 2
15551201 23433.1 -14686.1 1707.6 -1051.04 554.343 1188.27 
15551200 23145.3 -15533.5 1548.8 -1299.93 259.933 1325.67 
21928.5 2
15551201 22738.8 -14350.7 1627.88 -1356.1 655.168 1506.07 
15551200 22586.6 -15163.4 1549.38 -1091.1 722.713 1308.74 
21929 2
15551201 22075 -14016.7 1573.53 -1299.05 653.661 1454.23 
15551200 21942.1 -14794.2 1399.27 -1261.37 722.578 1453.67 
21929.5 2
15551201 21491.4 -13637.3 1666.93 -1178.99 766.33 1406.16 
15551200 21282.1 -14309.2 1425.27 -1333.33 979.798 1654.62 
21930 2
15551201 20984.5 -13317.3 1671.2 -1023.97 646.599 1211.04 
15551200 20757.3 -13949.1 1571.33 -1060.07 727.542 1285.71 
21930.5 2
15551201 20505.5 -12935.7 1640.2 -967.677 770.909 1237.21 
15551200 20190.5 -13525.3 1607.53 -1145.19 856.162 1429.85 
21931 2
15551201 20090.3 -12467.4 1653.73 -838.788 945.993 1264.31 
15551200 19718.9 -13175.9 1613.67 -952.727 705.724 1185.64 
21931.5 2
15551201 19639.7 -12075.6 1667.62 -880.168 765.308 1166.36 
15551200 19208.9 -12785.8 1571.06 -996.077 761.955 1254.09 
21932 2
15551201 19251.8 -11621.4 1665.2 -759.075 888.772 1168.81 
15551200 18693.5 -12257.3 1591.67 -1008.63 1034.21 1444.61 
21932.5 2
15551201 18607.9 -11130.2 1636.33 -1298.25 990.323 1632.85 
15551200 17986.7 -11770.2 1508.13 -1424.87 982.124 1730.55 
21933 2
15551201 17771.3 -10537.7 1629.87 -1689.97 1196.9 2070.88 
15551200 17149.7 -11235.3 1575.73 -1691.04 1080.54 2006.79 
21933.5 2
15551201 17132.7 -10101.4 1729.47 -1287.63 879.704 1559.45 
15551200 16671 -10741.3 1589.67 -965.054 995.968 1386.82 
21934 2
15551201 16749.2 -9725.2 1746.2 -774.68 760 1085.23 
15551200 16289.6 -10278.6 1592.07 -770.505 934.815 1211.43 
21934.5 2
15551201 16289.8 -9212.6 1659.93 -928.081 1035.56 1390.58 
15551200 15867.6 -9795.53 1548.07 -852.525 975.892 1295.83 
21935 2
15551201 15748.9 -8557.12 1607 -1056.49 1280.22 1659.87 
15551200 15388.1 -9184.25 1537 -936.475 1193.91 1517.37 
21935.5 2
15551201 15247.3 -7935.4 1621.73 -981.491 1216.68 1563.22 
15551200 14822.9 -8590.2 1651.53 -1106.18 1162.52 1604.71 
21936 2
15551201 14741.3 -7224.13 1544.07 -1022.36 1436.9 1763.49 
15551200 14251.3 -7795.6 1560.33 -1154.61 1605.25 1977.36 
21936.5 2
15551201 14170.5 -6602.13 1607.4 -1153 1256.57 1705.39 
15551200 13649.1 -7300.13 1554.87 -1216.57 1000.94 1575.41 
21937 2
15551201 13753.5 -6210.6 1578.6 -842.559 790.976 1155.66 
15551200 13268.1 -6843.53 1572.87 -769.832 922.424 1201.46 
21937.5 2
15551201 13398.7 -5854.07 1549.87 -716.633 720.269 1016.05 
15551200 12906.6 -6428.73 1597.4 -730.236 837.98 1111.51 
21938 2
15551201 12933.4 -5468.87 1523.53 -940.067 778.182 1220.37 
15551200 12479.7 -5918.2 1509.4 -862.492 1031.38 1344.48 
21938.5 2
15551201 12193.8 -4664.38 1648.25 -1444.51 1571.27 2134.36 
15551200 11656.1 -5127.44 1450.06 -1608.48 1544.46 2229.92 
21939 2
15551201 11695.3 -3999.67 1661.67 -973.592 1298.26 1622.76 
15551200 11086.7 -4575.07 1474.33 -1112.09 1078.85 1549.41 
21939.5 2
15551201 11393.2 -3566.4 1586.53 -610.37 875.286 1067.09 
15551200 10693.1 -4108.93 1406.67 -795.286 941.684 1232.58 
21940 2
15551201 10863.5 -3086.73 1669.67 -1070.03 969.024 1443.6 
15551200 10306.3 -3633.33 1491.67 -781.279 960.808 1238.37 
21940.5 2
15551201 10346.2 -2611.33 1604.53 -1045.12 960.404 1419.38 
15551200 9895.4 -3104.53 1514.6 -830.168 1068.28 1352.93 
21941 2
15551201 9853 -2177.87 1570.67 -996.364 875.69 1326.49 
15551200 9510 -2673.87 1533.93 -778.586 870.034 1167.54 
21941.5 2
15551201 9302.07 -1686.53 1589.6 -1113 992.593 1491.31 
15551200 8964.87 -2194.27 1517.87 -1101.28 968.889 1466.82 
21942 2
15551201 8700.88 -1122 1626.94 -1174.2 1102.6 1610.74 
15551200 8333.62 -1754.06 1592.62 -1232.89 859.774 1503.08 
21942.5 2
15551201 8193.53 -604.333 1606.8 -992.841 1013.05 1418.45 
15551200 7813.6 -1293.67 1546.93 -1017.66 900.97 1359.18 
21943 2
15551201 7604.8 -47.2667 1661.93 -1189.36 1125.39 1637.4 
15551200 7251.27 -775.2 1510.8 -1136.03 1047.41 1545.19 
21943.5 2
15551201 7134.4 359.333 1652 -950.303 821.414 1256.1 
15551200 6638.33 -279.333 1498.67 -1238.25 1001.75 1592.72 
21944 2
15551201 6456.93 974 1590.2 -1368.62 1241.75 1847.99 
15551200 6133.4 211.933 1454.8 -1020.07 992.458 1423.2 
21944.5 2
15551201 5952.13 1346.33 1487.8 -1019.8 752.189 1267.19 
15551200 5671.6 637.133 1393.67 -932.929 858.99 1268.16 
21945 2
15551201 5441.75 1799.88 1472 -996.842 885.824 1333.56 
15551200 5130.88 1082.75 1401.75 -1056.1 870.345 1368.52 
21945.5 2
15551201 4925.27 2271 1454.13 -1010.73 921.967 1368.06 
15551200 4666.27 1569 1344.33 -909.214 951.566 1316.11 
21946 2
15551201 4470.2 2648.2 1454.4 -919.327 762.02 1194.08 
15551200 3954.6 2136.47 1315.2 -1437.71 1146.4 1838.81 
21946.5 2
15551201 4002.73 3304.67 1543.53 -944.377 1326.2 1628.08 
15551200 3308.67 2588.4 1418.8 -1304.92 912.997 1592.6 
21947 2
15551201 3593.33 3828.07 1616.13 -827.071 1057.37 1342.42 
15551200 2886 3043.73 1568.33 -853.872 919.865 1255.09 
21947.5 2
15551201 3119 4217.47 1578 -958.249 786.667 1239.79 
15551200 2480.33 3573 1569.8 -819.529 1069.23 1347.17 
21948 2
15551201 2676.13 4750.87 1763.2 -894.68 1077.58 1400.58 
15551200 2184 4156.67 1551.07 -598.653 1179.12 1322.39 
21948.5 2
15551201 2393.12 5391.44 1707.75 -552.751 1251.11 1367.78 
15551200 1724.25 4701.94 1505.38 -897.949 1064.98 1393.02 
21949 2
15551201 1952.93 6058.93 1647.53 -861.432 1306.25 1564.73 
15551200 1309.87 5358.13 1496.07 -810.926 1284.14 1518.76 
21949.5 2
15551201 1576.67 6605.67 1688.53 -760.135 1104.51 1340.8 
15551200 840.733 5980.8 1514.53 -947.744 1257.91 1574.98 
21950 2
15551201 1128.2 7109.93 1748.13 -905.993 1018.72 1363.31 
15551200 483.667 6587.47 1511.73 -721.347 1225.59 1422.11 
21950.5 2
15551201 762.533 7459.6 1662.47 -738.721 706.397 1022.11 
15551200 62.4667 6837 1477.93 -850.909 504.108 989.025 
21951 2
15551201 549.2 8009.87 1602 -430.976 1111.65 1192.27 
15551200 -192.933 7572.33 1395.13 -515.96 1485.52 1572.57 
21951.5 2
15551201 602.533 8590.2 1567 107.744 1172.39 1177.33 
15551200 -230.667 8300.73 1339.93 -76.229 1471.52 1473.49 
21952 2
15551201 843.5 9110.38 1587.25 470.638 1015.97 1119.68 
15551200 -229.875 8941.31 1424.38 1.54622 1251.13 1251.13 
21952.5 2
15551201 711.267 9858.6 1723.87 -258.268 1461.38 1484.02 
15551200 -125.667 9509.93 1579.93 203.532 1110.59 1129.08 
21953 2
15551201 783.4 10618.3 1741 145.724 1534.68 1541.58 
15551200 -76.6 10178.2 1685 99.1246 1350.03 1353.67 
21953.5 1
15551200 -179.667 10926.2 1735.47 -208.215 1511.11 1525.39 
