# Supplementary material for: Intrinsic group behaviour: Dependence of pedestrian dyad dynamics on principal social and personal features
Source: PLoS One. 2017 Nov 2;12(11):e0187253. doi: 10.1371/journal.pone.0187253 (PMC5667819; doi:10.1371/journal.pone.0187253)
Supplement: S1 Data Set — (ZIP) [file pone.0187253.s001.zip › set/trajectories/traj_2_0508_238.dat]

2 15550100 15550203 0 1 0 0 2 0 1 45 40 50 1727.25 1733.24 1721.26
21901.5 1
15550100 5563.67 2309.67 1575 0 0 0 
21902 1
15550100 5699.81 2035.19 1632.62 433.585 -874.137 975.763 
21902.5 2
15550203 4478.5 2151 1286 0 0 0 
15550100 6115 1517.93 1650.2 812.5 -1012.24 1297.99 
21903 2
15550203 4603.93 1803.33 1507.53 447.976 -1241.67 1320.01 
15550100 6472.4 1089.2 1703.87 722.02 -866.128 1127.6 
21903.5 2
15550203 4995.27 1167.33 1603.87 790.572 -1284.85 1508.59 
15550100 6726.4 641.6 1656 513.131 -904.242 1039.69 
21904 2
15550203 5241.67 753.867 1587.53 497.778 -835.286 972.361 
15550100 7119.53 323.8 1670.13 794.209 -642.02 1021.25 
21904.5 2
15550203 5565.47 352.267 1624.87 654.141 -811.313 1042.18 
15550100 7501.2 -73.8667 1695.2 771.044 -803.367 1113.51 
21905 2
15550203 5810.12 -50.125 1609.31 477.848 -785.921 919.789 
15550100 7917.19 -478.5 1684.88 812.476 -790.299 1133.44 
21905.5 2
15550203 6130.8 -474.4 1614.53 627.544 -830.284 1040.76 
15550100 8320.73 -870.067 1679.4 789.718 -766.275 1100.38 
21906 2
15550203 6406.67 -902.133 1649.47 557.306 -864.108 1028.24 
15550100 8625.2 -1140.67 1695.47 615.084 -546.667 822.905 
21906.5 2
15550203 6776.07 -1240.27 1656.53 746.263 -683.098 1011.7 
15550100 9066.67 -1432.27 1707.53 891.852 -589.091 1068.84 
21907 2
15550203 7222.27 -1527.27 1636.93 901.414 -579.798 1071.78 
15550100 9377.4 -1892.4 1720.53 627.744 -929.562 1121.67 
21907.5 2
15550203 7654.07 -1873.27 1660.67 872.323 -698.99 1117.83 
15550100 9801.13 -2298.4 1706.6 856.027 -820.202 1185.54 
21908 2
15550203 8191 -2210.73 1675.6 1084.71 -681.751 1281.17 
15550100 10129.6 -2646.73 1712.93 663.569 -703.704 967.224 
21908.5 2
15550203 8634.5 -2555.12 1693.5 866.211 -672.64 1096.71 
15550100 10461.9 -3106.44 1717.38 648.975 -897.86 1107.84 
21909 2
15550203 9048.73 -2980 1716.73 810.633 -831.458 1161.23 
15550100 10773 -3416.4 1679 608.855 -606.58 859.444 
21909.5 2
15550203 9476.73 -3309.27 1666.13 864.646 -665.185 1090.91 
15550100 11094.5 -3769.47 1658 649.428 -713.266 964.627 
21910 2
15550203 9866.8 -3687.8 1681.53 788.013 -764.714 1098.07 
15550100 11491.3 -4046.87 1634.2 801.616 -560.404 978.08 
21910.5 2
15550203 10186.4 -4019.67 1683.53 645.657 -670.438 930.784 
15550100 11861 -4353.33 1653.87 746.936 -619.125 970.169 
21911 2
15550203 10622.4 -4320.67 1607.33 880.808 -608.081 1070.32 
15550100 12228.7 -4712.93 1638.8 742.761 -726.465 1038.96 
21911.5 2
15550203 11043.4 -4614.5 1622.31 822.217 -573.893 1002.69 
15550100 12675 -5237.06 1650.12 871.745 -1023.69 1344.57 
21912 2
15550203 11449.7 -4921.8 1647.2 795.222 -601.37 997.007 
15550100 12991.2 -5660 1689.13 618.787 -827.666 1033.41 
21912.5 2
15550203 11888 -5409.2 1662.13 885.387 -984.646 1324.17 
15550100 13207.1 -6065.07 1738.73 436.229 -818.316 927.328 
21913 2
15550203 12347.3 -5894.8 1646.07 927.811 -981.01 1350.26 
15550100 13308.5 -6423.4 1715.6 204.714 -723.906 752.295 
21913.5 2
15550203 12710 -6298.2 1724.73 732.795 -814.949 1095.96 
15550100 13543.8 -6781.07 1685.53 475.421 -722.559 864.937 
21914 2
15550203 13068.1 -6770.6 1702.33 723.367 -954.343 1197.51 
15550100 14010.7 -7086.67 1662.87 943.3 -617.374 1127.37 
21914.5 2
15550203 13259 -7126.2 1682.67 385.724 -718.384 815.388 
15550100 14372 -7281.33 1653.67 729.832 -393.266 829.043 
21915 2
15550203 13649.1 -7477.12 1651.06 761.963 -685.4 1024.87 
15550100 14824.4 -7573.62 1610.31 883.545 -570.882 1051.93 
21915.5 2
15550203 14002.1 -7822.07 1708.4 690.688 -675.033 965.774 
15550100 15377.2 -8079.2 1597.6 1081.85 -989.384 1466.04 
21916 2
15550203 14525.8 -8199.73 1684.33 1058.05 -762.963 1304.44 
15550100 15709.7 -8486.4 1738.6 671.785 -822.626 1062.08 
21916.5 2
15550203 14999.9 -8754.93 1643.2 953.856 -1117.1 1468.93 
15550100 16023.9 -8788.67 1742.13 632.059 -608.182 877.146 
21917 2
15550203 15411.7 -9256.73 1692.93 831.919 -1013.74 1311.39 
15550100 16442.5 -9245.73 1807 845.657 -923.367 1252.09 
21917.5 2
15550203 15761.8 -9566.27 1743.73 707.34 -625.32 944.116 
15550100 16753.8 -9491.8 1783.93 628.956 -497.104 801.685 
21918 2
15550203 16227 -9878.4 1721.87 939.798 -630.572 1131.74 
15550100 17144.3 -9690.67 1749.67 788.956 -401.751 885.356 
21918.5 2
15550203 16628.8 -10222.9 1735.56 784.668 -672.925 1033.7 
15550100 17508.2 -9993.88 1738.69 710.653 -592.204 925.058 
21919 2
15550203 17030.5 -10600.3 1747.4 786.138 -738.544 1078.64 
15550100 17869.5 -10311.1 1780.87 707.004 -620.727 940.828 
21919.5 2
15550203 17389.3 -10941.1 1696.13 724.983 -688.485 999.806 
15550100 18173.6 -10633.7 1751.8 614.411 -651.717 895.676 
21920 2
15550203 17707.8 -11221.4 1683.07 643.367 -566.195 857.029 
15550100 18364.9 -10872.3 1757.93 386.532 -482.155 617.965 
21920.5 2
15550203 18182.9 -11574.6 1711.73 959.865 -713.535 1196.02 
15550100 19088.4 -11191.1 1736.87 1461.55 -643.906 1597.1 
21921 2
15550203 18890.1 -11846.1 1695.67 1428.69 -548.552 1530.38 
15550100 19635.2 -11461.6 1716.6 1104.65 -546.532 1232.45 
21921.5 2
15550203 19344.2 -12025.8 1678.2 917.306 -362.963 986.506 
15550100 20052.3 -11643.1 1730.47 842.559 -366.599 918.858 
21922 2
15550203 19634.6 -12129 1697.5 567.236 -201.562 601.984 
15550100 20344.1 -11904.3 1692.75 569.914 -510.246 764.953 
21922.5 2
15550203 19983.3 -12272.5 1673.8 682.404 -280.887 737.952 
15550100 20681.5 -12127.9 1689.8 660.413 -437.484 792.172 
21923 2
15550203 20358.3 -12451.5 1753.8 757.441 -361.481 839.277 
15550100 21086.8 -12272.3 1683.73 818.721 -291.717 869.139 
21923.5 2
15550203 20652.7 -12674.7 1718.93 594.882 -450.909 746.461 
15550100 21382 -12531.5 1674.33 596.364 -523.636 793.628 
21924 2
15550203 20916.9 -13004 1743.47 533.603 -665.32 852.867 
15550100 21616.6 -12757.3 1709.33 473.939 -456.296 657.894 
21924.5 2
15550203 21137.9 -13115.3 1689.8 446.465 -224.781 499.857 
15550100 21821.2 -12969.9 1736.13 413.333 -429.36 595.982 
21925 2
15550203 21464.4 -13293.3 1689.25 637.712 -347.746 726.363 
15550100 22173.4 -13236.9 1746.19 687.842 -521.623 863.259 
21925.5 2
15550203 21814.7 -13480.5 1714.8 685.502 -366.251 777.208 
15550100 22561.4 -13394.5 1707.67 759.344 -308.407 819.584 
21926 2
15550203 22211.3 -13670.5 1649.67 801.347 -383.973 888.59 
15550100 22948 -13594 1664.4 781.01 -402.963 878.838 
21926.5 2
15550203 22585.3 -13836.4 1560.2 755.421 -335.084 826.403 
15550100 23399.9 -13790.1 1628.67 912.997 -396.094 995.215 
21927 2
15550203 23100.9 -13942.9 1516.27 1041.75 -215.084 1063.72 
15550100 24086.7 -13981.8 1687.73 1387.47 -387.34 1440.53 
21927.5 2
15550203 23669.8 -14105.9 1573.2 1149.23 -329.293 1195.47 
15550100 24497.5 -14221.5 1692.6 829.899 -484.31 960.879 
21928 2
15550203 23980.1 -14226.2 1705.8 626.936 -243.098 672.417 
15550100 24743.9 -14318.2 1683 497.643 -195.286 534.589 
21928.5 2
15550203 24295.4 -14512 1695.81 615.828 -558.203 831.165 
15550100 24934.2 -14547.8 1696.19 371.842 -448.462 582.568 
21929 2
15550203 24620.5 -14582.7 1701.87 636.065 -138.291 650.925 
15550100 25209.5 -14703.7 1710.4 538.584 -305.129 619.013 
21929.5 2
15550203 24762.5 -14721.3 1662.07 286.869 -280 400.866 
15550100 25273.2 -14763.9 1735.67 128.754 -121.481 177.018 
21930 2
15550203 24826.1 -14940.5 1688.6 128.485 -442.963 461.221 
15550100 25284.4 -14665.9 1704.2 22.6263 197.98 199.269 
21930.5 2
15550203 24994.8 -15138.9 1725.27 340.875 -400.808 526.159 
15550100 25260.3 -14550.5 1702.6 -48.6195 233.131 238.147 
21931 2
15550203 25088.4 -15101.1 1686.67 189.091 76.4983 203.979 
15550100 25323.5 -14631.6 1708.8 127.542 -163.906 207.683 
21931.5 2
15550203 25205.9 -15214.4 1816.81 229.565 -221.427 318.952 
15550100 25254.9 -14699.6 1722.38 -133.968 -132.861 188.679 
21932 2
15550203 25347.4 -15315.9 1802.6 276.835 -198.622 340.717 
15550100 25246.4 -14782.2 1718.47 -16.5851 -161.595 162.444 
21932.5 2
15550203 25485.5 -15355 1685.67 278.36 -78.7634 289.289 
15550100 25292.3 -14783.3 1729.93 92.4731 -2.28495 92.5013 
21933 2
15550203 25695.3 -15426.3 1678.67 423.973 -144.108 447.795 
15550100 25280.1 -14752.6 1734.67 -24.5118 62.0875 66.751 
21933.5 2
15550203 25817.6 -15616.5 1632.07 246.505 -383.333 455.751 
15550100 25223.7 -14825.6 1746.13 -113.71 -147.177 185.987 
21934 2
15550203 26003.5 -15563.1 1610.6 375.623 107.744 390.77 
15550100 25103.7 -14791.1 1751.73 -242.559 69.7643 252.392 
21934.5 2
15550203 26239.7 -15572.7 1580.6 477.037 -19.2593 477.426 
15550100 25187.3 -14807.4 1725.8 169.024 -32.9966 172.214 
21935 2
15550203 26362.4 -15599.4 1563.44 239.787 -52.2868 245.421 
15550100 25241 -14775.4 1729.81 104.818 62.5488 122.062 
21935.5 2
15550203 26577.3 -15673.5 1551.07 420.409 -145.002 444.713 
15550100 25228.5 -14761.3 1715.73 -24.3966 27.6093 36.8438 
21936 2
15550203 26599.7 -15881.1 1554.53 45.3872 -419.259 421.709 
15550100 25298.6 -14794 1700.53 141.549 -66.1279 156.234 
21936.5 2
15550203 26520.6 -16050.6 1568.67 -159.865 -342.492 377.965 
15550100 25416.1 -14911.7 1689.8 237.306 -237.845 335.983 
21937 2
15550203 26502.2 -16041.5 1564.6 -37.1717 18.4512 41.4992 
15550100 25604.4 -14898.9 1655.87 380.471 25.9933 381.358 
21937.5 2
15550203 26235.7 -15826.5 1646.47 -538.316 434.209 691.608 
15550100 25840.4 -14916.4 1696.53 476.768 -35.4209 478.082 
21938 2
15550203 26213.6 -15810.6 1731.53 -44.7138 32.1886 55.0947 
15550100 26104.6 -15037.2 1674.27 533.737 -244.04 586.883 
21938.5 2
15550203 26342.2 -15880.4 1695.81 251.147 -136.279 285.74 
15550100 26409.4 -15247.4 1723.38 595.386 -410.498 723.182 
21939 2
15550203 26631.9 -16068.3 1702.4 565.91 -367.106 674.552 
15550100 26860.7 -15449.6 1592.53 881.307 -394.971 965.766 
21939.5 2
15550203 26932.2 -16217.4 1668.07 606.599 -301.145 677.238 
15550100 27249.3 -15697 1650.6 785.051 -499.798 930.646 
21940 2
15550203 27274.3 -16248.4 1661 691.178 -62.6263 694.01 
15550100 27658.6 -15824.7 1622 826.936 -257.912 866.223 
21940.5 2
15550203 27547.5 -16177.6 1659.13 551.919 143.03 570.151 
15550100 28054.9 -16177.1 1630.93 800.673 -712.054 1071.49 
21941 2
15550203 28031.3 -15926.7 1662.87 977.374 506.936 1101.02 
15550100 28186.1 -16448.3 1724.33 265.051 -547.879 608.624 
21941.5 2
15550203 28589.8 -15933.6 1748.53 1128.22 -14.0067 1128.3 
15550100 28238.5 -16761.9 1789.07 105.724 -633.535 642.296 
21942 2
15550203 28915 -16263.4 1755.5 635.156 -644.214 904.674 
15550100 28502.4 -16707.4 1760.31 515.568 106.437 526.44 
21942.5 2
15550203 29152.9 -16371.3 1741.53 465.623 -211.016 511.207 
15550100 28789.5 -16755.6 1715.2 561.831 -94.2515 569.682 
21943 2
15550203 29421 -16408.9 1747.13 541.549 -75.9596 546.85 
15550100 29041.7 -16928.4 1702.73 509.36 -349.091 617.505 
21943.5 2
15550203 29633.2 -16529.4 1716.6 428.687 -243.502 493.017 
15550100 29270.3 -16939.9 1709.33 461.953 -23.2997 462.54 
21944 2
15550203 29940.3 -16582.7 1751.93 620.471 -107.744 629.757 
15550100 29553.1 -17019.1 1674.87 571.313 -159.865 593.258 
21944.5 2
15550203 30244.1 -16535.5 1737.33 613.603 95.4882 620.988 
15550100 29794.3 -17178.9 1758.2 487.273 -322.828 584.511 
21945 2
15550203 30539.1 -16632.1 1718.06 576.286 -188.664 606.382 
15550100 30081.8 -17128.4 1725.31 561.361 98.6165 569.957 
21945.5 2
15550203 30746.3 -16755.7 1700.27 405.496 -242.017 472.228 
15550100 30367.6 -17118.7 1661.53 559.393 18.9987 559.716 
21946 2
15550203 31020.1 -16863.5 1707.6 552.997 -217.778 594.334 
15550100 30518.5 -17169 1621.13 304.781 -101.684 321.296 
21946.5 2
15550203 31333.7 -16963.6 1827.4 633.67 -202.155 665.135 
15550100 30807.5 -17370.2 1556.87 583.973 -406.465 711.504 
21947 1
15550203 31871.9 -17261.4 1761.54 1164.91 -644.555 1331.34 
21948 1
15550203 32766.4 -17400.3 1549.43 774.464 -120.261 783.745 
21948.5 1
15550203 33197.2 -17367.5 1598.56 1133.58 86.2782 1136.85 
21949 1
15550203 33780.9 -17374.8 1607.67 1142.36 -14.2857 1142.45 
21949.5 1
15550203 34262.2 -17419.3 1618.8 972.256 -89.8316 976.397 
21950 1
15550203 34665.5 -17366.5 1644.2 814.815 106.667 821.767 
21950.5 1
15550203 35052.5 -17360 1672.47 781.818 13.064 781.927 
21951 1
15550203 35425.5 -17550.9 1698.47 753.535 -385.589 846.46 
21951.5 1
15550203 35897.5 -17656.4 1664.73 953.535 -213.199 977.079 
21952 1
15550203 36420.1 -17862.1 1675.44 1020.56 -401.807 1096.81 
21952.5 1
15550203 36844.7 -18022.9 1650.53 829.305 -313.949 886.742 
21953 1
15550203 37141.9 -18174.6 1637.6 600.404 -306.532 674.127 
21953.5 1
15550203 37628.3 -18507.5 1633.93 982.761 -672.593 1190.88 
21954 1
15550203 38065.8 -18715.3 1614.2 883.771 -419.663 978.35 
21954.5 1
15550203 38475.2 -18921.3 1603.6 827.071 -416.162 925.871 
21955 1
15550203 38843.3 -19214.4 1597.06 718.97 -572.477 919.047 
21955.5 1
15550203 39287.4 -19387.5 1598.13 867.358 -338.2 930.962 
21956 1
15550203 39641.8 -19612 1629 715.96 -453.468 847.485 
21956.5 1
15550203 40041.3 -19844.4 1649.27 807.003 -469.495 933.638 
21957 1
15550203 40411.6 -19994.2 1650.47 748.148 -302.626 807.037 
21957.5 1
15550203 40774.6 -20284.7 1670.13 733.333 -586.936 939.293 
21958 1
15550203 41119.3 -20528.1 1693.6 696.431 -491.717 852.527 
21958.5 1
15550203 41453.8 -20605.4 1708.06 653.28 -150.985 670.5 
21959 1
15550203 41892 -21022.3 1742.53 857.51 -815.713 1183.52 
21959.5 1
15550203 42193.3 -21251.1 1780.87 608.754 -462.222 764.35 
21960 1
15550203 42529.3 -21375.5 1775.6 678.653 -251.313 723.691 
21960.5 1
15550203 42917.3 -21496.1 1755.4 783.838 -243.636 820.83 
21961 1
15550203 43133.4 -21564.8 1727.67 436.633 -138.855 458.18 
21961.5 1
15550203 43332.9 -21545.3 1703.67 403.098 39.4613 405.025 
21962 1
15550203 43480.7 -21528 1725.5 288.582 33.724 290.546 
21962.5 1
15550203 43463.5 -21507.9 1714.87 -33.7003 39.3999 51.8465 
21963 1
15550203 43461.3 -21429.1 1749.6 -4.44444 159.192 159.254 
21963.5 1
15550203 43402.5 -21493.7 1744.33 -118.653 -130.505 176.381 
21964 1
15550203 43416.8 -21445.9 1720.2 28.8215 96.5657 100.775 
21964.5 1
15550203 43407.3 -21379.3 1786.8 -19.2593 134.411 135.784 
21965 1
15550203 43358.8 -21393.3 1804.94 -94.7591 -27.3031 98.6141 
21965.5 1
15550203 43322.7 -21336.8 1736.73 -70.4827 110.592 131.143 
21966 1
15550203 43295.1 -21305.4 1713.87 -55.8923 63.4343 84.545 
21966.5 1
15550203 43262.1 -21334.6 1743.47 -66.6667 -58.9899 89.0183 
21967 1
15550203 43267.1 -21417.6 1740.2 10.2357 -167.677 167.989 
21967.5 1
15550203 43316.9 -21422.1 1715.53 100.471 -9.02357 100.876 
21968 1
15550203 43335.7 -21503 1739.53 37.9798 -163.502 167.855 
21968.5 1
15550203 43218.4 -21501.8 1790.06 -229.085 2.44141 229.098 
21969 1
15550203 43148.3 -21583.5 1918.4 -137.068 -160.046 210.718 
21969.5 1
15550203 43025.5 -21582.7 1783.67 -248.215 1.75084 248.222 
21970 1
15550203 43059.9 -21585.9 1759.13 69.4949 -6.46465 69.795 
21970.5 1
15550203 43080.3 -21596.7 1846.27 41.2121 -21.9529 46.6944 
21971 1
15550203 43081.6 -21613.1 1773.87 2.6936 -32.9966 33.1064 
21971.5 1
15550203 42776.4 -21460.1 1747.4 -616.566 308.956 689.643 
21972 1
15550203 42420.1 -21542.6 1768.75 -695.85 -160.994 714.231 
21972.5 1
15550203 41987.1 -21536.1 1769.47 -847.472 12.712 847.568 
21973 1
15550203 41774.8 -21159.4 1786.93 -428.822 760.943 873.454 
21973.5 1
15550203 41355.5 -20910 1760 -847.138 503.838 985.645 
21974 1
15550203 41021.9 -20853.5 1723.13 -673.805 114.074 683.393 
21974.5 1
15550203 40731.9 -20624.9 1680.2 -585.993 461.818 746.099 
21975 1
15550203 40350.1 -20411.2 1666.62 -745.589 417.35 854.45 
21975.5 1
15550203 39930.6 -20189.2 1651.73 -820.988 434.54 928.895 
21976 1
15550203 39472.1 -19960.2 1644.73 -926.195 462.626 1035.31 
21976.5 1
15550203 39071.1 -19719.5 1751.13 -810.236 486.33 944.986 
21977 1
15550203 38780.9 -19523.5 1741.87 -586.128 395.825 707.265 
21977.5 1
15550203 38390.9 -19312.3 1697.73 -787.879 426.667 895.99 
21978 1
15550203 37963 -19106.5 1663.47 -864.512 415.892 959.347 
21978.5 1
15550203 37615 -18824.8 1665.5 -679.688 550.106 874.409 
21979 1
15550203 37308.6 -18634.5 1655.4 -599.609 372.497 705.893 
21979.5 1
15550203 36852.9 -18428.2 1657.8 -920.539 416.7 1010.46 
21980 1
15550203 36514.8 -18179.8 1659.47 -683.098 501.818 847.611 
21980.5 1
15550203 36086.7 -18062 1686.47 -864.781 237.98 896.929 
21981 1
15550203 35693.3 -17968.3 1661.47 -791.683 188.464 813.807 
21981.5 1
15550203 35271.7 -17890.1 1683.13 -851.582 157.98 866.112 
21982 1
15550203 34903 -17762.7 1677.5 -720.182 248.918 761.986 
21982.5 1
15550203 34570.4 -17620.3 1659.07 -650.881 278.71 708.043 
21983 1
15550203 34158.5 -17658.5 1658.4 -832.054 -77.1717 835.625 
21983.5 1
15550203 33748.7 -17694.7 1649.6 -827.879 -73.266 831.114 
21984 1
15550203 33397.9 -17550.7 1612.07 -708.822 290.909 766.196 
21984.5 1
15550203 32900.7 -17552.9 1597.27 -1004.31 -4.44444 1004.32 
21985 1
15550203 32459 -17509.3 1575.06 -862.76 85.1969 866.957 
21985.5 1
15550203 31897.1 -17406.1 1498 -1099.54 201.916 1117.93 
21986 1
15550203 31428.2 -17401.8 1484.27 -947.34 8.75421 947.381 
21986.5 1
15550203 31001 -17251.9 1534.53 -863.03 302.896 914.64 
21987 1
15550203 30578 -17025.1 1595.67 -854.545 458.182 969.628 
21987.5 1
15550203 30130 -16827.4 1660.47 -905.051 399.327 989.231 
21988 1
15550203 29722.7 -16706.9 1687.8 -817.805 241.901 852.831 
21988.5 1
15550203 29289.2 -16735 1696.2 -875.825 -56.7003 877.658 
21989 1
15550203 28880.5 -16758.1 1722.12 -793.592 -44.9029 794.862 
21989.5 1
15550203 28398.2 -16714.5 1724.87 -943.836 85.3066 947.683 
21990 1
15550203 27888.2 -16597.6 1749.4 -1030.3 236.229 1057.04 
21990.5 1
15550203 27388 -16521.2 1710 -1010.51 154.343 1022.22 
21991 1
15550203 26967.3 -16419 1732.53 -849.966 206.465 874.683 
21991.5 1
15550203 26470.5 -16165.5 1729.8 -1003.64 512.054 1126.71 
21992 1
15550203 25853.1 -16022.8 1700.13 -1247.14 288.35 1280.04 
21992.5 1
15550203 25286.4 -15859.6 1721.31 -1106.95 318.701 1151.92 
21993 1
15550203 24848.9 -15679.7 1746.67 -856.05 352.038 925.61 
21993.5 1
15550203 24462.2 -15596.7 1719.8 -781.279 167.677 799.07 
21994 1
15550203 24074.8 -15445.7 1670.87 -782.626 305.185 840.025 
21994.5 1
15550203 23621.9 -15240.4 1663 -915.017 414.68 1004.6 
21995 1
15550203 23215.7 -15253.2 1645.87 -820.606 -25.8586 821.013 
21995.5 1
15550203 22773.9 -15068.4 1697.06 -862.874 360.986 935.341 
21996 1
15550203 22165.3 -15079.5 1637.93 -1190.88 -21.7058 1191.08 
21996.5 1
15550203 21792.7 -15034.1 1579 -752.862 91.7172 758.428 
21997 1
15550203 21400.3 -14858 1604.8 -792.593 355.69 868.745 
21997.5 1
15550203 21064.3 -14727.3 1630.33 -678.923 263.973 728.435 
21998 1
15550203 20863 -14684.5 1624 -640.977 136.412 655.331 
21999 1
15550203 20074.8 -15208 1668 -581.673 -386.347 698.289 
21999.5 1
15550203 19905.2 -15159.2 1651.07 -490.27 141.04 510.154 
