# Supplementary material for: Intrinsic group behaviour: Dependence of pedestrian dyad dynamics on principal social and personal features
Source: PLoS One. 2017 Nov 2;12(11):e0187253. doi: 10.1371/journal.pone.0187253 (PMC5667819; doi:10.1371/journal.pone.0187253)
Supplement: S1 Data Set — (ZIP) [file pone.0187253.s001.zip › set/trajectories/traj_2_0508_237.dat]

2 15533501 15533502 0 0 0 0 0 1 0 45 40 50 1587.69 1599.28 1576.1
21815.5 2
15533502 44011 -23154.5 1404.5 0 0 0 
15533501 44560 -22426.5 1392 0 0 0 
21816 2
15533502 43711.1 -23047.5 1473.67 -1070.95 382.262 1137.13 
15533501 44207.8 -22341.7 1530.73 -1257.86 302.976 1293.83 
21816.5 2
15533502 43143.1 -22850.9 1509.47 -1147.47 397.172 1214.27 
15533501 43649.9 -22103.9 1554 -1127 480.269 1225.07 
21817 2
15533502 42567.3 -22616.7 1515.33 -1163.23 473.131 1255.77 
15533501 43196.5 -21918.7 1553.4 -916.094 374.276 989.602 
21817.5 2
15533502 42065.8 -22446.9 1549.87 -1013.2 342.896 1069.65 
15533501 42712.1 -21640.1 1614.2 -978.451 562.828 1128.78 
21818 2
15533502 41595.2 -22169.5 1566.12 -919.165 541.862 1067 
15533501 42264.2 -21257.9 1643.31 -874.894 746.346 1149.99 
21818.5 2
15533502 41041.3 -21819.4 1549 -1081.88 683.789 1279.85 
15533501 41901.1 -21050.7 1665.47 -709.22 404.696 816.561 
21819 2
15533502 40828.5 -21900.3 1509.93 -429.764 -163.367 459.767 
15533501 41274.8 -20819.3 1572.13 -1265.19 467.475 1348.79 
21819.5 2
15533502 40377.6 -21592.3 1513.73 -907.311 619.584 1098.68 
15533501 40871.7 -20701.7 1543.67 -811.133 236.754 844.979 
21820 2
15533502 39792.1 -21050.6 1567 -1182.9 1094.41 1611.51 
15533501 40400 -20396.3 1515.2 -952.862 616.97 1135.16 
21820.5 2
15533502 39370.6 -20799.2 1626.4 -851.448 507.879 991.415 
15533501 39829 -20175.5 1511.87 -1153.54 446.061 1236.78 
21821 2
15533502 38983.2 -20587.1 1636.27 -782.626 428.552 892.278 
15533501 39369.1 -19968.6 1526.4 -929.024 417.912 1018.69 
21821.5 2
15533502 38521.8 -20383.9 1639.19 -901.147 396.737 984.615 
15533501 38911.7 -19790.8 1609.94 -893.449 347.241 958.555 
21822 2
15533502 38134.7 -20273.7 1670.53 -757.493 215.664 787.596 
15533501 38499.7 -19589.9 1615.8 -806.303 393.11 897.028 
21822.5 2
15533502 37752.6 -20069.5 1657.8 -771.987 412.66 875.358 
15533501 38091.3 -19401 1585.93 -824.916 381.684 908.938 
21823 2
15533502 37260.1 -19934.7 1615.13 -995.017 272.189 1031.57 
15533501 37600.7 -19274 1570.33 -991.111 256.566 1023.78 
21823.5 2
15533502 36898.8 -19777.2 1596.33 -729.832 318.249 796.201 
15533501 37241.5 -19131 1541.53 -725.791 288.889 781.172 
21824 2
15533502 36431.2 -19640.9 1576.4 -944.646 275.286 983.941 
15533501 36689.9 -19047.9 1503.73 -1114.21 167.811 1126.77 
21824.5 2
15533502 35871.3 -19464.7 1498.73 -1128.76 355.376 1183.38 
15533501 36221.9 -18880.7 1504.67 -943.683 337.097 1002.08 
21825 2
15533502 35445.2 -19312.8 1543.5 -832.316 296.712 883.622 
15533501 35740.9 -18778.1 1571.12 -939.315 200.407 960.456 
21825.5 2
15533502 35055.9 -19107.7 1536.67 -761.75 401.337 861.008 
15533501 35370 -18533.5 1587.93 -725.905 478.653 869.51 
21826 2
15533502 34648.8 -19002.2 1551.67 -822.492 213.064 849.64 
15533501 35048.2 -18383.4 1588.87 -650.101 303.3 717.372 
21826.5 2
15533502 34277.7 -18869.5 1524.53 -749.764 268.148 796.273 
15533501 34712.1 -18232.7 1562.33 -679.057 304.377 744.153 
21827 2
15533502 33902.6 -18688.5 1492.6 -757.71 365.522 841.268 
15533501 34254.7 -18207.7 1548 -924.04 50.5051 925.42 
21827.5 2
15533502 33427.3 -18652.7 1468.27 -960.135 72.4579 962.865 
15533501 33823.2 -18105 1518.33 -871.65 207.542 896.017 
21828 2
15533502 32923.6 -18643.6 1454 -1017.64 18.3165 1017.81 
15533501 33390.1 -17981.6 1517.8 -875.017 249.293 909.836 
21828.5 2
15533502 32513.1 -18751.8 1429.12 -801.709 -211.23 829.069 
15533501 32874.1 -18066.3 1496.12 -1007.7 -165.454 1021.19 
21829 2
15533502 31805 -18423.3 1288.2 -1385.76 642.825 1527.6 
15533501 32326.3 -17884.1 1492.87 -1072.13 356.515 1129.85 
21829.5 2
15533502 31351.8 -18304.5 1241.6 -915.556 240 946.489 
15533501 31694 -17658.3 1365 -1277.31 456.296 1356.36 
21830 2
15533502 30937.8 -18057.7 1274.33 -836.364 498.451 973.631 
15533501 31210.9 -17477.7 1367.93 -975.892 364.848 1041.86 
21830.5 2
15533502 30477.6 -17767.5 1332.33 -929.697 586.263 1099.11 
15533501 30764.6 -17238.7 1419.53 -901.684 482.828 1022.82 
21831 2
15533502 30043.7 -17548.8 1427.6 -876.498 441.886 981.587 
15533501 30256.5 -17030.6 1521.73 -1026.4 420.337 1109.13 
21831.5 2
15533502 29626 -17330.5 1479.19 -815.885 426.367 920.575 
15533501 29790.4 -16827.8 1551.12 -910.465 396.191 992.933 
21832 2
15533502 29131.4 -17213.1 1499.07 -967.906 229.68 994.784 
15533501 29367.1 -16738.1 1577.2 -828.392 175.375 846.752 
21832.5 2
15533502 28685 -17092.1 1549.2 -901.818 244.579 934.396 
15533501 29028.5 -16547.6 1633.6 -684.04 384.916 784.902 
21833 2
15533502 28286.8 -17011.3 1591.73 -804.444 163.232 820.838 
15533501 28658.9 -16460.5 1656.4 -746.667 175.892 767.104 
21833.5 2
15533502 27879.7 -16849.5 1603 -822.357 326.869 884.937 
15533501 28252.4 -16255.1 1613.4 -821.145 415.084 920.094 
21834 2
15533502 27352.7 -16731.1 1624.13 -1064.78 239.057 1091.29 
15533501 27853.7 -16170.8 1544.33 -805.522 170.236 823.314 
21834.5 2
15533502 26966.5 -16614.5 1589.93 -780.067 235.556 814.857 
15533501 27441.5 -15975.2 1548.73 -832.727 395.152 921.726 
21835 2
15533502 26555.4 -16482.5 1555.88 -803.044 257.878 843.433 
15533501 26987.3 -15824.7 1519.19 -887.02 293.97 934.464 
21835.5 2
15533502 26042.7 -16303.5 1487.87 -1003.21 350.228 1062.59 
15533501 26398.3 -15633.5 1520.67 -1152.6 374.209 1211.83 
21836 2
15533502 25551.2 -16089.8 1540.53 -992.997 431.785 1082.81 
15533501 25898.7 -15427 1597 -1009.43 417.104 1092.21 
21836.5 2
15533502 25113.4 -15971.4 1546.6 -884.444 239.192 916.218 
15533501 25457.8 -15303.9 1618.27 -890.64 248.62 924.69 
21837 2
15533502 24726.8 -15806 1558.33 -781.01 334.141 849.486 
15533501 25023.3 -15100.7 1592.33 -877.71 410.64 969.02 
21837.5 2
15533502 24341.4 -15605 1556.07 -778.586 406.061 878.112 
15533501 24744 -14974.5 1550.67 -564.31 254.949 619.229 
21838 2
15533502 23969.3 -15340.9 1558.93 -748.625 531.321 918.01 
15533501 24384.1 -14777.7 1557.93 -724.212 395.976 825.397 
21838.5 2
15533502 23608.8 -15215 1504.81 -704.264 245.964 745.98 
15533501 23993 -14592.6 1522 -763.802 361.41 844.991 
21839 2
15533502 23142.3 -15081.2 1493.73 -912.753 261.84 949.567 
15533501 23566.4 -14425.3 1503.8 -834.834 327.381 896.73 
21839.5 2
15533502 22614.3 -15026.3 1385.27 -1066.8 110.842 1072.54 
15533501 23000.9 -14205.3 1511.47 -1142.49 444.579 1225.94 
21840 2
15533502 22141.8 -14848.1 1377 -954.478 360.135 1020.16 
15533501 22531.1 -14065.6 1510.67 -949.091 282.155 990.144 
21840.5 2
15533502 21712.7 -14572.1 1454.53 -866.801 557.576 1030.65 
15533501 22143.7 -13882.5 1514 -782.626 369.832 865.609 
21841 2
15533502 21309.3 -14320.3 1491 -814.949 508.687 960.679 
15533501 21668 -13734.5 1561.67 -960.943 298.99 1006.38 
21841.5 2
15533502 20912.5 -14076.6 1538.81 -775.065 475.985 909.553 
15533501 21248.9 -13567.4 1580.56 -818.481 326.481 881.193 
21842 2
15533502 20527.6 -13877.3 1533.2 -753.229 390.011 848.212 
15533501 20898.4 -13325.7 1591.47 -685.983 472.88 833.18 
21842.5 2
15533502 20158.5 -13641 1535.33 -745.589 477.306 885.282 
15533501 20496.9 -13143.3 1591.07 -811.178 368.62 891.006 
21843 2
15533502 19688.7 -13439.5 1531.6 -949.226 407.003 1032.8 
15533501 20131.1 -12926.7 1573.53 -738.855 437.576 858.708 
21843.5 2
15533502 19366.5 -13185.4 1517.8 -649.462 512.366 827.236 
15533501 19790.5 -12680.5 1607.67 -686.828 496.371 847.418 
21844 2
15533502 19005.5 -12992.7 1530.73 -729.428 389.226 826.778 
15533501 19438.5 -12468.8 1629.07 -711.111 427.609 829.776 
21844.5 2
15533502 18634.1 -12683.5 1552.27 -750.168 624.646 976.184 
15533501 19099.5 -12257.6 1610.87 -684.848 426.667 806.884 
21845 2
15533502 18080.6 -12394.6 1457.31 -1081.07 564.274 1219.48 
15533501 18712.2 -11985 1592.19 -756.283 532.422 924.898 
21845.5 2
15533502 17677.3 -12126.3 1374.2 -789.22 525.033 947.907 
15533501 18216.9 -11717.7 1564.6 -969.439 523.027 1101.53 
21846 2
15533502 17116.9 -11861.1 1437.6 -1132.12 535.758 1252.49 
15533501 17546.1 -11462 1567.8 -1355.15 516.633 1450.29 
21846.5 2
15533502 16621.9 -11540.7 1524.47 -1000 647.273 1191.2 
15533501 17076.4 -11200.8 1579.33 -948.822 527.677 1085.68 
21847 2
15533502 16231.9 -11269.7 1525.73 -787.879 547.475 959.417 
15533501 16750 -10918.3 1595.13 -659.394 570.64 872.026 
21847.5 2
15533502 15914 -10967.8 1545.73 -642.29 609.966 885.774 
15533501 16453.6 -10575.9 1591.8 -598.788 691.852 914.99 
21848 2
15533502 15595.7 -10684.6 1589.13 -642.963 572.121 860.653 
15533501 16039.9 -10367.2 1614.2 -835.825 421.549 936.113 
21848.5 2
15533502 15271.8 -10363.6 1607.44 -632.78 626.904 890.741 
15533501 15736.4 -10140.4 1620.19 -592.635 443.018 739.92 
21849 2
15533502 14973.3 -10050.9 1625.2 -583.986 612.052 845.959 
15533501 15445.2 -9847.6 1620.2 -569.936 572.945 808.142 
21849.5 2
15533502 14692.3 -9761.27 1630.93 -567.811 585.051 815.288 
15533501 15191.3 -9524.47 1670.67 -512.862 652.795 830.162 
21850 2
15533502 14291.1 -9177.2 1581.2 -810.37 1179.93 1431.41 
15533501 14908.5 -9082.27 1659.27 -571.448 893.333 1060.47 
21850.5 2
15533502 13895.9 -8708.13 1532.47 -798.384 947.609 1239.1 
15533501 14524.5 -8390.87 1643.2 -775.758 1396.77 1597.74 
21851 2
15533502 13639.2 -8289.73 1521 -518.653 845.253 991.692 
15533501 14051.7 -7845.27 1573.87 -955.152 1102.22 1458.5 
21851.5 2
15533502 13238.3 -7960.62 1510.19 -782.983 642.79 1013.04 
15533501 13711.6 -7596.44 1551.38 -664.266 485.994 823.067 
21852 2
15533502 13004.6 -7639 1552.87 -457.363 629.403 778.029 
15533501 13457.3 -7283.93 1560.33 -497.513 611.554 788.364 
21852.5 2
15533502 12705.1 -7306.13 1574.13 -604.983 672.458 904.546 
15533501 13156.8 -6950.13 1582.73 -607.138 674.343 907.389 
21853 2
15533502 12432.3 -6980.4 1583.07 -551.246 658.047 858.428 
15533501 12980.9 -6565.27 1611.6 -355.286 777.508 854.838 
21853.5 2
15533502 12116.9 -6649.73 1586.2 -637.172 668.013 923.163 
15533501 12718.7 -6238.73 1618.67 -529.832 659.663 846.095 
21854 2
15533502 11737.7 -6218.87 1552.93 -764.516 868.683 1157.19 
15533501 12414.7 -5911.2 1602.13 -612.769 660.349 900.859 
21854.5 2
15533502 11361.5 -5811.67 1475.4 -760 822.626 1119.96 
15533501 11984.7 -5466.2 1561.53 -868.822 898.99 1250.21 
21855 2
15533502 11049.8 -5396.81 1455.56 -608.822 810.262 1013.5 
15533501 11599.4 -4895.75 1503.44 -752.401 1114.16 1344.42 
21855.5 2
15533502 10858 -4990.47 1458.07 -375.245 795.197 879.288 
15533501 11355.7 -4495.33 1527.87 -477.047 783.594 917.384 
21856 2
15533502 10549.8 -4649.2 1477.67 -622.626 689.428 928.964 
15533501 11106.4 -4151.2 1538.4 -503.569 695.219 858.435 
21856.5 2
15533502 10272.9 -4215.4 1498.27 -559.327 876.364 1039.64 
15533501 10856.9 -3766.13 1549.8 -504.108 777.912 926.969 
21857 2
15533502 9930.47 -3869 1532.07 -691.852 699.798 984.061 
15533501 10638.3 -3404.6 1558.47 -441.616 730.37 853.502 
21857.5 2
15533502 9677.73 -3434.8 1560.87 -510.572 877.172 1014.95 
15533501 10433.5 -3044 1563.4 -413.737 728.485 837.776 
21858 2
15533502 9411 -3079.27 1552.4 -538.855 718.249 897.912 
15533501 10133.2 -2618.4 1566.87 -606.599 859.798 1052.24 
21858.5 2
15533502 9157.44 -2603.44 1560.31 -495.239 929.354 1053.07 
15533501 9858.75 -2290.06 1583.44 -536.035 641.284 835.81 
21859 2
15533502 8815.07 -2161.6 1560.73 -670.002 864.653 1093.86 
15533501 9517.4 -1796.8 1515.67 -668.004 965.289 1173.89 
21859.5 2
15533502 8609.13 -1804.33 1567.2 -416.027 721.751 833.068 
15533501 9086.27 -1147.73 1479.93 -870.976 1311.25 1574.16 
21860 2
15533502 8444.8 -1369.73 1561 -331.987 877.98 938.65 
15533501 8842.87 -691.2 1506 -491.717 922.29 1045.18 
21860.5 2
15533502 8280.07 -930.733 1545.33 -332.795 886.869 947.253 
15533501 8504.53 -282.867 1504.33 -683.502 824.916 1071.29 
21861 2
15533502 8121.2 -542.133 1536.47 -320.943 785.051 848.121 
15533501 8225.33 41.7333 1501.93 -564.04 655.758 864.962 
21861.5 2
15533502 7965.56 -143.562 1534.06 -303.979 778.459 835.704 
15533501 7925.69 355.562 1507.19 -585.246 612.948 847.477 
21862 2
15533502 7668.8 168.6 1573.13 -580.749 610.886 842.882 
15533501 7742.87 658.6 1545.47 -357.771 593.028 692.591 
21862.5 2
15533502 7486.2 610.2 1522.2 -368.889 892.121 965.38 
15533501 7834.93 1018.6 1530.53 185.993 727.273 750.679 
21863 2
15533502 7477.47 1243.53 1491.2 -17.6431 1279.46 1279.58 
15533501 7933.4 1452.93 1493.73 198.923 877.441 899.707 
21863.5 2
15533502 7411.73 1863.93 1451.4 -132.795 1253.33 1260.35 
15533501 7895.27 1810.53 1485.27 -77.037 722.424 726.52 
21864 1
15533502 7388.6 2367.8 1433.27 -46.734 1017.91 1018.98 
21864.5 1
15533502 7473.73 2861.93 1424.2 171.987 998.249 1012.96 
21865 1
15533502 7276.56 3302.12 1424.19 -385.099 859.749 942.056 
21865.5 1
15533502 7080.2 3856.6 1424 -384.271 1085.08 1151.11 
21866 1
15533502 7055.27 4293.13 1424 -50.3704 881.886 883.323 
21866.5 1
15533502 6905.73 4738.4 1464.33 -302.088 899.529 948.899 
21867 1
15533502 6702.8 5170.07 1580.8 -409.966 872.054 963.613 
21867.5 1
15533502 6491.67 5753 1568.4 -426.532 1177.64 1252.51 
21868 1
15533502 6354.27 6324.67 1566.67 -277.576 1154.88 1187.77 
