# Supplementary material for: Intrinsic group behaviour: Dependence of pedestrian dyad dynamics on principal social and personal features
Source: PLoS One. 2017 Nov 2;12(11):e0187253. doi: 10.1371/journal.pone.0187253 (PMC5667819; doi:10.1371/journal.pone.0187253)
Supplement: S1 Data Set — (ZIP) [file pone.0187253.s001.zip › set/trajectories/traj_2_0508_236.dat]

2 15534600 15534500 0 1 0 0 0 0 1 30 30 30 1692.92 1723.93 1661.91
21825 1
15534500 1098.81 8651 1563.62 0 0 0 
21825.5 1
15534500 692.467 8097.47 1563.53 -795.197 -1083.24 1343.78 
21826 1
15534500 726.067 7692.87 1699.13 67.8788 -817.374 820.187 
21826.5 2
15534600 1646 7318 1786.33 0 0 0 
15534500 848.6 7134.07 1773.93 247.542 -1128.89 1155.71 
21827 2
15534600 1683.8 7134.4 1828 127.273 -618.182 631.147 
15534500 1093.93 6806.27 1789.33 495.623 -662.222 827.152 
21827.5 2
15534600 1759.13 6793.87 1888 152.189 -687.946 704.579 
15534500 1167.4 6546.87 1755.87 148.418 -524.04 544.652 
21828 2
15534600 1881.67 6456.53 1809.93 247.542 -681.481 725.048 
15534500 1380.33 6255.2 1786.93 430.168 -589.226 729.542 
21828.5 2
15534600 2066.19 6166.94 1763.69 360.392 -565.617 670.675 
15534500 1483.88 5904.12 1776.44 202.23 -685.693 714.893 
21829 2
15534600 2246.6 5839.33 1738.53 353.058 -641.104 731.891 
15534500 1588.8 5472.33 1808.73 205.333 -844.993 869.584 
21829.5 2
15534600 2480.8 5475.87 1728.07 473.131 -734.276 873.507 
15534500 1799.87 5142.33 1833.27 426.397 -666.667 791.365 
21830 2
15534600 2996.87 5295.6 1742.13 1042.56 -364.175 1104.33 
15534500 2366.13 4739.73 1755.07 1143.97 -813.333 1403.63 
21830.5 2
15534600 3100.4 4935 1759.8 209.158 -728.485 757.916 
15534500 2679.6 4399.93 1674.27 633.266 -686.465 933.948 
21831 2
15534600 3290.93 4314 1711.2 384.916 -1254.55 1312.27 
15534500 2895.8 3936.6 1666.27 436.768 -936.027 1032.91 
21831.5 2
15534600 3435.62 3979.44 1664.19 282.601 -653.442 711.934 
15534500 3109.25 3528.62 1642.38 416.895 -796.826 899.296 
21832 2
15534600 3895 3515.13 1626.53 898.973 -908.619 1278.18 
15534500 3372.6 3159.2 1665 515.362 -722.945 887.833 
21832.5 2
15534600 4238.87 3184.53 1564.47 694.68 -667.879 963.661 
15534500 3672.6 2919.27 1677.93 606.061 -484.714 776.052 
21833 2
15534600 4542.87 2884.67 1513.87 614.141 -605.791 862.643 
15534500 3927.67 2549.13 1633.87 515.286 -747.744 908.098 
21833.5 2
15534600 4977.27 2428.47 1547.4 877.576 -921.616 1272.6 
15534500 4366.6 2004.2 1667.87 886.734 -1100.88 1413.59 
21834 2
15534600 5306.4 1990.07 1597.87 664.916 -885.657 1107.47 
15534500 4679.13 1642.53 1671.4 631.38 -730.64 965.648 
21834.5 2
15534600 5757.2 1721.6 1552.33 910.707 -542.357 1059.97 
15534500 5103.13 1426.27 1679.07 856.566 -436.902 961.555 
21835 2
15534600 6157.25 1249.5 1513.25 781.348 -922.07 1208.6 
15534500 5510.44 927 1683.81 795.516 -975.13 1258.46 
21835.5 2
15534600 6513.47 953.4 1545.93 697.097 -579.452 906.482 
15534500 5886.33 512 1680.07 735.608 -812.133 1095.76 
21836 2
15534600 6777.53 593.333 1553.87 533.468 -727.407 902.059 
15534500 6219.53 224.667 1660.6 673.131 -580.471 888.849 
21836.5 2
15534600 7183.73 64.3333 1573.33 820.606 -1068.69 1347.4 
15534500 6582.6 -157.733 1669.87 733.468 -772.525 1065.26 
21837 2
15534600 7628.13 -388.467 1594.67 897.778 -914.747 1281.71 
15534500 6932.67 -590.067 1674.4 707.205 -873.401 1123.82 
21837.5 2
15534600 8090.93 -774.4 1606.33 934.949 -779.663 1217.38 
15534500 7326.73 -1046.47 1678.47 796.094 -922.02 1218.15 
21838 2
15534600 8382.33 -1097.8 1650.67 586.318 -650.704 875.891 
15534500 7709.4 -1555.13 1730.47 769.953 -1023.47 1280.75 
21838.5 2
15534600 8814.25 -1323.25 1617.62 843.587 -440.332 951.594 
15534500 8243.62 -1971.69 1756.69 1043.41 -813.582 1323.11 
21839 2
15534600 9276.33 -1676.33 1602.27 904.273 -690.965 1138.04 
15534500 8550.93 -2155.13 1735.33 601.386 -358.994 700.387 
21839.5 2
15534600 9682.27 -2158.2 1573.07 820.067 -973.468 1272.85 
15534500 8945.67 -2365.07 1717.87 797.441 -424.108 903.205 
21840 2
15534600 10010.1 -2649.6 1632.27 662.357 -992.727 1193.41 
15534500 9378.87 -2647.47 1727.87 875.152 -570.505 1044.68 
21840.5 2
15534600 10393.3 -3037.47 1609.2 774.007 -783.569 1101.39 
15534500 9795.73 -3090.87 1727.27 842.155 -895.758 1229.47 
21841 2
15534600 10762.9 -3380.27 1590.4 746.667 -692.525 1018.38 
15534500 10124.2 -3507.07 1720.87 663.569 -840.808 1071.11 
21841.5 2
15534600 11096.4 -3654.12 1577.62 651.506 -534.88 842.945 
15534500 10454.6 -3824 1678.88 645.361 -619.01 894.24 
21842 2
15534600 11371.2 -4030.8 1550.47 537.696 -737.133 912.404 
15534500 10886.1 -4264.6 1642.2 844.309 -862.231 1206.77 
21842.5 2
15534600 11727.9 -4343.2 1591.33 720.673 -631.111 957.952 
15534500 11242.1 -4615.47 1656.07 719.327 -708.822 1009.88 
21843 2
15534600 12148.2 -4695.07 1586.6 849.024 -710.842 1107.31 
15534500 11570.1 -4968.2 1657.67 662.492 -712.593 972.977 
21843.5 2
15534600 12623.5 -5172.07 1557.33 958.333 -961.694 1357.67 
15534500 11924.9 -5460.6 1636.8 715.457 -992.742 1223.69 
21844 2
15534600 13033.9 -5662.13 1578.2 828.956 -990.034 1291.25 
15534500 12417.1 -5996.33 1676.93 994.209 -1082.29 1469.63 
21844.5 2
15534600 13408.9 -6060.47 1625.07 757.71 -804.714 1105.3 
15534500 12836.8 -6470.47 1736.27 847.946 -957.845 1279.25 
21845 2
15534600 13821.8 -6437.5 1600.44 806.405 -736.393 1092.05 
15534500 13199.5 -6855.44 1719 708.398 -751.896 1033.04 
21845.5 2
15534600 14153 -6790 1571.93 648.116 -689.824 946.526 
15534500 13582.1 -7222.73 1771.27 748.793 -718.779 1037.95 
21846 2
15534600 14490.6 -7101.8 1552.73 682.02 -629.899 928.399 
15534500 13919.5 -7508 1702.87 681.616 -576.296 892.591 
21846.5 2
15534600 14962.8 -7607.47 1560.13 953.939 -1021.55 1397.7 
15534500 14393.3 -7915.27 1682.6 957.172 -822.761 1262.19 
21847 2
15534600 15386.5 -8119.07 1589.53 856.027 -1033.54 1342.01 
15534500 14911.4 -8436.67 1626.13 1046.6 -1053.33 1484.88 
21847.5 2
15534600 15694.1 -8523 1639.93 621.414 -816.027 1025.7 
15534500 15200.9 -8926.4 1693.2 584.781 -989.36 1149.26 
21848 2
15534600 16056.9 -8973.07 1716.13 732.795 -909.226 1167.77 
15534500 15693.6 -9346.13 1765.93 995.421 -847.946 1307.62 
21848.5 2
15534600 16440.2 -9293.44 1674 748.796 -625.724 975.821 
15534500 16045.8 -9663.19 1791.19 687.915 -619.246 925.577 
21849 2
15534600 16852.2 -9704 1696.93 806.164 -803.449 1138.17 
15534500 16274.7 -10047.7 1760.6 447.986 -752.405 875.674 
21849.5 2
15534600 17229.7 -10040.9 1678.6 762.694 -680.673 1022.26 
15534500 16543.9 -10460.9 1732.13 543.704 -834.882 996.314 
21850 2
15534600 17494.2 -10345.7 1692.73 534.276 -615.758 815.235 
15534500 16905.4 -10883.3 1698.8 730.37 -853.333 1123.22 
21850.5 2
15534600 17753.3 -10681.3 1662.13 523.367 -677.845 856.38 
15534500 17240.9 -11217.1 1696.33 677.71 -674.343 956.049 
21851 2
15534600 18064.6 -11092.7 1658.93 628.956 -831.111 1042.27 
15534500 17757.7 -11617.8 1700.8 1044.04 -809.428 1321.06 
21851.5 2
15534600 18601.8 -11496.1 1638.38 1049.24 -788.005 1312.2 
15534500 18406.6 -11993.4 1684.62 1267.5 -733.667 1464.52 
21852 2
15534600 19324.1 -11969.7 1662.4 1413.41 -926.696 1690.12 
15534500 18981.3 -12402.7 1661.87 1124.67 -800.84 1380.66 
21852.5 2
15534600 19589.4 -12223.1 1629.33 536.027 -512.054 741.299 
15534500 19345.6 -12681.4 1656.93 735.892 -563.098 926.616 
21853 2
15534600 19941.3 -12521.9 1615.87 710.976 -603.502 932.578 
15534500 19680.5 -12993.6 1670.53 676.498 -630.707 924.901 
21853.5 2
15534600 20238.5 -12901.6 1640.13 600.404 -767.138 974.159 
15534500 19995.1 -13347.1 1702.53 635.69 -714.209 956.136 
21854 2
15534600 20531.2 -13178.1 1662.27 590.054 -557.392 811.696 
15534500 20392.3 -13684.6 1695.47 800.672 -680.376 1050.71 
21854.5 2
15534600 20993.3 -13395.2 1663.8 933.603 -438.653 1031.52 
15534500 20766.7 -13986 1695.47 756.498 -608.889 971.1 
21855 2
15534600 21376.1 -13627.9 1622.94 747.64 -454.565 874.983 
15534500 21136.7 -14254.7 1684.06 722.567 -524.78 893.027 
21855.5 2
15534600 21831.7 -13834 1617.13 891.601 -403.253 978.553 
15534500 21547.2 -14455.1 1685.67 803.351 -392.131 893.946 
21856 2
15534600 22480.8 -13888.5 1599.13 1311.25 -110.034 1315.85 
15534500 22049.2 -14691.9 1670.67 1014.14 -478.519 1121.37 
21856.5 2
15534600 22973.3 -14097.1 1530.07 995.017 -421.414 1080.58 
15534500 22573.1 -14939.1 1628.27 1058.32 -499.259 1170.17 
21857 2
15534600 23396.5 -14296.1 1524.73 854.949 -402.02 944.753 
15534500 23162.9 -15193.2 1662.13 1191.65 -513.401 1297.54 
21857.5 2
15534600 23967.3 -14513.1 1565 1153 -438.384 1233.52 
15534500 23658.2 -15445.5 1657.73 1000.54 -509.764 1122.91 
21858 2
15534600 24474.3 -14668.1 1510.4 1024.38 -313.131 1071.17 
15534500 24164.1 -15507.8 1692.93 1022.09 -125.791 1029.8 
21858.5 2
15534600 24949.8 -14806.1 1586.12 928.67 -269.523 966.991 
15534500 24668.3 -15672.9 1681.25 984.725 -322.534 1036.2 
21859 2
15534600 25394.2 -14959.3 1593.8 869.643 -299.943 919.915 
15534500 25150.9 -15816.7 1744.4 944.463 -281.401 985.494 
21859.5 2
15534600 25924.9 -15160.1 1558.8 1072.19 -405.522 1146.31 
15534500 25621.1 -15956.2 1741 949.764 -281.751 990.674 
21860 2
15534600 26432.4 -15353.5 1600.27 1025.19 -390.842 1097.16 
15534500 26251.5 -16184.5 1674.53 1273.67 -461.279 1354.63 
21860.5 2
15534600 27009.3 -15622.3 1566.07 1165.52 -542.896 1285.76 
15534500 26827.3 -16469.1 1681.93 1163.23 -574.949 1297.57 
21861 2
15534600 27570.7 -15883.1 1566.13 1134.14 -527.003 1250.6 
15534500 27366.3 -16605.1 1689.13 1088.89 -274.613 1122.98 
21861.5 2
15534600 27996.1 -16105.9 1573.25 830.843 -435.164 937.906 
15534500 27924.6 -16804.4 1770 1090.29 -389.396 1157.74 
21862 2
15534600 28515.3 -16342.2 1625.53 1016.06 -462.353 1116.31 
15534500 28359.7 -16961.1 1734.6 851.606 -306.515 905.088 
21862.5 2
15534600 28973.1 -16460.7 1654.47 924.714 -239.461 955.216 
15534500 28839.7 -17140.2 1726.6 969.697 -361.886 1035.02 
21863 2
15534600 29456.1 -16597.8 1647.73 975.758 -276.902 1014.29 
15534500 29285 -17249.1 1683.73 899.529 -219.933 926.025 
21863.5 2
15534600 29961.4 -16695.7 1668.4 1020.88 -197.845 1039.87 
15534500 29790.9 -17317.5 1695.4 1022.09 -138.316 1031.4 
21864 2
15534600 30529.4 -16789.1 1587.8 1147.47 -188.687 1162.88 
15534500 30302.5 -17369.3 1645.13 1033.4 -104.646 1038.69 
21864.5 2
15534600 31025.7 -16885.7 1500.6 1002.69 -195.017 1021.48 
15534500 30822.8 -17489.6 1594.13 1051.18 -242.963 1078.89 
21865 2
15534600 31671.4 -16956.6 1437.94 1261.02 -138.468 1268.6 
15534500 31368.9 -17604.6 1565.69 1066.67 -224.536 1090.05 
21865.5 2
15534600 32257.8 -16995.3 1599.53 1147.6 -75.742 1150.1 
15534500 31975.3 -17852.7 1477.67 1186.55 -485.657 1282.1 
21866 2
15534600 32904.9 -17280 1514.53 1307.34 -575.219 1428.29 
15534500 32577.4 -17959.9 1584.07 1216.43 -216.566 1235.56 
21866.5 2
15534600 33484 -17477.7 1558 1169.83 -399.327 1236.11 
15534500 33192 -18068.2 1625.4 1241.62 -218.721 1260.73 
21867 2
15534600 34028.3 -17570.1 1571.13 1099.66 -186.667 1115.39 
15534500 33806.1 -18098.7 1663.6 1240.54 -61.6835 1242.07 
21867.5 2
15534600 34530.3 -17552.1 1586.53 1014.01 36.229 1014.65 
15534500 34291 -18214 1675.4 979.663 -232.862 1006.96 
21868 2
15534600 34972.9 -17599.4 1596.8 894.141 -95.4882 899.226 
15534500 34810.3 -18296.6 1697.8 1049.16 -166.869 1062.35 
21868.5 2
15534600 35499 -17750.9 1599.62 1027.6 -295.85 1069.34 
15534500 35256.7 -18406.2 1700.31 871.785 -214.16 897.705 
21869 2
15534600 35914.3 -17770.7 1571.8 812.655 -38.8617 813.584 
15534500 35815.7 -18495.9 1674.8 1093.89 -175.375 1107.86 
21869.5 2
15534600 36451.8 -17830.8 1559.73 1085.93 -121.347 1092.68 
15534500 36335.3 -18594.4 1659.4 1049.7 -199.057 1068.4 
21870 2
15534600 37000.3 -17823.9 1502.07 1108.01 14.0067 1108.1 
15534500 36871.3 -18605.9 1645.67 1082.83 -23.165 1083.08 
21870.5 2
15534600 37511.4 -17763.4 1464.2 1032.59 122.155 1039.79 
15534500 37414.5 -18669.7 1668.67 1097.37 -128.889 1104.92 
21871 2
15534600 38021.1 -17895.1 1535.8 1029.63 -266.128 1063.47 
15534500 38009.1 -18699.6 1642.73 1201.21 -60.4714 1202.73 
21871.5 2
15534600 38728.8 -18060.5 1531.81 1382.19 -322.982 1419.43 
15534500 38566.1 -18727.8 1611.31 1088 -54.9805 1089.39 
21872 2
15534600 39312.8 -18078.9 1513.93 1142.95 -35.9426 1143.52 
15534500 39115.6 -18732.7 1594.47 1075.29 -9.62166 1075.34 
21872.5 2
15534600 39764.4 -18058.5 1551.73 912.323 41.0774 913.248 
15534500 39669.1 -18715.3 1605.13 1118.25 35.1515 1118.8 
21873 2
15534600 40199.4 -17996.1 1556.73 878.788 126.195 887.803 
15534500 40128.9 -18625.9 1617 928.754 180.606 946.152 
21873.5 2
15534600 40710.7 -17929.9 1550.47 1033 133.603 1041.6 
15534500 40593.4 -18521.1 1630.13 938.451 211.717 962.037 
21874 2
15534600 41124.4 -17882.2 1589 835.69 96.431 841.235 
15534500 41045.9 -18466.3 1652.53 914.074 110.572 920.738 
21874.5 2
15534600 41521.6 -17829.5 1617.93 802.424 106.397 809.447 
15534500 41386.5 -18373.7 1655.27 688.081 187.205 713.093 
21875 2
15534600 41916.4 -17876.5 1623.94 771.045 -91.7318 776.482 
15534500 41819.4 -18390.4 1677.69 845.524 -32.7555 846.158 
21875.5 2
15534600 42351.1 -17935.5 1637.6 850.799 -115.395 858.589 
15534500 42200 -18409.4 1688.87 744.863 -37.1086 745.787 
21876 2
15534600 42854.2 -17998.3 1574.27 1016.3 -126.869 1024.18 
15534500 42625.7 -18617.4 1678.13 860.067 -420.202 957.228 
21876.5 2
15534600 43354.9 -18079.5 1522.07 1011.45 -164.04 1024.66 
15534500 43010.5 -18784 1675.33 777.374 -336.566 847.105 
21877 2
15534600 43823.4 -18131.1 1487.27 946.532 -104.377 952.27 
15534500 43537 -18899.9 1672.13 1063.57 -234.209 1089.05 
21877.5 2
15534600 44226.3 -18097.6 1474.6 813.872 67.7441 816.687 
15534500 43989.5 -18988.4 1638.4 914.074 -178.721 931.382 
21878 1
15534500 44733.2 -19117.1 1595.38 1452.58 -251.416 1474.18 
