# Supplementary material for: Intrinsic group behaviour: Dependence of pedestrian dyad dynamics on principal social and personal features
Source: PLoS One. 2017 Nov 2;12(11):e0187253. doi: 10.1371/journal.pone.0187253 (PMC5667819; doi:10.1371/journal.pone.0187253)
Supplement: S1 Data Set — (ZIP) [file pone.0187253.s001.zip › set/trajectories/traj_2_0508_235.dat]

2 15522901 15522100 0 0 1 0 0 1 0 20 10 30 1520.19 1553.65 1486.73
21741.5 1
15522100 6702.8 4969.8 1592.6 0 0 0 
21742 1
15522100 6716.87 4682.2 1591.4 42.6263 -871.515 872.557 
21742.5 1
15522100 7017.6 4092 1589 607.542 -1192.32 1338.19 
21743 1
15522100 7215.67 3595.07 1589 399.328 -1001.88 1078.53 
21743.5 1
15522100 7339.93 3134.07 1589 251.044 -931.313 964.555 
21744 1
15522100 7550.94 2667.19 1589 412.118 -911.873 1000.68 
21744.5 1
15522100 7621.73 2067.8 1570.4 138.273 -1170.68 1178.82 
21745 1
15522100 7780 1635.27 1481.13 319.731 -873.805 930.464 
21745.5 1
15522100 7977.87 1095.4 1472.87 399.731 -1090.64 1161.58 
21746 1
15522100 8278.4 561.733 1496.8 607.138 -1078.11 1237.31 
21746.5 1
15522100 8407.33 103.6 1496.67 259.946 -923.656 959.538 
21747 1
15522100 8683.27 -429.867 1535.13 557.441 -1077.71 1213.34 
21747.5 1
15522100 8895.25 -788.562 1541.25 414.03 -700.578 813.775 
21748 1
15522100 9227.87 -1146.47 1536.13 650.913 -700.4 956.163 
21748.5 1
15522100 9319.67 -1701.87 1569.27 185.455 -1122.02 1137.24 
21749 1
15522100 9656.67 -2226.53 1529 680.808 -1059.93 1259.74 
21749.5 2
15522901 10016.3 -1813.21 1279.07 0 0 0 
15522100 10110.7 -2623.8 1567.4 917.172 -802.559 1218.73 
21750 2
15522901 10575.3 -2422.73 1391.07 1169.42 -1275.14 1730.18 
15522100 10338.9 -2964.07 1560.6 461.145 -687.407 827.758 
21750.5 2
15522901 11018.4 -2748.12 1453.38 865.446 -635.531 1073.73 
15522100 10701.6 -3223.5 1527.12 708.382 -506.706 870.951 
21751 2
15522901 11298.5 -3042.07 1430.4 548.125 -575.228 794.562 
15522100 11059.1 -3599.53 1516.67 699.494 -735.877 1015.29 
21751.5 2
15522901 11716.9 -3373.33 1454.67 845.253 -669.226 1078.11 
15522100 11480 -3904.67 1491.33 850.37 -616.431 1050.29 
21752 2
15522901 12096.8 -3788.33 1450.47 767.542 -838.384 1136.67 
15522100 11728.6 -4249.13 1492.27 502.222 -695.892 858.192 
21752.5 2
15522901 12325.4 -4164.53 1452.93 461.818 -760 889.312 
15522100 12037.6 -4689.33 1489.6 624.242 -889.293 1086.52 
21753 2
15522901 12588.9 -4561.93 1452.47 532.391 -802.828 963.314 
15522100 12433.7 -5153.93 1514.6 800.269 -938.586 1233.44 
21753.5 2
15522901 12838.8 -4991.8 1464.93 504.781 -868.418 1004.47 
15522100 12820.3 -5571 1530.93 781.01 -842.559 1148.86 
21754 2
15522901 13089.8 -5345.19 1500.5 490.259 -690.21 846.607 
15522100 13274.4 -5866.31 1537.62 886.8 -576.782 1057.87 
21754.5 2
15522901 13460.8 -5601 1531.93 726.003 -500.612 881.869 
15522100 13639.3 -6075.8 1579.8 714.204 -409.956 823.5 
21755 2
15522901 14058.9 -5710.8 1548.8 1208.22 -221.818 1228.41 
15522100 13955.1 -6176.87 1572.07 637.845 -204.175 669.727 
21755.5 1
15522901 14613 -5889.4 1543 1119.46 -360.808 1176.17 
