# Supplementary material for: Intrinsic group behaviour: Dependence of pedestrian dyad dynamics on principal social and personal features
Source: PLoS One. 2017 Nov 2;12(11):e0187253. doi: 10.1371/journal.pone.0187253 (PMC5667819; doi:10.1371/journal.pone.0187253)
Supplement: S1 Data Set — (ZIP) [file pone.0187253.s001.zip › set/trajectories/traj_2_0508_234.dat]

2 15510401 15510500 0 0 1 0 1 1 0 30 30 30 1719.79 1792.23 1647.35
21664.5 1
15510401 46570 -23084 1715 0 0 0 
21665 2
15510500 46648.8 -23516.2 1862 0 0 0 
15510401 46173.9 -22960.3 1722.53 -961.327 300.324 1007.15 
21665.5 2
15510500 46443.5 -23349.1 1841.93 -655.857 534.132 845.84 
15510401 45757.9 -22834.4 1704.6 -840.404 254.276 878.029 
21666 2
15510500 45971.3 -23158.5 1841 -953.805 385.051 1028.59 
15510401 45327.5 -22893.5 1671.8 -869.63 -119.327 877.778 
21666.5 2
15510500 45436.4 -23026.9 1785.69 -1044.84 256.893 1075.96 
15510401 44790.4 -22722.5 1648.56 -1049.01 333.919 1100.87 
21667 2
15510500 44981.7 -22978.6 1761.73 -889.84 94.5939 894.854 
15510401 44094.1 -22553.2 1584.33 -1362.64 331.311 1402.34 
21667.5 2
15510500 44336.8 -22928.7 1843.93 -1302.76 100.741 1306.65 
15510401 43479.1 -22529.1 1575.4 -1242.42 48.7542 1243.38 
21668 2
15510500 43659.6 -22912.8 1785.6 -1368.08 32.1886 1368.46 
15510401 42856.3 -22415.3 1597.67 -1258.18 229.899 1279.01 
21668.5 2
15510500 42989.1 -22821.9 1744.47 -1354.48 183.704 1366.88 
15510401 42344.1 -22128.7 1630.07 -1034.61 578.855 1185.54 
21669 2
15510500 42421.8 -22656.8 1762.73 -1146.13 333.468 1193.65 
15510401 41878.9 -21950.4 1633.2 -939.798 360.269 1006.49 
21669.5 2
15510500 41858.9 -22512.6 1810.67 -1137.1 291.313 1173.83 
15510401 41480.4 -21685.5 1649.47 -805.118 535.084 966.711 
21670 2
15510500 41351.5 -22302.3 1786.75 -989.149 409.917 1070.72 
15510401 40961.9 -21450.4 1647.06 -1010.65 458.398 1109.75 
21670.5 2
15510500 40757.3 -22014.1 1753.73 -1160.48 562.85 1289.77 
15510401 40392.2 -21125.8 1639.07 -1112.77 633.936 1280.67 
21671 2
15510500 40034.5 -21655.7 1779 -1457.26 722.581 1626.57 
15510401 39555.5 -21077.2 1647.87 -1686.83 97.9839 1689.67 
21671.5 2
15510500 39458.9 -21371 1848 -1162.96 575.219 1297.44 
15510401 39134.1 -20785.9 1657.93 -851.448 588.418 1034.99 
21672 2
15510500 38917.3 -21230.6 1895 -1094.01 283.636 1130.18 
15510401 38544.3 -20691.1 1705.53 -1191.38 191.65 1206.7 
21672.5 2
15510500 38359.1 -21033.9 1877.93 -1127.81 397.306 1195.75 
15510401 38025.5 -20414.5 1702.27 -1048.22 558.653 1187.79 
21673 2
15510500 37756.5 -20961.5 1840.2 -1217.24 146.397 1226.01 
15510401 37486.2 -20294.2 1647.93 -1089.43 243.098 1116.22 
21673.5 2
15510500 37103.4 -20752.3 1836 -1275.58 408.504 1339.39 
15510401 37047.5 -20014.3 1608 -856.836 546.655 1016.37 
21674 2
15510500 36553.3 -20705.4 1777.07 -1076.52 91.8053 1080.43 
15510401 36428.5 -19754.5 1594.13 -1211.29 508.374 1313.64 
21674.5 2
15510500 36163 -20420.3 1720.47 -788.552 575.892 976.456 
15510401 35746.9 -19552.5 1597 -1376.97 408.081 1436.17 
21675 2
15510500 35302.7 -20290.9 1761 -1737.91 261.549 1757.48 
15510401 35220 -19358.3 1602.13 -1064.51 392.458 1134.55 
21675.5 2
15510500 34673.8 -20055.9 1757.6 -1270.57 474.747 1356.37 
15510401 34714.3 -19161.8 1600.13 -1021.55 396.902 1095.94 
21676 2
15510500 34080.3 -19851.2 1749.2 -1198.92 413.468 1268.22 
15510401 34175.4 -19042.1 1617.2 -1088.75 241.886 1115.3 
21676.5 2
15510500 33543.2 -19649.2 1751.06 -1048.99 394.556 1120.74 
15510401 33570.4 -18936.4 1559.38 -1181.69 206.429 1199.58 
21677 2
15510500 32984.8 -19445 1772.33 -1092.86 399.584 1163.62 
15510401 33039.4 -18754.3 1539.47 -1039.09 356.246 1098.46 
21677.5 2
15510500 32537.7 -19331.7 1769.6 -903.3 228.956 931.864 
15510401 32408.1 -18625.4 1524.67 -1275.29 260.471 1301.61 
21678 2
15510500 31727.7 -19141.9 1609.07 -1636.23 383.434 1680.56 
15510401 31710.5 -18439.4 1423.07 -1409.29 375.758 1458.53 
21678.5 2
15510500 31086.3 -18999.2 1396.6 -1295.89 288.215 1327.56 
15510401 31058.7 -18129.7 1479.67 -1316.77 625.589 1457.82 
21679 2
15510500 30578.9 -18840.7 1319.47 -1024.92 320.269 1073.79 
15510401 30583.8 -18013.9 1420.93 -959.461 233.939 987.57 
21679.5 2
15510500 29961.8 -18611.6 1457.53 -1246.73 462.761 1329.85 
15510401 29941.5 -17776.6 1463.53 -1297.51 479.461 1383.26 
21680 2
15510500 29365.5 -18454.2 1562.69 -1164.65 307.324 1204.51 
15510401 29354.2 -17496.2 1546.88 -1147.16 547.681 1271.19 
21680.5 2
15510500 28654 -18081.5 1655.87 -1392.37 729.387 1571.84 
15510401 28770.6 -17334.1 1625.4 -1142.05 317.262 1185.3 
21681 2
15510500 28117.7 -17914.4 1732.13 -1083.5 337.643 1134.89 
15510401 28304.5 -17178.3 1649 -941.549 314.613 992.721 
21681.5 2
15510500 27567.7 -17743.7 1705.8 -1110.98 344.781 1163.25 
15510401 27839.1 -17057.5 1635.87 -940.202 244.04 971.358 
21682 2
15510500 27013.9 -17610 1738.33 -1118.92 270.168 1151.08 
15510401 27348.6 -16834.5 1706.73 -990.976 450.64 1088.63 
21682.5 2
15510500 26527.5 -17381.3 1754.6 -982.492 462.088 1085.73 
15510401 26722.5 -16719.4 1617.8 -1264.92 232.458 1286.1 
21683 2
15510500 26007.1 -17153.5 1681.13 -1051.45 460.067 1147.7 
15510401 26216.7 -16536.9 1560.4 -1021.82 368.62 1086.27 
21683.5 2
15510500 25258.2 -16842.4 1679.62 -1462.53 607.731 1583.77 
15510401 25596 -16340.4 1589.12 -1212.24 383.903 1271.58 
21684 2
15510500 24683.5 -16571.5 1830.13 -1124.82 530.153 1243.5 
15510401 24984.2 -16078.9 1680.4 -1197.26 511.758 1302.05 
21684.5 2
15510500 24161.4 -16386.8 1791.93 -1054.68 373.064 1118.72 
15510401 24481.7 -15865.1 1610.27 -1015.08 431.785 1103.1 
21685 2
15510500 23732.4 -16111.3 1796.07 -866.667 556.498 1029.95 
15510401 24069.2 -15622 1631.6 -833.401 491.178 967.374 
21685.5 2
15510500 23268.3 -15919.5 1750.6 -937.508 387.475 1014.43 
15510401 23596.9 -15328.2 1648.6 -954.074 593.535 1123.63 
21686 2
15510500 22803.9 -15695.9 1765.6 -938.182 451.717 1041.27 
15510401 23160.7 -15114.1 1710.4 -881.347 432.593 981.788 
21686.5 2
15510500 22328.1 -15539.5 1735.88 -929.435 305.534 978.366 
15510401 22621.8 -14915.5 1552.06 -1052.45 387.826 1121.63 
21687 2
15510500 21759.5 -15354.7 1657.87 -1112.71 361.579 1169.99 
15510401 21971.2 -14579.1 1484.07 -1273.21 658.382 1433.37 
21687.5 2
15510500 21247.2 -14976.1 1642.47 -1034.88 764.848 1286.85 
15510401 21505.3 -14238.7 1515.8 -941.145 687.542 1165.53 
21688 2
15510500 20770.9 -14668.3 1703.67 -962.29 621.953 1145.79 
15510401 21042.5 -13897.5 1570.53 -935.084 689.428 1161.76 
21688.5 2
15510500 20352.2 -14360.7 1703.93 -845.791 621.414 1049.53 
15510401 20672.5 -13550.7 1625.4 -747.475 700.606 1024.48 
21689 2
15510500 19864.5 -14051.1 1718.33 -985.185 625.455 1166.95 
15510401 20255.9 -13261.4 1628 -841.481 584.377 1024.49 
21689.5 2
15510500 19437.1 -13646.4 1737.73 -863.569 817.508 1189.15 
15510401 19888.9 -12898.7 1619.13 -741.414 732.66 1042.35 
21690 2
15510500 19077.5 -13248.4 1720.75 -702.279 777.271 1047.54 
15510401 19469.5 -12559.2 1604.75 -819.206 663.053 1053.92 
21690.5 2
15510500 18666.7 -12864.9 1634.2 -803.979 750.628 1099.92 
15510401 19083.7 -12264.1 1594.87 -754.925 577.528 950.5 
21691 2
15510500 18276.6 -12452 1616.87 -788.013 834.074 1147.45 
15510401 18583.1 -11920.3 1530.27 -1011.31 694.68 1226.92 
21691.5 2
15510500 17775.5 -12163.9 1591.07 -1012.39 581.953 1167.73 
15510401 18006.5 -11538.9 1503.93 -1164.85 770.37 1396.55 
21692 2
15510500 17110.5 -11788.9 1702.4 -1343.3 757.71 1542.26 
15510401 17409.7 -11181.5 1561.67 -1205.79 722.02 1405.43 
21692.5 2
15510500 16543.1 -11541.7 1796.33 -1146.4 499.259 1250.39 
15510401 16923.7 -10813.9 1648.93 -981.684 742.761 1231.01 
21693 2
15510500 16190.3 -11152.7 1747 -688.973 759.855 1025.7 
15510401 16457.2 -10509.1 1616.06 -911.1 595.199 1088.29 
21693.5 2
15510500 15688.7 -10758.5 1808.27 -981.564 771.339 1248.37 
15510401 16036.6 -10181.2 1664.87 -823.19 641.732 1043.77 
21694 2
15510500 15330.6 -10463.1 1840 -723.502 596.768 937.863 
15510401 15503.7 -9797.87 1655.47 -1076.5 774.411 1326.11 
21694.5 2
15510500 14944.4 -10126.6 1852.27 -780.202 679.865 1034.86 
15510401 15119.3 -9381.8 1614.13 -776.7 840.539 1144.45 
21695 2
15510500 14447.5 -9785.47 1949.53 -1003.91 689.158 1217.69 
15510401 14673.5 -8958.53 1601.8 -900.471 855.084 1241.78 
21695.5 2
15510500 13892 -9078.93 1914.2 -1122.15 1427.34 1815.64 
15510401 14161.1 -8371.8 1594.07 -1035.15 1185.32 1573.7 
21696 2
15510500 13407.2 -8620.47 1847.2 -979.394 926.195 1347.98 
15510401 13671.4 -7897.07 1640.87 -989.36 959.057 1377.91 
21696.5 2
15510500 13024.2 -8264 1804.62 -748.071 696.224 1021.93 
15510401 13471.6 -7633.81 1642.75 -390.186 514.168 645.456 
21697 2
15510500 12618.3 -7841.13 1809.33 -794.366 827.528 1147.09 
15510401 12989 -7252 1671.47 -944.472 747.187 1204.29 
21697.5 2
15510500 12248.6 -7412.73 1792.93 -746.801 865.455 1143.12 
15510401 12506.3 -6827.4 1675.73 -975.084 857.778 1298.68 
21698 2
15510500 11718.4 -7021 1783.13 -1071.11 791.38 1331.75 
15510401 12056.3 -6423.33 1610.87 -909.226 816.296 1221.9 
21698.5 2
15510500 11147.7 -6580.33 1658.4 -1153 890.236 1456.68 
15510401 11614.5 -5966.47 1541.2 -892.525 922.963 1283.92 
21699 2
15510500 10757.7 -6031.67 1656.4 -782.999 1101.74 1351.64 
15510401 11153.3 -5353.67 1579.2 -925.971 1230.52 1540 
21699.5 2
15510500 10342.3 -5673.93 1648.8 -839.327 722.694 1107.59 
15510401 10805.1 -4838.67 1585.8 -703.434 1040.4 1255.89 
21700 2
15510500 10023.6 -5205.81 1669.12 -622.469 914.299 1106.08 
15510401 10370 -4426.94 1557.12 -849.87 804.159 1170.02 
21700.5 2
15510500 9647.67 -4824.27 1608.07 -735.608 746.665 1048.15 
15510401 10005.2 -4032.47 1525.93 -713.894 771.959 1051.46 
21701 2
15510500 9323 -4386 1624.07 -655.892 885.387 1101.86 
15510401 9679.6 -3639.93 1553.33 -657.778 792.997 1030.3 
21701.5 2
15510500 8879.8 -3829 1719.2 -895.354 1125.25 1438 
15510401 9326.13 -3202.8 1555.87 -714.074 883.098 1135.68 
21702 2
15510500 8492.73 -3408.33 1737.73 -781.953 849.832 1154.84 
15510401 8957.47 -2785 1589.6 -744.781 844.04 1125.66 
21702.5 2
15510500 8153.33 -3004 1728.33 -685.657 816.835 1066.46 
15510401 8460 -2386.53 1597.73 -1004.98 804.983 1287.63 
21703 2
15510500 7779.67 -2560 1733.2 -754.882 896.97 1172.35 
15510401 8017.47 -1963 1612.87 -894.007 855.623 1237.47 
21703.5 2
15510500 7314.44 -2069.38 1716.06 -908.651 958.252 1320.57 
15510401 7555.25 -1471.69 1569.06 -902.767 959.595 1317.5 
21704 2
15510500 6764.87 -1658.73 1743.47 -1075.48 803.604 1342.55 
15510401 7097.47 -1102 1588.6 -895.858 723.459 1151.5 
21704.5 2
15510500 6262 -1228.73 1767.53 -1015.89 868.687 1336.66 
15510401 6631.73 -731.933 1593.6 -940.875 747.609 1201.73 
21705 2
15510500 5851.2 -772.667 1745.07 -829.899 921.347 1240 
15510401 6234 -216.4 1567 -803.502 1041.48 1315.41 
21705.5 2
15510500 5364.8 -454.267 1730.53 -982.626 643.232 1174.44 
15510401 5747.93 32.8667 1529.07 -981.953 503.569 1103.55 
21706 2
15510500 4929.67 -42.3333 1705.93 -879.057 832.189 1210.49 
15510401 5273.8 450.733 1509.4 -957.845 844.175 1276.75 
21706.5 2
15510500 4451.62 258.125 1738.69 -933.675 586.833 1102.78 
15510401 4714 747.062 1460.81 -1093.36 578.768 1237.1 
21707 2
15510500 3959.13 582.333 1725.67 -963.78 634.459 1153.87 
15510401 4167.07 1124.8 1466.47 -1070.32 739.212 1300.78 
21707.5 2
15510500 3470.6 882.333 1685.47 -986.936 606.061 1158.17 
15510401 3724.4 1420 1447.87 -894.276 596.364 1074.89 
21708 2
15510500 2956.27 1228.27 1674.27 -1039.06 698.855 1252.21 
15510401 3206.07 1712.73 1496.4 -1047.14 591.38 1202.59 
21708.5 2
15510500 2386.53 1511.67 1661.6 -1150.98 572.525 1285.51 
15510401 2663.13 1960.8 1542.53 -1096.84 501.145 1205.9 
21709 2
15510500 1821.73 1732.8 1669.93 -1141.01 446.734 1225.35 
15510401 2105.27 2226.73 1562.13 -1127 537.239 1248.5 
21709.5 2
15510500 1234.93 1969 1676.8 -1185.45 477.172 1277.89 
15510401 1596.8 2426.27 1629.07 -1027.21 403.098 1103.47 
21710 2
15510500 798.438 2238.31 1733.5 -852.531 526.001 1001.74 
15510401 1142.5 2617.31 1637.31 -887.305 373.136 962.57 
21710.5 2
15510500 167.067 2472.8 1707.07 -1235.56 458.88 1318.02 
15510401 664.467 2764.4 1620.27 -935.486 287.842 978.768 
21711 2
15510500 -350.733 2608.67 1752.47 -1046.06 274.478 1081.47 
15510401 263.333 3028.4 1643.47 -810.37 533.333 970.126 
21711.5 2
15510500 -940.867 2866.27 1779.67 -1192.19 520.404 1300.82 
15510401 -478.067 3084.67 1660 -1497.78 113.67 1502.08 
21712 2
15510500 -1480.87 2896.67 1762.93 -1090.91 61.4141 1092.64 
15510401 -1094.47 3352.8 1678.67 -1245.25 541.684 1357.97 
21712.5 2
15510500 -2029.4 3514.6 1768.2 -1108.15 1248.35 1669.24 
15510401 -1501.13 3813.8 1682.13 -821.549 931.313 1241.89 
21713 2
15510500 -2439.6 3721.27 1717.67 -827.016 416.667 926.049 
15510401 -2065.93 4093.47 1607.27 -1138.71 563.844 1270.66 
21713.5 2
15510500 -2836.88 4060.44 1780.88 -775.928 662.443 1020.24 
15510401 -2435.25 4297.62 1633.88 -721.322 398.747 824.199 
21714 2
15510500 -3426.53 4528.53 1815.27 -1153.93 916.039 1473.32 
15510401 -2875.33 4366.93 1622.07 -861.22 135.633 871.835 
21714.5 2
15510500 -4297.87 4508.07 1866.8 -1760.27 -41.3468 1760.75 
15510401 -3543.87 4795.8 1573.2 -1350.57 866.397 1604.58 
21715 2
15510500 -4636 4682.4 1678.93 -683.098 352.189 768.544 
15510401 -4159.73 5137.53 1546.73 -1244.18 690.37 1422.88 
21715.5 2
15510500 -5088.13 4958.4 1538.67 -913.401 557.576 1070.14 
15510401 -4686.73 5364.87 1521.33 -1064.65 459.259 1159.48 
21716 2
15510500 -5516.07 5083.8 1388.13 -864.512 253.333 900.865 
15510401 -5063.53 5650.6 1468.13 -761.212 577.239 955.327 
21716.5 2
15510500 -6006.19 5321.25 1468.94 -957.267 463.77 1063.69 
15510401 -5573.06 5889.94 1155.81 -995.174 467.456 1099.49 
21717 2
15510500 -6473.2 5586.8 1469.33 -913.919 519.667 1051.33 
15510401 -5991.13 6225.93 1381.33 -818.143 657.526 1049.62 
21717.5 2
15510500 -6796.87 6015.67 1405.53 -653.872 866.397 1085.45 
15510401 -6244.33 6434.2 1345.6 -511.515 420.741 662.322 
21718 2
15510500 -7407 6651.53 1508.2 -1232.59 1284.58 1780.29 
15510401 -6621.67 6803.4 1314.6 -762.29 745.859 1066.49 
21718.5 2
15510500 -7890.93 7181.67 1548.2 -977.643 1070.98 1450.1 
15510401 -7243.33 7457.47 1507 -1255.89 1321.35 1822.97 
21719 2
15510500 -8197.87 7581 1594.67 -620.067 806.734 1017.5 
15510401 -7735.8 7930.27 1624.6 -994.882 955.152 1379.17 
21719.5 2
15510500 -8612.6 7992.47 1571.27 -837.845 831.246 1180.23 
15510401 -8124.47 8318.6 1475.4 -785.185 784.512 1109.94 
21720 2
15510500 -9089.5 8501.56 1547.19 -931.445 994.328 1362.45 
15510401 -8468.75 8696.88 1454.94 -672.428 738.818 999.006 
21720.5 2
15510500 -9571.07 9028.87 1418.2 -942.401 1031.91 1397.48 
15510401 -8830.6 9129.93 1425.87 -708.121 847.472 1104.38 
21721 2
15510500 -9993.07 9426.13 1499.13 -852.525 802.559 1170.85 
15510401 -9254.53 9525.8 1420.07 -856.431 799.731 1171.77 
21721.5 2
15510500 -10444 9851.8 1455.6 -910.976 859.933 1252.74 
15510401 -9608.47 9962 1350.07 -715.017 881.212 1134.81 
21722 2
15510500 -10727.5 10322.3 1489.73 -572.795 950.438 1109.7 
15510401 -10060.8 10419.4 1393.87 -913.805 924.04 1299.57 
21722.5 2
15510500 -11143.4 10707.5 1441.93 -840.135 778.316 1145.25 
15510401 -10484.5 10894.6 1358.8 -856.027 960 1286.23 
21723 2
15510500 -11407.9 11249.1 1454.27 -534.276 1094.01 1217.5 
15510401 -10794 11379.6 1374.8 -625.185 979.798 1162.27 
21723.5 2
15510500 -11764.9 11706.5 1451.25 -697.282 893.424 1133.32 
15510401 -11165.7 11834.8 1335.75 -725.952 889.087 1147.82 
21724 2
15510500 -12081.5 12166.7 1493.33 -619.553 900.522 1093.06 
15510401 -11477.3 12330.3 1259.53 -609.874 969.708 1145.55 
21724.5 2
15510500 -12405.2 12636 1480.07 -654.007 948.148 1151.83 
15510401 -11826.2 12817.7 1336.33 -704.781 984.646 1210.89 
21725 2
15510500 -12735 13022.3 1310.07 -666.263 780.337 1026.08 
15510401 -12090.5 13330.5 1325.4 -533.872 1035.96 1165.43 
21725.5 2
15510500 -13179.5 13502.7 1395.73 -896.102 968.548 1319.5 
15510401 -12369.9 13778.7 1429.93 -563.441 903.629 1064.9 
21726 2
15510500 -13641 13860.3 1408.87 -928.638 719.517 1174.77 
15510401 -12686.1 14202.5 1521.33 -636.083 852.582 1063.72 
21726.5 2
15510500 -14001.6 14295.6 1570.07 -727.016 877.688 1139.69 
15510401 -12962.9 14589.7 1474 -558.065 780.78 959.715 
21727 2
15510500 -14355.1 14767.1 1559.88 -690.356 920.947 1150.97 
15510401 -13293.4 14986.3 1611.5 -645.646 774.569 1008.37 
21727.5 2
15510500 -14576.8 15199.3 1653.87 -433.929 845.809 950.624 
15510401 -13579.8 15396.2 1744.93 -560.396 802.128 978.496 
21728 2
15510500 -14837 15653.3 1741.07 -525.657 917.037 1057.01 
15510401 -13844.1 15703.6 1686.93 -534.007 621.01 819.034 
21728.5 2
15510500 -15111.9 16115.9 1870.4 -554.301 932.796 1085.06 
15510401 -14211.4 16222.3 1632.07 -740.457 1045.7 1281.31 
21729 2
15510500 -15308.2 16679.4 1927.93 -395.699 1136.02 1202.96 
15510401 -14604.1 16744.7 1725.47 -791.667 1053.36 1317.69 
21729.5 2
15510500 -15627.9 17133.9 1660.07 -645.926 918.114 1122.57 
15510401 -14884.3 17280.1 1519.2 -566.061 1081.62 1220.79 
21730 2
15510500 -15912.1 17630.3 1593.27 -574.141 1002.96 1155.67 
15510401 -15198.6 17791.3 1797.67 -635.017 1032.73 1212.34 
21730.5 2
15510500 -16140.3 18268.4 1771.38 -445.662 1246.18 1323.47 
15510401 -15526.4 18417.4 1677.81 -640.308 1222.74 1380.25 
21731 2
15510500 -16376.6 18780.8 1826 -462.402 1002.79 1104.26 
15510401 -15754.3 18875.3 1509.53 -445.85 896.2 1000.98 
21731.5 2
15510500 -16558.1 19338.3 1723.33 -366.734 1126.2 1184.4 
15510401 -15860.4 19439.5 1421.47 -214.411 1139.66 1159.66 
21732 2
15510500 -16684.7 19873.5 1610.87 -255.758 1081.35 1111.18 
15510401 -16131.9 20046.6 1716.2 -548.552 1226.53 1343.61 
21732.5 2
15510500 -16851.3 20397.7 1837.6 -336.431 1058.99 1111.15 
15510401 -16336.3 20674.6 1723.33 -412.929 1268.69 1334.2 
21733 2
15510500 -17175.5 20894.7 1665.8 -654.949 1004.04 1198.77 
15510401 -16595.3 20998.6 1506.4 -523.098 654.545 837.891 
21733.5 2
15510500 -17414.2 21363.1 1527.33 -482.29 946.263 1062.08 
15510401 -16787.4 21554 1416.33 -388.148 1122.02 1187.26 
21734 1
15510500 -17637.6 21844.1 1448.62 -435.526 937.606 1033.82 
