# Supplementary material for: Intrinsic group behaviour: Dependence of pedestrian dyad dynamics on principal social and personal features
Source: PLoS One. 2017 Nov 2;12(11):e0187253. doi: 10.1371/journal.pone.0187253 (PMC5667819; doi:10.1371/journal.pone.0187253)
Supplement: S1 Data Set — (ZIP) [file pone.0187253.s001.zip › set/trajectories/traj_2_0508_233.dat]

2 15505500 15505401 1 0 0 0 1 1 0 20 20 20 1726.25 1799.59 1652.91
21654.5 1
15505401 45247.5 -19969 1771 0 0 0 
21655 2
15505500 45241.8 -20750 1615 0 0 0 
15505401 44969.4 -20095.1 1756.27 -993.214 -450.238 1090.5 
21655.5 2
15505500 44890.9 -20895 1592.53 -1120.82 -463.259 1212.78 
15505401 44423.4 -20281.3 1755.67 -1103.03 -376.162 1165.41 
21656 2
15505500 44236.5 -21018.7 1564.07 -1322.15 -249.832 1345.55 
15505401 43882.2 -20426.6 1783.93 -1093.33 -293.603 1132.07 
21656.5 2
15505500 43646.5 -21052.6 1587.12 -1152.28 -66.3249 1154.19 
15505401 43448.9 -20511.6 1806.81 -846.338 -165.942 862.453 
21657 2
15505500 42918.2 -20848.2 1673.47 -1425.24 400.049 1480.32 
15505401 42994.6 -20535.4 1915.27 -888.992 -46.6487 890.215 
21657.5 2
15505500 42258.3 -20513.3 1810.47 -1333.2 676.633 1495.08 
15505401 42591.7 -20851.2 1888.6 -814.007 -637.98 1034.23 
21658 2
15505500 41800.3 -20261.7 1834.73 -925.118 508.283 1055.55 
15505401 42140.7 -21170.3 1786.13 -910.976 -644.579 1115.96 
21658.5 2
15505500 41206.9 -20244.9 1818.13 -1198.79 33.9394 1199.27 
15505401 41636.8 -20999.8 1710.33 -1018.05 344.377 1074.72 
21659 2
15505500 40819.1 -20412.3 1723.4 -783.434 -338.182 853.309 
15505401 40776.9 -21003.5 1606.73 -1737.24 -7.54209 1737.26 
21659.5 2
15505500 40333.4 -20203.5 1688 -981.279 421.684 1068.05 
15505401 40426.8 -20791.2 1626.6 -707.205 428.956 827.129 
21660 2
15505500 39617.9 -19986.4 1730 -1397.51 424.015 1460.42 
15505401 39658.2 -20571.2 1624.06 -1501.07 429.712 1561.37 
21660.5 2
15505500 39113.9 -19953.8 1810.53 -986.187 63.8699 988.253 
15505401 39052.9 -20542.1 1726.53 -1184.7 56.8575 1186.07 
21661 2
15505500 38588 -19861.9 1830.13 -1062.49 185.589 1078.58 
15505401 38576.7 -20463.3 1741.67 -962.02 159.327 975.125 
21661.5 2
15505500 38117.2 -19895.9 1864.33 -951.111 -68.5522 953.578 
15505401 38154.5 -20541.9 1728.07 -852.929 -158.923 867.609 
21662 2
15505500 37690.7 -19864.5 1820.73 -861.684 63.2997 864.005 
15505401 37635.1 -20458.3 1718.33 -1049.29 169.024 1062.82 
21662.5 2
15505500 37246.1 -19713.2 1856.2 -896.237 305.108 946.747 
15505401 37092.6 -20330.8 1714.67 -1093.68 256.989 1123.47 
21663 2
15505500 36497.1 -19608 1795.94 -1462.91 205.469 1477.27 
15505401 36641.1 -20215.1 1714.31 -881.787 225.928 910.27 
21663.5 2
15505500 35764.1 -19435 1718.07 -1434.56 338.552 1473.96 
15505401 35861.2 -19996.3 1613.73 -1526.27 428.164 1585.19 
21664 2
15505500 35233.3 -19269.2 1764.73 -1072.19 334.949 1123.29 
15505401 35278.1 -19823.3 1654.73 -1178.05 349.63 1228.84 
21664.5 2
15505500 34626.9 -19117.7 1775.6 -1225.19 306.128 1262.85 
15505401 34648.5 -19642.3 1669.8 -1271.92 365.522 1323.4 
21665 2
15505500 34204.3 -18941.5 1794.6 -853.603 355.96 924.849 
15505401 34136.1 -19524.1 1665.53 -1035.15 238.923 1062.37 
21665.5 2
15505500 33590.4 -18839.4 1812.93 -1240.27 206.195 1257.29 
15505401 33682.3 -19415.7 1658.53 -916.768 218.855 942.529 
21666 2
15505500 33095.5 -18713.3 1756.67 -999.865 254.68 1031.79 
15505401 33131.3 -19302.8 1625.2 -1113 228.148 1136.14 
21666.5 2
15505500 32544.8 -18548.1 1754.75 -1075.5 322.673 1122.86 
15505401 32533.1 -19146.2 1597.25 -1168.38 305.884 1207.75 
21667 2
15505500 31978.5 -18264.9 1664.8 -1108.18 554.322 1239.09 
15505401 31870.3 -18968.3 1433.6 -1297.05 348.051 1342.93 
21667.5 2
15505500 31576 -18044 1572.33 -813.199 446.195 927.568 
15505401 31249.1 -18750.3 1255.8 -1254.95 440.404 1329.98 
21668 2
15505500 30989.7 -17960 1550.4 -1184.38 169.697 1196.47 
15505401 30733.6 -18702.1 1237.73 -1041.48 97.5084 1046.04 
21668.5 2
15505500 29972.8 -17613.5 1631 -2054.41 699.933 2170.37 
15505401 30254.2 -18394.5 1290.87 -968.485 621.414 1150.7 
21669 2
15505500 29581.9 -17420 1694.67 -789.63 390.976 881.123 
15505401 29713.5 -18190.1 1416.93 -1092.26 412.929 1167.7 
21669.5 2
15505500 29078.1 -17316.5 1764.4 -1017.78 209.158 1039.05 
15505401 29125.1 -17975 1514.4 -1188.82 434.478 1265.73 
21670 2
15505500 28557.4 -17165.1 1831.81 -1015.12 295.013 1057.12 
15505401 28581.4 -17795.8 1594.19 -1059.83 349.293 1115.9 
21670.5 2
15505500 28080.9 -17022.9 1819.47 -930.55 277.718 971.108 
15505401 28032.7 -17623.6 1614.53 -1071.57 336.353 1123.11 
21671 2
15505500 27609.3 -16776.1 1931.13 -950.941 497.715 1073.32 
15505401 27579.1 -17405.3 1660.2 -914.516 440.188 1014.94 
21671.5 2
15505500 27111.4 -16660.1 1837.47 -1005.79 234.209 1032.7 
15505401 27036.7 -17232 1629.27 -1095.89 350.034 1150.44 
21672 2
15505500 26549.5 -16639.6 1730.07 -1135.22 41.4815 1135.98 
15505401 26503.5 -17223.8 1665.4 -1077.04 16.5657 1077.16 
21672.5 2
15505500 25934.7 -16400.1 1704.33 -1242.02 483.771 1332.91 
15505401 25943.5 -17053.5 1580.87 -1131.31 344.108 1182.49 
21673 2
15505500 25329.5 -16135.8 1735.6 -1222.49 534.007 1334.03 
15505401 25430.4 -16874.9 1516.13 -1036.63 360.673 1097.59 
21673.5 2
15505500 24772.3 -15931.8 1762.12 -1088.32 398.535 1159 
15505401 24852 -16682.1 1611.25 -1129.69 376.701 1190.84 
21674 2
15505500 24234.7 -15693.7 1875.53 -1052.01 465.917 1150.57 
15505401 24275.5 -16472.6 1614 -1128.25 409.907 1200.4 
21674.5 2
15505500 23779.3 -15471.5 1802.8 -920.135 448.889 1023.79 
15505401 23827.1 -16265.9 1632.6 -905.859 417.508 997.443 
21675 2
15505500 23367.9 -15235.7 1756.13 -830.976 476.364 957.833 
15505401 23389.5 -16048.5 1629.6 -884.04 439.192 987.126 
21675.5 2
15505500 22847.4 -14992.1 1738.53 -1051.58 491.987 1160.98 
15505401 22927.7 -15900.3 1626.6 -932.795 299.394 979.664 
21676 2
15505500 22363.4 -14997.7 1662.93 -977.778 -11.3131 977.843 
15505401 22511.4 -15668.2 1641.8 -841.077 468.956 962.98 
21676.5 2
15505500 21747.1 -14771.2 1630.62 -1203.78 442.35 1282.49 
15505401 22067.5 -15527.3 1535.75 -866.992 275.171 909.612 
21677 2
15505500 21186.7 -14491.1 1702.73 -1096.67 548.304 1226.1 
15505401 21530.9 -15367.4 1468.4 -1050.16 312.94 1095.8 
21677.5 2
15505500 20786 -14217.3 1729.07 -809.428 553.131 980.371 
15505401 20979.6 -15081.2 1506.6 -1113.67 578.182 1254.81 
21678 2
15505500 20385.4 -14059.2 1767.8 -809.293 319.327 870.014 
15505401 20574.1 -14861.3 1530.33 -819.125 444.175 931.803 
21678.5 2
15505500 19925.4 -13764.5 1747.67 -929.293 595.286 1103.61 
15505401 20111.2 -14530.1 1551.93 -935.219 669.226 1150 
21679 2
15505500 19516.3 -13502.2 1795.67 -826.532 529.966 981.845 
15505401 19700.1 -14216.9 1607.47 -830.438 632.727 1044.02 
21679.5 2
15505500 19255.9 -13197.1 1785.13 -525.926 616.431 810.299 
15505401 19341.7 -13858.7 1608 -724.04 723.636 1023.66 
21680 2
15505500 18874.7 -12904 1779.88 -744.621 572.396 939.2 
15505401 18951.4 -13573.5 1586 -762.419 556.966 944.189 
21680.5 2
15505500 18390.9 -12664.3 1734.27 -946.681 469.145 1056.55 
15505401 18470.6 -13213.7 1582 -940.851 704.175 1175.19 
21681 2
15505500 17926.9 -12377.1 1610.13 -937.374 580.067 1102.34 
15505401 17989.8 -12952.3 1548.2 -971.313 528.081 1105.59 
21681.5 2
15505500 17489.8 -12091.7 1543.2 -883.098 576.566 1054.65 
15505401 17510.7 -12672.9 1452.67 -967.811 564.31 1120.31 
21682 2
15505500 16824.7 -11650.7 1731.07 -1343.57 890.909 1612.11 
15505401 16926.3 -12506.9 1438.2 -1180.61 335.488 1227.35 
21682.5 2
15505500 16380.1 -11302.6 1808.6 -898.182 703.3 1140.77 
15505401 16420.1 -12224.1 1459.8 -1022.63 571.178 1171.33 
21683 2
15505500 16031.3 -10977.6 1815.93 -704.646 656.566 963.123 
15505401 16007.3 -11861.9 1585.73 -833.939 731.717 1109.44 
21683.5 2
15505500 15812.5 -10500.1 1859.69 -427.409 932.69 1025.96 
15505401 15506.2 -11506.7 1613.31 -978.8 693.84 1199.78 
21684 2
15505500 15447.5 -10201.3 1855.93 -714.22 584.597 922.965 
15505401 15109.2 -11182.7 1637.73 -776.884 633.961 1002.72 
21684.5 2
15505500 15208.8 -9856.13 1840.47 -482.29 697.374 847.899 
15505401 14840.7 -10873.3 1677.8 -542.492 625.051 827.638 
21685 2
15505500 14937.6 -9376.27 1848.07 -547.879 969.428 1113.54 
15505401 14540.5 -10534.3 1700.87 -606.465 684.848 914.777 
21685.5 2
15505500 14582.2 -9048.73 1784.33 -717.98 661.684 976.381 
15505401 14245.5 -10149.5 1715.67 -595.825 777.508 979.554 
21686 2
15505500 14259.6 -8577.13 1708.53 -651.717 952.727 1154.31 
15505401 13951.3 -9773.2 1695.13 -594.343 760.135 964.909 
21686.5 2
15505500 13714.3 -7762.19 1777.69 -1065.01 1591.69 1915.13 
15505401 13622.2 -9124.12 1628 -642.741 1267.72 1421.35 
21687 2
15505500 13422.5 -7495.4 1781.13 -570.996 522.089 773.701 
15505401 13226.7 -8621.87 1623.6 -774.005 982.893 1251.06 
21687.5 2
15505500 13164 -7208 1779.93 -522.29 580.606 780.954 
15505401 12984.3 -8133.2 1604.87 -489.697 987.205 1101.99 
21688 2
15505500 12853.4 -6854.53 1810.2 -627.475 714.074 950.593 
15505401 12683.3 -7706.2 1676.67 -608.081 862.626 1055.41 
21688.5 2
15505500 12541.4 -6466.67 1770.67 -630.303 783.569 1005.62 
15505401 12307.8 -7346.4 1665.67 -758.653 726.869 1050.66 
21689 2
15505500 12204.7 -6166.6 1749.6 -680.135 606.195 911.074 
15505401 11859.5 -6972.4 1633.73 -905.589 755.556 1179.39 
21689.5 2
15505500 11962.6 -5822.87 1783.27 -489.158 694.411 849.401 
15505401 11476.4 -6508.53 1597 -774.007 937.104 1215.42 
21690 2
15505500 11745.2 -5484.31 1814.69 -424.512 661.239 785.778 
15505401 11094.8 -6057.81 1557.88 -745.41 880.314 1153.51 
21690.5 2
15505500 11615.3 -5197.2 1849.47 -254.24 561.864 616.708 
15505401 10802.5 -5763.6 1510.8 -571.853 575.758 811.488 
21691 2
15505500 11592 -5139.27 1830.13 -47.138 117.037 126.173 
15505401 10657.4 -5418.8 1529.53 -293.199 696.566 755.757 
21691.5 2
15505500 11513.7 -5267 1793 -158.114 -258.047 302.636 
15505401 10564.5 -5120.4 1544.53 -187.744 602.828 631.387 
21692 2
15505500 11615.8 -5259.53 1785.53 206.195 15.0842 206.746 
15505401 10574.7 -4937.93 1558.6 20.6061 368.62 369.195 
21692.5 2
15505500 11675.7 -5262.6 1804.2 120.943 -6.19529 121.101 
15505401 10750.7 -4840.73 1571.6 355.69 196.364 406.293 
21693 2
15505500 11718.3 -5167.44 1799.62 83.2926 185.864 203.674 
15505401 10805.9 -4887.06 1573.06 107.699 -90.4867 140.666 
21693.5 2
15505500 11771.1 -5092.13 1799 103.368 147.366 180.005 
15505401 10826.8 -4930.6 1570.93 40.9491 -85.2006 94.5303 
21694 2
15505500 11880.9 -5068.6 1790 221.684 47.5421 226.724 
15505401 10816.3 -4939.47 1574.73 -21.1448 -17.9125 27.7121 
21694.5 2
15505500 11799.3 -5042.33 1820.27 -164.848 53.064 173.179 
15505401 10835.1 -4893.47 1587.6 37.8451 92.9293 100.34 
21695 2
15505500 11516.9 -4809.73 1781.93 -570.505 469.899 739.108 
15505401 10811.8 -4898.73 1572.53 -47.0034 -10.6397 48.1925 
21695.5 2
15505500 11254.5 -4468.07 1748.93 -530.101 690.236 870.306 
15505401 10702.9 -4644.2 1547.4 -220.067 514.209 559.321 
21696 2
15505500 11003.6 -4176.47 1730.27 -506.801 589.091 777.094 
15505401 10253.5 -4394.33 1548.93 -907.744 504.781 1038.65 
21696.5 2
15505500 10778.1 -3662.25 1774.62 -440.381 1004.33 1096.64 
15505401 9906.75 -4187.38 1554.81 -677.311 404.215 788.759 
21697 2
15505500 10415.5 -3135.93 1762.47 -709.573 1029.97 1250.74 
15505401 9585.67 -3910.13 1602.13 -628.343 542.547 830.164 
21697.5 2
15505500 10080.1 -2898.6 1716.33 -677.576 479.461 830.055 
15505401 9270 -3612.73 1596.87 -637.71 600.808 876.153 
21698 2
15505500 9724.07 -2564 1716 -719.327 675.96 987.093 
15505401 8963.4 -3292.33 1627 -619.394 647.273 895.886 
21698.5 2
15505500 9171.87 -2203.67 1743.07 -1115.56 727.946 1332.05 
15505401 8682.6 -2980.67 1617.33 -567.273 629.63 847.486 
21699 2
15505500 8782.13 -1941.33 1692.87 -782.597 526.774 943.371 
15505401 8428.6 -2650.93 1616.67 -510.04 662.115 835.786 
21699.5 2
15505500 8400.33 -1725.47 1775.6 -771.313 436.094 886.06 
15505401 8257.93 -2329 1623.4 -344.781 650.37 736.108 
21700 2
15505500 7908.62 -1148.12 1736.38 -960.368 1127.62 1481.16 
15505401 7978.19 -2034.38 1605.94 -546.379 575.439 793.511 
21700.5 2
15505500 7631.93 -857.2 1765.13 -541.471 569.325 785.698 
15505401 7557.07 -1714.67 1588.53 -824.111 625.652 1034.7 
21701 2
15505500 7195.73 -353.667 1749.93 -881.212 1017.24 1345.85 
15505401 7153.4 -1410.87 1569.27 -815.488 613.737 1020.63 
21701.5 2
15505500 6845.33 34.8 1708.4 -707.879 784.781 1056.87 
15505401 6760.27 -998.4 1619.67 -794.209 833.266 1151.13 
21702 2
15505500 6473.6 387.8 1686.53 -750.976 713.131 1035.63 
15505401 6359 -595.8 1582.47 -810.64 813.333 1148.32 
21702.5 2
15505500 6087.33 753.133 1695.67 -780.337 738.047 1074.08 
15505401 6016.93 -194.6 1564.4 -691.044 810.505 1065.11 
21703 2
15505500 5709.67 1096.27 1683.53 -762.963 693.199 1030.84 
15505401 5622.93 247.133 1543.53 -795.96 892.391 1195.79 
21703.5 2
15505500 5202.81 1354.12 1648.5 -989.95 503.63 1110.69 
15505401 5254.69 668.438 1537.19 -719.23 822.86 1092.88 
21704 2
15505500 4736.33 1626.4 1605 -912.875 532.828 1057 
15505401 4870.47 997.867 1535.33 -751.9 644.675 990.434 
21704.5 2
15505500 4225.47 1928.6 1636.87 -1032.05 610.505 1199.1 
15505401 4339.87 1244.53 1557.93 -1071.92 498.316 1182.09 
21705 2
15505500 3674.27 2279.2 1608.87 -1113.54 708.283 1319.71 
15505401 3809.8 1492.67 1539.2 -1070.84 501.279 1182.36 
21705.5 2
15505500 3275.13 2589.07 1624.07 -806.33 625.993 1020.8 
15505401 3201.87 1632.33 1541.6 -1228.15 282.155 1260.14 
21706 2
15505500 2850 2910.67 1667.73 -858.855 649.697 1076.91 
15505401 2732.07 1910.47 1538.73 -949.091 561.886 1102.95 
21706.5 2
15505500 2596.12 3274.44 1666.12 -495.85 710.49 866.408 
15505401 2136.38 2146.56 1533.88 -1163.46 461.125 1251.51 
21707 2
15505500 2242.13 3675.27 1780.47 -692.743 784.402 1046.51 
15505401 1636.33 2364.67 1621.53 -978.555 426.818 1067.59 
21707.5 2
15505500 2078.13 4081.67 1850.4 -331.313 821.01 885.339 
15505401 1274.8 2666.73 1634.27 -730.37 610.236 951.75 
21708 2
15505500 1792.73 4430.13 1818.87 -576.566 703.973 909.948 
15505401 894.2 2911.47 1642.33 -768.889 494.411 914.129 
21708.5 2
15505500 1379.93 4833.73 1791.93 -833.939 815.354 1166.3 
15505401 428.067 3244.93 1657.27 -941.684 673.67 1157.84 
21709 2
15505500 844.733 5004.27 1829.6 -1081.21 344.512 1134.77 
15505401 125.067 3548.47 1615.73 -612.121 613.199 866.432 
21709.5 2
15505500 441.733 5282 1890.27 -814.141 561.077 988.754 
15505401 -313.667 3806.53 1591.47 -886.33 521.347 1028.29 
21710 2
15505500 99.4375 5607.31 1888.88 -668.547 635.376 922.311 
15505401 -692.812 4142.12 1593.12 -740.519 655.452 988.932 
21710.5 2
15505500 -315.667 5987.4 1818.67 -812.337 743.811 1101.43 
15505401 -1107 4498.33 1623.8 -810.543 697.081 1069.07 
21711 2
15505500 -722.267 6401.33 1780.2 -821.414 836.229 1172.18 
15505401 -1549.8 4746.6 1627.87 -894.545 501.549 1025.55 
21711.5 2
15505500 -1229.07 6485.07 1752 -1023.84 169.158 1037.72 
15505401 -1958.93 4986.07 1620.33 -826.532 483.771 957.7 
21712 2
15505500 -1717.8 6311.67 1744.73 -987.34 -350.303 1047.64 
15505401 -2327.33 5212.4 1610.07 -744.242 457.239 873.478 
21712.5 2
15505500 -2392.6 6050.53 1740.53 -1363.23 -527.542 1461.75 
15505401 -2751.6 5374.2 1615.67 -857.104 326.869 917.317 
21713 2
15505500 -2921.13 6094.4 1747.47 -1065.59 88.4409 1069.26 
15505401 -3088.4 5491.6 1634.87 -679.032 236.694 719.103 
21713.5 2
15505500 -3435.69 6285.44 1785.81 -1004.99 373.12 1072.02 
15505401 -3545.19 5604.44 1565.62 -892.163 220.386 918.98 
21714 2
15505500 -4023.73 6162.67 1581.6 -1150.77 -240.256 1175.59 
15505401 -4112.07 5592.6 1523.2 -1109.35 -23.1654 1109.59 
21714.5 2
15505500 -4531.33 6293.4 1513.47 -1025.45 264.108 1058.92 
15505401 -4633.33 5632.47 1476.4 -1053.06 80.5387 1056.14 
21715 2
15505500 -5064.4 6477.73 1411.93 -1076.9 372.391 1139.47 
15505401 -4948.67 5786.6 1446.13 -637.037 311.38 709.066 
21715.5 2
15505500 -6039.93 6359.93 1432.8 -1970.77 -237.98 1985.09 
15505401 -5541.07 5871.6 1307.8 -1196.77 171.717 1209.02 
21716 2
15505500 -6724.4 6603.6 1471.2 -1382.76 492.256 1467.77 
15505401 -6371.2 6004.8 1228 -1677.04 269.091 1698.49 
21716.5 2
15505500 -7372.12 6427.56 1545.5 -1265.09 -343.823 1310.98 
15505401 -7052.44 5918.06 1367 -1330.54 -169.409 1341.28 
21717 2
15505500 -7859 6412 1514.73 -952.789 -30.455 953.275 
15505401 -7604.33 5913.33 1331.53 -1080.03 -9.25473 1080.07 
21717.5 2
15505500 -8255.13 6807.33 1417.6 -800.269 798.653 1130.61 
15505401 -8108.8 5919.4 1268.2 -1019.12 12.2559 1019.2 
21718 2
15505500 -8662.4 6631.6 1529.2 -822.761 -355.017 896.087 
15505401 -8688.13 5920.8 1354.6 -1170.37 2.82828 1170.37 
21718.5 2
15505500 -9349.2 6278.8 1540.93 -1387.47 -712.727 1559.83 
15505401 -9268.2 5635.2 1424.6 -1171.85 -576.97 1306.19 
21719 2
15505500 -10216.2 6242.4 1542.07 -1751.52 -73.5354 1753.06 
15505401 -9778.8 5698.2 1408 -1031.52 127.273 1039.34 
21719.5 2
15505500 -10672.9 6321.47 1530.13 -922.694 159.731 936.417 
15505401 -10369.3 5599.67 1417.33 -1192.86 -199.057 1209.36 
21720 2
15505500 -11089.7 6184.19 1540.62 -813.973 -268.123 856.996 
15505401 -10838.9 5690.69 1415.81 -917.326 177.775 934.393 
21720.5 2
15505500 -11716.7 6172.53 1565.73 -1226.97 -22.8066 1227.18 
15505401 -11364.4 5599.53 1414.53 -1028.3 -178.384 1043.66 
21721 2
15505500 -12306.6 6231 1533 -1191.78 118.114 1197.62 
15505401 -11938.9 5681.87 1359.13 -1160.67 166.33 1172.53 
21721.5 2
15505500 -12818.1 6490.27 1592.73 -1033.4 523.771 1158.56 
15505401 -12554.9 5738.93 1390.93 -1244.31 115.286 1249.64 
21722 2
15505500 -13364.7 6752.47 1593.2 -1104.24 529.697 1224.72 
15505401 -13002 5846.33 1422.47 -903.3 216.97 928.992 
21722.5 2
15505500 -13799.5 6962.07 1566.73 -878.249 423.434 974.997 
15505401 -13589.9 5987.2 1366.8 -1187.61 284.579 1221.23 
21723 2
15505500 -14263.7 7355.87 1516.07 -937.778 795.556 1229.77 
15505401 -14138.3 6228.2 1409 -1107.88 486.869 1210.14 
21723.5 2
15505500 -14669.8 7745.12 1443.94 -793.254 760.27 1098.75 
15505401 -14608.6 6606.44 1352.88 -918.669 738.745 1178.85 
21724 2
15505500 -15288 8010.47 1540.27 -1209.76 519.26 1316.49 
15505401 -15122.3 6997.13 1359.2 -1005.3 764.571 1263.01 
21724.5 2
15505500 -15697.5 8273.67 1527.4 -827.34 531.717 983.471 
15505401 -15582.7 7355.27 1357.8 -930.101 723.502 1178.36 
21725 2
15505500 -16072.1 8621.07 1482.4 -756.633 701.818 1032.01 
15505401 -16234.3 7669.93 1395.47 -1316.36 635.69 1461.82 
21725.5 2
15505500 -16557.2 8899.73 1478.87 -978.091 561.828 1127.97 
15505401 -16664.9 8007.2 1373.07 -868.145 679.973 1102.74 
21726 2
15505500 -17011.1 9307 1460.87 -913.213 819.45 1226.97 
15505401 -17098.3 8388.07 1330.33 -872.032 766.331 1160.91 
21726.5 2
15505500 -17350.9 9732.93 1434 -685.215 858.737 1098.61 
15505401 -17567.1 8780.13 1334.33 -945.027 790.457 1232.03 
21727 2
15505500 -17725.3 10200.1 1344.69 -731.209 912.484 1169.31 
15505401 -17990.1 9187.69 1258.69 -826.164 796.004 1147.24 
21727.5 2
15505500 -18231.8 10582.1 1300.33 -991.169 747.44 1241.4 
15505401 -18433.3 9699.4 1362.93 -867.458 1001.39 1324.87 
21728 2
15505500 -18631.4 10971.8 1299.07 -807.273 787.34 1127.65 
15505401 -18757.9 10166.3 1193.8 -655.758 943.3 1148.84 
21728.5 2
15505500 -19014.2 11506.5 1273.13 -771.774 1077.96 1325.76 
15505401 -19120 10634.7 1197.8 -729.973 944.22 1193.49 
21729 2
15505500 -19427.7 12023.4 1381.8 -833.737 1042.2 1334.66 
15505401 -19488.9 11195.7 1354 -743.817 1131.18 1353.82 
21729.5 2
15505500 -19812 12498.5 1484.07 -776.296 959.865 1234.49 
15505401 -19850.3 11750.8 1236.6 -729.966 1121.35 1338.01 
21730 2
15505500 -20275.9 12995.9 1591.13 -937.239 1004.71 1374 
15505401 -20340.2 12068.1 1218.6 -989.764 640.943 1179.17 
21730.5 1
15505401 -20646.1 12434.1 1146.69 -597.51 714.958 931.763 
21731 1
15505401 -21087.3 12916.2 1392.07 -863.421 943.395 1278.86 
21731.5 1
15505401 -21470 13729.1 1376.07 -773.064 1642.29 1815.14 
21732 1
15505401 -21767.3 13961.5 1257.93 -600.539 469.36 762.198 
21732.5 1
15505401 -22076.2 14177.1 1445.27 -624.108 435.556 761.064 
21733 1
15505401 -22457.4 14561.8 1628.27 -770.101 777.239 1094.15 
21733.5 1
15505401 -22928.9 14869.4 1571.2 -952.593 621.414 1137.36 
21734 1
15505401 -23191.4 15107.4 1444.12 -511.582 464.011 690.668 
