# Supplementary material for: Intrinsic group behaviour: Dependence of pedestrian dyad dynamics on principal social and personal features
Source: PLoS One. 2017 Nov 2;12(11):e0187253. doi: 10.1371/journal.pone.0187253 (PMC5667819; doi:10.1371/journal.pone.0187253)
Supplement: S1 Data Set — (ZIP) [file pone.0187253.s001.zip › set/trajectories/traj_2_0508_231.dat]

2 15483500 15482901 0 0 0 0 2 1 0 40 30 50 1553.3 1616.12 1490.48
21509.5 1
15482901 -19252.5 -4815.5 1418.5 0 0 0 
21510 1
15482901 -19120.7 -4676.13 1452.53 420.98 445.261 612.765 
21510.5 1
15482901 -18935.5 -4464 1219.53 374.141 428.552 568.893 
21511 1
15482901 -18626.2 -4172.07 1373.4 624.916 589.764 859.268 
21511.5 1
15482901 -18413.4 -3833.06 1447.88 415.674 662.118 781.783 
21512 1
15482901 -18270.3 -3489.93 1232.73 280.055 671.486 727.547 
21512.5 1
15482901 -17993.1 -3195.13 1396.47 560 595.556 817.488 
21513 1
15482901 -17816.7 -2889.2 1381.8 356.364 618.047 713.426 
21513.5 1
15482901 -17609.3 -2601.2 1296 418.855 581.818 716.905 
21514 1
15482901 -17346.9 -2283.67 1379.6 530.236 641.481 832.255 
21514.5 1
15482901 -17072.9 -2146.12 1384.62 535.14 268.636 598.782 
21515 1
15482901 -16787.6 -2018.73 1410 558.268 249.299 611.403 
21515.5 2
15483500 -19424.6 -3996.22 1262.33 0 0 0 
15482901 -16501.9 -1869.2 1420.67 576.075 301.478 650.194 
21516 2
15483500 -19214.9 -3643.4 1390.87 529.517 890.965 1036.44 
15482901 -16319.4 -1579.73 1414.4 368.62 584.781 691.266 
21516.5 2
15483500 -19006.5 -3258.33 1484.73 420.875 777.912 884.468 
15482901 -16260.6 -1278.33 1388.27 118.788 608.889 620.368 
21517 2
15483500 -18847.9 -3040.93 1361 320.404 439.192 543.644 
15482901 -16096 -1031.73 1409.8 332.525 498.182 598.964 
21517.5 2
15483500 -18662.5 -2998.93 1292.2 374.68 84.8485 384.167 
15482901 -15798.9 -708 1345.53 600.135 654.007 887.63 
21518 2
15483500 -18495 -2749.38 1374.62 327.083 487.419 586.993 
15482901 -15558.5 -466.688 1408.25 469.596 471.313 665.325 
21518.5 2
15483500 -18336.2 -2400.13 1450.27 310.763 683.447 750.782 
15482901 -15312.2 -240 1361.6 481.996 443.615 655.069 
21519 2
15483500 -18321.9 -2272.13 1246.8 28.8215 258.586 260.187 
15482901 -15059.8 74.2667 1400.33 509.899 634.882 814.293 
21519.5 2
15483500 -18203.3 -2139.73 1246.67 239.596 267.475 359.095 
15482901 -14826.5 210.467 1373 471.38 275.152 545.809 
21520 2
15483500 -18077.8 -2006.33 1324.6 253.603 269.495 370.057 
15482901 -14500 384.133 1409.2 659.529 350.842 747.039 
21520.5 2
15483500 -17899.9 -1885.33 1403.33 359.327 244.444 434.59 
15482901 -14243.7 516.467 1397.07 517.845 267.34 582.782 
21521 2
15483500 -17876.5 -1720.73 1399.93 47.4074 332.525 335.888 
15482901 -13964.8 644.267 1358.13 563.367 258.182 619.71 
21521.5 2
15483500 -17838.9 -1605.31 1433.12 73.4212 225.431 237.086 
15482901 -13668.1 774.812 1392.94 579.443 254.972 633.06 
21522 2
15483500 -17681.6 -1559.07 1496.87 305.982 89.9724 318.936 
15482901 -13397.4 958.867 1394.87 526.702 358.082 636.897 
21522.5 2
15483500 -17625.5 -1382.07 1493.8 113.266 357.576 375.086 
15482901 -13168.7 1243.67 1345.47 461.953 575.354 737.856 
21523 2
15483500 -17611.1 -1301 1460.6 29.2256 163.771 166.358 
15482901 -13010 1546 1428.67 320.673 610.774 689.838 
21523.5 2
15483500 -17540.1 -1342.73 1267.53 143.434 -84.3098 166.378 
15482901 -12997.9 1858.6 1415.67 24.5118 631.515 631.991 
21524 2
15483500 -17361.8 -1188.6 1291.67 360.135 311.38 476.083 
15482901 -12826.8 2172.93 1380.4 345.589 635.017 722.965 
21524.5 2
15483500 -17329.2 -1065.13 1326.33 65.8586 249.428 257.976 
15482901 -12563.2 2429.47 1385.27 532.525 518.249 743.078 
21525 2
15483500 -17268.6 -833.5 1426.81 118.311 452.409 467.623 
15482901 -12502.9 2640.69 1297.12 117.822 412.541 429.036 
21525.5 2
15483500 -17152.8 -709.8 1359.67 226.663 242.074 331.627 
15482901 -12247 2883.93 1354.13 500.734 476.019 690.89 
21526 2
15483500 -17128.3 -582.133 1337.33 49.4276 257.912 262.606 
15482901 -11975.9 3114.07 1311.2 547.744 464.916 718.45 
21526.5 2
15483500 -17166.2 -427.8 1359.33 -76.4983 311.785 321.032 
15482901 -11714.9 3420.8 1359.67 527.273 619.663 813.633 
21527 2
15483500 -16915.9 -246.533 1444.6 505.589 366.195 624.275 
15482901 -11497.1 3670 1372.13 439.865 503.434 668.526 
21527.5 2
15483500 -16713.5 -203.733 1443.47 408.889 86.4646 417.931 
15482901 -11204.2 3890.67 1331.47 591.785 445.791 740.904 
21528 2
15483500 -16722.8 -174 1427.06 -18.1234 58.0729 60.8352 
15482901 -10916.8 4102.75 1289.31 561.304 414.225 697.599 
21528.5 2
15483500 -16628.7 -75.7333 1398.87 184.108 192.303 266.226 
15482901 -10587.3 4108.33 1391.2 644.773 10.9263 644.866 
21529 2
15483500 -16516 36.1333 1348.47 226.372 224.632 318.91 
15482901 -10217.3 4144.07 1356.47 742.972 71.7537 746.429 
21529.5 2
15483500 -16519.1 113.533 1366.67 -6.19529 156.364 156.486 
15482901 -9843.4 4180.67 1221.87 755.421 73.9394 759.031 
21530 2
15483500 -16507 207.733 1347.73 24.3771 190.303 191.858 
15482901 -9494.73 4100 1126.47 704.377 -162.963 722.983 
21530.5 2
15483500 -16357.9 355.667 1407.6 301.145 298.855 424.267 
15482901 -9157.93 4128.6 1303.93 680.404 57.7778 682.853 
21531 2
15483500 -16304.9 504.667 1383.2 107.071 301.01 319.486 
15482901 -8855.27 4133.13 1280.13 611.448 9.15825 611.516 
21531.5 2
15483500 -16248.3 763.267 1437.47 114.343 522.424 534.791 
15482901 -8467.93 4052.47 1368.53 782.492 -162.963 799.281 
21532 2
15483500 -16174.1 872.625 1348.56 144.777 213.174 257.689 
15482901 -7976.06 4005.5 1244.69 958.813 -91.553 963.174 
21532.5 2
15483500 -16001.1 1146.87 1402.27 337.752 535.628 633.225 
15482901 -7509.07 3981.33 1425.07 912.101 -47.2005 913.322 
21533 2
15483500 -15988.9 1440.13 1360.27 24.6465 592.458 592.97 
15482901 -7180.73 3912 1242.13 663.3 -140.067 677.927 
21533.5 2
15483500 -15802.5 1598.07 1430.8 376.566 319.057 493.558 
15482901 -6906.47 3931.87 1390.73 554.074 40.1347 555.526 
21534 2
15483500 -15595.5 1885.13 1405.47 418.316 579.933 715.06 
15482901 -6490.93 3824.93 1210.2 839.461 -216.027 866.812 
21534.5 2
15483500 -15456.9 2188.33 1392.27 279.865 612.525 673.433 
15482901 -6182.4 3845 1367.93 623.3 40.5387 624.617 
21535 2
15483500 -15243.5 2564 1455.6 431.246 758.923 872.89 
15482901 -5814.47 3987.27 1212.93 743.3 287.407 796.93 
21535.5 2
15483500 -15087.8 2922.06 1415.69 304.134 699.341 762.611 
15482901 -5437.19 4150.81 1097.81 736.873 319.425 803.128 
21536 2
15483500 -14891.7 3289.47 1403.27 383.725 718.991 814.98 
15482901 -5024.8 4184.87 1124.47 807.021 66.6422 809.767 
21536.5 2
15483500 -14656.5 3649.33 1411.73 475.152 727.003 868.506 
15482901 -4618.47 4213.47 1403.53 820.875 57.7778 822.906 
21537 2
15483500 -14181.5 3875.8 1395.53 959.596 457.508 1063.08 
15482901 -4298.73 4070.53 1537.93 645.926 -288.754 707.53 
21537.5 2
15483500 -13720.7 4136.2 1398 930.774 526.061 1069.15 
15482901 -4029.47 3928.87 1530.13 543.973 -286.195 614.666 
21538 2
15483500 -13347 4282.6 1407.53 755.017 295.758 810.878 
15482901 -3658.87 3825.4 1543.67 748.687 -209.024 777.318 
21538.5 2
15483500 -12891.9 4429.62 1375.81 888.916 287.158 934.147 
15482901 -3509.38 3530.44 1654.19 291.976 -576.099 645.863 
21539 2
15483500 -12337.4 4550.47 1427.93 1085.08 236.481 1110.55 
15482901 -3192.27 3467.87 1696.93 620.564 -122.448 632.529 
21539.5 2
15483500 -11837.5 4504.67 1384.07 1009.97 -92.5253 1014.2 
15482901 -2931 3714.93 1667.67 527.811 499.125 726.437 
21540 2
15483500 -11345.1 4525.2 1427.6 994.747 41.4815 995.612 
15482901 -2301.87 3796.07 1640.67 1270.98 163.906 1281.5 
21540.5 2
15483500 -10948.3 4542.27 1362.4 801.616 34.4781 802.357 
15482901 -1752.27 3864 1572.93 1110.3 137.239 1118.75 
21541 2
15483500 -10537.5 4733.13 1361.33 829.764 385.589 914.98 
15482901 -1437.27 3885.53 1549.67 636.364 43.5017 637.849 
21541.5 2
15483500 -10107.7 4908.27 1357.93 868.418 353.805 937.724 
15482901 -1066.2 3855.27 1524.87 749.63 -61.1448 752.119 
21542 2
15483500 -9687.38 5153.06 1397.06 820.882 478.117 949.97 
15482901 -709.875 3805.5 1525.38 695.947 -97.2005 702.702 
21542.5 2
15483500 -9339.47 5222.6 1337 679.508 135.815 692.948 
15482901 -591.6 3642.4 1519.47 231.006 -318.555 393.498 
21543 1
15483500 -9081.93 5477.33 1450.93 520.269 514.613 731.783 
21543.5 1
15483500 -8802.73 5611 1308.4 561.771 268.947 622.831 
21544 1
15483500 -8397.73 5694 1382.6 818.182 167.677 835.187 
21543 1
15482901 -450.5 3568.5 1519 502.135 -262.989 566.836 
21544.5 2
15483500 -7931.2 5706.4 1330.27 942.492 25.0505 942.824 
15482901 275.727 2585.64 1454.73 410.994 -556.233 691.601 
21545 2
15483500 -7551.27 5655.47 1293.53 767.542 -102.896 774.408 
15482901 346.6 2099.47 1536.13 165.204 -1133.26 1145.24 
21545.5 2
15483500 -6915.25 5477.5 1377.06 1242.22 -347.591 1289.93 
15482901 431 1817.88 1534.88 164.844 -549.984 574.156 
21546 2
15483500 -6476.2 5218.2 1345.13 859.198 -507.436 997.854 
15482901 584.6 1583.2 1494.73 300.587 -459.247 548.872 
21546.5 2
15483500 -6028.73 5023.4 1368.07 903.973 -393.535 985.92 
15482901 781.667 1315.8 1425.67 398.114 -540.202 671.054 
21547 2
15483500 -5590.6 4811.53 1311.2 885.118 -428.013 983.173 
15482901 1047.13 1173 1305.47 536.296 -288.485 608.964 
21547.5 2
15483500 -5134.87 4726 1295.13 920.673 -172.795 936.748 
15482901 1035.2 1111.13 1218 -24.1077 -124.983 127.287 
21548 2
15483500 -4662.07 4583.07 1559.47 955.152 -288.754 997.844 
15482901 849.667 1276.07 1304.87 -374.815 333.199 501.505 
21548.5 2
15483500 -4274.27 4418.33 1611.2 783.434 -332.795 851.188 
15482901 935.533 1210.53 1384.13 173.468 -132.391 218.216 
21549 2
15483500 -3785.25 4211 1687.69 955.111 -404.948 1037.41 
15482901 1063.38 1330.12 1423.94 249.691 233.577 341.912 
21549.5 2
15483500 -3313.6 4105.8 1689.53 922.994 -205.871 945.675 
15482901 1117 1310.47 1425 104.941 -38.4703 111.77 
21550 2
15483500 -2957 4077.67 1660.73 720.404 -56.835 722.643 
15482901 1526.2 1708.4 1442.33 826.667 803.906 1153.1 
21550.5 2
15483500 -2689.47 4005.07 1632 539.382 -146.371 558.889 
15482901 2023.6 2059.33 1471 1002.82 707.527 1227.29 
21551 2
15483500 -2491.53 3887.8 1606.53 399.865 -236.902 464.774 
15482901 2162.33 2443.27 1458.47 280.269 775.623 824.707 
21551.5 2
15483500 -2119.2 3618.13 1588.93 752.189 -544.781 928.749 
15482901 2209.33 2726.2 1445.4 94.9495 571.582 579.415 
21552 2
15483500 -1849.06 3428.19 1577.81 527.612 -370.988 644.986 
15482901 2359.81 2894.81 1488.31 293.905 329.321 441.398 
21552.5 2
15483500 -1494.4 3284.07 1585.13 694.056 -282.037 749.172 
15482901 2637.13 2909.33 1515.2 542.702 28.4165 543.446 
21553 2
15483500 -1205.67 3033.67 1573.2 583.3 -505.859 772.095 
15482901 2814.13 2946.07 1459.13 357.576 74.2088 365.195 
21553.5 2
15483500 -921.2 2856.73 1572.73 574.68 -357.441 676.773 
15482901 2852.73 3041 1443.6 77.9798 191.785 207.032 
21554 2
15483500 -581.933 2718.8 1628.47 685.387 -278.653 739.867 
15482901 2832.2 3034.47 1457.53 -41.4815 -13.1987 43.5307 
21554.5 2
15483500 -206.4 2644.73 1623.93 757.124 -149.328 771.709 
15482901 2889 2916.47 1465.27 114.516 -237.903 264.03 
21555 2
15483500 88.4667 2653 1633.33 595.69 16.7003 595.924 
15482901 2842.87 2768.07 1485.47 -93.1987 -299.798 313.95 
21555.5 2
15483500 420 2562.5 1675.81 647.526 -176.758 671.218 
15482901 2855.19 2708.69 1508.5 24.0641 -115.975 118.445 
21556 2
15483500 828.4 2695.8 1612.87 797.656 260.352 839.07 
15482901 2822.13 2769.2 1483.07 -64.5589 118.188 134.671 
21556.5 2
15483500 1160.13 2674.53 1637.93 670.168 -42.963 671.544 
15482901 2905.27 2735 1444.27 167.946 -69.0909 181.602 
21557 2
15483500 1446.6 2564.93 1620.67 578.721 -221.414 619.63 
15482901 2887.67 2661.87 1446.13 -35.5556 -147.744 151.962 
21557.5 2
15483500 1691.4 2585.07 1619.93 494.545 40.6734 496.215 
15482901 2917.4 2738.07 1449.6 60.0673 153.939 165.244 
21558 2
15483500 1880.8 2491.6 1609.13 382.626 -188.822 426.681 
15482901 2911.4 2738.33 1451.8 -12.1212 0.538721 12.1332 
21558.5 2
15483500 2038.6 2440.27 1596.67 318.788 -103.704 335.232 
15482901 2905.13 2768.13 1448.73 -12.6599 60.202 61.5188 
21559 2
15483500 2141.69 2487.25 1597.81 201.343 91.7643 221.268 
15482901 2984.25 2805.62 1459.5 154.525 73.2259 170.997 
21559.5 2
15483500 2304 2501.07 1598.73 317.637 27.0385 318.786 
15482901 3010.47 2749.27 1484.8 51.3046 -110.29 121.639 
21560 2
15483500 2368.53 2496.2 1591.27 130.37 -9.83165 130.741 
15482901 3012.93 2734.47 1450.67 4.98316 -29.899 30.3114 
21560.5 2
15483500 2448 2609.33 1575.73 160.539 228.552 279.301 
15482901 3027.4 2764.6 1477.4 29.2256 60.8754 67.5274 
21561 2
15483500 2361.07 2642.27 1575.93 -175.623 66.532 187.803 
15482901 3032.13 2742.07 1475.6 9.56229 -45.5219 46.5154 
21561.5 2
15483500 2347.53 2625.27 1580 -27.3401 -34.3434 43.897 
15482901 3006.2 2738.4 1469.33 -52.3906 -7.40741 52.9116 
21562 2
15483500 2377.33 2694.67 1600.27 60.202 140.202 152.581 
15482901 3039.87 2751.07 1454.87 68.0135 25.5892 72.668 
21562.5 2
15483500 2416.12 2698.69 1611.69 75.765 7.85319 76.1709 
15482901 2987.81 2701.69 1458.88 -101.668 -96.4437 140.135 
21563 2
15483500 2427.4 2706.8 1604.4 22.0646 15.8757 27.1824 
15482901 3012.53 2665.73 1445.6 48.3774 -70.3604 85.3871 
21563.5 2
15483500 2366.67 2771.2 1579.27 -122.694 130.101 178.83 
15482901 3093.27 2858.53 1420.33 163.098 389.495 422.264 
21564 2
15483500 2371.47 2831.53 1562.6 9.69697 121.886 122.271 
15482901 3225.4 2878.47 1404.07 266.936 40.2694 269.956 
21564.5 2
15483500 2436.27 2852.93 1625.8 130.909 43.2323 137.863 
15482901 3289.73 3006.4 1446.53 129.966 258.451 289.289 
21565 2
15483500 2543.2 2837.33 1590.53 216.027 -31.5152 218.314 
15482901 3523 3019 1397.87 471.246 25.4545 471.933 
21565.5 2
15483500 2800 2757.56 1601.19 501.562 -155.802 525.204 
15482901 3872.19 2974.81 1343.38 682.007 -86.3037 687.446 
21566 2
15483500 2839.67 2739.13 1602.27 77.6256 -36.0649 85.5944 
15482901 4312.13 2919.93 1333.2 860.951 -107.396 867.623 
21566.5 2
15483500 3048 2663.13 1603.67 420.875 -153.535 448.006 
15482901 4582.2 2815.93 1344 545.589 -210.101 584.645 
21567 2
15483500 3219.07 2762.27 1576.2 345.589 200.269 399.424 
15482901 4832.6 2856.27 1377.53 505.859 81.4815 512.379 
21567.5 2
15483500 3430.53 2789.73 1577.07 427.205 55.4882 430.794 
15482901 5207.47 2723.13 1431.4 757.306 -268.956 803.648 
21568 2
15483500 3715.87 2702.07 1497.67 576.431 -177.104 603.025 
15482901 5415.6 2182 1422.33 420.471 -1093.2 1171.27 
21568.5 2
15483500 4023 2782.47 1543.33 620.471 162.424 641.378 
15482901 5547.93 2023.2 1429.4 267.34 -320.808 417.599 
21569 2
15483500 4276.5 2648.12 1546.62 495.117 -262.386 560.346 
15482901 5781 1838.25 1389.5 455.208 -361.23 581.121 
21569.5 2
15483500 4586.67 2394.27 1516.13 606.98 -496.787 784.361 
15482901 6051.87 1621.93 1357.27 530.072 -423.32 678.363 
21570 2
15483500 4907.2 2218.8 1529.6 647.542 -354.478 738.218 
15482901 6231.27 1289.53 1390.4 362.424 -671.515 763.075 
21570.5 2
15483500 5118.67 1976.47 1541.6 427.205 -489.562 649.75 
15482901 6424.73 904.933 1449.47 390.842 -776.97 869.735 
21571 2
15483500 5226 1651.67 1559.6 216.835 -656.162 691.061 
15482901 6615 528.6 1442.33 384.377 -760.269 851.913 
21571.5 2
15483500 5447.67 1356.67 1570.67 447.811 -595.96 745.455 
15482901 6730.8 172.333 1437.73 233.939 -719.731 756.796 
21572 2
15483500 5629.19 977.438 1539.56 354.533 -740.682 821.16 
15482901 6972.12 -204.438 1457.38 471.338 -735.881 873.888 
21572.5 2
15483500 5846.27 661.8 1561.93 424.812 -617.686 749.668 
15482901 7219.73 -692.133 1512.73 484.556 -954.395 1070.36 
21573 2
15483500 6085.8 276.667 1544.4 483.906 -778.047 916.254 
15482901 7541.53 -1002.53 1471.33 650.101 -627.071 903.244 
21573.5 2
15483500 6304.33 -34.8667 1547 441.481 -629.36 768.765 
15482901 7666.73 -1376.6 1556.47 252.929 -755.69 796.895 
21574 2
15483500 6634.93 -292.333 1565.13 667.879 -520.135 846.524 
15482901 7530.33 -1620.2 1553.07 -275.556 -492.121 564.016 
21574.5 2
15483500 6861.07 -639.133 1569.87 456.835 -700.606 836.389 
15482901 7690.33 -1867.27 1478.87 323.232 -499.125 594.647 
21575 2
15483500 7215.2 -930.133 1620.4 715.421 -587.879 925.974 
15482901 7674.27 -1938.87 1462 -32.4579 -144.646 148.243 
21575.5 2
15483500 7645.94 -1411.06 1606.44 841.284 -939.315 1260.98 
15482901 7906 -2220.31 1483.62 452.604 -549.699 712.053 
21576 2
15483500 8057.87 -1750.13 1616.53 806.124 -663.544 1044.09 
15482901 8311 -2324.27 1492.53 792.564 -203.433 818.255 
21576.5 2
15483500 8297.07 -1899.47 1608.2 483.232 -301.684 569.672 
15482901 8636.47 -2590 1394.73 657.508 -536.835 848.828 
21577 2
15483500 8586.33 -2135.47 1601.07 584.377 -476.768 754.191 
15482901 8835.2 -2917.93 1482.73 401.481 -662.492 774.65 
21577.5 2
15483500 9002.8 -2363.67 1622.33 841.347 -461.01 959.372 
15482901 9127.87 -3236 1476.27 591.246 -642.559 873.186 
21578 2
15483500 9301.47 -2712.87 1631.07 603.367 -705.455 928.288 
15482901 9253.6 -3563.87 1464.27 254.007 -662.357 709.391 
21578.5 2
15483500 9637 -3003.07 1615.27 677.845 -586.263 896.202 
15482901 9474.2 -3954.47 1503.13 445.657 -789.091 906.242 
21579 2
15483500 9805.69 -3397.31 1618.69 329.468 -770.011 837.536 
15482901 9643.88 -4276.81 1525.38 331.396 -629.582 711.475 
21579.5 2
15483500 10008.3 -3714.2 1599.47 396.437 -620.132 736.02 
15482901 9910.13 -4563 1464.33 521.053 -560.054 764.956 
21580 2
15483500 10222.2 -3958.53 1561.53 432.189 -493.603 656.072 
15482901 10123.6 -4869.07 1427.53 431.246 -618.316 753.849 
21580.5 2
15483500 10431.8 -4304.53 1501.53 423.434 -698.99 817.241 
15482901 10289.8 -5166 1445.4 335.758 -599.865 687.438 
21581 2
15483500 10712.2 -4695.53 1468.2 566.465 -789.899 972.02 
15482901 10559.3 -5508.07 1415.33 544.512 -691.044 879.792 
21581.5 2
15483500 10947.1 -4944.07 1488.13 474.478 -502.088 690.812 
15482901 10729.7 -5763.67 1421.67 344.242 -516.364 620.592 
21582 2
15483500 11172.5 -5212.69 1551.75 440.299 -524.65 684.924 
15482901 11033 -6122.81 1399.81 592.318 -701.457 918.086 
21582.5 2
15483500 11360.8 -5460.33 1567.2 368.493 -484.63 608.813 
15482901 11269 -6469.6 1451.13 461.84 -678.645 820.886 
21583 2
15483500 11539.7 -5752.93 1449 361.347 -591.111 692.809 
15482901 11600.9 -6789.87 1483.2 670.438 -647.003 931.719 
21583.5 2
15483500 11746.4 -5996.73 1401.27 417.643 -492.525 645.761 
15482901 11861.8 -7112.73 1503.6 527.138 -652.256 838.637 
21584 2
15483500 11938.9 -6291.6 1439.13 388.956 -595.69 711.431 
15482901 12111.9 -7425.6 1497.33 505.185 -632.054 809.138 
21584.5 2
15483500 12155.9 -6556.2 1501.67 435.743 -531.325 687.152 
15482901 12463.3 -7718.13 1607.2 705.756 -587.416 918.232 
21585 2
15483500 12321 -6854.53 1540.53 333.468 -602.694 688.796 
15482901 12657.3 -8030.53 1594.67 391.919 -631.111 742.901 
21585.5 2
15483500 12484.3 -7184.19 1623.44 318.97 -643.856 718.535 
15482901 12749.2 -8385.88 1497.56 179.403 -694.027 716.839 
21586 2
15483500 12644.9 -7337.87 1611.33 314.196 -300.742 434.931 
15482901 12982.7 -8671 1476.13 456.906 -557.975 721.179 
21586.5 2
15483500 12815.1 -7618.33 1632.27 343.838 -566.599 662.767 
15482901 13326.9 -9001.6 1487.67 695.354 -667.879 964.147 
21587 2
15483500 13014.9 -7878.6 1600.87 403.771 -525.791 662.939 
15482901 13580.3 -9304.73 1466.2 511.919 -612.391 798.175 
21587.5 2
15483500 13185.7 -8105.4 1565.87 342.838 -455.422 570.041 
15482901 13816.9 -9776.2 1693.27 475.1 -946.72 1059.24 
21588 2
15483500 13390.4 -8331.8 1506.73 413.603 -457.374 616.651 
15482901 13942.1 -10085.5 1601.53 253.064 -624.781 674.087 
21588.5 2
15483500 13540.9 -8617.47 1542.8 304.108 -577.104 652.327 
15482901 14042.4 -10457.3 1519.53 202.559 -751.246 778.075 
21589 2
15483500 13604.3 -8917.67 1670.07 127.946 -606.465 619.814 
15482901 14203.5 -10797 1529.47 325.522 -686.195 759.492 
21589.5 2
15483500 13805.1 -9082.06 1814.69 392.301 -321.086 506.948 
15482901 14343.8 -11116.7 1498.44 273.861 -624.39 681.808 
21590 2
15483500 13908.4 -9377 1675.6 202.104 -577.177 611.538 
15482901 14583 -11402.4 1450.27 468.2 -559.124 729.267 
21590.5 2
15483500 14024.3 -9528 1519.93 234.074 -305.051 384.508 
15482901 14651.1 -11551.1 1433.67 137.508 -300.471 330.442 
21591 2
15483500 14274.4 -9896.8 1557.6 505.32 -745.051 900.249 
15482901 14801.6 -11804 1447.13 304.108 -510.842 594.509 
21591.5 2
15483500 14461.7 -10227.4 1614.87 378.316 -667.879 767.584 
15482901 15079.8 -11974.7 1471.87 562.02 -344.916 659.419 
21592 2
15483500 14633.7 -10549.6 1706.33 347.475 -650.909 737.849 
15482901 15385.5 -12234.9 1467.87 617.508 -525.657 810.945 
21592.5 2
15483500 14825 -10873.9 1643.25 373.698 -633.472 735.484 
15482901 15698.7 -12742.2 1353 611.759 -990.731 1164.39 
21593 2
15483500 15013.3 -11169.2 1623.33 368.428 -577.813 685.279 
15482901 15922.7 -13017.9 1247.2 438.315 -539.62 695.205 
21593.5 2
15483500 15174.1 -11410.8 1618.87 324.848 -488.081 586.301 
15482901 16130.1 -13305.5 1216.53 418.99 -581.01 716.328 
21594 2
15483500 15238.3 -11713.8 1558.53 129.697 -612.121 625.711 
15482901 16247.7 -13598.7 1190.07 237.576 -592.189 638.067 
21594.5 2
15483500 15382.3 -12053.3 1560.67 290.909 -685.791 744.941 
15482901 16320.7 -13783.7 1185.93 147.475 -373.737 401.782 
21595 2
15483500 15541 -12321 1516.2 320.673 -540.875 628.791 
15482901 16318.3 -13891.6 1209.13 -4.84849 -218.047 218.101 
21595.5 2
15483500 15839.4 -12594.3 1398.07 601.613 -551.075 815.857 
15482901 16520.9 -13978.4 1189.33 408.468 -175 444.377 
21596 2
15483500 16027.4 -12874.9 1320.38 367.261 -547.933 659.629 
15482901 16297.5 -13867.2 1171.81 -436.263 217.212 487.346 
21596.5 2
15483500 16045.9 -13044.1 1355.67 36.0649 -331.099 333.058 
15482901 16114.1 -13774.7 1129.93 -358.839 180.928 401.871 
21597 2
15483500 16101.9 -13008.8 1378.4 113.266 71.2458 133.81 
15482901 16148.5 -13951.2 1152.13 69.3603 -356.498 363.183 
21597.5 2
15483500 16142.4 -12973.6 1371.93 81.7508 71.1111 108.351 
15482901 16201.1 -13632 1181.87 106.263 644.848 653.545 
21598 2
15483500 16121.2 -12990.1 1374.33 -42.8283 -33.4007 54.3127 
15482901 16293.5 -13545.5 1212.87 186.667 174.68 255.651 
21598.5 2
15483500 16150.9 -13018.5 1366.13 60.0673 -57.2391 82.9723 
15482901 16331.6 -13723.1 1200.67 77.037 -358.653 366.834 
21599 2
15483500 16131.7 -13045.3 1335.93 -38.9226 -54.1414 66.6803 
15482901 16392.5 -13867.5 1237.27 122.963 -291.717 316.574 
21599.5 2
15483500 16101.5 -13109.6 1337.19 -58.9193 -125.7 138.823 
15482901 16273.6 -13887.4 1191 -232.235 -38.8835 235.467 
21600 2
15483500 16148.2 -13076.3 1337.8 91.3894 65.15 112.234 
15482901 16283.1 -13823.1 1173.47 18.7296 125.848 127.234 
21600.5 2
15483500 16147.5 -13121.7 1341.73 -1.3468 -91.7172 91.7271 
15482901 16698.5 -13794.5 1176.47 839.057 57.6431 841.035 
21601 2
15483500 16219.4 -13251.1 1379 145.185 -261.414 299.025 
15482901 16624.5 -13934.4 1186.4 -149.36 -282.559 319.606 
21601.5 1
15482901 16658.6 -14229.7 1157.2 68.8215 -596.633 600.589 
