# Supplementary material for: Intrinsic group behaviour: Dependence of pedestrian dyad dynamics on principal social and personal features
Source: PLoS One. 2017 Nov 2;12(11):e0187253. doi: 10.1371/journal.pone.0187253 (PMC5667819; doi:10.1371/journal.pone.0187253)
Supplement: S1 Data Set — (ZIP) [file pone.0187253.s001.zip › set/trajectories/traj_2_0508_230.dat]

2 15492700 15492401 0 0 0 1 1 1 0 10 10 10 1686.52 1716.29 1656.74
21564.5 1
15492401 6985 4153 1724 0 0 0 
21565 1
15492401 6987 3943.27 1717.47 7.57576 -794.444 794.481 
21565.5 1
15492401 7101.5 3495.81 1712.44 223.633 -873.934 902.093 
21566 1
15492401 7300.6 2899.8 1714.13 389.628 -1166.36 1229.72 
21566.5 1
15492401 7449.33 2332.13 1714.73 300.471 -1146.8 1185.51 
21567 2
15492700 8417.71 2011.14 1371.29 0 0 0 
15492401 7511.47 1931.73 1708.6 125.522 -808.889 818.57 
21567.5 2
15492700 8451.6 1542.4 1373.67 93.3491 -1291.3 1294.67 
15492401 7664.6 1327.93 1683.53 309.36 -1219.8 1258.42 
21568 2
15492700 8620.07 1043.47 1403.6 340.337 -1007.95 1063.85 
15492401 7972.8 630.067 1611.8 622.626 -1409.83 1541.2 
21568.5 2
15492700 8882.8 542.533 1480.6 530.774 -1011.99 1142.73 
15492401 8075.8 205.2 1617.4 208.081 -858.316 883.179 
21569 2
15492700 9020.31 50.875 1504.25 268.579 -960.27 997.123 
15492401 8300 -361.062 1644.44 437.891 -1105.98 1189.51 
21569.5 2
15492700 9315.53 -479.133 1499.53 577.732 -1037.2 1187.25 
15492401 8769.4 -1037.53 1631.87 918.591 -1323.82 1611.3 
21570 2
15492700 9699.13 -872.267 1512.27 774.949 -794.209 1109.65 
15492401 9053.67 -1588.47 1663.8 574.276 -1113 1252.42 
21570.5 2
15492700 10069.2 -1323.67 1531.93 747.609 -911.919 1179.2 
15492401 9392.53 -2129.67 1672.27 684.579 -1093.33 1289.97 
21571 2
15492700 10331.9 -1916.73 1641.13 530.774 -1198.11 1310.42 
15492401 9670.6 -2696.33 1669.6 561.751 -1144.78 1275.18 
21571.5 2
15492700 10630.3 -2356.27 1630.73 602.694 -887.946 1073.17 
15492401 10000.2 -3138.13 1678.73 665.859 -892.525 1113.54 
21572 2
15492700 10874.1 -2876.44 1588.75 476.286 -1015.96 1122.06 
15492401 10264.3 -3497.75 1654 515.845 -702.376 871.452 
21572.5 2
15492700 11169.1 -3211.73 1566.47 577.185 -656.156 873.89 
15492401 10574.5 -3947.07 1598.07 607.086 -879.289 1068.5 
21573 2
15492700 11384.2 -3711.67 1545.47 434.613 -1009.97 1099.51 
15492401 10920.1 -4429.53 1614.2 698.182 -974.68 1198.94 
21573.5 2
15492700 11685.3 -4350 1547.8 608.35 -1289.56 1425.85 
15492401 11279.9 -4851.53 1609.73 726.734 -852.525 1120.24 
21574 2
15492700 11978.6 -4629.53 1548.6 592.458 -564.714 818.479 
15492401 11727.9 -5243.93 1615.93 905.051 -792.727 1203.13 
21574.5 2
15492700 12404.5 -5080.27 1545.8 860.471 -910.572 1252.82 
15492401 12091.6 -5769.8 1645.67 734.815 -1062.36 1291.73 
21575 2
15492700 12886.7 -5546.6 1555.6 974.141 -942.088 1355.17 
15492401 12578.5 -6344.2 1698.4 983.704 -1160.4 1521.25 
21575.5 2
15492700 13292.3 -5962.38 1638.62 792.147 -812.061 1134.43 
15492401 12961.4 -6655.56 1715.44 747.86 -608.13 963.907 
21576 2
15492700 13690.1 -6248.47 1624.07 778.384 -559.866 958.818 
15492401 13297.1 -7002.67 1690.47 656.809 -679.265 944.88 
21576.5 2
15492700 13977.5 -6545.73 1628.27 580.741 -600.539 835.408 
15492401 13726.1 -7223.47 1680 866.667 -446.061 974.721 
21577 2
15492700 14284.2 -6841.87 1590.13 619.529 -598.249 861.23 
15492401 14028.1 -7508.13 1653.8 610.101 -575.084 838.418 
21577.5 2
15492700 14697.7 -7208.53 1551.87 835.421 -740.741 1116.52 
15492401 14453.9 -7918.4 1641.07 860.337 -828.822 1194.62 
21578 2
15492700 15163.5 -7755.87 1551.8 940.875 -1105.72 1451.85 
15492401 14904.7 -8548.13 1673.07 910.707 -1272.19 1564.56 
21578.5 2
15492700 15641 -8301.6 1625.27 964.714 -1102.49 1464.98 
15492401 15365.1 -9029.33 1735 929.966 -972.121 1345.31 
21579 2
15492700 15966 -8668.31 1635.88 634.766 -716.235 957.037 
15492401 15775.9 -9399.62 1737.31 802.482 -723.226 1080.29 
21579.5 2
15492700 16448.1 -9062.87 1677.07 943.379 -772.122 1219.07 
15492401 16174 -9850.4 1737.87 778.987 -882.143 1176.86 
21580 2
15492700 16893.3 -9371.73 1634.27 899.529 -623.973 1094.76 
15492401 16597.1 -10128.1 1714.53 854.815 -560.943 1022.43 
21580.5 2
15492700 17204.6 -9747.93 1744.27 628.822 -760 986.416 
15492401 16993.4 -10455.5 1686.27 800.539 -661.414 1038.43 
21581 2
15492700 17530.7 -10090.1 1690.13 658.721 -691.313 954.896 
15492401 17478.4 -10773.3 1671.4 979.798 -642.02 1171.41 
21581.5 2
15492700 17936.6 -10416.2 1625.8 820.067 -658.721 1051.87 
15492401 17889.2 -11109.2 1681 829.899 -678.653 1072.06 
21582 2
15492700 18377.6 -10785.2 1652.38 861.255 -720.679 1123 
15492401 18280.1 -11523.4 1681.81 763.403 -809.058 1112.37 
21582.5 2
15492700 18379.5 -11061.1 1678.53 3.72635 -540.011 540.024 
15492401 18775.1 -11834.2 1678.93 968.697 -608.146 1143.77 
21583 2
15492700 18838.3 -11248.4 1660.46 951.952 -388.488 1028.17 
15492401 19494.6 -12216 1692.07 1453.6 -771.313 1645.57 
21583.5 2
15492700 19945.7 -11736.7 1648.47 2179.97 -961.185 2382.47 
15492401 19840.3 -12439.3 1693.27 698.316 -451.178 831.389 
21584 2
15492700 20386.5 -11906.7 1630.73 890.505 -343.569 954.484 
15492401 20221 -12628.5 1664.8 769.158 -382.088 858.834 
21584.5 2
15492700 20793.7 -12258.9 1623 817.537 -707.095 1080.9 
15492401 20638.6 -13001.3 1667.33 838.554 -748.594 1124.08 
21585 2
15492700 21105.3 -12520.6 1632.4 629.63 -528.754 822.201 
15492401 21085 -13205.9 1675.47 901.818 -413.333 992.028 
21585.5 2
15492700 21523.9 -12811 1630.81 817.586 -567.188 995.062 
15492401 21479.4 -13472.6 1691.06 770.264 -521.012 929.925 
21586 2
15492700 21939.5 -13044.7 1625.33 813.169 -457.404 932.985 
15492401 21972.1 -13703.3 1695.27 964.302 -451.484 1064.76 
21586.5 2
15492700 22415.4 -13249.7 1641.27 961.481 -414.141 1046.88 
15492401 22458.3 -14040.3 1645 982.088 -680.808 1194.99 
21587 2
15492700 22927.6 -13503.1 1574.73 1034.75 -511.785 1154.39 
15492401 22890.8 -14327.1 1628 873.805 -579.394 1048.44 
21587.5 2
15492700 23470.7 -13678.5 1548.87 1090.63 -352.209 1146.09 
15492401 23476.2 -14530.2 1632.47 1175.5 -407.764 1244.22 
21588 2
15492700 24049.6 -14087.3 1592.47 1169.43 -825.859 1431.64 
15492401 24035.7 -14756.4 1645.87 1130.37 -456.97 1219.25 
21588.5 2
15492700 24678.8 -14256.3 1582.87 1271.11 -341.414 1316.16 
15492401 24516.8 -14965.3 1646.4 971.852 -421.953 1059.5 
21589 2
15492700 25193.9 -14558.5 1603.13 1040.67 -610.64 1206.6 
15492401 24993.7 -15189.5 1677.33 963.367 -452.929 1064.53 
21589.5 2
15492700 25549 -14742.9 1635 693.49 -360.042 781.382 
15492401 25451.5 -15391.6 1706.88 894.206 -394.718 977.449 
21590 2
15492700 26030.8 -14958.3 1596.73 942.857 -421.641 1032.84 
15492401 25970.2 -15635.6 1836.53 1015.07 -477.568 1121.8 
21590.5 2
15492700 26453.7 -15223.8 1636.47 854.411 -536.296 1008.78 
15492401 26521.9 -15924.7 1715.2 1114.61 -584.108 1258.39 
21591 2
15492700 27030.9 -15332.4 1691 1165.93 -219.394 1186.39 
15492401 27062.3 -16195.9 1555.47 1091.72 -547.879 1221.48 
21591.5 2
15492700 27650.8 -15589.1 1651.8 1252.39 -518.519 1355.49 
15492401 27585.2 -16388 1601 1056.3 -388.013 1125.31 
21592 2
15492700 28173.7 -15777.5 1591.67 1056.43 -380.606 1122.9 
15492401 28199.5 -16517.2 1732 1240.94 -261.01 1268.1 
21592.5 2
15492700 28644.3 -15990.9 1650.88 919.1 -416.935 1009.25 
15492401 28742.4 -16672.9 1720.31 1060.37 -304.053 1103.1 
21593 2
15492700 29147.1 -16108.5 1679.53 983.994 -230.129 1010.55 
15492401 29261.4 -16794.5 1706.13 1015.7 -237.948 1043.2 
21593.5 2
15492700 29626.9 -16261.9 1661.8 969.158 -309.764 1017.46 
15492401 29795.2 -16996.9 1665.2 1078.38 -408.889 1153.3 
21594 2
15492700 30138.7 -16350.4 1670.2 1034.07 -178.855 1049.43 
15492401 30275.3 -17099.3 1664.27 969.966 -207.003 991.809 
21594.5 2
15492700 30696.6 -16545.3 1607.93 1127 -393.805 1193.83 
15492401 30874.7 -17198.3 1596.47 1210.77 -200 1227.18 
21595 2
15492700 31137.1 -16680.9 1592.27 889.966 -273.939 931.173 
15492401 31462 -17418.1 1503.6 1186.53 -444.04 1266.9 
21595.5 2
15492700 31700.1 -16705.3 1657.13 1135.08 -49.1935 1136.15 
15492401 31993.4 -17597.8 1475.67 1071.37 -362.231 1130.95 
21596 2
15492700 32517.9 -16951.4 1639.19 1597.15 -480.55 1667.88 
15492401 32775.9 -17829.6 1600.31 1528.39 -452.783 1594.05 
21596.5 2
15492700 33193.5 -17100.2 1593.73 1322.1 -291.243 1353.8 
15492401 33408.3 -17888.8 1606.4 1237.43 -115.802 1242.84 
21597 2
15492700 33752.1 -17329.3 1533.93 1128.62 -462.761 1219.81 
15492401 33926.8 -17960.3 1637 1047.54 -144.377 1057.44 
21597.5 2
15492700 34333.8 -17349.3 1538.4 1175.08 -40.5387 1175.78 
15492401 34388.5 -18171.1 1650.13 932.795 -425.859 1025.41 
21598 2
15492700 34801.6 -17414 1565.2 945.051 -130.64 954.037 
15492401 34791.2 -18239.9 1691.53 813.468 -138.99 825.257 
21598.5 2
15492700 35208.1 -17504.5 1606.33 821.145 -182.896 841.267 
15492401 35264.6 -18435.6 1694.47 956.364 -395.421 1034.89 
21599 2
15492700 35765.9 -17772.3 1616.53 1126.87 -541.01 1250.01 
15492401 35774 -18580.5 1659.53 1029.09 -292.795 1069.93 
21599.5 2
15492700 36365.2 -17937.6 1590.69 1170.55 -322.713 1214.22 
15492401 36351.9 -18727.2 1649.19 1128.66 -286.556 1164.47 
21600 2
15492700 36980.1 -18061.4 1545.2 1203.42 -242.343 1227.58 
15492401 36840.5 -18906.2 1620.67 956.148 -350.196 1018.26 
21600.5 2
15492700 37547.1 -18284.1 1537.13 1145.32 -449.966 1230.54 
15492401 37402.8 -19131.8 1669.2 1136.03 -455.758 1224.04 
21601 2
15492700 38081.3 -18564.3 1543.73 1079.19 -565.926 1218.58 
15492401 37945.1 -19371.3 1672.8 1095.62 -483.771 1197.67 
21601.5 2
15492700 38606.4 -18897.3 1514.33 1060.88 -672.727 1256.19 
15492401 38492.2 -19532.1 1702.33 1105.19 -324.848 1151.94 
21602 2
15492700 39219.9 -19188.6 1509 1239.33 -588.552 1371.98 
15492401 39066.4 -19816.4 1752.13 1160 -574.411 1294.43 
21602.5 2
15492700 39657.8 -19469.5 1521.5 855.241 -548.633 1016.09 
15492401 39470.2 -20080.2 1734.38 788.77 -515.332 942.191 
21603 2
15492700 40154 -19613.5 1542.13 971.135 -281.735 1011.18 
15492401 40003.3 -20375.1 1686.87 1043.22 -576.941 1192.12 
21603.5 2
15492700 40628.2 -19923.6 1548.4 957.98 -626.532 1144.67 
15492401 40680.2 -20803 1671.13 1367.41 -864.512 1617.77 
21604 2
15492700 41219.5 -20175.7 1577.8 1194.61 -509.36 1298.67 
15492401 41099.6 -21096 1681.8 847.273 -591.919 1033.56 
21604.5 2
15492700 41481.7 -20536.1 1583 526.506 -723.695 894.954 
15492401 41433.3 -21439.3 1673.87 670.013 -689.424 961.366 
21605 2
15492700 41819.7 -21066.7 1644.8 682.694 -1071.92 1270.86 
15492401 41879.6 -21768.7 1753.93 901.684 -665.455 1120.65 
21605.5 2
15492700 42234.1 -21288.3 1707.2 837.306 -447.677 949.472 
15492401 42366.1 -21962.4 1730.8 982.761 -391.246 1057.78 
21606 2
15492700 42710.3 -21494.8 1704.94 930.037 -403.158 1013.66 
15492401 42847.6 -22275.9 1694 940.422 -612.256 1122.16 
21606.5 2
15492700 43239.5 -21773.6 1616.47 1035.53 -545.695 1170.51 
15492401 43377 -22563.9 1678.67 1036.08 -563.584 1179.45 
21607 2
15492700 43699.9 -22102.6 1610 930.236 -664.646 1143.28 
15492401 43801.7 -22851.7 1724.67 858.047 -581.414 1036.48 
21607.5 2
15492700 44162.9 -22287.9 1592.47 935.354 -374.276 1007.46 
15492401 44300.5 -23067.9 1747.53 1007.54 -436.768 1098.14 
21608 2
15492700 44710.8 -22504.2 1611.87 1106.8 -437.037 1189.96 
15492401 44791.9 -23302.5 1693.07 992.727 -474.074 1100.12 
21608.5 2
15492700 45209.9 -22763.9 1665.6 1008.35 -524.714 1136.7 
15492401 45292.4 -23427.5 1698.8 1011.18 -252.525 1042.23 
21609 2
15492700 45679 -22976.6 1669.13 947.609 -429.63 1040.45 
15492401 45678.2 -23563.3 1753.47 779.394 -274.343 826.268 
21609.5 2
15492700 46044.1 -23113.3 1685.31 713.013 -267.017 761.37 
15492401 46060.1 -23765.4 1790.56 745.947 -394.735 843.951 
21610 2
15492700 46415.7 -23361.5 1759.53 727.21 -485.755 874.524 
15492401 46475.2 -23998.5 1795.67 812.28 -456.156 931.599 
21610.5 2
15492700 46846.6 -23550.7 1737.2 870.572 -382.222 950.784 
15492401 46809.2 -24031.4 1779.6 674.747 -66.3973 678.006 
21611 2
15492700 47228.1 -23852.9 1732.93 770.774 -610.37 983.181 
15492401 47359.9 -24634.4 1752.2 1112.59 -1218.18 1649.8 
