# Supplementary material for: Intrinsic group behaviour: Dependence of pedestrian dyad dynamics on principal social and personal features
Source: PLoS One. 2017 Nov 2;12(11):e0187253. doi: 10.1371/journal.pone.0187253 (PMC5667819; doi:10.1371/journal.pone.0187253)
Supplement: S1 Data Set — (ZIP) [file pone.0187253.s001.zip › set/trajectories/traj_2_0508_229.dat]

2 15490700 15490800 0 1 0 0 2 0 1 30 30 30 1738.2 1777.99 1698.41
21547.5 1
15490700 6369.4 -2039.6 1595.5 0 0 0 
21548 2
15490800 5623.64 -2033.27 1677.18 0 0 0 
15490700 6738.27 -1928.6 1756.53 895.307 269.417 934.966 
21548.5 2
15490800 5989.73 -1763.73 1646.13 853.373 628.297 1059.72 
15490700 7146 -1964.2 1790.73 823.704 -71.9192 826.837 
21549 2
15490800 6618.62 -1547.31 1637 1228.3 422.697 1299 
15490700 7542.25 -2331.44 1785.56 773.926 -717.261 1055.19 
21549.5 2
15490800 7235.53 -1613.53 1672.93 1207.26 -129.591 1214.19 
15490700 7965.47 -2624.47 1730.27 828.213 -573.443 1007.36 
21550 2
15490800 7979.07 -1998.27 1706.8 1502.09 -777.239 1691.26 
15490700 8330.13 -2958.8 1774.33 736.7 -675.421 999.46 
21550.5 2
15490800 8516.07 -2305.67 1703.53 1082.66 -619.758 1247.5 
15490700 8830.87 -3442.47 1672.27 1009.54 -975.134 1403.59 
21551 2
15490800 9125.6 -2752.73 1703.8 1231.38 -903.165 1527.09 
15490700 9279.07 -3849.27 1724.27 905.455 -821.818 1222.8 
21551.5 2
15490800 9590.87 -3170.4 1666.47 939.933 -843.771 1263.1 
15490700 9626 -4204.73 1667.4 700.875 -718.114 1003.45 
21552 2
15490800 9966.88 -3630.88 1668.12 734.391 -899.365 1161.12 
15490700 10113.5 -4666.25 1661.44 952.148 -901.4 1311.15 
21552.5 2
15490800 10427 -4104.73 1589.27 900.44 -927.316 1292.56 
15490700 10582.9 -5047.53 1717.6 918.656 -746.151 1183.5 
21553 2
15490800 11000.9 -4620.47 1636.67 1159.46 -1041.89 1558.81 
15490700 11009 -5464.27 1699.2 860.741 -841.886 1204.01 
21553.5 2
15490800 11444.1 -4938 1665.93 895.219 -641.481 1101.32 
15490700 11402.7 -5903.13 1690.6 795.286 -886.599 1191.02 
21554 2
15490800 11845.3 -5482.67 1736.07 810.64 -1100.34 1366.7 
15490700 11852.4 -6530.27 1703.8 908.552 -1266.94 1559.04 
21554.5 2
15490800 12308.3 -6032.53 1708.4 933.468 -1108.6 1449.26 
15490700 12411.1 -7025.13 1799.27 1126.34 -997.715 1504.69 
21555 2
15490800 12779.3 -6518.73 1651.87 951.38 -982.222 1367.44 
15490700 12763.2 -7446.13 1857.93 711.38 -850.505 1108.79 
21555.5 2
15490800 13219.9 -6958.12 1690.12 860.563 -858.187 1215.34 
15490700 13224.2 -7876.81 1795.94 900.488 -841.17 1232.25 
21556 2
15490800 13595.6 -7397.33 1700.07 733.838 -857.829 1128.89 
15490700 13486.8 -8310.87 1703.47 512.793 -847.762 990.786 
21556.5 2
15490800 14068.7 -7735.2 1683.53 955.825 -682.559 1174.52 
15490700 13972.5 -8609.73 1724.33 981.145 -603.771 1152.03 
21557 2
15490800 14530.1 -8089.33 1707.27 932.121 -715.421 1175.02 
15490700 14446.3 -8973 1724.07 957.306 -733.872 1206.24 
21557.5 2
15490800 15044.8 -8643.33 1636.6 1039.73 -1119.19 1527.62 
15490700 14897.9 -9560.13 1743.67 912.189 -1186.13 1496.32 
21558 2
15490800 15543.3 -9102.33 1620.07 1007.14 -927.273 1369 
15490700 15478 -9890.07 1741.93 1171.99 -666.532 1348.26 
21558.5 2
15490800 16075.3 -9412.2 1784.07 1074.75 -625.993 1243.76 
15490700 15948.5 -10278.7 1805.67 950.572 -785.185 1232.92 
21559 2
15490800 16425.1 -9682.88 1749.69 683.187 -528.662 863.845 
15490700 16371.9 -10639.8 1748.5 826.961 -705.233 1086.84 
21559.5 2
15490800 16966.3 -10063.9 1698.4 1058.99 -745.711 1295.2 
15490700 16881.5 -10970.9 1756.87 997.122 -647.986 1189.18 
21560 2
15490800 17434.1 -10425.5 1688.73 945.185 -730.37 1194.49 
15490700 17303 -11444.3 1803.8 851.582 -956.364 1280.56 
21560.5 2
15490800 17890.2 -10862.3 1674 921.347 -882.559 1275.85 
15490700 17799.6 -11894.9 1798.87 1003.23 -910.168 1354.58 
21561 2
15490800 18373.5 -11186.6 1737 976.296 -655.084 1175.71 
15490700 18605.5 -12352.6 1735.47 1628.15 -924.714 1872.42 
21561.5 2
15490800 19201.8 -11534.1 1689.27 1673.4 -701.953 1814.66 
15490700 19184.9 -12765.3 1755.73 1170.51 -833.67 1437.04 
21562 2
15490800 19956.4 -11878 1662.2 1524.44 -694.815 1675.32 
15490700 19565.9 -12997.9 1788.73 769.562 -469.899 901.682 
21562.5 2
15490800 20455.7 -12054.8 1698.12 975.171 -345.215 1034.47 
15490700 19991.5 -13427.9 1780.88 831.315 -839.982 1181.8 
21563 2
15490800 20809 -12288 1677.07 691.414 -456.458 828.497 
15490700 20406.1 -13841.5 1805.47 811.285 -809.255 1145.9 
21563.5 2
15490800 21091.3 -12669.1 1788.4 570.236 -769.832 958.024 
15490700 20837.7 -14268.8 1782.67 871.919 -863.3 1227 
21564 2
15490800 21543.3 -12882.7 1723.87 913.266 -431.515 1010.08 
15490700 21331 -14578.2 1742.07 996.633 -625.051 1176.42 
21564.5 2
15490800 22034 -13108.9 1659.47 991.246 -456.97 1091.51 
15490700 21886.6 -14967.5 1603.4 1122.42 -786.397 1370.5 
21565 2
15490800 22475.7 -13315.2 1636 892.391 -416.835 984.943 
15490700 22557.3 -15302.4 1475.8 1355.02 -676.633 1514.56 
21565.5 2
15490800 23020.9 -13614.9 1556 1064.73 -585.303 1215 
15490700 23117.9 -15452.6 1673.69 1094.93 -293.286 1133.53 
21566 2
15490800 23615.7 -13883 1550.67 1164.11 -524.706 1276.89 
15490700 23654.5 -15520.2 1810.47 1050.09 -132.363 1058.4 
21566.5 2
15490800 24140.8 -13994.1 1605.67 1060.74 -224.512 1084.24 
15490700 24256.6 -15757.8 1803.53 1216.3 -480 1307.58 
21567 2
15490800 24717.5 -14463.8 1777.67 1165.12 -948.822 1502.59 
15490700 24711.7 -15886.6 1778.93 919.461 -260.202 955.57 
21567.5 2
15490800 25174 -14767.7 1654.87 922.155 -614.007 1107.87 
15490700 25331.5 -16063.5 1708.8 1252.12 -357.306 1302.1 
21568 2
15490800 25671 -15071.2 1598.4 1004.04 -613.064 1176.41 
15490700 25930.3 -16240.3 1709.93 1209.56 -357.306 1261.23 
21568.5 2
15490800 26168.5 -15310.4 1557.87 1004.98 -483.232 1115.13 
15490700 26669.5 -16510.5 1765 1493.47 -545.859 1590.1 
21569 2
15490800 26799.2 -15668.1 1568.19 1231.88 -698.682 1416.22 
15490700 27287.2 -16701.6 1764.69 1206.36 -373.104 1262.74 
21569.5 2
15490800 27437.7 -15797.9 1527.27 1249.47 -253.898 1275.01 
15490700 27807.9 -16865.7 1823.87 1018.94 -321.143 1068.35 
21570 2
15490800 28080.6 -16046.6 1553.2 1298.86 -502.492 1392.67 
15490700 28403.8 -16941.7 1851.33 1203.91 -153.67 1213.67 
21570.5 2
15490800 28583.8 -16131.9 1702.73 1016.57 -172.391 1031.08 
15490700 28871.7 -17125.1 1788 945.32 -370.505 1015.33 
21571 2
15490800 29243.8 -16231.1 1769.67 1333.33 -200.404 1348.31 
15490700 29412.1 -17288.5 1769.27 1091.58 -329.966 1140.36 
21571.5 2
15490800 29666.1 -16511.1 1727 853.199 -565.522 1023.6 
15490700 29944.5 -17298.9 1803.47 1075.56 -21.1448 1075.76 
21572 2
15490800 30095.6 -16679.5 1641.5 838.729 -328.971 900.937 
15490700 30556.2 -17439.4 1695 1194.89 -274.422 1226 
21572.5 2
15490800 30650 -16771.1 1657.13 1085 -179.191 1099.7 
15490700 31181.7 -17657.2 1571.67 1223.91 -426.15 1295.98 
21573 2
15490800 31286.9 -16948.2 1602.4 1286.73 -357.845 1335.57 
15490700 31804.5 -17916.7 1484.33 1258.18 -524.175 1363 
21573.5 2
15490800 31938.8 -17225.6 1452.93 1316.9 -560.404 1431.18 
15490700 32531.4 -18010.7 1587.13 1468.55 -190.034 1480.8 
21574 2
15490800 32459 -17311.9 1447.07 1050.91 -174.411 1065.28 
15490700 33411.5 -18208.2 1712.2 1778.05 -398.923 1822.25 
21574.5 2
15490800 33219.5 -17508.5 1532 1536.3 -397.037 1586.77 
15490700 33977.1 -18282.1 1734.47 1142.63 -149.36 1152.35 
21575 2
15490800 33995.9 -17623.7 1572.93 1568.62 -232.862 1585.81 
15490700 34524.7 -18334.7 1749.07 1106.26 -106.263 1111.35 
21575.5 2
15490800 34498 -17695.5 1638.25 980.599 -140.169 990.566 
15490700 35071.1 -18458.8 1744.56 1067.17 -242.22 1094.31 
21576 2
15490800 35053.4 -17722.8 1625.07 1086.89 -53.4247 1088.2 
15490700 35577.9 -18579.5 1712.67 991.667 -236.367 1019.45 
21576.5 2
15490800 35690.6 -17732.5 1655.33 1287.27 -19.6633 1287.42 
15490700 36144.9 -18727.1 1697.27 1145.59 -298.182 1183.76 
21577 2
15490800 36192.5 -17887.3 1604.13 1013.87 -312.727 1061.01 
15490700 36754.3 -18831 1723.73 1231.11 -209.832 1248.87 
21577.5 2
15490800 36748.9 -17931.1 1678.33 1124.04 -88.3502 1127.51 
15490700 37394.9 -18900.9 1754.93 1294.14 -141.279 1301.83 
21578 2
15490800 37346.6 -18026.5 1595.47 1207.54 -192.862 1222.85 
15490700 37962.7 -19024.5 1763 1147.07 -249.562 1173.9 
21578.5 2
15490800 38021.3 -18060.4 1593.53 1363.1 -68.4175 1364.81 
15490700 38561.7 -18990 1708.53 1209.97 69.6296 1211.97 
21579 2
15490800 38693.6 -18045.8 1572.94 1313.07 28.6133 1313.38 
15490700 39198.2 -18967.6 1698.25 1243.2 43.8232 1243.98 
21579.5 2
15490800 39250.3 -18012.7 1567.47 1089.32 64.6119 1091.23 
15490700 39782.5 -18896.9 1679.67 1143.53 138.348 1151.87 
21580 2
15490800 39829.9 -17974.8 1596.2 1171.04 76.633 1173.55 
15490700 40388.1 -18715.3 1658.27 1223.43 366.869 1277.26 
21580.5 2
15490800 40396 -17899.4 1581.33 1143.57 152.323 1153.67 
15490700 40935.2 -18634.9 1645.93 1105.19 162.424 1117.06 
21581 2
15490800 40902.1 -17820.3 1570.2 1022.49 159.865 1034.91 
15490700 41463 -18514.7 1638.47 1066.26 242.828 1093.56 
21581.5 2
15490800 41441.6 -17751.3 1551.13 1089.83 139.259 1098.69 
15490700 41944.1 -18454.2 1662.4 971.852 122.155 979.499 
21582 2
15490800 41907.7 -17718.4 1568.31 910.327 64.2497 912.592 
15490700 42523.4 -18490.1 1621.69 1131.58 -70.0439 1133.75 
21582.5 2
15490800 42462.3 -17773.2 1525.4 1085.41 -107.167 1090.69 
15490700 43042.9 -18452.4 1562.13 1016.5 73.7035 1019.16 
21583 2
15490800 43005.5 -17813.6 1489.33 1097.24 -81.6162 1100.27 
15490700 43507.3 -18477.7 1562.2 938.182 -51.1785 939.577 
21583.5 2
15490800 43713.5 -17800.9 1441.07 1430.44 25.5892 1430.67 
15490700 44026.8 -18466.3 1561.47 1049.56 23.0303 1049.81 
21584 2
15490800 44201.3 -17710.4 1433.33 985.32 182.896 1002.15 
15490700 44289.5 -18240.9 1565.6 530.64 455.354 699.232 
21584.5 1
15490700 45101.7 -18291 1561.2 1631.06 -100.535 1634.15 
21585 1
15490700 45732.3 -18219.3 1602.33 1273.8 144.916 1282.02 
21585.5 1
15490700 46167.2 -18335.4 1666.81 849.577 -226.774 879.322 
