# Supplementary material for: Intrinsic group behaviour: Dependence of pedestrian dyad dynamics on principal social and personal features
Source: PLoS One. 2017 Nov 2;12(11):e0187253. doi: 10.1371/journal.pone.0187253 (PMC5667819; doi:10.1371/journal.pone.0187253)
Supplement: S1 Data Set — (ZIP) [file pone.0187253.s001.zip › set/trajectories/traj_2_0508_226.dat]

2 15474002 15474300 0 0 0 1 2 1 0 50 50 50 1621.17 1621.31 1621.04
21460.5 1
15474002 -8210.67 10410.2 1169 0 0 0 
21461 1
15474002 -8321.56 10102.9 1283.25 -305.498 -846.361 899.809 
21461.5 1
15474002 -8406.87 9613.53 1347.33 -166.936 -957.738 972.178 
21462 1
15474002 -8383.6 9292 1366.73 47.0034 -649.562 651.261 
21462.5 1
15474002 -8167.93 9032.67 1430.8 435.69 -523.906 681.398 
21463 2
15474300 -7868 9955.85 1197.62 0 0 0 
15474002 -7889.73 8741.87 1402.53 562.02 -587.475 813.015 
21463.5 2
15474300 -7950 9528.73 1271.2 -177.489 -924.487 941.37 
15474002 -7570.27 8433.93 1384.47 645.387 -622.088 896.391 
21464 2
15474300 -7674.87 9003.6 1252.8 555.825 -1060.88 1197.66 
15474002 -7055.4 8102.67 1403.53 1040.13 -669.226 1236.83 
21464.5 2
15474300 -7438.19 8670.88 1335 462.264 -649.854 797.495 
15474002 -6627.31 7700.06 1352.5 836.108 -786.336 1147.78 
21465 2
15474300 -7319.13 8325.87 1260.73 232.983 -675.163 714.231 
15474002 -6168 7286.27 1269.87 898.85 -809.777 1209.82 
21465.5 2
15474300 -6881.4 8088.47 1335.93 884.31 -479.596 1005.99 
15474002 -5609.87 6873.73 1310.27 1127.54 -833.401 1402.11 
21466 2
15474300 -6530.13 7795.27 1330.53 709.63 -592.323 924.349 
15474002 -4905.87 6434.2 1250 1422.22 -887.946 1676.65 
21466.5 2
15474300 -6095.07 7568 1349.47 875.386 -457.277 987.625 
15474002 -4532.73 6087.6 1271.33 750.771 -697.384 1024.7 
21467 2
15474300 -5617.27 7191.07 1278.07 965.253 -761.481 1229.46 
15474002 -4259.4 5866.13 1422.93 552.189 -447.407 710.694 
21467.5 2
15474300 -4759.2 6744.93 1402.33 1733.47 -901.279 1953.77 
15474002 -3825.4 5613.27 1498.4 876.768 -510.842 1014.73 
21468 2
15474300 -4157.31 6480.5 1492.75 1175.56 -516.471 1284.01 
15474002 -3313.75 5464.88 1603.62 999.316 -289.827 1040.5 
21468.5 2
15474300 -3635.27 6280.07 1532.33 1021.62 -392.237 1094.33 
15474002 -2942.07 5168.8 1685.93 727.365 -579.403 929.929 
21469 2
15474300 -3116.93 6036.2 1540 1047.14 -492.66 1157.24 
15474002 -2696.07 4904.2 1786.73 496.97 -534.545 729.875 
21469.5 2
15474300 -2574.73 5785.33 1601.27 1095.35 -506.801 1206.92 
15474002 -1791.27 4648.47 1749.07 1827.88 -516.633 1899.49 
21470 2
15474300 -2167.2 5629.33 1595.33 823.3 -315.152 881.557 
15474002 -1325.87 4450.8 1626.87 940.202 -399.327 1021.49 
21470.5 2
15474300 -1676.67 5533.47 1616.4 990.976 -193.67 1009.72 
15474002 -922.667 4193 1604 814.545 -520.808 966.812 
21471 2
15474300 -1070.2 5289.47 1629.8 1225.19 -492.929 1320.63 
15474002 -445.933 3887.6 1593.67 963.098 -616.97 1143.77 
21471.5 2
15474300 -614.25 5092.62 1635 890.527 -384.456 969.972 
15474002 180.625 3582.31 1603.81 1223.75 -596.265 1361.28 
21472 2
15474300 -102.333 4744.47 1657 1001.79 -681.327 1211.53 
15474002 703.6 3361.33 1619.93 1023.43 -432.445 1111.05 
21472.5 2
15474300 431 4486.13 1630.47 1077.44 -521.886 1197.18 
15474002 1256.47 3164.53 1632.73 1116.9 -397.576 1185.55 
21473 2
15474300 1033.6 4164 1589.93 1217.37 -650.774 1380.4 
15474002 1807.87 2921.93 1620 1113.94 -490.101 1216.99 
21473.5 2
15474300 1580 3875.47 1591 1103.84 -582.896 1248.29 
15474002 2279.8 2722.6 1588.27 953.401 -402.694 1034.96 
21474 2
15474300 2043.07 3585.33 1598.2 935.488 -586.128 1103.94 
15474002 2727.73 2379.07 1559.73 904.916 -694.007 1140.4 
21474.5 2
15474300 2576.19 3280.94 1565.62 1041.25 -594.523 1199.03 
15474002 3255.81 2089.25 1554.94 1031.4 -566.048 1176.52 
21475 2
15474300 3081.93 3051.87 1559.6 989.718 -448.28 1086.51 
15474002 3831.8 1676.87 1537.33 1127.18 -807.012 1386.29 
21475.5 2
15474300 3583.4 2741.8 1540.6 1013.06 -626.397 1191.08 
15474002 4370.13 1309.8 1539.6 1087.54 -741.549 1316.3 
21476 2
15474300 4102.33 2527.13 1570.67 1048.35 -433.67 1134.51 
15474002 4901.13 796.133 1576.67 1072.73 -1037.71 1492.51 
21476.5 2
15474300 4737.93 2199.2 1590.07 1284.04 -662.492 1444.87 
15474002 5333.33 339.867 1561.47 873.131 -921.751 1269.64 
21477 2
15474300 5301.93 2029.2 1608.8 1139.39 -343.434 1190.03 
15474002 5688.13 35.5333 1545.2 716.768 -614.815 944.327 
21477.5 2
15474300 5740.67 1670.8 1562.47 886.33 -724.04 1144.47 
15474002 6150.2 -356.467 1559 933.468 -791.919 1224.13 
21478 2
15474300 6225.19 1261 1559.62 946.33 -800.391 1239.42 
15474002 6624 -744.375 1557.06 925.391 -757.633 1195.98 
21478.5 2
15474300 6683.2 842.333 1570.6 894.556 -817.708 1211.97 
15474002 7103.2 -1135.4 1582.27 935.938 -763.721 1207.99 
21479 2
15474300 7172.73 354.867 1587.8 988.956 -984.781 1395.65 
15474002 7639 -1485.07 1611.47 1082.42 -706.397 1292.53 
21479.5 2
15474300 7600.53 -98.8 1599.8 864.242 -916.498 1259.72 
15474002 8132.93 -1828.53 1601.8 997.845 -693.872 1215.38 
21480 2
15474300 8065.4 -564.8 1616.27 939.125 -941.414 1329.74 
15474002 8555.8 -2217.13 1616 854.276 -785.051 1160.21 
21480.5 2
15474300 8493.4 -1015.2 1604.6 864.646 -909.899 1255.2 
15474002 8888.67 -2716.73 1637.53 672.458 -1009.29 1212.8 
21481 2
15474300 8881.33 -1386.33 1637.87 783.704 -749.764 1084.59 
15474002 9367.13 -3174.47 1616.4 966.599 -924.714 1337.69 
21481.5 2
15474300 9225.94 -1848.94 1617.69 673.055 -903.524 1126.66 
15474002 9685.12 -3649.62 1607.62 621.077 -928.044 1116.69 
21482 2
15474300 9763.87 -2395.53 1614.53 1052.7 -1069.66 1500.78 
15474002 10002.1 -4047.8 1593.27 620.238 -779.207 995.921 
21482.5 2
15474300 10196.7 -2907.33 1614.4 874.343 -1033.94 1354.07 
15474002 10263.2 -4684.6 1532.8 527.542 -1286.46 1390.43 
21483 2
15474300 10529.4 -3279.33 1596.33 672.189 -751.515 1008.27 
15474002 10648.1 -5010.47 1529.2 777.643 -658.316 1018.88 
21483.5 2
15474300 10816.9 -3701 1554.67 580.741 -851.852 1030.98 
15474002 11071.9 -5268 1522.33 856.162 -520.269 1001.84 
21484 2
15474300 11183.7 -4222.93 1528.73 741.145 -1054.41 1288.83 
15474002 11524.7 -5533.47 1522.73 914.613 -536.296 1060.25 
21484.5 2
15474300 11606.6 -4682.56 1543.06 825.838 -897.713 1219.79 
15474002 12008.2 -5867.06 1537.06 944.499 -651.554 1147.43 
21485 2
15474300 12104.3 -5167.27 1554.67 974.111 -948.54 1359.64 
15474002 12508.6 -6253.33 1605.2 979.159 -755.912 1236.99 
21485.5 2
15474300 12589.8 -5601.13 1643.73 980.741 -876.498 1315.33 
15474002 12890.4 -6561.73 1634.53 771.313 -623.03 991.509 
21486 2
15474300 13067.4 -5945.87 1635.4 964.848 -696.431 1189.94 
15474002 13134.6 -6919.13 1630.47 493.333 -722.02 874.466 
21486.5 2
15474300 13370.2 -6247.53 1619.07 611.717 -609.428 863.481 
15474002 13388.8 -7303.87 1616.2 513.535 -777.239 931.568 
21487 2
15474300 13684.8 -6626.27 1603.53 635.556 -765.118 994.654 
15474002 13670.5 -7668.27 1584.13 569.158 -736.162 930.524 
21487.5 2
15474300 14021.7 -6932.07 1574.67 680.539 -617.778 919.12 
15474002 14042.7 -7957.8 1560.2 751.919 -584.916 952.633 
21488 2
15474300 14376.4 -7430.62 1540.12 692.912 -973.747 1195.12 
15474002 14445.3 -8402.06 1574.38 786.287 -867.7 1170.96 
21488.5 2
15474300 14729.5 -7896.27 1545.53 690.99 -911.236 1143.6 
15474002 14964.6 -9068.27 1635.27 1016.22 -1303.73 1653 
21489 2
15474300 15136.5 -8510.47 1608.73 822.222 -1240.81 1488.51 
15474002 15277.9 -9507.8 1665.53 632.997 -887.946 1090.47 
21489.5 2
15474300 15608.3 -8841.27 1658.87 953.131 -668.283 1164.07 
15474002 15642.8 -9849.8 1667.53 737.104 -690.909 1010.29 
21490 2
15474300 15968.4 -9298.07 1680.6 727.407 -922.828 1175.05 
15474002 16010.4 -10215.6 1652.53 742.626 -738.99 1047.66 
21490.5 2
15474300 16315.9 -9630.67 1691 701.953 -671.919 971.706 
15474002 16422 -10503.6 1631.87 831.515 -581.818 1014.85 
21491 2
15474300 16666.4 -9997.88 1660.5 684.587 -717.204 991.484 
15474002 16886.5 -10816.2 1612 907.227 -610.522 1093.53 
21491.5 2
15474300 17099.6 -10264.7 1634.87 847.798 -522.228 995.733 
15474002 17292.1 -11083.7 1600.73 793.803 -523.573 950.922 
21492 2
15474300 17551.3 -10535.1 1635.53 912.593 -546.128 1063.52 
15474002 17806.3 -11341.7 1603.6 1038.65 -521.212 1162.09 
21492.5 2
15474300 18019.2 -10785.7 1639.47 945.185 -506.397 1072.29 
15474002 18320.1 -11672.2 1593.67 1037.98 -667.609 1234.14 
21493 2
15474300 18555.9 -11122.1 1635.47 1084.31 -679.596 1279.68 
15474002 19020.2 -11931.9 1582.27 1414.41 -524.714 1508.6 
21493.5 2
15474300 19374.2 -11379.1 1613 1653.06 -519.057 1732.64 
15474002 19380.7 -12274.8 1578.47 728.215 -692.66 1005.03 
21494 2
15474300 19837.5 -11609.7 1598.13 935.892 -465.993 1045.49 
15474002 19793.9 -12555.6 1571.2 834.882 -567.273 1009.37 
21494.5 2
15474300 20204.9 -11937.7 1620.94 714.802 -638.043 958.145 
15474002 20182.6 -12920.8 1587.81 756.088 -710.53 1037.56 
21495 2
15474300 20586 -12226.6 1593.33 745.841 -565.386 935.917 
15474002 20529 -13332.3 1599.07 677.96 -805.325 1052.7 
21495.5 2
15474300 20879.1 -12598.8 1592.73 592.189 -751.919 957.115 
15474002 20887.7 -13555.3 1594.53 724.579 -450.505 853.211 
21496 2
15474300 21172.6 -12895.7 1598.93 592.862 -599.865 843.4 
15474002 21214.9 -13855.8 1595.93 661.145 -607.003 897.533 
21496.5 2
15474300 21500.6 -13171.1 1613.93 662.626 -556.229 865.138 
15474002 21646 -14062.5 1565.33 870.842 -417.643 965.811 
21497 2
15474300 21801.1 -13351.1 1604.33 607.003 -363.771 707.66 
15474002 22046.1 -14297.3 1543.73 808.215 -474.209 937.063 
21497.5 2
15474300 21981.5 -13621.8 1594.67 364.579 -546.801 657.198 
15474002 22512.7 -14459.7 1517.73 942.626 -328.081 998.089 
21498 2
15474300 22331.9 -13784.8 1549.5 684.383 -318.262 754.765 
15474002 22945.1 -14651.9 1466.75 844.523 -375.529 924.252 
21498.5 2
15474300 22614.4 -13882.4 1502.67 552.764 -191.096 584.864 
15474002 23406.3 -14735.9 1538.2 902.683 -164.375 917.527 
21499 2
15474300 22928.1 -14014.9 1470.93 633.805 -267.744 688.037 
15474002 23857.1 -14805.8 1544.87 910.707 -141.145 921.58 
21499.5 2
15474300 23303.6 -14128.7 1387.4 758.519 -229.764 792.554 
15474002 24224.3 -14807.7 1557.73 741.684 -3.90572 741.694 
21500 2
15474300 23710.6 -14200.3 1493.8 822.222 -144.781 834.872 
15474002 24409.9 -14561.7 1557.47 375.084 497.104 622.737 
21500.5 2
15474300 24035.5 -14315.7 1541.87 656.296 -233.131 696.473 
15474002 24718.7 -14367.5 1552 623.704 392.323 736.834 
21501 2
15474300 24292.3 -14344.7 1559.53 518.923 -58.5859 522.219 
15474002 25089.1 -13986.7 1498.87 748.418 769.158 1073.19 
21501.5 2
15474300 24624.4 -14282.3 1554.88 648.641 121.916 659.999 
15474002 25205.9 -13625.4 1435.62 228.011 705.778 741.695 
21502 1
15474300 24842.1 -13991.8 1563 425.889 568.518 710.347 
21502.5 1
15474300 25048.4 -13694.8 1529.6 416.835 600 730.583 
21503 1
15474300 25127.3 -13026.5 1437.8 159.461 1350.03 1359.42 
