# Supplementary material for: Intrinsic group behaviour: Dependence of pedestrian dyad dynamics on principal social and personal features
Source: PLoS One. 2017 Nov 2;12(11):e0187253. doi: 10.1371/journal.pone.0187253 (PMC5667819; doi:10.1371/journal.pone.0187253)
Supplement: S1 Data Set — (ZIP) [file pone.0187253.s001.zip › set/trajectories/traj_2_0508_225.dat]

2 15470100 15470200 0 0 1 0 1 1 0 20 20 20 1698.02 1762 1634.04
21421 1
15470100 17540.5 -9951 1614.45 0 0 0 
21421.5 1
15470100 17529.3 -10315.4 1745.12 -25.186 -817.124 817.512 
21422 2
15470200 17143 -9602.5 1745 0 0 0 
15470100 17394.3 -10615.9 1737.2 -264.278 -588.054 644.71 
21422.5 2
15470200 17091.1 -9745.47 1689.2 -185.238 -510.595 543.158 
15470100 17343.9 -10980.2 1747.27 -101.684 -735.892 742.884 
21423 2
15470200 16987.7 -10025.7 1657.67 -209.024 -566.061 603.42 
15470100 17236.3 -11270.3 1726.07 -217.374 -586.128 625.138 
21423.5 2
15470200 16777.7 -10349.6 1635.87 -424.108 -654.411 779.821 
15470100 17168.4 -11491.1 1729.27 -137.239 -445.926 466.567 
21424 2
15470200 16607.1 -10621.5 1646.13 -344.646 -549.226 648.406 
15470100 17299.2 -11570.7 1722.73 264.242 -160.808 309.327 
21424.5 2
15470200 16495 -10792.5 1641.88 -219.01 -334.049 399.443 
15470100 17395.5 -11615.3 1724.62 188.086 -87.1989 207.316 
21425 2
15470200 16516.5 -10888.6 1633.8 42.0091 -188.063 192.697 
15470100 17519.9 -11605 1719.6 243.509 20.181 244.344 
21425.5 2
15470200 16591.1 -10987.7 1633.2 150.842 -200.269 250.721 
15470100 17507.5 -11731.6 1724.27 -25.0505 -255.758 256.981 
21426 2
15470200 16692.9 -11062.5 1629.8 205.522 -151.111 255.096 
15470100 17491.6 -11734.9 1726.13 -32.1886 -6.73401 32.8854 
21426.5 2
15470200 16682.4 -11213.7 1631.73 -21.1022 -304.839 305.568 
15470100 17471.5 -11661.9 1725.13 -40.457 147.312 152.766 
21427 2
15470200 16764.2 -11236.7 1641.2 165.253 -46.33 171.624 
15470100 17181.7 -11694.2 1726.13 -585.455 -65.3199 589.087 
21427.5 2
15470200 16707.4 -11090.7 1633.8 -114.747 294.815 316.359 
15470100 16928 -11614.9 1724.13 -512.593 160.269 537.064 
21428 2
15470200 16721.8 -11026 1634.38 28.1494 126.432 129.528 
15470100 16584.1 -11555.2 1724.56 -671.631 116.561 681.67 
21428.5 2
15470200 16626.9 -10929.7 1632.67 -185.804 188.389 264.601 
15470100 16184.7 -11284.9 1732.6 -781.588 528.873 943.709 
21429 2
15470200 16420 -10786.1 1644.87 -417.912 290.101 508.733 
15470100 15971 -11143.7 1738.47 -431.785 285.253 517.501 
21429.5 2
15470200 16278.6 -10687.3 1642.53 -285.657 199.731 348.557 
15470100 15802.7 -10971.4 1739.07 -339.933 348.148 486.581 
21430 2
15470200 16133.4 -10550.6 1650.73 -293.333 276.094 402.831 
15470100 15587.1 -10819.7 1772.2 -435.556 306.397 532.53 
21430.5 2
15470200 16007.7 -10367.7 1667.93 -253.872 369.562 448.361 
15470100 15392.6 -10668.7 1788.8 -392.997 305.051 497.496 
21431 2
15470200 15820.9 -10219 1656.27 -377.374 300.337 482.3 
15470100 15164.6 -10575.1 1813.07 -460.606 189.091 497.909 
21431.5 2
15470200 15632.2 -10061.7 1666.19 -368.522 307.251 479.804 
15470100 14982.5 -10311.1 1831.31 -355.664 515.763 626.505 
21432 2
15470200 15394.1 -9790.4 1682.73 -465.982 530.895 706.391 
15470100 14714.5 -10075.5 1851.4 -524.397 461.049 698.253 
21432.5 2
15470200 15094.7 -9538.8 1693.33 -604.983 508.283 790.162 
15470100 14453.4 -9765.27 1887.53 -527.542 626.667 819.153 
21433 2
15470200 14825.5 -9437.8 1705.27 -543.704 204.04 580.729 
15470100 14285.3 -9497.2 1847.47 -339.529 541.549 639.183 
21433.5 2
15470200 14419.7 -9001.53 1676.87 -819.933 881.347 1203.77 
15470100 13915.8 -9214.73 1882 -746.532 570.64 939.649 
21434 2
15470200 14028.3 -8525.87 1609.6 -790.707 960.943 1244.44 
15470100 13452.9 -8711.67 1747.93 -935.084 1016.3 1381.03 
21434.5 2
15470200 13812.4 -8294.12 1566.06 -421.541 452.62 618.516 
15470100 13154.9 -8346.31 1812.25 -582.145 713.582 920.92 
21435 2
15470200 13517.7 -7932.4 1574.6 -576.72 707.877 913.07 
15470100 12952.5 -8050.53 1733 -396.102 578.824 701.38 
21435.5 2
15470200 13284.1 -7651.33 1600.93 -472.054 567.811 738.407 
15470100 12696 -7677.6 1756.8 -518.114 753.401 914.361 
21436 2
15470200 13002.9 -7348.2 1621.33 -567.946 612.391 835.216 
15470100 12461.3 -7391.27 1783.8 -474.074 578.451 747.898 
21436.5 2
15470200 12776.9 -7039.53 1630.2 -456.566 623.569 772.846 
15470100 12247 -7062.53 1788.27 -432.997 664.108 792.796 
21437 2
15470200 12565.1 -6691 1646.33 -428.013 704.108 823.992 
15470100 11979.3 -6733.47 1781.2 -540.741 664.781 856.933 
21437.5 2
15470200 12327.9 -6339.33 1647.67 -479.057 710.438 856.865 
15470100 11721.7 -6346.8 1787.87 -520.539 781.145 938.695 
21438 2
15470200 12004.8 -5950.56 1627.06 -631.095 759.318 987.343 
15470100 11384.7 -5893.25 1700.94 -658.162 885.84 1103.58 
21438.5 2
15470200 11699.4 -5474 1597.2 -597.676 932.608 1107.69 
15470100 11012.7 -5481.87 1650 -727.895 805.055 1085.33 
21439 2
15470200 11462.3 -5104.93 1551.33 -478.923 745.589 886.155 
15470100 10789.3 -5024.13 1667.93 -451.313 924.714 1028.97 
21439.5 2
15470200 11143.1 -4738.67 1538.8 -644.848 739.933 981.494 
15470100 10531.7 -4743.47 1663.93 -520.539 567.003 769.71 
21440 2
15470200 10873.8 -4408.4 1550.47 -544.108 667.205 860.939 
15470100 10235.7 -4385.13 1671.27 -597.98 723.906 938.946 
21440.5 2
15470200 10601.4 -4078.67 1557.67 -550.303 666.128 864.037 
15470100 9999.4 -3969.87 1689.2 -477.306 838.923 965.201 
21441 2
15470200 10297.1 -3711.31 1611.38 -594.409 717.489 931.725 
15470100 9691.75 -3622.56 1756.12 -600.879 678.328 906.193 
21441.5 2
15470200 9991.8 -3356.8 1616.87 -597.383 693.762 915.517 
15470100 9411.6 -3341.27 1754.27 -548.239 550.481 776.914 
21442 2
15470200 9634.47 -3052 1629.47 -721.886 615.758 948.829 
15470100 9054.93 -3103.53 1740.8 -720.539 480.269 865.93 
21442.5 2
15470200 9354.93 -2752.2 1623.07 -564.714 605.657 828.083 
15470100 8784.93 -2748.73 1753.27 -545.455 716.768 900.709 
21443 2
15470200 9026.73 -2379.8 1610.87 -663.03 752.323 1002.8 
15470100 8426.93 -2462.47 1742.67 -723.232 578.316 926.021 
21443.5 2
15470200 8650.4 -2083.27 1613 -760.269 599.057 967.925 
15470100 8090 -2096.93 1724.87 -680.673 738.451 1004.3 
21444 2
15470200 8342.2 -1762 1616.8 -621.371 647.715 897.573 
15470100 7772.33 -1693 1719.2 -640.457 814.382 1036.05 
21444.5 2
15470200 7995.31 -1374.44 1607.38 -677.515 756.958 1015.88 
15470100 7362.88 -1393 1712.44 -799.723 585.938 991.403 
21445 2
15470200 7621.27 -1025 1604.67 -731.988 683.831 1001.71 
15470100 6888.6 -1037.6 1713.67 -928.131 695.499 1159.8 
21445.5 2
15470200 7203.4 -663.933 1566.27 -844.175 729.428 1115.66 
15470100 6442.2 -856.133 1700.87 -901.818 366.599 973.484 
21446 2
15470200 6871.33 -346.467 1585.73 -669.489 640.054 926.221 
15470100 6085.4 -599.333 1718.4 -719.355 517.742 886.3 
21446.5 2
15470200 6467.13 -74.0667 1572.27 -816.566 550.303 984.689 
15470100 5686.13 -425.533 1714.6 -806.599 351.111 879.705 
21447 2
15470200 6042.87 230.533 1592.4 -857.104 615.354 1055.12 
15470100 5227.33 -243.8 1741.47 -926.869 367.138 996.933 
21447.5 2
15470200 5633.07 489.6 1575.73 -827.879 523.367 979.437 
15470100 4773.67 21.6 1765.33 -916.498 536.162 1061.81 
21448 2
15470200 5169.56 771.25 1575.62 -905.282 550.098 1059.31 
15470100 4204.31 219.875 1777.25 -1112.02 387.256 1177.52 
21448.5 2
15470200 4714.87 1087.87 1556.2 -889.816 619.602 1084.29 
15470100 3774.6 341.467 1781 -840.925 237.948 873.942 
21449 2
15470200 4160.47 1198.27 1578.47 -1120 223.03 1141.99 
15470100 3412.13 494.467 1798.07 -732.256 309.091 794.818 
21449.5 2
15470200 3665.73 1313.53 1584.87 -999.461 232.862 1026.23 
15470100 3084.4 648.867 1800.33 -662.088 311.919 731.884 
21450 2
15470200 3255.27 1548.6 1603 -829.226 474.882 955.577 
15470100 2774.53 664.133 1825.67 -625.993 30.8418 626.753 
21450.5 2
15470200 2764.33 1768.07 1599.53 -991.785 443.367 1086.38 
15470100 2242.73 825.667 1802.4 -1074.34 326.33 1122.81 
21451 2
15470200 2200.53 1920.4 1582.87 -1138.99 307.744 1179.83 
15470100 1627.73 1323.67 1703.13 -1242.42 1006.06 1598.68 
21451.5 2
15470200 1697.94 1998.5 1570.94 -981.632 152.539 993.414 
15470100 1226 1407.19 1638.19 -784.635 163.127 801.413 
21452 2
15470200 1207.6 2144.47 1586.8 -959.565 285.649 1001.18 
15470100 607.867 1343.53 1610.27 -1209.65 -124.568 1216.05 
21452.5 2
15470200 851.8 2075.27 1603.53 -718.788 -139.798 732.256 
15470100 93.6667 1370.2 1657.6 -1038.79 53.8721 1040.18 
21453 2
15470200 316 2217.67 1602.2 -1082.42 287.677 1120 
15470100 -423.133 1508.8 1697.53 -1044.04 280 1080.93 
21453.5 2
15470200 -270.6 2287.33 1593.67 -1185.05 140.741 1193.38 
15470100 -960.533 1349.13 1742.6 -1085.66 -322.559 1132.56 
21454 2
15470200 -798.8 2215.8 1621 -1067.07 -144.512 1076.81 
15470100 -1371.13 1405.87 1760.53 -829.495 114.613 837.376 
21454.5 2
15470200 -1274.38 2369.94 1653.12 -928.857 301.05 976.426 
15470100 -1849.38 1503 1752.19 -934.066 189.714 953.137 
21455 2
15470200 -1836.07 2553.67 1650 -1099.2 359.548 1156.51 
15470100 -2497.07 1558.27 1716.2 -1267.5 108.154 1272.1 
21455.5 2
15470200 -2413.6 2445.87 1618.8 -1166.73 -217.778 1186.88 
15470100 -2991.6 1636.6 1712.93 -999.057 158.249 1011.51 
21456 2
15470200 -2898.33 2613.8 1614 -979.259 339.259 1036.36 
15470100 -3454.8 1778.53 1763.73 -935.758 286.734 978.703 
21456.5 2
15470200 -3345.47 2801.07 1753.2 -903.3 378.316 979.323 
15470100 -3928.33 2029.8 1883.2 -956.633 507.609 1082.97 
21457 2
15470200 -3818.87 2876.47 1724.8 -956.364 152.323 968.418 
15470100 -4428.07 2063.4 1862.4 -1009.56 67.8788 1011.84 
21457.5 2
15470200 -4323.87 2978.33 1665.73 -1020.2 205.791 1040.75 
15470100 -4850.73 2205.73 1660.6 -853.872 287.542 900.987 
21458 2
15470200 -4873.69 2923.94 1489.12 -1073.87 -106.242 1079.11 
15470100 -5554.69 2251.62 1218.19 -1374.91 89.6322 1377.83 
21458.5 2
15470200 -5618.4 2933.47 1102.07 -1457.36 18.6481 1457.48 
15470100 -6072.73 2328.13 1354.4 -1013.79 149.723 1024.78 
21459 2
15470200 -6033.6 3134.07 1297.6 -838.788 405.253 931.555 
15470100 -6419.07 2273.6 1574.2 -699.663 -110.168 708.284 
21459.5 2
15470200 -6450 3016.73 1499.8 -841.212 -237.037 873.97 
15470100 -6881.33 2237 1591.93 -933.872 -73.9394 936.795 
21460 2
15470200 -6835.87 3071.13 1471.4 -779.529 109.899 787.237 
15470100 -7458.13 2339.47 1537 -1165.25 207.003 1183.5 
21460.5 2
15470200 -7302.4 3037.27 1462.27 -942.492 -68.4175 944.972 
15470100 -8036.8 2316.53 1540.4 -1169.02 -46.33 1169.94 
21461 2
15470200 -7797.56 3179.56 1426.94 -967.114 277.922 1006.26 
15470100 -8539.06 2494.88 1551.06 -980.981 348.324 1040.99 
21461.5 2
15470200 -8576.33 3150.07 1410.27 -1524.01 -57.7218 1525.11 
15470100 -9002.2 2538.87 1584.8 -906.336 86.0894 910.415 
21462 2
15470200 -9059.13 3115 1382.07 -975.354 -70.8418 977.923 
15470100 -9564.47 2656.07 1584.2 -1135.89 236.768 1160.31 
21462.5 2
15470200 -9525.33 3224.67 1388.93 -941.818 221.549 967.525 
15470100 -10084.6 2836.27 1528.13 -1050.77 364.04 1112.05 
21463 2
15470200 -9976.13 3368.47 1436.07 -910.707 290.505 955.919 
15470100 -10570.3 2892.73 1596.07 -981.279 114.074 987.888 
21463.5 2
15470200 -10419.8 3464.93 1456.4 -896.296 194.882 917.238 
15470100 -11028.4 3069.4 1574.27 -925.387 356.902 991.827 
21464 2
15470200 -10914.1 3660.53 1460.2 -998.653 395.152 1073.99 
15470100 -11516.2 3259.13 1571.13 -985.455 383.3 1057.37 
21464.5 2
15470200 -11296.2 3902.69 1444.38 -746.322 472.957 883.564 
15470100 -12004.6 3548.38 1582.25 -953.833 564.925 1108.57 
21465 2
15470200 -11733.9 4182.2 1447.27 -856.523 546.991 1016.28 
15470100 -12510.4 3724.2 1579.8 -989.897 344.08 1047.99 
21465.5 2
15470200 -12210.7 4447.8 1428.53 -963.098 536.566 1102.48 
15470100 -12917.8 4038.53 1562.73 -823.03 635.017 1039.53 
21466 2
15470200 -12565.5 4704.73 1412.73 -716.902 519.057 885.082 
15470100 -13414.4 4294.53 1573.73 -1003.23 517.172 1128.69 
21466.5 2
15470200 -13032.8 5033.73 1393.27 -940.174 661.972 1149.84 
15470100 -13824.9 4690.53 1565.53 -825.889 796.781 1147.59 
21467 2
15470200 -13365.5 5316.67 1414.67 -672.054 571.582 882.249 
15470100 -14239.9 4946.53 1559.8 -838.519 517.172 985.18 
21467.5 2
15470200 -13789.1 5706.87 1409 -855.892 788.283 1163.59 
15470100 -14714.6 5203.4 1530.8 -958.923 518.923 1090.33 
21468 2
15470200 -14203.3 6081.62 1421.25 -808.944 731.95 1090.94 
15470100 -15167.7 5537.5 1522.81 -884.937 652.539 1099.51 
21468.5 2
15470200 -14566.4 6394.4 1403.13 -710.543 612.084 937.826 
15470100 -15612.1 5862 1491.13 -869.757 635.029 1076.91 
21469 2
15470200 -15001.3 6751.6 1378 -878.519 721.616 1136.89 
15470100 -16008.9 6263.93 1486.4 -801.616 811.987 1141.01 
21469.5 2
15470200 -15392.1 6992.87 1347 -789.495 487.407 927.83 
15470100 -16353.4 6573.2 1499.53 -695.892 624.781 935.21 
21470 2
15470200 -15800.1 7345.87 1375.47 -824.242 713.131 1089.92 
15470100 -16713.1 6936.87 1462.4 -726.734 734.68 1033.39 
21470.5 2
15470200 -16198.6 7637.33 1351.67 -805.118 588.822 997.46 
15470100 -17085.9 7415.47 1538.2 -752.997 966.869 1225.5 
21471 2
15470200 -16562.9 7953.67 1342.93 -736.027 639.057 974.746 
15470100 -17338.3 7780.8 1426.6 -509.899 738.047 897.057 
21471.5 2
15470200 -16881.5 8405.12 1346.12 -622.201 881.755 1079.18 
15470100 -17580.6 8236.5 1432.56 -473.356 890.039 1008.09 
21472 2
15470200 -17206.5 8778.07 1346.07 -635.943 729.827 968.024 
15470100 -17969.3 8633 1421.07 -760.551 775.93 1086.51 
21472.5 2
15470200 -17417.6 9224.67 1291.87 -426.532 902.222 997.965 
15470100 -18303 9116.47 1508.33 -674.209 976.7 1186.8 
21473 2
15470200 -17749.1 9729.73 1311.2 -669.63 1020.34 1220.45 
15470100 -18597.7 9471.2 1417.13 -595.421 716.633 931.713 
21473.5 2
15470200 -18064.7 10194.7 1296.07 -637.576 939.394 1135.33 
15470100 -18927.3 9888.27 1410.07 -665.859 842.559 1073.91 
21474 2
15470200 -18488.1 10543.1 1334.47 -855.354 703.838 1107.71 
15470100 -19259.4 10318.6 1510 -670.842 869.36 1098.1 
21474.5 2
15470200 -18798.1 11020.5 1252.06 -605.461 932.357 1111.7 
15470100 -19546.4 10733.8 1486.75 -560.498 810.962 985.808 
21475 2
15470200 -19134.3 11452.4 1257.13 -657.934 845.205 1071.1 
15470100 -19944.1 11141.5 1369.47 -778.392 797.888 1114.68 
21475.5 2
15470200 -19466.3 11894.5 1361.67 -670.707 893.064 1116.88 
15470100 -20293.3 11522.8 1403.07 -705.455 770.236 1044.48 
21476 2
15470200 -19729.3 12318.5 1393.8 -531.313 856.7 1008.08 
15470100 -20509.5 11940.6 1266.4 -436.633 844.04 950.291 
21476.5 2
15470200 -19993.3 12689.8 1385 -533.468 750.034 920.401 
15470100 -20872.1 12349.2 1518 -732.525 825.455 1103.62 
21477 2
15470200 -20336.9 13084.5 1527.07 -694.141 797.306 1057.13 
15470100 -21211.8 12742.1 1410.93 -686.33 793.805 1049.37 
21477.5 2
15470200 -20615.3 13342.7 1287.53 -562.29 521.751 767.068 
15470100 -21473.6 13046.6 1321.47 -528.889 615.084 811.204 
21478 2
15470200 -20894.2 13600.2 1187.38 -544.767 502.84 741.363 
15470100 -21755.4 13611.6 1481.81 -550.464 1103.56 1233.23 
21478.5 2
15470200 -21197.7 13961.7 1513.73 -592.863 706.144 922.023 
15470100 -22035.7 14028.1 1611.33 -547.323 813.493 980.476 
21479 2
15470200 -21509.8 14287.3 1369.07 -630.438 657.778 911.111 
15470100 -22457.7 14251.1 1650.4 -852.66 450.505 964.357 
21479.5 2
15470200 -21767 14528.2 1275.73 -519.596 486.599 711.87 
15470100 -22824.3 14608.8 1711.07 -740.606 722.559 1034.69 
21480 2
15470200 -22070.9 14850.3 1288.6 -613.872 650.64 894.523 
15470100 -23063.6 14848.7 1587.53 -483.367 484.714 684.537 
21480.5 2
15470200 -22406.7 15125.9 1519.73 -678.384 556.768 877.607 
15470100 -23332.7 15053.9 1567.27 -543.704 414.411 683.63 
21481 2
15470200 -22806.6 15375.6 1451.4 -807.946 504.512 952.528 
15470100 -23659.5 15329.9 1539.6 -660.067 557.71 864.135 
21481.5 2
15470200 -23072.9 15568.2 1455.62 -520.068 376.27 641.911 
15470100 -23836.2 15649.2 1467.94 -345.158 623.543 712.699 
21482 1
15470200 -23334.3 15744.1 1646.6 -511.53 344.064 616.476 
