# Supplementary material for: Intrinsic group behaviour: Dependence of pedestrian dyad dynamics on principal social and personal features
Source: PLoS One. 2017 Nov 2;12(11):e0187253. doi: 10.1371/journal.pone.0187253 (PMC5667819; doi:10.1371/journal.pone.0187253)
Supplement: S1 Data Set — (ZIP) [file pone.0187253.s001.zip › set/trajectories/traj_2_0508_223.dat]

2 15431800 15431701 1 0 0 0 1 1 0 35 30 40 1643.01 1645.12 1640.89
21197.5 1
15431701 -12591.7 13179.5 1365.38 0 0 0 
21198 2
15431800 -11622.3 13050.4 1219.6 0 0 0 
15431701 -12290.5 12628.4 1215.12 628.794 -1150.52 1311.14 
21198.5 2
15431800 -11520.7 12740.7 1399.13 246.683 -751.78 791.218 
15431701 -12021.2 12188.5 1378.2 527.006 -860.869 1009.37 
21199 2
15431800 -11272.7 12364.7 1322.87 501.01 -759.596 909.943 
15431701 -11785 11880.1 1318.47 477.172 -623.165 784.874 
21199.5 2
15431800 -11053.3 11966.5 1460.13 442.204 -802.688 916.435 
15431701 -11558.4 11586.9 1311.13 456.855 -590.995 746.988 
21200 2
15431800 -10877 11599.6 1328.2 356.229 -741.279 822.432 
15431701 -11262.7 11271.5 1364.87 597.441 -637.172 873.455 
21200.5 2
15431800 -10628.3 11275.9 1367.27 502.492 -653.872 824.649 
15431701 -11068.9 10687.9 1398.4 391.515 -1179.12 1242.42 
21201 2
15431800 -10378.1 10938.7 1405.33 505.455 -681.347 848.362 
15431701 -10737.5 10341.9 1401.73 669.36 -698.99 967.796 
21201.5 2
15431800 -10021.4 10558.7 1377.19 696.663 -742.147 1017.9 
15431701 -10410.1 10174.1 1425.38 639.591 -327.743 718.674 
21202 2
15431800 -9719.07 10246.1 1441.73 591.601 -611.782 851.041 
15431701 -10027.3 9833.53 1418.4 749.111 -666.398 1002.62 
21202.5 2
15431800 -9385.07 9932.4 1405.27 674.747 -633.67 925.647 
15431701 -9723.27 9552.6 1411.8 614.141 -567.542 836.226 
21203 2
15431800 -9101.53 9668.53 1266.07 572.795 -533.064 782.465 
15431701 -9442.8 9205.47 1453.33 566.599 -701.279 901.57 
21203.5 2
15431800 -8879 9310.07 1421.73 449.562 -724.175 852.371 
15431701 -9198.27 8898.6 1440.53 494.007 -619.933 792.691 
21204 2
15431800 -8575.27 9053.87 1442.2 613.603 -517.576 802.741 
15431701 -8849.93 8630 1424.13 703.704 -542.626 888.618 
21204.5 2
15431800 -8248.31 8855.62 1413.31 638.582 -387.191 746.796 
15431701 -8527.69 8376.12 1427.06 629.386 -495.85 801.245 
21205 2
15431800 -7915.13 8560.47 1433.87 652.014 -577.609 871.065 
15431701 -8198.93 8075.4 1436.6 643.355 -588.503 871.918 
21205.5 2
15431800 -7604.33 8382.13 1406.47 627.879 -360.269 723.896 
15431701 -7862.93 7849.73 1407.27 678.788 -455.892 817.674 
21206 2
15431800 -7307 8094.93 1497.07 600.673 -580.202 835.13 
15431701 -7514.27 7602.73 1460.13 704.377 -498.99 863.214 
21206.5 2
15431800 -7027.87 7878.07 1265.8 563.906 -438.114 714.097 
15431701 -7202.47 7416.53 1258.2 629.899 -376.162 733.669 
21207 2
15431800 -6642.33 7635.93 1424 778.855 -489.158 919.723 
15431701 -6484.6 7146.07 1399 1450.24 -546.397 1549.75 
21207.5 2
15431800 -6361 7396.27 1279.33 568.35 -484.175 746.624 
15431701 -5874.47 7053.6 1371.93 1232.59 -186.801 1246.67 
21208 2
15431800 -6030.62 7321.81 1433 645.264 -145.418 661.447 
15431701 -5403.56 7069.81 1343.19 919.735 31.665 920.28 
21208.5 2
15431800 -5653.2 7029.73 1274.73 738.601 -571.583 933.937 
15431701 -4972.07 6896.67 1338.2 844.415 -338.837 909.861 
21209 2
15431800 -5155.27 6547 1237.93 1005.93 -975.219 1401.05 
15431701 -4641.6 6718.13 1405.8 667.609 -360.673 758.807 
21209.5 2
15431800 -4278.67 5979 1354.47 1770.91 -1147.47 2110.17 
15431701 -4260.73 6633.53 1469.33 769.428 -170.909 788.181 
21210 2
15431800 -4193.93 5933.8 1462.87 171.178 -91.3131 194.011 
15431701 -4072.53 6544.67 1492.33 380.202 -179.529 420.457 
21210.5 2
15431800 -3703.07 5836.2 1519.33 991.65 -197.172 1011.06 
15431701 -3642.8 6439.27 1506.93 868.148 -212.929 893.879 
21211 2
15431800 -3323.56 5570.19 1574.69 741.219 -519.556 905.176 
15431701 -3122.75 6337.81 1530.88 1015.72 -198.153 1034.87 
21211.5 2
15431800 -2926.8 5493.53 1615.67 776.443 -150.008 790.801 
15431701 -2680.27 6121.87 1609.93 865.917 -422.595 963.534 
21212 2
15431800 -2522.8 5457.67 1636 816.162 -72.4579 819.372 
15431701 -2363.6 6009.6 1581.13 639.731 -226.801 678.745 
21212.5 2
15431800 -2170.87 5353.6 1628.8 710.976 -210.236 741.408 
15431701 -1925.07 5893.8 1605.93 885.926 -233.939 916.293 
21213 2
15431800 -1795.73 5295.4 1679.8 757.845 -117.576 766.912 
15431701 -1635.73 5918.87 1625.2 584.512 50.6397 586.701 
21213.5 2
15431800 -1482 5216.67 1644.2 633.805 -159.057 653.458 
15431701 -1247.4 5707.07 1686.27 784.512 -427.879 893.61 
21214 2
15431800 -1023.73 5092.87 1643.93 925.791 -250.101 958.979 
15431701 -781.467 5596 1710.13 941.279 -224.377 967.653 
21214.5 2
15431800 -619.062 4948.25 1669.19 790.373 -282.454 839.327 
15431701 -378 5483.75 1696.62 788.021 -219.238 817.95 
21215 2
15431800 -217.8 4799.8 1697.6 785.25 -290.509 837.265 
15431701 55.8 5288.2 1724.27 848.924 -382.681 931.191 
21215.5 2
15431800 215.133 4638.2 1709.73 874.613 -326.465 933.556 
15431701 377.4 5166.87 1707.47 649.697 -245.118 694.398 
21216 2
15431800 626.4 4361.2 1657.87 830.842 -559.596 1001.72 
15431701 799.133 4974.13 1729.93 851.987 -389.36 936.74 
21216.5 2
15431800 1054.6 4123.93 1607.2 865.051 -479.327 988.972 
15431701 1142 4692.2 1783.27 692.66 -569.562 896.76 
21217 2
15431800 1485.8 3868.67 1601.4 871.111 -515.69 1012.31 
15431701 1618.4 4467.6 1675.93 962.424 -453.737 1064.02 
21217.5 2
15431800 1806.67 3626.47 1660.67 648.215 -489.293 812.152 
15431701 1999.4 4201.4 1637.67 769.697 -537.778 938.956 
21218 2
15431800 1979.44 3374.25 1655.62 336.785 -491.65 595.94 
15431701 2304.75 3909.25 1620 595.224 -569.493 823.78 
21218.5 2
15431800 2219.07 3115.67 1631.2 468.942 -506.034 689.911 
15431701 2634.53 3623.4 1585.27 645.369 -559.393 854.062 
21219 2
15431800 2636.47 2893.27 1604.47 843.232 -449.293 955.461 
15431701 2885.27 3338.67 1592.93 506.532 -575.219 766.454 
21219.5 2
15431800 2989.07 2598.73 1618.4 712.323 -595.017 928.143 
15431701 3206.33 3086.4 1616.47 648.62 -509.63 824.882 
21220 2
15431800 3285.27 2289.87 1573.8 598.384 -623.973 864.526 
15431701 3502.47 2800.53 1594.2 598.249 -577.508 831.516 
21220.5 2
15431800 3619.4 2102.27 1567.67 675.017 -378.99 774.132 
15431701 3803 2639.47 1506.13 607.138 -325.387 688.835 
21221 2
15431800 4042.47 1845.47 1547.8 852.957 -517.742 997.794 
15431701 4303.53 2274.13 1466.73 1009.14 -736.559 1249.35 
21221.5 2
15431800 4447.81 1590.19 1579.69 791.691 -498.592 935.611 
15431701 4705.75 2024.31 1471.19 785.579 -487.931 924.777 
21222 2
15431800 4790.8 1319.53 1565.6 671.208 -529.656 855.018 
15431701 5167.4 1751 1523.13 903.425 -534.858 1049.88 
21222.5 2
15431800 5167.27 981.733 1598.67 759.005 -681.048 1019.76 
15431701 5481.2 1419.73 1568.33 632.661 -667.876 919.956 
21223 2
15431800 5609.6 701.333 1599.2 893.603 -566.465 1058.02 
15431701 5823.27 1200.8 1504.4 691.044 -442.29 820.464 
21223.5 2
15431800 5997.13 459.133 1569 782.896 -489.293 923.219 
15431701 6042.27 1012.73 1547.27 442.424 -379.933 583.171 
21224 2
15431800 6458.4 168.133 1585.13 931.852 -587.879 1101.79 
15431701 6362.27 670.2 1563.67 646.465 -691.987 946.975 
21224.5 2
15431800 7038 57.5625 1588.31 1132.03 -215.959 1152.45 
15431701 6722.25 495.625 1577.38 703.092 -340.967 781.407 
21225 2
15431800 7482.13 -58.0667 1611.47 869.145 -226.28 898.118 
15431701 7184.2 418.067 1599.33 904.012 -151.778 916.664 
21225.5 2
15431800 7978.67 -189.333 1644 1003.1 -265.185 1037.56 
15431701 7622.2 351.067 1648 884.848 -135.354 895.141 
21226 2
15431800 8488.27 -227.133 1605.73 1029.49 -76.3636 1032.32 
15431701 7987.8 333.6 1580.8 738.586 -35.2862 739.428 
21226.5 2
15431800 8869.4 -103.933 1587.6 769.966 248.889 809.193 
15431701 8209.07 556.067 1530 447.003 449.428 633.875 
21227 2
15431800 9119 -16.8 1559.47 504.242 176.027 534.084 
15431701 8624.87 542.8 1508.87 840 -26.8013 840.427 
21227.5 2
15431800 9394.2 -73.0667 1454.53 555.96 -113.67 567.461 
15431701 9067.47 299.067 1434.4 894.141 -492.391 1020.75 
21228 2
15431800 9649.12 22.3125 1346 497.9 186.287 531.609 
15431701 9286.44 369.938 1336.31 427.677 138.42 449.52 
21228.5 2
15431800 9733.13 106 1288.87 164.4 163.772 232.053 
15431701 9351.87 438.2 1233.6 128.041 133.586 185.04 
21229 2
15431800 9730.67 52.6 1191.73 -4.98316 -107.879 107.994 
15431701 9376.4 504.333 1132.6 49.5623 133.603 142.499 
21229.5 2
15431800 9702.33 -100.533 1106.73 -57.2391 -309.36 314.611 
15431701 9516.27 456.333 1042.4 282.559 -96.9697 298.735 
21230 2
15431800 9615.27 -85.4 990.6 -175.892 30.5724 178.529 
15431701 9524.13 418.8 973.533 15.8923 -75.8249 77.4725 
21230.5 2
15431800 9617 -90.1333 905.6 3.50168 -9.56229 10.1833 
15431701 9536.53 460.267 927.867 25.0505 83.771 87.4364 
21231 2
15431800 9489.87 -53.6667 882.667 -256.835 73.67 267.192 
15431701 9541.93 462.6 940.667 10.9091 4.7138 11.8839 
21231.5 2
15431800 9582.44 -158.375 894.562 180.802 -204.508 272.971 
15431701 9541.69 475.188 933.188 -0.480143 24.585 24.5896 
21232 2
15431800 9571.27 -164.667 909.2 -21.8607 -12.3125 25.0896 
15431701 9658.27 549.733 931.333 228.139 145.882 270.794 
21232.5 2
15431800 9411 65.1333 951.133 -323.771 464.242 565.994 
15431701 9703.67 562.8 957.933 91.7172 26.3973 95.4403 
21233 2
15431800 9168.13 227.8 998.867 -490.64 328.62 590.524 
15431701 9658.87 258.467 974.467 -90.5051 -614.815 621.441 
21233.5 2
15431800 9191.4 152.733 1049.33 47.0034 -151.65 158.767 
15431701 9638.87 -271.533 1287.07 -40.404 -1070.71 1071.47 
21234 2
15431800 9362 208.933 1172.4 344.646 113.535 362.866 
15431701 9538.47 -616.667 1339.93 -202.828 -697.239 726.142 
21234.5 2
15431800 9657.62 293.812 1188.25 577.393 165.78 600.72 
15431701 9665.81 -891.125 1378.81 248.722 -536.051 590.943 
21235 2
15431800 9988.4 -675 1265.2 647.309 -1895.91 2003.37 
15431701 9571.53 -1307.8 1385.87 -184.499 -815.411 836.023 
21235.5 2
15431800 10164.4 -1532.2 1466.07 355.556 -1731.72 1767.84 
15431701 9681.73 -1646.87 1468 222.626 -684.983 720.253 
21236 2
15431800 10373.1 -1921.13 1598.2 420.833 -784.14 889.93 
15431701 9928.33 -2111.27 1627.33 497.177 -936.29 1060.11 
21236.5 2
15431800 10691.1 -2269.33 1622.87 642.29 -703.434 952.552 
15431701 10147.2 -2572.07 1670.33 442.155 -930.909 1030.58 
21237 2
15431800 10819.7 -2533.27 1613.47 259.798 -533.199 593.124 
15431701 10361.1 -2914.27 1641.6 432.189 -691.313 815.292 
21237.5 2
15431800 10985 -2933.67 1612.8 334.007 -808.889 875.135 
15431701 10527.7 -3296.13 1644.87 336.566 -771.448 841.67 
21238 2
15431800 11193 -3220.25 1633.19 406.25 -559.733 691.621 
15431701 10792.9 -3666.81 1598.56 517.855 -723.983 890.126 
21238.5 2
15431800 11405.1 -3454.93 1564.53 415.003 -459.263 618.991 
15431701 11129.9 -3941.2 1577.27 659.605 -536.962 850.533 
21239 2
15431800 11649.3 -3810.53 1592.73 493.333 -718.384 871.466 
15431701 11416.5 -4346 1570.4 578.855 -817.778 1001.92 
21239.5 2
15431800 11895.1 -4202 1621.27 496.7 -790.842 933.885 
15431701 11610.5 -4655.67 1578.07 391.919 -625.589 738.216 
21240 2
15431800 12196.5 -4458.73 1603.4 608.889 -518.653 799.842 
15431701 11931.7 -5018.6 1565.4 648.889 -733.199 979.1 
21240.5 2
15431800 12425.8 -4874.67 1549.67 463.165 -840.269 959.466 
15431701 12341.5 -5498.53 1657.07 828.013 -969.562 1275.01 
21241 2
15431800 12863.9 -5269.67 1561 884.983 -797.98 1191.62 
15431701 12773.5 -5834.4 1673.27 872.727 -678.519 1105.46 
21241.5 2
15431800 13283.8 -5595.25 1582.75 820.085 -635.905 1037.74 
15431701 13158.6 -6137.12 1684.31 752.01 -591.26 956.612 
21242 2
15431800 13622.6 -5833 1639.07 663.112 -465.264 810.054 
15431701 13520.9 -6321 1686.47 709.01 -359.834 795.095 
21242.5 2
15431800 13866.1 -6031 1627.27 491.987 -400 634.075 
15431701 13793.2 -6581.47 1636.6 550.168 -526.195 761.293 
21243 2
15431800 14214.6 -6343.33 1608.07 703.973 -630.976 945.362 
15431701 13963.9 -6802.47 1598.73 344.781 -446.465 564.096 
21243.5 2
15431800 14503.4 -6571.2 1572.6 583.434 -460.337 743.173 
15431701 14234 -7000.87 1616.13 545.724 -400.808 677.098 
21244 2
15431800 14800 -6845.4 1598.73 599.192 -553.939 816.015 
15431701 14503.1 -7219.2 1574.07 543.569 -441.077 700.012 
21244.5 2
15431800 15117.5 -7259.81 1549.69 620.117 -809.399 1019.64 
15431701 14825.6 -7653.88 1527 629.875 -848.975 1057.12 
21245 2
15431800 15451 -7624.27 1559.53 652.642 -713.218 966.758 
15431701 15242.4 -8101 1618.13 815.729 -875 1196.26 
21245.5 2
15431800 15642.4 -7904.73 1614.27 386.667 -566.599 685.963 
15431701 15532 -8381.27 1649.6 585.051 -566.195 814.163 
21246 2
15431800 15998.7 -8299.13 1675.13 719.731 -796.768 1073.71 
15431701 15817.7 -8771.2 1698.47 577.239 -787.744 976.599 
21246.5 2
15431800 16232.3 -8554.33 1722.67 472.054 -515.556 699.022 
15431701 16080.1 -9091.8 1714.73 529.966 -647.677 836.869 
21247 2
15431800 16531.1 -8964.53 1687.8 603.636 -828.687 1025.23 
15431701 16287 -9425.53 1706.8 418.047 -674.209 793.297 
21247.5 2
15431800 16792.5 -9276.07 1688.33 527.946 -629.36 821.475 
15431701 16606.6 -9746.8 1718.8 645.657 -649.024 915.48 
21248 2
15431800 17085.9 -9466.75 1679.19 573.185 -372.428 683.553 
15431701 16922.2 -10015.9 1702.81 616.382 -525.537 810.01 
21248.5 2
15431800 17448.5 -9688.6 1605.33 709.45 -434.149 831.748 
15431701 17232.3 -10217.9 1678.87 606.809 -395.287 724.202 
21249 2
15431800 17769.5 -9947.33 1614.47 648.485 -522.694 832.911 
15431701 17570.5 -10426.6 1716.93 683.367 -421.684 802.999 
21249.5 2
15431800 18102.3 -10223.7 1647.07 672.323 -558.384 873.963 
15431701 17753.3 -10739.9 1652.87 369.158 -632.862 732.661 
21250 2
15431800 18576.7 -10660.2 1607.13 958.519 -881.751 1302.4 
15431701 18007.7 -10998.6 1626.4 514.074 -522.694 733.131 
21250.5 2
15431800 19015 -10908.5 1594.2 885.387 -501.549 1017.58 
15431701 18189.5 -11313.2 1655.6 367.138 -635.556 733.976 
21251 2
15431800 19374.5 -11217.1 1643.69 702.148 -602.726 925.36 
15431701 18649 -11641.4 1634.94 897.526 -640.967 1102.9 
21251.5 2
15431800 19708.8 -11488.8 1699.47 654.207 -531.776 843.074 
15431701 19359.2 -11902.3 1656.27 1389.82 -510.551 1480.63 
21252 2
15431800 19945.9 -11589.7 1660.93 479.057 -203.771 520.594 
15431701 19754.9 -12105.7 1632.4 799.461 -411.044 898.941 
21252.5 2
15431800 20332.6 -11813.3 1677.53 781.145 -451.852 902.417 
15431701 20108.8 -12310.5 1626 714.882 -413.603 825.908 
21253 2
15431800 20582.1 -12051.1 1672.07 504.108 -480.269 696.264 
15431701 20416.6 -12540.9 1615.73 621.818 -465.455 776.728 
21253.5 2
15431800 20813.3 -12337.9 1670.27 466.936 -579.394 744.128 
15431701 20653.2 -12828 1601.6 477.98 -580.067 751.627 
21254 2
15431800 21102.1 -12555.1 1728 583.569 -438.923 730.209 
15431701 21028.6 -13031.9 1610.73 758.384 -411.852 862.999 
21254.5 2
15431800 21272.9 -12732.9 1758.69 333.48 -347.152 481.376 
15431701 21304.6 -13235.4 1601.75 538.989 -397.477 669.7 
21255 2
15431800 21645.1 -12957.1 1716.27 728.49 -438.731 850.401 
15431701 21664.4 -13463 1605.93 704.183 -445.45 833.246 
21255.5 2
15431800 21920.5 -13088.7 1704.8 556.229 -265.859 616.499 
15431701 22020.7 -13588.7 1612.4 719.731 -253.872 763.193 
21256 2
15431800 22227.7 -13309.6 1675.4 620.606 -446.33 764.436 
15431701 22377.5 -13821.8 1593.27 720.943 -470.976 861.149 
21256.5 2
15431800 22679.6 -13465.8 1663.87 912.997 -315.556 965.991 
15431701 22786.9 -14006.8 1553.87 826.936 -373.737 907.471 
21257 2
15431800 23090.6 -13643.9 1587.87 830.303 -359.865 904.934 
15431701 23157.9 -14218.2 1509.4 749.495 -427.071 862.631 
21257.5 2
15431800 23554.1 -13739.1 1529.93 936.431 -192.189 955.949 
15431701 23629.9 -14317.9 1537 953.535 -201.347 974.562 
21258 2
15431800 23967 -13869.1 1567.12 806.38 -254.02 845.444 
15431701 24108.4 -14451.9 1569.31 934.587 -261.857 970.578 
21258.5 2
15431800 24411.9 -14089.3 1615.53 870.711 -430.806 971.458 
15431701 24515.7 -14611.7 1585.53 797.048 -312.712 856.198 
21259 2
15431800 24758.8 -14248.9 1633.07 700.741 -322.424 771.359 
15431701 24780.7 -14761.5 1596.67 535.354 -302.626 614.968 
21259.5 2
15431800 25012.5 -14321.1 1653.6 512.458 -145.859 532.811 
15431701 25096.3 -14824.8 1600.6 637.71 -127.811 650.392 
21260 2
15431800 25250.3 -14385.6 1654.8 480.404 -130.37 497.78 
15431701 25264.2 -14872 1633.4 339.125 -95.3535 352.275 
21260.5 2
15431800 25220.2 -14409 1635.2 -60.7407 -47.2727 76.9685 
15431701 25453.6 -14834.1 1660.53 382.626 76.4983 390.198 
21261 2
15431800 25248.2 -14408.8 1638.88 54.7852 0.366211 54.7864 
15431701 25748.2 -14404 1634.94 575.488 840.104 1018.31 
21261.5 2
15431800 25139.5 -14389.8 1651.67 -212.467 37.1338 215.688 
15431701 25676.1 -13979.4 1577.33 -140.853 829.297 841.173 
21262 2
15431800 25004.1 -14067.1 1644 -272.984 650.672 705.616 
15431701 25434.2 -13612.1 1430.87 -487.769 740.457 886.676 
21262.5 2
15431800 24918.4 -13688.7 1636.8 -173.064 764.444 783.79 
15431701 25399.4 -13494.4 1366.47 -70.303 237.845 248.018 
21263 2
15431800 25196.8 -13153.3 1608.6 562.424 1081.62 1219.1 
15431701 25371 -13587.1 1365.53 -57.3737 -187.34 195.929 
