# Supplementary material for: Intrinsic group behaviour: Dependence of pedestrian dyad dynamics on principal social and personal features
Source: PLoS One. 2017 Nov 2;12(11):e0187253. doi: 10.1371/journal.pone.0187253 (PMC5667819; doi:10.1371/journal.pone.0187253)
Supplement: S1 Data Set — (ZIP) [file pone.0187253.s001.zip › set/trajectories/traj_2_0508_222.dat]

2 15420400 15420200 0 1 0 0 2 0 1 40 40 40 1742.27 1752.42 1732.11
21122.5 1
15420200 8261.25 1339.5 1489.75 0 0 0 
21123 1
15420200 8367.6 908.333 1537.2 339.776 -1377.53 1418.81 
21123.5 1
15420200 8478.88 116.938 1610.81 217.334 -1545.69 1560.9 
21124 1
15420200 8674.13 -455.8 1580.93 382.11 -1120.82 1184.16 
21124.5 2
15420400 9049.5 -511.5 1392 0 0 0 
15420200 8999 -1050.8 1657.93 656.296 -1202.02 1369.52 
21125 2
15420400 9258.87 -887.867 1418.73 747.738 -1344.17 1538.15 
15420200 9299.47 -1612.53 1646.73 607.003 -1134.81 1286.96 
21125.5 2
15420400 9897.13 -1619.47 1563.6 1289.43 -1477.98 1961.39 
15420200 9594.87 -2154.87 1694 596.768 -1095.62 1247.61 
21126 2
15420400 10453.3 -2339.27 1698 1123.64 -1454.14 1837.68 
15420200 10080.5 -2684.8 1597.07 981.145 -1070.57 1452.16 
21126.5 2
15420400 10849.3 -2785.53 1693 800 -901.549 1205.32 
15420200 10444.1 -3277.07 1638.27 734.411 -1196.5 1403.91 
21127 2
15420400 11200.5 -3223.06 1653.19 685.872 -854.549 1095.75 
15420200 10826.2 -3716.31 1648.5 746.33 -857.902 1137.1 
21127.5 2
15420400 11583.6 -3758.6 1687.53 749.706 -1048.02 1288.57 
15420200 11247.3 -4297.13 1683.73 824.16 -1136.64 1403.99 
21128 2
15420400 11935.8 -4257.13 1739.4 711.515 -1007.14 1233.12 
15420200 11675.2 -4809.13 1646.4 864.377 -1034.34 1347.97 
21128.5 2
15420400 12377.5 -4823 1672.47 892.256 -1143.16 1450.15 
15420200 12097.7 -5385.47 1696.8 853.603 -1164.31 1443.69 
21129 2
15420400 12922.7 -5470.93 1642.4 1101.55 -1308.96 1710.78 
15420200 12618.1 -5978.47 1697.33 1051.18 -1197.98 1593.78 
21129.5 2
15420400 13367.9 -5950.93 1672.53 899.394 -969.697 1322.58 
15420200 13085.3 -6475.6 1740.67 943.838 -1004.31 1378.21 
21130 2
15420400 13780.7 -6361.69 1692.44 806.16 -802.254 1137.32 
15420200 13518.3 -6904 1712.19 845.793 -836.719 1189.73 
21130.5 2
15420400 14238.3 -6816.6 1710.6 895.458 -890.24 1262.68 
15420200 13871.9 -7338.87 1699.2 692.017 -851.011 1096.86 
21131 2
15420400 14732.3 -7211.07 1690.8 997.98 -796.902 1277.11 
15420200 14331 -7772.53 1704.67 927.407 -876.094 1275.78 
21131.5 2
15420400 15279.5 -7809.6 1635.8 1105.45 -1209.16 1638.32 
15420200 14875.8 -8447.6 1721.53 1100.61 -1363.77 1752.49 
21132 2
15420400 15718.6 -8373.4 1643.6 887.138 -1138.99 1443.71 
15420200 15350.3 -9180.2 1773.13 958.519 -1480 1763.28 
21132.5 2
15420400 16100.5 -8955.67 1731.87 771.448 -1176.3 1406.7 
15420200 15635.7 -9616.53 1749.73 576.566 -881.481 1053.3 
21133 2
15420400 16421.5 -9496.8 1714.8 648.62 -1093.2 1271.14 
15420200 16023.5 -10085.2 1768.8 783.434 -946.801 1228.9 
21133.5 2
15420400 16810.9 -9966.19 1728.56 760.433 -916.772 1191.1 
15420200 16519.3 -10496.3 1749.88 968.449 -802.954 1258.03 
21134 2
15420400 17287.5 -10383.3 1801.87 929.029 -813.02 1234.54 
15420200 16971.9 -10982.3 1738.2 882.172 -947.279 1294.44 
21134.5 2
15420400 17548.3 -10862.8 1827.53 527.003 -968.754 1102.82 
15420200 17423.3 -11374 1679.53 911.919 -791.38 1207.43 
21135 2
15420400 18029.7 -11223.5 1725.4 968.478 -725.822 1210.28 
15420200 17947.8 -11861.7 1660.73 1055.4 -981.221 1441.06 
21135.5 2
15420400 18689.9 -11644.7 1695.33 1333.74 -850.774 1581.98 
15420200 18831.3 -12340.3 1622.67 1784.92 -967.003 2030.03 
21136 2
15420400 19536.9 -12026.5 1740.2 1711.25 -771.313 1877.04 
15420200 19235.2 -12615.7 1698.13 815.892 -556.364 987.533 
21136.5 2
15420400 19888.1 -12298.3 1697.47 709.36 -549.226 897.129 
15420200 19671.4 -13000 1665.67 881.212 -776.296 1174.38 
21137 2
15420400 20352.2 -12622.2 1721 906.486 -632.528 1105.35 
15420200 20125.6 -13297.9 1756.44 887.036 -581.909 1060.87 
21137.5 2
15420400 20808.5 -13044.7 1763.07 893.045 -826.769 1216.99 
15420200 20693.7 -13684.5 1715.53 1111.75 -756.417 1344.68 
21138 2
15420400 21196.3 -13348.5 1713.2 780.282 -611.268 991.205 
15420200 21086.7 -13931.5 1706.67 790.879 -496.982 934.066 
21138.5 2
15420400 21599.9 -13626.6 1672.33 815.219 -561.886 990.1 
15420200 21537.8 -14213.4 1652.93 911.246 -569.562 1074.6 
21139 2
15420400 22105.9 -13843.3 1682.2 1022.36 -437.845 1112.17 
15420200 22041.9 -14467.8 1631.07 1018.45 -513.939 1140.78 
21139.5 2
15420400 22779.6 -14237.9 1617.4 1360.94 -797.037 1577.16 
15420200 22703.8 -14907.1 1606.6 1337.1 -887.407 1604.79 
21140 2
15420400 23371.9 -14758.1 1640.07 1196.63 -1050.91 1592.59 
15420200 23355.9 -15249.8 1690.13 1317.44 -692.391 1488.31 
21140.5 2
15420400 24107.2 -14750.2 1711.5 1436.04 15.389 1436.13 
15420200 23947.1 -15373.9 1710.81 1154.55 -242.334 1179.71 
21141 2
15420400 24664.1 -14932.7 1751.87 1089.91 -357.102 1146.92 
15420200 24408 -15451.3 1764.07 902.03 -151.582 914.678 
21141.5 2
15420400 25129.3 -15100.3 1690.33 939.663 -338.721 998.849 
15420200 24960.6 -15653.4 1687.2 1116.36 -408.215 1188.66 
21142 2
15420400 25671.4 -15365.1 1784 1095.22 -534.815 1218.82 
15420200 25599.1 -15913.7 1667.2 1289.83 -525.926 1392.93 
21142.5 2
15420400 26433.2 -15676.3 1667.73 1538.99 -628.822 1662.5 
15420200 26318.3 -16182.5 1612.47 1453.06 -542.896 1551.17 
21143 2
15420400 27080.5 -15966.5 1659.4 1307.74 -586.263 1433.14 
15420200 27035.1 -16537.9 1708.6 1447.95 -717.98 1616.18 
21143.5 2
15420400 27777.1 -16262.5 1701.53 1407.14 -597.845 1528.87 
15420200 27620.9 -16779.7 1704.73 1183.57 -488.62 1280.46 
21144 2
15420400 28445.2 -16439.9 1775.19 1305.05 -346.623 1350.29 
15420200 28188.3 -17001.6 1741.75 1108.16 -433.26 1189.85 
21144.5 2
15420400 28984.3 -16531.3 1831 1054.83 -178.857 1069.88 
15420200 28772.1 -17130.3 1754.73 1142.51 -251.867 1169.94 
21145 2
15420400 29543.3 -16840 1766.33 1129.29 -623.569 1290.02 
15420200 29358.2 -17343.4 1701.33 1183.97 -430.572 1259.84 
21145.5 2
15420400 30113.9 -16983.3 1748.33 1152.73 -289.428 1188.51 
15420200 29804.8 -17503.5 1715.33 902.222 -323.367 958.421 
21146 2
15420400 30633.5 -17243.4 1732.07 1049.7 -525.522 1173.9 
15420200 30534.3 -17798.5 1635.53 1473.8 -595.96 1589.74 
21146.5 2
15420400 31431.8 -17658.1 1677.47 1612.79 -837.71 1817.38 
15420200 31324.4 -18184.9 1604.2 1596.09 -780.606 1776.76 
21147 2
15420400 31942.6 -18052.7 1638.53 1029.84 -795.565 1301.34 
15420200 31991.2 -18521.5 1552.6 1344.35 -678.629 1505.93 
21147.5 2
15420400 32788.1 -18404.4 1682.62 1648.2 -685.591 1785.1 
15420200 32818.7 -18959.1 1677.31 1613.04 -853.013 1824.7 
21148 2
15420400 33478.9 -18630.6 1706.73 1351.74 -442.71 1422.39 
15420200 33300.7 -19180.1 1728.8 943.208 -432.624 1037.69 
21148.5 2
15420400 34171.3 -18787.9 1699.47 1398.79 -317.71 1434.42 
15420200 33885.5 -19406.6 1726.53 1181.55 -457.508 1267.03 
21149 2
15420400 34861.3 -18908.5 1695.53 1394.07 -243.636 1415.2 
15420200 34546.2 -19653.1 1716.53 1334.68 -497.912 1424.53 
21149.5 2
15420400 35302.4 -19143.9 1629.93 891.044 -475.556 1010.01 
15420200 35085.9 -19929.3 1689.07 1090.24 -557.98 1224.73 
21150 2
15420400 35721.4 -19573.7 1640.07 846.465 -868.418 1212.7 
15420200 35676.1 -20207.9 1590.67 1192.32 -562.963 1318.55 
21150.5 2
15420400 36153.1 -19941.1 1631.73 870.43 -740.726 1142.95 
15420200 36427.9 -20470.9 1631.93 1515.73 -530.242 1605.8 
21151 2
15420400 36905.8 -20245.2 1648.31 1469.95 -593.856 1585.38 
15420200 37032.4 -20815.6 1695.19 1180.68 -673.104 1359.07 
21151.5 2
15420400 37713 -20514.4 1719 1579.75 -526.835 1665.28 
15420200 37622.7 -21100.3 1709.07 1155.17 -557.281 1282.57 
21152 2
15420400 38288 -20762.9 1771.67 1161.62 -501.953 1265.43 
15420200 38172.3 -21299.1 1766.93 1110.44 -401.616 1180.83 
21152.5 2
15420400 38785.9 -20913.6 1872.4 1005.79 -304.512 1050.88 
15420200 38758.5 -21579.5 1781.6 1184.11 -566.465 1312.63 
21153 2
15420400 39326.1 -21215.7 1840.07 1089.25 -609.14 1248 
15420200 39272 -21750.9 1767.8 1035.35 -345.43 1091.45 
21153.5 2
15420400 39841.2 -21384.9 1762.53 1040.54 -341.818 1095.24 
15420200 39869.4 -21904.3 1767.87 1206.87 -309.899 1246.02 
21154 2
15420400 40349.3 -21667.4 1658.47 1026.4 -570.64 1174.36 
15420200 40389.8 -22308.6 1723.73 1051.31 -816.835 1331.34 
21154.5 2
15420400 40874.7 -22019.4 1662.69 1026.21 -687.573 1235.26 
15420200 40987.4 -22757.6 1743.06 1167.14 -877.002 1459.91 
21155 2
15420400 41701.3 -22417.8 1639.6 1617.57 -779.574 1795.63 
15420200 41588.4 -23045.9 1694.8 1176.17 -564.074 1304.44 
21155.5 2
15420400 42246.3 -22648.5 1630.27 1101.14 -465.993 1195.69 
15420200 42231.6 -23262.5 1641.67 1299.39 -437.576 1371.09 
21156 2
15420400 42778.9 -22923.4 1624.13 1075.82 -555.421 1210.74 
15420200 42635.4 -23479.5 1623.8 815.758 -438.384 926.089 
21156.5 2
15420400 43334.3 -23130.1 1607.4 1122.02 -417.508 1197.18 
15420200 43296.6 -23648 1601.07 1335.76 -340.471 1378.47 
21157 2
15420400 43822.8 -23308.9 1621.07 986.936 -361.212 1050.96 
15420200 43941.1 -23940.6 1657.6 1301.95 -591.111 1429.86 
21157.5 2
15420400 44445.6 -23443.9 1597.69 1216.33 -263.688 1244.59 
15420200 44383.3 -24174.4 1697.12 863.761 -456.592 977.016 
21158 2
15420400 44844.7 -23555.8 1730.07 781.026 -219.031 811.157 
15420200 44909.5 -24274.5 1745.27 1029.79 -196.005 1048.27 
21158.5 2
15420400 45240.3 -23611.5 1771.4 799.192 -112.458 807.065 
15420200 45437.9 -24393 1761.07 1067.47 -239.327 1093.97 
21159 2
15420400 45706 -23737.5 1779.8 940.875 -254.68 974.735 
15420200 45773.4 -24597.1 1709.87 677.71 -412.256 793.251 
21159.5 2
15420400 45954.9 -23579.4 1809 502.761 319.461 595.671 
15420200 46177.4 -24572.2 1728.2 816.162 50.2357 817.706 
21160 2
15420400 46248.5 -23739 1800.07 593.131 -322.424 675.102 
15420200 46496.5 -24301.3 1710.47 644.714 547.205 845.63 
21160.5 2
15420400 46465.7 -23784.5 1759 438.788 -91.8519 448.299 
15420200 46694.6 -24208.6 1685.6 400.135 187.34 441.819 
21161 2
15420400 46914.8 -23731.2 1728.44 877.238 104.061 883.388 
15420200 46870.3 -24174.2 1652.19 343.188 67.2119 349.708 
21161.5 2
15420400 47393.3 -23836 1727.6 936.31 -205.113 958.513 
15420200 47125.1 -24226.1 1637.67 498.671 -101.525 508.901 
