# Supplementary material for: Intrinsic group behaviour: Dependence of pedestrian dyad dynamics on principal social and personal features
Source: PLoS One. 2017 Nov 2;12(11):e0187253. doi: 10.1371/journal.pone.0187253 (PMC5667819; doi:10.1371/journal.pone.0187253)
Supplement: S1 Data Set — (ZIP) [file pone.0187253.s001.zip › set/trajectories/traj_2_0508_221.dat]

2 15415301 15414900 0 1 0 0 2 0 1 30 30 30 1734.37 1748.73 1720.02
21109.5 1
15414900 7309 3025 1598 0 0 0 
21110 1
15414900 7411.38 2697.56 1598 364.324 -1165.26 1220.88 
21110.5 1
15414900 7548 2039.47 1593.47 267.368 -1287.86 1315.32 
21111 1
15414900 7620.33 1686.07 1543.6 146.128 -713.939 728.741 
21111.5 1
15414900 7760.87 1364.27 1522.07 283.906 -650.101 709.39 
21112 1
15414900 7918.67 903.8 1571.2 318.788 -930.236 983.343 
21112.5 1
15414900 8152.6 475 1590.67 472.593 -866.263 986.79 
21113 1
15414900 8478.8 -79.2 1635.8 658.99 -1119.6 1299.14 
21113.5 2
15415301 9122 -254 1536.5 0 0 0 
15414900 8810.62 -670.125 1720.62 648.096 -1154.15 1323.67 
21114 2
15415301 9208.33 -441.4 1561.53 308.333 -669.286 736.894 
15414900 9092.2 -1192.2 1761.87 551.027 -1021.67 1160.8 
21114.5 2
15415301 9649 -1009.53 1574.2 890.236 -1147.74 1452.53 
15414900 9457.73 -1713.87 1761 738.451 -1053.87 1286.84 
21115 2
15415301 10264.5 -1872.6 1685.87 1243.37 -1743.57 2141.49 
15414900 9757.13 -2213.8 1724 604.848 -1009.97 1177.23 
21115.5 2
15415301 10596.3 -2379.27 1740.47 670.303 -1023.57 1223.52 
15414900 9904.87 -2736.13 1726.67 298.451 -1055.22 1096.61 
21116 2
15415301 10877.3 -2731.73 1689.2 567.677 -712.054 910.647 
15414900 10338.5 -3086 1740.4 875.96 -706.801 1125.55 
21116.5 2
15415301 11184.3 -3152.06 1675.94 599.699 -820.955 1016.66 
15414900 10683.4 -3468.81 1720.38 673.649 -747.681 1006.39 
21117 2
15415301 11546.1 -3518 1630.13 708.064 -716.12 1007.07 
15414900 11016.1 -3861.07 1675.8 651.19 -767.621 1006.62 
21117.5 2
15415301 11876.7 -3953.47 1608.93 667.744 -879.731 1104.45 
15414900 11296.7 -4333.07 1666.53 566.869 -953.535 1109.31 
21118 2
15415301 12260.1 -4334.2 1629.73 774.545 -769.158 1091.57 
15414900 11774.9 -4700.13 1726.8 965.926 -741.549 1217.75 
21118.5 2
15415301 12651.3 -4823.4 1639.33 790.303 -988.283 1265.42 
15414900 12118.7 -5154.87 1726.2 694.68 -918.653 1151.74 
21119 2
15415301 13043.1 -5360.73 1670.33 791.65 -1085.52 1343.53 
15414900 12504.6 -5755.2 1697.33 779.529 -1212.79 1441.71 
21119.5 2
15415301 13360 -5811.87 1707.2 638.844 -909.543 1111.48 
15414900 12798.5 -6253.27 1724.13 592.473 -1004.17 1165.92 
21120 2
15415301 13680.4 -6165 1715.5 625.854 -689.714 931.342 
15414900 13038.7 -6768.5 1800.56 469.181 -1006.32 1110.32 
21120.5 2
15415301 13936.8 -6569.4 1671.8 501.688 -791.389 937.01 
15414900 13326.3 -7225.47 1784 562.908 -894.26 1056.68 
21121 2
15415301 14170.5 -7040.33 1678.2 472.189 -951.38 1062.11 
15414900 13606.6 -7661.27 1742.33 566.195 -880.404 1046.75 
21121.5 2
15415301 14394.9 -7428.6 1720.87 452.285 -782.796 904.063 
15414900 13871.3 -8051.27 1715.4 533.602 -786.29 950.255 
21122 2
15415301 14755.9 -8069.4 1675.07 727.957 -1291.94 1482.91 
15414900 14133.8 -8669.73 1722.13 529.301 -1246.91 1354.6 
21122.5 2
15415301 15124.2 -8789.13 1702.73 743.973 -1454.01 1633.29 
15414900 14388.1 -9211.93 1718.2 513.67 -1095.35 1209.82 
21123 2
15415301 15412.1 -9331.93 1778.6 581.684 -1096.57 1241.29 
15414900 14763.2 -9975.33 1771.27 757.845 -1542.22 1718.37 
21123.5 2
15415301 15693.3 -9868.5 1776.88 549.178 -1047.98 1183.16 
15414900 15052.8 -10463.9 1795.88 565.649 -954.183 1109.24 
21124 2
15415301 15880.4 -10320.4 1748.6 366.12 -884.344 957.136 
15414900 15259.3 -10935.9 1780.13 404.02 -923.793 1008.28 
21124.5 2
15415301 16139.3 -10849.9 1695.8 522.963 -1069.63 1190.63 
15414900 15634.1 -11392.7 1745.6 757.172 -922.828 1193.7 
21125 2
15415301 16409.1 -11249.1 1697.27 545.185 -806.465 973.454 
15414900 16059.9 -11810.1 1758.67 860.202 -843.098 1204.48 
21125.5 2
15415301 16737.1 -11680.7 1658.67 662.492 -871.919 1095.05 
15414900 16436.9 -12295.9 1734.6 761.616 -981.414 1242.27 
21126 2
15415301 17226.9 -12017.5 1726.6 989.495 -680.539 1200.93 
15414900 17054.1 -12703.2 1623.8 1247 -822.896 1494.05 
21126.5 2
15415301 17841.9 -12423.7 1652.4 1242.56 -820.606 1489.08 
15414900 17488.3 -13160.7 1546.93 877.037 -924.31 1274.18 
21127 2
15415301 18387.8 -12772.3 1643.88 1066.17 -680.819 1265 
15414900 18166.4 -13524.5 1588.56 1324.55 -710.482 1503.07 
21127.5 2
15415301 18909.2 -13118.6 1686.73 1020.33 -677.666 1224.87 
15414900 18703.9 -13857.9 1621.93 1051.72 -652.511 1237.69 
21128 2
15415301 19324.5 -13449.7 1691.27 839.057 -668.822 1073 
15414900 19206.3 -14149.9 1657.2 1015.08 -589.764 1173.98 
21128.5 2
15415301 19708.5 -13737.2 1720.4 775.758 -580.875 969.132 
15414900 19796.9 -14387.9 1654.53 1193.13 -480.943 1286.42 
21129 2
15415301 20142.9 -14019.7 1707.67 877.441 -570.774 1046.75 
15414900 20323.9 -14684.1 1630.53 1064.51 -598.249 1221.1 
21129.5 2
15415301 20640.4 -14290.5 1693.87 1005.12 -547.071 1144.35 
15414900 20728 -14937.2 1639.2 816.431 -511.38 963.364 
21130 2
15415301 21079.1 -14531.9 1624.88 856.763 -471.493 977.93 
15414900 21309.7 -15280 1552.62 1136.11 -669.531 1318.72 
21130.5 2
15415301 21612.8 -14810.7 1604.4 1044.5 -545.458 1178.34 
15414900 21894.2 -15533.9 1474.4 1143.86 -496.804 1247.09 
21131 2
15415301 22259.3 -15163.3 1507.67 1305.99 -712.323 1487.62 
15414900 22458.9 -15769.7 1644.6 1140.74 -476.498 1236.26 
21131.5 2
15415301 22867.3 -15433.6 1632.47 1228.42 -546.128 1344.35 
15414900 23008.9 -15987.5 1819.73 1111.11 -439.865 1195.01 
21132 2
15415301 23359.9 -15417.7 1709.4 995.152 32.0539 995.668 
15414900 23525.4 -16219.2 1786.33 1043.5 -468.148 1143.7 
21132.5 2
15415301 23991.5 -15661.3 1724.73 1275.96 -492.121 1367.57 
15414900 24045.5 -16401.7 1853.2 1050.64 -368.62 1113.43 
21133 2
15415301 24630.9 -15879.7 1736.6 1291.72 -441.077 1364.95 
15414900 24627.3 -16761.3 1707.87 1175.35 -726.465 1381.74 
21133.5 2
15415301 25236.9 -16115.2 1773.88 1183.48 -460.002 1269.73 
15414900 25304.2 -16998 1612.94 1322.11 -462.37 1400.63 
21134 2
15415301 25947.1 -16392.4 1640.93 1384.52 -540.375 1486.24 
15414900 25999.1 -17289.6 1657.67 1354.67 -568.421 1469.09 
21134.5 2
15415301 26583.5 -16627.8 1682.33 1285.66 -475.556 1370.79 
15414900 26676.1 -17361.3 1740.67 1367.68 -144.916 1375.33 
21135 2
15415301 27300.9 -16804.3 1856.13 1443.46 -355.064 1486.49 
15414900 27338.3 -17461.9 1758.07 1332.39 -202.414 1347.68 
21135.5 2
15415301 27864.9 -16915.9 1834.33 1139.39 -225.589 1161.51 
15414900 27867.8 -17484.4 1751.67 1069.63 -45.3872 1070.59 
21136 2
15415301 28380.9 -17014.3 1759.67 1042.42 -198.653 1061.18 
15414900 28405.9 -17629.3 1712.8 1087.14 -292.795 1125.88 
21136.5 2
15415301 28899.8 -17154 1735.73 1048.22 -282.29 1085.56 
15414900 28949.9 -17696.7 1748.87 1098.99 -136.027 1107.38 
21137 2
15415301 29472.1 -17229.4 1703.5 1117.7 -147.217 1127.35 
15414900 29518.2 -17811.1 1710.44 1109.99 -223.551 1132.28 
21137.5 2
15415301 30037.6 -17229.9 1682.6 1106.73 -1.09263 1106.73 
15414900 30156.9 -17920.3 1632.13 1249.87 -213.584 1267.99 
21138 2
15415301 30614.5 -17279.9 1677.13 1160.7 -100.469 1165.04 
15414900 30805.9 -18058.5 1509.6 1305.84 -278.068 1335.11 
21138.5 2
15415301 31276.2 -17388.3 1740.4 1336.84 -219.125 1354.67 
15414900 31370 -18199.5 1504 1139.53 -284.983 1174.62 
21139 2
15415301 31960.4 -17506.5 1506.73 1382.22 -238.653 1402.67 
15414900 32181.8 -18282.9 1630.53 1640 -168.485 1648.63 
21139.5 2
15415301 32720.9 -17592.9 1609.27 1536.43 -174.545 1546.31 
15414900 32941.4 -18410.2 1739.93 1534.55 -257.104 1555.93 
21140 2
15415301 33426.3 -17579 1618.6 1424.92 28.0135 1425.19 
15414900 33538.9 -18311.4 1726 1207.14 199.596 1223.53 
21140.5 2
15415301 34054.1 -17585.2 1648.81 1226.29 -12.085 1226.35 
15414900 34261.9 -18326.3 1718.62 1412.12 -29.126 1412.42 
21141 2
15415301 34627.9 -17572.9 1646.2 1122.78 23.9808 1123.04 
15414900 34771.4 -18363.7 1753.47 996.991 -73.1001 999.667 
21141.5 2
15415301 35215.9 -17547.8 1681.27 1187.88 50.7744 1188.96 
15414900 35370.3 -18437.8 1725 1209.83 -149.764 1219.07 
21142 2
15415301 35624.4 -17580.5 1671.13 825.32 -66.1279 827.965 
15414900 35923.8 -18520.8 1714.4 1118.25 -167.677 1130.75 
21142.5 2
15415301 36210.5 -17619.3 1702.87 1184.11 -78.3838 1186.7 
15414900 36502.3 -18490.1 1654.73 1168.62 61.9529 1170.26 
21143 2
15415301 36800.8 -17674.7 1670.47 1192.46 -111.785 1197.69 
15414900 37177.2 -18459.1 1717.33 1363.5 62.7609 1364.95 
21143.5 2
15415301 37404.7 -17680.3 1601.13 1219.93 -11.4478 1219.99 
15414900 37954.4 -18484.7 1688 1570.1 -51.7172 1570.95 
21144 2
15415301 38018.9 -17730.4 1603.56 1199.75 -97.7376 1203.72 
15414900 38629.8 -18536.5 1652.75 1319.17 -101.237 1323.04 
21144.5 2
15415301 38683.6 -17758 1623 1300.71 -54.0607 1301.83 
15414900 39217.4 -18432.9 1649.47 1149.88 202.674 1167.6 
21145 2
15415301 39305.8 -17826.9 1638.2 1256.97 -139.259 1264.66 
15414900 39862.1 -18438.4 1648.87 1302.36 -11.0438 1302.4 
21145.5 2
15415301 39931.3 -17824.6 1620.27 1263.57 4.7138 1263.58 
15414900 40448.5 -18384.3 1665.4 1184.78 109.226 1189.81 
21146 2
15415301 40441.6 -17873.2 1617.47 1030.98 -98.1818 1035.64 
15414900 40986.2 -18297.3 1654.4 1086.2 175.892 1100.34 
21146.5 2
15415301 40866.9 -17811.8 1542.33 859.125 124.04 868.033 
15414900 41487.7 -18118.7 1648.33 1013.06 360.808 1075.4 
21147 2
15415301 41239.5 -17761.5 1575.47 751.21 101.478 758.033 
15414900 41908.7 -17826.6 1658.33 848.925 588.844 1033.16 
21147.5 2
15415301 41618.8 -17688.9 1667.75 739.466 141.504 752.883 
15414900 42377.8 -17521.7 1643.56 914.263 594.371 1090.48 
21148 2
15415301 41947.8 -17587.5 1680.47 643.811 198.451 673.703 
15414900 42627.4 -17228.3 1597.27 488.552 574.079 753.823 
21148.5 2
15415301 42185.8 -17468.9 1652.27 480.808 239.596 537.199 
15414900 42710.3 -17292.2 1586.2 167.407 -129.024 211.358 
