# Supplementary material for: Intrinsic group behaviour: Dependence of pedestrian dyad dynamics on principal social and personal features
Source: PLoS One. 2017 Nov 2;12(11):e0187253. doi: 10.1371/journal.pone.0187253 (PMC5667819; doi:10.1371/journal.pone.0187253)
Supplement: S1 Data Set — (ZIP) [file pone.0187253.s001.zip › set/trajectories/traj_2_0508_220.dat]

2 15412502 15412500 0 0 0 1 0 1 0 20 20 20 1670.3 1715.42 1625.19
21085 1
15412500 -10856.5 12733.2 1174.6 0 0 0 
21085.5 2
15412502 -10166.3 12160 1374 0 0 0 
15412500 -10952.9 12282.8 1407.93 -194.613 -909.899 930.479 
21086 2
15412502 -10135.4 11931.8 1313.47 104.153 -768.35 775.377 
15412500 -10816.7 11685.7 1354.27 275.152 -1206.33 1237.31 
21086.5 2
15412502 -9963.4 11438.7 1390.33 347.475 -996.094 1054.96 
15412500 -10605.3 11191.3 1356.2 426.936 -998.653 1086.09 
21087 2
15412502 -9736.19 10837.2 1381.81 443.774 -1174.77 1255.8 
15412500 -10393.8 10759.2 1334.12 413.249 -844.035 939.771 
21087.5 2
15412502 -9474.2 10418.8 1354.87 512.696 -818.885 966.141 
15412500 -10070.5 10131.8 1324 632.518 -1227.76 1381.12 
21088 2
15412502 -9080.6 9942.53 1371.2 795.152 -962.155 1248.2 
15412500 -9911.07 9819.4 1340.8 322.155 -631.111 708.58 
21088.5 2
15412502 -8671.47 9547.07 1429.67 826.532 -798.923 1149.54 
15412500 -9643.93 9365.4 1335.93 539.663 -917.172 1064.16 
21089 2
15412502 -8304.6 9293.53 1381.33 741.145 -512.189 900.907 
15412500 -9171.4 9079.2 1380 954.613 -578.182 1116.06 
21089.5 2
15412502 -7974.4 8879.73 1445.6 667.071 -835.96 1069.49 
15412500 -8802.6 8896.53 1548.27 745.051 -369.024 831.432 
21090 2
15412502 -7616.81 8493.94 1469.06 698.413 -753.507 1027.4 
15412500 -8405.25 8655.44 1432 776.074 -470.89 907.76 
21090.5 2
15412502 -7356.93 8189.73 1513.53 508.57 -595.311 782.968 
15412500 -8143.53 8445.33 1521.47 512.166 -411.163 656.786 
21091 2
15412502 -6983.6 7911.87 1311.13 754.209 -561.347 940.181 
15412500 -7757.2 8287.27 1477.73 780.471 -319.327 843.27 
21091.5 2
15412502 -6572.33 7539.67 1419.53 830.842 -751.919 1120.57 
15412500 -7375.53 8278.47 1475.4 771.044 -17.7778 771.249 
21092 2
15412502 -5919.07 7160.27 1370 1319.73 -766.465 1526.16 
15412500 -7150.87 8186.87 1306.73 453.872 -185.051 490.146 
21092.5 2
15412502 -5279.53 7029.27 1397.4 1291.99 -264.646 1318.81 
15412500 -6884.93 8084.8 1467.13 537.239 -206.195 575.45 
21093 2
15412502 -4946.67 6633.33 1393.27 672.458 -799.865 1044.98 
15412500 -6265.73 7838.67 1340.33 1250.91 -497.239 1346.11 
21093.5 2
15412502 -4638.25 6342.12 1382.5 602.376 -568.766 828.464 
15412500 -5357.88 7309.12 1368.88 1773.16 -1034.26 2052.75 
21094 2
15412502 -4305.27 6236.07 1393.87 649.09 -206.741 681.22 
15412500 -5039.07 6909.13 1415.4 621.459 -779.711 997.076 
21094.5 2
15412502 -3962.6 6028.27 1423.47 692.256 -419.798 809.598 
15412500 -4685.2 6670.53 1400.27 714.882 -482.02 862.206 
21095 2
15412502 -3466.27 5817.53 1496.53 1002.69 -425.724 1089.33 
15412500 -4323.07 6283.8 1410 731.582 -781.279 1070.33 
21095.5 2
15412502 -3052.27 5557.53 1569.53 836.364 -525.253 987.621 
15412500 -4093.53 5739.2 1416.4 463.704 -1100.2 1193.93 
21096 2
15412502 -2700.07 5389.93 1539.2 711.515 -338.586 787.968 
15412500 -3726.8 5424.73 1579.13 740.875 -635.286 975.953 
21096.5 2
15412502 -2319.13 5188.07 1659.6 769.562 -407.811 870.94 
15412500 -3766.33 4972.53 1860.07 -79.8653 -913.535 917.02 
21097 2
15412502 -2003.94 5012.75 1649.25 615.617 -342.415 704.438 
15412500 -3340 4741 1885.69 832.682 -452.214 947.553 
21097.5 2
15412502 -1763.33 4826.53 1708.87 470.85 -364.416 595.398 
15412500 -2997.73 4511.4 1877.73 669.798 -449.315 806.544 
21098 2
15412502 -1603.8 4658.6 1668.93 322.29 -339.259 467.94 
15412500 -2715.93 4335.87 1861.07 569.293 -354.613 670.705 
21098.5 2
15412502 -1293.27 4517.13 1658.87 627.34 -285.791 689.371 
15412500 -1904.27 4270 1785.87 1639.73 -133.064 1645.12 
21099 2
15412502 -912.6 4398.47 1614 769.024 -239.731 805.523 
15412500 -1522.8 4007.13 1713.07 770.64 -531.044 935.892 
21099.5 2
15412502 -528.133 4261.2 1605.2 776.7 -277.306 824.719 
15412500 -1179 3837.67 1706.6 694.545 -342.357 774.339 
21100 2
15412502 -113.5 4099.06 1579.94 809.831 -316.675 869.545 
15412500 -592.562 3674.69 1681.12 1145.39 -318.319 1188.8 
21100.5 2
15412502 285.4 3930.93 1551.27 780.626 -329.02 847.131 
15412500 -88.4 3434.27 1663.2 986.619 -470.491 1093.06 
21101 2
15412502 849.2 3706.07 1586.6 1138.99 -454.276 1226.24 
15412500 189.133 3183.4 1672.6 560.673 -506.801 755.779 
21101.5 2
15412502 1350.73 3544.33 1613.6 1013.2 -326.734 1064.58 
15412500 731.067 3118.33 1678.4 1094.81 -131.448 1102.68 
21102 2
15412502 1813.27 3329.73 1609.4 934.411 -433.535 1030.09 
15412500 1258.47 2948.8 1663.6 1065.45 -342.492 1119.15 
21102.5 2
15412502 2116.47 3249.8 1588.53 612.525 -161.481 633.454 
15412500 1620.27 2805.53 1726.73 730.909 -289.428 786.127 
21103 2
15412502 2497.13 3139.47 1565.73 769.024 -222.896 800.675 
15412500 2018.73 2753.33 1694.8 804.983 -105.455 811.861 
21103.5 2
15412502 2953.25 2988.31 1569.94 890.853 -295.223 938.496 
15412500 2319.19 2573.62 1705.12 586.825 -350.993 683.783 
21104 2
15412502 3311.6 2786 1586.4 701.272 -395.915 805.314 
15412500 2807.53 2295.67 1660.8 955.667 -543.95 1099.63 
21104.5 2
15412502 3636.67 2559.2 1545.67 656.7 -458.182 800.741 
15412500 3351.87 1835.4 1660.73 1099.66 -929.832 1440.09 
21105 2
15412502 4103.33 2350.73 1485.4 942.761 -421.145 1032.55 
15412500 3819.8 1634.93 1606.93 945.32 -404.983 1028.42 
21105.5 2
15412502 4555.87 1983.27 1535.67 914.209 -742.357 1177.66 
15412500 4249 1426.07 1605.4 867.071 -421.953 964.29 
21106 2
15412502 4984.67 1804.33 1545.4 866.263 -361.481 938.659 
15412500 4694.53 1204.8 1582 900.067 -447.003 1004.95 
21106.5 2
15412502 5423.8 1621.67 1510 887.138 -369.024 960.829 
15412500 5065.93 907.533 1584.2 750.303 -600.539 961.042 
21107 2
15412502 5870.75 1253.31 1513.81 872.949 -719.442 1131.21 
15412500 5419.88 662.562 1634.62 691.292 -478.459 840.719 
21107.5 2
15412502 6238.13 973.8 1520.07 718.95 -546.991 903.376 
15412500 5763.87 379.4 1636.8 673.174 -554.134 871.91 
21108 2
15412502 6591.53 697.733 1543.27 713.939 -557.71 905.953 
15412500 6113.2 12.8667 1619.33 705.724 -740.471 1022.91 
21108.5 2
15412502 7013.93 438.6 1555.13 853.333 -523.502 1001.12 
15412500 6464.13 -261.533 1648.8 708.956 -554.343 899.953 
21109 2
15412502 7406.93 92.7333 1601.53 793.939 -698.721 1057.62 
15412500 6850.87 -538.2 1628.27 781.279 -558.923 960.621 
21109.5 2
15412502 7761.47 -294.6 1623.8 716.229 -782.492 1060.79 
15412500 7323.27 -872.467 1625.6 954.343 -675.286 1169.09 
21110 2
15412502 8106.88 -609.75 1585.75 674.626 -615.527 913.233 
15412500 7704 -1072.88 1639.81 743.62 -391.423 840.346 
21110.5 2
15412502 8371 -865.267 1575 516.879 -500.033 719.164 
15412500 8084.93 -1385 1661.53 745.466 -610.812 963.749 
21111 2
15412502 8860.27 -1373.47 1643.67 988.418 -1026.67 1425.14 
15412500 8499.33 -1773.53 1718.33 837.172 -784.916 1147.58 
21111.5 2
15412502 9111.07 -1609.07 1608.87 506.667 -475.96 695.161 
15412500 8705.47 -2264.93 1733.53 416.431 -992.727 1076.53 
21112 2
15412502 9427.33 -1943.73 1636.67 638.923 -676.094 930.229 
15412500 8928 -2536.27 1729.73 449.562 -548.148 708.924 
21112.5 2
15412502 9870.27 -2276.87 1593.33 894.815 -672.997 1119.65 
15412500 9451 -2816.8 1713.07 1056.57 -566.734 1198.97 
21113 2
15412502 10247.9 -2567.13 1607.13 762.828 -586.397 962.169 
15412500 9857.13 -3064.53 1708.53 820.471 -500.471 961.064 
21113.5 2
15412502 10588.4 -2838.75 1585.38 665.055 -530.501 850.723 
15412500 10302.9 -3359.56 1708.88 870.711 -576.229 1044.12 
21114 2
15412502 10887.1 -3185 1556 584.524 -677.593 894.874 
15412500 10512.5 -3682.93 1686.6 410.038 -632.82 754.05 
21114.5 2
15412502 11235.7 -3520.07 1562 704.242 -676.902 976.808 
15412500 10918.1 -4018.4 1648 819.394 -677.71 1063.34 
21115 2
15412502 11527.9 -3842.4 1558.67 590.438 -651.178 879.005 
15412500 11220.9 -4435.07 1632.13 611.717 -841.751 1040.55 
21115.5 2
15412502 11818.9 -4136.6 1572.67 587.744 -594.343 835.875 
15412500 11592.1 -4757.87 1636.53 749.899 -652.121 993.786 
21116 2
15412502 12175.9 -4516.33 1560.2 721.347 -767.138 1053.02 
15412500 11879.9 -5163.27 1597.4 581.414 -818.99 1004.38 
21116.5 2
15412502 12481.8 -4915.31 1500.12 597.42 -779.256 981.912 
15412500 12136.2 -5587.5 1558.56 500.749 -828.581 968.14 
21117 2
15412502 12875.2 -5354.27 1452.87 769.839 -859.01 1153.49 
15412500 12667.2 -5965 1651.8 1039.04 -738.748 1274.89 
21117.5 2
15412502 13322.9 -5809.67 1632.6 904.512 -920 1290.17 
15412500 12954.9 -6312.8 1670.87 581.279 -702.626 911.904 
21118 2
15412502 13609.5 -6051.53 1599.67 578.855 -488.62 757.511 
15412500 13240.2 -6683.2 1647.6 576.296 -748.283 944.481 
21118.5 2
15412502 13907.8 -6370.67 1589.4 602.694 -644.714 882.551 
15412500 13524.7 -7022.2 1609.73 574.815 -684.848 894.108 
21119 2
15412502 14224.9 -6685.27 1565.07 640.673 -635.556 902.437 
15412500 13892.9 -7333.07 1590.47 743.838 -628.013 973.497 
21119.5 2
15412502 14531.7 -7123.47 1538.4 618.548 -883.468 1078.48 
15412500 14152.2 -7673.47 1587.73 522.715 -686.29 862.685 
21120 2
15412502 14918.1 -7504.81 1502.62 754.549 -744.816 1060.23 
15412500 14467.8 -7993.44 1545.69 616.431 -624.943 877.804 
21120.5 2
15412502 15301.9 -7996.8 1558.13 751.084 -962.794 1221.11 
15412500 14781.6 -8444.2 1566.07 614.066 -882.118 1074.81 
21121 2
15412502 15480.4 -8351.47 1576.87 360.673 -716.498 802.157 
15412500 15039.9 -8986.2 1600.73 521.886 -1094.95 1212.96 
21121.5 2
15412502 15789.5 -8812 1554.8 623.253 -928.495 1118.28 
15412500 15485 -9383.87 1619.27 897.312 -801.747 1203.32 
21122 2
15412502 16180.1 -9264.13 1663 787.366 -911.559 1204.53 
15412500 15759.3 -9650.67 1635.8 553.091 -537.903 771.524 
21122.5 2
15412502 16466.8 -9490.53 1596.73 579.259 -457.374 738.06 
15412500 16095.2 -9950.53 1668 678.519 -605.791 909.599 
21123 2
15412502 16755.4 -9816.87 1644 583.03 -659.259 880.084 
15412500 16392.5 -10280.8 1640.2 600.673 -667.205 897.759 
21123.5 2
15412502 17048.6 -10161 1670.88 572.583 -672.135 882.959 
15412500 16591.9 -10485.2 1692.19 389.339 -399.316 557.708 
21124 2
15412502 17395 -10422.5 1644.47 677.96 -511.807 849.456 
15412500 16906.3 -10755.6 1693.27 615.378 -529.061 811.539 
21124.5 2
15412502 17790.3 -10658.3 1637 798.519 -476.364 929.814 
15412500 17164.3 -11102.9 1694.47 521.212 -701.684 874.083 
21125 2
15412502 18133.8 -10937.9 1632.8 694.007 -564.848 894.818 
15412500 17647.5 -11341.1 1683.07 976.162 -481.077 1088.27 
21125.5 2
15412502 18677.3 -11161.7 1546.27 1097.91 -451.987 1187.31 
15412500 18114.7 -11743.3 1658.47 943.704 -812.525 1245.3 
21126 2
15412502 19195.3 -11377.3 1488 1046.46 -435.556 1133.49 
15412500 18723 -12005.5 1668.07 1228.96 -529.832 1338.3 
21126.5 2
15412502 19588 -11728.7 1600.67 793.401 -710.034 1064.72 
15412500 19112.5 -12226.7 1666.47 786.801 -446.734 904.78 
21127 2
15412502 19909.4 -11954.2 1591 627.686 -440.34 766.739 
15412500 19474.4 -12464.5 1696.69 706.852 -464.518 845.823 
21127.5 2
15412502 20341.4 -12150.5 1575.67 845.45 -384.108 928.614 
15412500 19892 -12671.1 1677.93 817.27 -404.371 911.837 
21128 2
15412502 20710.6 -12395.3 1618.73 745.859 -494.68 894.994 
15412500 20283.6 -12977.4 1643.87 791.111 -618.721 1004.33 
21128.5 2
15412502 21011.5 -12617 1625.33 607.811 -447.811 754.963 
15412500 20644.4 -13184.6 1663.67 728.889 -418.586 840.531 
21129 2
15412502 21297.1 -12897.3 1622.33 577.104 -566.195 808.472 
15412500 21003.1 -13418.2 1697.53 724.579 -471.919 864.71 
21129.5 2
15412502 21619.7 -13127.2 1598.13 651.717 -464.512 800.316 
15412500 21275.7 -13567.1 1704.33 550.842 -300.875 627.656 
21130 2
15412502 21990.7 -13279.2 1624.94 724.52 -296.973 783.021 
15412500 21756.2 -13845.2 1691.38 938.387 -543.075 1084.2 
21130.5 2
15412502 22413.9 -13477.1 1573.93 828.27 -387.247 914.326 
15412500 22223.4 -14035.5 1632.33 914.31 -372.497 987.278 
21131 2
15412502 22826.5 -13631.9 1547.2 833.401 -312.727 890.143 
15412500 22654.7 -14180.9 1564.6 871.38 -293.737 919.557 
21131.5 2
15412502 23310.3 -13788.7 1516.8 977.374 -316.768 1027.42 
15412500 23303.5 -14397.9 1758.13 1310.71 -438.249 1382.03 
21132 2
15412502 23784 -14058.3 1492.93 957.037 -544.646 1101.16 
15412500 23802.4 -14611.5 1610.67 1007.81 -431.65 1096.36 
21132.5 2
15412502 24317.8 -14289.7 1596.13 1078.38 -467.34 1175.3 
15412500 24135.2 -14822.3 1594.13 672.323 -425.724 795.776 
21133 2
15412502 24692.6 -14539.6 1578.6 757.172 -504.916 910.082 
15412500 24471.8 -14998.3 1584.33 680 -355.556 767.346 
21133.5 2
15412502 25047.6 -14690.2 1619.69 693.286 -294.116 753.094 
15412500 24810.5 -15178.9 1627.25 661.523 -352.751 749.697 
21134 2
15412502 25409 -14813.9 1609.27 704.557 -241.09 744.664 
15412500 25219.7 -15347.3 1633.47 797.726 -328.249 862.62 
21134.5 2
15412502 25758.3 -15006.7 1664.93 705.724 -389.495 806.072 
15412500 25441 -15531.1 1636.53 447.003 -371.448 581.193 
21135 2
15412502 26155.5 -15121.3 1655.67 799.061 -230.584 831.665 
15412500 25797.3 -15774.1 1670.93 716.968 -488.934 867.813 
21135.5 2
15412502 26590.1 -15134 1653.13 877.98 -25.7239 878.357 
15412500 26232.6 -15860.4 1674.47 879.327 -174.276 896.43 
21136 2
15412502 27095.8 -15227.8 1554.53 1021.68 -189.495 1039.11 
15412500 26648.9 -16039.3 1683.2 841.077 -361.347 915.414 
21136.5 2
15412502 27575.7 -15509.3 1455.33 969.428 -568.62 1123.89 
15412500 27212.3 -16244.8 1687.53 1138.05 -415.219 1211.43 
21137 2
15412502 28016.1 -15754.2 1596.62 860.27 -478.361 984.324 
15412500 27707.9 -16316.9 1650.56 967.985 -140.894 978.185 
21137.5 2
15412502 28481.6 -15847.2 1568.6 910.91 -182.021 928.918 
15412500 28181.3 -16468.7 1671.8 926.402 -296.926 972.824 
21138 2
15412502 28970.9 -16030.3 1670.2 984.44 -368.343 1051.09 
15412500 28658.9 -16507.3 1617.8 961.1 -77.666 964.233 
21138.5 2
15412502 29421.1 -16186.1 1653 909.495 -314.747 962.417 
15412500 29081.8 -16605.2 1599.2 854.276 -197.845 876.887 
21139 2
15412502 29700.9 -16354 1625.93 565.253 -339.259 659.247 
15412500 29412.7 -16776.6 1593.8 668.552 -346.263 752.901 
21139.5 2
15412502 30094.5 -16511.1 1637.13 795.152 -317.306 856.125 
15412500 29770 -16986.9 1579.73 721.751 -424.781 837.474 
21140 2
15412502 30551.9 -16607.4 1603.4 924.04 -194.613 944.312 
15412500 30152 -17087.7 1582.67 771.717 -203.771 798.167 
21140.5 2
15412502 30998.9 -16836.9 1537.06 873.185 -448.193 981.494 
15412500 30599.2 -17264.6 1553.75 873.413 -345.492 939.263 
21141 2
15412502 31482.4 -16985.4 1520.27 946.111 -290.656 989.75 
15412500 30939 -17484.5 1493.07 664.995 -430.349 792.098 
21141.5 2
15412502 31884.2 -17035.4 1408.13 811.717 -101.01 817.978 
15412500 31395.1 -17659 1400.73 921.481 -352.458 986.587 
21142 2
15412502 32364.1 -17165.4 1387.73 969.428 -262.626 1004.37 
15412500 31946.2 -17912 1321.8 1113.27 -511.111 1224.99 
21142.5 2
15412502 33014.9 -17498.4 1533.47 1314.88 -672.727 1476.98 
15412500 32410.8 -18040.9 1405 938.586 -260.471 974.058 
21143 2
15412502 33316.2 -17634.9 1535.93 608.62 -275.69 668.149 
15412500 32949.5 -18120.8 1488.27 1088.35 -161.347 1100.24 
21143.5 2
15412502 33787.9 -17739 1542.53 952.997 -210.37 975.94 
15412500 33356.6 -18284.9 1521.6 822.357 -331.582 886.689 
21144 2
15412502 34179.3 -17885.8 1545 764.412 -286.621 816.381 
15412500 33754.1 -18367.3 1522.5 776.294 -160.897 792.793 
21144.5 2
15412502 34533.2 -18000.3 1555.93 692.539 -224.103 727.896 
15412500 34188.5 -18394.1 1567.67 850.106 -52.487 851.725 
21145 2
15412502 34926.3 -18079.5 1604.87 794.074 -160.135 810.06 
15412500 34531.5 -18475.1 1585.2 693.064 -163.502 712.089 
21145.5 2
15412502 35285.4 -18178.1 1610.13 725.522 -199.057 752.334 
15412500 34924.3 -18613.7 1636.93 793.535 -280.135 841.531 
21146 2
15412502 35613.4 -18230.3 1627.27 662.626 -105.455 670.965 
15412500 35258.1 -18816.5 1663.13 674.343 -409.697 789.044 
21146.5 2
15412502 35999.8 -18299.1 1610 780.606 -139.125 792.907 
15412500 35637.7 -18971.3 1675.87 766.734 -312.593 828.007 
21147 2
15412502 36411.9 -18479.1 1579.93 830.78 -362.903 906.583 
15412500 36074.1 -19033.4 1681.47 879.839 -125.269 888.712 
21147.5 2
15412502 36896.9 -18681.9 1560.5 945.435 -395.208 1024.71 
15412500 36437.3 -19046.7 1654.81 708.082 -25.9016 708.555 
21148 2
15412502 37305.7 -18835.4 1578.2 799.984 -300.44 854.54 
15412500 36908.7 -19187.1 1623.67 922.546 -274.715 962.579 
21148.5 2
15412502 37703 -18965.8 1587.93 802.694 -263.434 844.816 
15412500 37395.3 -19369.1 1616.6 982.896 -367.811 1049.46 
21149 2
15412502 38127.5 -19105.2 1580.07 857.643 -281.616 902.696 
15412500 37882.9 -19603.3 1685.6 985.051 -473.131 1092.78 
21149.5 2
15412502 38567.5 -19298.5 1551 888.754 -390.438 970.735 
15412500 38311.7 -19901.2 1743.33 866.263 -601.751 1054.76 
21150 2
15412502 38991.7 -19524 1576.47 856.97 -455.623 970.561 
15412500 38611.3 -20038.7 1743.6 605.253 -277.71 665.923 
21150.5 2
15412502 39324.9 -19679.3 1583.73 671.909 -313.038 741.251 
15412500 38977.3 -20273.7 1768.47 737.903 -473.925 876.987 
21151 2
15412502 39796.4 -19926.8 1524.75 920.785 -483.366 1039.95 
15412500 39335.1 -20458.9 1770.94 698.82 -361.605 786.834 
21151.5 2
15412502 40260.5 -20026.1 1539.07 908.203 -194.357 928.767 
15412500 39683.4 -20622.3 1754.73 681.678 -319.879 752.999 
21152 2
15412502 40666.7 -20300.7 1553.27 820.741 -554.747 990.636 
15412500 40239.8 -21048.2 1739.87 1124.04 -860.337 1415.5 
21152.5 2
15412502 41198.1 -20547.3 1648.47 1073.4 -498.182 1183.37 
15412500 40721.3 -21050.8 1701.53 972.66 -5.25253 972.674 
21153 2
15412502 41344.2 -20662.1 1609 294.624 -231.452 374.664 
15412500 41023.5 -21132.5 1695.4 609.274 -164.785 631.165 
21153.5 2
15412502 41773.1 -20816.1 1638.33 866.532 -311.246 920.734 
15412500 41716 -21433.2 1724.8 1399.06 -607.407 1525.22 
21154 2
15412502 42293.1 -20881.5 1704.93 1050.37 -131.987 1058.63 
15412500 42236.7 -21555.9 1778.67 1051.85 -247.811 1080.65 
21154.5 2
15412502 42753.1 -21068.5 1701.31 898.551 -365.299 969.968 
15412500 42639.8 -21818.6 1749.5 787.272 -513.2 939.772 
21155 2
15412502 43222.9 -21331.2 1665.27 919.26 -514.09 1053.25 
15412500 43143.8 -21895.9 1696.87 986.399 -151.288 997.934 
21155.5 2
15412502 43579.9 -21472.8 1610.93 721.347 -286.061 775.997 
15412500 43591.3 -22041.3 1751.53 903.973 -293.737 950.499 
21156 2
15412502 44075.5 -21589.1 1593.6 1001.21 -235.017 1028.43 
15412500 44087.1 -22184 1781.2 1001.75 -288.215 1042.39 
21156.5 2
15412502 44498.1 -21659.5 1568.27 853.603 -142.222 865.37 
15412500 44602.9 -22275.5 1704.8 1041.89 -184.781 1058.14 
21157 2
15412502 45020.9 -21754.3 1608.93 1056.3 -191.515 1073.52 
15412500 45010.1 -22376.3 1711.87 822.761 -203.771 847.619 
21157.5 2
15412502 45469.2 -21897.1 1652.81 875.618 -278.768 918.923 
15412500 45398.1 -22502.7 1713.69 757.796 -246.785 796.968 
21158 2
15412502 45885.3 -22053.9 1681.6 814.253 -306.988 870.201 
15412500 45814 -22590.2 1763.93 813.845 -171.257 831.669 
21158.5 2
15412502 46228.6 -22104.3 1697.53 693.468 -101.684 700.883 
15412500 46158.8 -22644.4 1794.53 696.566 -109.495 705.119 
21159 2
15412502 46589 -22273.7 1708.8 728.081 -342.357 804.556 
15412500 46434.1 -22853.8 1828.6 556.229 -423.03 698.817 
21159.5 2
15412502 46919.6 -22533.3 1649.67 667.879 -524.31 849.095 
15412500 46787.1 -23109.7 1798.73 713.131 -517.037 880.843 
21160 2
15412502 47207.1 -22773.1 1610.53 580.875 -484.444 756.375 
15412500 47124.9 -23515.4 1813.13 682.424 -819.529 1066.46 
21160.5 1
15412500 47226.5 -24173.3 1812.93 205.118 -1329.16 1344.89 
