# Supplementary material for: Intrinsic group behaviour: Dependence of pedestrian dyad dynamics on principal social and personal features
Source: PLoS One. 2017 Nov 2;12(11):e0187253. doi: 10.1371/journal.pone.0187253 (PMC5667819; doi:10.1371/journal.pone.0187253)
Supplement: S1 Data Set — (ZIP) [file pone.0187253.s001.zip › set/trajectories/traj_2_0508_219.dat]

2 15403600 15403400 0 1 0 0 2 0 1 45 40 50 1746.03 1750.47 1741.59
21034.5 1
15403400 6136 3288.33 1548.33 0 0 0 
21035 1
15403400 6111.2 2948 1514.73 -83.5017 -1145.9 1148.94 
21035.5 1
15403400 6556 2248.87 1599.07 898.586 -1412.39 1674.01 
21036 1
15403400 6903.8 1685.27 1735.73 702.626 -1138.59 1337.93 
21036.5 2
15403600 8037.62 1748.31 1465.31 0 0 0 
15403400 7117.2 1274.67 1716.67 431.111 -829.495 934.836 
21037 2
15403600 8306.93 1104.33 1535.33 582.939 -1393.88 1510.87 
15403400 7336 826.867 1744 442.02 -904.646 1006.86 
21037.5 2
15403600 8450.75 467.5 1588.12 280.892 -1243.82 1275.14 
15403400 7538.38 259.438 1730.62 395.264 -1108.26 1176.64 
21038 2
15403600 8721.4 51.6 1624.27 529.648 -813.894 971.056 
15403400 7912.2 -322 1730.73 731.556 -1137.84 1352.72 
21038.5 2
15403600 9008.53 -538.4 1649 580.067 -1191.92 1325.58 
15403400 8252.13 -930.8 1668.2 686.734 -1229.9 1408.64 
21039 2
15403600 9355.13 -1072.8 1645.8 700.202 -1079.6 1286.78 
15403400 8603.07 -1458.07 1770.2 708.956 -1065.19 1279.55 
21039.5 2
15403600 9676.47 -1633.87 1713.47 649.158 -1133.47 1306.2 
15403400 8968.53 -1972.07 1715.8 738.316 -1038.38 1274.11 
21040 2
15403600 10080.5 -2148.93 1727.4 816.162 -1040.54 1322.44 
15403400 9385.2 -2495.8 1796.6 841.751 -1058.05 1352.04 
21040.5 2
15403600 10453.3 -2625.69 1719.31 728.215 -931.16 1182.1 
15403400 9774.19 -3043.31 1772.94 759.741 -1069.36 1311.77 
21041 2
15403600 10844.1 -3069.6 1699 764.685 -868.713 1157.33 
15403400 10128.7 -3546.07 1730.73 693.697 -983.863 1203.83 
21041.5 2
15403600 11257.3 -3562.6 1678.87 834.747 -995.96 1299.51 
15403400 10540.6 -3901.73 1675.93 832.189 -718.519 1099.46 
21042 2
15403600 11633.1 -3922.33 1662.13 759.327 -726.734 1051.06 
15403400 10986.8 -4446.87 1684.73 901.414 -1101.28 1423.15 
21042.5 2
15403600 11953.6 -4390.33 1706.6 647.407 -945.455 1145.87 
15403400 11392.4 -4942.53 1654.53 819.394 -1001.35 1293.87 
21043 2
15403600 12384.3 -4925.33 1695.2 870.168 -1080.81 1387.57 
15403400 11782 -5544.4 1664.33 787.071 -1215.89 1448.4 
21043.5 2
15403600 12763.5 -5558.4 1675.47 766.061 -1278.92 1490.8 
15403400 12103.1 -6219.8 1678.2 648.62 -1364.44 1510.77 
21044 2
15403600 13123.6 -6054.38 1689.75 703.304 -968.701 1197.09 
15403400 12551.9 -6830.56 1734.38 876.701 -1192.9 1480.41 
21044.5 2
15403600 13506.6 -6536.6 1733.53 749.462 -943.689 1205.09 
15403400 12881.1 -7342.2 1751.93 644.219 -1001.25 1190.59 
21045 2
15403600 13846.4 -6921.27 1725.27 686.465 -777.104 1036.88 
15403400 13239.4 -7819 1733.87 723.771 -963.232 1204.85 
21045.5 2
15403600 14138 -7403.53 1724.07 589.091 -974.276 1138.53 
15403400 13510.3 -8259.53 1710.4 547.205 -889.966 1044.74 
21046 2
15403600 14389 -7874 1692.73 507.071 -950.438 1077.24 
15403400 13923.2 -8806 1694.53 834.209 -1103.97 1383.71 
21046.5 2
15403600 15127 -8592.67 1669.73 1490.91 -1451.85 2081.03 
15403400 14439.3 -9351.2 1766.53 1042.56 -1101.41 1516.59 
21047 2
15403600 15381.6 -9285.56 1757 497.192 -1353.31 1441.75 
15403400 14994.2 -9960 1770.81 1083.95 -1189.06 1608.98 
21047.5 2
15403600 15632.7 -9769.87 1803 491.398 -947.758 1067.57 
15403400 15384.7 -10371.7 1806.47 764.155 -805.61 1110.38 
21048 2
15403600 16000.2 -10149.6 1774.47 742.492 -767.138 1067.61 
15403400 15727 -10786.5 1797.07 691.448 -838.114 1086.52 
21048.5 2
15403600 16507.3 -10497.5 1742.13 1024.38 -702.896 1242.34 
15403400 16186.8 -11105.4 1726.07 928.889 -644.175 1130.4 
21049 2
15403600 16971.9 -10798.9 1739.6 938.721 -608.754 1118.83 
15403400 16620.5 -11494.1 1688 876.094 -785.185 1176.46 
21049.5 2
15403600 17417.5 -11160.5 1742.13 900.202 -730.505 1159.31 
15403400 17119.4 -11897 1762.13 1007.95 -814.007 1295.59 
21050 2
15403600 17843.6 -11522.6 1750.47 860.741 -731.582 1129.64 
15403400 17779.2 -12300.2 1725.6 1332.93 -814.545 1562.11 
21050.5 2
15403600 18611.9 -12009.6 1764.56 1500.54 -951.099 1776.57 
15403400 18400.5 -12647.8 1650.69 1213.48 -678.931 1390.49 
21051 2
15403600 19177.7 -12284 1746.67 1107.22 -537.06 1230.6 
15403400 18905.1 -12924.3 1659.8 987.41 -541.006 1125.91 
21051.5 2
15403600 19640.3 -12538 1733.6 934.68 -513.131 1066.27 
15403400 19338.6 -13214.5 1654.93 875.825 -586.397 1054.01 
21052 2
15403600 20067.7 -12805.7 1727.53 863.434 -540.875 1018.85 
15403400 19785 -13475.7 1755.47 901.818 -527.677 1044.85 
21052.5 2
15403600 20495.9 -13126.1 1734.8 865.051 -647.138 1080.32 
15403400 20216.7 -13779.9 1741.13 872.189 -614.545 1066.95 
21053 2
15403600 20975.5 -13376 1757.4 968.754 -504.916 1092.44 
15403400 20719.5 -14001.7 1757.8 1015.76 -447.946 1110.14 
21053.5 2
15403600 21458.3 -13609.1 1732.53 975.488 -470.842 1083.18 
15403400 21175.1 -14211.5 1729.27 920.269 -423.973 1013.24 
21054 2
15403600 21971.9 -13796.8 1725.38 1003.13 -366.691 1068.05 
15403400 21691.4 -14416.2 1699.44 1008.54 -399.715 1084.86 
21054.5 2
15403600 22428 -14033.4 1707.07 892.49 -462.989 1005.43 
15403400 22306.1 -14847.4 1589.53 1202.8 -843.86 1469.29 
21055 2
15403600 22973 -14327.6 1621.6 1101.01 -594.343 1251.19 
15403400 22919 -15189.2 1581.2 1238.25 -690.505 1417.77 
21055.5 2
15403600 23610.5 -14613.1 1706.4 1287.95 -576.835 1411.22 
15403400 23488.5 -15385.9 1664 1150.44 -397.441 1217.16 
21056 2
15403600 24188.9 -14858.3 1735.4 1168.35 -495.354 1269.02 
15403400 23971.5 -15518.3 1730.4 975.758 -267.34 1011.72 
21056.5 2
15403600 24703.1 -15057.4 1758.4 1038.79 -402.155 1113.92 
15403400 24435.4 -15670.6 1757.27 937.239 -307.744 986.47 
21057 2
15403600 25145.4 -15231 1702.81 864.006 -339.062 928.154 
15403400 24914.2 -15944.6 1715.06 935.132 -535.083 1077.4 
21057.5 2
15403600 25647.5 -15455.1 1744.07 982.575 -438.617 1076.03 
15403400 25440.1 -16193.4 1675.87 1029.12 -486.962 1138.51 
21058 2
15403600 26256.7 -15677.5 1739.53 1230.57 -449.293 1310.03 
15403400 26046.9 -16437.7 1632.8 1225.99 -493.468 1321.58 
21058.5 2
15403600 26962.1 -15907.2 1671.53 1425.05 -463.973 1498.68 
15403400 26831 -16740.1 1655.33 1583.97 -610.909 1697.7 
21059 2
15403600 27548.4 -16146.1 1729.6 1184.51 -482.694 1279.09 
15403400 27378.1 -17079.4 1714.67 1105.32 -685.522 1300.64 
21059.5 2
15403600 28090.6 -16263.5 1769.4 1095.35 -237.037 1120.71 
15403400 27922.9 -17215.2 1816 1100.61 -274.343 1134.28 
21060 2
15403600 28596.3 -16465.5 1799.4 1021.68 -408.215 1100.22 
15403400 28531.7 -17368.9 1730.2 1229.76 -310.438 1268.34 
21060.5 2
15403600 29172.2 -16579 1781.5 1124.72 -221.615 1146.34 
15403400 29146.1 -17539 1717.44 1199.99 -332.292 1245.15 
21061 2
15403600 29673.3 -16861.1 1750.6 980.716 -552.12 1125.45 
15403400 29619.1 -17650.5 1674.93 925.644 -218.134 950.999 
21061.5 2
15403600 30213.9 -16977.5 1744.13 1091.99 -235.152 1117.02 
15403400 30278.9 -17804.6 1613.07 1333.06 -311.38 1368.95 
21062 2
15403600 30745.3 -17147.4 1695.27 1073.67 -343.165 1127.18 
15403400 30837 -17974.3 1557.47 1127.41 -342.761 1178.36 
21062.5 2
15403600 31406.8 -17297.7 1699.53 1336.3 -303.704 1370.37 
15403400 31555.1 -18283.9 1447.13 1450.77 -625.455 1579.85 
21063 2
15403600 31982.1 -17466.2 1662.2 1162.29 -340.337 1211.09 
15403400 32277.1 -18399.4 1498.8 1458.45 -233.401 1477.01 
21063.5 2
15403600 32781.2 -17725.8 1677.5 1560.65 -506.934 1640.92 
15403400 32942.6 -18538.8 1731.56 1299.8 -272.168 1327.99 
21064 2
15403600 33589.8 -17714.3 1697.2 1582.41 22.3418 1582.57 
15403400 33525.9 -18542.4 1709.13 1141.63 -7.14286 1141.65 
21064.5 2
15403600 34173.7 -17705 1679.53 1179.53 18.8552 1179.68 
15403400 34163 -18584 1758.8 1287 -84.0404 1289.74 
21065 2
15403600 34680.9 -17797.3 1697.67 1024.78 -186.532 1041.62 
15403400 34673.1 -18473.1 1790.07 1030.44 224.108 1054.53 
21065.5 2
15403600 35243.4 -17744.1 1697.67 1136.3 107.475 1141.37 
15403400 35270.4 -18433.7 1767.47 1206.73 79.4613 1209.35 
21066 2
15403600 35809.9 -17777.3 1689.33 1144.38 -66.936 1146.33 
15403400 35919.1 -18393.4 1719 1310.57 81.4815 1313.1 
21066.5 2
15403600 36345.7 -17769.1 1681.8 1082.42 16.5657 1082.55 
15403400 36521.4 -18420.7 1683.73 1216.7 -55.2189 1217.95 
21067 2
15403600 36867 -17730.6 1634.88 1018.23 75.2035 1021 
15403400 37104 -18544.9 1704.56 1137.89 -242.586 1163.46 
21067.5 2
15403600 37555.4 -17779.1 1610.2 1347.16 -94.9201 1350.5 
15403400 37668.8 -18685.9 1716.27 1105.28 -275.921 1139.2 
21068 2
15403600 38189.5 -17710.1 1617 1280.94 139.394 1288.5 
15403400 37958.4 -18847.3 1696.73 585.051 -326.061 669.776 
21068.5 2
15403600 38439.7 -17758.3 1645.33 505.455 -97.5084 514.774 
15403400 38324.7 -18898.7 1663.73 740.067 -103.838 747.317 
21069 2
15403600 39129.3 -17776.6 1634.27 1393.13 -36.9024 1393.62 
15403400 38936.1 -18715.1 1656 1235.15 371.044 1289.68 
21069.5 2
15403600 39633.6 -17863.5 1620.53 1018.86 -175.623 1033.88 
15403400 39353.5 -18640.8 1613.8 843.232 150.034 856.476 
21070 2
15403600 40081.5 -17900.3 1628.27 904.916 -74.3434 907.965 
15403400 39661.6 -18451.8 1465.4 622.357 381.818 730.146 
21070.5 1
15403600 40758.8 -17961.1 1681.44 1322.69 -118.612 1328 
21071 1
15403600 41344 -17863.7 1692.73 1145.3 190.599 1161.05 
21070.5 1
15403400 39846.4 -18311.1 1442 509.17 387.485 639.843 
21071.5 2
15403600 41538.6 -17707.7 1709.27 393.131 315.152 503.858 
15403400 40427 -17943.2 1765 445.223 282.19 527.12 
21072 1
15403600 42332.9 -17859.1 1725.6 1604.58 -305.993 1633.5 
21072.5 1
15403600 42783.9 -18166.5 1705.8 911.246 -621.01 1102.73 
21073 1
15403600 43610.8 -18634.9 1689 1670.44 -946.128 1919.77 
21072 1
15403400 40420.2 -17952.2 1765 -40.9091 -55.0505 68.5865 
21073.5 1
15403400 42162.5 -18095 1448 910.266 -74.582 913.317 
21074 1
15403400 42260.1 -18013.1 1436.07 348.69 292.381 455.051 
21074.5 1
15403400 42402 -17982.9 1443 286.599 61.1448 293.049 
21075 1
15403400 42439.6 -18063.7 1450.47 75.9596 -163.232 180.041 
21075.5 1
15403400 42498.7 -18044.1 1457.6 119.327 39.596 125.725 
21076 1
15403400 42466.7 -17986.1 1436.73 -64.5118 117.172 133.757 
21076.5 1
15403400 42331.2 -17978.2 1443.67 -273.805 15.8923 274.266 
21077 1
15403400 42360.2 -18085.9 1441.81 56.6162 -210.303 217.79 
21077.5 1
15403400 42370.5 -18117.7 1463.93 20.2462 -62.2146 65.4261 
21078 1
15403400 42368.1 -18059.9 1466.2 -4.84849 116.768 116.868 
21078.5 1
15403400 42520.9 -17998.6 1489.87 308.552 123.771 332.451 
21079 1
15403400 42673.9 -18105.2 1457.33 309.226 -215.354 376.826 
21079.5 1
15403400 43076.4 -18164.1 1405 813.064 -119.057 821.735 
21080 1
15403400 43545.8 -18234.6 1360.31 916.699 -137.679 926.981 
21080.5 1
15403400 43882.5 -18249.9 1345.4 658.937 -29.8271 659.611 
21081 1
15403400 44177.1 -18154.1 1342.33 595.286 193.535 625.957 
