# Supplementary material for: Intrinsic group behaviour: Dependence of pedestrian dyad dynamics on principal social and personal features
Source: PLoS One. 2017 Nov 2;12(11):e0187253. doi: 10.1371/journal.pone.0187253 (PMC5667819; doi:10.1371/journal.pone.0187253)
Supplement: S1 Data Set — (ZIP) [file pone.0187253.s001.zip › set/trajectories/traj_2_0508_218.dat]

2 15403101 15403001 0 0 0 1 0 1 0 50 50 50 1611.12 1640.33 1581.91
21030 1
15403001 7087.22 4150.44 1548 0 0 0 
21030.5 1
15403001 7221.56 3653.25 1548 325.279 -1203.86 1247.03 
21031 1
15403001 7379.67 2751.87 1548 309.401 -1763.96 1790.89 
21031.5 2
15403101 8473.75 1929.5 1373 0 0 0 
15403001 7633.4 2364.53 1514.8 512.593 -782.492 935.438 
21032 2
15403101 8467 1671.93 1357.53 -21.5655 -822.897 823.179 
15403001 7726.67 1707.73 1398.8 188.418 -1326.87 1340.18 
21032.5 2
15403101 8767.53 1223.6 1462.13 607.138 -905.724 1090.39 
15403001 7728.13 1022.8 1445.8 2.96296 -1383.7 1383.71 
21033 2
15403101 8849.6 525.8 1453.27 165.791 -1409.7 1419.41 
15403001 7842.47 434.867 1500.8 230.976 -1187.74 1209.99 
21033.5 2
15403101 8961.8 -12.4 1489.27 226.667 -1087.27 1110.65 
15403001 8080.33 -93 1500.07 480.539 -1066.4 1169.67 
21034 2
15403101 9371.5 -399.125 1499.75 800.195 -755.322 1100.37 
15403001 8379.94 -750.5 1539.56 585.164 -1284.18 1411.22 
21034.5 2
15403101 9473.53 -1000.8 1472.47 199.674 -1177.45 1194.26 
15403001 8605.27 -1366.93 1561.6 440.957 -1206.33 1284.39 
21035 2
15403101 9908.2 -1528 1544.73 878.114 -1065.05 1380.37 
15403001 9047.67 -1803.07 1562.2 893.737 -881.077 1255.02 
21035.5 2
15403101 10178.6 -1976.87 1573.33 546.263 -906.801 1058.63 
15403001 9475.53 -2235.93 1560.2 864.377 -874.478 1229.58 
21036 2
15403101 10499.6 -2385.6 1620.4 648.485 -825.724 1049.93 
15403001 9860.13 -2655.13 1541.87 776.97 -846.869 1149.29 
21036.5 2
15403101 10760.3 -2760.53 1599.67 526.734 -757.441 922.586 
15403001 10153.2 -3029.93 1547.13 592.054 -757.172 961.164 
21037 2
15403101 11158 -3232.07 1584.73 803.367 -952.593 1246.13 
15403001 10612.6 -3549.47 1521.4 928.081 -1049.56 1401.04 
21037.5 2
15403101 11546.4 -3627.56 1540.69 758.545 -772.453 1082.62 
15403001 10940.6 -3936.75 1497.5 640.552 -756.413 991.195 
21038 2
15403101 11930.7 -4047.67 1549.8 752.169 -822.122 1114.29 
15403001 11379.1 -4507.53 1504.4 858.26 -1116.99 1408.65 
21038.5 2
15403101 12273.7 -4527.87 1556.8 692.929 -970.101 1192.16 
15403001 11643.4 -4901.67 1516.73 533.872 -796.229 958.645 
21039 2
15403101 12748.3 -5109.6 1569.87 958.653 -1175.22 1516.63 
15403001 12044.3 -5490.73 1491 809.966 -1190.03 1439.52 
21039.5 2
15403101 13156.2 -5604.67 1647.13 824.108 -1000.13 1295.93 
15403001 12569.1 -5988.67 1546.33 1060.07 -1005.93 1461.38 
21040 2
15403101 13569.5 -5976 1631.6 835.017 -750.168 1122.5 
15403001 13024.9 -6347.13 1577.53 920.943 -724.175 1171.57 
21040.5 2
15403101 13959.4 -6346.38 1602.06 761.532 -723.389 1050.34 
15403001 13377.2 -6772.31 1555.44 688.118 -830.428 1078.48 
21041 2
15403101 14335 -6679.47 1572.6 734.956 -651.843 982.374 
15403001 13720.9 -7114.73 1532.8 672.44 -670.099 949.32 
21041.5 2
15403101 14693.4 -7060.87 1543.67 724.04 -770.505 1057.31 
15403001 14130.6 -7572.13 1498.27 827.744 -924.04 1240.57 
21042 2
15403101 15304.3 -7778.93 1587.2 1234.07 -1450.64 1904.55 
15403001 14582.1 -8081.8 1517.47 912.054 -1029.63 1375.49 
21042.5 2
15403101 15631.3 -8339.6 1622.8 660.606 -1132.66 1311.23 
15403001 15009.1 -8584.6 1578.87 862.626 -1015.76 1332.62 
21043 2
15403101 15874.4 -8907.27 1652 491.178 -1146.8 1247.56 
15403001 15356.7 -9119.47 1611.33 702.357 -1080.54 1288.75 
21043.5 2
15403101 16403.3 -9254.07 1671 1068.42 -700.606 1277.64 
15403001 15847.9 -9633.4 1599.8 992.323 -1038.25 1436.2 
21044 2
15403101 16841.4 -9612.06 1654.56 855.68 -699.211 1105.03 
15403001 16309.8 -10072.9 1574.25 901.986 -858.472 1245.21 
21044.5 2
15403101 17220.9 -9971.33 1656.13 742.645 -703.074 1022.66 
15403001 16706.7 -10520.1 1549.33 776.875 -875.008 1170.12 
21045 2
15403101 17490.3 -10394.8 1665.53 544.377 -855.488 1014.01 
15403001 17044.5 -10946.1 1536.4 682.29 -860.741 1098.36 
21045.5 2
15403101 17892.9 -10823.4 1683.33 813.333 -865.859 1187.95 
15403001 17460.8 -11406.5 1527.73 841.077 -929.966 1253.89 
21046 2
15403101 18307.7 -11187.1 1668.6 837.98 -734.68 1114.43 
15403001 17868.5 -11868.7 1507.13 823.569 -933.872 1245.14 
21046.5 2
15403101 19087.3 -11623.5 1655.8 1574.95 -881.616 1804.91 
15403001 18621.5 -12273.5 1514.67 1521.35 -817.643 1727.15 
21047 2
15403101 19779.6 -12013.2 1603.88 1352.13 -761.296 1551.72 
15403001 19292.7 -12481.1 1507.81 1310.85 -405.461 1372.12 
21047.5 2
15403101 20210.4 -12192.6 1578.2 843.004 -350.978 913.149 
15403001 19785.3 -12699.5 1484.67 963.951 -427.536 1054.51 
21048 2
15403101 20586.4 -12578.9 1591.2 759.596 -780.471 1089.09 
15403001 20216.9 -13040.5 1484.6 871.919 -688.889 1111.22 
21048.5 2
15403101 20961.2 -12899.3 1594.73 757.172 -647.138 996.04 
15403001 20636.5 -13373.1 1499 847.811 -671.919 1081.79 
21049 2
15403101 21306.3 -13242.3 1595.87 697.239 -693.064 983.097 
15403001 21020.5 -13689.8 1501.27 775.758 -639.731 1005.51 
21049.5 2
15403101 21772.8 -13480.9 1593.27 942.357 -481.886 1058.42 
15403001 21479.9 -13921.2 1519.8 928.081 -467.475 1039.17 
21050 2
15403101 22213.2 -13681.7 1614.67 889.697 -405.657 977.813 
15403001 21957.9 -14264.7 1473.47 965.657 -694.007 1189.18 
21050.5 2
15403101 22770.9 -13968.1 1576.56 1089.21 -559.489 1224.5 
15403001 22494.2 -14591.1 1410.38 1047.37 -637.362 1226.06 
21051 2
15403101 23256.2 -14198.6 1547.93 949.755 -451.027 1051.41 
15403001 23010.5 -14900.3 1426.07 1010.46 -605.227 1177.85 
21051.5 2
15403101 23995.9 -14427.1 1546.47 1494.28 -461.684 1563.97 
15403001 23655.9 -15119.6 1488.6 1303.7 -442.963 1376.9 
21052 2
15403101 24416.7 -14715 1569.93 850.101 -581.549 1029.99 
15403001 24111.7 -15382.5 1500.07 920.808 -531.178 1063.03 
21052.5 2
15403101 24849.1 -14885.3 1601.07 873.67 -343.973 938.945 
15403001 24577.8 -15551.7 1525.13 941.684 -341.818 1001.8 
21053 2
15403101 25306.3 -15035.5 1606.87 923.502 -303.569 972.116 
15403001 25092.5 -15758.7 1545.33 1039.87 -418.182 1120.8 
21053.5 2
15403101 25762.6 -15221.8 1661.2 921.886 -376.296 995.727 
15403001 25603.3 -15958.9 1645.07 1031.92 -404.444 1108.35 
21054 2
15403101 26420.1 -15465.9 1574.75 1284.11 -476.831 1369.78 
15403001 26244.6 -16247.2 1520.88 1252.4 -562.996 1373.13 
21054.5 2
15403101 27086.3 -15713.9 1531.27 1303.73 -485.184 1391.08 
15403001 26904.8 -16493 1529.6 1292.05 -481.042 1378.69 
21055 2
15403101 27652.5 -15990.6 1549.53 1143.97 -559.057 1273.27 
15403001 27484.1 -16692.7 1577.67 1170.24 -403.367 1237.8 
21055.5 2
15403101 28152.3 -16216.2 1604 1009.56 -455.758 1107.67 
15403001 28033.7 -16789.1 1565.6 1110.3 -194.882 1127.28 
21056 2
15403101 28747.5 -16429.5 1632.67 1202.42 -430.976 1277.33 
15403001 28562.9 -16929.5 1607.47 1069.09 -283.502 1106.04 
21056.5 2
15403101 29218.9 -16608.1 1633.07 952.323 -360.673 1018.33 
15403001 29047.5 -17206.1 1597 978.99 -558.788 1127.24 
21057 2
15403101 29778.5 -16851.8 1618.38 1093.03 -476.066 1192.21 
15403001 29526.8 -17619.8 1513.38 936.1 -808.097 1236.65 
21057.5 2
15403101 30335.7 -17049.9 1588.6 1090.35 -387.712 1157.23 
15403001 29992.9 -17969.3 1437.2 912.166 -683.994 1140.13 
21058 2
15403101 30855.8 -17349.2 1524.33 1050.77 -604.579 1212.29 
15403001 30562.1 -18278.7 1339.27 1150.03 -625.051 1308.92 
21058.5 2
15403101 31480.9 -17868.1 1494.93 1262.9 -1048.35 1641.32 
15403001 31267.1 -18643.2 1242.73 1424.24 -736.296 1603.31 
21059 2
15403101 32101.9 -18196.3 1480.13 1254.55 -662.896 1418.91 
15403001 31821.1 -18848.3 1258 1119.06 -414.276 1193.28 
21059.5 2
15403101 32907.7 -18550.9 1540.53 1627.74 -716.364 1778.41 
15403001 32527.7 -19254.3 1418.87 1427.61 -820.337 1646.52 
21060 2
15403101 33435.1 -18681.7 1573.93 1065.45 -264.377 1097.77 
15403001 33077.2 -19522.7 1502.8 1110.03 -542.222 1235.39 
21060.5 2
15403101 34018.9 -18907.7 1597.62 1140.37 -441.317 1222.79 
15403001 33570.3 -19704.3 1529.38 963.11 -354.647 1026.33 
21061 2
15403101 34565.2 -19097.4 1625.13 1069.01 -371.257 1131.64 
15403001 34124.7 -19783.3 1561.07 1084.84 -154.64 1095.81 
21061.5 2
15403101 35079.6 -19250.3 1649.47 1039.19 -308.956 1084.15 
15403001 34689.9 -19833.4 1577.47 1141.82 -101.145 1146.29 
21062 2
15403101 35582.7 -19407.7 1629.13 1016.43 -317.98 1065.01 
15403001 35287.2 -19915.5 1568.73 1206.73 -165.791 1218.07 
21062.5 2
15403101 36093.5 -19631.7 1594.53 1031.78 -452.391 1126.6 
15403001 35818.8 -20149.7 1566.67 1073.94 -473.131 1173.54 
21063 2
15403101 36652.4 -19728.5 1600.47 1129.16 -195.69 1145.99 
15403001 36419.5 -20321.5 1597.6 1213.6 -347.205 1262.29 
21063.5 2
15403101 37304.8 -19892.8 1647.5 1274.24 -320.736 1313.99 
15403001 36982 -20494 1623 1098.57 -336.849 1149.05 
21064 2
15403101 37862.6 -19967.5 1693.67 1091.56 -146.347 1101.33 
15403001 37570.3 -20552.9 1637.87 1151.34 -115.329 1157.1 
21064.5 2
15403101 38486.7 -20147.5 1696.73 1260.88 -363.636 1312.26 
15403001 38150.5 -20669.4 1650 1172.12 -235.286 1195.5 
21065 2
15403101 39040.5 -20374.2 1719.2 1118.65 -457.912 1208.75 
15403001 38718.1 -20856.3 1662.07 1146.53 -377.643 1207.12 
21065.5 2
15403101 39557.5 -20582.1 1708.13 1044.58 -420.067 1125.88 
15403001 39298.3 -21128.7 1676.53 1172.12 -550.168 1294.82 
21066 2
15403101 40136.5 -20839.3 1634.4 1169.56 -519.596 1279.79 
15403001 39776.7 -21307 1640.13 966.465 -360.269 1031.43 
21066.5 2
15403101 40979.7 -21244.7 1595.13 1703.57 -818.99 1890.21 
15403001 40402.6 -21541.6 1594.33 1264.51 -473.939 1350.41 
21067 2
15403101 41480.1 -21527.1 1617.06 977.327 -551.424 1122.16 
15403001 40707.1 -21643.3 1572.19 594.775 -198.657 627.075 
21067.5 2
15403101 42131.1 -21647.8 1674.8 1273.86 -236.277 1295.59 
15403001 41178.8 -21874.5 1556.47 923.043 -452.487 1027.98 
21068 2
15403101 42659.2 -21927.4 1636.8 1066.94 -564.848 1207.23 
15403001 41892.2 -22078.9 1557.67 1441.21 -412.795 1499.16 
21068.5 2
15403101 43245 -22057 1594.53 1183.43 -261.818 1212.05 
15403001 42205.1 -22105.1 1557.87 632.054 -52.9293 634.266 
21069 1
15403101 43857.5 -22298.1 1589.93 1237.31 -487.003 1329.7 
21069.5 1
15403101 44498.9 -22453.8 1579.6 1295.76 -314.613 1333.41 
21070 1
15403101 45102.1 -22520.3 1608.13 1218.72 -134.276 1226.1 
21070.5 1
15403101 45716.9 -22633.1 1641.12 1200.67 -220.304 1220.71 
21071 1
15403101 46220.1 -22748.2 1690.87 984.72 -225.318 1010.17 
21071.5 1
15403101 46680.3 -22873.9 1703.73 929.697 -253.872 963.736 
21072 1
15403101 47039.2 -23214.7 1659.8 725.118 -688.62 999.996 
21072.5 1
15403101 47159.2 -23507.3 1644.53 242.424 -590.976 638.767 
21073 1
15403101 47149.1 -23823.1 1643.47 -20.3367 -638.114 638.438 
21073.5 1
15403101 47235 -23957 1644 289.113 -450.73 535.484 
21074 1
15403101 46837 -24431 1705 -415.883 -495.298 646.745 
21074.5 1
15403101 46613.8 -24296.2 1749 -845.455 510.606 987.68 
21075 1
15403101 45977.7 -24031.4 1866.53 -1285.12 534.949 1392.01 
21075.5 1
15403101 45497.9 -23658.1 1827.8 -969.158 754.074 1227.96 
21076 1
15403101 45117.9 -23611.9 1841.8 -767.811 93.3333 773.463 
21076.5 1
15403101 44734.6 -23263.5 1782.73 -774.276 703.838 1046.37 
21077 1
15403101 44055.4 -23050.2 1676.44 -1326.61 416.569 1390.48 
21077.5 1
15403101 43287.7 -22773.1 1705.8 -1502.36 542.303 1597.25 
21078 1
15403101 42476.5 -22777.3 1709.07 -1638.65 -8.48485 1638.68 
21078.5 1
15403101 41845.6 -22389.1 1774.33 -1274.61 784.377 1496.62 
21079 1
15403101 41247.8 -22111 1802.33 -1207.68 561.751 1331.93 
21079.5 1
15403101 40650.6 -21837.9 1800.8 -1206.46 551.65 1326.6 
21080 1
15403101 40046.4 -21535.4 1769.62 -1180.13 590.934 1319.81 
21080.5 1
15403101 39549.9 -21210.4 1805.27 -971.51 635.959 1161.15 
21081 1
15403101 39061.9 -20937.5 1834.8 -985.859 551.38 1129.57 
21081.5 1
15403101 38480.9 -20811.9 1884.67 -1173.74 253.737 1200.85 
21082 1
15403101 37907.4 -20688.2 1887.4 -1158.65 249.832 1185.28 
21082.5 1
15403101 37332.4 -20715.2 1859.87 -1161.62 -54.5455 1162.9 
21083 1
15403101 36727.3 -20337.6 1789.27 -1222.49 762.828 1440.97 
21083.5 1
15403101 36291.6 -20169 1735.88 -850.863 329.297 912.362 
21084 1
15403101 35488.1 -19878.9 1721.13 -1572.39 567.645 1671.72 
21084.5 1
15403101 34675.1 -19765.8 1745.2 -1642.42 228.552 1658.25 
21085 1
15403101 34069.5 -19657.6 1734.53 -1223.43 218.586 1242.81 
21085.5 1
15403101 33393.4 -19516.9 1782.87 -1365.93 284.175 1395.17 
21086 1
15403101 32761.1 -19305 1818.93 -1277.44 428.148 1347.28 
21086.5 1
15403101 32110.9 -19032.2 1781.2 -1313.54 551.111 1424.46 
21087 1
15403101 31389.1 -18868.7 1684 -1409.77 319.36 1445.49 
21087.5 1
15403101 30722.4 -18429.4 1619.4 -1304.62 859.662 1562.39 
21088 1
15403101 30067 -18036.5 1605.67 -1324.04 793.67 1543.7 
21088.5 1
15403101 29388.4 -17829.5 1701.07 -1370.91 418.182 1433.27 
21089 1
15403101 28776.6 -17540.9 1773.27 -1235.96 583.03 1366.57 
21089.5 1
15403101 28201.3 -17347.3 1828.27 -1162.15 391.246 1226.25 
21090 1
15403101 27669.7 -17068.6 1874.38 -1038.37 544.344 1172.4 
21090.5 1
15403101 27137.7 -16902.3 1796.93 -1041.14 325.302 1090.77 
21091 1
15403101 26595.9 -16680.9 1781 -1094.55 447.273 1182.41 
21091.5 1
15403101 25828.1 -16304.2 1742.73 -1550.98 761.077 1727.65 
21092 1
15403101 25092.5 -15994.8 1781.87 -1486.06 625.051 1612.16 
21092.5 1
15403101 24645.3 -15766.3 1734.13 -903.434 461.549 1014.51 
21093 1
15403101 24121.5 -15648.3 1694.2 -1058.18 238.519 1084.73 
21093.5 1
15403101 23546.6 -15392.1 1705.38 -1122.99 500.277 1229.38 
21094 1
15403101 22786.7 -15322.2 1826 -1481.28 136.306 1487.54 
21094.5 1
15403101 22247.6 -15116.5 1763.33 -1089.02 415.623 1165.64 
21095 1
15403101 21661.4 -14829.7 1628.53 -1184.24 579.259 1318.32 
21095.5 1
15403101 21103.1 -14482.9 1669.33 -1127.95 700.741 1327.89 
21096 1
15403101 20617.6 -14292.5 1772.73 -980.741 384.646 1053.47 
21096.5 1
15403101 20081.7 -14111.9 1751.47 -1082.56 364.848 1142.39 
21097 1
15403101 19474.4 -13734.9 1831.25 -1186.12 736.19 1396.02 
21097.5 1
15403101 19078.1 -13550 1761 -775.546 361.913 855.835 
21098 1
15403101 18693 -13173 1780.33 -778.047 761.616 1088.77 
21098.5 1
15403101 18147.3 -12818.3 1695.2 -1102.36 716.633 1314.82 
21099 1
15403101 17645.5 -12406.8 1600.07 -1013.87 831.246 1311.07 
21099.5 1
15403101 17190.7 -11832.2 1563.53 -918.788 1160.81 1480.42 
21100 1
15403101 16474.9 -11225.1 1782.88 -1398.03 1185.82 1833.21 
21100.5 1
15403101 16128.9 -10800 1795 -677.12 831.825 1072.58 
21101 1
15403101 15701.2 -10405.2 1854.27 -863.973 797.576 1175.83 
21101.5 1
15403101 15416.7 -10031.4 1920.27 -574.815 755.152 949.034 
21102 1
15403101 15044.5 -9542.93 1942.73 -751.919 986.801 1240.63 
21102.5 1
15403101 14592.4 -8886.8 1867.67 -913.266 1325.52 1609.68 
21103 1
15403101 13989.5 -7930.33 1847.8 -1218.05 1932.26 2284.13 
21103.5 1
15403101 13531.9 -7522.62 1791.81 -893.612 796.305 1196.93 
21104 1
15403101 13214.5 -7203.47 1877.67 -621.274 624.576 880.952 
21104.5 1
15403101 12747 -6839.73 1845.33 -944.377 734.815 1196.58 
21105 1
15403101 12333.1 -6403.27 1817.33 -836.229 881.751 1215.22 
21105.5 1
15403101 11790.9 -5907.07 1791.73 -1095.35 1002.42 1484.81 
21106 1
15403101 11374.7 -5139.47 1813.6 -840.808 1550.71 1763.99 
21106.5 1
15403101 11050.1 -4719.73 1775.4 -655.623 847.946 1071.85 
21107 1
15403101 10730.6 -4182.81 1784.5 -624.04 1048.67 1220.3 
21107.5 1
15403101 10464.5 -3548.47 1761.47 -520.858 1241.38 1346.22 
21108 1
15403101 10132 -3013 1811.2 -671.65 1081.75 1273.3 
21108.5 1
15403101 9794.33 -2422.4 1811.67 -682.155 1193.13 1374.37 
21109 1
15403101 9502.13 -1847.33 1718.27 -590.303 1161.75 1303.12 
21109.5 1
15403101 9070.4 -1378.6 1806.07 -872.189 946.936 1287.4 
21110 1
15403101 8775.25 -669.438 1784 -576.465 1385.08 1500.26 
21110.5 1
15403101 8387.4 -67.3333 1688 -759.002 1178.29 1401.59 
21111 1
15403101 7803.67 403.8 1707.13 -1179.26 951.785 1515.44 
21111.5 1
15403101 7263.6 824.667 1774.93 -1091.04 850.236 1383.21 
21112 1
15403101 6884.47 1383.33 1750.8 -765.926 1128.62 1363.97 
21112.5 1
15403101 6523.93 1958.33 1719 -728.35 1161.62 1371.07 
21113 1
15403101 6146 2648.4 1724.6 -763.502 1394.07 1589.46 
21113.5 1
15403101 5805.56 3330.75 1670.38 -664.917 1332.71 1489.38 
21114 1
15403101 5622.73 3951.13 1668.6 -357.787 1214.06 1265.68 
21114.5 1
15403101 5464.2 4421.4 1698.53 -320.269 950.034 1002.56 
21115 1
15403101 5433.27 4864.07 1763.67 -62.4916 894.276 896.457 
21115.5 1
15403101 5415.2 5167.73 1766.53 -36.4983 613.468 614.553 
