# Supplementary material for: Intrinsic group behaviour: Dependence of pedestrian dyad dynamics on principal social and personal features
Source: PLoS One. 2017 Nov 2;12(11):e0187253. doi: 10.1371/journal.pone.0187253 (PMC5667819; doi:10.1371/journal.pone.0187253)
Supplement: S1 Data Set — (ZIP) [file pone.0187253.s001.zip › set/trajectories/traj_2_0508_217.dat]

2 15400500 15400200 0 0 1 0 1 1 0 60 60 60 1633.63 1730.08 1537.17
21002 1
15400200 1539.67 8347.22 1789 0 0 0 
21002.5 1
15400200 1394.47 8151 1792.13 -366.667 -495.511 616.421 
21003 1
15400200 1322.27 8065 1794.6 -145.859 -173.737 226.847 
21003.5 1
15400200 1302.87 7977.13 1792.4 -39.1919 -177.508 181.784 
21004 1
15400200 1233.94 7908.25 1788.31 -134.627 -134.538 190.328 
21004.5 1
15400200 1304.2 7917.87 1810.47 137.5 18.8193 138.782 
21005 2
15400500 1202.67 8634.67 1441 0 0 0 
15400200 1441.93 7818.6 1844.87 278.249 -200.539 342.985 
21005.5 2
15400500 1276.4 8598.8 1405.67 248.26 -120.763 276.074 
15400200 1520.4 7604.6 1839.8 158.519 -432.323 460.469 
21006 2
15400500 1438 8521.73 1409.67 326.465 -155.69 361.689 
15400200 1550.33 7353.33 1831.93 60.4714 -507.609 511.199 
21006.5 2
15400500 1229.2 8350.27 1471.8 -421.818 -346.397 545.822 
15400200 1705 7056.8 1880.8 312.458 -599.057 675.647 
21007 2
15400500 1263.33 8066.4 1545.4 68.9562 -573.468 577.599 
15400200 1799.93 6808.13 1873.67 191.785 -502.357 537.721 
21007.5 2
15400500 1292.56 7706.12 1587.56 57.0882 -703.662 705.974 
15400200 1842 6495.06 1849.62 82.1615 -611.466 616.962 
21008 2
15400500 1214.73 7391.53 1576.6 -152.308 -615.639 634.2 
15400200 1975.67 6229.73 1849.73 261.579 -519.235 581.402 
21008.5 2
15400500 1227.8 7137.27 1539.67 26.3973 -513.67 514.348 
15400200 2040.93 5949.93 1802.47 131.852 -565.253 580.427 
21009 2
15400500 1264.53 6859.33 1625.2 74.2088 -561.481 566.364 
15400200 2257.53 5705.8 1790 437.576 -493.199 659.331 
21009.5 2
15400500 1275.87 6616.6 1598.53 22.8956 -490.37 490.905 
15400200 2398.73 5435.73 1783.67 285.253 -545.589 615.659 
21010 2
15400500 1311 6359.33 1627.6 70.9764 -519.731 524.555 
15400200 2204.27 5167.87 1772.47 -392.862 -541.145 668.714 
21010.5 2
15400500 1404.38 6127.81 1667.69 182.373 -452.189 487.581 
15400200 2254.06 4887.69 1788 97.2575 -547.225 555.8 
21011 2
15400500 1417.27 5893.33 1575.27 25.2283 -458.863 459.556 
15400200 2803.13 4469.87 1754.73 1074.5 -817.653 1350.23 
21011.5 2
15400500 1443.6 5590.4 1550.8 53.1987 -611.987 614.294 
15400200 2907.93 4374.8 1663.4 211.717 -192.054 285.848 
21012 2
15400500 1567.93 5267.53 1644.4 251.178 -652.256 698.948 
15400200 2789 4170.73 1607.67 -240.269 -412.256 477.163 
21012.5 2
15400500 1925.53 4930.47 1585 722.424 -680.943 992.764 
15400200 2821.6 3849.67 1595.2 65.8586 -648.62 651.954 
21013 2
15400500 2240 4584 1501.27 635.286 -699.933 945.248 
15400200 2877.2 3522.2 1597.53 112.323 -661.549 671.017 
21013.5 2
15400500 2560.87 4267.07 1477.73 648.215 -640.269 911.114 
15400200 2870.07 3207.07 1590.47 -14.4108 -636.633 636.796 
21014 2
15400500 2766.75 3932.31 1502.88 402.116 -653.817 767.576 
15400200 2927.06 2886.12 1600 111.32 -626.839 636.647 
21014.5 2
15400500 2972.8 3621.73 1457.47 403.229 -607.787 729.382 
15400200 3034.33 2507.73 1607.6 209.923 -740.492 769.673 
21015 2
15400500 3190.07 3325.93 1447.6 438.923 -597.576 741.451 
15400200 3085.47 2210.07 1613.53 103.3 -601.347 610.155 
21015.5 2
15400500 3355.47 3017.47 1402.6 334.141 -623.165 707.096 
15400200 3280.13 1812.33 1601.33 393.266 -803.502 894.58 
21016 2
15400500 3470.87 2709.6 1414.13 233.131 -621.953 664.21 
15400200 3471.6 1457.2 1623.33 386.801 -717.441 815.069 
21016.5 2
15400500 3802.47 2298.8 1352.13 669.899 -829.899 1066.54 
15400200 3762.8 1080.87 1640.07 588.283 -760.269 961.294 
21017 2
15400500 4119.93 1940.87 1366.8 641.347 -723.098 966.538 
15400200 4099.67 693.533 1649 680.539 -782.492 1037.03 
21017.5 2
15400500 4445.88 1728.44 1374.62 636.605 -414.901 759.874 
15400200 4363.44 164.375 1666.25 515.177 -1033.51 1154.8 
21018 2
15400500 4855.73 1252.93 1387.53 802.071 -930.537 1228.5 
15400200 4695.33 -113.4 1669 649.503 -543.591 846.962 
21018.5 2
15400500 5144.13 896.867 1426 581.452 -717.876 923.814 
15400200 4941 -369 1658.73 495.296 -515.323 714.755 
21019 2
15400500 5387.4 637.667 1422.53 491.448 -523.636 718.134 
15400200 5251.8 -728.333 1636.47 627.879 -725.926 959.792 
21019.5 2
15400500 5632 405.733 1436.4 494.141 -468.552 680.968 
15400200 5670.47 -1048.53 1629.07 845.791 -646.869 1064.8 
21020 2
15400500 5985.2 151.2 1438.87 713.535 -514.209 879.513 
15400200 6025.47 -1364.8 1629 717.172 -638.923 960.498 
21020.5 2
15400500 6261.69 -157.5 1429.44 540.015 -602.93 809.407 
15400200 6455.06 -1635.31 1615.38 839.054 -528.345 991.544 
21021 2
15400500 6475.47 -484.267 1461.67 418.355 -639.465 764.157 
15400200 6854.47 -1951.27 1621.6 781.613 -618.306 996.604 
21021.5 2
15400500 6787.27 -790.6 1457.53 629.899 -618.855 883.037 
15400200 7372.33 -2252.53 1603.2 1046.2 -608.62 1210.35 
21022 2
15400500 7114.07 -1166.2 1450 658.871 -757.258 1003.77 
15400200 7841.8 -2566.87 1629.2 946.505 -633.737 1139.08 
21022.5 2
15400500 7403.4 -1523.6 1466.8 584.512 -722.02 928.96 
15400200 8079.13 -2852.4 1615.2 479.461 -576.835 750.081 
21023 2
15400500 7714.53 -1808.73 1454.53 628.552 -576.027 852.575 
15400200 8525.67 -3269.4 1618.2 902.088 -842.424 1234.28 
21023.5 2
15400500 8099.67 -2125.27 1494.73 778.047 -639.461 1007.11 
15400200 8849.07 -3667.2 1627.33 653.333 -803.636 1035.7 
21024 2
15400500 8477.25 -2380.94 1469.06 737.467 -499.357 890.627 
15400200 9219.12 -4028.88 1633.19 722.77 -706.396 1010.64 
21024.5 2
15400500 8786.2 -2705.73 1477.07 604.599 -635.608 877.233 
15400200 9566.67 -4316.87 1621.2 680.121 -563.584 883.285 
21025 2
15400500 9125.6 -2975.73 1437.87 685.657 -545.455 876.154 
15400200 9776.47 -4830.13 1589.13 423.838 -1036.9 1120.18 
21025.5 2
15400500 9451.47 -3325.67 1516.2 658.316 -706.936 965.991 
15400200 10149.9 -5107.13 1571.73 754.478 -559.596 939.353 
21026 2
15400500 9719.13 -3590.53 1487.07 540.741 -535.084 760.734 
15400200 10510.9 -5498.47 1560.6 729.158 -790.572 1075.49 
21026.5 2
15400500 10067.3 -3778.47 1440.4 703.3 -379.663 799.234 
15400200 10780 -5796.73 1555.2 543.704 -602.559 811.598 
21027 2
15400500 10255.2 -4076 1428.2 379.663 -601.077 710.942 
15400200 11186.1 -6073 1581.2 820.471 -558.114 992.303 
21027.5 2
15400500 10551.2 -4563.75 1433.81 578.101 -952.637 1114.32 
15400200 11560.1 -6625.38 1629.88 730.452 -1078.86 1302.88 
21028 2
15400500 10823.9 -4935.73 1486.8 533.619 -727.952 902.587 
15400200 12033.1 -6960.47 1684.33 925.652 -655.757 1134.39 
21028.5 2
15400500 11069.9 -5226.53 1451.47 497.104 -587.475 769.571 
15400200 12346.8 -7288.6 1690.8 633.67 -662.896 917.043 
21029 2
15400500 11302.4 -5616.67 1411.53 469.63 -788.148 917.458 
15400200 12687.5 -7599.6 1683.4 688.215 -628.283 931.869 
21029.5 2
15400500 11665.2 -6028.87 1414.73 732.929 -832.727 1109.33 
15400200 12953.7 -7942.13 1686.2 537.778 -691.987 876.385 
21030 2
15400500 12008.3 -6454.93 1421 693.199 -860.741 1105.17 
15400200 13252.1 -8333.6 1633 602.828 -790.842 994.401 
21030.5 2
15400500 12308.4 -6897.06 1520.25 586.141 -863.534 1043.67 
15400200 13562.2 -8593.25 1715 605.705 -507.129 789.973 
21031 2
15400500 12531.1 -7304.53 1538.93 435.804 -797.399 908.719 
15400200 13736.5 -8921.13 1656.47 341.055 -641.65 726.659 
21031.5 2
15400500 12782.4 -7684.4 1536.53 507.609 -767.407 920.099 
15400200 13781.2 -9163.13 1665.67 90.3704 -488.889 497.171 
21032 2
15400500 13031.9 -7812.33 1515.07 504.108 -258.451 566.499 
15400200 13493.5 -8977.47 1734.8 -581.279 375.084 691.79 
21032.5 2
15400500 13297 -8073.93 1517.53 535.488 -528.485 752.359 
15400200 13296.1 -9093.73 1652.27 -398.653 -234.882 462.703 
21033 2
15400500 13527.7 -8302.27 1453.8 466.128 -461.279 655.785 
15400200 13388.7 -9134.27 1637.87 187.071 -81.8855 204.207 
21033.5 2
15400500 13848.9 -8466.53 1471.53 648.889 -331.852 728.823 
15400200 13366.3 -9154.07 1621.27 -45.3872 -40 60.4979 
21034 2
15400500 14093.2 -8678.62 1453.06 477.181 -414.242 631.9 
15400200 13381.3 -9163.5 1647.12 29.3864 -18.4245 34.6846 
21034.5 2
15400500 14429.9 -8947.27 1468.47 658.871 -525.718 842.906 
15400200 13524.3 -9178.07 1650.33 279.884 -28.5062 281.332 
21035 2
15400500 14701.4 -9242 1554.6 548.418 -595.421 809.498 
15400200 13657.5 -9289.33 1650.2 269.091 -224.781 350.623 
21035.5 2
15400500 14844.6 -9598.73 1591.47 289.293 -720.673 776.57 
15400200 13786.9 -9552.47 1626.13 261.414 -531.582 592.383 
21036 1
15400500 14753.9 -10045.2 1721.8 -183.165 -901.953 920.363 
21036.5 1
15400500 14834.6 -10451.6 1739.47 162.963 -821.01 837.027 
21037 1
15400500 15155.4 -10745.7 1703.6 648.081 -594.074 879.166 
21037.5 1
15400500 15369 -11156 1667.81 417.188 -801.432 903.515 
21038 1
15400500 15703.3 -11538.7 1636.87 654.273 -748.989 994.514 
21038.5 1
15400500 16086.7 -11851.5 1623.53 774.411 -631.785 999.432 
21039 1
15400500 16389.6 -12138.3 1609.53 611.987 -579.394 842.748 
21039.5 1
15400500 16912.1 -12394.7 1540 1055.49 -518.114 1175.8 
21040 1
15400500 17259.5 -12666.6 1473.53 701.818 -549.226 891.178 
21040.5 1
15400500 17863.4 -12951.8 1533.06 1179.51 -557.056 1304.44 
21041 1
15400500 18317.5 -13116.8 1580.93 888.633 -322.872 945.471 
21041.5 1
15400500 18750.5 -13441.3 1607.33 874.747 -655.488 1093.09 
21042 1
15400500 19098.5 -13618.1 1601.07 703.03 -357.172 788.558 
21042.5 1
15400500 19418.1 -13861.4 1634.73 645.657 -491.582 811.496 
21043 1
15400500 19730.8 -14111.2 1626.33 631.785 -504.646 808.591 
21043.5 1
15400500 20204.6 -14235.9 1631.33 957.172 -251.852 989.751 
21044 1
15400500 20589.1 -14454.4 1610.31 751.025 -426.774 863.814 
21044.5 1
15400500 21028.1 -14601.3 1591.53 859.116 -287.459 905.932 
21045 1
15400500 21513.5 -14788.1 1556 980.606 -377.508 1050.76 
21045.5 1
15400500 21959.7 -15008.3 1517.4 901.414 -444.848 1005.21 
21046 1
15400500 22465.2 -15148.1 1492.53 1021.14 -282.424 1059.48 
21046.5 1
15400500 22864.2 -15427.7 1566.4 806.061 -564.848 984.27 
21047 1
15400500 23372.3 -15574.7 1585.56 992.407 -287.02 1033.08 
21047.5 1
15400500 23827.3 -15728.3 1597.47 890.321 -300.546 939.681 
21048 1
15400500 24215.1 -15894.5 1625.07 783.569 -335.758 852.475 
21048.5 1
15400500 24619.4 -15931.1 1654.8 816.7 -74.0741 820.053 
21049 1
15400500 25015 -16173.4 1643.33 799.192 -489.428 937.148 
21049.5 1
15400500 25523.5 -16297.3 1637.93 1027.34 -250.236 1057.38 
21050 1
15400500 26030.9 -16522.9 1645.4 1024.92 -455.892 1121.74 
21050.5 1
15400500 26492.1 -16729.1 1692.88 900.773 -402.596 986.649 
21051 1
15400500 27015.5 -16894.1 1686.6 1024.27 -323.035 1074.01 
21051.5 1
15400500 27436 -17100.7 1706.6 849.562 -417.239 946.491 
21052 1
15400500 27907.7 -17157.1 1687.87 952.997 -113.939 959.784 
21052.5 1
15400500 28324.6 -17180.2 1676.47 842.155 -46.734 843.451 
21053 1
15400500 28769.1 -17341.9 1644.27 898.047 -326.599 955.592 
21053.5 1
15400500 29201 -17351.4 1643.87 872.458 -19.2593 872.67 
21054 1
15400500 29715.5 -17458.9 1593.12 1004.88 -210.034 1026.6 
21054.5 1
15400500 30309.3 -17461.9 1551.8 1162.1 -5.73222 1162.11 
21055 1
15400500 30828 -17700.9 1488.67 1047.81 -482.828 1153.7 
21055.5 1
15400500 31446 -17983.5 1425.67 1248.48 -571.044 1372.88 
21056 1
15400500 31851.3 -18103.5 1410.73 818.721 -242.424 853.858 
21056.5 1
15400500 32301.2 -18338.7 1478.2 908.956 -475.152 1025.66 
21057 1
15400500 32953 -18451.2 1579.25 1273.05 -219.637 1291.85 
21057.5 1
15400500 33410.7 -18615.3 1604.2 895.629 -321.094 951.448 
21058 1
15400500 33865.9 -18725.3 1622.13 919.596 -222.357 946.097 
21058.5 1
15400500 34379.1 -18738.2 1652.33 1036.9 -25.9933 1037.23 
21059 1
15400500 34748.8 -18887.7 1672.07 746.801 -301.953 805.536 
21059.5 1
15400500 35172.1 -19039.6 1677.07 855.219 -306.936 908.63 
21060 1
15400500 35615.5 -19193.6 1687.27 895.623 -311.111 948.119 
21060.5 1
15400500 36055.1 -19360.4 1651.44 858.708 -325.732 918.412 
21061 1
15400500 36504.2 -19420.5 1640.73 878.816 -117.596 886.649 
21061.5 1
15400500 36916.9 -19673.8 1667.6 833.805 -511.785 978.342 
21062 1
15400500 37394.5 -19911.3 1705.47 964.714 -479.865 1077.47 
21062.5 1
15400500 37695.5 -20156.3 1736.27 608.081 -494.949 784.052 
21063 1
15400500 37912.4 -20507.5 1745.67 438.249 -709.495 833.934 
21063.5 1
15400500 38166.6 -20838.1 1763.06 496.411 -645.565 814.357 
21064 1
15400500 38410.7 -21171.5 1789.47 477.699 -652.454 808.636 
21064.5 1
15400500 38596.7 -21500.9 1795 375.892 -665.589 764.398 
21065 1
15400500 38829.9 -21851.4 1808.07 470.976 -708.013 850.354 
21065.5 1
15400500 38984 -22224.7 1791.13 311.38 -754.074 815.834 
21066 1
15400500 39177.6 -22507.7 1761.2 391.111 -571.717 692.696 
21066.5 1
15400500 39423.5 -22838.9 1755.07 496.7 -669.226 833.411 
21067 1
15400500 39546.2 -23244.3 1754.38 239.811 -791.756 827.277 
21067.5 1
15400500 39576.3 -23460.7 1677.53 58.8715 -423.524 427.596 
21068 1
15400500 39623.6 -23686.7 1591.2 95.4882 -456.566 466.444 
21068.5 1
15400500 39656.7 -23710.6 1564.87 66.8013 -48.2155 82.3842 
21069 1
15400500 39580.4 -23769.6 1557.53 -154.074 -119.192 194.796 
21069.5 1
15400500 39502.8 -23772.5 1549.2 -156.768 -5.79125 156.875 
21070 1
15400500 39587.7 -23753.9 1550.2 171.448 37.5758 175.517 
21070.5 1
15400500 39599.1 -23760.8 1562.44 22.2575 -13.5661 26.066 
21071 1
15400500 39552.5 -23747 1556.8 -91.0551 27.0303 94.9825 
21071.5 1
15400500 39546.3 -23769 1566.73 -12.6599 -44.4444 46.2124 
21072 1
15400500 39495.9 -23738.4 1562.47 -101.684 61.8182 119 
21072.5 1
15400500 39557.9 -23717.7 1563.6 125.253 41.8855 132.07 
21073 1
15400500 39588.5 -23748.1 1562.8 61.8182 -61.5488 87.2339 
21073.5 1
15400500 39544.4 -23783.5 1563.69 -86.2467 -69.0755 110.499 
21074 1
15400500 39578 -23740.1 1564.87 65.8023 84.8663 107.388 
21074.5 1
15400500 39589.7 -23747.7 1564.6 23.7037 -15.3535 28.2418 
21075 1
15400500 39619.7 -23737.5 1565.67 60.6061 20.7407 64.0568 
21075.5 1
15400500 39628.5 -23697.3 1563.07 17.7778 81.2121 83.1352 
21076 1
15400500 39614.3 -23741.9 1559.73 -28.8215 -90.2357 94.7268 
21076.5 1
15400500 39610.3 -23735.6 1550.4 -7.94613 12.7946 15.0613 
21077 1
15400500 39694.8 -23855.4 1545 164.876 -234.058 286.299 
21077.5 1
15400500 39744.3 -23907.1 1566.93 97.032 -101.036 140.083 
21078 1
15400500 39751.1 -23911.6 1556.93 13.7374 -9.15825 16.5103 
21078.5 1
15400500 39844.1 -23915.3 1549.6 187.879 -7.54209 188.03 
21079 1
15400500 40023.5 -23983.7 1564.07 362.29 -138.047 387.699 
21079.5 1
15400500 40323.7 -24123 1561.27 606.599 -281.481 668.726 
21080 1
15400500 40711.6 -23731 1554.12 757.479 765.625 1077.01 
21080.5 1
15400500 41042 -23011.4 1607.67 646.649 1408.22 1549.59 
21081 1
15400500 41859.1 -22906.1 1685.07 1650.64 212.66 1664.28 
21081.5 1
15400500 42084.1 -22718.7 1697.6 454.545 378.586 591.556 
21082 1
15400500 42410.6 -22558.9 1660.13 659.663 322.963 734.48 
21082.5 1
15400500 42790.9 -22391.3 1653.73 768.35 338.451 839.59 
21083 1
15400500 43235.2 -22141.7 1649.67 897.508 504.377 1029.52 
21083.5 1
15400500 43688.1 -21996.8 1651.5 884.497 283.04 928.68 
21084 1
15400500 44038.1 -21664.5 1621.4 684.94 650.261 944.448 
21084.5 1
15400500 44369.5 -21427.4 1607.33 669.63 478.923 823.268 
21085 1
15400500 44766.7 -21188.3 1602.93 802.29 482.963 936.441 
21085.5 1
15400500 45168.7 -20904.2 1621.27 812.256 574.007 994.607 
21086 1
15400500 45475.5 -20626.9 1640.13 619.798 560.269 835.495 
21086.5 1
15400500 45858.5 -20303.1 1661.67 773.737 654.007 1013.11 
21087 1
15400500 46331.4 -20087.6 1685 923.519 420.915 1014.92 
21087.5 1
15400500 46548.6 -19844.4 1676.87 425.098 475.978 638.172 
21088 1
15400500 46340.1 -19246.6 1631.27 -421.279 1207.68 1279.05 
