# Supplementary material for: Intrinsic group behaviour: Dependence of pedestrian dyad dynamics on principal social and personal features
Source: PLoS One. 2017 Nov 2;12(11):e0187253. doi: 10.1371/journal.pone.0187253 (PMC5667819; doi:10.1371/journal.pone.0187253)
Supplement: S1 Data Set — (ZIP) [file pone.0187253.s001.zip › set/trajectories/traj_2_0508_216.dat]

2 15393301 15393300 0 1 0 0 2 0 1 20 20 20 1800.49 1820.45 1780.54
20973 1
15393300 29610.3 -16004.9 1888.4 0 0 0 
20973.5 2
15393301 28954.8 -15659.8 1900.25 0 0 0 
15393300 29271.5 -16206.1 1830.94 -661.784 -392.952 769.655 
20974 2
15393301 28762.1 -15732.9 1863.4 -615.602 -233.813 658.509 
15393300 28835.3 -16236.7 1827.8 -853.555 -59.7684 855.645 
20974.5 2
15393301 28396.9 -15776.3 1764.67 -737.643 -87.5421 742.82 
15393300 28467.9 -16278.7 1776.27 -742.222 -84.9832 747.072 
20975 2
15393301 27982.9 -15636.7 1849.47 -836.498 281.886 882.717 
15393300 28110.5 -16223.7 1874.93 -722.155 111.246 730.673 
20975.5 2
15393301 27603.7 -15550.4 1785.67 -766.061 174.411 785.664 
15393300 27740.1 -16307.5 1777.33 -748.148 -169.428 767.093 
20976 2
15393301 27239.7 -15465.5 1754.07 -735.354 171.582 755.106 
15393300 27462.9 -16357.9 1742.2 -560 -101.684 569.157 
20976.5 2
15393301 26781.6 -15373.9 1699.19 -894.613 178.768 912.299 
15393300 27068.6 -16274.4 1760.38 -770.133 162.948 787.183 
20977 2
15393301 26307.1 -15185.5 1697.53 -926.872 368.107 997.293 
15393300 26613.1 -16030.9 1834 -889.632 475.724 1008.84 
20977.5 2
15393301 25756.9 -15226.4 1758.53 -1107.04 -82.3608 1110.1 
15393300 26163.8 -15813.7 1778.87 -904.091 436.888 1004.12 
20978 2
15393301 25387.5 -15015.1 1756.6 -744.624 426.075 857.907 
15393300 25653.9 -15596.5 1787.73 -1028.09 437.903 1117.47 
20978.5 2
15393301 25015.1 -14906.4 1748.8 -752.323 219.529 783.698 
15393300 25167.6 -15575.2 1771.87 -982.357 43.0976 983.302 
20979 2
15393301 24599.5 -14737.3 1725.53 -839.596 341.549 906.409 
15393300 24783.1 -15397 1761.2 -776.7 360 856.074 
20979.5 2
15393301 24040.8 -14830.7 1742.6 -1128.75 -188.552 1144.39 
15393300 24373.1 -15247.8 1812.67 -828.283 301.414 881.421 
20980 2
15393301 23730.1 -14718.3 1718.6 -627.609 227.071 667.424 
15393300 23957.3 -15187.1 1872.33 -840 122.559 848.894 
20980.5 2
15393301 23361.1 -14534.9 1745.56 -720.719 358.187 804.819 
15393300 23422.9 -15043.4 1864.38 -1043.74 280.778 1080.85 
20981 2
15393301 22867.9 -14370.1 1680.93 -965.28 322.391 1017.69 
15393300 22875 -14890.4 1848.13 -1072.28 299.364 1113.29 
20981.5 2
15393301 22426.4 -14247.5 1593.93 -891.852 247.811 925.64 
15393300 22329.7 -14905.2 1746.8 -1101.55 -29.899 1101.95 
20982 2
15393301 21906.2 -14061.1 1663.47 -1050.91 376.566 1116.34 
15393300 21849.5 -14829 1643.13 -970.101 153.939 982.239 
20982.5 2
15393301 21423.6 -13859.5 1738.07 -974.949 407.273 1056.6 
15393300 21419 -14610.1 1642 -869.764 442.29 975.761 
20983 2
15393301 21077.5 -13650.8 1801.2 -699.259 421.549 816.497 
15393300 20994.8 -14376.7 1713.53 -856.97 471.38 978.058 
20983.5 2
15393301 20670.9 -13535.1 1780.56 -794.124 225.928 825.637 
15393300 20460.9 -14133.3 1819.62 -1042.82 475.431 1146.09 
20984 2
15393301 20286.6 -13301.1 1755.6 -752.006 457.909 880.451 
15393300 20037.6 -13881.1 1807.87 -828.327 493.632 964.26 
20984.5 2
15393301 19908.1 -13054 1775.27 -764.579 499.259 913.149 
15393300 19619.6 -13608.1 1827.13 -844.444 551.38 1008.52 
20985 2
15393301 19605.1 -12644.9 1765.27 -612.256 826.532 1028.6 
15393300 19239.3 -13357.1 1772.07 -768.35 507.071 920.588 
20985.5 2
15393301 19261 -12414.2 1728.07 -695.084 465.993 836.834 
15393300 18971.3 -13017.7 1830.8 -541.414 685.791 873.75 
20986 2
15393301 18948.3 -12187.7 1718.07 -631.785 457.643 780.121 
15393300 18457.3 -12760 1746.93 -1038.25 520.539 1161.43 
20986.5 2
15393301 18553.7 -11873.1 1703.8 -797.172 635.556 1019.52 
15393300 17995.5 -12436.7 1696 -933.064 653.064 1138.9 
20987 2
15393301 17710.4 -11565.4 1761.75 -1646.93 600.838 1753.11 
15393300 17507.3 -12097.2 1688.38 -953.426 663.053 1161.32 
20987.5 2
15393301 17237.1 -11251 1761.33 -926.231 615.338 1112 
15393300 16867.7 -11660.6 1785.53 -1251.75 854.501 1515.6 
20988 2
15393301 16772.4 -10953.9 1781.6 -938.855 600.269 1114.35 
15393300 16412.7 -11363.8 1857.27 -919.057 599.596 1097.35 
20988.5 2
15393301 16426.5 -10523 1775.87 -695.909 866.935 1111.69 
15393300 15936 -10949.2 1845.67 -959.222 834.205 1271.22 
20989 2
15393301 16110.7 -10285.8 1790.93 -636.828 478.226 796.398 
15393300 15683.1 -10656.1 1855.4 -509.946 590.86 780.488 
20989.5 2
15393301 15733.3 -9867.13 1796.47 -762.29 845.791 1138.62 
15393300 15298.9 -10338.7 1831.8 -776.027 641.347 1006.75 
20990 2
15393301 15360.7 -9491.4 1763.47 -752.862 759.057 1069.1 
15393300 14970.4 -9920.6 1802.73 -663.704 844.579 1074.16 
20990.5 2
15393301 15110.2 -9062.06 1751.25 -489.217 838.55 970.824 
15393300 14579.9 -9495.5 1752.06 -762.744 830.273 1127.45 
20991 2
15393301 14699.4 -8535.07 1732.87 -803.889 1031.3 1307.6 
15393300 14133.4 -8926 1771 -873.728 1114.48 1416.15 
20991.5 2
15393301 14196.1 -7912.07 1717.93 -1016.7 1258.59 1617.94 
15393300 13754.3 -8496.07 1795.47 -765.926 868.552 1158.03 
20992 2
15393301 13870.5 -7465.07 1747.13 -657.778 903.03 1117.2 
15393300 13377.5 -8167.67 1783.93 -761.212 663.434 1009.75 
20992.5 2
15393301 13558.9 -7206.8 1785.47 -627.096 519.651 814.424 
15393300 13052.1 -7661.13 1845.8 -654.594 1019.18 1211.29 
20993 2
15393301 13274.9 -6889 1862.4 -573.603 642.02 860.936 
15393300 12719.9 -7297.2 1859.13 -671.111 735.219 995.458 
20993.5 2
15393301 12864 -6571.13 1792.8 -830.168 642.155 1049.54 
15393300 12430.7 -7016.27 1837.53 -584.377 567.542 814.617 
20994 2
15393301 12491.3 -6105.44 1746.25 -727.905 909.562 1164.97 
15393300 12026.5 -6682.19 1704.69 -789.388 652.498 1024.15 
20994.5 2
15393301 12062.3 -5731.4 1724.33 -839.49 731.972 1113.79 
15393300 11545.5 -6309.13 1668.27 -941.357 730.047 1191.27 
20995 2
15393301 11623.3 -5186.2 1706.4 -887.003 1101.41 1414.17 
15393300 11107.9 -5860.73 1723.33 -884.04 905.859 1265.74 
20995.5 2
15393301 11255.1 -4759.4 1745.07 -743.838 862.222 1138.74 
15393300 10760.6 -5408.93 1752.47 -701.549 912.727 1151.19 
20996 2
15393301 10883.7 -4473.8 1675.2 -750.168 576.97 946.386 
15393300 10446.4 -4991.33 1747.8 -634.747 843.636 1055.76 
20996.5 2
15393301 10562.7 -4132.2 1688.2 -648.62 690.101 947.073 
15393300 10132.1 -4553.87 1725.53 -634.882 883.771 1088.18 
20997 2
15393301 10234.1 -3648.4 1711.8 -662.5 975.403 1179.12 
15393300 9835.2 -4132.73 1705.93 -598.656 849.059 1038.89 
20997.5 2
15393301 9905 -3105.62 1738.06 -642.708 1060.11 1239.72 
15393300 9571.88 -3671.62 1814.75 -514.307 900.602 1037.11 
20998 2
15393301 9617.8 -2677.6 1729.93 -562.035 837.622 1008.71 
15393300 9233.33 -3246.73 1808.4 -662.508 831.491 1063.15 
20998.5 2
15393301 9272.93 -2376.53 1789.6 -696.7 608.215 924.834 
15393300 8942.53 -2822.27 1801.93 -587.475 857.508 1039.45 
20999 2
15393301 9025.87 -1943.93 1746.07 -499.125 873.939 1006.43 
15393300 8633.93 -2444.93 1812.87 -623.434 762.29 984.762 
20999.5 2
15393301 8719.87 -1360.33 1733.07 -618.182 1178.99 1331.23 
15393300 8278.6 -2044.47 1764.53 -717.845 809.024 1081.58 
21000 2
15393301 8397.07 -774.333 1712.73 -652.121 1183.84 1351.57 
15393300 8044.33 -1647.53 1790.13 -473.266 801.886 931.129 
21000.5 2
15393301 8059.13 -318.467 1699.4 -682.694 920.943 1146.39 
15393300 7821.93 -1232.73 1778.67 -449.293 837.98 950.828 
21001 2
15393301 7860.81 48.75 1684.69 -386.59 715.822 813.544 
15393300 7685.5 -730.875 1829.25 -265.952 978.281 1013.79 
21001.5 2
15393301 7616.93 470.267 1754.4 -477.259 824.886 953.002 
15393300 7443.6 -307.2 1838.4 -473.386 829.11 954.734 
21002 2
15393301 7294.33 884.533 1786.87 -651.717 836.902 1060.73 
15393300 6991 258.133 1790.67 -914.343 1142.09 1463.01 
21002.5 2
15393301 7051.4 1253.07 1792.73 -490.774 744.512 891.716 
15393300 6817.07 645.133 1730.27 -351.38 781.818 857.151 
21003 2
15393301 6848 1783.6 1764.93 -410.909 1071.78 1147.85 
15393300 6489.4 1130.93 1614.2 -661.953 981.414 1183.79 
21003.5 2
15393301 6637.27 2263.73 1741 -425.724 969.966 1059.28 
15393300 6225.73 1669.2 1581 -532.66 1087.41 1210.86 
21004 2
15393301 6362.62 2704.62 1747.25 -536.41 861.117 1014.52 
15393300 5904.5 2134.38 1532.31 -627.409 908.545 1104.13 
21004.5 2
15393301 6139.87 3180.8 1729.07 -435.926 931.849 1028.77 
15393300 5508.73 2579.6 1573.67 -774.494 871.282 1165.75 
21005 2
15393301 5880.87 3603 1739.13 -523.232 852.929 1000.63 
15393300 5211.4 2896.2 1583.4 -600.673 639.596 877.435 
21005.5 2
15393301 5944.67 3567.93 1741.07 128.889 -70.8418 147.074 
15393300 4876.73 3178.33 1597.6 -676.094 569.966 884.288 
21006 2
15393301 5642 4022.93 1703.93 -611.448 919.192 1103.98 
15393300 4638.33 3616.6 1670.8 -481.616 885.387 1007.9 
21006.5 2
15393301 5359.27 4483.8 1726 -571.178 931.044 1092.29 
15393300 4520.2 4158.4 1664.33 -238.653 1094.55 1120.26 
21007 2
15393301 5236.87 5107.73 1767.93 -247.273 1260.47 1284.5 
15393300 4459.47 4987.33 1663.47 -122.694 1674.61 1679.1 
21007.5 2
15393301 5328.12 5598.38 1760.5 178.239 958.285 974.72 
15393300 4264.56 5117.38 1737.38 -380.672 253.988 457.625 
21008 2
15393301 5092.67 6216.87 1759 -460.78 1210.36 1295.1 
15393300 4068.33 5295.2 1755.27 -384.01 347.994 518.231 
