# Supplementary material for: Intrinsic group behaviour: Dependence of pedestrian dyad dynamics on principal social and personal features
Source: PLoS One. 2017 Nov 2;12(11):e0187253. doi: 10.1371/journal.pone.0187253 (PMC5667819; doi:10.1371/journal.pone.0187253)
Supplement: S1 Data Set — (ZIP) [file pone.0187253.s001.zip › set/trajectories/traj_2_0508_215.dat]

2 15391901 15391900 0 0 0 1 2 1 0 40 40 40 1768.19 1785.08 1751.29
20959 2
15391901 43288.1 -21993.9 1713.43 0 0 0 
15391900 43483.8 -23000.1 1723.23 0 0 0 
20959.5 2
15391901 42888.8 -21783.1 1810.73 -1100.12 580.69 1243.97 
15391900 42851 -22721.6 1706.13 -1369.8 602.764 1496.55 
20960 2
15391901 42358.2 -21464.4 1824.69 -1036.23 622.323 1208.74 
15391900 42236.2 -22559.5 1728.31 -1200.81 316.602 1241.84 
20960.5 2
15391901 41770.7 -21070.8 1809.93 -1149.87 770.328 1384.05 
15391900 41643.7 -22464.7 1747.93 -1159.53 185.584 1174.29 
20961 2
15391901 41250.3 -20816.6 1817.33 -1051.31 513.535 1170.03 
15391900 41031.8 -22388.2 1765 -1236.09 154.478 1245.71 
20961.5 2
15391901 40717.9 -20733.6 1750.8 -1075.56 167.677 1088.55 
15391900 40429.7 -22620.1 1732.87 -1216.43 -468.552 1303.55 
20962 2
15391901 40097.4 -20468.9 1725.27 -1253.47 534.68 1362.74 
15391900 39748.1 -22424.5 1762.67 -1376.97 395.152 1432.55 
20962.5 2
15391901 39524.5 -20338.3 1757.73 -1157.31 263.973 1187.03 
15391900 39177.6 -22185.3 1807.8 -1152.46 483.367 1249.72 
20963 2
15391901 38932.2 -20279.1 1814.07 -1196.63 119.461 1202.58 
15391900 38658.2 -22090 1844.87 -1049.29 192.458 1066.8 
20963.5 2
15391901 38351.8 -20066 1822.12 -1133.69 416.276 1207.7 
15391900 38110.4 -21878.3 1816.75 -1069.97 413.452 1147.07 
20964 2
15391901 37754.4 -19730.4 1869.33 -1168.98 656.751 1340.84 
15391900 37589.1 -21610.9 1785.87 -1020.17 523.247 1146.53 
20964.5 2
15391901 37126.9 -19563 1805.13 -1267.61 338.182 1311.95 
15391900 37221.8 -21288.3 1757.73 -741.953 651.852 987.626 
20965 2
15391901 36468.9 -19508.5 1754 -1329.43 110.034 1333.97 
15391900 36729.2 -20886.3 1740.8 -995.152 811.987 1284.39 
20965.5 2
15391901 35766.1 -19513.2 1725.2 -1419.66 -9.42761 1419.69 
15391900 36186.5 -20504.2 1717.4 -1096.43 771.987 1340.94 
20966 2
15391901 35176.5 -19264.1 1751.93 -1191.25 503.165 1293.15 
15391900 35542.3 -20233.9 1705.27 -1301.41 546.128 1411.36 
20966.5 2
15391901 34586.9 -18995.4 1781.31 -1151.55 524.919 1265.54 
15391900 34954.2 -20042.1 1598.38 -1148.59 374.495 1208.1 
20967 2
15391901 34203 -18791.5 1733.8 -751.223 398.907 850.566 
15391900 34318.3 -19857.3 1697.2 -1244.33 361.758 1295.85 
20967.5 2
15391901 33639.9 -18618.2 1709.07 -1137.51 350.168 1190.19 
15391900 33701.3 -19741.5 1785.13 -1246.6 233.805 1268.34 
20968 2
15391901 33080.1 -18489.5 1700.07 -1130.91 260.067 1160.43 
15391900 33346.1 -19509.9 1735.53 -717.441 467.879 856.523 
20968.5 2
15391901 32502.8 -18467.1 1756.27 -1166.33 45.1178 1167.2 
15391900 32753 -19317.2 1738.87 -1198.25 389.36 1259.92 
20969 2
15391901 31861.1 -18267.5 1871.07 -1296.43 403.367 1357.73 
15391900 32186.3 -19072.5 1745.73 -1144.92 494.276 1247.05 
20969.5 2
15391901 31243 -17959 2034.8 -1248.62 623.165 1395.49 
15391900 31396.3 -18831.9 1539 -1595.96 486.195 1668.37 
20970 2
15391901 30509.4 -17823.1 1875.12 -1432.74 265.503 1457.13 
15391900 30847.2 -18573.1 1385.56 -1072.3 505.477 1185.47 
20970.5 2
15391901 29960.1 -17516.1 1703.87 -1075.09 600.644 1231.5 
15391900 30163 -18335.3 1445.47 -1339.04 465.223 1417.56 
20971 2
15391901 29462.5 -17305 1724.73 -1005.25 426.532 1092 
15391900 29555.3 -18073.4 1531.2 -1227.74 529.158 1336.92 
20971.5 2
15391901 28943.9 -17081.4 1753.93 -1047.68 451.717 1140.91 
15391900 28962.7 -17862.9 1634.8 -1197.04 425.185 1270.31 
20972 2
15391901 28458.1 -16875.7 1781.53 -981.414 415.623 1065.79 
15391900 28400.1 -17640.1 1738.6 -1136.7 450.236 1222.62 
20972.5 2
15391901 28013.5 -16662.1 1859.4 -898.182 431.515 996.462 
15391900 27896.3 -17365.9 1784.07 -1017.64 553.805 1158.58 
20973 2
15391901 27526.5 -16445.6 1923.07 -983.704 437.306 1076.53 
15391900 27325.8 -17182.9 1759.13 -1152.59 369.832 1210.47 
20973.5 2
15391901 26980.2 -16215.9 1728.19 -1066.96 448.56 1157.41 
15391900 26779.9 -17036.6 1712.56 -1066.14 285.75 1103.77 
20974 2
15391901 26397.7 -15911.2 1711.53 -1140.08 596.355 1286.64 
15391900 26143.9 -16695.1 1662.47 -1244.76 668.289 1412.81 
20974.5 2
15391901 25752.3 -15672.8 1861.93 -1303.7 481.616 1389.82 
15391900 25598.8 -16366 1664.47 -1101.14 664.781 1286.26 
20975 2
15391901 25089.4 -15446.5 1875.27 -1339.26 457.239 1415.16 
15391900 25044.9 -16052.9 1683.67 -1118.92 632.458 1285.3 
20975.5 2
15391901 24726.5 -15248.5 1779.73 -733.199 400 835.213 
15391900 24546.9 -15830.5 1671.8 -1006.2 449.428 1102 
20976 2
15391901 24342.5 -15082.1 1779.73 -775.758 336.027 845.408 
15391900 23991.4 -15640.1 1783.73 -1122.15 384.512 1186.2 
20976.5 2
15391901 23806.4 -14869.4 1767.19 -1046.93 415.422 1126.34 
15391900 23480.4 -15532.2 1793.38 -998.096 210.832 1020.12 
20977 2
15391901 23254.5 -14668.3 1777.33 -1077.94 392.912 1147.31 
15391900 22932.5 -15392.3 1691.73 -1070.13 273.283 1104.48 
20977.5 2
15391901 22683.1 -14543.5 1673.87 -1149.7 250.973 1176.77 
15391900 22441.1 -15286.4 1634.67 -988.732 213.011 1011.42 
20978 2
15391901 22020.3 -14328.7 1666.2 -1336.29 433.065 1404.71 
15391900 21844.5 -14988.3 1593.53 -1202.69 601.075 1344.53 
20978.5 2
15391901 21479.1 -14022.3 1745.07 -1093.33 619.125 1256.46 
15391900 21329.1 -14651.3 1649.33 -1041.21 680.673 1243.96 
20979 2
15391901 21043.9 -13771.4 1740.4 -879.192 506.801 1014.8 
15391900 20803.1 -14448.3 1622.47 -1062.63 410.101 1139.02 
20979.5 2
15391901 20625.9 -13457.6 1722 -844.444 633.939 1055.92 
15391900 20317.1 -14233.1 1670.27 -981.953 434.882 1073.94 
20980 2
15391901 20176.5 -13210.2 1727.2 -907.879 499.798 1036.36 
15391900 19863.9 -13969.4 1760.4 -915.556 532.66 1059.23 
20980.5 2
15391901 19716.2 -12949.8 1714.75 -899.113 508.691 1033.04 
15391900 19459.1 -13668.8 1720.5 -790.633 587.207 984.842 
20981 2
15391901 19352.3 -12663.5 1751.13 -712.043 560.111 905.941 
15391900 19070.5 -13374.7 1697.33 -760.462 575.375 953.603 
20981.5 2
15391901 18996.1 -12384.3 1739.6 -719.731 564.175 914.498 
15391900 18698.1 -12949.3 1676.67 -752.323 859.529 1142.27 
20982 2
15391901 18640.9 -12033.2 1683.67 -717.441 709.226 1008.82 
15391900 18255.5 -12574.3 1598.33 -894.141 757.576 1171.93 
20982.5 2
15391901 18275.5 -11672.1 1695.33 -738.316 729.428 1037.87 
15391900 17656.1 -12134.6 1520.47 -1210.77 888.215 1501.63 
20983 2
15391901 17606.1 -11235.9 1755.2 -1352.32 881.347 1614.17 
15391900 16989.5 -11730.5 1749.87 -1346.8 816.431 1574.94 
20983.5 2
15391901 17097.8 -10906.4 1822.25 -992.684 643.416 1182.96 
15391900 16555.8 -11236.4 1779.19 -846.981 965.023 1284 
20984 2
15391901 16794.3 -10459.5 1768.4 -593.893 874.568 1057.16 
15391900 16232.5 -10883.1 1758.47 -632.771 691.275 937.155 
20984.5 2
15391901 16371.1 -10164.1 1818.13 -854.949 596.902 1042.7 
15391900 15925.4 -10542.3 1812.6 -620.337 688.485 926.73 
20985 2
15391901 16088.2 -9764 1808.93 -571.582 808.215 989.908 
15391900 15651.9 -10243.5 1778.4 -552.458 603.636 818.283 
20985.5 2
15391901 15831.3 -9329.47 1844.27 -518.923 877.845 1019.75 
15391900 15346.3 -9889.53 1789.93 -617.374 715.152 944.771 
20986 2
15391901 15407.9 -8856.73 1806.47 -855.354 955.017 1282.06 
15391900 14956.4 -9470.07 1821.6 -787.744 847.407 1157 
20986.5 2
15391901 15131.1 -8313.33 1733.4 -559.327 1097.78 1232.06 
15391900 14524.3 -8884.6 1744.6 -872.862 1182.76 1469.97 
20987 2
15391901 14746.5 -7724.62 1687.81 -751.107 1149.82 1373.41 
15391900 14069.6 -8097.19 1750.25 -888.102 1537.92 1775.92 
20987.5 2
15391901 14287.1 -7072.13 1775.33 -899.087 1276.89 1561.67 
15391900 13720.8 -7720.8 1781.4 -682.632 736.57 1004.25 
20988 2
15391901 13932.9 -6694.6 1725.07 -715.421 762.694 1045.72 
15391900 13303.5 -7397.73 1781.27 -842.963 652.66 1066.09 
20988.5 2
15391901 13651.8 -6292 1712 -565.661 810.06 988.013 
15391900 12928.9 -6985 1752 -753.856 830.449 1121.58 
20989 2
15391901 13365.3 -5903.07 1713.87 -577.688 784.14 973.96 
15391900 12649.1 -6601.6 1815.53 -564.113 772.984 956.936 
20989.5 2
15391901 13038 -5537.27 1708.4 -661.145 738.99 991.574 
15391900 12214.1 -6169.27 1772.47 -878.788 873.401 1238.99 
20990 2
15391901 12655.3 -5024 1644.33 -773.199 1036.9 1293.45 
15391900 11760.9 -5723.73 1656.8 -915.556 900.067 1283.89 
20990.5 2
15391901 12182 -4515.38 1672.5 -924.349 993.408 1356.94 
15391900 11372.7 -5148.75 1772.06 -758.162 1123.01 1354.98 
20991 2
15391901 11825.1 -4026.6 1740.8 -698.5 956.507 1184.4 
15391900 11005.1 -4654.53 1754.53 -719.284 967.156 1205.3 
20991.5 2
15391901 11344.3 -3541.6 1656.8 -971.178 979.798 1379.56 
15391900 10659.7 -4254.4 1733.87 -697.778 808.35 1067.86 
20992 2
15391901 10952 -3090.73 1725.47 -792.593 910.842 1207.41 
15391900 10254.5 -3863.73 1700.93 -818.586 789.226 1137.08 
20992.5 2
15391901 10458.9 -2795.53 1728.4 -992.22 593.964 1156.41 
15391900 9841.67 -3351.53 1699 -830.718 1030.58 1323.7 
20993 2
15391901 10018.7 -2561.67 1716.27 -889.293 472.458 1007 
15391900 9457.73 -3047.73 1697.8 -775.623 613.737 989.073 
20993.5 2
15391901 9581.33 -2224.53 1745 -883.502 681.077 1115.55 
15391900 9021.07 -2664.47 1695.87 -882.155 774.276 1173.75 
20994 2
15391901 9067.81 -1919.44 1762.5 -1002.97 595.89 1166.63 
15391900 8544.19 -2272.44 1679.5 -931.405 765.682 1205.73 
20994.5 2
15391901 8577.27 -1402.93 1726.47 -959.972 1010.77 1393.99 
15391900 8101.53 -1796.4 1689.27 -866.251 931.58 1272.1 
20995 2
15391901 8097.8 -1055.53 1734.73 -968.62 701.818 1196.15 
15391900 7638.2 -1447.13 1734.8 -936.027 705.589 1172.18 
20995.5 2
15391901 7736 -715.333 1725.67 -730.909 687.273 1003.28 
15391900 7140.4 -1017.2 1705.47 -1005.66 868.552 1328.81 
20996 2
15391901 7340.6 -223.667 1750.47 -798.788 993.266 1274.61 
15391900 6695.13 -658 1731.07 -899.529 725.657 1155.74 
20996.5 2
15391901 6978.13 274.733 1712 -732.256 1006.87 1244.98 
15391900 6340.47 -269.533 1680.87 -716.498 784.781 1062.66 
20997 2
15391901 6670.2 829 1664.8 -620.833 1117.47 1278.35 
15391900 5948.2 152.4 1658.8 -790.86 850.672 1161.51 
20997.5 2
15391901 6264.62 1244.12 1620.75 -792.139 810.791 1133.52 
15391900 5596.94 653.25 1667.5 -686.06 978.223 1194.82 
20998 2
15391901 5857.6 1690 1626.07 -796.526 872.554 1181.44 
15391900 5292.67 1085.87 1609.33 -595.442 846.608 1035.03 
20998.5 2
15391901 5439.13 2162 1568.33 -845.387 953.535 1274.33 
15391900 4977 1550 1617.07 -637.71 937.643 1133.95 
20999 2
15391901 5021.47 2610.13 1538.6 -843.771 905.32 1237.56 
15391900 4622.87 1903.4 1533.2 -715.421 713.939 1010.71 
20999.5 2
15391901 4499.47 2823.93 1602.67 -1054.55 431.919 1139.57 
15391900 4028.2 2179.6 1529.6 -1201.35 557.98 1324.6 
21000 2
15391901 3922.2 3042 1664.87 -1166.2 440.539 1246.63 
15391900 3540.6 2426.2 1562.27 -985.051 498.182 1103.86 
21000.5 2
15391901 3338.93 3153.13 1682.07 -1178.32 224.512 1199.51 
15391900 3000.73 2510.8 1575.2 -1090.64 170.909 1103.95 
21001 2
15391901 2805.56 3312.75 1663.88 -1039.71 311.144 1085.27 
15391900 2416.69 2629.12 1607.31 -1138.49 230.653 1161.62 
21001.5 2
15391901 2280.33 3433 1705 -1027.85 235.323 1054.44 
15391900 1901.07 2782.13 1709.07 -1009.04 299.429 1052.53 
21002 2
15391901 1630 3504.2 1776.93 -1313.8 143.838 1321.66 
15391900 1189.73 2755.07 1849.73 -1437.04 -54.6801 1438.08 
21002.5 2
15391901 1124.47 3543.87 1787.47 -1021.28 80.1347 1024.42 
15391900 791.733 2506.27 1719.07 -804.04 -502.626 948.216 
21003 2
15391901 434.6 3392.6 1777 -1393.67 -305.589 1426.78 
15391900 218.2 2417 1780 -1158.65 -180.337 1172.6 
21003.5 2
15391901 -161.467 3367.53 1748.87 -1204.18 -50.6397 1205.24 
15391900 -304.6 2465.07 1818.13 -1056.16 97.1044 1060.62 
21004 2
15391901 -748.688 3417.88 1760.25 -1146.92 98.3236 1151.12 
15391900 -827.875 2296.19 1634.81 -1022.02 -329.842 1073.93 
21004.5 2
15391901 -1333.8 3582.33 1740.07 -1145.03 321.836 1189.4 
15391900 -1347.73 2347.8 1679.6 -1017.34 101.003 1022.34 
21005 2
15391901 -1886 3411.87 1787.2 -1115.56 -344.377 1167.5 
15391900 -2023.27 2228 1659.4 -1364.71 -242.02 1386.01 
21005.5 2
15391901 -2305.67 3418.93 1836 -847.811 14.2761 847.932 
15391900 -2591.6 2327.47 1692.53 -1148.15 200.943 1165.6 
21006 2
15391901 -3001.07 3330 1809.8 -1404.85 -179.663 1416.29 
15391900 -3017.53 2259.67 1646.47 -860.471 -136.97 871.305 
21006.5 2
15391901 -3764 3260.33 1943.2 -1541.28 -140.741 1547.69 
15391900 -3653.73 2073.07 1861.87 -1285.25 -376.97 1339.4 
21007 2
15391901 -4311 3294.53 1888.53 -1105.05 69.0909 1107.21 
15391900 -4338.8 2016.27 1888 -1383.97 -114.747 1388.72 
21007.5 2
15391901 -4719.81 3345 1746.81 -798.462 98.5677 804.523 
15391900 -4915.56 2286.56 1790.12 -1126.49 527.922 1244.06 
21008 2
15391901 -5465.87 3580.2 995.667 -1459.99 460.274 1530.82 
15391900 -5318.4 2287.67 1261.4 -788.332 2.1608 788.335 
21008.5 2
15391901 -6060.4 3406.27 1190.8 -1201.08 -351.38 1251.42 
15391900 -5964.2 2121.2 1316.07 -1304.65 -336.296 1347.29 
21009 2
15391901 -6348.33 3249.07 1481.8 -581.684 -317.576 662.729 
15391900 -6498.07 2171.47 1545.33 -1078.52 101.549 1083.29 
21009.5 2
15391901 -6828.73 3123.2 1542.2 -970.505 -254.276 1003.26 
15391900 -7229.07 2183.13 1520.8 -1476.77 23.569 1476.96 
21010 2
15391901 -7344.13 3067.6 1569.2 -1041.21 -112.323 1047.25 
15391900 -7758.47 2137.8 1563.13 -1069.49 -91.5825 1073.41 
21010.5 2
15391901 -7974.56 3166.81 1529.94 -1231.31 193.774 1246.46 
15391900 -8274.19 2032.88 1563.12 -1007.27 -204.932 1027.9 
21011 2
15391901 -8684.6 3031 1493.33 -1389.51 -265.778 1414.7 
15391900 -8772 2103.93 1538.93 -974.193 139.057 984.067 
21011.5 2
15391901 -9254.73 3052.93 1527.4 -1151.78 44.3098 1152.64 
15391900 -9364.93 2071.6 1566.8 -1197.85 -65.3199 1199.62 
21012 2
15391901 -9824 3044.87 1581.47 -1150.03 -16.2963 1150.15 
15391900 -9875.6 1879.73 1590.67 -1031.65 -387.609 1102.06 
21012.5 2
15391901 -10348.9 3048.93 1561.8 -1060.47 8.21549 1060.5 
15391900 -10332.6 1940.93 1601.13 -923.232 123.636 931.474 
21013 2
15391901 -10843.5 3078.73 1581.53 -999.192 60.202 1001 
15391900 -10899.5 2036.53 1628.6 -1145.32 193.131 1161.49 
21013.5 2
15391901 -11345.9 3121 1603.27 -1014.95 85.3872 1018.53 
15391900 -11403.3 2017.67 1599 -1017.64 -38.1145 1018.36 
21014 2
15391901 -11862.8 3200.81 1601.94 -1009.41 155.884 1021.37 
15391900 -11921.5 2071.19 1605.5 -1012.17 104.533 1017.56 
21014.5 2
15391901 -12401 3258.47 1606 -1053.33 112.826 1059.35 
15391900 -12521.4 2145 1604.67 -1173.97 144.447 1182.83 
21015 2
15391901 -12877.7 3371.6 1562.27 -963.098 228.552 989.845 
15391900 -13012.1 2253.2 1612 -991.38 218.586 1015.19 
21015.5 2
15391901 -13437.8 3342.2 1585.27 -1131.45 -59.3939 1133.01 
15391900 -13515.8 2235.53 1587.8 -1017.51 -35.6902 1018.13 
21016 2
15391901 -13911.5 3451.87 1611.73 -956.902 221.549 982.215 
15391900 -14028.9 2281.87 1591.93 -1036.63 93.6027 1040.85 
21016.5 2
15391901 -14355.7 3467.53 1592.47 -897.374 31.6498 897.932 
15391900 -14531.3 2289.33 1607.8 -1014.95 15.0842 1015.06 
21017 2
15391901 -14818.1 3552.13 1584.4 -934.141 170.909 949.647 
15391900 -15144.6 2368.67 1599.33 -1238.92 160.269 1249.25 
21017.5 2
15391901 -15342 3709.88 1571.06 -1023.31 308.089 1068.68 
15391900 -15741.1 2439.75 1600 -1165.09 138.835 1173.33 
21018 2
15391901 -15804.3 3757.07 1579.87 -904.762 92.3516 909.463 
15391900 -16261.3 2626.67 1585.33 -1018.02 365.786 1081.74 
21018.5 2
15391901 -16319.3 3825.87 1564.87 -1038.17 138.71 1047.4 
15391900 -16730.3 2644.27 1563.2 -945.565 35.4839 946.23 
21019 2
15391901 -16741.8 3818.07 1560.4 -853.603 -15.7576 853.748 
15391900 -17241.6 2736 1553.27 -1032.86 185.32 1049.36 
21019.5 2
15391901 -17265.3 3859 1533.4 -1057.51 82.6936 1060.74 
15391900 -17716.8 2749.2 1527.53 -960 26.6667 960.37 
21020 2
15391901 -17803 3812.93 1510.73 -1086.33 -93.064 1090.31 
15391900 -18174.9 2804 1551 -925.387 110.707 931.986 
21020.5 2
15391901 -18248.2 3809 1485.81 -869.629 -7.68229 869.663 
15391900 -18641.6 2921.75 1423.56 -911.515 229.98 940.08 
21021 2
15391901 -18710.3 3924.8 1423.53 -904.142 226.614 932.109 
15391900 -19120.2 2983.53 1363.67 -936.668 120.907 944.439 
21021.5 2
15391901 -19173.2 3904.33 1442.73 -935.219 -41.3468 936.132 
15391900 -19649.7 3019.27 1471.8 -1069.76 72.1886 1072.2 
21022 2
15391901 -19625.5 4070.27 1443.8 -911.962 334.543 971.388 
15391900 -20229.6 3029 1415.47 -1169.09 19.6237 1169.25 
21022.5 2
15391901 -20129.1 4381.27 1374.8 -1017.24 628.283 1195.62 
15391900 -20658.7 3107.6 1380.8 -866.801 158.788 881.225 
21023 2
15391901 -20581.7 4579.53 1414.8 -914.343 400.539 998.226 
15391900 -21059.5 3120.8 1475.73 -809.697 26.6667 810.136 
21023.5 2
15391901 -21330.3 4178.27 1468.93 -1512.32 -810.64 1715.88 
15391900 -21549 3185 1200.93 -988.956 129.697 997.425 
21024 2
15391901 -21768.8 4266.56 1469.5 -856.413 172.453 873.603 
15391900 -22165.8 3051.62 1133.25 -1204.59 -260.498 1232.43 
21024.5 2
15391901 -22225.7 4164.93 1461.4 -894.292 -198.883 916.14 
15391900 -23005.8 2609.6 1669.6 -1643.93 -865.02 1857.63 
21025 2
15391901 -22835.1 3885.87 1731.4 -1230.98 -563.771 1353.94 
15391900 -23421.9 2323.53 1727.33 -840.673 -577.912 1020.15 
21025.5 2
15391901 -23283 3742.73 1744 -904.916 -289.158 949.992 
15391900 -23800.2 1974.73 1754.33 -764.175 -704.646 1039.47 
21026 2
15391901 -23762.3 3514.93 1671.93 -968.35 -460.202 1072.14 
15391900 -24070.3 1692.27 1739.33 -545.724 -570.64 789.585 
21026.5 2
15391901 -24311 3230.27 1641.13 -1108.42 -575.084 1248.72 
15391900 -24451.2 1455.13 1598.93 -769.428 -479.057 906.374 
21027 2
15391901 -24859.6 2971.73 1643.27 -1108.28 -522.29 1225.18 
15391900 -24847.4 1255.33 1593.93 -800.404 -403.636 896.42 
21027.5 2
15391901 -25317.6 2613.12 1654.5 -894.458 -700.407 1136.06 
15391900 -25368.2 1062.19 1521.25 -1017.29 -377.238 1084.98 
21028 2
15391901 -25758.4 2311.47 1692.07 -862.696 -590.329 1045.34 
15391900 -25752.4 840.133 1464.87 -751.761 -434.548 868.319 
21028.5 2
15391901 -26168.5 2020 1732.13 -828.552 -588.822 1016.47 
15391900 -26115.3 707.467 1421.13 -733.064 -268.013 780.522 
21029 2
15391901 -26590.8 1897.27 1753.07 -853.064 -247.946 888.367 
15391900 -26720.3 731.667 1378.53 -1222.22 48.8889 1223.2 
21029.5 1
15391901 -26993.7 1617.33 1787.33 -814.007 -565.522 991.172 
21030 1
15391901 -27364.5 1294.73 1840.47 -748.956 -651.717 992.81 
21030.5 1
15391901 -27878.1 974.25 1885.56 -1003.24 -625.944 1182.49 
21031 1
15391901 -28150.4 686 1884.13 -532.828 -564.09 775.953 
21031.5 1
15391901 -28556.5 353.267 1859.07 -820.337 -672.189 1060.56 
21032 1
15391901 -28921.5 -82.4 1687.4 -737.508 -880.135 1148.28 
21032.5 1
15391901 -29229.3 -367.8 1605.13 -621.684 -576.566 847.891 
21033 1
15391901 -29510.2 -632.8 1627.2 -567.542 -535.354 780.197 
21033.5 1
15391901 -29922.7 -841.8 1586.2 -833.401 -422.222 934.253 
21034 1
15391901 -30419 -1057.06 1636.94 -969.271 -420.435 1056.53 
21034.5 1
15391901 -30904.7 -1311.4 1667.93 -950.554 -497.725 1072.98 
21035 1
15391901 -31323.9 -1484.8 1724.4 -846.734 -350.303 916.335 
21035.5 1
15391901 -31733.1 -1673.4 1800.93 -826.801 -381.01 910.368 
21036 1
15391901 -32083.2 -1838.33 1791.8 -707.205 -333.199 781.768 
21036.5 1
15391901 -32354.1 -1898.27 1805.4 -547.205 -121.077 560.44 
21037 1
15391901 -32450 -1976.93 1815.4 -193.805 -158.923 250.632 
21037.5 1
15391901 -32494.5 -2054.75 1837.31 -86.9141 -151.986 175.082 
21038 1
15391901 -32525.9 -2051.2 1791.47 -61.5134 6.94716 61.9044 
21038.5 1
15391901 -32592.9 -1982.13 1798.27 -135.219 139.529 194.3 
21039 1
15391901 -32607.5 -1980.8 1773.47 -29.6296 2.6936 29.7518 
21039.5 1
15391901 -32610.6 -2034.73 1813.33 -6.19529 -108.956 109.132 
21040 1
15391901 -32575 -2119.2 1822 71.9192 -170.64 185.176 
21040.5 1
15391901 -32610.4 -2081.44 1861.81 -69.2139 73.7549 101.145 
21041 1
15391901 -32503.6 -2079.93 1826.8 209.075 2.94358 209.096 
21041.5 1
15391901 -32444.7 -2038.13 1842.13 118.923 84.4444 145.854 
21042 1
15391901 -32428.6 -2097.47 1781.8 32.5926 -119.865 124.217 
21042.5 1
15391901 -32529.8 -2041.33 1773.27 -204.444 113.401 233.789 
21043 1
15391901 -32754.7 -1945.73 1788.93 -454.411 193.131 493.75 
21043.5 1
15391901 -32860.5 -1940.8 1776.33 -213.737 9.96633 213.97 
21044 1
15391901 -32860.2 -2035.5 1781.62 0.675456 -184.961 184.962 
21044.5 1
15391901 -32820.9 -2101.33 1775.73 76.8183 -128.832 149.996 
21045 1
15391901 -32896.5 -2129.73 1762.33 -152.593 -57.3737 163.022 
21045.5 1
15391901 -33046.5 -2100.8 1750.2 -303.165 58.4512 308.748 
21046 1
15391901 -33203.5 -2171.53 1779.33 -317.037 -142.896 347.752 
21046.5 1
15391901 -33227.3 -2280.8 1814.53 -48.2155 -220.741 225.945 
21047 1
15391901 -33291.9 -2368.06 1788.75 -126.058 -170.435 211.987 
21047.5 1
15391901 -33012.3 -2756.2 1763.2 547.179 -759.565 936.132 
21048 1
15391901 -33129.5 -2742.93 1748 -236.902 26.8013 238.414 
21048.5 1
15391901 -33272.9 -2771.13 1737 -289.562 -56.9697 295.113 
21049 1
15391901 -33383.9 -2861.27 1735.27 -224.377 -182.088 288.965 
21049.5 1
15391901 -33360.9 -3033.53 1653.27 46.4646 -348.013 351.102 
21050 1
15391901 -33596.1 -3027.93 1721.67 -475.152 11.3131 475.286 
21050.5 1
15391901 -33753.1 -3136.38 1733.56 -306.502 -211.8 372.563 
21051 1
15391901 -33945.2 -3128.6 1676.93 -376.003 15.2153 376.311 
21051.5 1
15391901 -34069.1 -3249 1654.87 -250.236 -243.232 348.97 
21052 1
15391901 -34214.1 -3101.47 1636.8 -292.929 298.047 417.899 
21052.5 1
15391901 -34248 -2968.6 1608.53 -68.5522 268.418 277.033 
21053 1
15391901 -34198.5 -2874.53 1574.87 99.9327 190.034 214.708 
21053.5 1
15391901 -34327.1 -3046.67 1610.93 -259.798 -347.744 434.075 
21054 1
15391901 -34427.4 -3339.44 1855.31 -195.785 -571.818 604.407 
21054.5 1
15391901 -34649.2 -3138.8 1759.53 -434.1 392.637 585.326 
21055 1
15391901 -35039.3 -3055 1685.27 -788.148 169.293 806.125 
21055.5 1
15391901 -35553.9 -3251.07 1673.87 -1039.46 -396.094 1112.37 
21056 1
15391901 -35962.1 -3360.53 1624.73 -824.646 -221.145 853.784 
21056.5 1
15391901 -36379.4 -3531.93 1774.67 -843.098 -346.263 911.434 
21057 1
15391901 -36690.2 -3642.44 1796.81 -607.129 -215.828 644.35 
21057.5 1
15391901 -36994.8 -3748.73 1827.4 -595.988 -208.015 631.247 
21058 1
15391901 -37419.4 -3775.67 1774.67 -857.778 -54.4108 859.502 
21058.5 1
15391901 -37738.1 -3825.2 1771.73 -643.771 -100.067 651.502 
21059 1
15391901 -38035.3 -3848.4 1771.8 -600.404 -46.8687 602.231 
21059.5 1
15391901 -38299.8 -3782.13 1765.93 -534.411 133.872 550.923 
21060 1
15391901 -38459.5 -3480.47 1764.47 -322.559 609.428 689.526 
