# Supplementary material for: Intrinsic group behaviour: Dependence of pedestrian dyad dynamics on principal social and personal features
Source: PLoS One. 2017 Nov 2;12(11):e0187253. doi: 10.1371/journal.pone.0187253 (PMC5667819; doi:10.1371/journal.pone.0187253)
Supplement: S1 Data Set — (ZIP) [file pone.0187253.s001.zip › set/trajectories/traj_2_0508_213.dat]

2 15390600 15390400 0 1 0 0 2 0 1 40 30 50 1769.29 1773.83 1764.75
20944 1
15390400 46242.5 -23850.9 1740.73 0 0 0 
20944.5 1
15390400 45995.1 -23884.8 1755.27 -576.662 -78.9998 582.048 
20945 1
15390400 45617.6 -23547.3 1775.27 -761.022 680.376 1020.82 
20945.5 1
15390400 45276.8 -23274.3 1782.67 -688.485 551.515 882.145 
20946 2
15390600 45061.2 -22316.2 1693.15 0 0 0 
15390400 44876.8 -23004.9 1704.93 -808.081 544.377 974.341 
20946.5 2
15390600 44619 -22081.8 1717.53 -957.209 507.426 1083.39 
15390400 44507.3 -22799.5 1684.07 -746.397 414.949 853.986 
20947 2
15390600 44035.7 -21802.8 1700.81 -1139.28 545.02 1262.94 
15390400 43888.2 -22642.1 1698.94 -1209.15 307.308 1247.59 
20947.5 2
15390600 43671.2 -21713.7 1724.53 -713.283 174.331 734.278 
15390400 43230.4 -22460.8 1714.47 -1287.38 354.843 1335.39 
20948 2
15390600 43148.5 -21588.6 1766.33 -1056.03 252.66 1085.83 
15390400 42734.2 -22295.5 1676.73 -1002.42 333.872 1056.56 
20948.5 2
15390600 42692.2 -21209.3 1833.67 -921.751 766.33 1198.7 
15390400 42203.3 -22077.7 1745.87 -1072.59 440 1159.33 
20949 2
15390600 42249.4 -20988.6 1791.4 -894.545 445.791 999.471 
15390400 41792.9 -21885.4 1735.67 -828.956 388.552 915.501 
20949.5 2
15390600 41878.8 -20806.9 1756.93 -748.687 367.003 833.801 
15390400 41408.8 -21789.3 1746.4 -776.027 194.074 799.927 
20950 2
15390600 41478.4 -20676.8 1754.12 -781.958 254.264 822.258 
15390400 40930.1 -21448.8 1780.25 -934.912 665.08 1147.34 
20950.5 2
15390600 40624.7 -20472.8 1728.27 -1670.65 399.119 1717.67 
15390400 40560.1 -21197.7 1651.2 -724.054 491.349 875.03 
20951 2
15390600 40183 -20265.5 1684.27 -892.391 418.721 985.742 
15390400 40031.1 -20927.1 1676.53 -1068.82 546.801 1200.57 
20951.5 2
15390600 39997.9 -20142.2 1633.87 -374.007 249.158 449.401 
15390400 39310.4 -20665.3 1778.93 -1455.89 528.889 1548.98 
20952 2
15390600 39495.5 -19812.3 1678 -1014.95 666.397 1214.17 
15390400 38875.3 -20525.5 1849.47 -878.923 282.424 923.184 
20952.5 2
15390600 38938 -19478.3 1678 -1126.2 674.747 1312.86 
15390400 38471.1 -20286.2 1808.67 -816.566 483.367 948.906 
20953 2
15390600 38101.9 -19133.9 1691.4 -1689.16 695.892 1826.89 
15390400 38053.9 -19982.7 1827.67 -842.828 613.199 1042.29 
20953.5 2
15390600 37530.6 -18882.7 1704.06 -1115.71 490.584 1218.8 
15390400 37631.3 -19735.7 1823.5 -825.431 482.381 956.048 
20954 2
15390600 37036.8 -18700.8 1711.27 -966.389 355.944 1029.86 
15390400 37230.2 -19513.1 1850.6 -784.956 435.657 897.749 
20954.5 2
15390600 36507.3 -18383.3 1703.47 -1069.76 641.347 1247.29 
15390400 36572.4 -19245.6 1763.13 -1328.89 540.337 1434.54 
20955 2
15390600 36024.8 -18270.1 1706.13 -974.68 228.822 1001.18 
15390400 36089.8 -19051.1 1720.47 -974.949 392.862 1051.13 
20955.5 2
15390600 35468 -18104.5 1719.2 -1122.58 333.737 1171.14 
15390400 35613.3 -18822.2 1737.13 -960.618 461.559 1065.75 
20956 2
15390600 35013.2 -17968.1 1713.4 -918.788 275.556 959.219 
15390400 35174.1 -18602.1 1713.33 -887.273 444.714 992.483 
20956.5 2
15390600 34521 -17818.7 1707.6 -994.343 301.953 1039.18 
15390400 34776.1 -18435.5 1728.47 -804.175 336.566 871.765 
20957 2
15390600 34058.2 -17632.5 1674.25 -903.931 363.607 974.321 
15390400 34283.8 -18249.3 1708.25 -961.556 363.582 1028 
20957.5 2
15390600 33627.2 -17477.6 1654.73 -843.42 303.131 896.24 
15390400 33743.9 -18173 1687.27 -1056.52 149.34 1067.03 
20958 2
15390600 33138.6 -17323.2 1658.27 -987.071 311.919 1035.18 
15390400 33069.1 -18217.4 1687.07 -1363.1 -89.697 1366.05 
20958.5 2
15390600 32453.3 -17096.9 1631.53 -1384.38 457.239 1457.93 
15390400 32499 -18098.4 1671.6 -1151.78 240.404 1176.61 
20959 2
15390600 31800.2 -16753.3 1593.2 -1319.46 694.007 1490.85 
15390400 32026.3 -17839.7 1502.2 -954.882 522.559 1088.52 
20959.5 2
15390600 31235.5 -16601.9 1616.87 -1140.74 305.993 1181.07 
15390400 31334.7 -17571.9 1425.47 -1397.17 541.145 1498.31 
20960 2
15390600 30681.6 -16450.4 1665.06 -1081.97 295.882 1121.7 
15390400 30707.9 -17315.8 1448.75 -1224.33 500.106 1322.53 
20960.5 2
15390600 30157.1 -16353.2 1742.4 -1026.28 190.166 1043.75 
15390400 30164.7 -17029.4 1693.4 -1063.03 560.494 1201.74 
20961 2
15390600 29628.9 -16204.1 1735.93 -1067.07 301.145 1108.75 
15390400 29604.9 -16858.1 1733.13 -1130.91 345.993 1182.65 
20961.5 2
15390600 29168.3 -16121.1 1777.4 -930.505 167.677 945.492 
15390400 29086.8 -16823.3 1769.73 -1046.6 70.303 1048.96 
20962 2
15390600 28704.3 -15920 1779.33 -937.374 406.33 1021.65 
15390400 28602.2 -16722.6 1748.53 -978.99 203.502 999.917 
20962.5 2
15390600 28082.5 -15855.5 1686.33 -1256.16 130.236 1262.89 
15390400 28041.5 -16680.2 1843.87 -1132.66 85.6566 1135.89 
20963 2
15390600 27539.3 -15629.9 1725.8 -1097.51 455.892 1188.43 
15390400 27597.9 -16509.4 1796.2 -896.162 345.051 960.294 
20963.5 2
15390600 26955.6 -15381.1 1676.31 -1139.93 485.824 1239.13 
15390400 27043.6 -16347.4 1722.31 -1082.63 316.455 1127.94 
20964 2
15390600 26441.4 -15124.3 1701.93 -1006.31 502.658 1124.87 
15390400 26423.8 -16044.6 1716.13 -1212.96 592.515 1349.95 
20964.5 2
15390600 25967.4 -14976.5 1736.4 -957.576 298.586 1003.05 
15390400 25816.4 -15748.7 1665.73 -1227.07 597.845 1364.96 
20965 2
15390600 25387 -14727.5 1740.73 -1172.53 502.896 1275.82 
15390400 25202.3 -15418.9 1795.8 -1240.54 666.263 1408.13 
20965.5 2
15390600 24919.8 -14591 1745.2 -943.838 275.825 983.316 
15390400 24705.7 -15243.3 1725.2 -1003.23 354.613 1064.06 
20966 2
15390600 24501.5 -14409.9 1692.2 -844.983 365.791 920.76 
15390400 24324.5 -15086.4 1709.73 -770.236 317.037 832.932 
20966.5 2
15390600 24092.7 -14192.8 1708.69 -798.527 424.064 904.144 
15390400 23899.2 -14909.4 1685.38 -830.623 345.63 899.664 
20967 2
15390600 23490.5 -13945.1 1699.4 -1178.38 484.826 1274.22 
15390400 23343.2 -14744.6 1686.33 -1088.04 322.578 1134.85 
20967.5 2
15390600 22987.4 -13801.8 1652.73 -1016.43 289.428 1056.84 
15390400 22730.8 -14481 1612 -1237.17 532.525 1346.91 
20968 2
15390600 22318.6 -13339.3 1689.53 -1351.11 934.276 1642.67 
15390400 22172.7 -14285.1 1589.07 -1127.54 395.69 1194.96 
20968.5 2
15390600 21932.6 -13094.9 1712.27 -779.798 493.737 922.963 
15390400 21630.6 -13942.5 1684.53 -1095.08 692.121 1295.47 
20969 2
15390600 21510.8 -12933.2 1715.73 -852.121 326.734 912.615 
15390400 21164.3 -13665.7 1723.67 -941.953 559.327 1095.5 
20969.5 2
15390600 21103.9 -12696.3 1725.27 -822.088 478.519 951.214 
15390400 20745.7 -13409.1 1718.8 -845.791 518.249 991.94 
20970 2
15390600 20673.2 -12525.1 1746.25 -841.048 334.513 905.13 
15390400 20324.7 -13130 1754.12 -822.225 545.182 986.548 
20970.5 2
15390600 20293.9 -12243.9 1718.6 -742.303 550.285 924.028 
15390400 19978.3 -12900.9 1832.93 -677.927 448.271 812.732 
20971 2
15390600 19863.9 -12021.2 1725.47 -868.687 449.832 978.246 
15390400 19559.2 -12623 1779 -846.599 561.481 1015.87 
20971.5 2
15390600 19500.2 -11728 1764.13 -734.815 592.323 943.822 
15390400 19177.9 -12361 1840.93 -770.37 529.293 934.677 
20972 2
15390600 19147.4 -11375.7 1766.07 -712.727 711.785 1007.28 
15390400 18757.9 -12047 1793.67 -848.485 634.343 1059.4 
20972.5 2
15390600 18808.1 -11050.8 1776.4 -685.522 656.296 949.034 
15390400 18290.4 -11751.4 1660.47 -944.377 597.172 1117.35 
20973 2
15390600 18094.7 -10495 1779.87 -1441.21 1122.83 1826.97 
15390400 17919.3 -11332.2 1662.07 -749.63 846.869 1130.99 
20973.5 2
15390600 17686.8 -10146.6 1763.69 -796.59 680.42 1047.63 
15390400 17411 -10947.6 1690.31 -992.839 751.245 1245.03 
20974 2
15390600 17373.8 -9821.67 1774.4 -612.549 635.926 882.96 
15390400 16969.8 -10576.1 1796.07 -863.405 726.998 1128.71 
20974.5 2
15390600 17005.1 -9579.8 1846.87 -744.916 488.62 890.87 
15390400 16704.4 -10276.1 1759.53 -536.162 606.061 809.184 
20975 2
15390600 16682.6 -9291.07 1813.27 -651.448 583.3 874.427 
15390400 16289.8 -9979.27 1780.07 -837.576 599.596 1030.07 
20975.5 2
15390600 16241.9 -8956.67 1822.67 -890.37 675.556 1117.65 
15390400 15958.1 -9666.87 1807.27 -670.168 631.111 920.558 
20976 2
15390600 15971.5 -8570.6 1844.4 -546.128 779.933 952.13 
15390400 15499.2 -9369.67 1888.6 -927.003 600.404 1104.45 
20976.5 2
15390600 15652.4 -8181.56 1811.19 -623.234 759.839 982.739 
15390400 15139.9 -8964.62 1802.31 -701.807 791.097 1057.53 
20977 2
15390600 15288.7 -7700.6 1767.67 -710.49 939.38 1177.81 
15390400 14748.3 -8428.2 1726.73 -764.73 1047.71 1297.11 
20977.5 2
15390600 14888.1 -6986.27 1718.6 -806.036 1437.29 1647.88 
15390400 14267.8 -7570.53 1811.07 -966.868 1725.69 1978.09 
20978 2
15390600 14433.5 -6500.2 1674.73 -916.398 979.973 1341.69 
15390400 13875.6 -7222.8 1789.53 -790.726 701.075 1056.77 
20978.5 2
15390600 14045.1 -6209.33 1675.27 -784.781 587.609 980.391 
15390400 13490.4 -6945.27 1738.07 -778.182 560.673 959.125 
20979 2
15390600 13597.3 -5911.47 1729 -904.512 601.751 1086.39 
15390400 13086.3 -6584.27 1698.67 -816.431 729.293 1094.73 
20979.5 2
15390600 13289.3 -5635.2 1729.27 -622.222 558.114 835.854 
15390400 12662.9 -6234.87 1658.4 -855.219 705.859 1108.89 
20980 2
15390600 12848.5 -5300.4 1758.33 -890.64 676.364 1118.35 
15390400 12276.1 -5849.47 1626.27 -781.549 778.586 1103.18 
20980.5 2
15390600 12446.2 -4774.5 1693.56 -785.701 1027.15 1293.2 
15390400 11702.6 -5321.25 1725.5 -1120.13 1031.67 1522.84 
20981 2
15390600 11975.5 -4121.67 1734.2 -921.176 1277.56 1575.03 
15390400 11257.6 -4838.87 1748.07 -870.768 943.999 1284.28 
20981.5 2
15390600 11603.2 -3726.47 1706 -752.054 798.384 1096.81 
15390400 10853.3 -4426.73 1726.13 -816.835 832.593 1166.37 
20982 2
15390600 11195.6 -3361.4 1723.87 -823.434 737.508 1105.42 
15390400 10544.3 -3986 1686.27 -624.242 890.37 1087.4 
20982.5 2
15390600 10824.6 -3048.6 1737.87 -749.495 631.919 980.339 
15390400 10204.5 -3564.73 1737 -686.465 851.044 1093.39 
20983 2
15390600 10452.9 -2768.47 1768.13 -750.976 565.926 940.339 
15390400 9707.67 -3074.73 1716.53 -1003.64 989.899 1409.68 
20983.5 2
15390600 10081.6 -2322.12 1731.5 -725.203 871.761 1133.97 
15390400 9338.12 -2661.75 1762 -721.761 806.608 1082.38 
20984 2
15390600 9699.8 -1812.8 1720.8 -747.089 996.722 1245.63 
15390400 8922.33 -2308.13 1668.8 -813.682 692.009 1068.16 
20984.5 2
15390600 9324.73 -1434.67 1735.73 -757.71 763.906 1075.95 
15390400 8460.8 -1958.53 1760.93 -932.391 706.263 1169.68 
20985 2
15390600 8783.8 -1129 1754.87 -1092.79 617.508 1255.2 
15390400 8072.4 -1658.13 1765.73 -784.646 606.869 991.947 
20985.5 2
15390600 8476.93 -703.4 1702.73 -619.933 859.798 1059.99 
15390400 7635.4 -1231 1785.8 -882.828 862.896 1234.49 
20986 2
15390600 8160.8 -360.467 1721.67 -638.653 692.795 942.254 
15390400 7364.6 -813.933 1775.73 -547.071 842.559 1004.59 
20986.5 2
15390600 7855.93 128.133 1703.53 -615.892 987.071 1163.46 
15390400 6955.87 -266 1694.6 -825.724 1106.94 1380.99 
20987 2
15390600 7457.06 602.938 1745.88 -779.045 927.352 1211.15 
15390400 6549.94 166.812 1676 -792.83 845.337 1158.95 
20987.5 2
15390600 7071.8 1033.13 1739.87 -753.938 841.871 1130.12 
15390400 6183.33 620.933 1659.07 -717.425 888.69 1142.13 
20988 2
15390600 6791.67 1546.8 1729.67 -565.926 1037.71 1182 
15390400 5867.8 950.933 1616.6 -637.441 666.667 922.375 
20988.5 2
15390600 6509.13 2065.93 1708.67 -568.478 1044.53 1189.21 
15390400 5462.6 1227.67 1515.07 -815.292 556.808 987.287 
20989 2
15390600 6289.07 2572.53 1741.93 -443.683 1021.37 1113.58 
15390400 5044.53 1585.73 1492.13 -842.876 721.909 1109.77 
20989.5 2
15390600 5960.2 3092.53 1711.73 -664.377 1050.51 1242.96 
15390400 4628.47 1917.73 1489 -840.539 670.707 1075.34 
20990 2
15390600 5685.67 3400.07 1667.33 -554.613 621.279 832.817 
15390400 4274.13 2440.87 1503.33 -715.825 1056.84 1276.44 
20990.5 2
15390600 5308.06 3479.19 1610.69 -737.508 154.533 753.524 
15390400 3985.88 3044.12 1606.81 -563.005 1178.24 1305.84 
20991 2
15390600 4941.87 3861.53 1676.53 -716.626 748.231 1036.05 
15390400 3775.4 3363.47 1645.27 -411.888 624.935 748.462 
20991.5 2
15390600 4773.87 4495.6 1664.13 -339.394 1280.94 1325.14 
15390400 3580.6 3686.8 1656.07 -393.535 653.199 762.587 
20992 2
15390600 4507.07 4929.87 1742 -538.99 877.306 1029.65 
15390400 3319.53 3804.73 1706.27 -527.407 238.249 578.724 
20992.5 2
15390600 4260.13 5001.27 1871.4 -496.848 143.662 517.201 
15390400 3017.8 3966.93 1724.67 -607.109 326.358 689.269 
20993 2
15390600 3979.53 5123.33 1860.4 -566.869 246.599 618.184 
15390400 2870.73 4391.07 1704.93 -297.104 856.835 906.883 
20993.5 2
15390600 3780.27 5365.4 1851.13 -402.559 489.024 633.402 
15390400 2757.53 4858.4 1751.73 -228.687 944.108 971.41 
20994 1
15390400 2616.88 5381.62 1747.31 -274.723 1021.92 1058.21 
20994.5 1
15390400 2244.2 5692.73 1737.73 -729.305 608.823 950.027 
20995 1
15390400 1953.13 5994.67 1712.13 -588.013 609.966 847.242 
20995.5 1
15390400 1617.47 6260.07 1768.67 -678.114 536.162 864.47 
20996 1
15390400 1208.6 6388.13 1753.87 -825.993 258.721 865.564 
20996.5 1
15390400 880.933 6661.67 1760.2 -661.953 552.593 862.288 
20997 1
15390400 547.2 6962.33 1746.73 -672.849 606.183 905.64 
20997.5 1
15390400 296.312 7159.06 1739.38 -490.015 384.237 622.697 
20998 1
15390400 86.4667 7347.13 1719.87 -410.657 368.045 551.449 
20998.5 1
15390400 -4.73333 7467.07 1708.2 -184.242 242.29 304.384 
20999 1
15390400 64.8667 7558.8 1672.2 140.606 185.32 232.623 
20999.5 1
15390400 63.2 7647.93 1654.07 -3.367 180.067 180.099 
21000 1
15390400 -185.267 7658.6 1590.53 -501.953 21.5488 502.415 
21000.5 1
15390400 -315.333 7876.13 1487.2 -262.761 439.461 512.025 
21001 1
15390400 -304.75 8354.5 1532.56 20.6303 932.489 932.717 
21001.5 1
15390400 -253.2 8960.8 1788 100.881 1186.5 1190.78 
21002 1
15390400 -264.2 9296.2 1918.33 -22.2222 677.576 677.94 
21002.5 1
15390400 -344.2 9489.33 1970.67 -161.616 390.168 422.316 
21003 1
15390400 -328.467 9480.53 1961.13 31.7845 -17.7778 36.4185 
21003.5 1
15390400 -333.333 9521.47 1926.4 -9.83165 82.6936 83.276 
21004 1
15390400 -420.438 9536.38 1892.62 -170.125 29.1178 172.599 
21004.5 1
15390400 -441.067 9551.07 1853.4 -40.3702 28.7508 49.5617 
21005 1
15390400 -592.267 9663.33 1860.33 -305.455 226.801 380.449 
21005.5 1
15390400 -726.6 9889.07 1886.8 -271.38 456.027 530.667 
21006 1
15390400 -895.867 10098.3 1944.47 -341.953 422.626 543.64 
21006.5 1
15390400 -910.467 10425.9 1956.93 -29.4949 661.953 662.61 
21007 1
15390400 -881.2 10889.5 2077.4 59.1246 936.566 938.43 
21007.5 1
15390400 -1004.62 11294 2071.88 -241.064 789.974 825.936 
