# Supplementary material for: Intrinsic group behaviour: Dependence of pedestrian dyad dynamics on principal social and personal features
Source: PLoS One. 2017 Nov 2;12(11):e0187253. doi: 10.1371/journal.pone.0187253 (PMC5667819; doi:10.1371/journal.pone.0187253)
Supplement: S1 Data Set — (ZIP) [file pone.0187253.s001.zip › set/trajectories/traj_2_0508_211.dat]

2 15372500 15372302 0 1 0 0 2 0 1 20 20 20 1734.85 1760.78 1708.92
20843.5 1
15372302 7050.83 3650.67 1692 0 0 0 
20844 1
15372302 7180.8 3203.4 1692 292.06 -1005.09 1046.67 
20844.5 1
15372302 7488.13 2706.6 1692 619.624 -1001.61 1177.78 
20845 2
15372500 8548.79 2118.14 1362.36 0 0 0 
15372302 7690.87 2295.4 1686.07 409.562 -830.707 926.183 
20845.5 2
15372500 8483.87 1551.2 1439.13 -135.814 -1186.07 1193.82 
15372302 7715.13 1704.67 1609.93 49.0236 -1193.4 1194.41 
20846 2
15372500 8502.5 1023 1466.56 36.3932 -1031.64 1032.28 
15372302 7695.81 1129.25 1609.88 -37.736 -1123.86 1124.49 
20846.5 2
15372500 8553.87 542.267 1460.33 100.522 -940.77 946.125 
15372302 7787.2 593.667 1607.27 178.841 -1048.11 1063.26 
20847 2
15372500 8756.27 -6.6 1587.53 408.889 -1108.82 1181.81 
15372302 8076.27 2 1649.67 583.973 -1195.29 1330.31 
20847.5 2
15372500 8975.27 -236.867 1588 442.424 -465.185 641.979 
15372302 8432.13 -558.467 1709.07 718.923 -1132.26 1341.21 
20848 2
15372500 9337.73 -775.467 1630.93 732.256 -1088.08 1311.53 
15372302 8643.07 -1038.67 1735.2 426.128 -970.101 1059.57 
20848.5 2
15372500 9719.27 -1042.33 1625.2 770.774 -539.125 940.611 
15372302 8821.87 -1469 1747 361.212 -869.36 941.415 
20849 2
15372500 9959.5 -1484.94 1596.19 469.206 -864.461 983.589 
15372302 9176.19 -1780 1721.69 692.033 -607.422 920.799 
20849.5 2
15372500 10109.7 -1932.93 1588.13 293.999 -876.704 924.687 
15372302 9548.47 -2155.73 1762.8 728.531 -735.29 1035.09 
20850 2
15372500 10423.4 -2358.27 1655 633.67 -859.259 1067.64 
15372302 9887.67 -2563.73 1714.6 685.253 -824.242 1071.89 
20850.5 2
15372500 10682.4 -2721.67 1668.8 523.232 -734.141 901.519 
15372302 10135.5 -2967.4 1729.73 500.606 -815.488 956.884 
20851 2
15372500 10946.7 -3057.8 1609 533.872 -679.057 863.793 
15372302 10333.9 -3327.87 1694.4 400.808 -728.215 831.231 
20851.5 2
15372500 11158.8 -3385.53 1649.27 428.552 -662.088 788.68 
15372302 10615.7 -3647.47 1656.13 569.428 -645.657 860.883 
20852 2
15372500 11339.7 -3739.73 1638.33 365.387 -715.556 803.447 
15372302 10736.6 -4031.8 1701.13 244.175 -776.431 813.92 
20852.5 2
15372500 11699.2 -4153.06 1680.31 702.189 -807.284 1069.94 
15372302 10968.2 -4476.75 1672.06 452.319 -869.043 979.708 
20853 2
15372500 11926.4 -4541.4 1705.6 443.774 -758.472 878.758 
15372302 11289.9 -4787.33 1701.13 628.28 -606.608 873.332 
20853.5 2
15372500 12187.1 -4873.4 1656.07 526.599 -670.707 852.734 
15372302 11644.8 -5129.6 1735.93 717.037 -691.448 996.114 
20854 2
15372500 12530 -5363.8 1636.07 692.795 -990.707 1208.91 
15372302 11997.6 -5516.53 1651.93 712.727 -781.684 1057.83 
20854.5 2
15372500 12951.9 -5752.27 1701.2 852.256 -784.781 1158.54 
15372302 12306.3 -6023.2 1616.87 623.569 -1023.57 1198.55 
20855 2
15372500 13294.1 -5940.47 1689.93 691.313 -380.202 788.966 
15372302 12696.1 -6408.73 1675.27 787.609 -778.855 1107.68 
20855.5 2
15372500 13562.8 -6239.93 1725.4 542.896 -604.983 812.859 
15372302 13019.8 -6669.8 1693.4 653.872 -527.407 840.064 
20856 2
15372500 13850.1 -6528.12 1677.25 561.06 -562.874 794.742 
15372302 13344.2 -7018 1754.75 633.691 -680.078 929.554 
20856.5 2
15372500 14141 -6833.33 1691.53 569.349 -597.277 825.165 
15372302 13657.3 -7248.93 1739.87 612.688 -451.924 761.329 
20857 2
15372500 14426.1 -7100.13 1726 576.027 -538.99 788.871 
15372302 13932.3 -7475.6 1780.13 555.556 -457.912 719.948 
20857.5 2
15372500 14751.1 -7382.2 1738.33 656.566 -569.832 869.36 
15372302 14185.6 -7818.27 1771.67 511.65 -692.256 860.816 
20858 2
15372500 15083.7 -8005.73 1725.27 671.919 -1259.66 1427.66 
15372302 14550.8 -8145.27 1744.87 737.778 -660.606 990.311 
20858.5 2
15372500 15485.1 -8451.47 1665.07 810.774 -900.471 1211.69 
15372302 14830.5 -8640.73 1639.73 565.118 -1000.94 1149.45 
20859 2
15372500 15737.9 -8675.81 1696.38 493.888 -438.175 660.245 
15372302 15184.8 -9050 1652.38 691.951 -799.349 1057.24 
20859.5 2
15372500 16170.5 -8952.27 1748.13 846.437 -541.006 1004.56 
15372302 15630.9 -9424.87 1762.73 873.035 -733.594 1140.33 
20860 2
15372500 16446.7 -9284.4 1745.4 557.98 -670.976 872.669 
15372302 15976.9 -9812.13 1849.8 698.855 -782.357 1049.04 
20860.5 2
15372500 16749.5 -9611.07 1778.53 610.618 -658.602 898.116 
15372302 16245.8 -10098.7 1857.07 542.204 -577.823 792.379 
20861 2
15372500 17103.1 -9955.73 1763.93 712.769 -694.892 995.447 
15372302 16593.7 -10361.3 1778 701.344 -529.301 878.66 
20861.5 2
15372500 17495.5 -10099.5 1719.07 792.727 -290.505 844.281 
15372302 16978.7 -10741.8 1752.2 777.778 -768.754 1093.58 
20862 2
15372500 17919.8 -10386.7 1699.13 857.239 -580.202 1035.13 
15372302 17344 -11066.8 1773.93 738.047 -656.566 987.822 
20862.5 2
15372500 18293.9 -10684.7 1665.94 730.615 -581.942 934.053 
15372302 17728.9 -11363 1779.94 751.709 -578.516 948.55 
20863 2
15372500 18324.9 -11049 1673.27 60.7795 -712.94 715.526 
15372302 18145.2 -11696.4 1787.8 814.726 -652.446 1043.77 
20863.5 2
15372500 18448.5 -11327.3 1652.2 249.562 -562.29 615.184 
15372302 18758.5 -12079.4 1789.13 1238.92 -773.737 1460.68 
20864 2
15372500 18930.7 -11502.5 1642.18 1011.03 -367.321 1075.69 
15372302 19221.8 -12391.4 1745.8 936.027 -630.303 1128.46 
20864.5 2
15372500 19789.1 -12001.8 1666.8 1673.31 -973.206 1935.74 
15372302 19529.7 -12656.9 1706.67 622.088 -536.296 821.344 
20865 2
15372500 20210.1 -12197.3 1671.13 850.505 -394.882 937.705 
15372302 19890.9 -12950.9 1768.47 729.697 -593.939 940.862 
20865.5 2
15372500 20536.1 -12476.3 1721.07 658.586 -563.636 866.846 
15372302 20112.9 -13321.3 1764.4 448.35 -748.283 872.322 
20866 2
15372500 21006.6 -12716.8 1776.75 918.929 -469.694 1032.01 
15372302 20539.3 -13572.6 1769.81 832.902 -490.934 966.821 
20866.5 2
15372500 21220.5 -12941.1 1729.33 418.607 -439.106 606.668 
15372302 20904.7 -13832.5 1780.13 714.979 -508.496 877.362 
20867 2
15372500 21618.9 -13093.8 1723.33 804.848 -308.418 861.918 
15372302 21216.1 -13924.9 1801.8 629.226 -186.667 656.33 
20867.5 2
15372500 22007.9 -13233.8 1751.4 785.859 -282.828 835.204 
15372302 21585.3 -14024.1 1758.73 745.859 -200.539 772.348 
20868 2
15372500 22376.9 -13526.3 1674.4 745.32 -590.842 951.102 
15372302 22101.2 -14192.7 1731.47 1042.15 -340.471 1096.36 
20868.5 2
15372500 22844 -13632.5 1648.07 943.704 -214.545 967.784 
15372302 22530.1 -14380 1570.67 866.532 -378.451 945.57 
20869 2
15372500 23283.3 -13884.7 1597.8 887.407 -509.495 1023.27 
15372302 23057.3 -14542.7 1601.73 1064.92 -328.754 1114.51 
20869.5 2
15372500 23870.9 -14253.2 1724.25 1147.79 -719.767 1354.81 
15372302 23517.2 -14643.7 1787.81 898.283 -197.176 919.669 
20870 2
15372500 24377.2 -14424.1 1729.33 990.729 -334.401 1045.64 
15372302 23953.1 -14756.7 1721.87 852.992 -221.225 881.213 
20870.5 2
15372500 24726.3 -14529.4 1724.53 705.185 -212.795 736.592 
15372302 24406.4 -15046.1 1727.73 915.825 -584.646 1086.53 
20871 2
15372500 25162 -14621 1634.73 880.269 -185.051 899.51 
15372302 24773.5 -15177.9 1738.33 741.684 -266.263 788.029 
20871.5 2
15372500 25555.2 -14759.4 1646.07 792.742 -279.032 840.416 
15372302 25226.9 -15348.2 1736.8 913.978 -343.28 976.318 
20872 2
15372500 26030.6 -14859.9 1737 958.468 -202.554 979.637 
15372302 25639.1 -15540.3 1752.47 831.048 -387.366 916.893 
20872.5 2
15372500 26460.7 -15000.6 1699.6 868.822 -284.31 914.157 
15372302 26123.3 -15709.3 1691.07 978.316 -341.414 1036.18 
20873 2
15372500 26909.2 -15308.9 1606.69 876.139 -602.222 1063.15 
15372302 26732.9 -15827.1 1658.94 1190.51 -230.062 1212.54 
20873.5 2
15372500 27456.9 -15581.9 1600.27 1071.79 -534.238 1197.56 
15372302 27317.9 -16171.9 1713.73 1144.93 -674.772 1328.98 
20874 2
15372500 28029.5 -15818.6 1654.87 1156.63 -478.114 1251.56 
15372302 27739.7 -16573.9 1754.2 851.987 -812.121 1177.04 
20874.5 2
15372500 28465.5 -16011.3 1668.07 880.808 -389.36 963.029 
15372302 28221.4 -16717.6 1874.2 973.199 -290.236 1015.56 
20875 2
15372500 28929.4 -16105.3 1781.53 937.239 -189.899 956.284 
15372302 28652.8 -16773.6 1833.67 871.515 -113.131 878.827 
20875.5 2
15372500 29317.9 -16242.8 1716.87 784.916 -277.71 832.596 
15372302 29061 -16965.8 1779.93 824.646 -388.283 911.485 
20876 2
15372500 29781.2 -16305.1 1754.75 904.793 -121.729 912.945 
15372302 29589.3 -17121 1737.31 1031.86 -303.125 1075.46 
20876.5 2
15372500 30174.8 -16409.6 1783.67 770.279 -204.452 796.951 
15372302 29986.8 -17236.3 1780.13 777.862 -225.701 809.945 
20877 2
15372500 30617.8 -16489.5 1743.93 894.949 -161.481 909.401 
15372302 30508.2 -17300.5 1735.33 1053.33 -129.697 1061.29 
20877.5 2
15372500 31155.7 -16608 1621.87 1086.73 -239.327 1112.77 
15372302 31012.2 -17387.1 1630.47 1018.18 -174.949 1033.1 
20878 2
15372500 31625.7 -16813.9 1559.13 949.36 -416.027 1036.51 
15372302 31538.5 -17534.5 1488.67 1063.16 -297.643 1104.04 
20878.5 2
15372500 31989.7 -17126.6 1500.93 733.871 -630.376 967.44 
15372302 32105.3 -17709.7 1467.4 1142.74 -353.226 1196.09 
20879 2
15372500 32707.4 -17316.9 1590.47 1447.04 -383.602 1497.03 
15372302 32748.7 -17864 1584.67 1297.31 -311.156 1334.1 
20879.5 2
15372500 33487.9 -17360.2 1624.31 1524.49 -84.7331 1526.84 
15372302 33478.9 -18164.9 1698.88 1426.18 -587.646 1542.5 
20880 2
15372500 33977.4 -17479.1 1613.93 957.852 -232.518 985.67 
15372302 33849.4 -18209.9 1680.67 724.976 -88.0463 730.302 
20880.5 2
15372500 34394.2 -17536.3 1656.4 842.02 -115.556 849.912 
15372302 34327.4 -18334.3 1722.53 965.657 -251.448 997.857 
20881 2
15372500 34849.6 -17585.3 1635.4 920 -99.1246 925.325 
15372302 34782 -18427.7 1726.4 918.384 -188.687 937.567 
20881.5 2
15372500 35298.9 -17698.3 1687.13 907.744 -228.283 936.009 
15372302 35191 -18527.7 1746.67 826.263 -202.02 850.601 
20882 2
15372500 35797.5 -17695.5 1699.6 1007.27 5.79125 1007.29 
15372302 35647.8 -18615.7 1715.27 922.828 -177.643 939.771 
20882.5 2
15372500 36318.9 -17700.2 1695.6 1053.33 -9.56229 1053.38 
15372302 36166.5 -18568 1690.4 1047.81 96.2963 1052.23 
20883 2
15372500 36693.4 -17833.1 1661.19 731.453 -259.619 776.161 
15372302 36730.7 -18478.8 1723.88 1101.99 174.194 1115.68 
20883.5 2
15372500 37106.6 -17814 1595.4 808.537 37.4266 809.403 
15372302 37265.9 -18564.3 1733.53 1047.32 -167.36 1060.6 
20884 2
15372500 37642.8 -17843.7 1578.53 1083.23 -59.9327 1084.89 
15372302 37788.4 -18600.3 1702.2 1055.62 -72.7273 1058.13 
20884.5 2
15372500 38194.8 -17839.9 1602.6 1115.15 7.67677 1115.18 
15372302 38214.3 -18699.5 1672.4 860.471 -200.269 883.47 
20885 2
15372500 38714.3 -17835.9 1608.53 1049.56 7.94613 1049.59 
15372302 38726 -18702.1 1647.07 1033.67 -5.3872 1033.68 
20885.5 2
15372500 39170.8 -17900.8 1625.93 922.155 -131.044 931.419 
15372302 39208.3 -18679.3 1647.33 974.276 46.0606 975.364 
20886 2
15372500 39648.4 -17839.2 1614 932.764 120.337 940.494 
15372302 39714.9 -18665.1 1660.19 989.591 27.8727 989.984 
20886.5 2
15372500 40050.5 -17821.7 1603.27 786.872 34.1569 787.613 
15372302 40121.1 -18565.8 1623.27 794.773 194.251 818.168 
20887 2
15372500 40176.7 -17784.9 1599 254.949 74.4781 265.605 
15372302 40290.9 -18500.3 1622.87 343.165 132.391 367.817 
20887.5 2
15372500 40775.9 -17645.5 1648.4 1210.51 281.616 1242.83 
15372302 40918.1 -18475.8 1633.13 1266.94 49.4276 1267.9 
20888 2
15372500 41087.8 -17699 1637.4 630.168 -108.148 639.381 
15372302 41231.5 -18424.1 1610.8 633.266 104.377 641.81 
20888.5 2
15372500 41340.5 -17741.1 1590.6 510.438 -85.1178 517.486 
15372302 41449.6 -18408.4 1505.67 440.539 31.7845 441.684 
20889 2
15372500 41664.5 -17868 1526.47 654.545 -256.296 702.935 
15372302 41788.3 -18481.8 1568.6 684.175 -148.283 700.06 
20889.5 2
15372500 42129.6 -17863.1 1509.75 908.512 9.64355 908.564 
15372302 42193 -18523.6 1613.75 790.495 -81.6895 794.704 
20890 2
15372500 42616.1 -17882.3 1491.67 951.941 -37.712 952.687 
15372302 42638.1 -18605.1 1545.2 871.102 -159.508 885.586 
20890.5 2
15372500 43041.3 -17885.9 1457.27 859.125 -7.27273 859.155 
15372302 43285.5 -18703.9 1541.07 1307.74 -199.596 1322.89 
20891 2
15372500 43531.9 -18026.7 1436.6 991.111 -284.444 1031.12 
15372302 43467.9 -18877.7 1536.53 368.485 -350.976 508.887 
20891.5 2
15372500 44050 -17989.6 1437 1046.6 75.0168 1049.28 
15372302 44330.2 -18932.5 1527.13 1742.09 -110.842 1745.61 
20892 2
15372500 44306.3 -17983.9 1424 517.845 11.5825 517.975 
15372302 45040.9 -18634.5 1497.4 1435.82 602.155 1556.98 
20892.5 1
15372302 45503.5 -18585.7 1806.07 934.545 98.4512 939.717 
20893 1
15372302 45903.2 -18428.9 1958 780.697 306.242 838.613 
